# Supplementary material for: Visualization of oligomerization, clustering, and density transition of intrinsically disordered proteins
Source: Natl Sci Rev. 2026 Feb 14;13(7):nwag107. doi: 10.1093/nsr/nwag107 (PMC13114874; doi:10.1093/nsr/nwag107)
Supplement: nwag107_Supplemental_Files [file nwag107_supplemental_files.zip › SI-MD-Structures/MD-Sturctures/frame257.pdb]

CRYST1  135.013  149.167  136.775  90.00  90.00  90.00               1
ATOM      1  N   MET     1      33.821 108.194 107.071  1.00  0.00           N  
ATOM      2  H1  MET     1      33.778 109.200 107.147  1.00  0.00           H  
ATOM      3  H2  MET     1      32.922 107.915 106.706  1.00  0.00           H  
ATOM      4  H3  MET     1      33.997 107.789 107.979  1.00  0.00           H  
ATOM      5  CA  MET     1      34.874 107.636 106.179  1.00  0.00           C  
ATOM      6  HA  MET     1      35.842 107.840 106.637  1.00  0.00           H  
ATOM      7  CB  MET     1      34.683 106.097 105.943  1.00  0.00           C  
ATOM      8  HB2 MET     1      33.894 105.877 105.223  1.00  0.00           H  
ATOM      9  HB3 MET     1      35.532 105.692 105.392  1.00  0.00           H  
ATOM     10  CG  MET     1      34.513 105.392 107.238  1.00  0.00           C  
ATOM     11  HG2 MET     1      35.251 105.701 107.977  1.00  0.00           H  
ATOM     12  HG3 MET     1      33.577 105.677 107.718  1.00  0.00           H  
ATOM     13  SD  MET     1      34.604 103.662 107.127  1.00  0.00           S  
ATOM     14  CE  MET     1      33.133 103.205 106.260  1.00  0.00           C  
ATOM     15  HE1 MET     1      32.308 103.281 106.969  1.00  0.00           H  
ATOM     16  HE2 MET     1      33.112 103.876 105.401  1.00  0.00           H  
ATOM     17  HE3 MET     1      33.133 102.190 105.863  1.00  0.00           H  
ATOM     18  C   MET     1      34.764 108.303 104.789  1.00  0.00           C  
ATOM     19  O   MET     1      33.634 108.485 104.304  1.00  0.00           O  
ATOM     20  N   ALA     2      35.839 108.609 104.047  1.00  0.00           N  
ATOM     21  H   ALA     2      35.671 108.639 103.051  1.00  0.00           H  
ATOM     22  CA  ALA     2      37.241 108.900 104.448  1.00  0.00           C  
ATOM     23  HA  ALA     2      37.713 109.450 103.634  1.00  0.00           H  
ATOM     24  CB  ALA     2      37.335 109.989 105.587  1.00  0.00           C  
ATOM     25  HB1 ALA     2      36.553 110.729 105.423  1.00  0.00           H  
ATOM     26  HB2 ALA     2      37.053 109.592 106.562  1.00  0.00           H  
ATOM     27  HB3 ALA     2      38.336 110.420 105.629  1.00  0.00           H  
ATOM     28  C   ALA     2      38.038 107.620 104.781  1.00  0.00           C  
ATOM     29  O   ALA     2      38.053 107.090 105.894  1.00  0.00           O  
ATOM     30  N   SER     3      38.785 107.075 103.863  1.00  0.00           N  
ATOM     31  H   SER     3      39.261 106.207 104.064  1.00  0.00           H  
ATOM     32  CA  SER     3      39.012 107.434 102.449  1.00  0.00           C  
ATOM     33  HA  SER     3      38.205 108.123 102.200  1.00  0.00           H  
ATOM     34  CB  SER     3      40.400 108.174 102.266  1.00  0.00           C  
ATOM     35  HB2 SER     3      41.220 107.638 102.742  1.00  0.00           H  
ATOM     36  HB3 SER     3      40.709 108.255 101.223  1.00  0.00           H  
ATOM     37  OG  SER     3      40.346 109.471 102.796  1.00  0.00           O  
ATOM     38  HG  SER     3      40.553 109.446 103.733  1.00  0.00           H  
ATOM     39  C   SER     3      38.966 106.211 101.598  1.00  0.00           C  
ATOM     40  O   SER     3      39.658 105.216 101.770  1.00  0.00           O  
ATOM     41  N   ASN     4      38.134 106.313 100.607  1.00  0.00           N  
ATOM     42  H   ASN     4      37.580 107.157 100.614  1.00  0.00           H  
ATOM     43  CA  ASN     4      38.104 105.482  99.339  1.00  0.00           C  
ATOM     44  HA  ASN     4      37.744 104.499  99.645  1.00  0.00           H  
ATOM     45  CB  ASN     4      37.126 106.117  98.319  1.00  0.00           C  
ATOM     46  HB2 ASN     4      36.988 107.179  98.522  1.00  0.00           H  
ATOM     47  HB3 ASN     4      37.505 105.850  97.332  1.00  0.00           H  
ATOM     48  CG  ASN     4      35.784 105.426  98.474  1.00  0.00           C  
ATOM     49  OD1 ASN     4      35.639 104.242  98.074  1.00  0.00           O  
ATOM     50  ND2 ASN     4      34.856 106.140  99.052  1.00  0.00           N  
ATOM     51 HD21 ASN     4      33.937 105.722  99.025  1.00  0.00           H  
ATOM     52 HD22 ASN     4      35.058 107.055  99.429  1.00  0.00           H  
ATOM     53  C   ASN     4      39.549 105.407  98.800  1.00  0.00           C  
ATOM     54  O   ASN     4      40.205 106.440  98.963  1.00  0.00           O  
ATOM     55  N   ASP     5      40.072 104.266  98.297  1.00  0.00           N  
ATOM     56  H   ASP     5      41.066 104.279  98.120  1.00  0.00           H  
ATOM     57  CA  ASP     5      39.337 103.072  97.978  1.00  0.00           C  
ATOM     58  HA  ASP     5      38.281 103.305  97.845  1.00  0.00           H  
ATOM     59  CB  ASP     5      39.725 102.517  96.625  1.00  0.00           C  
ATOM     60  HB2 ASP     5      40.745 102.144  96.536  1.00  0.00           H  
ATOM     61  HB3 ASP     5      39.085 101.650  96.463  1.00  0.00           H  
ATOM     62  CG  ASP     5      39.497 103.505  95.477  1.00  0.00           C  
ATOM     63  OD1 ASP     5      38.608 104.390  95.465  1.00  0.00           O  
ATOM     64  OD2 ASP     5      40.343 103.450  94.595  1.00  0.00           O  
ATOM     65  C   ASP     5      39.587 101.976  99.040  1.00  0.00           C  
ATOM     66  O   ASP     5      40.688 101.713  99.425  1.00  0.00           O  
ATOM     67  N   TYR     6      38.551 101.399  99.614  1.00  0.00           N  
ATOM     68  H   TYR     6      37.608 101.652  99.356  1.00  0.00           H  
ATOM     69  CA  TYR     6      38.593 100.364 100.653  1.00  0.00           C  
ATOM     70  HA  TYR     6      39.425 100.595 101.319  1.00  0.00           H  
ATOM     71  CB  TYR     6      37.388 100.506 101.589  1.00  0.00           C  
ATOM     72  HB2 TYR     6      36.532 100.072 101.073  1.00  0.00           H  
ATOM     73  HB3 TYR     6      37.526 100.001 102.545  1.00  0.00           H  
ATOM     74  CG  TYR     6      36.978 101.928 101.873  1.00  0.00           C  
ATOM     75  CD1 TYR     6      35.848 102.490 101.282  1.00  0.00           C  
ATOM     76  HD1 TYR     6      35.229 101.932 100.595  1.00  0.00           H  
ATOM     77  CE1 TYR     6      35.448 103.835 101.568  1.00  0.00           C  
ATOM     78  HE1 TYR     6      34.570 104.226 101.076  1.00  0.00           H  
ATOM     79  CZ  TYR     6      36.223 104.549 102.462  1.00  0.00           C  
ATOM     80  OH  TYR     6      35.846 105.854 102.685  1.00  0.00           O  
ATOM     81  HH  TYR     6      34.971 106.008 102.323  1.00  0.00           H  
ATOM     82  CE2 TYR     6      37.307 103.995 103.129  1.00  0.00           C  
ATOM     83  HE2 TYR     6      37.800 104.624 103.855  1.00  0.00           H  
ATOM     84  CD2 TYR     6      37.699 102.676 102.865  1.00  0.00           C  
ATOM     85  HD2 TYR     6      38.404 102.121 103.467  1.00  0.00           H  
ATOM     86  C   TYR     6      38.892  98.943 100.247  1.00  0.00           C  
ATOM     87  O   TYR     6      39.378  98.087 101.053  1.00  0.00           O  
ATOM     88  N   THR     7      38.659  98.642  98.964  1.00  0.00           N  
ATOM     89  H   THR     7      38.176  99.328  98.402  1.00  0.00           H  
ATOM     90  CA  THR     7      39.045  97.414  98.274  1.00  0.00           C  
ATOM     91  HA  THR     7      39.991  97.117  98.728  1.00  0.00           H  
ATOM     92  CB  THR     7      37.969  96.252  98.475  1.00  0.00           C  
ATOM     93  HB  THR     7      37.803  96.160  99.549  1.00  0.00           H  
ATOM     94  CG2 THR     7      36.641  96.516  97.826  1.00  0.00           C  
ATOM     95 HG21 THR     7      36.415  97.573  97.968  1.00  0.00           H  
ATOM     96 HG22 THR     7      36.626  96.116  96.812  1.00  0.00           H  
ATOM     97 HG23 THR     7      35.870  95.904  98.296  1.00  0.00           H  
ATOM     98  OG1 THR     7      38.480  95.011  98.021  1.00  0.00           O  
ATOM     99  HG1 THR     7      39.138  94.697  98.646  1.00  0.00           H  
ATOM    100  C   THR     7      39.412  97.611  96.840  1.00  0.00           C  
ATOM    101  O   THR     7      38.692  98.330  96.153  1.00  0.00           O  
ATOM    102  N   GLN     8      40.474  96.901  96.356  1.00  0.00           N  
ATOM    103  H   GLN     8      40.992  96.238  96.915  1.00  0.00           H  
ATOM    104  CA  GLN     8      40.948  96.931  94.994  1.00  0.00           C  
ATOM    105  HA  GLN     8      41.504  97.858  94.853  1.00  0.00           H  
ATOM    106  CB  GLN     8      41.963  95.784  94.746  1.00  0.00           C  
ATOM    107  HB2 GLN     8      42.115  95.772  93.666  1.00  0.00           H  
ATOM    108  HB3 GLN     8      42.930  96.021  95.190  1.00  0.00           H  
ATOM    109  CG  GLN     8      41.499  94.388  95.165  1.00  0.00           C  
ATOM    110  HG2 GLN     8      41.166  94.328  96.202  1.00  0.00           H  
ATOM    111  HG3 GLN     8      40.715  94.058  94.484  1.00  0.00           H  
ATOM    112  CD  GLN     8      42.584  93.380  95.019  1.00  0.00           C  
ATOM    113  OE1 GLN     8      43.708  93.581  94.641  1.00  0.00           O  
ATOM    114  NE2 GLN     8      42.384  92.118  95.409  1.00  0.00           N  
ATOM    115 HE21 GLN     8      41.464  91.863  95.740  1.00  0.00           H  
ATOM    116 HE22 GLN     8      43.115  91.421  95.405  1.00  0.00           H  
ATOM    117  C   GLN     8      39.785  96.777  93.997  1.00  0.00           C  
ATOM    118  O   GLN     8      38.959  95.899  94.144  1.00  0.00           O  
ATOM    119  N   GLN     9      39.629  97.519  92.919  1.00  0.00           N  
ATOM    120  H   GLN     9      38.767  97.416  92.403  1.00  0.00           H  
ATOM    121  CA  GLN     9      40.494  98.474  92.306  1.00  0.00           C  
ATOM    122  HA  GLN     9      40.084  98.529  91.297  1.00  0.00           H  
ATOM    123  CB  GLN     9      40.158  99.944  92.820  1.00  0.00           C  
ATOM    124  HB2 GLN     9      40.642 100.070  93.789  1.00  0.00           H  
ATOM    125  HB3 GLN     9      40.593 100.758  92.239  1.00  0.00           H  
ATOM    126  CG  GLN     9      38.625 100.182  93.075  1.00  0.00           C  
ATOM    127  HG2 GLN     9      38.348  99.351  93.723  1.00  0.00           H  
ATOM    128  HG3 GLN     9      38.575 101.134  93.605  1.00  0.00           H  
ATOM    129  CD  GLN     9      37.778 100.242  91.839  1.00  0.00           C  
ATOM    130  OE1 GLN     9      38.164 100.133  90.673  1.00  0.00           O  
ATOM    131  NE2 GLN     9      36.508 100.567  91.958  1.00  0.00           N  
ATOM    132 HE21 GLN     9      36.162 100.858  92.862  1.00  0.00           H  
ATOM    133 HE22 GLN     9      35.929 100.439  91.140  1.00  0.00           H  
ATOM    134  C   GLN     9      42.015  98.233  92.133  1.00  0.00           C  
ATOM    135  O   GLN     9      42.795  99.117  92.544  1.00  0.00           O  
ATOM    136  N   ALA    10      42.489  97.097  91.585  1.00  0.00           N  
ATOM    137  H   ALA    10      43.497  97.084  91.525  1.00  0.00           H  
ATOM    138  CA  ALA    10      41.821  95.977  90.788  1.00  0.00           C  
ATOM    139  HA  ALA    10      40.831  95.709  91.155  1.00  0.00           H  
ATOM    140  CB  ALA    10      41.765  96.503  89.365  1.00  0.00           C  
ATOM    141  HB1 ALA    10      41.415  95.672  88.753  1.00  0.00           H  
ATOM    142  HB2 ALA    10      41.037  97.306  89.251  1.00  0.00           H  
ATOM    143  HB3 ALA    10      42.738  96.850  89.015  1.00  0.00           H  
ATOM    144  C   ALA    10      42.612  94.673  90.738  1.00  0.00           C  
ATOM    145  O   ALA    10      43.856  94.651  90.918  1.00  0.00           O  
ATOM    146  N   THR    11      41.947  93.603  90.331  1.00  0.00           N  
ATOM    147  H   THR    11      41.014  93.652  89.949  1.00  0.00           H  
ATOM    148  CA  THR    11      42.571  92.258  90.099  1.00  0.00           C  
ATOM    149  HA  THR    11      43.507  92.358  89.549  1.00  0.00           H  
ATOM    150  CB  THR    11      42.902  91.375  91.362  1.00  0.00           C  
ATOM    151  HB  THR    11      43.514  91.985  92.027  1.00  0.00           H  
ATOM    152  CG2 THR    11      41.659  90.725  92.077  1.00  0.00           C  
ATOM    153 HG21 THR    11      41.062  90.152  91.368  1.00  0.00           H  
ATOM    154 HG22 THR    11      41.951  90.050  92.881  1.00  0.00           H  
ATOM    155 HG23 THR    11      40.942  91.460  92.444  1.00  0.00           H  
ATOM    156  OG1 THR    11      43.678  90.310  90.982  1.00  0.00           O  
ATOM    157  HG1 THR    11      44.592  90.596  90.915  1.00  0.00           H  
ATOM    158  C   THR    11      41.653  91.499  89.064  1.00  0.00           C  
ATOM    159  O   THR    11      40.400  91.579  89.272  1.00  0.00           O  
ATOM    160  N   GLN    12      42.150  90.761  88.154  1.00  0.00           N  
ATOM    161  H   GLN    12      41.482  90.328  87.533  1.00  0.00           H  
ATOM    162  CA  GLN    12      43.501  90.731  87.595  1.00  0.00           C  
ATOM    163  HA  GLN    12      44.209  90.641  88.419  1.00  0.00           H  
ATOM    164  CB  GLN    12      43.709  89.492  86.753  1.00  0.00           C  
ATOM    165  HB2 GLN    12      44.686  89.036  86.909  1.00  0.00           H  
ATOM    166  HB3 GLN    12      43.082  88.700  87.163  1.00  0.00           H  
ATOM    167  CG  GLN    12      43.449  89.672  85.219  1.00  0.00           C  
ATOM    168  HG2 GLN    12      44.202  90.306  84.751  1.00  0.00           H  
ATOM    169  HG3 GLN    12      43.643  88.736  84.695  1.00  0.00           H  
ATOM    170  CD  GLN    12      42.074  90.159  84.708  1.00  0.00           C  
ATOM    171  OE1 GLN    12      41.103  90.305  85.430  1.00  0.00           O  
ATOM    172  NE2 GLN    12      42.010  90.323  83.420  1.00  0.00           N  
ATOM    173 HE21 GLN    12      41.104  90.581  83.057  1.00  0.00           H  
ATOM    174 HE22 GLN    12      42.806  90.112  82.834  1.00  0.00           H  
ATOM    175  C   GLN    12      43.812  91.958  86.898  1.00  0.00           C  
ATOM    176  O   GLN    12      43.058  92.922  86.824  1.00  0.00           O  
ATOM    177  N   SER    13      45.106  92.084  86.487  1.00  0.00           N  
ATOM    178  H   SER    13      45.668  91.258  86.638  1.00  0.00           H  
ATOM    179  CA  SER    13      45.716  93.264  85.947  1.00  0.00           C  
ATOM    180  HA  SER    13      45.461  94.081  86.623  1.00  0.00           H  
ATOM    181  CB  SER    13      47.241  93.087  85.946  1.00  0.00           C  
ATOM    182  HB2 SER    13      47.596  93.973  85.421  1.00  0.00           H  
ATOM    183  HB3 SER    13      47.600  93.215  86.968  1.00  0.00           H  
ATOM    184  OG  SER    13      47.677  91.912  85.243  1.00  0.00           O  
ATOM    185  HG  SER    13      48.630  91.971  85.343  1.00  0.00           H  
ATOM    186  C   SER    13      45.169  93.597  84.519  1.00  0.00           C  
ATOM    187  O   SER    13      44.670  92.724  83.820  1.00  0.00           O  
ATOM    188  N   TYR    14      45.319  94.907  84.143  1.00  0.00           N  
ATOM    189  H   TYR    14      45.482  95.443  84.983  1.00  0.00           H  
ATOM    190  CA  TYR    14      44.544  95.520  83.062  1.00  0.00           C  
ATOM    191  HA  TYR    14      44.875  94.925  82.211  1.00  0.00           H  
ATOM    192  CB  TYR    14      43.031  95.540  83.459  1.00  0.00           C  
ATOM    193  HB2 TYR    14      42.793  94.489  83.623  1.00  0.00           H  
ATOM    194  HB3 TYR    14      43.012  96.174  84.345  1.00  0.00           H  
ATOM    195  CG  TYR    14      42.047  96.057  82.427  1.00  0.00           C  
ATOM    196  CD1 TYR    14      42.316  95.552  81.132  1.00  0.00           C  
ATOM    197  HD1 TYR    14      43.237  95.021  80.943  1.00  0.00           H  
ATOM    198  CE1 TYR    14      41.346  95.751  80.096  1.00  0.00           C  
ATOM    199  HE1 TYR    14      41.360  95.256  79.136  1.00  0.00           H  
ATOM    200  CZ  TYR    14      40.177  96.427  80.414  1.00  0.00           C  
ATOM    201  OH  TYR    14      39.181  96.395  79.499  1.00  0.00           O  
ATOM    202  HH  TYR    14      39.354  95.569  79.041  1.00  0.00           H  
ATOM    203  CE2 TYR    14      39.910  96.887  81.718  1.00  0.00           C  
ATOM    204  HE2 TYR    14      38.929  97.275  81.948  1.00  0.00           H  
ATOM    205  CD2 TYR    14      40.895  96.749  82.737  1.00  0.00           C  
ATOM    206  HD2 TYR    14      40.723  97.011  83.771  1.00  0.00           H  
ATOM    207  C   TYR    14      45.107  96.971  82.884  1.00  0.00           C  
ATOM    208  O   TYR    14      44.864  97.803  83.751  1.00  0.00           O  
ATOM    209  N   GLY    15      45.770  97.367  81.779  1.00  0.00           N  
ATOM    210  H   GLY    15      46.028  98.341  81.714  1.00  0.00           H  
ATOM    211  CA  GLY    15      46.207  96.473  80.692  1.00  0.00           C  
ATOM    212  HA2 GLY    15      45.402  95.839  80.319  1.00  0.00           H  
ATOM    213  HA3 GLY    15      46.505  97.097  79.849  1.00  0.00           H  
ATOM    214  C   GLY    15      47.419  95.588  80.960  1.00  0.00           C  
ATOM    215  O   GLY    15      47.808  95.344  82.133  1.00  0.00           O  
ATOM    216  N   ALA    16      47.970  95.068  79.894  1.00  0.00           N  
ATOM    217  H   ALA    16      47.573  95.458  79.051  1.00  0.00           H  
ATOM    218  CA  ALA    16      48.983  94.026  79.833  1.00  0.00           C  
ATOM    219  HA  ALA    16      49.637  94.274  80.670  1.00  0.00           H  
ATOM    220  CB  ALA    16      48.350  92.627  80.122  1.00  0.00           C  
ATOM    221  HB1 ALA    16      48.174  92.476  81.187  1.00  0.00           H  
ATOM    222  HB2 ALA    16      47.458  92.349  79.560  1.00  0.00           H  
ATOM    223  HB3 ALA    16      49.110  91.887  79.870  1.00  0.00           H  
ATOM    224  C   ALA    16      49.673  93.945  78.433  1.00  0.00           C  
ATOM    225  O   ALA    16      49.046  94.366  77.459  1.00  0.00           O  
ATOM    226  N   TYR    17      50.868  93.487  78.402  1.00  0.00           N  
ATOM    227  H   TYR    17      51.216  93.243  79.318  1.00  0.00           H  
ATOM    228  CA  TYR    17      51.764  93.338  77.258  1.00  0.00           C  
ATOM    229  HA  TYR    17      51.217  93.006  76.375  1.00  0.00           H  
ATOM    230  CB  TYR    17      52.366  94.724  76.880  1.00  0.00           C  
ATOM    231  HB2 TYR    17      51.539  95.433  76.917  1.00  0.00           H  
ATOM    232  HB3 TYR    17      52.972  95.015  77.738  1.00  0.00           H  
ATOM    233  CG  TYR    17      53.165  94.814  75.598  1.00  0.00           C  
ATOM    234  CD1 TYR    17      54.552  94.632  75.600  1.00  0.00           C  
ATOM    235  HD1 TYR    17      55.045  94.575  76.559  1.00  0.00           H  
ATOM    236  CE1 TYR    17      55.309  94.669  74.429  1.00  0.00           C  
ATOM    237  HE1 TYR    17      56.382  94.549  74.410  1.00  0.00           H  
ATOM    238  CZ  TYR    17      54.620  94.938  73.194  1.00  0.00           C  
ATOM    239  OH  TYR    17      55.241  95.025  71.974  1.00  0.00           O  
ATOM    240  HH  TYR    17      56.118  95.415  71.976  1.00  0.00           H  
ATOM    241  CE2 TYR    17      53.222  95.277  73.231  1.00  0.00           C  
ATOM    242  HE2 TYR    17      52.685  95.623  72.360  1.00  0.00           H  
ATOM    243  CD2 TYR    17      52.529  95.158  74.442  1.00  0.00           C  
ATOM    244  HD2 TYR    17      51.473  95.385  74.432  1.00  0.00           H  
ATOM    245  C   TYR    17      52.823  92.244  77.492  1.00  0.00           C  
ATOM    246  O   TYR    17      53.357  92.186  78.563  1.00  0.00           O  
ATOM    247  N   PRO    18      53.167  91.454  76.423  1.00  0.00           N  
ATOM    248  CD  PRO    18      52.400  91.312  75.253  1.00  0.00           C  
ATOM    249  HD2 PRO    18      52.485  92.159  74.571  1.00  0.00           H  
ATOM    250  HD3 PRO    18      51.360  91.251  75.574  1.00  0.00           H  
ATOM    251  CG  PRO    18      52.827  90.045  74.513  1.00  0.00           C  
ATOM    252  HG2 PRO    18      53.615  90.424  73.863  1.00  0.00           H  
ATOM    253  HG3 PRO    18      52.069  89.563  73.896  1.00  0.00           H  
ATOM    254  CB  PRO    18      53.474  89.281  75.650  1.00  0.00           C  
ATOM    255  HB2 PRO    18      54.162  88.522  75.277  1.00  0.00           H  
ATOM    256  HB3 PRO    18      52.612  88.829  76.140  1.00  0.00           H  
ATOM    257  CA  PRO    18      54.151  90.347  76.487  1.00  0.00           C  
ATOM    258  HA  PRO    18      54.076  89.930  77.492  1.00  0.00           H  
ATOM    259  C   PRO    18      55.584  90.791  76.126  1.00  0.00           C  
ATOM    260  O   PRO    18      55.757  91.819  75.471  1.00  0.00           O  
ATOM    261  N   THR    19      56.635  90.111  76.656  1.00  0.00           N  
ATOM    262  H   THR    19      56.462  89.428  77.380  1.00  0.00           H  
ATOM    263  CA  THR    19      58.055  90.371  76.267  1.00  0.00           C  
ATOM    264  HA  THR    19      58.228  90.575  75.211  1.00  0.00           H  
ATOM    265  CB  THR    19      58.668  91.641  76.904  1.00  0.00           C  
ATOM    266  HB  THR    19      58.416  91.692  77.963  1.00  0.00           H  
ATOM    267  CG2 THR    19      60.131  91.760  76.701  1.00  0.00           C  
ATOM    268 HG21 THR    19      60.317  91.874  75.633  1.00  0.00           H  
ATOM    269 HG22 THR    19      60.549  92.648  77.174  1.00  0.00           H  
ATOM    270 HG23 THR    19      60.664  90.917  77.142  1.00  0.00           H  
ATOM    271  OG1 THR    19      58.173  92.749  76.239  1.00  0.00           O  
ATOM    272  HG1 THR    19      57.301  92.473  75.945  1.00  0.00           H  
ATOM    273  C   THR    19      58.949  89.194  76.692  1.00  0.00           C  
ATOM    274  O   THR    19      58.808  88.737  77.853  1.00  0.00           O  
ATOM    275  N   GLN    20      59.862  88.681  75.849  1.00  0.00           N  
ATOM    276  H   GLN    20      59.933  89.151  74.957  1.00  0.00           H  
ATOM    277  CA  GLN    20      60.919  87.619  76.157  1.00  0.00           C  
ATOM    278  HA  GLN    20      60.514  86.670  76.510  1.00  0.00           H  
ATOM    279  CB  GLN    20      61.751  87.203  74.932  1.00  0.00           C  
ATOM    280  HB2 GLN    20      62.326  88.081  74.638  1.00  0.00           H  
ATOM    281  HB3 GLN    20      62.467  86.424  75.198  1.00  0.00           H  
ATOM    282  CG  GLN    20      60.779  86.704  73.832  1.00  0.00           C  
ATOM    283  HG2 GLN    20      60.017  86.173  74.403  1.00  0.00           H  
ATOM    284  HG3 GLN    20      60.397  87.530  73.232  1.00  0.00           H  
ATOM    285  CD  GLN    20      61.451  85.674  72.938  1.00  0.00           C  
ATOM    286  OE1 GLN    20      62.168  84.811  73.300  1.00  0.00           O  
ATOM    287  NE2 GLN    20      61.310  85.607  71.628  1.00  0.00           N  
ATOM    288 HE21 GLN    20      60.724  86.265  71.135  1.00  0.00           H  
ATOM    289 HE22 GLN    20      61.896  84.953  71.129  1.00  0.00           H  
ATOM    290  C   GLN    20      61.984  88.167  77.140  1.00  0.00           C  
ATOM    291  O   GLN    20      62.407  89.301  77.107  1.00  0.00           O  
ATOM    292  N   PRO    21      62.545  87.300  77.959  1.00  0.00           N  
ATOM    293  CD  PRO    21      61.941  85.972  78.332  1.00  0.00           C  
ATOM    294  HD2 PRO    21      61.963  85.208  77.555  1.00  0.00           H  
ATOM    295  HD3 PRO    21      60.929  86.199  78.667  1.00  0.00           H  
ATOM    296  CG  PRO    21      62.718  85.478  79.527  1.00  0.00           C  
ATOM    297  HG2 PRO    21      63.579  84.868  79.253  1.00  0.00           H  
ATOM    298  HG3 PRO    21      62.090  84.771  80.071  1.00  0.00           H  
ATOM    299  CB  PRO    21      63.219  86.773  80.241  1.00  0.00           C  
ATOM    300  HB2 PRO    21      64.108  86.445  80.779  1.00  0.00           H  
ATOM    301  HB3 PRO    21      62.344  87.106  80.798  1.00  0.00           H  
ATOM    302  CA  PRO    21      63.445  87.674  79.043  1.00  0.00           C  
ATOM    303  HA  PRO    21      63.334  88.727  79.302  1.00  0.00           H  
ATOM    304  C   PRO    21      64.857  87.567  78.591  1.00  0.00           C  
ATOM    305  O   PRO    21      65.681  86.742  79.093  1.00  0.00           O  
ATOM    306  N   GLY    22      65.272  88.447  77.680  1.00  0.00           N  
ATOM    307  H   GLY    22      64.588  89.039  77.232  1.00  0.00           H  
ATOM    308  CA  GLY    22      66.633  88.510  77.152  1.00  0.00           C  
ATOM    309  HA2 GLY    22      66.892  87.559  76.687  1.00  0.00           H  
ATOM    310  HA3 GLY    22      66.668  89.318  76.421  1.00  0.00           H  
ATOM    311  C   GLY    22      67.684  89.006  78.124  1.00  0.00           C  
ATOM    312  O   GLY    22      67.443  89.528  79.176  1.00  0.00           O  
ATOM    313  N   GLN    23      68.909  88.933  77.601  1.00  0.00           N  
ATOM    314  H   GLN    23      69.167  88.367  76.806  1.00  0.00           H  
ATOM    315  CA  GLN    23      70.154  89.261  78.465  1.00  0.00           C  
ATOM    316  HA  GLN    23      69.814  89.214  79.499  1.00  0.00           H  
ATOM    317  CB  GLN    23      71.207  88.190  78.201  1.00  0.00           C  
ATOM    318  HB2 GLN    23      70.834  87.243  78.589  1.00  0.00           H  
ATOM    319  HB3 GLN    23      71.261  88.142  77.113  1.00  0.00           H  
ATOM    320  CG  GLN    23      72.616  88.490  78.747  1.00  0.00           C  
ATOM    321  HG2 GLN    23      72.971  89.431  78.326  1.00  0.00           H  
ATOM    322  HG3 GLN    23      72.558  88.551  79.833  1.00  0.00           H  
ATOM    323  CD  GLN    23      73.623  87.387  78.439  1.00  0.00           C  
ATOM    324  OE1 GLN    23      73.346  86.201  78.275  1.00  0.00           O  
ATOM    325  NE2 GLN    23      74.903  87.731  78.485  1.00  0.00           N  
ATOM    326 HE21 GLN    23      75.207  88.675  78.678  1.00  0.00           H  
ATOM    327 HE22 GLN    23      75.590  86.994  78.424  1.00  0.00           H  
ATOM    328  C   GLN    23      70.580  90.708  78.187  1.00  0.00           C  
ATOM    329  O   GLN    23      70.809  91.067  77.050  1.00  0.00           O  
ATOM    330  N   GLY    24      70.629  91.541  79.237  1.00  0.00           N  
ATOM    331  H   GLY    24      70.191  91.229  80.091  1.00  0.00           H  
ATOM    332  CA  GLY    24      71.121  92.905  79.260  1.00  0.00           C  
ATOM    333  HA2 GLY    24      70.477  93.531  78.644  1.00  0.00           H  
ATOM    334  HA3 GLY    24      70.962  93.323  80.254  1.00  0.00           H  
ATOM    335  C   GLY    24      72.619  93.062  78.912  1.00  0.00           C  
ATOM    336  O   GLY    24      73.331  92.134  79.224  1.00  0.00           O  
ATOM    337  N   TYR    25      73.071  94.146  78.310  1.00  0.00           N  
ATOM    338  H   TYR    25      72.439  94.926  78.197  1.00  0.00           H  
ATOM    339  CA  TYR    25      74.512  94.327  78.195  1.00  0.00           C  
ATOM    340  HA  TYR    25      74.928  93.610  77.487  1.00  0.00           H  
ATOM    341  CB  TYR    25      74.688  95.760  77.518  1.00  0.00           C  
ATOM    342  HB2 TYR    25      74.653  95.650  76.434  1.00  0.00           H  
ATOM    343  HB3 TYR    25      73.860  96.406  77.811  1.00  0.00           H  
ATOM    344  CG  TYR    25      76.048  96.448  77.772  1.00  0.00           C  
ATOM    345  CD1 TYR    25      77.140  96.173  76.973  1.00  0.00           C  
ATOM    346  HD1 TYR    25      77.084  95.563  76.083  1.00  0.00           H  
ATOM    347  CE1 TYR    25      78.414  96.740  77.242  1.00  0.00           C  
ATOM    348  HE1 TYR    25      79.240  96.647  76.552  1.00  0.00           H  
ATOM    349  CZ  TYR    25      78.556  97.554  78.417  1.00  0.00           C  
ATOM    350  OH  TYR    25      79.678  98.212  78.650  1.00  0.00           O  
ATOM    351  HH  TYR    25      80.217  98.392  77.877  1.00  0.00           H  
ATOM    352  CE2 TYR    25      77.425  97.765  79.251  1.00  0.00           C  
ATOM    353  HE2 TYR    25      77.555  98.333  80.161  1.00  0.00           H  
ATOM    354  CD2 TYR    25      76.209  97.165  78.996  1.00  0.00           C  
ATOM    355  HD2 TYR    25      75.361  97.210  79.663  1.00  0.00           H  
ATOM    356  C   TYR    25      75.346  94.205  79.496  1.00  0.00           C  
ATOM    357  O   TYR    25      74.803  94.561  80.541  1.00  0.00           O  
ATOM    358  N   SER    26      76.473  93.543  79.333  1.00  0.00           N  
ATOM    359  H   SER    26      76.697  93.333  78.371  1.00  0.00           H  
ATOM    360  CA  SER    26      77.370  93.267  80.435  1.00  0.00           C  
ATOM    361  HA  SER    26      76.843  92.874  81.305  1.00  0.00           H  
ATOM    362  CB  SER    26      78.222  92.044  80.131  1.00  0.00           C  
ATOM    363  HB2 SER    26      77.640  91.300  79.587  1.00  0.00           H  
ATOM    364  HB3 SER    26      79.030  92.225  79.422  1.00  0.00           H  
ATOM    365  OG  SER    26      78.635  91.446  81.309  1.00  0.00           O  
ATOM    366  HG  SER    26      77.774  91.324  81.715  1.00  0.00           H  
ATOM    367  C   SER    26      78.369  94.338  80.854  1.00  0.00           C  
ATOM    368  O   SER    26      79.392  94.599  80.200  1.00  0.00           O  
ATOM    369  N   GLN    27      78.126  95.053  81.955  1.00  0.00           N  
ATOM    370  H   GLN    27      77.171  94.989  82.279  1.00  0.00           H  
ATOM    371  CA  GLN    27      78.878  96.294  82.354  1.00  0.00           C  
ATOM    372  HA  GLN    27      78.786  97.102  81.629  1.00  0.00           H  
ATOM    373  CB  GLN    27      78.138  96.783  83.550  1.00  0.00           C  
ATOM    374  HB2 GLN    27      77.082  96.797  83.281  1.00  0.00           H  
ATOM    375  HB3 GLN    27      78.109  96.030  84.338  1.00  0.00           H  
ATOM    376  CG  GLN    27      78.569  98.141  84.140  1.00  0.00           C  
ATOM    377  HG2 GLN    27      77.966  98.104  85.047  1.00  0.00           H  
ATOM    378  HG3 GLN    27      79.578  97.990  84.524  1.00  0.00           H  
ATOM    379  CD  GLN    27      78.395  99.228  83.150  1.00  0.00           C  
ATOM    380  OE1 GLN    27      77.267  99.549  82.770  1.00  0.00           O  
ATOM    381  NE2 GLN    27      79.463  99.910  82.672  1.00  0.00           N  
ATOM    382 HE21 GLN    27      80.344  99.641  83.086  1.00  0.00           H  
ATOM    383 HE22 GLN    27      79.408 100.786  82.172  1.00  0.00           H  
ATOM    384  C   GLN    27      80.382  96.028  82.643  1.00  0.00           C  
ATOM    385  O   GLN    27      81.203  96.919  82.523  1.00  0.00           O  
ATOM    386  N   GLN    28      80.815  94.813  82.906  1.00  0.00           N  
ATOM    387  H   GLN    28      80.053  94.169  83.060  1.00  0.00           H  
ATOM    388  CA  GLN    28      82.254  94.397  82.829  1.00  0.00           C  
ATOM    389  HA  GLN    28      82.700  94.891  83.692  1.00  0.00           H  
ATOM    390  CB  GLN    28      82.290  92.940  83.217  1.00  0.00           C  
ATOM    391  HB2 GLN    28      81.492  92.770  83.940  1.00  0.00           H  
ATOM    392  HB3 GLN    28      82.131  92.319  82.336  1.00  0.00           H  
ATOM    393  CG  GLN    28      83.604  92.468  83.808  1.00  0.00           C  
ATOM    394  HG2 GLN    28      83.635  91.396  84.004  1.00  0.00           H  
ATOM    395  HG3 GLN    28      84.300  92.636  82.987  1.00  0.00           H  
ATOM    396  CD  GLN    28      84.129  93.284  85.012  1.00  0.00           C  
ATOM    397  OE1 GLN    28      85.181  93.856  84.880  1.00  0.00           O  
ATOM    398  NE2 GLN    28      83.609  93.178  86.190  1.00  0.00           N  
ATOM    399 HE21 GLN    28      83.847  93.980  86.755  1.00  0.00           H  
ATOM    400 HE22 GLN    28      82.793  92.621  86.396  1.00  0.00           H  
ATOM    401  C   GLN    28      83.060  94.863  81.625  1.00  0.00           C  
ATOM    402  O   GLN    28      84.155  95.323  81.776  1.00  0.00           O  
ATOM    403  N   SER    29      82.390  94.766  80.420  1.00  0.00           N  
ATOM    404  H   SER    29      81.465  94.363  80.367  1.00  0.00           H  
ATOM    405  CA  SER    29      83.132  94.985  79.150  1.00  0.00           C  
ATOM    406  HA  SER    29      84.047  94.391  79.139  1.00  0.00           H  
ATOM    407  CB  SER    29      82.241  94.572  77.934  1.00  0.00           C  
ATOM    408  HB2 SER    29      82.665  94.917  76.991  1.00  0.00           H  
ATOM    409  HB3 SER    29      82.114  93.493  78.025  1.00  0.00           H  
ATOM    410  OG  SER    29      80.986  95.288  78.011  1.00  0.00           O  
ATOM    411  HG  SER    29      80.418  94.894  78.677  1.00  0.00           H  
ATOM    412  C   SER    29      83.534  96.472  78.906  1.00  0.00           C  
ATOM    413  O   SER    29      84.301  96.774  77.988  1.00  0.00           O  
ATOM    414  N   SER    30      83.115  97.413  79.748  1.00  0.00           N  
ATOM    415  H   SER    30      82.446  97.079  80.427  1.00  0.00           H  
ATOM    416  CA  SER    30      83.568  98.776  79.824  1.00  0.00           C  
ATOM    417  HA  SER    30      84.430  98.909  79.171  1.00  0.00           H  
ATOM    418  CB  SER    30      82.446  99.773  79.515  1.00  0.00           C  
ATOM    419  HB2 SER    30      82.151  99.469  78.511  1.00  0.00           H  
ATOM    420  HB3 SER    30      81.678  99.609  80.271  1.00  0.00           H  
ATOM    421  OG  SER    30      83.015 101.093  79.573  1.00  0.00           O  
ATOM    422  HG  SER    30      83.113 101.417  78.675  1.00  0.00           H  
ATOM    423  C   SER    30      83.988  99.059  81.255  1.00  0.00           C  
ATOM    424  O   SER    30      83.228  99.591  82.097  1.00  0.00           O  
ATOM    425  N   GLN    31      85.178  98.644  81.720  1.00  0.00           N  
ATOM    426  H   GLN    31      85.336  98.810  82.704  1.00  0.00           H  
ATOM    427  CA  GLN    31      86.310  98.075  81.001  1.00  0.00           C  
ATOM    428  HA  GLN    31      86.047  97.909  79.956  1.00  0.00           H  
ATOM    429  CB  GLN    31      87.415  99.153  80.947  1.00  0.00           C  
ATOM    430  HB2 GLN    31      87.494  99.432  81.998  1.00  0.00           H  
ATOM    431  HB3 GLN    31      88.353  98.696  80.633  1.00  0.00           H  
ATOM    432  CG  GLN    31      87.257 100.493  80.202  1.00  0.00           C  
ATOM    433  HG2 GLN    31      86.235 100.843  80.345  1.00  0.00           H  
ATOM    434  HG3 GLN    31      87.926 101.252  80.606  1.00  0.00           H  
ATOM    435  CD  GLN    31      87.416 100.321  78.732  1.00  0.00           C  
ATOM    436  OE1 GLN    31      87.221  99.218  78.161  1.00  0.00           O  
ATOM    437  NE2 GLN    31      87.781 101.372  77.981  1.00  0.00           N  
ATOM    438 HE21 GLN    31      88.087 101.326  77.020  1.00  0.00           H  
ATOM    439 HE22 GLN    31      87.886 102.307  78.347  1.00  0.00           H  
ATOM    440  C   GLN    31      86.856  96.904  81.736  1.00  0.00           C  
ATOM    441  O   GLN    31      86.779  96.906  82.967  1.00  0.00           O  
ATOM    442  N   PRO    32      87.313  95.840  81.119  1.00  0.00           N  
ATOM    443  CD  PRO    32      87.279  95.577  79.677  1.00  0.00           C  
ATOM    444  HD2 PRO    32      87.982  96.209  79.135  1.00  0.00           H  
ATOM    445  HD3 PRO    32      86.284  95.817  79.301  1.00  0.00           H  
ATOM    446  CG  PRO    32      87.572  94.090  79.466  1.00  0.00           C  
ATOM    447  HG2 PRO    32      88.615  93.925  79.195  1.00  0.00           H  
ATOM    448  HG3 PRO    32      86.911  93.664  78.712  1.00  0.00           H  
ATOM    449  CB  PRO    32      87.263  93.430  80.819  1.00  0.00           C  
ATOM    450  HB2 PRO    32      88.024  92.684  81.048  1.00  0.00           H  
ATOM    451  HB3 PRO    32      86.197  93.208  80.867  1.00  0.00           H  
ATOM    452  CA  PRO    32      87.550  94.554  81.844  1.00  0.00           C  
ATOM    453  HA  PRO    32      86.862  94.541  82.688  1.00  0.00           H  
ATOM    454  C   PRO    32      89.060  94.598  82.302  1.00  0.00           C  
ATOM    455  O   PRO    32      89.951  94.955  81.527  1.00  0.00           O  
ATOM    456  N   TYR    33      89.390  94.036  83.466  1.00  0.00           N  
ATOM    457  H   TYR    33      88.647  93.648  84.028  1.00  0.00           H  
ATOM    458  CA  TYR    33      90.766  93.822  83.940  1.00  0.00           C  
ATOM    459  HA  TYR    33      91.291  94.737  83.668  1.00  0.00           H  
ATOM    460  CB  TYR    33      90.925  93.705  85.479  1.00  0.00           C  
ATOM    461  HB2 TYR    33      90.839  92.701  85.895  1.00  0.00           H  
ATOM    462  HB3 TYR    33      91.980  93.874  85.691  1.00  0.00           H  
ATOM    463  CG  TYR    33      90.184  94.649  86.451  1.00  0.00           C  
ATOM    464  CD1 TYR    33      90.904  95.576  87.236  1.00  0.00           C  
ATOM    465  HD1 TYR    33      91.983  95.599  87.279  1.00  0.00           H  
ATOM    466  CE1 TYR    33      90.270  96.281  88.298  1.00  0.00           C  
ATOM    467  HE1 TYR    33      90.878  96.810  89.018  1.00  0.00           H  
ATOM    468  CZ  TYR    33      88.900  96.041  88.513  1.00  0.00           C  
ATOM    469  OH  TYR    33      88.440  96.585  89.641  1.00  0.00           O  
ATOM    470  HH  TYR    33      87.523  96.317  89.739  1.00  0.00           H  
ATOM    471  CE2 TYR    33      88.182  95.146  87.773  1.00  0.00           C  
ATOM    472  HE2 TYR    33      87.178  94.830  88.013  1.00  0.00           H  
ATOM    473  CD2 TYR    33      88.857  94.448  86.666  1.00  0.00           C  
ATOM    474  HD2 TYR    33      88.333  93.727  86.056  1.00  0.00           H  
ATOM    475  C   TYR    33      91.379  92.607  83.213  1.00  0.00           C  
ATOM    476  O   TYR    33      92.599  92.590  83.033  1.00  0.00           O  
ATOM    477  N   GLY    34      90.597  91.573  82.943  1.00  0.00           N  
ATOM    478  H   GLY    34      89.590  91.525  82.990  1.00  0.00           H  
ATOM    479  CA  GLY    34      91.093  90.294  82.484  1.00  0.00           C  
ATOM    480  HA2 GLY    34      90.389  89.810  81.807  1.00  0.00           H  
ATOM    481  HA3 GLY    34      92.054  90.360  81.974  1.00  0.00           H  
ATOM    482  C   GLY    34      91.391  89.420  83.736  1.00  0.00           C  
ATOM    483  O   GLY    34      91.049  89.671  84.906  1.00  0.00           O  
ATOM    484  N   GLN    35      92.066  88.316  83.451  1.00  0.00           N  
ATOM    485  H   GLN    35      92.290  88.240  82.469  1.00  0.00           H  
ATOM    486  CA  GLN    35      92.535  87.304  84.407  1.00  0.00           C  
ATOM    487  HA  GLN    35      92.293  87.473  85.456  1.00  0.00           H  
ATOM    488  CB  GLN    35      91.807  85.936  84.010  1.00  0.00           C  
ATOM    489  HB2 GLN    35      90.732  86.117  84.042  1.00  0.00           H  
ATOM    490  HB3 GLN    35      92.125  85.725  82.990  1.00  0.00           H  
ATOM    491  CG  GLN    35      92.090  84.674  84.864  1.00  0.00           C  
ATOM    492  HG2 GLN    35      91.690  83.833  84.297  1.00  0.00           H  
ATOM    493  HG3 GLN    35      93.172  84.561  84.923  1.00  0.00           H  
ATOM    494  CD  GLN    35      91.445  84.677  86.227  1.00  0.00           C  
ATOM    495  OE1 GLN    35      90.715  85.570  86.592  1.00  0.00           O  
ATOM    496  NE2 GLN    35      91.537  83.634  86.941  1.00  0.00           N  
ATOM    497 HE21 GLN    35      91.973  82.856  86.466  1.00  0.00           H  
ATOM    498 HE22 GLN    35      91.167  83.607  87.881  1.00  0.00           H  
ATOM    499  C   GLN    35      94.035  87.008  84.273  1.00  0.00           C  
ATOM    500  O   GLN    35      94.553  86.761  83.192  1.00  0.00           O  
ATOM    501  N   GLN    36      94.864  87.170  85.325  1.00  0.00           N  
ATOM    502  H   GLN    36      95.797  86.801  85.209  1.00  0.00           H  
ATOM    503  CA  GLN    36      94.612  87.827  86.611  1.00  0.00           C  
ATOM    504  HA  GLN    36      93.700  87.397  87.026  1.00  0.00           H  
ATOM    505  CB  GLN    36      95.767  87.510  87.589  1.00  0.00           C  
ATOM    506  HB2 GLN    36      95.328  87.695  88.569  1.00  0.00           H  
ATOM    507  HB3 GLN    36      96.029  86.453  87.550  1.00  0.00           H  
ATOM    508  CG  GLN    36      97.096  88.296  87.506  1.00  0.00           C  
ATOM    509  HG2 GLN    36      97.742  87.958  86.696  1.00  0.00           H  
ATOM    510  HG3 GLN    36      96.870  89.360  87.439  1.00  0.00           H  
ATOM    511  CD  GLN    36      97.972  88.195  88.793  1.00  0.00           C  
ATOM    512  OE1 GLN    36      99.113  87.801  88.806  1.00  0.00           O  
ATOM    513  NE2 GLN    36      97.557  88.572  89.980  1.00  0.00           N  
ATOM    514 HE21 GLN    36      96.617  88.877  90.187  1.00  0.00           H  
ATOM    515 HE22 GLN    36      98.213  88.650  90.743  1.00  0.00           H  
ATOM    516  C   GLN    36      94.375  89.342  86.569  1.00  0.00           C  
ATOM    517  O   GLN    36      94.705  89.964  85.571  1.00  0.00           O  
ATOM    518  N   SER    37      93.692  89.879  87.580  1.00  0.00           N  
ATOM    519  H   SER    37      93.472  89.261  88.347  1.00  0.00           H  
ATOM    520  CA  SER    37      93.528  91.333  87.837  1.00  0.00           C  
ATOM    521  HA  SER    37      93.530  91.882  86.896  1.00  0.00           H  
ATOM    522  CB  SER    37      92.284  91.678  88.723  1.00  0.00           C  
ATOM    523  HB2 SER    37      92.215  92.746  88.928  1.00  0.00           H  
ATOM    524  HB3 SER    37      91.465  91.530  88.019  1.00  0.00           H  
ATOM    525  OG  SER    37      92.148  90.846  89.910  1.00  0.00           O  
ATOM    526  HG  SER    37      91.194  90.811  90.012  1.00  0.00           H  
ATOM    527  C   SER    37      94.789  91.935  88.567  1.00  0.00           C  
ATOM    528  O   SER    37      94.838  92.099  89.787  1.00  0.00           O  
ATOM    529  N   TYR    38      95.781  92.270  87.750  1.00  0.00           N  
ATOM    530  H   TYR    38      95.584  92.201  86.762  1.00  0.00           H  
ATOM    531  CA  TYR    38      97.176  92.732  88.046  1.00  0.00           C  
ATOM    532  HA  TYR    38      97.103  93.504  88.812  1.00  0.00           H  
ATOM    533  CB  TYR    38      98.066  91.635  88.629  1.00  0.00           C  
ATOM    534  HB2 TYR    38      97.616  91.080  89.452  1.00  0.00           H  
ATOM    535  HB3 TYR    38      98.160  90.863  87.865  1.00  0.00           H  
ATOM    536  CG  TYR    38      99.385  92.285  88.983  1.00  0.00           C  
ATOM    537  CD1 TYR    38     100.428  92.376  88.042  1.00  0.00           C  
ATOM    538  HD1 TYR    38     100.314  92.101  87.003  1.00  0.00           H  
ATOM    539  CE1 TYR    38     101.684  92.816  88.391  1.00  0.00           C  
ATOM    540  HE1 TYR    38     102.521  92.935  87.719  1.00  0.00           H  
ATOM    541  CZ  TYR    38     101.943  93.241  89.683  1.00  0.00           C  
ATOM    542  OH  TYR    38     103.201  93.641  89.969  1.00  0.00           O  
ATOM    543  HH  TYR    38     103.244  94.414  90.536  1.00  0.00           H  
ATOM    544  CE2 TYR    38     100.896  93.346  90.643  1.00  0.00           C  
ATOM    545  HE2 TYR    38     101.026  93.729  91.644  1.00  0.00           H  
ATOM    546  CD2 TYR    38      99.620  92.791  90.266  1.00  0.00           C  
ATOM    547  HD2 TYR    38      98.891  92.675  91.054  1.00  0.00           H  
ATOM    548  C   TYR    38      97.863  93.420  86.797  1.00  0.00           C  
ATOM    549  O   TYR    38      97.786  92.934  85.661  1.00  0.00           O  
ATOM    550  N   SER    39      98.520  94.559  87.058  1.00  0.00           N  
ATOM    551  H   SER    39      98.436  94.921  87.997  1.00  0.00           H  
ATOM    552  CA  SER    39      99.365  95.333  86.110  1.00  0.00           C  
ATOM    553  HA  SER    39      99.843  94.610  85.449  1.00  0.00           H  
ATOM    554  CB  SER    39      98.566  96.343  85.251  1.00  0.00           C  
ATOM    555  HB2 SER    39      99.274  96.902  84.640  1.00  0.00           H  
ATOM    556  HB3 SER    39      97.804  95.842  84.655  1.00  0.00           H  
ATOM    557  OG  SER    39      97.909  97.265  86.175  1.00  0.00           O  
ATOM    558  HG  SER    39      97.123  96.829  86.512  1.00  0.00           H  
ATOM    559  C   SER    39     100.492  96.105  86.889  1.00  0.00           C  
ATOM    560  O   SER    39     100.275  96.512  88.004  1.00  0.00           O  
ATOM    561  N   GLY    40     101.735  96.175  86.415  1.00  0.00           N  
ATOM    562  H   GLY    40     101.792  95.895  85.446  1.00  0.00           H  
ATOM    563  CA  GLY    40     103.011  96.505  87.159  1.00  0.00           C  
ATOM    564  HA2 GLY    40     103.347  97.439  86.708  1.00  0.00           H  
ATOM    565  HA3 GLY    40     102.580  96.803  88.115  1.00  0.00           H  
ATOM    566  C   GLY    40     104.099  95.499  87.194  1.00  0.00           C  
ATOM    567  O   GLY    40     104.005  94.447  86.547  1.00  0.00           O  
ATOM    568  N   TYR    41     105.158  95.853  87.928  1.00  0.00           N  
ATOM    569  H   TYR    41     105.856  95.145  88.105  1.00  0.00           H  
ATOM    570  CA  TYR    41     105.448  97.126  88.671  1.00  0.00           C  
ATOM    571  HA  TYR    41     104.521  97.666  88.861  1.00  0.00           H  
ATOM    572  CB  TYR    41     106.010  96.700  89.990  1.00  0.00           C  
ATOM    573  HB2 TYR    41     105.247  96.146  90.537  1.00  0.00           H  
ATOM    574  HB3 TYR    41     106.856  96.045  89.779  1.00  0.00           H  
ATOM    575  CG  TYR    41     106.431  97.812  90.853  1.00  0.00           C  
ATOM    576  CD1 TYR    41     107.795  98.170  91.069  1.00  0.00           C  
ATOM    577  HD1 TYR    41     108.692  97.670  90.735  1.00  0.00           H  
ATOM    578  CE1 TYR    41     108.043  99.284  91.929  1.00  0.00           C  
ATOM    579  HE1 TYR    41     109.064  99.605  92.070  1.00  0.00           H  
ATOM    580  CZ  TYR    41     106.987  99.990  92.532  1.00  0.00           C  
ATOM    581  OH  TYR    41     107.404 100.955  93.358  1.00  0.00           O  
ATOM    582  HH  TYR    41     106.721 101.552  93.671  1.00  0.00           H  
ATOM    583  CE2 TYR    41     105.667  99.607  92.357  1.00  0.00           C  
ATOM    584  HE2 TYR    41     104.904 100.100  92.941  1.00  0.00           H  
ATOM    585  CD2 TYR    41     105.414  98.572  91.447  1.00  0.00           C  
ATOM    586  HD2 TYR    41     104.395  98.246  91.301  1.00  0.00           H  
ATOM    587  C   TYR    41     106.536  98.007  87.894  1.00  0.00           C  
ATOM    588  O   TYR    41     107.529  97.476  87.484  1.00  0.00           O  
ATOM    589  N   SER    42     106.309  99.309  87.918  1.00  0.00           N  
ATOM    590  H   SER    42     105.383  99.603  88.192  1.00  0.00           H  
ATOM    591  CA  SER    42     107.299 100.345  87.695  1.00  0.00           C  
ATOM    592  HA  SER    42     108.206  99.939  87.247  1.00  0.00           H  
ATOM    593  CB  SER    42     106.890 101.370  86.619  1.00  0.00           C  
ATOM    594  HB2 SER    42     106.660 100.866  85.681  1.00  0.00           H  
ATOM    595  HB3 SER    42     106.020 101.980  86.861  1.00  0.00           H  
ATOM    596  OG  SER    42     107.975 102.286  86.367  1.00  0.00           O  
ATOM    597  HG  SER    42     108.497 102.002  85.614  1.00  0.00           H  
ATOM    598  C   SER    42     107.653 101.124  89.022  1.00  0.00           C  
ATOM    599  O   SER    42     106.709 101.480  89.730  1.00  0.00           O  
ATOM    600  N   GLN    43     108.953 101.375  89.275  1.00  0.00           N  
ATOM    601  H   GLN    43     109.620 100.992  88.621  1.00  0.00           H  
ATOM    602  CA  GLN    43     109.322 102.401  90.244  1.00  0.00           C  
ATOM    603  HA  GLN    43     109.075 102.092  91.260  1.00  0.00           H  
ATOM    604  CB  GLN    43     110.840 102.381  90.436  1.00  0.00           C  
ATOM    605  HB2 GLN    43     111.101 101.337  90.610  1.00  0.00           H  
ATOM    606  HB3 GLN    43     111.204 102.724  89.468  1.00  0.00           H  
ATOM    607  CG  GLN    43     111.444 103.295  91.575  1.00  0.00           C  
ATOM    608  HG2 GLN    43     112.528 103.326  91.466  1.00  0.00           H  
ATOM    609  HG3 GLN    43     111.146 104.343  91.570  1.00  0.00           H  
ATOM    610  CD  GLN    43     111.307 102.757  92.990  1.00  0.00           C  
ATOM    611  OE1 GLN    43     111.748 101.610  93.267  1.00  0.00           O  
ATOM    612  NE2 GLN    43     110.686 103.355  94.001  1.00  0.00           N  
ATOM    613 HE21 GLN    43     110.265 104.257  93.831  1.00  0.00           H  
ATOM    614 HE22 GLN    43     110.574 102.947  94.918  1.00  0.00           H  
ATOM    615  C   GLN    43     108.895 103.832  90.013  1.00  0.00           C  
ATOM    616  O   GLN    43     108.839 104.542  91.023  1.00  0.00           O  
ATOM    617  N   SER    44     108.608 104.196  88.779  1.00  0.00           N  
ATOM    618  H   SER    44     108.639 103.530  88.021  1.00  0.00           H  
ATOM    619  CA  SER    44     108.393 105.603  88.503  1.00  0.00           C  
ATOM    620  HA  SER    44     109.251 106.062  88.993  1.00  0.00           H  
ATOM    621  CB  SER    44     108.546 105.816  86.993  1.00  0.00           C  
ATOM    622  HB2 SER    44     107.946 105.217  86.307  1.00  0.00           H  
ATOM    623  HB3 SER    44     108.239 106.837  86.767  1.00  0.00           H  
ATOM    624  OG  SER    44     109.926 105.667  86.503  1.00  0.00           O  
ATOM    625  HG  SER    44     109.886 105.331  85.604  1.00  0.00           H  
ATOM    626  C   SER    44     107.063 106.163  88.972  1.00  0.00           C  
ATOM    627  O   SER    44     106.018 105.656  88.655  1.00  0.00           O  
ATOM    628  N   THR    45     107.129 107.238  89.707  1.00  0.00           N  
ATOM    629  H   THR    45     108.066 107.556  89.906  1.00  0.00           H  
ATOM    630  CA  THR    45     105.959 108.132  90.160  1.00  0.00           C  
ATOM    631  HA  THR    45     105.236 108.231  89.350  1.00  0.00           H  
ATOM    632  CB  THR    45     105.212 107.585  91.373  1.00  0.00           C  
ATOM    633  HB  THR    45     105.942 107.498  92.177  1.00  0.00           H  
ATOM    634  CG2 THR    45     104.018 108.433  91.813  1.00  0.00           C  
ATOM    635 HG21 THR    45     104.390 109.386  92.190  1.00  0.00           H  
ATOM    636 HG22 THR    45     103.254 108.531  91.043  1.00  0.00           H  
ATOM    637 HG23 THR    45     103.612 107.870  92.653  1.00  0.00           H  
ATOM    638  OG1 THR    45     104.762 106.278  91.130  1.00  0.00           O  
ATOM    639  HG1 THR    45     105.586 105.837  90.910  1.00  0.00           H  
ATOM    640  C   THR    45     106.474 109.552  90.394  1.00  0.00           C  
ATOM    641  O   THR    45     107.503 109.651  91.066  1.00  0.00           O  
ATOM    642  N   ASP    46     105.800 110.606  89.897  1.00  0.00           N  
ATOM    643  H   ASP    46     104.995 110.437  89.311  1.00  0.00           H  
ATOM    644  CA  ASP    46     106.158 112.005  90.069  1.00  0.00           C  
ATOM    645  HA  ASP    46     107.248 112.000  90.093  1.00  0.00           H  
ATOM    646  CB  ASP    46     105.575 112.914  88.966  1.00  0.00           C  
ATOM    647  HB2 ASP    46     105.788 112.597  87.945  1.00  0.00           H  
ATOM    648  HB3 ASP    46     104.492 112.972  89.074  1.00  0.00           H  
ATOM    649  CG  ASP    46     106.167 114.287  89.003  1.00  0.00           C  
ATOM    650  OD1 ASP    46     107.372 114.484  89.339  1.00  0.00           O  
ATOM    651  OD2 ASP    46     105.475 115.330  88.758  1.00  0.00           O  
ATOM    652  C   ASP    46     105.853 112.555  91.476  1.00  0.00           C  
ATOM    653  O   ASP    46     104.857 112.226  92.101  1.00  0.00           O  
ATOM    654  N   THR    47     106.710 113.438  91.917  1.00  0.00           N  
ATOM    655  H   THR    47     107.506 113.594  91.315  1.00  0.00           H  
ATOM    656  CA  THR    47     106.844 114.023  93.239  1.00  0.00           C  
ATOM    657  HA  THR    47     105.890 114.079  93.763  1.00  0.00           H  
ATOM    658  CB  THR    47     107.746 113.210  94.175  1.00  0.00           C  
ATOM    659  HB  THR    47     107.830 113.683  95.153  1.00  0.00           H  
ATOM    660  CG2 THR    47     107.216 111.799  94.452  1.00  0.00           C  
ATOM    661 HG21 THR    47     106.278 111.816  95.007  1.00  0.00           H  
ATOM    662 HG22 THR    47     107.050 111.219  93.544  1.00  0.00           H  
ATOM    663 HG23 THR    47     107.880 111.285  95.146  1.00  0.00           H  
ATOM    664  OG1 THR    47     108.946 112.956  93.561  1.00  0.00           O  
ATOM    665  HG1 THR    47     109.514 113.693  93.798  1.00  0.00           H  
ATOM    666  C   THR    47     107.437 115.445  93.255  1.00  0.00           C  
ATOM    667  O   THR    47     107.682 116.055  94.298  1.00  0.00           O  
ATOM    668  N   SER    48     107.643 115.991  92.036  1.00  0.00           N  
ATOM    669  H   SER    48     107.445 115.407  91.236  1.00  0.00           H  
ATOM    670  CA  SER    48     108.027 117.370  91.750  1.00  0.00           C  
ATOM    671  HA  SER    48     108.899 117.570  92.372  1.00  0.00           H  
ATOM    672  CB  SER    48     108.458 117.605  90.275  1.00  0.00           C  
ATOM    673  HB2 SER    48     108.525 118.683  90.124  1.00  0.00           H  
ATOM    674  HB3 SER    48     109.441 117.164  90.112  1.00  0.00           H  
ATOM    675  OG  SER    48     107.510 117.206  89.400  1.00  0.00           O  
ATOM    676  HG  SER    48     107.458 116.255  89.282  1.00  0.00           H  
ATOM    677  C   SER    48     106.834 118.367  92.153  1.00  0.00           C  
ATOM    678  O   SER    48     105.649 118.029  92.154  1.00  0.00           O  
ATOM    679  N   GLY    49     107.166 119.621  92.378  1.00  0.00           N  
ATOM    680  H   GLY    49     108.127 119.900  92.243  1.00  0.00           H  
ATOM    681  CA  GLY    49     106.134 120.718  92.489  1.00  0.00           C  
ATOM    682  HA2 GLY    49     106.625 121.691  92.483  1.00  0.00           H  
ATOM    683  HA3 GLY    49     105.555 120.565  91.578  1.00  0.00           H  
ATOM    684  C   GLY    49     105.234 120.578  93.735  1.00  0.00           C  
ATOM    685  O   GLY    49     105.597 119.960  94.719  1.00  0.00           O  
ATOM    686  N   TYR    50     103.977 121.093  93.733  1.00  0.00           N  
ATOM    687  H   TYR    50     103.521 121.107  94.633  1.00  0.00           H  
ATOM    688  CA  TYR    50     103.313 121.937  92.717  1.00  0.00           C  
ATOM    689  HA  TYR    50     104.119 122.205  92.033  1.00  0.00           H  
ATOM    690  CB  TYR    50     102.366 120.993  91.899  1.00  0.00           C  
ATOM    691  HB2 TYR    50     102.868 120.073  91.597  1.00  0.00           H  
ATOM    692  HB3 TYR    50     101.516 120.606  92.461  1.00  0.00           H  
ATOM    693  CG  TYR    50     101.746 121.644  90.695  1.00  0.00           C  
ATOM    694  CD1 TYR    50     100.720 122.576  90.746  1.00  0.00           C  
ATOM    695  HD1 TYR    50     100.364 122.938  91.699  1.00  0.00           H  
ATOM    696  CE1 TYR    50     100.202 123.149  89.680  1.00  0.00           C  
ATOM    697  HE1 TYR    50      99.440 123.906  89.797  1.00  0.00           H  
ATOM    698  CZ  TYR    50     100.632 122.716  88.394  1.00  0.00           C  
ATOM    699  OH  TYR    50     100.111 123.173  87.254  1.00  0.00           O  
ATOM    700  HH  TYR    50      99.521 123.887  87.509  1.00  0.00           H  
ATOM    701  CE2 TYR    50     101.567 121.646  88.263  1.00  0.00           C  
ATOM    702  HE2 TYR    50     101.858 121.235  87.307  1.00  0.00           H  
ATOM    703  CD2 TYR    50     102.138 121.134  89.432  1.00  0.00           C  
ATOM    704  HD2 TYR    50     102.836 120.310  89.401  1.00  0.00           H  
ATOM    705  C   TYR    50     102.571 123.175  93.261  1.00  0.00           C  
ATOM    706  O   TYR    50     101.875 123.060  94.294  1.00  0.00           O  
ATOM    707  N   GLY    51     102.559 124.373  92.628  1.00  0.00           N  
ATOM    708  H   GLY    51     101.960 125.110  92.971  1.00  0.00           H  
ATOM    709  CA  GLY    51     103.248 124.611  91.370  1.00  0.00           C  
ATOM    710  HA2 GLY    51     104.316 124.590  91.585  1.00  0.00           H  
ATOM    711  HA3 GLY    51     103.078 123.777  90.689  1.00  0.00           H  
ATOM    712  C   GLY    51     102.898 125.958  90.724  1.00  0.00           C  
ATOM    713  O   GLY    51     101.771 126.360  90.793  1.00  0.00           O  
ATOM    714  N   GLN    52     103.962 126.619  90.191  1.00  0.00           N  
ATOM    715  H   GLN    52     104.871 126.181  90.228  1.00  0.00           H  
ATOM    716  CA  GLN    52     103.874 128.063  89.717  1.00  0.00           C  
ATOM    717  HA  GLN    52     102.956 128.063  89.129  1.00  0.00           H  
ATOM    718  CB  GLN    52     103.687 129.067  90.963  1.00  0.00           C  
ATOM    719  HB2 GLN    52     102.815 128.741  91.531  1.00  0.00           H  
ATOM    720  HB3 GLN    52     104.622 129.061  91.523  1.00  0.00           H  
ATOM    721  CG  GLN    52     103.431 130.536  90.575  1.00  0.00           C  
ATOM    722  HG2 GLN    52     104.252 130.811  89.912  1.00  0.00           H  
ATOM    723  HG3 GLN    52     102.447 130.684  90.131  1.00  0.00           H  
ATOM    724  CD  GLN    52     103.376 131.347  91.834  1.00  0.00           C  
ATOM    725  OE1 GLN    52     103.208 130.786  92.944  1.00  0.00           O  
ATOM    726  NE2 GLN    52     103.399 132.648  91.739  1.00  0.00           N  
ATOM    727 HE21 GLN    52     103.361 133.074  90.824  1.00  0.00           H  
ATOM    728 HE22 GLN    52     103.073 133.173  92.537  1.00  0.00           H  
ATOM    729  C   GLN    52     105.095 128.460  88.914  1.00  0.00           C  
ATOM    730  O   GLN    52     106.276 128.246  89.287  1.00  0.00           O  
ATOM    731  N   SER    53     104.954 129.246  87.857  1.00  0.00           N  
ATOM    732  H   SER    53     105.812 129.446  87.363  1.00  0.00           H  
ATOM    733  CA  SER    53     103.832 129.451  86.994  1.00  0.00           C  
ATOM    734  HA  SER    53     103.041 129.787  87.664  1.00  0.00           H  
ATOM    735  CB  SER    53     104.242 130.374  85.865  1.00  0.00           C  
ATOM    736  HB2 SER    53     104.354 131.434  86.095  1.00  0.00           H  
ATOM    737  HB3 SER    53     105.179 130.083  85.390  1.00  0.00           H  
ATOM    738  OG  SER    53     103.275 130.394  84.886  1.00  0.00           O  
ATOM    739  HG  SER    53     102.749 131.196  84.845  1.00  0.00           H  
ATOM    740  C   SER    53     103.380 128.093  86.430  1.00  0.00           C  
ATOM    741  O   SER    53     104.182 127.316  85.982  1.00  0.00           O  
ATOM    742  N   SER    54     102.125 127.756  86.420  1.00  0.00           N  
ATOM    743  H   SER    54     101.494 128.517  86.632  1.00  0.00           H  
ATOM    744  CA  SER    54     101.458 126.518  85.840  1.00  0.00           C  
ATOM    745  HA  SER    54     102.023 125.592  85.945  1.00  0.00           H  
ATOM    746  CB  SER    54     100.135 126.322  86.546  1.00  0.00           C  
ATOM    747  HB2 SER    54      99.710 125.539  85.918  1.00  0.00           H  
ATOM    748  HB3 SER    54     100.377 125.958  87.545  1.00  0.00           H  
ATOM    749  OG  SER    54      99.331 127.548  86.605  1.00  0.00           O  
ATOM    750  HG  SER    54      98.586 127.230  87.120  1.00  0.00           H  
ATOM    751  C   SER    54     101.336 126.687  84.324  1.00  0.00           C  
ATOM    752  O   SER    54     100.657 125.891  83.716  1.00  0.00           O  
ATOM    753  N   TYR    55     102.038 127.632  83.782  1.00  0.00           N  
ATOM    754  H   TYR    55     102.556 128.208  84.430  1.00  0.00           H  
ATOM    755  CA  TYR    55     101.867 128.112  82.335  1.00  0.00           C  
ATOM    756  HA  TYR    55     101.454 127.359  81.664  1.00  0.00           H  
ATOM    757  CB  TYR    55     100.760 129.234  82.484  1.00  0.00           C  
ATOM    758  HB2 TYR    55     101.108 129.972  83.206  1.00  0.00           H  
ATOM    759  HB3 TYR    55     100.704 129.695  81.498  1.00  0.00           H  
ATOM    760  CG  TYR    55      99.332 128.736  82.862  1.00  0.00           C  
ATOM    761  CD1 TYR    55      98.709 129.147  84.061  1.00  0.00           C  
ATOM    762  HD1 TYR    55      99.142 129.825  84.781  1.00  0.00           H  
ATOM    763  CE1 TYR    55      97.381 128.775  84.251  1.00  0.00           C  
ATOM    764  HE1 TYR    55      97.027 128.980  85.251  1.00  0.00           H  
ATOM    765  CZ  TYR    55      96.693 128.026  83.316  1.00  0.00           C  
ATOM    766  OH  TYR    55      95.433 127.526  83.626  1.00  0.00           O  
ATOM    767  HH  TYR    55      95.223 126.618  83.394  1.00  0.00           H  
ATOM    768  CE2 TYR    55      97.281 127.663  82.096  1.00  0.00           C  
ATOM    769  HE2 TYR    55      96.749 126.981  81.450  1.00  0.00           H  
ATOM    770  CD2 TYR    55      98.608 128.050  81.854  1.00  0.00           C  
ATOM    771  HD2 TYR    55      99.077 127.707  80.943  1.00  0.00           H  
ATOM    772  C   TYR    55     103.249 128.535  81.721  1.00  0.00           C  
ATOM    773  O   TYR    55     103.432 129.648  81.295  1.00  0.00           O  
ATOM    774  N   SER    56     104.304 127.736  81.520  1.00  0.00           N  
ATOM    775  H   SER    56     105.059 128.268  81.113  1.00  0.00           H  
ATOM    776  CA  SER    56     104.553 126.259  81.605  1.00  0.00           C  
ATOM    777  HA  SER    56     105.256 125.883  80.861  1.00  0.00           H  
ATOM    778  CB  SER    56     105.174 125.958  82.992  1.00  0.00           C  
ATOM    779  HB2 SER    56     104.489 126.076  83.831  1.00  0.00           H  
ATOM    780  HB3 SER    56     105.565 124.942  82.941  1.00  0.00           H  
ATOM    781  OG  SER    56     106.245 126.869  83.177  1.00  0.00           O  
ATOM    782  HG  SER    56     106.867 126.811  82.448  1.00  0.00           H  
ATOM    783  C   SER    56     103.325 125.354  81.277  1.00  0.00           C  
ATOM    784  O   SER    56     102.951 124.525  82.116  1.00  0.00           O  
ATOM    785  N   SER    57     102.759 125.440  80.041  1.00  0.00           N  
ATOM    786  H   SER    57     101.994 124.825  79.802  1.00  0.00           H  
ATOM    787  CA  SER    57     103.024 126.437  78.956  1.00  0.00           C  
ATOM    788  HA  SER    57     104.011 126.894  79.029  1.00  0.00           H  
ATOM    789  CB  SER    57     103.004 125.670  77.698  1.00  0.00           C  
ATOM    790  HB2 SER    57     103.695 124.829  77.626  1.00  0.00           H  
ATOM    791  HB3 SER    57     101.998 125.272  77.564  1.00  0.00           H  
ATOM    792  OG  SER    57     103.306 126.300  76.528  1.00  0.00           O  
ATOM    793  HG  SER    57     104.148 125.991  76.185  1.00  0.00           H  
ATOM    794  C   SER    57     101.931 127.533  78.939  1.00  0.00           C  
ATOM    795  O   SER    57     100.843 127.274  79.436  1.00  0.00           O  
ATOM    796  N   TYR    58     102.256 128.744  78.414  1.00  0.00           N  
ATOM    797  H   TYR    58     103.201 128.859  78.074  1.00  0.00           H  
ATOM    798  CA  TYR    58     101.249 129.692  78.135  1.00  0.00           C  
ATOM    799  HA  TYR    58     100.708 129.909  79.056  1.00  0.00           H  
ATOM    800  CB  TYR    58     101.861 130.946  77.565  1.00  0.00           C  
ATOM    801  HB2 TYR    58     102.832 131.171  78.006  1.00  0.00           H  
ATOM    802  HB3 TYR    58     102.069 130.622  76.546  1.00  0.00           H  
ATOM    803  CG  TYR    58     101.064 132.197  77.577  1.00  0.00           C  
ATOM    804  CD1 TYR    58     100.641 132.825  76.377  1.00  0.00           C  
ATOM    805  HD1 TYR    58     100.837 132.526  75.358  1.00  0.00           H  
ATOM    806  CE1 TYR    58      99.802 133.934  76.464  1.00  0.00           C  
ATOM    807  HE1 TYR    58      99.431 134.432  75.579  1.00  0.00           H  
ATOM    808  CZ  TYR    58      99.525 134.454  77.748  1.00  0.00           C  
ATOM    809  OH  TYR    58      98.937 135.635  77.959  1.00  0.00           O  
ATOM    810  HH  TYR    58      98.584 135.580  78.850  1.00  0.00           H  
ATOM    811  CE2 TYR    58      99.772 133.760  78.981  1.00  0.00           C  
ATOM    812  HE2 TYR    58      99.546 134.104  79.979  1.00  0.00           H  
ATOM    813  CD2 TYR    58     100.471 132.558  78.789  1.00  0.00           C  
ATOM    814  HD2 TYR    58     100.519 131.905  79.649  1.00  0.00           H  
ATOM    815  C   TYR    58     100.167 129.154  77.159  1.00  0.00           C  
ATOM    816  O   TYR    58     100.509 128.414  76.216  1.00  0.00           O  
ATOM    817  N   GLY    59      98.854 129.387  77.247  1.00  0.00           N  
ATOM    818  H   GLY    59      98.298 128.955  76.523  1.00  0.00           H  
ATOM    819  CA  GLY    59      98.146 130.144  78.249  1.00  0.00           C  
ATOM    820  HA2 GLY    59      98.612 129.892  79.202  1.00  0.00           H  
ATOM    821  HA3 GLY    59      98.353 131.190  78.021  1.00  0.00           H  
ATOM    822  C   GLY    59      96.650 129.803  78.319  1.00  0.00           C  
ATOM    823  O   GLY    59      96.154 129.082  77.462  1.00  0.00           O  
ATOM    824  N   GLN    60      95.836 130.333  79.196  1.00  0.00           N  
ATOM    825  H   GLN    60      94.882 130.082  78.980  1.00  0.00           H  
ATOM    826  CA  GLN    60      96.188 131.272  80.359  1.00  0.00           C  
ATOM    827  HA  GLN    60      97.049 130.927  80.932  1.00  0.00           H  
ATOM    828  CB  GLN    60      96.307 132.752  79.940  1.00  0.00           C  
ATOM    829  HB2 GLN    60      96.233 133.323  80.865  1.00  0.00           H  
ATOM    830  HB3 GLN    60      97.332 132.909  79.602  1.00  0.00           H  
ATOM    831  CG  GLN    60      95.276 133.261  78.977  1.00  0.00           C  
ATOM    832  HG2 GLN    60      95.384 134.328  78.779  1.00  0.00           H  
ATOM    833  HG3 GLN    60      95.403 132.751  78.021  1.00  0.00           H  
ATOM    834  CD  GLN    60      93.813 133.174  79.417  1.00  0.00           C  
ATOM    835  OE1 GLN    60      93.422 133.581  80.512  1.00  0.00           O  
ATOM    836  NE2 GLN    60      93.019 132.760  78.493  1.00  0.00           N  
ATOM    837 HE21 GLN    60      93.241 132.490  77.545  1.00  0.00           H  
ATOM    838 HE22 GLN    60      92.038 132.577  78.648  1.00  0.00           H  
ATOM    839  C   GLN    60      95.093 131.170  81.469  1.00  0.00           C  
ATOM    840  O   GLN    60      95.375 131.671  82.533  1.00  0.00           O  
ATOM    841  N   SER    61      94.013 130.330  81.291  1.00  0.00           N  
ATOM    842  H   SER    61      93.889 129.946  80.366  1.00  0.00           H  
ATOM    843  CA  SER    61      93.074 129.797  82.351  1.00  0.00           C  
ATOM    844  HA  SER    61      93.554 129.819  83.330  1.00  0.00           H  
ATOM    845  CB  SER    61      91.854 130.708  82.475  1.00  0.00           C  
ATOM    846  HB2 SER    61      91.008 130.273  83.007  1.00  0.00           H  
ATOM    847  HB3 SER    61      92.187 131.674  82.853  1.00  0.00           H  
ATOM    848  OG  SER    61      91.238 130.905  81.220  1.00  0.00           O  
ATOM    849  HG  SER    61      91.900 131.492  80.847  1.00  0.00           H  
ATOM    850  C   SER    61      92.660 128.366  82.054  1.00  0.00           C  
ATOM    851  O   SER    61      92.934 127.876  80.940  1.00  0.00           O  
ATOM    852  N   GLN    62      91.937 127.727  83.006  1.00  0.00           N  
ATOM    853  H   GLN    62      91.739 128.174  83.890  1.00  0.00           H  
ATOM    854  CA  GLN    62      91.556 126.254  82.986  1.00  0.00           C  
ATOM    855  HA  GLN    62      92.446 125.649  83.159  1.00  0.00           H  
ATOM    856  CB  GLN    62      90.613 125.977  84.153  1.00  0.00           C  
ATOM    857  HB2 GLN    62      90.248 124.964  83.986  1.00  0.00           H  
ATOM    858  HB3 GLN    62      91.193 125.942  85.075  1.00  0.00           H  
ATOM    859  CG  GLN    62      89.340 126.770  84.405  1.00  0.00           C  
ATOM    860  HG2 GLN    62      88.956 127.319  83.546  1.00  0.00           H  
ATOM    861  HG3 GLN    62      88.665 125.982  84.740  1.00  0.00           H  
ATOM    862  CD  GLN    62      89.418 127.801  85.510  1.00  0.00           C  
ATOM    863  OE1 GLN    62      90.362 128.616  85.673  1.00  0.00           O  
ATOM    864  NE2 GLN    62      88.442 127.761  86.385  1.00  0.00           N  
ATOM    865 HE21 GLN    62      88.506 128.390  87.172  1.00  0.00           H  
ATOM    866 HE22 GLN    62      87.711 127.064  86.413  1.00  0.00           H  
ATOM    867  C   GLN    62      90.937 125.763  81.725  1.00  0.00           C  
ATOM    868  O   GLN    62      91.106 124.582  81.442  1.00  0.00           O  
ATOM    869  N   ASN    63      90.161 126.521  81.037  1.00  0.00           N  
ATOM    870  H   ASN    63      89.994 127.467  81.349  1.00  0.00           H  
ATOM    871  CA  ASN    63      89.352 126.049  79.863  1.00  0.00           C  
ATOM    872  HA  ASN    63      89.560 125.056  79.465  1.00  0.00           H  
ATOM    873  CB  ASN    63      87.884 126.102  80.350  1.00  0.00           C  
ATOM    874  HB2 ASN    63      87.738 127.128  80.688  1.00  0.00           H  
ATOM    875  HB3 ASN    63      87.146 125.865  79.582  1.00  0.00           H  
ATOM    876  CG  ASN    63      87.439 125.146  81.516  1.00  0.00           C  
ATOM    877  OD1 ASN    63      88.027 124.094  81.815  1.00  0.00           O  
ATOM    878  ND2 ASN    63      86.484 125.618  82.269  1.00  0.00           N  
ATOM    879 HD21 ASN    63      86.110 125.234  83.125  1.00  0.00           H  
ATOM    880 HD22 ASN    63      85.971 126.356  81.808  1.00  0.00           H  
ATOM    881  C   ASN    63      89.690 126.911  78.640  1.00  0.00           C  
ATOM    882  O   ASN    63      88.880 126.881  77.657  1.00  0.00           O  
ATOM    883  N   THR    64      90.758 127.734  78.632  1.00  0.00           N  
ATOM    884  H   THR    64      91.453 127.674  79.362  1.00  0.00           H  
ATOM    885  CA  THR    64      91.094 128.665  77.528  1.00  0.00           C  
ATOM    886  HA  THR    64      91.120 128.051  76.627  1.00  0.00           H  
ATOM    887  CB  THR    64      90.111 129.881  77.367  1.00  0.00           C  
ATOM    888  HB  THR    64      90.178 130.545  78.229  1.00  0.00           H  
ATOM    889  CG2 THR    64      90.369 130.698  76.134  1.00  0.00           C  
ATOM    890 HG21 THR    64      90.380 130.151  75.191  1.00  0.00           H  
ATOM    891 HG22 THR    64      89.586 131.441  75.985  1.00  0.00           H  
ATOM    892 HG23 THR    64      91.250 131.338  76.087  1.00  0.00           H  
ATOM    893  OG1 THR    64      88.810 129.482  77.206  1.00  0.00           O  
ATOM    894  HG1 THR    64      88.748 128.608  77.598  1.00  0.00           H  
ATOM    895  C   THR    64      92.592 129.258  77.681  1.00  0.00           C  
ATOM    896  O   THR    64      92.870 129.814  78.737  1.00  0.00           O  
ATOM    897  N   GLY    65      93.468 129.243  76.621  1.00  0.00           N  
ATOM    898  H   GLY    65      94.338 129.707  76.841  1.00  0.00           H  
ATOM    899  CA  GLY    65      93.305 128.762  75.275  1.00  0.00           C  
ATOM    900  HA2 GLY    65      92.481 129.255  74.759  1.00  0.00           H  
ATOM    901  HA3 GLY    65      94.210 129.112  74.779  1.00  0.00           H  
ATOM    902  C   GLY    65      93.258 127.293  75.057  1.00  0.00           C  
ATOM    903  O   GLY    65      93.980 126.574  75.688  1.00  0.00           O  
ATOM    904  N   TYR    66      92.348 126.853  74.203  1.00  0.00           N  
ATOM    905  H   TYR    66      91.908 127.529  73.595  1.00  0.00           H  
ATOM    906  CA  TYR    66      91.856 125.510  74.148  1.00  0.00           C  
ATOM    907  HA  TYR    66      92.627 124.788  74.420  1.00  0.00           H  
ATOM    908  CB  TYR    66      90.746 125.408  75.190  1.00  0.00           C  
ATOM    909  HB2 TYR    66      91.231 125.533  76.158  1.00  0.00           H  
ATOM    910  HB3 TYR    66      90.031 126.228  75.113  1.00  0.00           H  
ATOM    911  CG  TYR    66      89.958 124.158  75.198  1.00  0.00           C  
ATOM    912  CD1 TYR    66      88.598 124.106  74.722  1.00  0.00           C  
ATOM    913  HD1 TYR    66      88.040 124.981  74.422  1.00  0.00           H  
ATOM    914  CE1 TYR    66      87.875 122.913  74.839  1.00  0.00           C  
ATOM    915  HE1 TYR    66      86.825 122.899  74.587  1.00  0.00           H  
ATOM    916  CZ  TYR    66      88.449 121.774  75.413  1.00  0.00           C  
ATOM    917  OH  TYR    66      87.716 120.663  75.463  1.00  0.00           O  
ATOM    918  HH  TYR    66      88.234 119.958  75.858  1.00  0.00           H  
ATOM    919  CE2 TYR    66      89.759 121.779  75.790  1.00  0.00           C  
ATOM    920  HE2 TYR    66      90.181 120.817  76.042  1.00  0.00           H  
ATOM    921  CD2 TYR    66      90.512 122.949  75.648  1.00  0.00           C  
ATOM    922  HD2 TYR    66      91.543 122.953  75.969  1.00  0.00           H  
ATOM    923  C   TYR    66      91.380 125.128  72.762  1.00  0.00           C  
ATOM    924  O   TYR    66      91.058 126.020  72.007  1.00  0.00           O  
ATOM    925  N   GLY    67      91.540 123.861  72.281  1.00  0.00           N  
ATOM    926  H   GLY    67      91.829 123.224  73.009  1.00  0.00           H  
ATOM    927  CA  GLY    67      91.329 123.361  70.871  1.00  0.00           C  
ATOM    928  HA2 GLY    67      92.017 123.946  70.261  1.00  0.00           H  
ATOM    929  HA3 GLY    67      91.577 122.302  70.945  1.00  0.00           H  
ATOM    930  C   GLY    67      89.925 123.471  70.296  1.00  0.00           C  
ATOM    931  O   GLY    67      88.985 123.848  71.093  1.00  0.00           O  
ATOM    932  N   THR    68      89.696 123.240  69.036  1.00  0.00           N  
ATOM    933  H   THR    68      90.421 122.992  68.378  1.00  0.00           H  
ATOM    934  CA  THR    68      88.385 122.909  68.495  1.00  0.00           C  
ATOM    935  HA  THR    68      87.993 122.165  69.189  1.00  0.00           H  
ATOM    936  CB  THR    68      87.515 124.193  68.374  1.00  0.00           C  
ATOM    937  HB  THR    68      87.477 124.551  69.403  1.00  0.00           H  
ATOM    938  CG2 THR    68      88.117 125.288  67.505  1.00  0.00           C  
ATOM    939 HG21 THR    68      89.193 125.355  67.668  1.00  0.00           H  
ATOM    940 HG22 THR    68      87.730 125.303  66.487  1.00  0.00           H  
ATOM    941 HG23 THR    68      87.840 126.265  67.901  1.00  0.00           H  
ATOM    942  OG1 THR    68      86.184 123.870  67.954  1.00  0.00           O  
ATOM    943  HG1 THR    68      86.079 123.985  67.007  1.00  0.00           H  
ATOM    944  C   THR    68      88.639 122.398  67.071  1.00  0.00           C  
ATOM    945  O   THR    68      89.699 122.628  66.490  1.00  0.00           O  
ATOM    946  N   GLN    69      87.683 121.728  66.429  1.00  0.00           N  
ATOM    947  H   GLN    69      86.824 121.482  66.900  1.00  0.00           H  
ATOM    948  CA  GLN    69      87.698 121.392  64.959  1.00  0.00           C  
ATOM    949  HA  GLN    69      88.719 121.254  64.602  1.00  0.00           H  
ATOM    950  CB  GLN    69      86.847 120.164  64.577  1.00  0.00           C  
ATOM    951  HB2 GLN    69      85.771 120.313  64.665  1.00  0.00           H  
ATOM    952  HB3 GLN    69      87.038 119.890  63.539  1.00  0.00           H  
ATOM    953  CG  GLN    69      87.131 118.834  65.404  1.00  0.00           C  
ATOM    954  HG2 GLN    69      86.799 118.993  66.430  1.00  0.00           H  
ATOM    955  HG3 GLN    69      86.580 118.045  64.892  1.00  0.00           H  
ATOM    956  CD  GLN    69      88.623 118.439  65.410  1.00  0.00           C  
ATOM    957  OE1 GLN    69      89.531 119.066  66.034  1.00  0.00           O  
ATOM    958  NE2 GLN    69      88.957 117.430  64.635  1.00  0.00           N  
ATOM    959 HE21 GLN    69      88.223 116.851  64.253  1.00  0.00           H  
ATOM    960 HE22 GLN    69      89.893 117.117  64.419  1.00  0.00           H  
ATOM    961  C   GLN    69      87.114 122.567  64.171  1.00  0.00           C  
ATOM    962  O   GLN    69      86.312 123.348  64.726  1.00  0.00           O  
ATOM    963  N   SER    70      87.570 122.777  62.938  1.00  0.00           N  
ATOM    964  H   SER    70      88.264 122.131  62.590  1.00  0.00           H  
ATOM    965  CA  SER    70      87.191 123.886  62.073  1.00  0.00           C  
ATOM    966  HA  SER    70      87.130 124.707  62.788  1.00  0.00           H  
ATOM    967  CB  SER    70      88.301 124.228  61.063  1.00  0.00           C  
ATOM    968  HB2 SER    70      88.315 123.421  60.330  1.00  0.00           H  
ATOM    969  HB3 SER    70      88.071 125.191  60.608  1.00  0.00           H  
ATOM    970  OG  SER    70      89.597 124.346  61.628  1.00  0.00           O  
ATOM    971  HG  SER    70      89.586 124.721  62.511  1.00  0.00           H  
ATOM    972  C   SER    70      85.898 123.693  61.289  1.00  0.00           C  
ATOM    973  O   SER    70      85.294 124.670  60.929  1.00  0.00           O  
ATOM    974  N   THR    71      85.558 122.427  61.075  1.00  0.00           N  
ATOM    975  H   THR    71      86.090 121.720  61.562  1.00  0.00           H  
ATOM    976  CA  THR    71      84.362 122.025  60.351  1.00  0.00           C  
ATOM    977  HA  THR    71      83.926 122.813  59.738  1.00  0.00           H  
ATOM    978  CB  THR    71      84.897 120.926  59.400  1.00  0.00           C  
ATOM    979  HB  THR    71      85.693 121.383  58.813  1.00  0.00           H  
ATOM    980  CG2 THR    71      85.509 119.714  60.103  1.00  0.00           C  
ATOM    981 HG21 THR    71      84.913 119.432  60.971  1.00  0.00           H  
ATOM    982 HG22 THR    71      85.734 118.994  59.316  1.00  0.00           H  
ATOM    983 HG23 THR    71      86.486 119.926  60.538  1.00  0.00           H  
ATOM    984  OG1 THR    71      84.000 120.413  58.460  1.00  0.00           O  
ATOM    985  HG1 THR    71      83.882 121.198  57.920  1.00  0.00           H  
ATOM    986  C   THR    71      83.330 121.410  61.259  1.00  0.00           C  
ATOM    987  O   THR    71      83.757 120.955  62.332  1.00  0.00           O  
ATOM    988  N   PRO    72      82.019 121.457  60.949  1.00  0.00           N  
ATOM    989  CD  PRO    72      81.451 122.017  59.716  1.00  0.00           C  
ATOM    990  HD2 PRO    72      81.492 121.325  58.875  1.00  0.00           H  
ATOM    991  HD3 PRO    72      82.016 122.895  59.404  1.00  0.00           H  
ATOM    992  CG  PRO    72      80.093 122.533  60.150  1.00  0.00           C  
ATOM    993  HG2 PRO    72      79.450 122.538  59.270  1.00  0.00           H  
ATOM    994  HG3 PRO    72      80.193 123.499  60.645  1.00  0.00           H  
ATOM    995  CB  PRO    72      79.623 121.480  61.121  1.00  0.00           C  
ATOM    996  HB2 PRO    72      79.087 120.661  60.640  1.00  0.00           H  
ATOM    997  HB3 PRO    72      78.965 121.866  61.899  1.00  0.00           H  
ATOM    998  CA  PRO    72      80.894 121.009  61.763  1.00  0.00           C  
ATOM    999  HA  PRO    72      81.015 121.370  62.784  1.00  0.00           H  
ATOM   1000  C   PRO    72      80.927 119.467  61.742  1.00  0.00           C  
ATOM   1001  O   PRO    72      81.322 118.797  60.781  1.00  0.00           O  
ATOM   1002  N   GLN    73      80.473 118.888  62.812  1.00  0.00           N  
ATOM   1003  H   GLN    73      80.158 119.503  63.549  1.00  0.00           H  
ATOM   1004  CA  GLN    73      80.361 117.382  63.012  1.00  0.00           C  
ATOM   1005  HA  GLN    73      81.115 116.927  62.371  1.00  0.00           H  
ATOM   1006  CB  GLN    73      80.589 116.989  64.474  1.00  0.00           C  
ATOM   1007  HB2 GLN    73      80.657 115.904  64.560  1.00  0.00           H  
ATOM   1008  HB3 GLN    73      81.561 117.412  64.728  1.00  0.00           H  
ATOM   1009  CG  GLN    73      79.551 117.536  65.476  1.00  0.00           C  
ATOM   1010  HG2 GLN    73      80.026 117.525  66.457  1.00  0.00           H  
ATOM   1011  HG3 GLN    73      79.313 118.558  65.182  1.00  0.00           H  
ATOM   1012  CD  GLN    73      78.338 116.657  65.506  1.00  0.00           C  
ATOM   1013  OE1 GLN    73      78.270 115.471  65.133  1.00  0.00           O  
ATOM   1014  NE2 GLN    73      77.251 117.146  66.056  1.00  0.00           N  
ATOM   1015 HE21 GLN    73      77.188 118.039  66.524  1.00  0.00           H  
ATOM   1016 HE22 GLN    73      76.381 116.738  65.743  1.00  0.00           H  
ATOM   1017  C   GLN    73      78.995 116.909  62.579  1.00  0.00           C  
ATOM   1018  O   GLN    73      77.967 117.608  62.821  1.00  0.00           O  
ATOM   1019  N   GLY    74      78.994 115.757  61.930  1.00  0.00           N  
ATOM   1020  H   GLY    74      79.880 115.287  61.804  1.00  0.00           H  
ATOM   1021  CA  GLY    74      77.810 115.294  61.129  1.00  0.00           C  
ATOM   1022  HA2 GLY    74      77.786 116.068  60.361  1.00  0.00           H  
ATOM   1023  HA3 GLY    74      77.998 114.315  60.688  1.00  0.00           H  
ATOM   1024  C   GLY    74      76.407 115.064  61.724  1.00  0.00           C  
ATOM   1025  O   GLY    74      75.425 115.075  60.977  1.00  0.00           O  
ATOM   1026  N   TYR    75      76.286 114.627  62.934  1.00  0.00           N  
ATOM   1027  H   TYR    75      77.089 114.607  63.547  1.00  0.00           H  
ATOM   1028  CA  TYR    75      74.991 114.583  63.655  1.00  0.00           C  
ATOM   1029  HA  TYR    75      74.246 114.129  63.002  1.00  0.00           H  
ATOM   1030  CB  TYR    75      75.125 113.761  64.932  1.00  0.00           C  
ATOM   1031  HB2 TYR    75      75.959 114.184  65.492  1.00  0.00           H  
ATOM   1032  HB3 TYR    75      74.230 113.844  65.549  1.00  0.00           H  
ATOM   1033  CG  TYR    75      75.435 112.254  64.723  1.00  0.00           C  
ATOM   1034  CD1 TYR    75      76.681 111.818  65.119  1.00  0.00           C  
ATOM   1035  HD1 TYR    75      77.348 112.480  65.651  1.00  0.00           H  
ATOM   1036  CE1 TYR    75      76.966 110.458  64.900  1.00  0.00           C  
ATOM   1037  HE1 TYR    75      77.818 109.940  65.316  1.00  0.00           H  
ATOM   1038  CZ  TYR    75      75.971 109.599  64.426  1.00  0.00           C  
ATOM   1039  OH  TYR    75      76.244 108.277  64.220  1.00  0.00           O  
ATOM   1040  HH  TYR    75      75.438 107.756  64.213  1.00  0.00           H  
ATOM   1041  CE2 TYR    75      74.754 110.075  63.990  1.00  0.00           C  
ATOM   1042  HE2 TYR    75      73.974 109.515  63.494  1.00  0.00           H  
ATOM   1043  CD2 TYR    75      74.479 111.473  64.093  1.00  0.00           C  
ATOM   1044  HD2 TYR    75      73.489 111.826  63.847  1.00  0.00           H  
ATOM   1045  C   TYR    75      74.407 115.981  63.915  1.00  0.00           C  
ATOM   1046  O   TYR    75      75.222 116.964  63.844  1.00  0.00           O  
ATOM   1047  N   GLY    76      73.119 116.115  64.301  1.00  0.00           N  
ATOM   1048  H   GLY    76      72.609 115.265  64.492  1.00  0.00           H  
ATOM   1049  CA  GLY    76      72.633 117.336  65.015  1.00  0.00           C  
ATOM   1050  HA2 GLY    76      72.910 118.300  64.588  1.00  0.00           H  
ATOM   1051  HA3 GLY    76      71.548 117.345  64.916  1.00  0.00           H  
ATOM   1052  C   GLY    76      73.228 117.483  66.492  1.00  0.00           C  
ATOM   1053  O   GLY    76      74.187 116.903  66.981  1.00  0.00           O  
ATOM   1054  N   SER    77      72.600 118.501  67.125  1.00  0.00           N  
ATOM   1055  H   SER    77      71.901 119.086  66.691  1.00  0.00           H  
ATOM   1056  CA  SER    77      72.820 118.742  68.512  1.00  0.00           C  
ATOM   1057  HA  SER    77      73.901 118.702  68.646  1.00  0.00           H  
ATOM   1058  CB  SER    77      72.402 120.134  69.039  1.00  0.00           C  
ATOM   1059  HB2 SER    77      71.321 120.091  69.165  1.00  0.00           H  
ATOM   1060  HB3 SER    77      72.861 120.285  70.016  1.00  0.00           H  
ATOM   1061  OG  SER    77      72.818 121.114  68.168  1.00  0.00           O  
ATOM   1062  HG  SER    77      73.027 121.839  68.761  1.00  0.00           H  
ATOM   1063  C   SER    77      72.140 117.790  69.488  1.00  0.00           C  
ATOM   1064  O   SER    77      70.930 117.733  69.591  1.00  0.00           O  
ATOM   1065  N   THR    78      72.876 116.922  70.286  1.00  0.00           N  
ATOM   1066  H   THR    78      72.394 116.491  71.062  1.00  0.00           H  
ATOM   1067  CA  THR    78      74.304 116.641  70.200  1.00  0.00           C  
ATOM   1068  HA  THR    78      74.833 117.084  69.356  1.00  0.00           H  
ATOM   1069  CB  THR    78      75.040 117.214  71.390  1.00  0.00           C  
ATOM   1070  HB  THR    78      74.512 116.810  72.253  1.00  0.00           H  
ATOM   1071  CG2 THR    78      76.435 116.704  71.400  1.00  0.00           C  
ATOM   1072 HG21 THR    78      76.984 117.573  71.761  1.00  0.00           H  
ATOM   1073 HG22 THR    78      76.484 115.893  72.127  1.00  0.00           H  
ATOM   1074 HG23 THR    78      76.819 116.386  70.431  1.00  0.00           H  
ATOM   1075  OG1 THR    78      74.815 118.628  71.468  1.00  0.00           O  
ATOM   1076  HG1 THR    78      74.946 118.728  72.413  1.00  0.00           H  
ATOM   1077  C   THR    78      74.673 115.160  70.036  1.00  0.00           C  
ATOM   1078  O   THR    78      74.435 114.283  70.877  1.00  0.00           O  
ATOM   1079  N   GLY    79      75.319 114.783  68.951  1.00  0.00           N  
ATOM   1080  H   GLY    79      75.431 115.464  68.213  1.00  0.00           H  
ATOM   1081  CA  GLY    79      75.902 113.407  68.813  1.00  0.00           C  
ATOM   1082  HA2 GLY    79      75.112 112.687  69.022  1.00  0.00           H  
ATOM   1083  HA3 GLY    79      76.265 113.386  67.786  1.00  0.00           H  
ATOM   1084  C   GLY    79      77.061 113.047  69.774  1.00  0.00           C  
ATOM   1085  O   GLY    79      77.445 113.824  70.617  1.00  0.00           O  
ATOM   1086  N   GLY    80      77.605 111.829  69.709  1.00  0.00           N  
ATOM   1087  H   GLY    80      78.441 111.730  70.267  1.00  0.00           H  
ATOM   1088  CA  GLY    80      77.060 110.732  68.894  1.00  0.00           C  
ATOM   1089  HA2 GLY    80      77.023 111.173  67.898  1.00  0.00           H  
ATOM   1090  HA3 GLY    80      77.855 109.987  68.937  1.00  0.00           H  
ATOM   1091  C   GLY    80      75.794 110.054  69.416  1.00  0.00           C  
ATOM   1092  O   GLY    80      75.343 110.516  70.475  1.00  0.00           O  
ATOM   1093  N   TYR    81      75.276 109.045  68.706  1.00  0.00           N  
ATOM   1094  H   TYR    81      75.865 108.654  67.985  1.00  0.00           H  
ATOM   1095  CA  TYR    81      74.007 108.319  68.993  1.00  0.00           C  
ATOM   1096  HA  TYR    81      73.786 108.553  70.035  1.00  0.00           H  
ATOM   1097  CB  TYR    81      72.904 108.913  68.068  1.00  0.00           C  
ATOM   1098  HB2 TYR    81      73.287 108.806  67.053  1.00  0.00           H  
ATOM   1099  HB3 TYR    81      71.995 108.324  68.186  1.00  0.00           H  
ATOM   1100  CG  TYR    81      72.579 110.341  68.383  1.00  0.00           C  
ATOM   1101  CD1 TYR    81      72.068 110.592  69.682  1.00  0.00           C  
ATOM   1102  HD1 TYR    81      72.011 109.763  70.371  1.00  0.00           H  
ATOM   1103  CE1 TYR    81      71.649 111.905  69.977  1.00  0.00           C  
ATOM   1104  HE1 TYR    81      71.225 112.136  70.943  1.00  0.00           H  
ATOM   1105  CZ  TYR    81      71.771 112.927  68.991  1.00  0.00           C  
ATOM   1106  OH  TYR    81      71.236 114.189  69.322  1.00  0.00           O  
ATOM   1107  HH  TYR    81      71.245 114.751  68.544  1.00  0.00           H  
ATOM   1108  CE2 TYR    81      72.372 112.691  67.659  1.00  0.00           C  
ATOM   1109  HE2 TYR    81      72.369 113.419  66.861  1.00  0.00           H  
ATOM   1110  CD2 TYR    81      72.822 111.349  67.395  1.00  0.00           C  
ATOM   1111  HD2 TYR    81      73.298 110.955  66.509  1.00  0.00           H  
ATOM   1112  C   TYR    81      74.205 106.829  68.669  1.00  0.00           C  
ATOM   1113  O   TYR    81      74.947 106.505  67.711  1.00  0.00           O  
ATOM   1114  N   GLY    82      73.607 105.877  69.384  1.00  0.00           N  
ATOM   1115  H   GLY    82      73.648 104.919  69.069  1.00  0.00           H  
ATOM   1116  CA  GLY    82      72.616 106.064  70.445  1.00  0.00           C  
ATOM   1117  HA2 GLY    82      72.692 105.257  71.174  1.00  0.00           H  
ATOM   1118  HA3 GLY    82      72.804 106.948  71.054  1.00  0.00           H  
ATOM   1119  C   GLY    82      71.228 106.061  69.881  1.00  0.00           C  
ATOM   1120  O   GLY    82      71.109 105.741  68.657  1.00  0.00           O  
ATOM   1121  N   SER    83      70.229 106.271  70.704  1.00  0.00           N  
ATOM   1122  H   SER    83      70.493 106.190  71.675  1.00  0.00           H  
ATOM   1123  CA  SER    83      68.748 106.459  70.411  1.00  0.00           C  
ATOM   1124  HA  SER    83      68.185 106.475  71.344  1.00  0.00           H  
ATOM   1125  CB  SER    83      68.408 107.763  69.631  1.00  0.00           C  
ATOM   1126  HB2 SER    83      68.973 107.779  68.700  1.00  0.00           H  
ATOM   1127  HB3 SER    83      67.342 107.888  69.437  1.00  0.00           H  
ATOM   1128  OG  SER    83      68.699 108.918  70.396  1.00  0.00           O  
ATOM   1129  HG  SER    83      67.929 109.232  70.876  1.00  0.00           H  
ATOM   1130  C   SER    83      68.235 105.158  69.694  1.00  0.00           C  
ATOM   1131  O   SER    83      67.608 105.162  68.666  1.00  0.00           O  
ATOM   1132  N   SER    84      68.441 103.910  70.205  1.00  0.00           N  
ATOM   1133  H   SER    84      68.025 103.155  69.679  1.00  0.00           H  
ATOM   1134  CA  SER    84      68.973 103.568  71.541  1.00  0.00           C  
ATOM   1135  HA  SER    84      68.826 104.350  72.286  1.00  0.00           H  
ATOM   1136  CB  SER    84      68.213 102.318  72.127  1.00  0.00           C  
ATOM   1137  HB2 SER    84      68.782 101.944  72.978  1.00  0.00           H  
ATOM   1138  HB3 SER    84      67.231 102.664  72.448  1.00  0.00           H  
ATOM   1139  OG  SER    84      67.984 101.345  71.150  1.00  0.00           O  
ATOM   1140  HG  SER    84      67.548 100.563  71.496  1.00  0.00           H  
ATOM   1141  C   SER    84      70.482 103.262  71.434  1.00  0.00           C  
ATOM   1142  O   SER    84      71.351 103.677  72.306  1.00  0.00           O  
ATOM   1143  N   GLN    85      70.860 102.513  70.406  1.00  0.00           N  
ATOM   1144  H   GLN    85      70.097 102.186  69.830  1.00  0.00           H  
ATOM   1145  CA  GLN    85      72.211 102.024  70.081  1.00  0.00           C  
ATOM   1146  HA  GLN    85      72.929 102.592  70.673  1.00  0.00           H  
ATOM   1147  CB  GLN    85      72.358 100.509  70.306  1.00  0.00           C  
ATOM   1148  HB2 GLN    85      71.801 100.037  69.496  1.00  0.00           H  
ATOM   1149  HB3 GLN    85      73.430 100.312  70.321  1.00  0.00           H  
ATOM   1150  CG  GLN    85      71.679 100.134  71.631  1.00  0.00           C  
ATOM   1151  HG2 GLN    85      70.594 100.225  71.682  1.00  0.00           H  
ATOM   1152  HG3 GLN    85      71.825  99.060  71.744  1.00  0.00           H  
ATOM   1153  CD  GLN    85      72.398 100.744  72.848  1.00  0.00           C  
ATOM   1154  OE1 GLN    85      73.543 101.222  72.825  1.00  0.00           O  
ATOM   1155  NE2 GLN    85      71.675 100.757  73.949  1.00  0.00           N  
ATOM   1156 HE21 GLN    85      72.052 101.206  74.771  1.00  0.00           H  
ATOM   1157 HE22 GLN    85      70.851 100.174  73.989  1.00  0.00           H  
ATOM   1158  C   GLN    85      72.529 102.311  68.643  1.00  0.00           C  
ATOM   1159  O   GLN    85      73.709 102.673  68.378  1.00  0.00           O  
ATOM   1160  N   SER    86      71.582 102.177  67.706  1.00  0.00           N  
ATOM   1161  H   SER    86      70.677 101.822  67.982  1.00  0.00           H  
ATOM   1162  CA  SER    86      71.729 102.459  66.247  1.00  0.00           C  
ATOM   1163  HA  SER    86      71.151 101.668  65.770  1.00  0.00           H  
ATOM   1164  CB  SER    86      71.132 103.901  65.827  1.00  0.00           C  
ATOM   1165  HB2 SER    86      71.991 104.526  66.074  1.00  0.00           H  
ATOM   1166  HB3 SER    86      70.799 103.890  64.789  1.00  0.00           H  
ATOM   1167  OG  SER    86      70.044 104.248  66.654  1.00  0.00           O  
ATOM   1168  HG  SER    86      70.313 104.745  67.430  1.00  0.00           H  
ATOM   1169  C   SER    86      73.121 102.258  65.714  1.00  0.00           C  
ATOM   1170  O   SER    86      73.686 103.230  65.213  1.00  0.00           O  
ATOM   1171  N   SER    87      73.600 100.973  65.645  1.00  0.00           N  
ATOM   1172  H   SER    87      73.069 100.244  66.100  1.00  0.00           H  
ATOM   1173  CA  SER    87      74.937 100.644  65.066  1.00  0.00           C  
ATOM   1174  HA  SER    87      75.528 101.560  65.089  1.00  0.00           H  
ATOM   1175  CB  SER    87      75.578  99.432  65.904  1.00  0.00           C  
ATOM   1176  HB2 SER    87      76.662  99.360  65.807  1.00  0.00           H  
ATOM   1177  HB3 SER    87      75.342  99.596  66.955  1.00  0.00           H  
ATOM   1178  OG  SER    87      75.094  98.192  65.469  1.00  0.00           O  
ATOM   1179  HG  SER    87      75.462  97.538  66.068  1.00  0.00           H  
ATOM   1180  C   SER    87      74.870 100.304  63.540  1.00  0.00           C  
ATOM   1181  O   SER    87      75.944 100.035  62.999  1.00  0.00           O  
ATOM   1182  N   GLN    88      73.677 100.144  62.850  1.00  0.00           N  
ATOM   1183  H   GLN    88      72.870 100.148  63.458  1.00  0.00           H  
ATOM   1184  CA  GLN    88      73.487  99.847  61.396  1.00  0.00           C  
ATOM   1185  HA  GLN    88      72.413  99.695  61.288  1.00  0.00           H  
ATOM   1186  CB  GLN    88      74.021 100.983  60.498  1.00  0.00           C  
ATOM   1187  HB2 GLN    88      75.090 101.192  60.533  1.00  0.00           H  
ATOM   1188  HB3 GLN    88      73.856 100.758  59.444  1.00  0.00           H  
ATOM   1189  CG  GLN    88      73.259 102.341  60.739  1.00  0.00           C  
ATOM   1190  HG2 GLN    88      73.434 102.909  59.825  1.00  0.00           H  
ATOM   1191  HG3 GLN    88      72.208 102.142  60.946  1.00  0.00           H  
ATOM   1192  CD  GLN    88      73.869 103.245  61.862  1.00  0.00           C  
ATOM   1193  OE1 GLN    88      75.038 103.146  62.151  1.00  0.00           O  
ATOM   1194  NE2 GLN    88      73.133 104.043  62.548  1.00  0.00           N  
ATOM   1195 HE21 GLN    88      72.162 104.125  62.281  1.00  0.00           H  
ATOM   1196 HE22 GLN    88      73.361 104.305  63.497  1.00  0.00           H  
ATOM   1197  C   GLN    88      74.127  98.482  60.988  1.00  0.00           C  
ATOM   1198  O   GLN    88      74.933  98.403  60.064  1.00  0.00           O  
ATOM   1199  N   SER    89      73.828  97.441  61.751  1.00  0.00           N  
ATOM   1200  H   SER    89      72.939  97.511  62.226  1.00  0.00           H  
ATOM   1201  CA  SER    89      74.476  96.151  61.735  1.00  0.00           C  
ATOM   1202  HA  SER    89      75.538  96.392  61.694  1.00  0.00           H  
ATOM   1203  CB  SER    89      74.271  95.422  63.071  1.00  0.00           C  
ATOM   1204  HB2 SER    89      74.643  94.400  62.991  1.00  0.00           H  
ATOM   1205  HB3 SER    89      74.815  95.971  63.840  1.00  0.00           H  
ATOM   1206  OG  SER    89      72.967  95.266  63.468  1.00  0.00           O  
ATOM   1207  HG  SER    89      72.886  95.216  64.423  1.00  0.00           H  
ATOM   1208  C   SER    89      74.127  95.233  60.503  1.00  0.00           C  
ATOM   1209  O   SER    89      73.070  95.271  59.864  1.00  0.00           O  
ATOM   1210  N   SER    90      75.098  94.419  60.118  1.00  0.00           N  
ATOM   1211  H   SER    90      75.931  94.509  60.681  1.00  0.00           H  
ATOM   1212  CA  SER    90      74.958  93.312  59.155  1.00  0.00           C  
ATOM   1213  HA  SER    90      74.596  93.836  58.271  1.00  0.00           H  
ATOM   1214  CB  SER    90      76.335  92.674  58.986  1.00  0.00           C  
ATOM   1215  HB2 SER    90      76.259  91.816  58.319  1.00  0.00           H  
ATOM   1216  HB3 SER    90      77.087  93.370  58.615  1.00  0.00           H  
ATOM   1217  OG  SER    90      76.606  92.124  60.229  1.00  0.00           O  
ATOM   1218  HG  SER    90      76.190  91.261  60.163  1.00  0.00           H  
ATOM   1219  C   SER    90      73.908  92.306  59.462  1.00  0.00           C  
ATOM   1220  O   SER    90      73.458  91.634  58.586  1.00  0.00           O  
ATOM   1221  N   TYR    91      73.537  92.235  60.759  1.00  0.00           N  
ATOM   1222  H   TYR    91      73.777  92.963  61.417  1.00  0.00           H  
ATOM   1223  CA  TYR    91      72.707  91.152  61.277  1.00  0.00           C  
ATOM   1224  HA  TYR    91      73.290  90.247  61.102  1.00  0.00           H  
ATOM   1225  CB  TYR    91      72.435  91.415  62.772  1.00  0.00           C  
ATOM   1226  HB2 TYR    91      71.815  92.306  62.869  1.00  0.00           H  
ATOM   1227  HB3 TYR    91      72.050  90.470  63.152  1.00  0.00           H  
ATOM   1228  CG  TYR    91      73.576  91.700  63.702  1.00  0.00           C  
ATOM   1229  CD1 TYR    91      74.880  91.183  63.541  1.00  0.00           C  
ATOM   1230  HD1 TYR    91      75.036  90.645  62.617  1.00  0.00           H  
ATOM   1231  CE1 TYR    91      75.871  91.332  64.445  1.00  0.00           C  
ATOM   1232  HE1 TYR    91      76.875  91.004  64.218  1.00  0.00           H  
ATOM   1233  CZ  TYR    91      75.643  92.133  65.636  1.00  0.00           C  
ATOM   1234  OH  TYR    91      76.640  92.478  66.529  1.00  0.00           O  
ATOM   1235  HH  TYR    91      76.289  92.465  67.422  1.00  0.00           H  
ATOM   1236  CE2 TYR    91      74.321  92.636  65.829  1.00  0.00           C  
ATOM   1237  HE2 TYR    91      73.933  93.210  66.658  1.00  0.00           H  
ATOM   1238  CD2 TYR    91      73.335  92.484  64.859  1.00  0.00           C  
ATOM   1239  HD2 TYR    91      72.343  92.908  64.912  1.00  0.00           H  
ATOM   1240  C   TYR    91      71.315  90.924  60.559  1.00  0.00           C  
ATOM   1241  O   TYR    91      70.710  91.902  60.158  1.00  0.00           O  
ATOM   1242  N   GLY    92      70.856  89.723  60.272  1.00  0.00           N  
ATOM   1243  H   GLY    92      70.057  89.812  59.660  1.00  0.00           H  
ATOM   1244  CA  GLY    92      71.247  88.379  60.843  1.00  0.00           C  
ATOM   1245  HA2 GLY    92      70.872  87.503  60.314  1.00  0.00           H  
ATOM   1246  HA3 GLY    92      72.335  88.332  60.806  1.00  0.00           H  
ATOM   1247  C   GLY    92      70.794  88.222  62.228  1.00  0.00           C  
ATOM   1248  O   GLY    92      69.907  88.926  62.647  1.00  0.00           O  
ATOM   1249  N   GLN    93      71.278  87.193  62.953  1.00  0.00           N  
ATOM   1250  H   GLN    93      71.997  86.624  62.529  1.00  0.00           H  
ATOM   1251  CA  GLN    93      70.791  86.747  64.289  1.00  0.00           C  
ATOM   1252  HA  GLN    93      70.444  87.620  64.843  1.00  0.00           H  
ATOM   1253  CB  GLN    93      69.604  85.748  64.248  1.00  0.00           C  
ATOM   1254  HB2 GLN    93      69.910  84.900  63.636  1.00  0.00           H  
ATOM   1255  HB3 GLN    93      69.455  85.426  65.279  1.00  0.00           H  
ATOM   1256  CG  GLN    93      68.321  86.249  63.596  1.00  0.00           C  
ATOM   1257  HG2 GLN    93      68.458  86.379  62.523  1.00  0.00           H  
ATOM   1258  HG3 GLN    93      67.585  85.449  63.680  1.00  0.00           H  
ATOM   1259  CD  GLN    93      67.792  87.495  64.222  1.00  0.00           C  
ATOM   1260  OE1 GLN    93      68.204  87.860  65.340  1.00  0.00           O  
ATOM   1261  NE2 GLN    93      66.760  88.090  63.614  1.00  0.00           N  
ATOM   1262 HE21 GLN    93      66.115  88.658  64.144  1.00  0.00           H  
ATOM   1263 HE22 GLN    93      66.438  87.799  62.703  1.00  0.00           H  
ATOM   1264  C   GLN    93      71.983  86.128  65.116  1.00  0.00           C  
ATOM   1265  O   GLN    93      72.889  85.485  64.609  1.00  0.00           O  
ATOM   1266  N   GLN    94      71.914  86.219  66.462  1.00  0.00           N  
ATOM   1267  H   GLN    94      71.170  86.716  66.931  1.00  0.00           H  
ATOM   1268  CA  GLN    94      72.555  85.233  67.388  1.00  0.00           C  
ATOM   1269  HA  GLN    94      73.628  85.085  67.261  1.00  0.00           H  
ATOM   1270  CB  GLN    94      72.400  85.785  68.822  1.00  0.00           C  
ATOM   1271  HB2 GLN    94      72.843  86.779  68.883  1.00  0.00           H  
ATOM   1272  HB3 GLN    94      71.329  85.959  68.932  1.00  0.00           H  
ATOM   1273  CG  GLN    94      72.894  85.032  70.011  1.00  0.00           C  
ATOM   1274  HG2 GLN    94      72.652  85.530  70.950  1.00  0.00           H  
ATOM   1275  HG3 GLN    94      72.390  84.066  70.036  1.00  0.00           H  
ATOM   1276  CD  GLN    94      74.442  84.882  70.033  1.00  0.00           C  
ATOM   1277  OE1 GLN    94      75.143  84.829  69.013  1.00  0.00           O  
ATOM   1278  NE2 GLN    94      74.971  84.939  71.205  1.00  0.00           N  
ATOM   1279 HE21 GLN    94      74.427  85.241  72.000  1.00  0.00           H  
ATOM   1280 HE22 GLN    94      75.956  85.162  71.217  1.00  0.00           H  
ATOM   1281  C   GLN    94      71.953  83.830  67.426  1.00  0.00           C  
ATOM   1282  O   GLN    94      72.708  82.900  67.571  1.00  0.00           O  
ATOM   1283  N   SER    95      70.664  83.739  67.195  1.00  0.00           N  
ATOM   1284  H   SER    95      70.106  84.580  67.159  1.00  0.00           H  
ATOM   1285  CA  SER    95      69.934  82.440  67.146  1.00  0.00           C  
ATOM   1286  HA  SER    95      70.009  81.914  68.098  1.00  0.00           H  
ATOM   1287  CB  SER    95      68.460  82.759  67.025  1.00  0.00           C  
ATOM   1288  HB2 SER    95      68.188  83.204  67.982  1.00  0.00           H  
ATOM   1289  HB3 SER    95      68.400  83.468  66.199  1.00  0.00           H  
ATOM   1290  OG  SER    95      67.707  81.657  66.816  1.00  0.00           O  
ATOM   1291  HG  SER    95      66.790  81.870  66.631  1.00  0.00           H  
ATOM   1292  C   SER    95      70.379  81.573  65.974  1.00  0.00           C  
ATOM   1293  O   SER    95      70.891  82.028  64.947  1.00  0.00           O  
ATOM   1294  N   SER    96      69.954  80.299  66.004  1.00  0.00           N  
ATOM   1295  H   SER    96      69.593  79.922  66.869  1.00  0.00           H  
ATOM   1296  CA  SER    96      69.761  79.520  64.766  1.00  0.00           C  
ATOM   1297  HA  SER    96      70.190  80.094  63.945  1.00  0.00           H  
ATOM   1298  CB  SER    96      70.587  78.260  64.821  1.00  0.00           C  
ATOM   1299  HB2 SER    96      71.572  78.469  65.238  1.00  0.00           H  
ATOM   1300  HB3 SER    96      70.150  77.576  65.550  1.00  0.00           H  
ATOM   1301  OG  SER    96      70.572  77.707  63.577  1.00  0.00           O  
ATOM   1302  HG  SER    96      70.737  78.401  62.934  1.00  0.00           H  
ATOM   1303  C   SER    96      68.270  79.174  64.536  1.00  0.00           C  
ATOM   1304  O   SER    96      67.740  78.438  65.397  1.00  0.00           O  
ATOM   1305  N   TYR    97      67.554  79.464  63.443  1.00  0.00           N  
ATOM   1306  H   TYR    97      66.687  78.949  63.380  1.00  0.00           H  
ATOM   1307  CA  TYR    97      67.731  80.420  62.364  1.00  0.00           C  
ATOM   1308  HA  TYR    97      66.789  80.529  61.826  1.00  0.00           H  
ATOM   1309  CB  TYR    97      67.824  81.863  62.876  1.00  0.00           C  
ATOM   1310  HB2 TYR    97      66.924  81.996  63.475  1.00  0.00           H  
ATOM   1311  HB3 TYR    97      68.678  81.871  63.553  1.00  0.00           H  
ATOM   1312  CG  TYR    97      68.215  82.938  61.806  1.00  0.00           C  
ATOM   1313  CD1 TYR    97      69.551  83.255  61.531  1.00  0.00           C  
ATOM   1314  HD1 TYR    97      70.331  82.728  62.060  1.00  0.00           H  
ATOM   1315  CE1 TYR    97      69.972  84.306  60.627  1.00  0.00           C  
ATOM   1316  HE1 TYR    97      71.003  84.504  60.373  1.00  0.00           H  
ATOM   1317  CZ  TYR    97      68.971  85.076  60.111  1.00  0.00           C  
ATOM   1318  OH  TYR    97      69.239  85.919  59.068  1.00  0.00           O  
ATOM   1319  HH  TYR    97      68.417  86.412  59.018  1.00  0.00           H  
ATOM   1320  CE2 TYR    97      67.614  84.818  60.414  1.00  0.00           C  
ATOM   1321  HE2 TYR    97      66.881  85.448  59.932  1.00  0.00           H  
ATOM   1322  CD2 TYR    97      67.234  83.748  61.220  1.00  0.00           C  
ATOM   1323  HD2 TYR    97      66.220  83.533  61.521  1.00  0.00           H  
ATOM   1324  C   TYR    97      68.747  79.983  61.245  1.00  0.00           C  
ATOM   1325  O   TYR    97      69.824  79.578  61.623  1.00  0.00           O  
ATOM   1326  N   PRO    98      68.340  79.898  59.918  1.00  0.00           N  
ATOM   1327  CD  PRO    98      69.278  79.554  58.809  1.00  0.00           C  
ATOM   1328  HD2 PRO    98      69.556  78.503  58.886  1.00  0.00           H  
ATOM   1329  HD3 PRO    98      70.155  80.196  58.894  1.00  0.00           H  
ATOM   1330  CG  PRO    98      68.514  79.926  57.510  1.00  0.00           C  
ATOM   1331  HG2 PRO    98      67.697  79.281  57.189  1.00  0.00           H  
ATOM   1332  HG3 PRO    98      69.152  80.233  56.681  1.00  0.00           H  
ATOM   1333  CB  PRO    98      67.752  81.127  57.978  1.00  0.00           C  
ATOM   1334  HB2 PRO    98      66.919  81.295  57.295  1.00  0.00           H  
ATOM   1335  HB3 PRO    98      68.449  81.960  58.062  1.00  0.00           H  
ATOM   1336  CA  PRO    98      67.196  80.595  59.345  1.00  0.00           C  
ATOM   1337  HA  PRO    98      66.917  81.376  60.053  1.00  0.00           H  
ATOM   1338  C   PRO    98      65.887  79.861  59.105  1.00  0.00           C  
ATOM   1339  O   PRO    98      65.903  78.663  58.874  1.00  0.00           O  
ATOM   1340  N   GLY    99      64.722  80.506  59.056  1.00  0.00           N  
ATOM   1341  H   GLY    99      64.773  81.513  58.993  1.00  0.00           H  
ATOM   1342  CA  GLY    99      63.451  79.888  58.679  1.00  0.00           C  
ATOM   1343  HA2 GLY    99      63.272  79.070  59.377  1.00  0.00           H  
ATOM   1344  HA3 GLY    99      62.602  80.548  58.857  1.00  0.00           H  
ATOM   1345  C   GLY    99      63.343  79.495  57.186  1.00  0.00           C  
ATOM   1346  O   GLY    99      64.282  79.673  56.387  1.00  0.00           O  
ATOM   1347  N   TYR   100      62.179  78.940  56.722  1.00  0.00           N  
ATOM   1348  H   TYR   100      61.513  78.720  57.449  1.00  0.00           H  
ATOM   1349  CA  TYR   100      61.941  78.408  55.334  1.00  0.00           C  
ATOM   1350  HA  TYR   100      62.214  77.357  55.241  1.00  0.00           H  
ATOM   1351  CB  TYR   100      60.425  78.242  55.024  1.00  0.00           C  
ATOM   1352  HB2 TYR   100      59.982  77.556  55.746  1.00  0.00           H  
ATOM   1353  HB3 TYR   100      59.906  79.194  55.134  1.00  0.00           H  
ATOM   1354  CG  TYR   100      60.083  77.597  53.659  1.00  0.00           C  
ATOM   1355  CD1 TYR   100      60.193  76.220  53.463  1.00  0.00           C  
ATOM   1356  HD1 TYR   100      60.560  75.531  54.209  1.00  0.00           H  
ATOM   1357  CE1 TYR   100      59.719  75.665  52.269  1.00  0.00           C  
ATOM   1358  HE1 TYR   100      59.732  74.600  52.092  1.00  0.00           H  
ATOM   1359  CZ  TYR   100      59.335  76.443  51.166  1.00  0.00           C  
ATOM   1360  OH  TYR   100      59.079  75.830  49.961  1.00  0.00           O  
ATOM   1361  HH  TYR   100      59.281  74.899  50.074  1.00  0.00           H  
ATOM   1362  CE2 TYR   100      59.312  77.825  51.265  1.00  0.00           C  
ATOM   1363  HE2 TYR   100      59.037  78.452  50.430  1.00  0.00           H  
ATOM   1364  CD2 TYR   100      59.679  78.372  52.549  1.00  0.00           C  
ATOM   1365  HD2 TYR   100      59.636  79.430  52.759  1.00  0.00           H  
ATOM   1366  C   TYR   100      62.532  79.261  54.183  1.00  0.00           C  
ATOM   1367  O   TYR   100      63.087  78.755  53.223  1.00  0.00           O  
ATOM   1368  N   GLY   101      62.372  80.614  54.233  1.00  0.00           N  
ATOM   1369  H   GLY   101      61.928  80.955  55.074  1.00  0.00           H  
ATOM   1370  CA  GLY   101      62.952  81.523  53.258  1.00  0.00           C  
ATOM   1371  HA2 GLY   101      62.918  82.569  53.563  1.00  0.00           H  
ATOM   1372  HA3 GLY   101      64.018  81.312  53.174  1.00  0.00           H  
ATOM   1373  C   GLY   101      62.197  81.610  51.916  1.00  0.00           C  
ATOM   1374  O   GLY   101      61.333  80.773  51.605  1.00  0.00           O  
ATOM   1375  N   GLN   102      62.458  82.664  51.168  1.00  0.00           N  
ATOM   1376  H   GLN   102      63.000  83.408  51.585  1.00  0.00           H  
ATOM   1377  CA  GLN   102      61.771  82.986  49.897  1.00  0.00           C  
ATOM   1378  HA  GLN   102      60.715  83.120  50.130  1.00  0.00           H  
ATOM   1379  CB  GLN   102      62.356  84.296  49.335  1.00  0.00           C  
ATOM   1380  HB2 GLN   102      62.188  85.116  50.033  1.00  0.00           H  
ATOM   1381  HB3 GLN   102      63.446  84.300  49.364  1.00  0.00           H  
ATOM   1382  CG  GLN   102      61.774  84.730  47.930  1.00  0.00           C  
ATOM   1383  HG2 GLN   102      61.809  83.934  47.186  1.00  0.00           H  
ATOM   1384  HG3 GLN   102      60.715  84.937  48.089  1.00  0.00           H  
ATOM   1385  CD  GLN   102      62.365  86.013  47.329  1.00  0.00           C  
ATOM   1386  OE1 GLN   102      63.510  86.434  47.541  1.00  0.00           O  
ATOM   1387  NE2 GLN   102      61.699  86.738  46.493  1.00  0.00           N  
ATOM   1388 HE21 GLN   102      60.742  86.458  46.332  1.00  0.00           H  
ATOM   1389 HE22 GLN   102      62.118  87.385  45.840  1.00  0.00           H  
ATOM   1390  C   GLN   102      61.713  81.822  48.859  1.00  0.00           C  
ATOM   1391  O   GLN   102      60.622  81.633  48.287  1.00  0.00           O  
ATOM   1392  N   GLN   103      62.803  81.121  48.495  1.00  0.00           N  
ATOM   1393  H   GLN   103      63.654  81.300  49.008  1.00  0.00           H  
ATOM   1394  CA  GLN   103      63.086  80.219  47.337  1.00  0.00           C  
ATOM   1395  HA  GLN   103      62.717  80.664  46.413  1.00  0.00           H  
ATOM   1396  CB  GLN   103      64.623  79.924  47.288  1.00  0.00           C  
ATOM   1397  HB2 GLN   103      65.024  79.773  48.290  1.00  0.00           H  
ATOM   1398  HB3 GLN   103      64.817  79.022  46.707  1.00  0.00           H  
ATOM   1399  CG  GLN   103      65.666  81.004  46.894  1.00  0.00           C  
ATOM   1400  HG2 GLN   103      66.703  80.670  46.877  1.00  0.00           H  
ATOM   1401  HG3 GLN   103      65.402  81.196  45.855  1.00  0.00           H  
ATOM   1402  CD  GLN   103      65.486  82.321  47.658  1.00  0.00           C  
ATOM   1403  OE1 GLN   103      64.633  83.115  47.294  1.00  0.00           O  
ATOM   1404  NE2 GLN   103      66.045  82.474  48.828  1.00  0.00           N  
ATOM   1405 HE21 GLN   103      65.806  83.328  49.311  1.00  0.00           H  
ATOM   1406 HE22 GLN   103      66.724  81.790  49.132  1.00  0.00           H  
ATOM   1407  C   GLN   103      62.153  78.998  47.427  1.00  0.00           C  
ATOM   1408  O   GLN   103      61.831  78.602  48.499  1.00  0.00           O  
ATOM   1409  N   PRO   104      61.648  78.397  46.294  1.00  0.00           N  
ATOM   1410  CD  PRO   104      61.926  78.859  44.910  1.00  0.00           C  
ATOM   1411  HD2 PRO   104      63.010  78.936  44.826  1.00  0.00           H  
ATOM   1412  HD3 PRO   104      61.437  79.802  44.664  1.00  0.00           H  
ATOM   1413  CG  PRO   104      61.388  77.846  43.964  1.00  0.00           C  
ATOM   1414  HG2 PRO   104      61.946  77.726  43.035  1.00  0.00           H  
ATOM   1415  HG3 PRO   104      60.346  77.973  43.670  1.00  0.00           H  
ATOM   1416  CB  PRO   104      61.378  76.563  44.815  1.00  0.00           C  
ATOM   1417  HB2 PRO   104      62.254  75.970  44.552  1.00  0.00           H  
ATOM   1418  HB3 PRO   104      60.432  76.050  44.641  1.00  0.00           H  
ATOM   1419  CA  PRO   104      61.280  77.000  46.267  1.00  0.00           C  
ATOM   1420  HA  PRO   104      60.283  76.823  46.671  1.00  0.00           H  
ATOM   1421  C   PRO   104      62.209  76.156  47.196  1.00  0.00           C  
ATOM   1422  O   PRO   104      63.397  76.080  46.808  1.00  0.00           O  
ATOM   1423  N   ALA   105      61.652  75.328  48.158  1.00  0.00           N  
ATOM   1424  H   ALA   105      60.696  75.472  48.449  1.00  0.00           H  
ATOM   1425  CA  ALA   105      62.489  74.345  48.881  1.00  0.00           C  
ATOM   1426  HA  ALA   105      63.224  73.866  48.235  1.00  0.00           H  
ATOM   1427  CB  ALA   105      63.225  75.088  50.004  1.00  0.00           C  
ATOM   1428  HB1 ALA   105      63.657  74.349  50.679  1.00  0.00           H  
ATOM   1429  HB2 ALA   105      64.089  75.579  49.554  1.00  0.00           H  
ATOM   1430  HB3 ALA   105      62.616  75.787  50.576  1.00  0.00           H  
ATOM   1431  C   ALA   105      61.643  73.208  49.551  1.00  0.00           C  
ATOM   1432  O   ALA   105      60.456  73.362  49.904  1.00  0.00           O  
ATOM   1433  N   PRO   106      62.227  71.977  49.698  1.00  0.00           N  
ATOM   1434  CD  PRO   106      63.327  71.583  48.961  1.00  0.00           C  
ATOM   1435  HD2 PRO   106      64.174  72.178  49.303  1.00  0.00           H  
ATOM   1436  HD3 PRO   106      63.194  71.721  47.888  1.00  0.00           H  
ATOM   1437  CG  PRO   106      63.661  70.098  49.261  1.00  0.00           C  
ATOM   1438  HG2 PRO   106      64.729  69.884  49.298  1.00  0.00           H  
ATOM   1439  HG3 PRO   106      63.256  69.455  48.479  1.00  0.00           H  
ATOM   1440  CB  PRO   106      63.005  69.974  50.566  1.00  0.00           C  
ATOM   1441  HB2 PRO   106      63.719  70.503  51.197  1.00  0.00           H  
ATOM   1442  HB3 PRO   106      62.839  68.940  50.865  1.00  0.00           H  
ATOM   1443  CA  PRO   106      61.706  70.733  50.334  1.00  0.00           C  
ATOM   1444  HA  PRO   106      61.032  70.118  49.737  1.00  0.00           H  
ATOM   1445  C   PRO   106      61.083  71.002  51.744  1.00  0.00           C  
ATOM   1446  O   PRO   106      61.385  71.906  52.541  1.00  0.00           O  
ATOM   1447  N   SER   107      60.137  70.072  52.007  1.00  0.00           N  
ATOM   1448  H   SER   107      59.881  69.375  51.322  1.00  0.00           H  
ATOM   1449  CA  SER   107      59.278  70.093  53.189  1.00  0.00           C  
ATOM   1450  HA  SER   107      59.765  70.892  53.748  1.00  0.00           H  
ATOM   1451  CB  SER   107      57.839  70.567  52.776  1.00  0.00           C  
ATOM   1452  HB2 SER   107      57.524  69.873  51.997  1.00  0.00           H  
ATOM   1453  HB3 SER   107      57.119  70.464  53.588  1.00  0.00           H  
ATOM   1454  OG  SER   107      57.881  71.905  52.296  1.00  0.00           O  
ATOM   1455  HG  SER   107      57.970  71.742  51.354  1.00  0.00           H  
ATOM   1456  C   SER   107      59.304  68.840  54.034  1.00  0.00           C  
ATOM   1457  O   SER   107      58.669  68.772  55.071  1.00  0.00           O  
ATOM   1458  N   SER   108      59.989  67.790  53.545  1.00  0.00           N  
ATOM   1459  H   SER   108      60.294  67.816  52.582  1.00  0.00           H  
ATOM   1460  CA  SER   108      60.106  66.504  54.245  1.00  0.00           C  
ATOM   1461  HA  SER   108      59.098  66.103  54.144  1.00  0.00           H  
ATOM   1462  CB  SER   108      61.126  65.606  53.586  1.00  0.00           C  
ATOM   1463  HB2 SER   108      61.142  64.596  53.995  1.00  0.00           H  
ATOM   1464  HB3 SER   108      60.865  65.509  52.533  1.00  0.00           H  
ATOM   1465  OG  SER   108      62.428  66.194  53.702  1.00  0.00           O  
ATOM   1466  HG  SER   108      63.001  65.708  54.300  1.00  0.00           H  
ATOM   1467  C   SER   108      60.464  66.705  55.723  1.00  0.00           C  
ATOM   1468  O   SER   108      61.151  67.677  56.119  1.00  0.00           O  
ATOM   1469  N   THR   109      59.881  65.837  56.576  1.00  0.00           N  
ATOM   1470  H   THR   109      59.239  65.172  56.169  1.00  0.00           H  
ATOM   1471  CA  THR   109      59.790  66.016  58.027  1.00  0.00           C  
ATOM   1472  HA  THR   109      59.930  67.058  58.314  1.00  0.00           H  
ATOM   1473  CB  THR   109      58.317  65.735  58.511  1.00  0.00           C  
ATOM   1474  HB  THR   109      58.294  65.855  59.594  1.00  0.00           H  
ATOM   1475  CG2 THR   109      57.338  66.752  57.928  1.00  0.00           C  
ATOM   1476 HG21 THR   109      57.681  67.748  58.210  1.00  0.00           H  
ATOM   1477 HG22 THR   109      57.383  66.606  56.849  1.00  0.00           H  
ATOM   1478 HG23 THR   109      56.294  66.476  58.081  1.00  0.00           H  
ATOM   1479  OG1 THR   109      57.970  64.374  58.231  1.00  0.00           O  
ATOM   1480  HG1 THR   109      58.375  63.842  58.920  1.00  0.00           H  
ATOM   1481  C   THR   109      60.856  65.265  58.838  1.00  0.00           C  
ATOM   1482  O   THR   109      60.565  64.244  59.501  1.00  0.00           O  
ATOM   1483  N   SER   110      62.116  65.695  58.565  1.00  0.00           N  
ATOM   1484  H   SER   110      62.153  66.561  58.047  1.00  0.00           H  
ATOM   1485  CA  SER   110      63.291  65.165  59.258  1.00  0.00           C  
ATOM   1486  HA  SER   110      63.617  64.252  58.758  1.00  0.00           H  
ATOM   1487  CB  SER   110      64.469  66.160  58.920  1.00  0.00           C  
ATOM   1488  HB2 SER   110      64.190  67.171  59.217  1.00  0.00           H  
ATOM   1489  HB3 SER   110      65.267  65.731  59.525  1.00  0.00           H  
ATOM   1490  OG  SER   110      64.901  66.243  57.575  1.00  0.00           O  
ATOM   1491  HG  SER   110      65.251  67.111  57.363  1.00  0.00           H  
ATOM   1492  C   SER   110      63.299  64.806  60.764  1.00  0.00           C  
ATOM   1493  O   SER   110      62.537  65.355  61.611  1.00  0.00           O  
ATOM   1494  N   GLY   111      64.051  63.743  61.036  1.00  0.00           N  
ATOM   1495  H   GLY   111      64.578  63.240  60.337  1.00  0.00           H  
ATOM   1496  CA  GLY   111      64.142  63.266  62.395  1.00  0.00           C  
ATOM   1497  HA2 GLY   111      63.143  62.910  62.646  1.00  0.00           H  
ATOM   1498  HA3 GLY   111      64.819  62.413  62.443  1.00  0.00           H  
ATOM   1499  C   GLY   111      64.768  64.275  63.330  1.00  0.00           C  
ATOM   1500  O   GLY   111      65.682  64.997  62.976  1.00  0.00           O  
ATOM   1501  N   SER   112      64.361  64.388  64.621  1.00  0.00           N  
ATOM   1502  H   SER   112      64.751  65.175  65.119  1.00  0.00           H  
ATOM   1503  CA  SER   112      63.468  63.607  65.309  1.00  0.00           C  
ATOM   1504  HA  SER   112      63.833  62.583  65.224  1.00  0.00           H  
ATOM   1505  CB  SER   112      63.474  63.987  66.808  1.00  0.00           C  
ATOM   1506  HB2 SER   112      62.922  64.922  66.893  1.00  0.00           H  
ATOM   1507  HB3 SER   112      62.922  63.269  67.415  1.00  0.00           H  
ATOM   1508  OG  SER   112      64.744  64.171  67.396  1.00  0.00           O  
ATOM   1509  HG  SER   112      64.811  63.496  68.076  1.00  0.00           H  
ATOM   1510  C   SER   112      61.950  63.622  64.923  1.00  0.00           C  
ATOM   1511  O   SER   112      61.483  64.660  64.457  1.00  0.00           O  
ATOM   1512  N   TYR   113      61.125  62.644  65.316  1.00  0.00           N  
ATOM   1513  H   TYR   113      60.156  62.786  65.071  1.00  0.00           H  
ATOM   1514  CA  TYR   113      61.515  61.230  65.673  1.00  0.00           C  
ATOM   1515  HA  TYR   113      62.357  61.300  66.362  1.00  0.00           H  
ATOM   1516  CB  TYR   113      60.451  60.555  66.543  1.00  0.00           C  
ATOM   1517  HB2 TYR   113      59.620  60.371  65.863  1.00  0.00           H  
ATOM   1518  HB3 TYR   113      60.684  59.554  66.906  1.00  0.00           H  
ATOM   1519  CG  TYR   113      59.785  61.427  67.684  1.00  0.00           C  
ATOM   1520  CD1 TYR   113      58.509  61.995  67.439  1.00  0.00           C  
ATOM   1521  HD1 TYR   113      58.081  61.846  66.459  1.00  0.00           H  
ATOM   1522  CE1 TYR   113      57.861  62.660  68.456  1.00  0.00           C  
ATOM   1523  HE1 TYR   113      56.908  63.149  68.319  1.00  0.00           H  
ATOM   1524  CZ  TYR   113      58.555  62.798  69.704  1.00  0.00           C  
ATOM   1525  OH  TYR   113      57.967  63.419  70.752  1.00  0.00           O  
ATOM   1526  HH  TYR   113      58.390  63.324  71.608  1.00  0.00           H  
ATOM   1527  CE2 TYR   113      59.841  62.341  69.928  1.00  0.00           C  
ATOM   1528  HE2 TYR   113      60.296  62.510  70.893  1.00  0.00           H  
ATOM   1529  CD2 TYR   113      60.442  61.581  68.909  1.00  0.00           C  
ATOM   1530  HD2 TYR   113      61.434  61.188  69.075  1.00  0.00           H  
ATOM   1531  C   TYR   113      62.045  60.474  64.455  1.00  0.00           C  
ATOM   1532  O   TYR   113      61.516  60.542  63.327  1.00  0.00           O  
ATOM   1533  N   GLY   114      63.038  59.611  64.716  1.00  0.00           N  
ATOM   1534  H   GLY   114      63.279  59.656  65.696  1.00  0.00           H  
ATOM   1535  CA  GLY   114      63.614  58.584  63.862  1.00  0.00           C  
ATOM   1536  HA2 GLY   114      63.241  58.895  62.886  1.00  0.00           H  
ATOM   1537  HA3 GLY   114      64.697  58.698  63.804  1.00  0.00           H  
ATOM   1538  C   GLY   114      63.261  57.098  64.109  1.00  0.00           C  
ATOM   1539  O   GLY   114      62.201  56.731  64.597  1.00  0.00           O  
ATOM   1540  N   SER   115      64.174  56.140  63.890  1.00  0.00           N  
ATOM   1541  H   SER   115      63.942  55.245  64.297  1.00  0.00           H  
ATOM   1542  CA  SER   115      65.452  56.147  63.092  1.00  0.00           C  
ATOM   1543  HA  SER   115      66.208  56.848  63.447  1.00  0.00           H  
ATOM   1544  CB  SER   115      66.118  54.684  63.118  1.00  0.00           C  
ATOM   1545  HB2 SER   115      65.414  54.070  62.557  1.00  0.00           H  
ATOM   1546  HB3 SER   115      67.031  54.610  62.527  1.00  0.00           H  
ATOM   1547  OG  SER   115      66.280  54.092  64.368  1.00  0.00           O  
ATOM   1548  HG  SER   115      66.436  53.149  64.275  1.00  0.00           H  
ATOM   1549  C   SER   115      65.228  56.511  61.605  1.00  0.00           C  
ATOM   1550  O   SER   115      64.084  56.317  61.056  1.00  0.00           O  
ATOM   1551  N   SER   116      66.181  56.984  60.811  1.00  0.00           N  
ATOM   1552  H   SER   116      67.072  57.185  61.242  1.00  0.00           H  
ATOM   1553  CA  SER   116      66.060  57.319  59.382  1.00  0.00           C  
ATOM   1554  HA  SER   116      65.266  58.038  59.180  1.00  0.00           H  
ATOM   1555  CB  SER   116      67.413  57.822  58.749  1.00  0.00           C  
ATOM   1556  HB2 SER   116      67.318  58.190  57.728  1.00  0.00           H  
ATOM   1557  HB3 SER   116      67.659  58.717  59.320  1.00  0.00           H  
ATOM   1558  OG  SER   116      68.438  56.901  58.942  1.00  0.00           O  
ATOM   1559  HG  SER   116      68.658  56.983  59.873  1.00  0.00           H  
ATOM   1560  C   SER   116      65.491  56.130  58.521  1.00  0.00           C  
ATOM   1561  O   SER   116      65.867  54.939  58.633  1.00  0.00           O  
ATOM   1562  N   SER   117      64.601  56.380  57.591  1.00  0.00           N  
ATOM   1563  H   SER   117      64.263  57.328  57.505  1.00  0.00           H  
ATOM   1564  CA  SER   117      64.257  55.421  56.481  1.00  0.00           C  
ATOM   1565  HA  SER   117      65.178  54.918  56.186  1.00  0.00           H  
ATOM   1566  CB  SER   117      63.236  54.358  57.057  1.00  0.00           C  
ATOM   1567  HB2 SER   117      62.965  53.579  56.344  1.00  0.00           H  
ATOM   1568  HB3 SER   117      63.768  53.802  57.829  1.00  0.00           H  
ATOM   1569  OG  SER   117      61.909  54.647  57.418  1.00  0.00           O  
ATOM   1570  HG  SER   117      61.986  55.480  57.888  1.00  0.00           H  
ATOM   1571  C   SER   117      63.620  56.187  55.327  1.00  0.00           C  
ATOM   1572  O   SER   117      63.677  57.388  55.245  1.00  0.00           O  
ATOM   1573  N   GLN   118      62.943  55.496  54.442  1.00  0.00           N  
ATOM   1574  H   GLN   118      62.964  54.487  54.485  1.00  0.00           H  
ATOM   1575  CA  GLN   118      62.218  56.054  53.289  1.00  0.00           C  
ATOM   1576  HA  GLN   118      62.118  57.123  53.476  1.00  0.00           H  
ATOM   1577  CB  GLN   118      62.963  55.799  51.949  1.00  0.00           C  
ATOM   1578  HB2 GLN   118      63.173  54.755  51.718  1.00  0.00           H  
ATOM   1579  HB3 GLN   118      62.366  56.082  51.082  1.00  0.00           H  
ATOM   1580  CG  GLN   118      64.318  56.544  51.891  1.00  0.00           C  
ATOM   1581  HG2 GLN   118      64.233  57.627  51.801  1.00  0.00           H  
ATOM   1582  HG3 GLN   118      64.866  56.341  52.811  1.00  0.00           H  
ATOM   1583  CD  GLN   118      65.120  56.136  50.658  1.00  0.00           C  
ATOM   1584  OE1 GLN   118      64.700  56.505  49.570  1.00  0.00           O  
ATOM   1585  NE2 GLN   118      66.203  55.422  50.800  1.00  0.00           N  
ATOM   1586 HE21 GLN   118      66.593  55.295  51.723  1.00  0.00           H  
ATOM   1587 HE22 GLN   118      66.724  55.382  49.936  1.00  0.00           H  
ATOM   1588  C   GLN   118      60.832  55.429  53.151  1.00  0.00           C  
ATOM   1589  O   GLN   118      60.775  54.217  53.036  1.00  0.00           O  
ATOM   1590  N   SER   119      59.670  56.099  53.087  1.00  0.00           N  
ATOM   1591  H   SER   119      58.838  55.527  53.091  1.00  0.00           H  
ATOM   1592  CA  SER   119      59.384  57.558  53.138  1.00  0.00           C  
ATOM   1593  HA  SER   119      59.855  58.111  52.325  1.00  0.00           H  
ATOM   1594  CB  SER   119      57.934  57.750  52.680  1.00  0.00           C  
ATOM   1595  HB2 SER   119      57.622  58.784  52.825  1.00  0.00           H  
ATOM   1596  HB3 SER   119      57.833  57.569  51.610  1.00  0.00           H  
ATOM   1597  OG  SER   119      57.027  57.022  53.465  1.00  0.00           O  
ATOM   1598  HG  SER   119      56.241  56.958  52.917  1.00  0.00           H  
ATOM   1599  C   SER   119      59.622  58.274  54.505  1.00  0.00           C  
ATOM   1600  O   SER   119      60.131  57.645  55.448  1.00  0.00           O  
ATOM   1601  N   SER   120      59.214  59.513  54.594  1.00  0.00           N  
ATOM   1602  H   SER   120      58.935  59.947  53.726  1.00  0.00           H  
ATOM   1603  CA  SER   120      59.072  60.262  55.844  1.00  0.00           C  
ATOM   1604  HA  SER   120      59.521  59.625  56.606  1.00  0.00           H  
ATOM   1605  CB  SER   120      60.017  61.441  55.972  1.00  0.00           C  
ATOM   1606  HB2 SER   120      59.801  62.003  56.881  1.00  0.00           H  
ATOM   1607  HB3 SER   120      61.000  60.979  55.889  1.00  0.00           H  
ATOM   1608  OG  SER   120      59.841  62.311  54.894  1.00  0.00           O  
ATOM   1609  HG  SER   120      60.094  61.809  54.116  1.00  0.00           H  
ATOM   1610  C   SER   120      57.644  60.630  56.413  1.00  0.00           C  
ATOM   1611  O   SER   120      56.673  60.728  55.675  1.00  0.00           O  
ATOM   1612  N   SER   121      57.521  60.803  57.777  1.00  0.00           N  
ATOM   1613  H   SER   121      56.568  60.988  58.056  1.00  0.00           H  
ATOM   1614  CA  SER   121      58.461  60.489  58.863  1.00  0.00           C  
ATOM   1615  HA  SER   121      59.392  61.024  58.672  1.00  0.00           H  
ATOM   1616  CB  SER   121      57.931  61.157  60.179  1.00  0.00           C  
ATOM   1617  HB2 SER   121      56.857  60.988  60.250  1.00  0.00           H  
ATOM   1618  HB3 SER   121      58.347  60.566  60.995  1.00  0.00           H  
ATOM   1619  OG  SER   121      58.211  62.541  60.141  1.00  0.00           O  
ATOM   1620  HG  SER   121      57.961  62.955  60.971  1.00  0.00           H  
ATOM   1621  C   SER   121      58.738  58.967  59.045  1.00  0.00           C  
ATOM   1622  O   SER   121      59.756  58.573  59.667  1.00  0.00           O  
ATOM   1623  N   TYR   122      57.886  58.119  58.536  1.00  0.00           N  
ATOM   1624  H   TYR   122      57.013  58.491  58.192  1.00  0.00           H  
ATOM   1625  CA  TYR   122      58.119  56.669  58.305  1.00  0.00           C  
ATOM   1626  HA  TYR   122      59.194  56.511  58.218  1.00  0.00           H  
ATOM   1627  CB  TYR   122      57.527  55.858  59.544  1.00  0.00           C  
ATOM   1628  HB2 TYR   122      56.456  56.058  59.559  1.00  0.00           H  
ATOM   1629  HB3 TYR   122      57.610  54.814  59.242  1.00  0.00           H  
ATOM   1630  CG  TYR   122      58.116  56.047  60.868  1.00  0.00           C  
ATOM   1631  CD1 TYR   122      57.480  57.062  61.564  1.00  0.00           C  
ATOM   1632  HD1 TYR   122      56.667  57.598  61.098  1.00  0.00           H  
ATOM   1633  CE1 TYR   122      57.894  57.414  62.848  1.00  0.00           C  
ATOM   1634  HE1 TYR   122      57.484  58.233  63.420  1.00  0.00           H  
ATOM   1635  CZ  TYR   122      58.949  56.676  63.447  1.00  0.00           C  
ATOM   1636  OH  TYR   122      59.422  57.060  64.637  1.00  0.00           O  
ATOM   1637  HH  TYR   122      60.376  56.984  64.568  1.00  0.00           H  
ATOM   1638  CE2 TYR   122      59.591  55.576  62.766  1.00  0.00           C  
ATOM   1639  HE2 TYR   122      60.422  55.078  63.244  1.00  0.00           H  
ATOM   1640  CD2 TYR   122      59.154  55.253  61.430  1.00  0.00           C  
ATOM   1641  HD2 TYR   122      59.630  54.489  60.834  1.00  0.00           H  
ATOM   1642  C   TYR   122      57.438  56.304  56.956  1.00  0.00           C  
ATOM   1643  O   TYR   122      56.337  56.878  56.677  1.00  0.00           O  
ATOM   1644  N   GLY   123      57.898  55.408  56.139  1.00  0.00           N  
ATOM   1645  H   GLY   123      57.380  55.186  55.301  1.00  0.00           H  
ATOM   1646  CA  GLY   123      59.144  54.676  56.335  1.00  0.00           C  
ATOM   1647  HA2 GLY   123      60.015  55.012  55.772  1.00  0.00           H  
ATOM   1648  HA3 GLY   123      59.438  54.708  57.384  1.00  0.00           H  
ATOM   1649  C   GLY   123      59.068  53.194  56.013  1.00  0.00           C  
ATOM   1650  O   GLY   123      58.047  52.638  55.691  1.00  0.00           O  
ATOM   1651  N   GLN   124      60.197  52.519  56.148  1.00  0.00           N  
ATOM   1652  H   GLN   124      60.930  53.167  56.400  1.00  0.00           H  
ATOM   1653  CA  GLN   124      60.333  51.061  55.792  1.00  0.00           C  
ATOM   1654  HA  GLN   124      59.314  50.677  55.836  1.00  0.00           H  
ATOM   1655  CB  GLN   124      60.949  51.041  54.392  1.00  0.00           C  
ATOM   1656  HB2 GLN   124      61.718  51.813  54.371  1.00  0.00           H  
ATOM   1657  HB3 GLN   124      61.549  50.131  54.413  1.00  0.00           H  
ATOM   1658  CG  GLN   124      59.897  50.947  53.229  1.00  0.00           C  
ATOM   1659  HG2 GLN   124      59.259  50.072  53.349  1.00  0.00           H  
ATOM   1660  HG3 GLN   124      59.194  51.778  53.285  1.00  0.00           H  
ATOM   1661  CD  GLN   124      60.603  50.931  51.887  1.00  0.00           C  
ATOM   1662  OE1 GLN   124      61.051  49.905  51.451  1.00  0.00           O  
ATOM   1663  NE2 GLN   124      60.744  52.126  51.275  1.00  0.00           N  
ATOM   1664 HE21 GLN   124      60.616  52.962  51.828  1.00  0.00           H  
ATOM   1665 HE22 GLN   124      61.227  52.060  50.391  1.00  0.00           H  
ATOM   1666  C   GLN   124      61.266  50.367  56.811  1.00  0.00           C  
ATOM   1667  O   GLN   124      62.514  50.453  56.693  1.00  0.00           O  
ATOM   1668  N   PRO   125      60.716  49.670  57.827  1.00  0.00           N  
ATOM   1669  CD  PRO   125      61.551  48.898  58.772  1.00  0.00           C  
ATOM   1670  HD2 PRO   125      61.557  49.393  59.743  1.00  0.00           H  
ATOM   1671  HD3 PRO   125      62.511  48.569  58.375  1.00  0.00           H  
ATOM   1672  CG  PRO   125      60.654  47.642  59.016  1.00  0.00           C  
ATOM   1673  HG2 PRO   125      60.823  47.219  60.006  1.00  0.00           H  
ATOM   1674  HG3 PRO   125      60.746  46.869  58.252  1.00  0.00           H  
ATOM   1675  CB  PRO   125      59.236  48.250  58.947  1.00  0.00           C  
ATOM   1676  HB2 PRO   125      59.084  48.604  59.967  1.00  0.00           H  
ATOM   1677  HB3 PRO   125      58.522  47.502  58.601  1.00  0.00           H  
ATOM   1678  CA  PRO   125      59.258  49.439  57.979  1.00  0.00           C  
ATOM   1679  HA  PRO   125      58.754  49.024  57.106  1.00  0.00           H  
ATOM   1680  C   PRO   125      58.654  50.600  58.732  1.00  0.00           C  
ATOM   1681  O   PRO   125      59.279  51.341  59.498  1.00  0.00           O  
ATOM   1682  N   GLN   126      57.363  50.797  58.533  1.00  0.00           N  
ATOM   1683  H   GLN   126      56.850  50.196  57.903  1.00  0.00           H  
ATOM   1684  CA  GLN   126      56.425  51.726  59.290  1.00  0.00           C  
ATOM   1685  HA  GLN   126      56.885  52.713  59.229  1.00  0.00           H  
ATOM   1686  CB  GLN   126      55.051  51.549  58.649  1.00  0.00           C  
ATOM   1687  HB2 GLN   126      55.187  51.557  57.567  1.00  0.00           H  
ATOM   1688  HB3 GLN   126      54.693  50.539  58.844  1.00  0.00           H  
ATOM   1689  CG  GLN   126      53.997  52.528  59.025  1.00  0.00           C  
ATOM   1690  HG2 GLN   126      53.247  52.519  58.234  1.00  0.00           H  
ATOM   1691  HG3 GLN   126      53.526  52.190  59.949  1.00  0.00           H  
ATOM   1692  CD  GLN   126      54.474  53.921  59.174  1.00  0.00           C  
ATOM   1693  OE1 GLN   126      54.700  54.324  60.320  1.00  0.00           O  
ATOM   1694  NE2 GLN   126      54.702  54.663  58.104  1.00  0.00           N  
ATOM   1695 HE21 GLN   126      54.254  54.335  57.260  1.00  0.00           H  
ATOM   1696 HE22 GLN   126      54.974  55.624  58.254  1.00  0.00           H  
ATOM   1697  C   GLN   126      56.477  51.455  60.839  1.00  0.00           C  
ATOM   1698  O   GLN   126      56.749  50.354  61.199  1.00  0.00           O  
ATOM   1699  N   SER   127      56.258  52.505  61.672  1.00  0.00           N  
ATOM   1700  H   SER   127      56.043  53.437  61.345  1.00  0.00           H  
ATOM   1701  CA  SER   127      56.298  52.498  63.112  1.00  0.00           C  
ATOM   1702  HA  SER   127      55.906  53.470  63.409  1.00  0.00           H  
ATOM   1703  CB  SER   127      55.428  51.448  63.849  1.00  0.00           C  
ATOM   1704  HB2 SER   127      55.873  50.471  63.659  1.00  0.00           H  
ATOM   1705  HB3 SER   127      55.306  51.776  64.881  1.00  0.00           H  
ATOM   1706  OG  SER   127      54.136  51.513  63.165  1.00  0.00           O  
ATOM   1707  HG  SER   127      53.567  52.227  63.461  1.00  0.00           H  
ATOM   1708  C   SER   127      57.744  52.378  63.671  1.00  0.00           C  
ATOM   1709  O   SER   127      58.072  52.984  64.687  1.00  0.00           O  
ATOM   1710  N   GLY   128      58.664  51.678  62.943  1.00  0.00           N  
ATOM   1711  H   GLY   128      58.322  51.085  62.199  1.00  0.00           H  
ATOM   1712  CA  GLY   128      60.029  51.360  63.404  1.00  0.00           C  
ATOM   1713  HA2 GLY   128      60.453  52.358  63.291  1.00  0.00           H  
ATOM   1714  HA3 GLY   128      60.069  51.142  64.471  1.00  0.00           H  
ATOM   1715  C   GLY   128      60.799  50.352  62.633  1.00  0.00           C  
ATOM   1716  O   GLY   128      60.318  49.260  62.438  1.00  0.00           O  
ATOM   1717  N   SER   129      61.992  50.689  62.244  1.00  0.00           N  
ATOM   1718  H   SER   129      62.415  49.877  61.816  1.00  0.00           H  
ATOM   1719  CA  SER   129      62.854  51.880  62.382  1.00  0.00           C  
ATOM   1720  HA  SER   129      63.845  51.621  62.009  1.00  0.00           H  
ATOM   1721  CB  SER   129      62.319  52.988  61.449  1.00  0.00           C  
ATOM   1722  HB2 SER   129      61.436  53.468  61.871  1.00  0.00           H  
ATOM   1723  HB3 SER   129      63.048  53.784  61.293  1.00  0.00           H  
ATOM   1724  OG  SER   129      62.060  52.457  60.123  1.00  0.00           O  
ATOM   1725  HG  SER   129      61.203  52.023  60.135  1.00  0.00           H  
ATOM   1726  C   SER   129      63.074  52.380  63.805  1.00  0.00           C  
ATOM   1727  O   SER   129      62.961  53.571  64.062  1.00  0.00           O  
ATOM   1728  N   TYR   130      63.279  51.475  64.724  1.00  0.00           N  
ATOM   1729  H   TYR   130      63.175  50.521  64.409  1.00  0.00           H  
ATOM   1730  CA  TYR   130      63.606  51.704  66.107  1.00  0.00           C  
ATOM   1731  HA  TYR   130      63.102  52.621  66.411  1.00  0.00           H  
ATOM   1732  CB  TYR   130      62.868  50.549  66.846  1.00  0.00           C  
ATOM   1733  HB2 TYR   130      63.310  49.630  66.460  1.00  0.00           H  
ATOM   1734  HB3 TYR   130      63.207  50.625  67.879  1.00  0.00           H  
ATOM   1735  CG  TYR   130      61.362  50.533  66.924  1.00  0.00           C  
ATOM   1736  CD1 TYR   130      60.732  49.519  66.163  1.00  0.00           C  
ATOM   1737  HD1 TYR   130      61.319  48.732  65.713  1.00  0.00           H  
ATOM   1738  CE1 TYR   130      59.357  49.489  66.093  1.00  0.00           C  
ATOM   1739  HE1 TYR   130      58.968  48.726  65.435  1.00  0.00           H  
ATOM   1740  CZ  TYR   130      58.578  50.351  66.969  1.00  0.00           C  
ATOM   1741  OH  TYR   130      57.232  50.444  66.743  1.00  0.00           O  
ATOM   1742  HH  TYR   130      56.820  51.020  67.392  1.00  0.00           H  
ATOM   1743  CE2 TYR   130      59.286  51.294  67.746  1.00  0.00           C  
ATOM   1744  HE2 TYR   130      58.722  52.037  68.289  1.00  0.00           H  
ATOM   1745  CD2 TYR   130      60.682  51.351  67.786  1.00  0.00           C  
ATOM   1746  HD2 TYR   130      61.189  51.928  68.545  1.00  0.00           H  
ATOM   1747  C   TYR   130      65.126  51.853  66.288  1.00  0.00           C  
ATOM   1748  O   TYR   130      65.840  51.094  65.624  1.00  0.00           O  
ATOM   1749  N   SER   131      65.664  52.739  67.147  1.00  0.00           N  
ATOM   1750  H   SER   131      66.671  52.737  67.214  1.00  0.00           H  
ATOM   1751  CA  SER   131      65.044  53.727  68.081  1.00  0.00           C  
ATOM   1752  HA  SER   131      65.851  54.105  68.709  1.00  0.00           H  
ATOM   1753  CB  SER   131      64.477  54.958  67.483  1.00  0.00           C  
ATOM   1754  HB2 SER   131      63.533  54.863  66.947  1.00  0.00           H  
ATOM   1755  HB3 SER   131      64.222  55.597  68.328  1.00  0.00           H  
ATOM   1756  OG  SER   131      65.550  55.452  66.668  1.00  0.00           O  
ATOM   1757  HG  SER   131      65.618  55.076  65.787  1.00  0.00           H  
ATOM   1758  C   SER   131      64.123  53.111  69.171  1.00  0.00           C  
ATOM   1759  O   SER   131      62.972  53.314  69.095  1.00  0.00           O  
ATOM   1760  N   GLN   132      64.629  52.306  70.104  1.00  0.00           N  
ATOM   1761  H   GLN   132      64.024  51.946  70.829  1.00  0.00           H  
ATOM   1762  CA  GLN   132      66.044  51.913  70.209  1.00  0.00           C  
ATOM   1763  HA  GLN   132      66.431  51.759  69.202  1.00  0.00           H  
ATOM   1764  CB  GLN   132      66.876  52.971  70.991  1.00  0.00           C  
ATOM   1765  HB2 GLN   132      67.942  52.750  70.957  1.00  0.00           H  
ATOM   1766  HB3 GLN   132      66.744  53.942  70.514  1.00  0.00           H  
ATOM   1767  CG  GLN   132      66.329  53.173  72.480  1.00  0.00           C  
ATOM   1768  HG2 GLN   132      66.341  54.243  72.690  1.00  0.00           H  
ATOM   1769  HG3 GLN   132      65.293  52.861  72.612  1.00  0.00           H  
ATOM   1770  CD  GLN   132      67.169  52.470  73.519  1.00  0.00           C  
ATOM   1771  OE1 GLN   132      66.709  51.544  74.162  1.00  0.00           O  
ATOM   1772  NE2 GLN   132      68.347  52.945  73.747  1.00  0.00           N  
ATOM   1773 HE21 GLN   132      68.539  53.866  73.380  1.00  0.00           H  
ATOM   1774 HE22 GLN   132      68.630  52.649  74.670  1.00  0.00           H  
ATOM   1775  C   GLN   132      66.210  50.534  70.859  1.00  0.00           C  
ATOM   1776  O   GLN   132      65.324  50.122  71.585  1.00  0.00           O  
ATOM   1777  N   GLN   133      67.388  50.003  70.713  1.00  0.00           N  
ATOM   1778  H   GLN   133      68.025  50.471  70.085  1.00  0.00           H  
ATOM   1779  CA  GLN   133      67.829  48.774  71.398  1.00  0.00           C  
ATOM   1780  HA  GLN   133      68.702  48.472  70.819  1.00  0.00           H  
ATOM   1781  CB  GLN   133      68.439  49.135  72.702  1.00  0.00           C  
ATOM   1782  HB2 GLN   133      67.646  49.524  73.341  1.00  0.00           H  
ATOM   1783  HB3 GLN   133      68.776  48.287  73.297  1.00  0.00           H  
ATOM   1784  CG  GLN   133      69.655  50.065  72.637  1.00  0.00           C  
ATOM   1785  HG2 GLN   133      70.367  49.627  71.937  1.00  0.00           H  
ATOM   1786  HG3 GLN   133      69.456  51.082  72.300  1.00  0.00           H  
ATOM   1787  CD  GLN   133      70.304  50.135  74.037  1.00  0.00           C  
ATOM   1788  OE1 GLN   133      71.493  50.051  74.286  1.00  0.00           O  
ATOM   1789  NE2 GLN   133      69.549  50.242  75.118  1.00  0.00           N  
ATOM   1790 HE21 GLN   133      68.545  50.189  75.021  1.00  0.00           H  
ATOM   1791 HE22 GLN   133      69.866  50.108  76.068  1.00  0.00           H  
ATOM   1792  C   GLN   133      66.875  47.566  71.369  1.00  0.00           C  
ATOM   1793  O   GLN   133      66.359  47.202  72.412  1.00  0.00           O  
ATOM   1794  N   PRO   134      66.574  46.937  70.216  1.00  0.00           N  
ATOM   1795  CD  PRO   134      65.754  45.754  70.193  1.00  0.00           C  
ATOM   1796  HD2 PRO   134      64.810  45.842  70.730  1.00  0.00           H  
ATOM   1797  HD3 PRO   134      66.451  45.113  70.734  1.00  0.00           H  
ATOM   1798  CG  PRO   134      65.489  45.480  68.672  1.00  0.00           C  
ATOM   1799  HG2 PRO   134      64.612  46.052  68.366  1.00  0.00           H  
ATOM   1800  HG3 PRO   134      65.290  44.418  68.530  1.00  0.00           H  
ATOM   1801  CB  PRO   134      66.739  46.066  68.025  1.00  0.00           C  
ATOM   1802  HB2 PRO   134      66.679  46.229  66.949  1.00  0.00           H  
ATOM   1803  HB3 PRO   134      67.584  45.377  68.012  1.00  0.00           H  
ATOM   1804  CA  PRO   134      67.125  47.301  68.897  1.00  0.00           C  
ATOM   1805  HA  PRO   134      68.214  47.361  68.887  1.00  0.00           H  
ATOM   1806  C   PRO   134      66.551  48.494  68.228  1.00  0.00           C  
ATOM   1807  O   PRO   134      65.465  48.960  68.548  1.00  0.00           O  
ATOM   1808  N   SER   135      67.236  49.021  67.168  1.00  0.00           N  
ATOM   1809  H   SER   135      66.708  49.769  66.742  1.00  0.00           H  
ATOM   1810  CA  SER   135      68.630  48.678  66.805  1.00  0.00           C  
ATOM   1811  HA  SER   135      68.744  47.595  66.783  1.00  0.00           H  
ATOM   1812  CB  SER   135      68.833  49.306  65.384  1.00  0.00           C  
ATOM   1813  HB2 SER   135      69.744  48.855  64.990  1.00  0.00           H  
ATOM   1814  HB3 SER   135      67.958  49.095  64.769  1.00  0.00           H  
ATOM   1815  OG  SER   135      68.981  50.718  65.316  1.00  0.00           O  
ATOM   1816  HG  SER   135      68.212  51.126  65.721  1.00  0.00           H  
ATOM   1817  C   SER   135      69.710  49.164  67.786  1.00  0.00           C  
ATOM   1818  O   SER   135      69.399  49.957  68.634  1.00  0.00           O  
ATOM   1819  N   TYR   136      70.933  48.665  67.634  1.00  0.00           N  
ATOM   1820  H   TYR   136      71.055  47.936  66.945  1.00  0.00           H  
ATOM   1821  CA  TYR   136      72.071  48.975  68.521  1.00  0.00           C  
ATOM   1822  HA  TYR   136      71.772  49.564  69.388  1.00  0.00           H  
ATOM   1823  CB  TYR   136      72.630  47.691  69.092  1.00  0.00           C  
ATOM   1824  HB2 TYR   136      72.974  47.109  68.237  1.00  0.00           H  
ATOM   1825  HB3 TYR   136      73.485  48.034  69.676  1.00  0.00           H  
ATOM   1826  CG  TYR   136      71.663  46.804  69.885  1.00  0.00           C  
ATOM   1827  CD1 TYR   136      71.480  47.118  71.288  1.00  0.00           C  
ATOM   1828  HD1 TYR   136      72.058  47.933  71.699  1.00  0.00           H  
ATOM   1829  CE1 TYR   136      70.576  46.374  72.034  1.00  0.00           C  
ATOM   1830  HE1 TYR   136      70.467  46.591  73.087  1.00  0.00           H  
ATOM   1831  CZ  TYR   136      69.814  45.453  71.445  1.00  0.00           C  
ATOM   1832  OH  TYR   136      68.922  44.693  72.146  1.00  0.00           O  
ATOM   1833  HH  TYR   136      68.548  43.915  71.726  1.00  0.00           H  
ATOM   1834  CE2 TYR   136      69.911  45.143  70.051  1.00  0.00           C  
ATOM   1835  HE2 TYR   136      69.321  44.365  69.589  1.00  0.00           H  
ATOM   1836  CD2 TYR   136      70.842  45.854  69.249  1.00  0.00           C  
ATOM   1837  HD2 TYR   136      71.008  45.564  68.222  1.00  0.00           H  
ATOM   1838  C   TYR   136      73.129  49.746  67.689  1.00  0.00           C  
ATOM   1839  O   TYR   136      73.827  49.092  66.945  1.00  0.00           O  
ATOM   1840  N   GLY   137      73.238  51.054  67.838  1.00  0.00           N  
ATOM   1841  H   GLY   137      73.999  51.438  67.296  1.00  0.00           H  
ATOM   1842  CA  GLY   137      72.197  51.951  68.541  1.00  0.00           C  
ATOM   1843  HA2 GLY   137      72.494  52.890  68.074  1.00  0.00           H  
ATOM   1844  HA3 GLY   137      71.181  51.669  68.267  1.00  0.00           H  
ATOM   1845  C   GLY   137      72.364  52.005  70.038  1.00  0.00           C  
ATOM   1846  O   GLY   137      73.069  51.138  70.588  1.00  0.00           O  
ATOM   1847  N   GLY   138      71.784  53.013  70.670  1.00  0.00           N  
ATOM   1848  H   GLY   138      71.164  53.522  70.056  1.00  0.00           H  
ATOM   1849  CA  GLY   138      71.917  53.133  72.132  1.00  0.00           C  
ATOM   1850  HA2 GLY   138      70.984  53.607  72.439  1.00  0.00           H  
ATOM   1851  HA3 GLY   138      71.898  52.154  72.611  1.00  0.00           H  
ATOM   1852  C   GLY   138      73.116  54.019  72.590  1.00  0.00           C  
ATOM   1853  O   GLY   138      74.091  54.006  71.862  1.00  0.00           O  
ATOM   1854  N   GLN   139      73.102  54.548  73.765  1.00  0.00           N  
ATOM   1855  H   GLN   139      74.010  54.731  74.168  1.00  0.00           H  
ATOM   1856  CA  GLN   139      72.061  54.542  74.793  1.00  0.00           C  
ATOM   1857  HA  GLN   139      71.144  54.919  74.340  1.00  0.00           H  
ATOM   1858  CB  GLN   139      71.683  53.217  75.462  1.00  0.00           C  
ATOM   1859  HB2 GLN   139      71.309  52.473  74.759  1.00  0.00           H  
ATOM   1860  HB3 GLN   139      72.659  52.873  75.801  1.00  0.00           H  
ATOM   1861  CG  GLN   139      70.852  53.129  76.770  1.00  0.00           C  
ATOM   1862  HG2 GLN   139      70.773  52.082  77.065  1.00  0.00           H  
ATOM   1863  HG3 GLN   139      71.372  53.626  77.589  1.00  0.00           H  
ATOM   1864  CD  GLN   139      69.392  53.681  76.705  1.00  0.00           C  
ATOM   1865  OE1 GLN   139      69.148  54.775  76.211  1.00  0.00           O  
ATOM   1866  NE2 GLN   139      68.369  52.838  76.948  1.00  0.00           N  
ATOM   1867 HE21 GLN   139      68.493  51.953  77.420  1.00  0.00           H  
ATOM   1868 HE22 GLN   139      67.451  53.257  76.965  1.00  0.00           H  
ATOM   1869  C   GLN   139      72.393  55.614  75.857  1.00  0.00           C  
ATOM   1870  O   GLN   139      73.480  55.605  76.536  1.00  0.00           O  
ATOM   1871  N   GLN   140      71.384  56.524  76.139  1.00  0.00           N  
ATOM   1872  H   GLN   140      70.454  56.380  75.774  1.00  0.00           H  
ATOM   1873  CA  GLN   140      71.623  57.421  77.260  1.00  0.00           C  
ATOM   1874  HA  GLN   140      72.366  57.011  77.944  1.00  0.00           H  
ATOM   1875  CB  GLN   140      72.263  58.727  76.669  1.00  0.00           C  
ATOM   1876  HB2 GLN   140      73.238  58.463  76.261  1.00  0.00           H  
ATOM   1877  HB3 GLN   140      71.667  59.226  75.905  1.00  0.00           H  
ATOM   1878  CG  GLN   140      72.512  59.769  77.832  1.00  0.00           C  
ATOM   1879  HG2 GLN   140      73.358  59.589  78.495  1.00  0.00           H  
ATOM   1880  HG3 GLN   140      72.932  60.604  77.272  1.00  0.00           H  
ATOM   1881  CD  GLN   140      71.390  60.328  78.683  1.00  0.00           C  
ATOM   1882  OE1 GLN   140      70.494  60.948  78.175  1.00  0.00           O  
ATOM   1883  NE2 GLN   140      71.477  60.193  79.978  1.00  0.00           N  
ATOM   1884 HE21 GLN   140      72.222  59.645  80.385  1.00  0.00           H  
ATOM   1885 HE22 GLN   140      70.722  60.521  80.563  1.00  0.00           H  
ATOM   1886  C   GLN   140      70.258  57.683  78.029  1.00  0.00           C  
ATOM   1887  O   GLN   140      69.317  58.097  77.354  1.00  0.00           O  
ATOM   1888  N   GLN   141      70.102  57.482  79.406  1.00  0.00           N  
ATOM   1889  H   GLN   141      70.904  57.108  79.892  1.00  0.00           H  
ATOM   1890  CA  GLN   141      68.843  57.523  80.154  1.00  0.00           C  
ATOM   1891  HA  GLN   141      68.253  58.353  79.765  1.00  0.00           H  
ATOM   1892  CB  GLN   141      67.945  56.246  79.863  1.00  0.00           C  
ATOM   1893  HB2 GLN   141      66.964  56.373  80.322  1.00  0.00           H  
ATOM   1894  HB3 GLN   141      67.613  56.208  78.826  1.00  0.00           H  
ATOM   1895  CG  GLN   141      68.590  54.866  80.280  1.00  0.00           C  
ATOM   1896  HG2 GLN   141      69.478  54.766  79.656  1.00  0.00           H  
ATOM   1897  HG3 GLN   141      69.004  54.836  81.288  1.00  0.00           H  
ATOM   1898  CD  GLN   141      67.670  53.661  79.924  1.00  0.00           C  
ATOM   1899  OE1 GLN   141      66.505  53.856  79.681  1.00  0.00           O  
ATOM   1900  NE2 GLN   141      68.239  52.437  80.002  1.00  0.00           N  
ATOM   1901 HE21 GLN   141      69.236  52.335  80.124  1.00  0.00           H  
ATOM   1902 HE22 GLN   141      67.724  51.621  79.703  1.00  0.00           H  
ATOM   1903  C   GLN   141      69.101  57.915  81.627  1.00  0.00           C  
ATOM   1904  O   GLN   141      69.851  57.286  82.343  1.00  0.00           O  
ATOM   1905  N   SER   142      68.524  58.943  82.229  1.00  0.00           N  
ATOM   1906  H   SER   142      68.906  59.270  83.105  1.00  0.00           H  
ATOM   1907  CA  SER   142      67.541  59.881  81.790  1.00  0.00           C  
ATOM   1908  HA  SER   142      67.139  60.487  82.601  1.00  0.00           H  
ATOM   1909  CB  SER   142      68.143  60.939  80.842  1.00  0.00           C  
ATOM   1910  HB2 SER   142      68.450  60.389  79.952  1.00  0.00           H  
ATOM   1911  HB3 SER   142      67.421  61.671  80.481  1.00  0.00           H  
ATOM   1912  OG  SER   142      69.298  61.566  81.351  1.00  0.00           O  
ATOM   1913  HG  SER   142      69.079  62.129  82.097  1.00  0.00           H  
ATOM   1914  C   SER   142      66.251  59.197  81.221  1.00  0.00           C  
ATOM   1915  O   SER   142      66.011  59.279  80.031  1.00  0.00           O  
ATOM   1916  N   TYR   143      65.491  58.547  82.066  1.00  0.00           N  
ATOM   1917  H   TYR   143      65.659  58.563  83.062  1.00  0.00           H  
ATOM   1918  CA  TYR   143      64.496  57.577  81.519  1.00  0.00           C  
ATOM   1919  HA  TYR   143      64.892  57.011  80.677  1.00  0.00           H  
ATOM   1920  CB  TYR   143      64.084  56.578  82.662  1.00  0.00           C  
ATOM   1921  HB2 TYR   143      63.570  57.052  83.498  1.00  0.00           H  
ATOM   1922  HB3 TYR   143      63.317  55.901  82.285  1.00  0.00           H  
ATOM   1923  CG  TYR   143      65.218  55.755  83.175  1.00  0.00           C  
ATOM   1924  CD1 TYR   143      65.515  54.457  82.719  1.00  0.00           C  
ATOM   1925  HD1 TYR   143      64.898  54.011  81.953  1.00  0.00           H  
ATOM   1926  CE1 TYR   143      66.585  53.692  83.203  1.00  0.00           C  
ATOM   1927  HE1 TYR   143      66.872  52.693  82.912  1.00  0.00           H  
ATOM   1928  CZ  TYR   143      67.395  54.245  84.207  1.00  0.00           C  
ATOM   1929  OH  TYR   143      68.478  53.597  84.762  1.00  0.00           O  
ATOM   1930  HH  TYR   143      68.235  52.843  85.303  1.00  0.00           H  
ATOM   1931  CE2 TYR   143      67.128  55.555  84.793  1.00  0.00           C  
ATOM   1932  HE2 TYR   143      67.758  56.002  85.548  1.00  0.00           H  
ATOM   1933  CD2 TYR   143      66.067  56.315  84.211  1.00  0.00           C  
ATOM   1934  HD2 TYR   143      65.917  57.331  84.546  1.00  0.00           H  
ATOM   1935  C   TYR   143      63.166  58.299  81.057  1.00  0.00           C  
ATOM   1936  O   TYR   143      62.295  58.751  81.854  1.00  0.00           O  
ATOM   1937  N   GLY   144      63.147  58.582  79.732  1.00  0.00           N  
ATOM   1938  H   GLY   144      63.912  58.262  79.155  1.00  0.00           H  
ATOM   1939  CA  GLY   144      61.903  58.928  78.984  1.00  0.00           C  
ATOM   1940  HA2 GLY   144      62.029  58.922  77.901  1.00  0.00           H  
ATOM   1941  HA3 GLY   144      61.252  58.057  79.060  1.00  0.00           H  
ATOM   1942  C   GLY   144      61.111  60.118  79.392  1.00  0.00           C  
ATOM   1943  O   GLY   144      59.859  59.923  79.341  1.00  0.00           O  
ATOM   1944  N   GLN   145      61.677  61.259  79.711  1.00  0.00           N  
ATOM   1945  H   GLN   145      62.680  61.382  79.705  1.00  0.00           H  
ATOM   1946  CA  GLN   145      60.940  62.468  80.069  1.00  0.00           C  
ATOM   1947  HA  GLN   145      60.159  62.110  80.740  1.00  0.00           H  
ATOM   1948  CB  GLN   145      61.682  63.428  81.023  1.00  0.00           C  
ATOM   1949  HB2 GLN   145      62.367  64.018  80.416  1.00  0.00           H  
ATOM   1950  HB3 GLN   145      60.995  64.154  81.459  1.00  0.00           H  
ATOM   1951  CG  GLN   145      62.461  62.694  82.202  1.00  0.00           C  
ATOM   1952  HG2 GLN   145      62.986  61.849  81.757  1.00  0.00           H  
ATOM   1953  HG3 GLN   145      63.036  63.364  82.841  1.00  0.00           H  
ATOM   1954  CD  GLN   145      61.389  62.147  83.229  1.00  0.00           C  
ATOM   1955  OE1 GLN   145      60.240  62.547  83.188  1.00  0.00           O  
ATOM   1956  NE2 GLN   145      61.713  61.335  84.186  1.00  0.00           N  
ATOM   1957 HE21 GLN   145      61.032  61.149  84.908  1.00  0.00           H  
ATOM   1958 HE22 GLN   145      62.595  60.851  84.096  1.00  0.00           H  
ATOM   1959  C   GLN   145      60.284  63.160  78.843  1.00  0.00           C  
ATOM   1960  O   GLN   145      60.961  63.318  77.802  1.00  0.00           O  
ATOM   1961  N   GLN   146      59.026  63.627  78.903  1.00  0.00           N  
ATOM   1962  H   GLN   146      58.482  63.176  79.625  1.00  0.00           H  
ATOM   1963  CA  GLN   146      58.372  64.344  77.825  1.00  0.00           C  
ATOM   1964  HA  GLN   146      59.096  64.698  77.092  1.00  0.00           H  
ATOM   1965  CB  GLN   146      57.509  63.337  77.065  1.00  0.00           C  
ATOM   1966  HB2 GLN   146      58.220  62.668  76.580  1.00  0.00           H  
ATOM   1967  HB3 GLN   146      56.916  62.804  77.808  1.00  0.00           H  
ATOM   1968  CG  GLN   146      56.663  63.883  75.971  1.00  0.00           C  
ATOM   1969  HG2 GLN   146      55.981  63.085  75.677  1.00  0.00           H  
ATOM   1970  HG3 GLN   146      56.041  64.692  76.356  1.00  0.00           H  
ATOM   1971  CD  GLN   146      57.389  64.396  74.773  1.00  0.00           C  
ATOM   1972  OE1 GLN   146      58.646  64.409  74.658  1.00  0.00           O  
ATOM   1973  NE2 GLN   146      56.622  64.988  73.928  1.00  0.00           N  
ATOM   1974 HE21 GLN   146      55.627  64.906  74.086  1.00  0.00           H  
ATOM   1975 HE22 GLN   146      56.891  65.283  73.000  1.00  0.00           H  
ATOM   1976  C   GLN   146      57.657  65.574  78.405  1.00  0.00           C  
ATOM   1977  O   GLN   146      56.776  65.372  79.251  1.00  0.00           O  
ATOM   1978  N   GLN   147      57.847  66.793  78.023  1.00  0.00           N  
ATOM   1979  H   GLN   147      58.609  66.815  77.360  1.00  0.00           H  
ATOM   1980  CA  GLN   147      57.273  68.038  78.549  1.00  0.00           C  
ATOM   1981  HA  GLN   147      56.856  67.887  79.544  1.00  0.00           H  
ATOM   1982  CB  GLN   147      58.399  69.159  78.771  1.00  0.00           C  
ATOM   1983  HB2 GLN   147      58.961  68.992  79.690  1.00  0.00           H  
ATOM   1984  HB3 GLN   147      59.077  69.064  77.923  1.00  0.00           H  
ATOM   1985  CG  GLN   147      57.924  70.558  78.879  1.00  0.00           C  
ATOM   1986  HG2 GLN   147      57.537  70.932  77.930  1.00  0.00           H  
ATOM   1987  HG3 GLN   147      57.067  70.537  79.553  1.00  0.00           H  
ATOM   1988  CD  GLN   147      58.858  71.622  79.413  1.00  0.00           C  
ATOM   1989  OE1 GLN   147      58.601  72.393  80.281  1.00  0.00           O  
ATOM   1990  NE2 GLN   147      60.145  71.548  79.068  1.00  0.00           N  
ATOM   1991 HE21 GLN   147      60.436  70.736  78.542  1.00  0.00           H  
ATOM   1992 HE22 GLN   147      60.767  72.290  79.353  1.00  0.00           H  
ATOM   1993  C   GLN   147      56.147  68.437  77.616  1.00  0.00           C  
ATOM   1994  O   GLN   147      56.391  68.855  76.490  1.00  0.00           O  
ATOM   1995  N   SER   148      54.889  68.464  78.080  1.00  0.00           N  
ATOM   1996  H   SER   148      54.708  68.274  79.055  1.00  0.00           H  
ATOM   1997  CA  SER   148      53.693  68.824  77.326  1.00  0.00           C  
ATOM   1998  HA  SER   148      53.697  68.587  76.262  1.00  0.00           H  
ATOM   1999  CB  SER   148      52.444  68.334  78.052  1.00  0.00           C  
ATOM   2000  HB2 SER   148      52.712  67.333  78.390  1.00  0.00           H  
ATOM   2001  HB3 SER   148      52.144  68.877  78.948  1.00  0.00           H  
ATOM   2002  OG  SER   148      51.411  68.356  77.103  1.00  0.00           O  
ATOM   2003  HG  SER   148      51.097  69.233  76.872  1.00  0.00           H  
ATOM   2004  C   SER   148      53.561  70.350  77.213  1.00  0.00           C  
ATOM   2005  O   SER   148      53.357  71.051  78.230  1.00  0.00           O  
ATOM   2006  N   TYR   149      53.758  70.868  75.955  1.00  0.00           N  
ATOM   2007  H   TYR   149      54.253  70.180  75.406  1.00  0.00           H  
ATOM   2008  CA  TYR   149      53.895  72.352  75.747  1.00  0.00           C  
ATOM   2009  HA  TYR   149      54.611  72.848  76.401  1.00  0.00           H  
ATOM   2010  CB  TYR   149      54.371  72.504  74.357  1.00  0.00           C  
ATOM   2011  HB2 TYR   149      55.320  71.978  74.247  1.00  0.00           H  
ATOM   2012  HB3 TYR   149      53.606  72.081  73.706  1.00  0.00           H  
ATOM   2013  CG  TYR   149      54.572  73.987  74.012  1.00  0.00           C  
ATOM   2014  CD1 TYR   149      53.704  74.601  73.108  1.00  0.00           C  
ATOM   2015  HD1 TYR   149      52.891  74.026  72.690  1.00  0.00           H  
ATOM   2016  CE1 TYR   149      53.965  75.940  72.782  1.00  0.00           C  
ATOM   2017  HE1 TYR   149      53.377  76.421  72.014  1.00  0.00           H  
ATOM   2018  CZ  TYR   149      55.019  76.609  73.333  1.00  0.00           C  
ATOM   2019  OH  TYR   149      55.293  77.857  73.084  1.00  0.00           O  
ATOM   2020  HH  TYR   149      54.868  78.150  72.274  1.00  0.00           H  
ATOM   2021  CE2 TYR   149      55.937  76.012  74.180  1.00  0.00           C  
ATOM   2022  HE2 TYR   149      56.803  76.508  74.591  1.00  0.00           H  
ATOM   2023  CD2 TYR   149      55.723  74.648  74.468  1.00  0.00           C  
ATOM   2024  HD2 TYR   149      56.419  74.076  75.063  1.00  0.00           H  
ATOM   2025  C   TYR   149      52.603  73.230  75.937  1.00  0.00           C  
ATOM   2026  O   TYR   149      51.509  72.868  75.440  1.00  0.00           O  
ATOM   2027  N   ASN   150      52.771  74.439  76.433  1.00  0.00           N  
ATOM   2028  H   ASN   150      53.669  74.490  76.893  1.00  0.00           H  
ATOM   2029  CA  ASN   150      51.867  75.566  76.465  1.00  0.00           C  
ATOM   2030  HA  ASN   150      51.243  75.558  75.571  1.00  0.00           H  
ATOM   2031  CB  ASN   150      50.979  75.620  77.711  1.00  0.00           C  
ATOM   2032  HB2 ASN   150      51.646  75.796  78.555  1.00  0.00           H  
ATOM   2033  HB3 ASN   150      50.310  76.480  77.707  1.00  0.00           H  
ATOM   2034  CG  ASN   150      50.199  74.360  78.015  1.00  0.00           C  
ATOM   2035  OD1 ASN   150      49.094  74.203  77.543  1.00  0.00           O  
ATOM   2036  ND2 ASN   150      50.705  73.490  78.892  1.00  0.00           N  
ATOM   2037 HD21 ASN   150      50.227  72.638  79.145  1.00  0.00           H  
ATOM   2038 HD22 ASN   150      51.514  73.829  79.395  1.00  0.00           H  
ATOM   2039  C   ASN   150      52.649  76.811  76.338  1.00  0.00           C  
ATOM   2040  O   ASN   150      53.619  77.021  77.017  1.00  0.00           O  
ATOM   2041  N   PRO   151      52.196  77.789  75.519  1.00  0.00           N  
ATOM   2042  CD  PRO   151      51.069  77.641  74.556  1.00  0.00           C  
ATOM   2043  HD2 PRO   151      50.122  77.760  75.081  1.00  0.00           H  
ATOM   2044  HD3 PRO   151      51.049  76.695  74.015  1.00  0.00           H  
ATOM   2045  CG  PRO   151      51.344  78.682  73.478  1.00  0.00           C  
ATOM   2046  HG2 PRO   151      50.494  79.018  72.884  1.00  0.00           H  
ATOM   2047  HG3 PRO   151      52.146  78.303  72.844  1.00  0.00           H  
ATOM   2048  CB  PRO   151      51.782  79.828  74.347  1.00  0.00           C  
ATOM   2049  HB2 PRO   151      50.961  80.263  74.917  1.00  0.00           H  
ATOM   2050  HB3 PRO   151      52.241  80.626  73.762  1.00  0.00           H  
ATOM   2051  CA  PRO   151      52.806  79.130  75.342  1.00  0.00           C  
ATOM   2052  HA  PRO   151      53.691  79.067  74.710  1.00  0.00           H  
ATOM   2053  C   PRO   151      53.055  79.987  76.567  1.00  0.00           C  
ATOM   2054  O   PRO   151      52.204  79.952  77.511  1.00  0.00           O  
ATOM   2055  N   PRO   152      54.164  80.711  76.705  1.00  0.00           N  
ATOM   2056  CD  PRO   152      55.178  80.952  75.716  1.00  0.00           C  
ATOM   2057  HD2 PRO   152      54.735  81.388  74.820  1.00  0.00           H  
ATOM   2058  HD3 PRO   152      55.683  79.999  75.563  1.00  0.00           H  
ATOM   2059  CG  PRO   152      56.187  81.928  76.360  1.00  0.00           C  
ATOM   2060  HG2 PRO   152      55.791  82.875  75.993  1.00  0.00           H  
ATOM   2061  HG3 PRO   152      57.225  81.796  76.056  1.00  0.00           H  
ATOM   2062  CB  PRO   152      55.972  81.776  77.798  1.00  0.00           C  
ATOM   2063  HB2 PRO   152      56.292  82.696  78.286  1.00  0.00           H  
ATOM   2064  HB3 PRO   152      56.624  80.928  78.007  1.00  0.00           H  
ATOM   2065  CA  PRO   152      54.472  81.420  77.931  1.00  0.00           C  
ATOM   2066  HA  PRO   152      54.453  80.633  78.685  1.00  0.00           H  
ATOM   2067  C   PRO   152      53.471  82.468  78.216  1.00  0.00           C  
ATOM   2068  O   PRO   152      52.842  83.087  77.319  1.00  0.00           O  
ATOM   2069  N   GLN   153      53.169  82.753  79.470  1.00  0.00           N  
ATOM   2070  H   GLN   153      53.690  82.291  80.201  1.00  0.00           H  
ATOM   2071  CA  GLN   153      52.221  83.756  79.988  1.00  0.00           C  
ATOM   2072  HA  GLN   153      52.492  84.679  79.476  1.00  0.00           H  
ATOM   2073  CB  GLN   153      50.829  83.253  79.582  1.00  0.00           C  
ATOM   2074  HB2 GLN   153      50.070  83.892  80.033  1.00  0.00           H  
ATOM   2075  HB3 GLN   153      50.588  83.415  78.531  1.00  0.00           H  
ATOM   2076  CG  GLN   153      50.441  81.792  79.969  1.00  0.00           C  
ATOM   2077  HG2 GLN   153      50.852  81.056  79.278  1.00  0.00           H  
ATOM   2078  HG3 GLN   153      50.896  81.726  80.957  1.00  0.00           H  
ATOM   2079  CD  GLN   153      48.973  81.537  80.138  1.00  0.00           C  
ATOM   2080  OE1 GLN   153      48.177  82.450  79.932  1.00  0.00           O  
ATOM   2081  NE2 GLN   153      48.549  80.405  80.679  1.00  0.00           N  
ATOM   2082 HE21 GLN   153      49.219  79.649  80.704  1.00  0.00           H  
ATOM   2083 HE22 GLN   153      47.549  80.292  80.758  1.00  0.00           H  
ATOM   2084  C   GLN   153      52.340  84.100  81.490  1.00  0.00           C  
ATOM   2085  O   GLN   153      53.011  83.353  82.246  1.00  0.00           O  
ATOM   2086  N   GLY   154      51.618  85.116  81.916  1.00  0.00           N  
ATOM   2087  H   GLY   154      51.196  85.694  81.203  1.00  0.00           H  
ATOM   2088  CA  GLY   154      51.507  85.453  83.298  1.00  0.00           C  
ATOM   2089  HA2 GLY   154      50.853  86.320  83.394  1.00  0.00           H  
ATOM   2090  HA3 GLY   154      51.028  84.645  83.852  1.00  0.00           H  
ATOM   2091  C   GLY   154      52.799  85.837  83.893  1.00  0.00           C  
ATOM   2092  O   GLY   154      53.515  86.677  83.283  1.00  0.00           O  
ATOM   2093  N   TYR   155      53.131  85.332  85.099  1.00  0.00           N  
ATOM   2094  H   TYR   155      52.501  84.648  85.493  1.00  0.00           H  
ATOM   2095  CA  TYR   155      54.253  85.685  85.987  1.00  0.00           C  
ATOM   2096  HA  TYR   155      54.201  86.747  86.223  1.00  0.00           H  
ATOM   2097  CB  TYR   155      53.884  84.816  87.225  1.00  0.00           C  
ATOM   2098  HB2 TYR   155      53.531  83.823  86.948  1.00  0.00           H  
ATOM   2099  HB3 TYR   155      54.801  84.790  87.814  1.00  0.00           H  
ATOM   2100  CG  TYR   155      52.749  85.402  88.049  1.00  0.00           C  
ATOM   2101  CD1 TYR   155      53.029  86.424  89.022  1.00  0.00           C  
ATOM   2102  HD1 TYR   155      54.034  86.649  89.346  1.00  0.00           H  
ATOM   2103  CE1 TYR   155      52.008  86.950  89.801  1.00  0.00           C  
ATOM   2104  HE1 TYR   155      52.238  87.760  90.478  1.00  0.00           H  
ATOM   2105  CZ  TYR   155      50.645  86.606  89.532  1.00  0.00           C  
ATOM   2106  OH  TYR   155      49.616  87.129  90.313  1.00  0.00           O  
ATOM   2107  HH  TYR   155      49.922  87.970  90.662  1.00  0.00           H  
ATOM   2108  CE2 TYR   155      50.353  85.663  88.509  1.00  0.00           C  
ATOM   2109  HE2 TYR   155      49.321  85.386  88.350  1.00  0.00           H  
ATOM   2110  CD2 TYR   155      51.377  85.139  87.732  1.00  0.00           C  
ATOM   2111  HD2 TYR   155      51.149  84.372  87.006  1.00  0.00           H  
ATOM   2112  C   TYR   155      55.712  85.470  85.439  1.00  0.00           C  
ATOM   2113  O   TYR   155      55.949  84.604  84.567  1.00  0.00           O  
ATOM   2114  N   GLY   156      56.677  86.228  85.887  1.00  0.00           N  
ATOM   2115  H   GLY   156      57.467  86.168  85.261  1.00  0.00           H  
ATOM   2116  CA  GLY   156      56.647  87.215  87.003  1.00  0.00           C  
ATOM   2117  HA2 GLY   156      56.105  86.844  87.872  1.00  0.00           H  
ATOM   2118  HA3 GLY   156      57.677  87.501  87.216  1.00  0.00           H  
ATOM   2119  C   GLY   156      55.983  88.631  86.667  1.00  0.00           C  
ATOM   2120  O   GLY   156      55.520  88.712  85.563  1.00  0.00           O  
ATOM   2121  N   GLN   157      55.867  89.596  87.588  1.00  0.00           N  
ATOM   2122  H   GLN   157      56.361  89.530  88.466  1.00  0.00           H  
ATOM   2123  CA  GLN   157      55.102  90.840  87.447  1.00  0.00           C  
ATOM   2124  HA  GLN   157      55.209  91.164  86.412  1.00  0.00           H  
ATOM   2125  CB  GLN   157      53.656  90.542  87.715  1.00  0.00           C  
ATOM   2126  HB2 GLN   157      52.923  91.243  87.315  1.00  0.00           H  
ATOM   2127  HB3 GLN   157      53.407  89.592  87.242  1.00  0.00           H  
ATOM   2128  CG  GLN   157      53.347  90.256  89.229  1.00  0.00           C  
ATOM   2129  HG2 GLN   157      52.429  89.670  89.196  1.00  0.00           H  
ATOM   2130  HG3 GLN   157      54.198  89.746  89.680  1.00  0.00           H  
ATOM   2131  CD  GLN   157      52.995  91.510  90.029  1.00  0.00           C  
ATOM   2132  OE1 GLN   157      52.109  92.218  89.672  1.00  0.00           O  
ATOM   2133  NE2 GLN   157      53.751  91.956  90.983  1.00  0.00           N  
ATOM   2134 HE21 GLN   157      54.563  91.458  91.320  1.00  0.00           H  
ATOM   2135 HE22 GLN   157      53.483  92.879  91.295  1.00  0.00           H  
ATOM   2136  C   GLN   157      55.850  91.943  88.365  1.00  0.00           C  
ATOM   2137  O   GLN   157      56.736  91.621  89.155  1.00  0.00           O  
ATOM   2138  N   GLN   158      55.362  93.173  88.390  1.00  0.00           N  
ATOM   2139  H   GLN   158      55.939  93.884  88.816  1.00  0.00           H  
ATOM   2140  CA  GLN   158      54.346  93.790  87.600  1.00  0.00           C  
ATOM   2141  HA  GLN   158      53.391  93.330  87.853  1.00  0.00           H  
ATOM   2142  CB  GLN   158      54.296  95.323  87.891  1.00  0.00           C  
ATOM   2143  HB2 GLN   158      54.998  95.600  88.678  1.00  0.00           H  
ATOM   2144  HB3 GLN   158      54.652  95.954  87.077  1.00  0.00           H  
ATOM   2145  CG  GLN   158      52.863  95.966  88.181  1.00  0.00           C  
ATOM   2146  HG2 GLN   158      52.523  95.668  89.172  1.00  0.00           H  
ATOM   2147  HG3 GLN   158      53.044  97.032  88.321  1.00  0.00           H  
ATOM   2148  CD  GLN   158      51.822  95.552  87.192  1.00  0.00           C  
ATOM   2149  OE1 GLN   158      51.198  94.490  87.246  1.00  0.00           O  
ATOM   2150  NE2 GLN   158      51.615  96.331  86.168  1.00  0.00           N  
ATOM   2151 HE21 GLN   158      51.912  97.295  86.214  1.00  0.00           H  
ATOM   2152 HE22 GLN   158      50.863  96.064  85.549  1.00  0.00           H  
ATOM   2153  C   GLN   158      54.589  93.557  86.070  1.00  0.00           C  
ATOM   2154  O   GLN   158      55.730  93.490  85.527  1.00  0.00           O  
ATOM   2155  N   ASN   159      53.460  93.475  85.345  1.00  0.00           N  
ATOM   2156  H   ASN   159      52.554  93.506  85.790  1.00  0.00           H  
ATOM   2157  CA  ASN   159      53.610  93.485  83.903  1.00  0.00           C  
ATOM   2158  HA  ASN   159      54.222  92.644  83.576  1.00  0.00           H  
ATOM   2159  CB  ASN   159      52.274  93.021  83.232  1.00  0.00           C  
ATOM   2160  HB2 ASN   159      51.989  92.024  83.567  1.00  0.00           H  
ATOM   2161  HB3 ASN   159      51.498  93.754  83.455  1.00  0.00           H  
ATOM   2162  CG  ASN   159      52.372  92.842  81.724  1.00  0.00           C  
ATOM   2163  OD1 ASN   159      52.335  93.805  80.889  1.00  0.00           O  
ATOM   2164  ND2 ASN   159      52.533  91.650  81.263  1.00  0.00           N  
ATOM   2165 HD21 ASN   159      52.466  90.908  81.946  1.00  0.00           H  
ATOM   2166 HD22 ASN   159      52.583  91.597  80.256  1.00  0.00           H  
ATOM   2167  C   ASN   159      54.250  94.798  83.373  1.00  0.00           C  
ATOM   2168  O   ASN   159      53.930  95.916  83.861  1.00  0.00           O  
ATOM   2169  N   GLN   160      55.201  94.809  82.393  1.00  0.00           N  
ATOM   2170  H   GLN   160      55.628  95.686  82.133  1.00  0.00           H  
ATOM   2171  CA  GLN   160      55.953  93.675  81.798  1.00  0.00           C  
ATOM   2172  HA  GLN   160      55.364  92.783  82.012  1.00  0.00           H  
ATOM   2173  CB  GLN   160      55.981  93.829  80.218  1.00  0.00           C  
ATOM   2174  HB2 GLN   160      54.989  93.975  79.791  1.00  0.00           H  
ATOM   2175  HB3 GLN   160      56.504  94.744  79.940  1.00  0.00           H  
ATOM   2176  CG  GLN   160      56.864  92.736  79.484  1.00  0.00           C  
ATOM   2177  HG2 GLN   160      56.623  92.756  78.421  1.00  0.00           H  
ATOM   2178  HG3 GLN   160      57.922  92.976  79.588  1.00  0.00           H  
ATOM   2179  CD  GLN   160      56.645  91.259  79.888  1.00  0.00           C  
ATOM   2180  OE1 GLN   160      57.449  90.614  80.563  1.00  0.00           O  
ATOM   2181  NE2 GLN   160      55.486  90.710  79.587  1.00  0.00           N  
ATOM   2182 HE21 GLN   160      54.778  91.365  79.288  1.00  0.00           H  
ATOM   2183 HE22 GLN   160      55.187  89.825  79.972  1.00  0.00           H  
ATOM   2184  C   GLN   160      57.370  93.507  82.399  1.00  0.00           C  
ATOM   2185  O   GLN   160      58.283  94.321  82.323  1.00  0.00           O  
ATOM   2186  N   TYR   161      57.552  92.307  83.094  1.00  0.00           N  
ATOM   2187  H   TYR   161      56.746  91.702  83.036  1.00  0.00           H  
ATOM   2188  CA  TYR   161      58.759  91.892  83.853  1.00  0.00           C  
ATOM   2189  HA  TYR   161      58.781  92.573  84.704  1.00  0.00           H  
ATOM   2190  CB  TYR   161      58.543  90.447  84.369  1.00  0.00           C  
ATOM   2191  HB2 TYR   161      57.485  90.326  84.604  1.00  0.00           H  
ATOM   2192  HB3 TYR   161      58.768  89.707  83.601  1.00  0.00           H  
ATOM   2193  CG  TYR   161      59.212  90.060  85.693  1.00  0.00           C  
ATOM   2194  CD1 TYR   161      60.138  88.983  85.823  1.00  0.00           C  
ATOM   2195  HD1 TYR   161      60.204  88.283  85.003  1.00  0.00           H  
ATOM   2196  CE1 TYR   161      60.800  88.740  87.043  1.00  0.00           C  
ATOM   2197  HE1 TYR   161      61.348  87.818  87.164  1.00  0.00           H  
ATOM   2198  CZ  TYR   161      60.348  89.480  88.173  1.00  0.00           C  
ATOM   2199  OH  TYR   161      60.713  89.127  89.421  1.00  0.00           O  
ATOM   2200  HH  TYR   161      60.718  88.170  89.490  1.00  0.00           H  
ATOM   2201  CE2 TYR   161      59.423  90.520  88.025  1.00  0.00           C  
ATOM   2202  HE2 TYR   161      59.134  91.127  88.870  1.00  0.00           H  
ATOM   2203  CD2 TYR   161      58.902  90.840  86.780  1.00  0.00           C  
ATOM   2204  HD2 TYR   161      58.096  91.550  86.664  1.00  0.00           H  
ATOM   2205  C   TYR   161      60.046  91.956  83.008  1.00  0.00           C  
ATOM   2206  O   TYR   161      61.114  92.527  83.295  1.00  0.00           O  
ATOM   2207  N   ASN   162      60.066  91.315  81.867  1.00  0.00           N  
ATOM   2208  H   ASN   162      59.170  91.047  81.485  1.00  0.00           H  
ATOM   2209  CA  ASN   162      61.239  91.051  80.971  1.00  0.00           C  
ATOM   2210  HA  ASN   162      61.961  90.723  81.720  1.00  0.00           H  
ATOM   2211  CB  ASN   162      60.786  89.920  80.037  1.00  0.00           C  
ATOM   2212  HB2 ASN   162      60.067  90.233  79.279  1.00  0.00           H  
ATOM   2213  HB3 ASN   162      61.619  89.554  79.437  1.00  0.00           H  
ATOM   2214  CG  ASN   162      60.230  88.743  80.784  1.00  0.00           C  
ATOM   2215  OD1 ASN   162      60.537  88.483  81.909  1.00  0.00           O  
ATOM   2216  ND2 ASN   162      59.406  87.832  80.295  1.00  0.00           N  
ATOM   2217 HD21 ASN   162      59.175  87.028  80.861  1.00  0.00           H  
ATOM   2218 HD22 ASN   162      58.871  88.169  79.508  1.00  0.00           H  
ATOM   2219  C   ASN   162      61.672  92.279  80.055  1.00  0.00           C  
ATOM   2220  O   ASN   162      60.978  93.289  79.801  1.00  0.00           O  
ATOM   2221  N   SER   163      62.868  92.204  79.436  1.00  0.00           N  
ATOM   2222  H   SER   163      63.457  91.447  79.754  1.00  0.00           H  
ATOM   2223  CA  SER   163      63.306  93.149  78.354  1.00  0.00           C  
ATOM   2224  HA  SER   163      62.432  93.570  77.857  1.00  0.00           H  
ATOM   2225  CB  SER   163      64.253  94.256  78.857  1.00  0.00           C  
ATOM   2226  HB2 SER   163      65.108  93.746  79.300  1.00  0.00           H  
ATOM   2227  HB3 SER   163      64.677  94.860  78.054  1.00  0.00           H  
ATOM   2228  OG  SER   163      63.550  95.132  79.759  1.00  0.00           O  
ATOM   2229  HG  SER   163      63.302  94.607  80.524  1.00  0.00           H  
ATOM   2230  C   SER   163      64.096  92.409  77.305  1.00  0.00           C  
ATOM   2231  O   SER   163      64.930  91.564  77.549  1.00  0.00           O  
ATOM   2232  N   SER   164      63.715  92.846  76.083  1.00  0.00           N  
ATOM   2233  H   SER   164      63.115  93.658  76.058  1.00  0.00           H  
ATOM   2234  CA  SER   164      64.439  92.337  74.984  1.00  0.00           C  
ATOM   2235  HA  SER   164      63.957  92.910  74.192  1.00  0.00           H  
ATOM   2236  CB  SER   164      64.054  90.867  74.724  1.00  0.00           C  
ATOM   2237  HB2 SER   164      64.619  90.249  75.421  1.00  0.00           H  
ATOM   2238  HB3 SER   164      62.983  90.689  74.821  1.00  0.00           H  
ATOM   2239  OG  SER   164      64.461  90.524  73.409  1.00  0.00           O  
ATOM   2240  HG  SER   164      64.026  91.172  72.849  1.00  0.00           H  
ATOM   2241  C   SER   164      65.996  92.535  75.075  1.00  0.00           C  
ATOM   2242  O   SER   164      66.488  93.524  75.627  1.00  0.00           O  
ATOM   2243  N   SER   165      66.850  91.593  74.593  1.00  0.00           N  
ATOM   2244  H   SER   165      66.504  90.868  73.982  1.00  0.00           H  
ATOM   2245  CA  SER   165      68.341  91.687  74.676  1.00  0.00           C  
ATOM   2246  HA  SER   165      68.694  91.444  75.679  1.00  0.00           H  
ATOM   2247  CB  SER   165      68.882  90.732  73.615  1.00  0.00           C  
ATOM   2248  HB2 SER   165      68.804  91.130  72.603  1.00  0.00           H  
ATOM   2249  HB3 SER   165      69.916  90.432  73.782  1.00  0.00           H  
ATOM   2250  OG  SER   165      68.238  89.494  73.631  1.00  0.00           O  
ATOM   2251  HG  SER   165      68.623  88.904  74.284  1.00  0.00           H  
ATOM   2252  C   SER   165      68.921  93.039  74.422  1.00  0.00           C  
ATOM   2253  O   SER   165      68.518  93.799  73.507  1.00  0.00           O  
ATOM   2254  N   GLY   166      70.031  93.318  75.142  1.00  0.00           N  
ATOM   2255  H   GLY   166      70.375  92.654  75.822  1.00  0.00           H  
ATOM   2256  CA  GLY   166      70.887  94.549  74.894  1.00  0.00           C  
ATOM   2257  HA2 GLY   166      70.347  95.457  75.164  1.00  0.00           H  
ATOM   2258  HA3 GLY   166      71.755  94.462  75.547  1.00  0.00           H  
ATOM   2259  C   GLY   166      71.507  94.659  73.499  1.00  0.00           C  
ATOM   2260  O   GLY   166      71.893  93.715  72.943  1.00  0.00           O  
ATOM   2261  N   GLY   167      71.737  95.899  73.089  1.00  0.00           N  
ATOM   2262  H   GLY   167      71.251  96.600  73.631  1.00  0.00           H  
ATOM   2263  CA  GLY   167      72.427  96.312  71.829  1.00  0.00           C  
ATOM   2264  HA2 GLY   167      72.732  95.480  71.195  1.00  0.00           H  
ATOM   2265  HA3 GLY   167      71.699  96.805  71.185  1.00  0.00           H  
ATOM   2266  C   GLY   167      73.756  96.964  71.737  1.00  0.00           C  
ATOM   2267  O   GLY   167      74.294  97.165  70.674  1.00  0.00           O  
ATOM   2268  N   GLY   168      74.306  97.332  72.906  1.00  0.00           N  
ATOM   2269  H   GLY   168      73.860  97.136  73.791  1.00  0.00           H  
ATOM   2270  CA  GLY   168      75.617  97.851  73.058  1.00  0.00           C  
ATOM   2271  HA2 GLY   168      76.352  97.046  73.049  1.00  0.00           H  
ATOM   2272  HA3 GLY   168      75.836  98.507  72.215  1.00  0.00           H  
ATOM   2273  C   GLY   168      75.906  98.691  74.315  1.00  0.00           C  
ATOM   2274  O   GLY   168      75.046  98.808  75.237  1.00  0.00           O  
ATOM   2275  N   GLY   169      77.075  99.334  74.468  1.00  0.00           N  
ATOM   2276  H   GLY   169      77.095 100.076  75.153  1.00  0.00           H  
ATOM   2277  CA  GLY   169      78.253  99.120  73.665  1.00  0.00           C  
ATOM   2278  HA2 GLY   169      78.543  98.071  73.607  1.00  0.00           H  
ATOM   2279  HA3 GLY   169      78.126  99.554  72.673  1.00  0.00           H  
ATOM   2280  C   GLY   169      79.459  99.894  74.200  1.00  0.00           C  
ATOM   2281  O   GLY   169      79.331 100.929  74.852  1.00  0.00           O  
ATOM   2282  N   GLY   170      80.636  99.292  74.007  1.00  0.00           N  
ATOM   2283  H   GLY   170      80.603  98.373  73.589  1.00  0.00           H  
ATOM   2284  CA  GLY   170      81.851  99.730  74.668  1.00  0.00           C  
ATOM   2285  HA2 GLY   170      82.639  99.716  73.914  1.00  0.00           H  
ATOM   2286  HA3 GLY   170      81.621 100.766  74.918  1.00  0.00           H  
ATOM   2287  C   GLY   170      82.243  98.944  75.931  1.00  0.00           C  
ATOM   2288  O   GLY   170      81.358  98.251  76.529  1.00  0.00           O  
ATOM   2289  N   GLY   171      83.539  98.908  76.385  1.00  0.00           N  
ATOM   2290  H   GLY   171      83.798  98.197  77.054  1.00  0.00           H  
ATOM   2291  CA  GLY   171      84.639  99.736  75.878  1.00  0.00           C  
ATOM   2292  HA2 GLY   171      85.515  99.505  76.483  1.00  0.00           H  
ATOM   2293  HA3 GLY   171      84.704  99.434  74.832  1.00  0.00           H  
ATOM   2294  C   GLY   171      84.357 101.181  76.090  1.00  0.00           C  
ATOM   2295  O   GLY   171      83.679 101.547  77.055  1.00  0.00           O  
ATOM   2296  N   GLY   172      84.831 102.193  75.348  1.00  0.00           N  
ATOM   2297  H   GLY   172      84.493 103.129  75.518  1.00  0.00           H  
ATOM   2298  CA  GLY   172      85.621 101.960  74.069  1.00  0.00           C  
ATOM   2299  HA2 GLY   172      85.119 101.196  73.475  1.00  0.00           H  
ATOM   2300  HA3 GLY   172      85.702 102.932  73.583  1.00  0.00           H  
ATOM   2301  C   GLY   172      87.033 101.525  74.214  1.00  0.00           C  
ATOM   2302  O   GLY   172      87.723 101.835  75.157  1.00  0.00           O  
ATOM   2303  N   GLY   173      87.607 100.916  73.096  1.00  0.00           N  
ATOM   2304  H   GLY   173      87.016 100.600  72.340  1.00  0.00           H  
ATOM   2305  CA  GLY   173      88.967 100.531  72.980  1.00  0.00           C  
ATOM   2306  HA2 GLY   173      89.313 100.531  71.946  1.00  0.00           H  
ATOM   2307  HA3 GLY   173      89.544 101.308  73.480  1.00  0.00           H  
ATOM   2308  C   GLY   173      89.143  99.185  73.664  1.00  0.00           C  
ATOM   2309  O   GLY   173      88.678  98.949  74.788  1.00  0.00           O  
ATOM   2310  N   GLY   174      89.845  98.151  73.052  1.00  0.00           N  
ATOM   2311  H   GLY   174      90.061  97.316  73.577  1.00  0.00           H  
ATOM   2312  CA  GLY   174      90.419  98.169  71.666  1.00  0.00           C  
ATOM   2313  HA2 GLY   174      91.176  98.946  71.554  1.00  0.00           H  
ATOM   2314  HA3 GLY   174      90.814  97.163  71.522  1.00  0.00           H  
ATOM   2315  C   GLY   174      89.348  98.070  70.503  1.00  0.00           C  
ATOM   2316  O   GLY   174      88.138  98.030  70.736  1.00  0.00           O  
ATOM   2317  N   GLY   175      89.801  97.891  69.201  1.00  0.00           N  
ATOM   2318  H   GLY   175      90.794  97.726  69.124  1.00  0.00           H  
ATOM   2319  CA  GLY   175      89.051  97.511  68.041  1.00  0.00           C  
ATOM   2320  HA2 GLY   175      89.700  97.352  67.180  1.00  0.00           H  
ATOM   2321  HA3 GLY   175      88.450  96.628  68.261  1.00  0.00           H  
ATOM   2322  C   GLY   175      88.111  98.598  67.546  1.00  0.00           C  
ATOM   2323  O   GLY   175      88.337  99.836  67.717  1.00  0.00           O  
ATOM   2324  N   ASN   176      86.998  98.180  66.919  1.00  0.00           N  
ATOM   2325  H   ASN   176      86.830  97.190  66.813  1.00  0.00           H  
ATOM   2326  CA  ASN   176      86.155  99.045  66.160  1.00  0.00           C  
ATOM   2327  HA  ASN   176      86.699  99.862  65.687  1.00  0.00           H  
ATOM   2328  CB  ASN   176      85.589  98.258  64.986  1.00  0.00           C  
ATOM   2329  HB2 ASN   176      86.302  97.651  64.428  1.00  0.00           H  
ATOM   2330  HB3 ASN   176      84.885  97.550  65.423  1.00  0.00           H  
ATOM   2331  CG  ASN   176      84.682  99.160  64.186  1.00  0.00           C  
ATOM   2332  OD1 ASN   176      85.179 100.160  63.698  1.00  0.00           O  
ATOM   2333  ND2 ASN   176      83.466  98.810  64.114  1.00  0.00           N  
ATOM   2334 HD21 ASN   176      82.904  99.366  63.484  1.00  0.00           H  
ATOM   2335 HD22 ASN   176      83.268  97.874  64.438  1.00  0.00           H  
ATOM   2336  C   ASN   176      85.087  99.664  67.023  1.00  0.00           C  
ATOM   2337  O   ASN   176      84.407  98.960  67.728  1.00  0.00           O  
ATOM   2338  N   TYR   177      84.824 100.953  66.944  1.00  0.00           N  
ATOM   2339  H   TYR   177      85.486 101.343  66.289  1.00  0.00           H  
ATOM   2340  CA  TYR   177      83.637 101.630  67.367  1.00  0.00           C  
ATOM   2341  HA  TYR   177      83.601 101.309  68.408  1.00  0.00           H  
ATOM   2342  CB  TYR   177      83.740 103.110  67.250  1.00  0.00           C  
ATOM   2343  HB2 TYR   177      84.145 103.399  66.280  1.00  0.00           H  
ATOM   2344  HB3 TYR   177      82.715 103.419  67.452  1.00  0.00           H  
ATOM   2345  CG  TYR   177      84.593 103.767  68.382  1.00  0.00           C  
ATOM   2346  CD1 TYR   177      85.689 104.617  68.105  1.00  0.00           C  
ATOM   2347  HD1 TYR   177      86.005 104.673  67.074  1.00  0.00           H  
ATOM   2348  CE1 TYR   177      86.363 105.307  69.136  1.00  0.00           C  
ATOM   2349  HE1 TYR   177      87.257 105.859  68.887  1.00  0.00           H  
ATOM   2350  CZ  TYR   177      85.988 105.110  70.483  1.00  0.00           C  
ATOM   2351  OH  TYR   177      86.788 105.754  71.375  1.00  0.00           O  
ATOM   2352  HH  TYR   177      86.164 105.801  72.103  1.00  0.00           H  
ATOM   2353  CE2 TYR   177      84.925 104.212  70.843  1.00  0.00           C  
ATOM   2354  HE2 TYR   177      84.690 104.017  71.878  1.00  0.00           H  
ATOM   2355  CD2 TYR   177      84.233 103.575  69.747  1.00  0.00           C  
ATOM   2356  HD2 TYR   177      83.405 102.946  70.037  1.00  0.00           H  
ATOM   2357  C   TYR   177      82.452 101.125  66.586  1.00  0.00           C  
ATOM   2358  O   TYR   177      82.408 101.313  65.362  1.00  0.00           O  
ATOM   2359  N   GLY   178      81.367 100.500  67.093  1.00  0.00           N  
ATOM   2360  H   GLY   178      80.591 100.350  66.464  1.00  0.00           H  
ATOM   2361  CA  GLY   178      81.004 100.313  68.479  1.00  0.00           C  
ATOM   2362  HA2 GLY   178      80.035  99.813  68.496  1.00  0.00           H  
ATOM   2363  HA3 GLY   178      81.862  99.929  69.030  1.00  0.00           H  
ATOM   2364  C   GLY   178      80.672 101.665  69.138  1.00  0.00           C  
ATOM   2365  O   GLY   178      80.010 102.536  68.521  1.00  0.00           O  
ATOM   2366  N   GLN   179      80.989 101.866  70.400  1.00  0.00           N  
ATOM   2367  H   GLN   179      81.487 101.086  70.806  1.00  0.00           H  
ATOM   2368  CA  GLN   179      80.629 102.980  71.245  1.00  0.00           C  
ATOM   2369  HA  GLN   179      80.584 103.876  70.626  1.00  0.00           H  
ATOM   2370  CB  GLN   179      79.268 102.726  71.977  1.00  0.00           C  
ATOM   2371  HB2 GLN   179      79.238 101.647  72.129  1.00  0.00           H  
ATOM   2372  HB3 GLN   179      79.250 103.263  72.926  1.00  0.00           H  
ATOM   2373  CG  GLN   179      78.033 103.089  71.154  1.00  0.00           C  
ATOM   2374  HG2 GLN   179      77.846 104.156  71.029  1.00  0.00           H  
ATOM   2375  HG3 GLN   179      77.953 102.559  70.205  1.00  0.00           H  
ATOM   2376  CD  GLN   179      76.902 102.747  72.086  1.00  0.00           C  
ATOM   2377  OE1 GLN   179      76.812 103.138  73.240  1.00  0.00           O  
ATOM   2378  NE2 GLN   179      75.901 102.007  71.649  1.00  0.00           N  
ATOM   2379 HE21 GLN   179      75.996 101.608  70.726  1.00  0.00           H  
ATOM   2380 HE22 GLN   179      75.159 101.730  72.276  1.00  0.00           H  
ATOM   2381  C   GLN   179      81.786 103.246  72.273  1.00  0.00           C  
ATOM   2382  O   GLN   179      82.255 102.296  72.931  1.00  0.00           O  
ATOM   2383  N   ASP   180      82.008 104.517  72.670  1.00  0.00           N  
ATOM   2384  H   ASP   180      82.697 104.579  73.405  1.00  0.00           H  
ATOM   2385  CA  ASP   180      81.599 105.877  72.123  1.00  0.00           C  
ATOM   2386  HA  ASP   180      80.987 105.664  71.247  1.00  0.00           H  
ATOM   2387  CB  ASP   180      80.719 106.595  73.121  1.00  0.00           C  
ATOM   2388  HB2 ASP   180      79.961 105.913  73.506  1.00  0.00           H  
ATOM   2389  HB3 ASP   180      81.301 106.934  73.978  1.00  0.00           H  
ATOM   2390  CG  ASP   180      79.921 107.794  72.509  1.00  0.00           C  
ATOM   2391  OD1 ASP   180      79.094 108.365  73.264  1.00  0.00           O  
ATOM   2392  OD2 ASP   180      80.175 108.078  71.313  1.00  0.00           O  
ATOM   2393  C   ASP   180      82.866 106.739  71.800  1.00  0.00           C  
ATOM   2394  O   ASP   180      83.708 107.118  72.591  1.00  0.00           O  
ATOM   2395  N   GLN   181      82.855 107.219  70.545  1.00  0.00           N  
ATOM   2396  H   GLN   181      82.209 106.696  69.971  1.00  0.00           H  
ATOM   2397  CA  GLN   181      83.748 108.109  69.886  1.00  0.00           C  
ATOM   2398  HA  GLN   181      84.768 107.768  70.066  1.00  0.00           H  
ATOM   2399  CB  GLN   181      83.673 107.922  68.350  1.00  0.00           C  
ATOM   2400  HB2 GLN   181      84.460 108.517  67.886  1.00  0.00           H  
ATOM   2401  HB3 GLN   181      83.680 106.858  68.115  1.00  0.00           H  
ATOM   2402  CG  GLN   181      82.334 108.596  67.856  1.00  0.00           C  
ATOM   2403  HG2 GLN   181      81.444 108.292  68.408  1.00  0.00           H  
ATOM   2404  HG3 GLN   181      82.327 109.658  68.102  1.00  0.00           H  
ATOM   2405  CD  GLN   181      82.032 108.318  66.388  1.00  0.00           C  
ATOM   2406  OE1 GLN   181      82.852 107.828  65.590  1.00  0.00           O  
ATOM   2407  NE2 GLN   181      80.765 108.406  66.035  1.00  0.00           N  
ATOM   2408 HE21 GLN   181      80.016 108.689  66.651  1.00  0.00           H  
ATOM   2409 HE22 GLN   181      80.567 108.122  65.087  1.00  0.00           H  
ATOM   2410  C   GLN   181      83.649 109.579  70.438  1.00  0.00           C  
ATOM   2411  O   GLN   181      84.618 110.309  70.246  1.00  0.00           O  
ATOM   2412  N   SER   182      82.415 109.942  71.007  1.00  0.00           N  
ATOM   2413  H   SER   182      81.662 109.281  71.133  1.00  0.00           H  
ATOM   2414  CA  SER   182      82.131 111.230  71.615  1.00  0.00           C  
ATOM   2415  HA  SER   182      82.279 111.964  70.823  1.00  0.00           H  
ATOM   2416  CB  SER   182      80.695 111.301  72.179  1.00  0.00           C  
ATOM   2417  HB2 SER   182      80.753 110.601  73.013  1.00  0.00           H  
ATOM   2418  HB3 SER   182      80.441 112.308  72.510  1.00  0.00           H  
ATOM   2419  OG  SER   182      79.658 110.815  71.254  1.00  0.00           O  
ATOM   2420  HG  SER   182      79.741 109.859  71.228  1.00  0.00           H  
ATOM   2421  C   SER   182      83.164 111.596  72.679  1.00  0.00           C  
ATOM   2422  O   SER   182      83.796 110.709  73.248  1.00  0.00           O  
ATOM   2423  N   SER   183      83.407 112.875  72.978  1.00  0.00           N  
ATOM   2424  H   SER   183      84.062 113.129  73.704  1.00  0.00           H  
ATOM   2425  CA  SER   183      82.735 114.068  72.360  1.00  0.00           C  
ATOM   2426  HA  SER   183      81.663 113.919  72.229  1.00  0.00           H  
ATOM   2427  CB  SER   183      82.979 115.217  73.391  1.00  0.00           C  
ATOM   2428  HB2 SER   183      82.335 116.074  73.190  1.00  0.00           H  
ATOM   2429  HB3 SER   183      82.666 114.833  74.362  1.00  0.00           H  
ATOM   2430  OG  SER   183      84.375 115.532  73.521  1.00  0.00           O  
ATOM   2431  HG  SER   183      84.698 115.842  72.672  1.00  0.00           H  
ATOM   2432  C   SER   183      83.301 114.413  70.991  1.00  0.00           C  
ATOM   2433  O   SER   183      84.370 113.907  70.627  1.00  0.00           O  
ATOM   2434  N   MET   184      82.471 115.165  70.211  1.00  0.00           N  
ATOM   2435  H   MET   184      81.600 115.554  70.545  1.00  0.00           H  
ATOM   2436  CA  MET   184      82.746 115.481  68.772  1.00  0.00           C  
ATOM   2437  HA  MET   184      83.680 114.980  68.515  1.00  0.00           H  
ATOM   2438  CB  MET   184      81.584 114.915  67.902  1.00  0.00           C  
ATOM   2439  HB2 MET   184      80.691 115.516  68.075  1.00  0.00           H  
ATOM   2440  HB3 MET   184      81.875 114.973  66.853  1.00  0.00           H  
ATOM   2441  CG  MET   184      81.278 113.447  68.185  1.00  0.00           C  
ATOM   2442  HG2 MET   184      82.228 112.921  68.092  1.00  0.00           H  
ATOM   2443  HG3 MET   184      80.918 113.444  69.213  1.00  0.00           H  
ATOM   2444  SD  MET   184      80.048 112.625  67.263  1.00  0.00           S  
ATOM   2445  CE  MET   184      80.902 112.672  65.678  1.00  0.00           C  
ATOM   2446  HE1 MET   184      80.622 111.801  65.086  1.00  0.00           H  
ATOM   2447  HE2 MET   184      80.560 113.572  65.166  1.00  0.00           H  
ATOM   2448  HE3 MET   184      81.986 112.597  65.756  1.00  0.00           H  
ATOM   2449  C   MET   184      82.959 116.973  68.579  1.00  0.00           C  
ATOM   2450  O   MET   184      81.970 117.641  68.197  1.00  0.00           O  
ATOM   2451  N   SER   185      84.173 117.582  68.739  1.00  0.00           N  
ATOM   2452  H   SER   185      84.923 117.011  69.102  1.00  0.00           H  
ATOM   2453  CA  SER   185      84.414 118.992  68.722  1.00  0.00           C  
ATOM   2454  HA  SER   185      83.722 119.429  69.442  1.00  0.00           H  
ATOM   2455  CB  SER   185      85.883 119.149  69.181  1.00  0.00           C  
ATOM   2456  HB2 SER   185      86.177 118.728  70.142  1.00  0.00           H  
ATOM   2457  HB3 SER   185      86.484 118.729  68.374  1.00  0.00           H  
ATOM   2458  OG  SER   185      86.238 120.481  69.192  1.00  0.00           O  
ATOM   2459  HG  SER   185      85.800 120.830  69.972  1.00  0.00           H  
ATOM   2460  C   SER   185      84.057 119.609  67.436  1.00  0.00           C  
ATOM   2461  O   SER   185      84.177 118.970  66.390  1.00  0.00           O  
ATOM   2462  N   SER   186      83.558 120.854  67.456  1.00  0.00           N  
ATOM   2463  H   SER   186      83.466 121.340  68.337  1.00  0.00           H  
ATOM   2464  CA  SER   186      82.949 121.517  66.330  1.00  0.00           C  
ATOM   2465  HA  SER   186      83.673 121.522  65.515  1.00  0.00           H  
ATOM   2466  CB  SER   186      81.680 120.744  65.957  1.00  0.00           C  
ATOM   2467  HB2 SER   186      82.027 119.813  65.509  1.00  0.00           H  
ATOM   2468  HB3 SER   186      81.257 120.282  66.849  1.00  0.00           H  
ATOM   2469  OG  SER   186      80.661 121.302  65.115  1.00  0.00           O  
ATOM   2470  HG  SER   186      79.769 121.254  65.465  1.00  0.00           H  
ATOM   2471  C   SER   186      82.710 122.984  66.753  1.00  0.00           C  
ATOM   2472  O   SER   186      82.521 123.332  67.886  1.00  0.00           O  
ATOM   2473  N   GLY   187      82.716 123.953  65.761  1.00  0.00           N  
ATOM   2474  H   GLY   187      82.756 124.908  66.085  1.00  0.00           H  
ATOM   2475  CA  GLY   187      82.919 123.752  64.316  1.00  0.00           C  
ATOM   2476  HA2 GLY   187      83.943 124.034  64.072  1.00  0.00           H  
ATOM   2477  HA3 GLY   187      82.670 122.718  64.078  1.00  0.00           H  
ATOM   2478  C   GLY   187      81.956 124.577  63.351  1.00  0.00           C  
ATOM   2479  O   GLY   187      82.350 124.862  62.206  1.00  0.00           O  
ATOM   2480  N   GLY   188      80.810 125.032  63.849  1.00  0.00           N  
ATOM   2481  H   GLY   188      80.478 124.708  64.746  1.00  0.00           H  
ATOM   2482  CA  GLY   188      79.831 125.702  63.058  1.00  0.00           C  
ATOM   2483  HA2 GLY   188      79.733 125.205  62.093  1.00  0.00           H  
ATOM   2484  HA3 GLY   188      78.846 125.688  63.525  1.00  0.00           H  
ATOM   2485  C   GLY   188      80.212 127.170  62.694  1.00  0.00           C  
ATOM   2486  O   GLY   188      81.306 127.701  63.152  1.00  0.00           O  
ATOM   2487  N   GLY   189      79.238 127.932  62.158  1.00  0.00           N  
ATOM   2488  H   GLY   189      79.519 128.882  61.960  1.00  0.00           H  
ATOM   2489  CA  GLY   189      77.969 127.514  61.647  1.00  0.00           C  
ATOM   2490  HA2 GLY   189      77.246 127.180  62.391  1.00  0.00           H  
ATOM   2491  HA3 GLY   189      77.509 128.342  61.107  1.00  0.00           H  
ATOM   2492  C   GLY   189      78.070 126.482  60.548  1.00  0.00           C  
ATOM   2493  O   GLY   189      79.159 126.315  59.986  1.00  0.00           O  
ATOM   2494  N   SER   190      77.030 125.677  60.262  1.00  0.00           N  
ATOM   2495  H   SER   190      76.240 125.859  60.864  1.00  0.00           H  
ATOM   2496  CA  SER   190      76.889 124.896  58.989  1.00  0.00           C  
ATOM   2497  HA  SER   190      77.891 124.759  58.582  1.00  0.00           H  
ATOM   2498  CB  SER   190      76.225 123.626  59.442  1.00  0.00           C  
ATOM   2499  HB2 SER   190      76.692 123.213  60.336  1.00  0.00           H  
ATOM   2500  HB3 SER   190      75.161 123.820  59.576  1.00  0.00           H  
ATOM   2501  OG  SER   190      76.422 122.631  58.458  1.00  0.00           O  
ATOM   2502  HG  SER   190      75.834 121.927  58.741  1.00  0.00           H  
ATOM   2503  C   SER   190      75.925 125.756  58.163  1.00  0.00           C  
ATOM   2504  O   SER   190      74.812 126.064  58.612  1.00  0.00           O  
ATOM   2505  N   GLY   191      76.246 126.042  56.918  1.00  0.00           N  
ATOM   2506  H   GLY   191      75.544 126.650  56.521  1.00  0.00           H  
ATOM   2507  CA  GLY   191      77.541 125.872  56.164  1.00  0.00           C  
ATOM   2508  HA2 GLY   191      78.415 125.883  56.814  1.00  0.00           H  
ATOM   2509  HA3 GLY   191      77.651 124.931  55.626  1.00  0.00           H  
ATOM   2510  C   GLY   191      77.850 127.018  55.122  1.00  0.00           C  
ATOM   2511  O   GLY   191      77.336 128.133  55.175  1.00  0.00           O  
ATOM   2512  N   GLY   192      78.824 126.673  54.166  1.00  0.00           N  
ATOM   2513  H   GLY   192      79.298 125.786  54.260  1.00  0.00           H  
ATOM   2514  CA  GLY   192      79.182 127.517  53.017  1.00  0.00           C  
ATOM   2515  HA2 GLY   192      79.556 128.508  53.276  1.00  0.00           H  
ATOM   2516  HA3 GLY   192      80.027 127.081  52.485  1.00  0.00           H  
ATOM   2517  C   GLY   192      78.047 127.756  52.055  1.00  0.00           C  
ATOM   2518  O   GLY   192      76.927 127.412  52.237  1.00  0.00           O  
ATOM   2519  N   GLY   193      78.435 128.345  50.962  1.00  0.00           N  
ATOM   2520  H   GLY   193      79.415 128.574  50.885  1.00  0.00           H  
ATOM   2521  CA  GLY   193      77.588 128.571  49.833  1.00  0.00           C  
ATOM   2522  HA2 GLY   193      78.200 128.892  48.989  1.00  0.00           H  
ATOM   2523  HA3 GLY   193      77.140 127.662  49.431  1.00  0.00           H  
ATOM   2524  C   GLY   193      76.500 129.677  49.938  1.00  0.00           C  
ATOM   2525  O   GLY   193      76.503 130.429  50.924  1.00  0.00           O  
ATOM   2526  N   TYR   194      75.681 129.893  48.888  1.00  0.00           N  
ATOM   2527  H   TYR   194      75.815 129.374  48.031  1.00  0.00           H  
ATOM   2528  CA  TYR   194      74.428 130.554  49.107  1.00  0.00           C  
ATOM   2529  HA  TYR   194      74.666 131.617  49.143  1.00  0.00           H  
ATOM   2530  CB  TYR   194      73.447 130.136  48.023  1.00  0.00           C  
ATOM   2531  HB2 TYR   194      73.780 129.153  47.691  1.00  0.00           H  
ATOM   2532  HB3 TYR   194      72.475 129.934  48.473  1.00  0.00           H  
ATOM   2533  CG  TYR   194      73.299 131.042  46.810  1.00  0.00           C  
ATOM   2534  CD1 TYR   194      72.070 131.058  46.088  1.00  0.00           C  
ATOM   2535  HD1 TYR   194      71.302 130.424  46.506  1.00  0.00           H  
ATOM   2536  CE1 TYR   194      71.909 131.887  44.961  1.00  0.00           C  
ATOM   2537  HE1 TYR   194      70.952 131.935  44.463  1.00  0.00           H  
ATOM   2538  CZ  TYR   194      72.999 132.673  44.520  1.00  0.00           C  
ATOM   2539  OH  TYR   194      72.841 133.551  43.500  1.00  0.00           O  
ATOM   2540  HH  TYR   194      71.951 133.511  43.142  1.00  0.00           H  
ATOM   2541  CE2 TYR   194      74.220 132.662  45.205  1.00  0.00           C  
ATOM   2542  HE2 TYR   194      74.991 133.349  44.888  1.00  0.00           H  
ATOM   2543  CD2 TYR   194      74.306 131.860  46.383  1.00  0.00           C  
ATOM   2544  HD2 TYR   194      75.261 131.786  46.882  1.00  0.00           H  
ATOM   2545  C   TYR   194      73.765 130.208  50.558  1.00  0.00           C  
ATOM   2546  O   TYR   194      73.716 129.012  50.934  1.00  0.00           O  
ATOM   2547  N   GLY   195      73.068 131.129  51.202  1.00  0.00           N  
ATOM   2548  H   GLY   195      72.930 130.907  52.178  1.00  0.00           H  
ATOM   2549  CA  GLY   195      72.366 132.265  50.600  1.00  0.00           C  
ATOM   2550  HA2 GLY   195      72.201 133.016  51.373  1.00  0.00           H  
ATOM   2551  HA3 GLY   195      72.905 132.678  49.747  1.00  0.00           H  
ATOM   2552  C   GLY   195      71.056 131.691  49.961  1.00  0.00           C  
ATOM   2553  O   GLY   195      70.858 130.504  49.906  1.00  0.00           O  
ATOM   2554  N   ASN   196      70.126 132.561  49.604  1.00  0.00           N  
ATOM   2555  H   ASN   196      70.377 133.512  49.836  1.00  0.00           H  
ATOM   2556  CA  ASN   196      68.773 132.325  48.942  1.00  0.00           C  
ATOM   2557  HA  ASN   196      68.238 133.274  48.938  1.00  0.00           H  
ATOM   2558  CB  ASN   196      68.912 132.044  47.437  1.00  0.00           C  
ATOM   2559  HB2 ASN   196      69.703 132.644  46.986  1.00  0.00           H  
ATOM   2560  HB3 ASN   196      69.161 130.997  47.267  1.00  0.00           H  
ATOM   2561  CG  ASN   196      67.621 132.327  46.624  1.00  0.00           C  
ATOM   2562  OD1 ASN   196      67.276 133.417  46.341  1.00  0.00           O  
ATOM   2563  ND2 ASN   196      66.931 131.249  46.316  1.00  0.00           N  
ATOM   2564 HD21 ASN   196      66.065 131.312  45.800  1.00  0.00           H  
ATOM   2565 HD22 ASN   196      67.193 130.340  46.668  1.00  0.00           H  
ATOM   2566  C   ASN   196      67.854 131.376  49.694  1.00  0.00           C  
ATOM   2567  O   ASN   196      67.209 130.487  49.140  1.00  0.00           O  
ATOM   2568  N   GLN   197      67.883 131.514  51.051  1.00  0.00           N  
ATOM   2569  H   GLN   197      68.379 132.332  51.374  1.00  0.00           H  
ATOM   2570  CA  GLN   197      67.117 130.670  51.974  1.00  0.00           C  
ATOM   2571  HA  GLN   197      66.333 130.119  51.454  1.00  0.00           H  
ATOM   2572  CB  GLN   197      68.035 129.610  52.620  1.00  0.00           C  
ATOM   2573  HB2 GLN   197      68.212 128.816  51.896  1.00  0.00           H  
ATOM   2574  HB3 GLN   197      69.008 130.069  52.797  1.00  0.00           H  
ATOM   2575  CG  GLN   197      67.575 128.959  53.955  1.00  0.00           C  
ATOM   2576  HG2 GLN   197      66.490 128.902  54.046  1.00  0.00           H  
ATOM   2577  HG3 GLN   197      67.848 127.905  53.987  1.00  0.00           H  
ATOM   2578  CD  GLN   197      68.319 129.530  55.133  1.00  0.00           C  
ATOM   2579  OE1 GLN   197      67.763 130.106  55.996  1.00  0.00           O  
ATOM   2580  NE2 GLN   197      69.590 129.361  55.208  1.00  0.00           N  
ATOM   2581 HE21 GLN   197      70.112 128.898  54.477  1.00  0.00           H  
ATOM   2582 HE22 GLN   197      69.996 129.984  55.891  1.00  0.00           H  
ATOM   2583  C   GLN   197      66.354 131.510  53.043  1.00  0.00           C  
ATOM   2584  O   GLN   197      66.892 132.545  53.533  1.00  0.00           O  
ATOM   2585  N   ASP   198      65.088 131.203  53.254  1.00  0.00           N  
ATOM   2586  H   ASP   198      64.806 130.323  52.846  1.00  0.00           H  
ATOM   2587  CA  ASP   198      63.998 131.896  54.029  1.00  0.00           C  
ATOM   2588  HA  ASP   198      64.289 131.982  55.076  1.00  0.00           H  
ATOM   2589  CB  ASP   198      63.820 133.360  53.596  1.00  0.00           C  
ATOM   2590  HB2 ASP   198      64.686 133.945  53.906  1.00  0.00           H  
ATOM   2591  HB3 ASP   198      63.573 133.519  52.546  1.00  0.00           H  
ATOM   2592  CG  ASP   198      62.710 134.196  54.337  1.00  0.00           C  
ATOM   2593  OD1 ASP   198      62.623 134.002  55.566  1.00  0.00           O  
ATOM   2594  OD2 ASP   198      62.054 135.071  53.735  1.00  0.00           O  
ATOM   2595  C   ASP   198      62.604 131.135  53.974  1.00  0.00           C  
ATOM   2596  O   ASP   198      62.091 130.768  52.907  1.00  0.00           O  
ATOM   2597  N   GLN   199      61.963 131.023  55.172  1.00  0.00           N  
ATOM   2598  H   GLN   199      62.091 131.764  55.845  1.00  0.00           H  
ATOM   2599  CA  GLN   199      60.983 129.977  55.436  1.00  0.00           C  
ATOM   2600  HA  GLN   199      60.687 130.136  56.473  1.00  0.00           H  
ATOM   2601  CB  GLN   199      59.665 130.358  54.627  1.00  0.00           C  
ATOM   2602  HB2 GLN   199      59.853 130.147  53.574  1.00  0.00           H  
ATOM   2603  HB3 GLN   199      58.896 129.609  54.815  1.00  0.00           H  
ATOM   2604  CG  GLN   199      59.039 131.766  54.753  1.00  0.00           C  
ATOM   2605  HG2 GLN   199      59.792 132.534  54.573  1.00  0.00           H  
ATOM   2606  HG3 GLN   199      58.229 131.727  54.026  1.00  0.00           H  
ATOM   2607  CD  GLN   199      58.433 132.021  56.097  1.00  0.00           C  
ATOM   2608  OE1 GLN   199      58.023 131.134  56.890  1.00  0.00           O  
ATOM   2609  NE2 GLN   199      57.945 133.251  56.299  1.00  0.00           N  
ATOM   2610 HE21 GLN   199      57.870 133.803  55.457  1.00  0.00           H  
ATOM   2611 HE22 GLN   199      57.146 133.129  56.903  1.00  0.00           H  
ATOM   2612  C   GLN   199      61.446 128.618  55.163  1.00  0.00           C  
ATOM   2613  O   GLN   199      60.933 127.871  54.302  1.00  0.00           O  
ATOM   2614  N   SER   200      62.677 128.216  55.677  1.00  0.00           N  
ATOM   2615  H   SER   200      63.058 127.338  55.353  1.00  0.00           H  
ATOM   2616  CA  SER   200      63.416 128.800  56.774  1.00  0.00           C  
ATOM   2617  HA  SER   200      63.552 129.877  56.676  1.00  0.00           H  
ATOM   2618  CB  SER   200      62.674 128.541  58.103  1.00  0.00           C  
ATOM   2619  HB2 SER   200      63.169 129.049  58.930  1.00  0.00           H  
ATOM   2620  HB3 SER   200      61.643 128.882  58.005  1.00  0.00           H  
ATOM   2621  OG  SER   200      62.752 127.190  58.477  1.00  0.00           O  
ATOM   2622  HG  SER   200      62.294 127.019  59.303  1.00  0.00           H  
ATOM   2623  C   SER   200      64.806 128.206  56.860  1.00  0.00           C  
ATOM   2624  O   SER   200      65.301 127.590  55.848  1.00  0.00           O  
ATOM   2625  N   GLY   201      65.559 128.310  57.915  1.00  0.00           N  
ATOM   2626  H   GLY   201      65.171 128.768  58.727  1.00  0.00           H  
ATOM   2627  CA  GLY   201      66.811 127.648  58.177  1.00  0.00           C  
ATOM   2628  HA2 GLY   201      66.596 126.623  58.480  1.00  0.00           H  
ATOM   2629  HA3 GLY   201      67.383 127.659  57.250  1.00  0.00           H  
ATOM   2630  C   GLY   201      67.653 128.349  59.224  1.00  0.00           C  
ATOM   2631  O   GLY   201      67.084 129.033  60.090  1.00  0.00           O  
ATOM   2632  N   GLY   202      68.986 128.167  59.225  1.00  0.00           N  
ATOM   2633  H   GLY   202      69.526 128.627  59.944  1.00  0.00           H  
ATOM   2634  CA  GLY   202      69.812 127.488  58.245  1.00  0.00           C  
ATOM   2635  HA2 GLY   202      69.362 127.889  57.337  1.00  0.00           H  
ATOM   2636  HA3 GLY   202      70.829 127.841  58.417  1.00  0.00           H  
ATOM   2637  C   GLY   202      69.710 125.956  58.240  1.00  0.00           C  
ATOM   2638  O   GLY   202      69.244 125.346  59.212  1.00  0.00           O  
ATOM   2639  N   GLY   203      70.422 125.275  57.324  1.00  0.00           N  
ATOM   2640  H   GLY   203      70.218 124.286  57.279  1.00  0.00           H  
ATOM   2641  CA  GLY   203      71.317 125.889  56.298  1.00  0.00           C  
ATOM   2642  HA2 GLY   203      71.549 126.910  56.600  1.00  0.00           H  
ATOM   2643  HA3 GLY   203      72.210 125.279  56.158  1.00  0.00           H  
ATOM   2644  C   GLY   203      70.743 125.997  54.902  1.00  0.00           C  
ATOM   2645  O   GLY   203      69.607 126.390  54.759  1.00  0.00           O  
ATOM   2646  N   GLY   204      71.593 125.748  53.858  1.00  0.00           N  
ATOM   2647  H   GLY   204      72.559 125.497  54.015  1.00  0.00           H  
ATOM   2648  CA  GLY   204      71.306 126.117  52.441  1.00  0.00           C  
ATOM   2649  HA2 GLY   204      72.107 125.753  51.797  1.00  0.00           H  
ATOM   2650  HA3 GLY   204      70.450 125.495  52.178  1.00  0.00           H  
ATOM   2651  C   GLY   204      71.058 127.585  52.097  1.00  0.00           C  
ATOM   2652  O   GLY   204      71.203 128.518  52.942  1.00  0.00           O  
ATOM   2653  N   SER   205      70.787 127.920  50.821  1.00  0.00           N  
ATOM   2654  H   SER   205      70.706 128.903  50.602  1.00  0.00           H  
ATOM   2655  CA  SER   205      70.340 126.951  49.758  1.00  0.00           C  
ATOM   2656  HA  SER   205      69.584 126.303  50.204  1.00  0.00           H  
ATOM   2657  CB  SER   205      69.526 127.697  48.713  1.00  0.00           C  
ATOM   2658  HB2 SER   205      69.121 126.975  48.005  1.00  0.00           H  
ATOM   2659  HB3 SER   205      68.781 128.206  49.325  1.00  0.00           H  
ATOM   2660  OG  SER   205      70.327 128.719  48.082  1.00  0.00           O  
ATOM   2661  HG  SER   205      70.303 129.436  48.721  1.00  0.00           H  
ATOM   2662  C   SER   205      71.516 126.151  49.134  1.00  0.00           C  
ATOM   2663  O   SER   205      71.279 125.113  48.494  1.00  0.00           O  
ATOM   2664  N   GLY   206      72.794 126.710  49.245  1.00  0.00           N  
ATOM   2665  H   GLY   206      72.839 127.588  49.743  1.00  0.00           H  
ATOM   2666  CA  GLY   206      74.027 126.209  48.646  1.00  0.00           C  
ATOM   2667  HA2 GLY   206      74.804 126.951  48.833  1.00  0.00           H  
ATOM   2668  HA3 GLY   206      74.313 125.292  49.161  1.00  0.00           H  
ATOM   2669  C   GLY   206      74.031 125.960  47.173  1.00  0.00           C  
ATOM   2670  O   GLY   206      73.328 126.609  46.388  1.00  0.00           O  
ATOM   2671  N   GLY   207      74.842 125.048  46.605  1.00  0.00           N  
ATOM   2672  H   GLY   207      74.737 125.073  45.600  1.00  0.00           H  
ATOM   2673  CA  GLY   207      75.643 123.944  47.172  1.00  0.00           C  
ATOM   2674  HA2 GLY   207      74.997 123.464  47.907  1.00  0.00           H  
ATOM   2675  HA3 GLY   207      75.993 123.206  46.451  1.00  0.00           H  
ATOM   2676  C   GLY   207      76.903 124.467  47.965  1.00  0.00           C  
ATOM   2677  O   GLY   207      77.078 125.676  48.195  1.00  0.00           O  
ATOM   2678  N   TYR   208      77.635 123.551  48.579  1.00  0.00           N  
ATOM   2679  H   TYR   208      77.395 122.612  48.296  1.00  0.00           H  
ATOM   2680  CA  TYR   208      78.681 123.625  49.603  1.00  0.00           C  
ATOM   2681  HA  TYR   208      79.318 124.422  49.220  1.00  0.00           H  
ATOM   2682  CB  TYR   208      78.029 124.197  50.833  1.00  0.00           C  
ATOM   2683  HB2 TYR   208      78.116 125.283  50.795  1.00  0.00           H  
ATOM   2684  HB3 TYR   208      76.971 123.937  50.881  1.00  0.00           H  
ATOM   2685  CG  TYR   208      78.595 123.788  52.178  1.00  0.00           C  
ATOM   2686  CD1 TYR   208      77.786 122.947  53.041  1.00  0.00           C  
ATOM   2687  HD1 TYR   208      76.798 122.604  52.771  1.00  0.00           H  
ATOM   2688  CE1 TYR   208      78.430 122.382  54.130  1.00  0.00           C  
ATOM   2689  HE1 TYR   208      77.799 121.741  54.727  1.00  0.00           H  
ATOM   2690  CZ  TYR   208      79.743 122.819  54.466  1.00  0.00           C  
ATOM   2691  OH  TYR   208      80.161 122.268  55.678  1.00  0.00           O  
ATOM   2692  HH  TYR   208      79.604 121.630  56.131  1.00  0.00           H  
ATOM   2693  CE2 TYR   208      80.472 123.759  53.708  1.00  0.00           C  
ATOM   2694  HE2 TYR   208      81.508 123.927  53.963  1.00  0.00           H  
ATOM   2695  CD2 TYR   208      79.939 124.187  52.530  1.00  0.00           C  
ATOM   2696  HD2 TYR   208      80.428 124.914  51.898  1.00  0.00           H  
ATOM   2697  C   TYR   208      79.311 122.265  49.790  1.00  0.00           C  
ATOM   2698  O   TYR   208      78.587 121.273  49.865  1.00  0.00           O  
ATOM   2699  N   GLY   209      80.626 122.233  49.905  1.00  0.00           N  
ATOM   2700  H   GLY   209      81.176 123.080  49.936  1.00  0.00           H  
ATOM   2701  CA  GLY   209      81.263 120.977  50.421  1.00  0.00           C  
ATOM   2702  HA2 GLY   209      80.527 120.400  50.980  1.00  0.00           H  
ATOM   2703  HA3 GLY   209      81.735 120.504  49.560  1.00  0.00           H  
ATOM   2704  C   GLY   209      82.471 121.147  51.258  1.00  0.00           C  
ATOM   2705  O   GLY   209      82.853 122.298  51.489  1.00  0.00           O  
ATOM   2706  N   GLN   210      83.135 120.115  51.713  1.00  0.00           N  
ATOM   2707  H   GLN   210      84.096 120.295  51.967  1.00  0.00           H  
ATOM   2708  CA  GLN   210      82.816 118.693  51.769  1.00  0.00           C  
ATOM   2709  HA  GLN   210      83.702 118.218  52.190  1.00  0.00           H  
ATOM   2710  CB  GLN   210      81.681 118.428  52.736  1.00  0.00           C  
ATOM   2711  HB2 GLN   210      80.853 119.065  52.424  1.00  0.00           H  
ATOM   2712  HB3 GLN   210      81.443 117.364  52.754  1.00  0.00           H  
ATOM   2713  CG  GLN   210      82.031 118.909  54.202  1.00  0.00           C  
ATOM   2714  HG2 GLN   210      82.885 118.363  54.604  1.00  0.00           H  
ATOM   2715  HG3 GLN   210      82.111 119.989  54.327  1.00  0.00           H  
ATOM   2716  CD  GLN   210      81.019 118.502  55.251  1.00  0.00           C  
ATOM   2717  OE1 GLN   210      79.926 117.986  54.955  1.00  0.00           O  
ATOM   2718  NE2 GLN   210      81.343 118.891  56.523  1.00  0.00           N  
ATOM   2719 HE21 GLN   210      80.733 118.737  57.313  1.00  0.00           H  
ATOM   2720 HE22 GLN   210      82.271 119.269  56.645  1.00  0.00           H  
ATOM   2721  C   GLN   210      82.656 118.078  50.367  1.00  0.00           C  
ATOM   2722  O   GLN   210      81.820 117.228  50.200  1.00  0.00           O  
ATOM   2723  N   GLN   211      83.557 118.397  49.419  1.00  0.00           N  
ATOM   2724  H   GLN   211      84.198 119.155  49.605  1.00  0.00           H  
ATOM   2725  CA  GLN   211      83.479 117.894  48.032  1.00  0.00           C  
ATOM   2726  HA  GLN   211      82.488 117.967  47.583  1.00  0.00           H  
ATOM   2727  CB  GLN   211      84.398 118.740  47.208  1.00  0.00           C  
ATOM   2728  HB2 GLN   211      85.418 118.832  47.582  1.00  0.00           H  
ATOM   2729  HB3 GLN   211      84.461 118.346  46.193  1.00  0.00           H  
ATOM   2730  CG  GLN   211      83.875 120.174  46.993  1.00  0.00           C  
ATOM   2731  HG2 GLN   211      82.835 120.064  46.685  1.00  0.00           H  
ATOM   2732  HG3 GLN   211      83.868 120.772  47.904  1.00  0.00           H  
ATOM   2733  CD  GLN   211      84.598 120.953  45.933  1.00  0.00           C  
ATOM   2734  OE1 GLN   211      85.758 120.734  45.590  1.00  0.00           O  
ATOM   2735  NE2 GLN   211      84.012 121.981  45.478  1.00  0.00           N  
ATOM   2736 HE21 GLN   211      83.078 122.197  45.796  1.00  0.00           H  
ATOM   2737 HE22 GLN   211      84.380 122.508  44.699  1.00  0.00           H  
ATOM   2738  C   GLN   211      83.863 116.384  47.855  1.00  0.00           C  
ATOM   2739  O   GLN   211      83.381 115.721  46.910  1.00  0.00           O  
ATOM   2740  N   ASP   212      84.608 115.777  48.855  1.00  0.00           N  
ATOM   2741  H   ASP   212      84.851 116.385  49.624  1.00  0.00           H  
ATOM   2742  CA  ASP   212      85.146 114.424  48.730  1.00  0.00           C  
ATOM   2743  HA  ASP   212      84.762 114.004  47.800  1.00  0.00           H  
ATOM   2744  CB  ASP   212      86.743 114.491  48.818  1.00  0.00           C  
ATOM   2745  HB2 ASP   212      87.081 114.969  49.738  1.00  0.00           H  
ATOM   2746  HB3 ASP   212      87.086 113.461  48.714  1.00  0.00           H  
ATOM   2747  CG  ASP   212      87.271 115.396  47.729  1.00  0.00           C  
ATOM   2748  OD1 ASP   212      86.660 115.300  46.624  1.00  0.00           O  
ATOM   2749  OD2 ASP   212      88.329 116.014  47.747  1.00  0.00           O  
ATOM   2750  C   ASP   212      84.595 113.482  49.871  1.00  0.00           C  
ATOM   2751  O   ASP   212      84.111 112.416  49.505  1.00  0.00           O  
ATOM   2752  N   ARG   213      84.601 113.790  51.125  1.00  0.00           N  
ATOM   2753  H   ARG   213      85.174 114.596  51.326  1.00  0.00           H  
ATOM   2754  CA  ARG   213      83.813 113.183  52.244  1.00  0.00           C  
ATOM   2755  HA  ARG   213      83.187 112.364  51.891  1.00  0.00           H  
ATOM   2756  CB  ARG   213      84.682 112.502  53.300  1.00  0.00           C  
ATOM   2757  HB2 ARG   213      85.200 113.322  53.797  1.00  0.00           H  
ATOM   2758  HB3 ARG   213      84.110 111.900  54.006  1.00  0.00           H  
ATOM   2759  CG  ARG   213      85.725 111.558  52.548  1.00  0.00           C  
ATOM   2760  HG2 ARG   213      85.213 110.931  51.818  1.00  0.00           H  
ATOM   2761  HG3 ARG   213      86.525 112.107  52.051  1.00  0.00           H  
ATOM   2762  CD  ARG   213      86.394 110.597  53.495  1.00  0.00           C  
ATOM   2763  HD2 ARG   213      85.614 110.067  54.043  1.00  0.00           H  
ATOM   2764  HD3 ARG   213      86.998 109.885  52.932  1.00  0.00           H  
ATOM   2765  NE  ARG   213      87.251 111.347  54.486  1.00  0.00           N  
ATOM   2766  HE  ARG   213      87.738 112.179  54.187  1.00  0.00           H  
ATOM   2767  CZ  ARG   213      87.555 110.991  55.674  1.00  0.00           C  
ATOM   2768  NH1 ARG   213      87.049 109.921  56.288  1.00  0.00           N  
ATOM   2769 HH11 ARG   213      87.346 109.780  57.243  1.00  0.00           H  
ATOM   2770 HH12 ARG   213      86.732 109.113  55.772  1.00  0.00           H  
ATOM   2771  NH2 ARG   213      88.256 111.836  56.297  1.00  0.00           N  
ATOM   2772 HH21 ARG   213      88.707 111.514  57.141  1.00  0.00           H  
ATOM   2773 HH22 ARG   213      88.390 112.769  55.935  1.00  0.00           H  
ATOM   2774  C   ARG   213      82.820 114.127  52.967  1.00  0.00           C  
ATOM   2775  O   ARG   213      83.261 115.111  53.622  1.00  0.00           O  
ATOM   2776  N   GLY   214      81.541 113.924  53.064  1.00  0.00           N  
ATOM   2777  H   GLY   214      81.010 114.483  53.718  1.00  0.00           H  
ATOM   2778  CA  GLY   214      80.766 112.881  52.416  1.00  0.00           C  
ATOM   2779  HA2 GLY   214      79.798 113.352  52.247  1.00  0.00           H  
ATOM   2780  HA3 GLY   214      81.236 112.467  51.524  1.00  0.00           H  
ATOM   2781  C   GLY   214      80.688 111.706  53.358  1.00  0.00           C  
ATOM   2782  O   GLY   214      81.718 111.190  53.843  1.00  0.00           O  
ATOM   2783  OXT GLY   214      79.557 111.215  53.675  1.00  0.00           O  
TER    2784      GLY   214 
END   
