# Supplementary material for: Visualization of oligomerization, clustering, and density transition of intrinsically disordered proteins
Source: Natl Sci Rev. 2026 Feb 14;13(7):nwag107. doi: 10.1093/nsr/nwag107 (PMC13114874; doi:10.1093/nsr/nwag107)
Supplement: nwag107_Supplemental_Files [file nwag107_supplemental_files.zip › SI-MD-Structures/MD-Sturctures/frame258.pdb]

CRYST1  135.024  149.179  136.786  90.00  90.00  90.00               1
ATOM      1  N   MET     1      35.546 105.196 110.223  1.00  0.00           N  
ATOM      2  H1  MET     1      34.655 104.744 110.074  1.00  0.00           H  
ATOM      3  H2  MET     1      36.063 104.535 110.785  1.00  0.00           H  
ATOM      4  H3  MET     1      35.457 106.017 110.804  1.00  0.00           H  
ATOM      5  CA  MET     1      36.258 105.486 108.967  1.00  0.00           C  
ATOM      6  HA  MET     1      37.044 106.178 109.269  1.00  0.00           H  
ATOM      7  CB  MET     1      36.910 104.258 108.315  1.00  0.00           C  
ATOM      8  HB2 MET     1      36.137 103.619 107.888  1.00  0.00           H  
ATOM      9  HB3 MET     1      37.403 104.581 107.398  1.00  0.00           H  
ATOM     10  CG  MET     1      37.948 103.593 109.216  1.00  0.00           C  
ATOM     11  HG2 MET     1      38.674 104.351 109.510  1.00  0.00           H  
ATOM     12  HG3 MET     1      37.411 103.204 110.081  1.00  0.00           H  
ATOM     13  SD  MET     1      38.730 102.217 108.537  1.00  0.00           S  
ATOM     14  CE  MET     1      37.330 101.079 108.732  1.00  0.00           C  
ATOM     15  HE1 MET     1      37.153 100.975 109.802  1.00  0.00           H  
ATOM     16  HE2 MET     1      36.471 101.432 108.161  1.00  0.00           H  
ATOM     17  HE3 MET     1      37.539 100.038 108.487  1.00  0.00           H  
ATOM     18  C   MET     1      35.202 106.187 108.074  1.00  0.00           C  
ATOM     19  O   MET     1      34.080 105.727 108.069  1.00  0.00           O  
ATOM     20  N   ALA     2      35.611 107.158 107.181  1.00  0.00           N  
ATOM     21  H   ALA     2      34.896 107.455 106.532  1.00  0.00           H  
ATOM     22  CA  ALA     2      36.865 107.938 107.245  1.00  0.00           C  
ATOM     23  HA  ALA     2      36.898 108.666 106.434  1.00  0.00           H  
ATOM     24  CB  ALA     2      36.906 108.808 108.575  1.00  0.00           C  
ATOM     25  HB1 ALA     2      36.737 108.267 109.507  1.00  0.00           H  
ATOM     26  HB2 ALA     2      37.829 109.366 108.733  1.00  0.00           H  
ATOM     27  HB3 ALA     2      36.115 109.558 108.587  1.00  0.00           H  
ATOM     28  C   ALA     2      38.206 107.078 107.067  1.00  0.00           C  
ATOM     29  O   ALA     2      38.951 106.828 107.969  1.00  0.00           O  
ATOM     30  N   SER     3      38.421 106.483 105.926  1.00  0.00           N  
ATOM     31  H   SER     3      39.321 106.030 105.851  1.00  0.00           H  
ATOM     32  CA  SER     3      37.796 106.783 104.605  1.00  0.00           C  
ATOM     33  HA  SER     3      36.706 106.797 104.597  1.00  0.00           H  
ATOM     34  CB  SER     3      38.349 108.104 104.102  1.00  0.00           C  
ATOM     35  HB2 SER     3      37.958 108.910 104.723  1.00  0.00           H  
ATOM     36  HB3 SER     3      39.418 108.280 104.225  1.00  0.00           H  
ATOM     37  OG  SER     3      37.994 108.322 102.734  1.00  0.00           O  
ATOM     38  HG  SER     3      37.150 108.777 102.688  1.00  0.00           H  
ATOM     39  C   SER     3      38.242 105.713 103.553  1.00  0.00           C  
ATOM     40  O   SER     3      39.323 105.105 103.820  1.00  0.00           O  
ATOM     41  N   ASN     4      37.569 105.484 102.425  1.00  0.00           N  
ATOM     42  H   ASN     4      36.766 106.068 102.243  1.00  0.00           H  
ATOM     43  CA  ASN     4      37.897 104.473 101.446  1.00  0.00           C  
ATOM     44  HA  ASN     4      37.775 103.511 101.944  1.00  0.00           H  
ATOM     45  CB  ASN     4      36.842 104.520 100.321  1.00  0.00           C  
ATOM     46  HB2 ASN     4      36.675 105.546  99.993  1.00  0.00           H  
ATOM     47  HB3 ASN     4      37.234 103.902  99.514  1.00  0.00           H  
ATOM     48  CG  ASN     4      35.526 103.824 100.771  1.00  0.00           C  
ATOM     49  OD1 ASN     4      35.343 102.687 100.432  1.00  0.00           O  
ATOM     50  ND2 ASN     4      34.590 104.412 101.485  1.00  0.00           N  
ATOM     51 HD21 ASN     4      33.749 103.868 101.612  1.00  0.00           H  
ATOM     52 HD22 ASN     4      34.761 105.340 101.847  1.00  0.00           H  
ATOM     53  C   ASN     4      39.377 104.577 100.965  1.00  0.00           C  
ATOM     54  O   ASN     4      39.911 105.690 100.780  1.00  0.00           O  
ATOM     55  N   ASP     5      40.099 103.516 100.767  1.00  0.00           N  
ATOM     56  H   ASP     5      41.059 103.696 100.508  1.00  0.00           H  
ATOM     57  CA  ASP     5      39.764 102.113 100.604  1.00  0.00           C  
ATOM     58  HA  ASP     5      38.698 102.128 100.378  1.00  0.00           H  
ATOM     59  CB  ASP     5      40.502 101.337  99.434  1.00  0.00           C  
ATOM     60  HB2 ASP     5      41.565 101.319  99.673  1.00  0.00           H  
ATOM     61  HB3 ASP     5      40.129 100.312  99.431  1.00  0.00           H  
ATOM     62  CG  ASP     5      40.267 101.941  98.046  1.00  0.00           C  
ATOM     63  OD1 ASP     5      39.286 102.679  97.844  1.00  0.00           O  
ATOM     64  OD2 ASP     5      41.152 101.654  97.240  1.00  0.00           O  
ATOM     65  C   ASP     5      39.845 101.217 101.767  1.00  0.00           C  
ATOM     66  O   ASP     5      40.760 101.315 102.549  1.00  0.00           O  
ATOM     67  N   TYR     6      38.909 100.338 101.873  1.00  0.00           N  
ATOM     68  H   TYR     6      38.249 100.446 101.116  1.00  0.00           H  
ATOM     69  CA  TYR     6      38.769  99.360 102.940  1.00  0.00           C  
ATOM     70  HA  TYR     6      39.449  99.705 103.719  1.00  0.00           H  
ATOM     71  CB  TYR     6      37.353  99.358 103.569  1.00  0.00           C  
ATOM     72  HB2 TYR     6      36.642  98.970 102.838  1.00  0.00           H  
ATOM     73  HB3 TYR     6      37.409  98.717 104.448  1.00  0.00           H  
ATOM     74  CG  TYR     6      36.795 100.725 103.912  1.00  0.00           C  
ATOM     75  CD1 TYR     6      35.491 101.096 103.549  1.00  0.00           C  
ATOM     76  HD1 TYR     6      34.892 100.404 102.978  1.00  0.00           H  
ATOM     77  CE1 TYR     6      34.959 102.275 103.907  1.00  0.00           C  
ATOM     78  HE1 TYR     6      33.986 102.417 103.460  1.00  0.00           H  
ATOM     79  CZ  TYR     6      35.735 103.200 104.572  1.00  0.00           C  
ATOM     80  OH  TYR     6      35.285 104.449 104.830  1.00  0.00           O  
ATOM     81  HH  TYR     6      34.331 104.439 104.725  1.00  0.00           H  
ATOM     82  CE2 TYR     6      37.014 102.830 105.039  1.00  0.00           C  
ATOM     83  HE2 TYR     6      37.652 103.570 105.499  1.00  0.00           H  
ATOM     84  CD2 TYR     6      37.573 101.614 104.684  1.00  0.00           C  
ATOM     85  HD2 TYR     6      38.601 101.425 104.958  1.00  0.00           H  
ATOM     86  C   TYR     6      39.193  97.945 102.583  1.00  0.00           C  
ATOM     87  O   TYR     6      39.168  97.073 103.424  1.00  0.00           O  
ATOM     88  N   THR     7      39.373  97.589 101.333  1.00  0.00           N  
ATOM     89  H   THR     7      39.284  98.246 100.572  1.00  0.00           H  
ATOM     90  CA  THR     7      39.759  96.176 101.000  1.00  0.00           C  
ATOM     91  HA  THR     7      40.309  95.777 101.853  1.00  0.00           H  
ATOM     92  CB  THR     7      38.483  95.200 100.867  1.00  0.00           C  
ATOM     93  HB  THR     7      37.771  95.361 101.676  1.00  0.00           H  
ATOM     94  CG2 THR     7      37.699  95.326  99.615  1.00  0.00           C  
ATOM     95 HG21 THR     7      36.705  94.886  99.685  1.00  0.00           H  
ATOM     96 HG22 THR     7      37.451  96.370  99.423  1.00  0.00           H  
ATOM     97 HG23 THR     7      38.144  94.777  98.785  1.00  0.00           H  
ATOM     98  OG1 THR     7      38.934  93.830 100.878  1.00  0.00           O  
ATOM     99  HG1 THR     7      39.035  93.607 101.806  1.00  0.00           H  
ATOM    100  C   THR     7      40.560  96.171  99.745  1.00  0.00           C  
ATOM    101  O   THR     7      40.673  97.161  98.988  1.00  0.00           O  
ATOM    102  N   GLN     8      41.274  95.066  99.540  1.00  0.00           N  
ATOM    103  H   GLN     8      41.090  94.423 100.297  1.00  0.00           H  
ATOM    104  CA  GLN     8      42.153  94.722  98.350  1.00  0.00           C  
ATOM    105  HA  GLN     8      42.932  95.466  98.518  1.00  0.00           H  
ATOM    106  CB  GLN     8      42.663  93.288  98.550  1.00  0.00           C  
ATOM    107  HB2 GLN     8      43.451  93.140  97.812  1.00  0.00           H  
ATOM    108  HB3 GLN     8      43.103  93.286  99.548  1.00  0.00           H  
ATOM    109  CG  GLN     8      41.590  92.207  98.427  1.00  0.00           C  
ATOM    110  HG2 GLN     8      40.720  92.544  98.991  1.00  0.00           H  
ATOM    111  HG3 GLN     8      41.225  92.144  97.402  1.00  0.00           H  
ATOM    112  CD  GLN     8      42.106  90.721  98.849  1.00  0.00           C  
ATOM    113  OE1 GLN     8      43.174  90.539  99.335  1.00  0.00           O  
ATOM    114  NE2 GLN     8      41.290  89.738  98.494  1.00  0.00           N  
ATOM    115 HE21 GLN     8      40.462  90.015  97.985  1.00  0.00           H  
ATOM    116 HE22 GLN     8      41.400  88.770  98.760  1.00  0.00           H  
ATOM    117  C   GLN     8      41.446  94.913  97.033  1.00  0.00           C  
ATOM    118  O   GLN     8      40.262  94.657  96.853  1.00  0.00           O  
ATOM    119  N   GLN     9      42.161  95.377  96.022  1.00  0.00           N  
ATOM    120  H   GLN     9      41.654  95.466  95.154  1.00  0.00           H  
ATOM    121  CA  GLN     9      43.556  95.901  95.974  1.00  0.00           C  
ATOM    122  HA  GLN     9      43.637  96.146  94.915  1.00  0.00           H  
ATOM    123  CB  GLN     9      43.744  97.288  96.717  1.00  0.00           C  
ATOM    124  HB2 GLN     9      44.017  97.162  97.765  1.00  0.00           H  
ATOM    125  HB3 GLN     9      44.624  97.708  96.229  1.00  0.00           H  
ATOM    126  CG  GLN     9      42.529  98.258  96.543  1.00  0.00           C  
ATOM    127  HG2 GLN     9      41.623  97.722  96.828  1.00  0.00           H  
ATOM    128  HG3 GLN     9      42.821  99.032  97.253  1.00  0.00           H  
ATOM    129  CD  GLN     9      42.480  98.854  95.140  1.00  0.00           C  
ATOM    130  OE1 GLN     9      42.864  98.362  94.067  1.00  0.00           O  
ATOM    131  NE2 GLN     9      41.895 100.012  95.130  1.00  0.00           N  
ATOM    132 HE21 GLN     9      41.534 100.459  95.961  1.00  0.00           H  
ATOM    133 HE22 GLN     9      42.014 100.474  94.240  1.00  0.00           H  
ATOM    134  C   GLN     9      44.612  94.837  96.298  1.00  0.00           C  
ATOM    135  O   GLN     9      45.391  95.017  97.207  1.00  0.00           O  
ATOM    136  N   ALA    10      44.722  93.686  95.627  1.00  0.00           N  
ATOM    137  H   ALA    10      45.510  93.127  95.921  1.00  0.00           H  
ATOM    138  CA  ALA    10      43.922  93.163  94.478  1.00  0.00           C  
ATOM    139  HA  ALA    10      42.854  93.245  94.676  1.00  0.00           H  
ATOM    140  CB  ALA    10      44.260  93.968  93.233  1.00  0.00           C  
ATOM    141  HB1 ALA    10      45.339  93.867  93.116  1.00  0.00           H  
ATOM    142  HB2 ALA    10      43.728  93.520  92.394  1.00  0.00           H  
ATOM    143  HB3 ALA    10      44.015  95.030  93.212  1.00  0.00           H  
ATOM    144  C   ALA    10      44.352  91.720  94.212  1.00  0.00           C  
ATOM    145  O   ALA    10      45.530  91.398  94.322  1.00  0.00           O  
ATOM    146  N   THR    11      43.479  90.887  93.835  1.00  0.00           N  
ATOM    147  H   THR    11      42.538  91.226  93.697  1.00  0.00           H  
ATOM    148  CA  THR    11      43.669  89.492  93.368  1.00  0.00           C  
ATOM    149  HA  THR    11      44.648  89.440  92.891  1.00  0.00           H  
ATOM    150  CB  THR    11      43.712  88.469  94.506  1.00  0.00           C  
ATOM    151  HB  THR    11      44.492  88.844  95.168  1.00  0.00           H  
ATOM    152  CG2 THR    11      42.623  88.106  95.410  1.00  0.00           C  
ATOM    153 HG21 THR    11      41.724  87.656  94.989  1.00  0.00           H  
ATOM    154 HG22 THR    11      42.940  87.427  96.201  1.00  0.00           H  
ATOM    155 HG23 THR    11      42.361  89.032  95.923  1.00  0.00           H  
ATOM    156  OG1 THR    11      43.986  87.162  94.065  1.00  0.00           O  
ATOM    157  HG1 THR    11      44.941  87.068  94.018  1.00  0.00           H  
ATOM    158  C   THR    11      42.568  89.043  92.392  1.00  0.00           C  
ATOM    159  O   THR    11      41.394  89.296  92.700  1.00  0.00           O  
ATOM    160  N   GLN    12      42.926  88.489  91.166  1.00  0.00           N  
ATOM    161  H   GLN    12      42.177  88.210  90.549  1.00  0.00           H  
ATOM    162  CA  GLN    12      44.222  88.485  90.542  1.00  0.00           C  
ATOM    163  HA  GLN    12      44.970  88.047  91.203  1.00  0.00           H  
ATOM    164  CB  GLN    12      44.183  87.508  89.371  1.00  0.00           C  
ATOM    165  HB2 GLN    12      45.136  87.032  89.139  1.00  0.00           H  
ATOM    166  HB3 GLN    12      43.650  86.626  89.725  1.00  0.00           H  
ATOM    167  CG  GLN    12      43.611  88.054  88.027  1.00  0.00           C  
ATOM    168  HG2 GLN    12      44.466  88.613  87.646  1.00  0.00           H  
ATOM    169  HG3 GLN    12      43.424  87.306  87.258  1.00  0.00           H  
ATOM    170  CD  GLN    12      42.282  88.875  88.006  1.00  0.00           C  
ATOM    171  OE1 GLN    12      41.460  88.837  88.933  1.00  0.00           O  
ATOM    172  NE2 GLN    12      42.064  89.598  86.998  1.00  0.00           N  
ATOM    173 HE21 GLN    12      41.209  90.135  87.010  1.00  0.00           H  
ATOM    174 HE22 GLN    12      42.638  89.610  86.167  1.00  0.00           H  
ATOM    175  C   GLN    12      44.700  89.870  90.157  1.00  0.00           C  
ATOM    176  O   GLN    12      43.858  90.762  89.996  1.00  0.00           O  
ATOM    177  N   SER    13      46.010  90.056  90.085  1.00  0.00           N  
ATOM    178  H   SER    13      46.642  89.268  90.098  1.00  0.00           H  
ATOM    179  CA  SER    13      46.711  91.219  89.656  1.00  0.00           C  
ATOM    180  HA  SER    13      46.729  92.037  90.377  1.00  0.00           H  
ATOM    181  CB  SER    13      48.207  90.961  89.579  1.00  0.00           C  
ATOM    182  HB2 SER    13      48.795  91.840  89.314  1.00  0.00           H  
ATOM    183  HB3 SER    13      48.463  90.665  90.596  1.00  0.00           H  
ATOM    184  OG  SER    13      48.550  89.956  88.685  1.00  0.00           O  
ATOM    185  HG  SER    13      48.154  89.138  88.994  1.00  0.00           H  
ATOM    186  C   SER    13      46.184  91.677  88.322  1.00  0.00           C  
ATOM    187  O   SER    13      45.889  90.798  87.491  1.00  0.00           O  
ATOM    188  N   TYR    14      46.090  93.002  88.129  1.00  0.00           N  
ATOM    189  H   TYR    14      46.434  93.561  88.897  1.00  0.00           H  
ATOM    190  CA  TYR    14      45.213  93.598  87.167  1.00  0.00           C  
ATOM    191  HA  TYR    14      45.165  92.937  86.302  1.00  0.00           H  
ATOM    192  CB  TYR    14      43.783  93.679  87.687  1.00  0.00           C  
ATOM    193  HB2 TYR    14      43.501  92.652  87.918  1.00  0.00           H  
ATOM    194  HB3 TYR    14      43.703  94.321  88.564  1.00  0.00           H  
ATOM    195  CG  TYR    14      42.799  94.249  86.588  1.00  0.00           C  
ATOM    196  CD1 TYR    14      42.418  93.370  85.544  1.00  0.00           C  
ATOM    197  HD1 TYR    14      42.798  92.360  85.498  1.00  0.00           H  
ATOM    198  CE1 TYR    14      41.477  93.812  84.588  1.00  0.00           C  
ATOM    199  HE1 TYR    14      41.170  93.063  83.873  1.00  0.00           H  
ATOM    200  CZ  TYR    14      41.088  95.094  84.589  1.00  0.00           C  
ATOM    201  OH  TYR    14      40.061  95.476  83.742  1.00  0.00           O  
ATOM    202  HH  TYR    14      39.835  96.405  83.825  1.00  0.00           H  
ATOM    203  CE2 TYR    14      41.492  96.008  85.631  1.00  0.00           C  
ATOM    204  HE2 TYR    14      41.026  96.982  85.650  1.00  0.00           H  
ATOM    205  CD2 TYR    14      42.332  95.561  86.647  1.00  0.00           C  
ATOM    206  HD2 TYR    14      42.734  96.164  87.448  1.00  0.00           H  
ATOM    207  C   TYR    14      45.609  95.018  86.694  1.00  0.00           C  
ATOM    208  O   TYR    14      45.835  95.828  87.572  1.00  0.00           O  
ATOM    209  N   GLY    15      45.773  95.306  85.427  1.00  0.00           N  
ATOM    210  H   GLY    15      45.937  96.255  85.123  1.00  0.00           H  
ATOM    211  CA  GLY    15      45.592  94.366  84.287  1.00  0.00           C  
ATOM    212  HA2 GLY    15      44.714  93.752  84.487  1.00  0.00           H  
ATOM    213  HA3 GLY    15      45.267  94.944  83.421  1.00  0.00           H  
ATOM    214  C   GLY    15      46.817  93.426  83.926  1.00  0.00           C  
ATOM    215  O   GLY    15      47.607  92.993  84.794  1.00  0.00           O  
ATOM    216  N   ALA    16      46.912  93.032  82.687  1.00  0.00           N  
ATOM    217  H   ALA    16      46.187  93.288  82.032  1.00  0.00           H  
ATOM    218  CA  ALA    16      47.976  92.176  82.216  1.00  0.00           C  
ATOM    219  HA  ALA    16      48.860  92.313  82.838  1.00  0.00           H  
ATOM    220  CB  ALA    16      47.380  90.753  82.208  1.00  0.00           C  
ATOM    221  HB1 ALA    16      48.209  90.095  81.946  1.00  0.00           H  
ATOM    222  HB2 ALA    16      47.040  90.478  83.207  1.00  0.00           H  
ATOM    223  HB3 ALA    16      46.587  90.946  81.486  1.00  0.00           H  
ATOM    224  C   ALA    16      48.444  92.549  80.857  1.00  0.00           C  
ATOM    225  O   ALA    16      47.590  93.001  80.071  1.00  0.00           O  
ATOM    226  N   TYR    17      49.755  92.261  80.475  1.00  0.00           N  
ATOM    227  H   TYR    17      50.402  91.860  81.139  1.00  0.00           H  
ATOM    228  CA  TYR    17      50.159  92.414  79.072  1.00  0.00           C  
ATOM    229  HA  TYR    17      49.296  92.218  78.436  1.00  0.00           H  
ATOM    230  CB  TYR    17      50.675  93.805  78.777  1.00  0.00           C  
ATOM    231  HB2 TYR    17      49.946  94.587  78.989  1.00  0.00           H  
ATOM    232  HB3 TYR    17      51.600  93.987  79.326  1.00  0.00           H  
ATOM    233  CG  TYR    17      50.930  94.051  77.340  1.00  0.00           C  
ATOM    234  CD1 TYR    17      52.128  93.783  76.767  1.00  0.00           C  
ATOM    235  HD1 TYR    17      52.976  93.599  77.411  1.00  0.00           H  
ATOM    236  CE1 TYR    17      52.387  93.995  75.443  1.00  0.00           C  
ATOM    237  HE1 TYR    17      53.344  93.767  74.997  1.00  0.00           H  
ATOM    238  CZ  TYR    17      51.409  94.540  74.627  1.00  0.00           C  
ATOM    239  OH  TYR    17      51.731  94.618  73.331  1.00  0.00           O  
ATOM    240  HH  TYR    17      50.905  94.778  72.867  1.00  0.00           H  
ATOM    241  CE2 TYR    17      50.117  94.824  75.117  1.00  0.00           C  
ATOM    242  HE2 TYR    17      49.363  95.290  74.499  1.00  0.00           H  
ATOM    243  CD2 TYR    17      49.931  94.607  76.527  1.00  0.00           C  
ATOM    244  HD2 TYR    17      49.014  94.938  76.992  1.00  0.00           H  
ATOM    245  C   TYR    17      51.181  91.318  78.777  1.00  0.00           C  
ATOM    246  O   TYR    17      52.159  91.206  79.542  1.00  0.00           O  
ATOM    247  N   PRO    18      51.051  90.552  77.674  1.00  0.00           N  
ATOM    248  CD  PRO    18      49.873  90.662  76.804  1.00  0.00           C  
ATOM    249  HD2 PRO    18      49.937  91.625  76.297  1.00  0.00           H  
ATOM    250  HD3 PRO    18      48.979  90.516  77.410  1.00  0.00           H  
ATOM    251  CG  PRO    18      50.073  89.418  75.847  1.00  0.00           C  
ATOM    252  HG2 PRO    18      50.390  89.666  74.834  1.00  0.00           H  
ATOM    253  HG3 PRO    18      49.154  88.832  75.874  1.00  0.00           H  
ATOM    254  CB  PRO    18      51.179  88.615  76.314  1.00  0.00           C  
ATOM    255  HB2 PRO    18      51.806  88.140  75.560  1.00  0.00           H  
ATOM    256  HB3 PRO    18      50.761  87.912  77.034  1.00  0.00           H  
ATOM    257  CA  PRO    18      52.015  89.509  77.215  1.00  0.00           C  
ATOM    258  HA  PRO    18      52.345  88.913  78.066  1.00  0.00           H  
ATOM    259  C   PRO    18      53.214  90.057  76.435  1.00  0.00           C  
ATOM    260  O   PRO    18      53.156  90.877  75.563  1.00  0.00           O  
ATOM    261  N   THR    19      54.407  89.538  76.760  1.00  0.00           N  
ATOM    262  H   THR    19      54.340  88.632  77.202  1.00  0.00           H  
ATOM    263  CA  THR    19      55.679  89.911  76.078  1.00  0.00           C  
ATOM    264  HA  THR    19      55.464  90.044  75.017  1.00  0.00           H  
ATOM    265  CB  THR    19      56.291  91.245  76.727  1.00  0.00           C  
ATOM    266  HB  THR    19      56.480  91.011  77.775  1.00  0.00           H  
ATOM    267  CG2 THR    19      57.608  91.630  76.129  1.00  0.00           C  
ATOM    268 HG21 THR    19      57.821  92.630  76.508  1.00  0.00           H  
ATOM    269 HG22 THR    19      58.424  90.911  76.199  1.00  0.00           H  
ATOM    270 HG23 THR    19      57.426  91.747  75.061  1.00  0.00           H  
ATOM    271  OG1 THR    19      55.351  92.344  76.565  1.00  0.00           O  
ATOM    272  HG1 THR    19      54.496  91.917  76.475  1.00  0.00           H  
ATOM    273  C   THR    19      56.689  88.844  76.198  1.00  0.00           C  
ATOM    274  O   THR    19      56.819  88.121  77.212  1.00  0.00           O  
ATOM    275  N   GLN    20      57.503  88.689  75.137  1.00  0.00           N  
ATOM    276  H   GLN    20      57.431  89.299  74.335  1.00  0.00           H  
ATOM    277  CA  GLN    20      58.539  87.558  75.038  1.00  0.00           C  
ATOM    278  HA  GLN    20      58.222  86.555  75.326  1.00  0.00           H  
ATOM    279  CB  GLN    20      58.924  87.585  73.543  1.00  0.00           C  
ATOM    280  HB2 GLN    20      59.167  88.643  73.455  1.00  0.00           H  
ATOM    281  HB3 GLN    20      59.808  86.998  73.294  1.00  0.00           H  
ATOM    282  CG  GLN    20      57.861  87.202  72.504  1.00  0.00           C  
ATOM    283  HG2 GLN    20      56.920  87.659  72.808  1.00  0.00           H  
ATOM    284  HG3 GLN    20      58.126  87.531  71.499  1.00  0.00           H  
ATOM    285  CD  GLN    20      57.517  85.716  72.421  1.00  0.00           C  
ATOM    286  OE1 GLN    20      57.889  84.813  73.105  1.00  0.00           O  
ATOM    287  NE2 GLN    20      56.735  85.387  71.448  1.00  0.00           N  
ATOM    288 HE21 GLN    20      56.527  86.081  70.744  1.00  0.00           H  
ATOM    289 HE22 GLN    20      56.411  84.432  71.392  1.00  0.00           H  
ATOM    290  C   GLN    20      59.757  87.871  75.913  1.00  0.00           C  
ATOM    291  O   GLN    20      59.971  89.060  76.134  1.00  0.00           O  
ATOM    292  N   PRO    21      60.511  86.874  76.483  1.00  0.00           N  
ATOM    293  CD  PRO    21      60.369  85.480  76.162  1.00  0.00           C  
ATOM    294  HD2 PRO    21      60.353  85.488  75.073  1.00  0.00           H  
ATOM    295  HD3 PRO    21      59.448  85.105  76.609  1.00  0.00           H  
ATOM    296  CG  PRO    21      61.606  84.827  76.798  1.00  0.00           C  
ATOM    297  HG2 PRO    21      62.457  84.886  76.120  1.00  0.00           H  
ATOM    298  HG3 PRO    21      61.498  83.789  77.111  1.00  0.00           H  
ATOM    299  CB  PRO    21      61.996  85.712  77.961  1.00  0.00           C  
ATOM    300  HB2 PRO    21      63.029  85.561  78.273  1.00  0.00           H  
ATOM    301  HB3 PRO    21      61.295  85.501  78.768  1.00  0.00           H  
ATOM    302  CA  PRO    21      61.681  87.070  77.303  1.00  0.00           C  
ATOM    303  HA  PRO    21      61.503  87.746  78.139  1.00  0.00           H  
ATOM    304  C   PRO    21      62.732  87.689  76.410  1.00  0.00           C  
ATOM    305  O   PRO    21      62.913  87.227  75.265  1.00  0.00           O  
ATOM    306  N   GLY    22      63.519  88.643  76.970  1.00  0.00           N  
ATOM    307  H   GLY    22      63.330  88.904  77.927  1.00  0.00           H  
ATOM    308  CA  GLY    22      64.624  89.334  76.323  1.00  0.00           C  
ATOM    309  HA2 GLY    22      64.375  89.348  75.262  1.00  0.00           H  
ATOM    310  HA3 GLY    22      64.538  90.388  76.591  1.00  0.00           H  
ATOM    311  C   GLY    22      65.942  88.647  76.679  1.00  0.00           C  
ATOM    312  O   GLY    22      65.933  87.447  77.098  1.00  0.00           O  
ATOM    313  N   GLN    23      67.039  89.412  76.725  1.00  0.00           N  
ATOM    314  H   GLN    23      66.987  90.193  76.085  1.00  0.00           H  
ATOM    315  CA  GLN    23      68.301  89.148  77.485  1.00  0.00           C  
ATOM    316  HA  GLN    23      68.079  88.525  78.352  1.00  0.00           H  
ATOM    317  CB  GLN    23      69.302  88.334  76.602  1.00  0.00           C  
ATOM    318  HB2 GLN    23      68.699  87.450  76.392  1.00  0.00           H  
ATOM    319  HB3 GLN    23      69.348  88.822  75.629  1.00  0.00           H  
ATOM    320  CG  GLN    23      70.679  88.121  77.232  1.00  0.00           C  
ATOM    321  HG2 GLN    23      71.158  89.092  77.359  1.00  0.00           H  
ATOM    322  HG3 GLN    23      70.589  87.627  78.200  1.00  0.00           H  
ATOM    323  CD  GLN    23      71.567  87.249  76.402  1.00  0.00           C  
ATOM    324  OE1 GLN    23      71.110  86.520  75.507  1.00  0.00           O  
ATOM    325  NE2 GLN    23      72.902  87.259  76.382  1.00  0.00           N  
ATOM    326 HE21 GLN    23      73.365  87.810  77.091  1.00  0.00           H  
ATOM    327 HE22 GLN    23      73.375  86.522  75.880  1.00  0.00           H  
ATOM    328  C   GLN    23      68.913  90.499  77.889  1.00  0.00           C  
ATOM    329  O   GLN    23      69.006  91.461  77.061  1.00  0.00           O  
ATOM    330  N   GLY    24      69.337  90.507  79.179  1.00  0.00           N  
ATOM    331  H   GLY    24      69.296  89.658  79.725  1.00  0.00           H  
ATOM    332  CA  GLY    24      69.921  91.688  79.806  1.00  0.00           C  
ATOM    333  HA2 GLY    24      69.247  92.517  79.590  1.00  0.00           H  
ATOM    334  HA3 GLY    24      69.920  91.603  80.893  1.00  0.00           H  
ATOM    335  C   GLY    24      71.430  92.069  79.350  1.00  0.00           C  
ATOM    336  O   GLY    24      72.043  91.343  78.570  1.00  0.00           O  
ATOM    337  N   TYR    25      71.887  93.269  79.766  1.00  0.00           N  
ATOM    338  H   TYR    25      71.327  93.944  80.268  1.00  0.00           H  
ATOM    339  CA  TYR    25      73.309  93.674  79.496  1.00  0.00           C  
ATOM    340  HA  TYR    25      73.697  93.105  78.651  1.00  0.00           H  
ATOM    341  CB  TYR    25      73.422  95.089  79.096  1.00  0.00           C  
ATOM    342  HB2 TYR    25      72.997  95.207  78.100  1.00  0.00           H  
ATOM    343  HB3 TYR    25      72.737  95.614  79.762  1.00  0.00           H  
ATOM    344  CG  TYR    25      74.799  95.718  79.195  1.00  0.00           C  
ATOM    345  CD1 TYR    25      75.772  95.283  78.324  1.00  0.00           C  
ATOM    346  HD1 TYR    25      75.629  94.473  77.623  1.00  0.00           H  
ATOM    347  CE1 TYR    25      76.999  95.850  78.386  1.00  0.00           C  
ATOM    348  HE1 TYR    25      77.722  95.435  77.699  1.00  0.00           H  
ATOM    349  CZ  TYR    25      77.304  96.827  79.328  1.00  0.00           C  
ATOM    350  OH  TYR    25      78.490  97.425  79.221  1.00  0.00           O  
ATOM    351  HH  TYR    25      78.829  97.265  78.337  1.00  0.00           H  
ATOM    352  CE2 TYR    25      76.321  97.298  80.263  1.00  0.00           C  
ATOM    353  HE2 TYR    25      76.498  98.088  80.978  1.00  0.00           H  
ATOM    354  CD2 TYR    25      75.070  96.679  80.176  1.00  0.00           C  
ATOM    355  HD2 TYR    25      74.339  97.006  80.900  1.00  0.00           H  
ATOM    356  C   TYR    25      74.195  93.441  80.703  1.00  0.00           C  
ATOM    357  O   TYR    25      73.722  93.706  81.789  1.00  0.00           O  
ATOM    358  N   SER    26      75.445  92.918  80.561  1.00  0.00           N  
ATOM    359  H   SER    26      75.702  92.558  79.653  1.00  0.00           H  
ATOM    360  CA  SER    26      76.306  92.740  81.705  1.00  0.00           C  
ATOM    361  HA  SER    26      75.721  92.565  82.608  1.00  0.00           H  
ATOM    362  CB  SER    26      77.169  91.481  81.534  1.00  0.00           C  
ATOM    363  HB2 SER    26      77.610  91.600  80.544  1.00  0.00           H  
ATOM    364  HB3 SER    26      78.080  91.496  82.133  1.00  0.00           H  
ATOM    365  OG  SER    26      76.495  90.206  81.726  1.00  0.00           O  
ATOM    366  HG  SER    26      77.072  89.509  81.405  1.00  0.00           H  
ATOM    367  C   SER    26      77.145  93.963  82.031  1.00  0.00           C  
ATOM    368  O   SER    26      78.336  94.136  81.606  1.00  0.00           O  
ATOM    369  N   GLN    27      76.644  94.726  83.052  1.00  0.00           N  
ATOM    370  H   GLN    27      75.810  94.377  83.502  1.00  0.00           H  
ATOM    371  CA  GLN    27      77.135  96.077  83.411  1.00  0.00           C  
ATOM    372  HA  GLN    27      77.012  96.753  82.565  1.00  0.00           H  
ATOM    373  CB  GLN    27      76.255  96.520  84.615  1.00  0.00           C  
ATOM    374  HB2 GLN    27      75.207  96.255  84.477  1.00  0.00           H  
ATOM    375  HB3 GLN    27      76.567  96.001  85.520  1.00  0.00           H  
ATOM    376  CG  GLN    27      76.317  98.066  84.785  1.00  0.00           C  
ATOM    377  HG2 GLN    27      77.326  98.445  84.945  1.00  0.00           H  
ATOM    378  HG3 GLN    27      76.105  98.447  83.786  1.00  0.00           H  
ATOM    379  CD  GLN    27      75.302  98.606  85.807  1.00  0.00           C  
ATOM    380  OE1 GLN    27      74.409  97.866  86.208  1.00  0.00           O  
ATOM    381  NE2 GLN    27      75.462  99.767  86.311  1.00  0.00           N  
ATOM    382 HE21 GLN    27      76.229 100.270  85.888  1.00  0.00           H  
ATOM    383 HE22 GLN    27      75.043  99.883  87.222  1.00  0.00           H  
ATOM    384  C   GLN    27      78.607  96.217  83.687  1.00  0.00           C  
ATOM    385  O   GLN    27      79.239  97.149  83.226  1.00  0.00           O  
ATOM    386  N   GLN    28      79.161  95.217  84.411  1.00  0.00           N  
ATOM    387  H   GLN    28      78.582  94.438  84.690  1.00  0.00           H  
ATOM    388  CA  GLN    28      80.569  95.134  84.774  1.00  0.00           C  
ATOM    389  HA  GLN    28      80.673  95.960  85.476  1.00  0.00           H  
ATOM    390  CB  GLN    28      80.726  93.764  85.465  1.00  0.00           C  
ATOM    391  HB2 GLN    28      80.135  93.863  86.375  1.00  0.00           H  
ATOM    392  HB3 GLN    28      80.195  93.031  84.858  1.00  0.00           H  
ATOM    393  CG  GLN    28      82.134  93.263  85.844  1.00  0.00           C  
ATOM    394  HG2 GLN    28      82.060  92.216  86.139  1.00  0.00           H  
ATOM    395  HG3 GLN    28      82.855  93.231  85.027  1.00  0.00           H  
ATOM    396  CD  GLN    28      82.771  94.208  86.917  1.00  0.00           C  
ATOM    397  OE1 GLN    28      82.053  94.939  87.583  1.00  0.00           O  
ATOM    398  NE2 GLN    28      84.073  94.198  87.140  1.00  0.00           N  
ATOM    399 HE21 GLN    28      84.426  94.876  87.800  1.00  0.00           H  
ATOM    400 HE22 GLN    28      84.737  93.645  86.616  1.00  0.00           H  
ATOM    401  C   GLN    28      81.569  95.248  83.642  1.00  0.00           C  
ATOM    402  O   GLN    28      82.689  95.743  83.851  1.00  0.00           O  
ATOM    403  N   SER    29      81.169  94.847  82.390  1.00  0.00           N  
ATOM    404  H   SER    29      80.245  94.493  82.186  1.00  0.00           H  
ATOM    405  CA  SER    29      82.066  94.904  81.209  1.00  0.00           C  
ATOM    406  HA  SER    29      82.977  94.382  81.502  1.00  0.00           H  
ATOM    407  CB  SER    29      81.512  94.038  80.064  1.00  0.00           C  
ATOM    408  HB2 SER    29      82.276  93.909  79.298  1.00  0.00           H  
ATOM    409  HB3 SER    29      81.277  93.131  80.623  1.00  0.00           H  
ATOM    410  OG  SER    29      80.261  94.410  79.516  1.00  0.00           O  
ATOM    411  HG  SER    29      79.594  94.255  80.189  1.00  0.00           H  
ATOM    412  C   SER    29      82.430  96.308  80.654  1.00  0.00           C  
ATOM    413  O   SER    29      83.286  96.399  79.771  1.00  0.00           O  
ATOM    414  N   SER    30      81.836  97.353  81.206  1.00  0.00           N  
ATOM    415  H   SER    30      81.068  97.042  81.783  1.00  0.00           H  
ATOM    416  CA  SER    30      82.130  98.782  81.088  1.00  0.00           C  
ATOM    417  HA  SER    30      82.977  98.923  80.416  1.00  0.00           H  
ATOM    418  CB  SER    30      80.959  99.519  80.388  1.00  0.00           C  
ATOM    419  HB2 SER    30      80.675  99.046  79.448  1.00  0.00           H  
ATOM    420  HB3 SER    30      80.080  99.367  81.014  1.00  0.00           H  
ATOM    421  OG  SER    30      81.296 100.942  80.207  1.00  0.00           O  
ATOM    422  HG  SER    30      81.793 100.991  79.388  1.00  0.00           H  
ATOM    423  C   SER    30      82.308  99.387  82.502  1.00  0.00           C  
ATOM    424  O   SER    30      81.372  99.961  83.055  1.00  0.00           O  
ATOM    425  N   GLN    31      83.436  99.339  83.167  1.00  0.00           N  
ATOM    426  H   GLN    31      83.396  99.629  84.133  1.00  0.00           H  
ATOM    427  CA  GLN    31      84.656  98.668  82.669  1.00  0.00           C  
ATOM    428  HA  GLN    31      84.451  98.311  81.659  1.00  0.00           H  
ATOM    429  CB  GLN    31      85.760  99.736  82.724  1.00  0.00           C  
ATOM    430  HB2 GLN    31      85.735 100.171  83.723  1.00  0.00           H  
ATOM    431  HB3 GLN    31      86.709  99.203  82.680  1.00  0.00           H  
ATOM    432  CG  GLN    31      85.619 100.776  81.549  1.00  0.00           C  
ATOM    433  HG2 GLN    31      84.601 101.159  81.476  1.00  0.00           H  
ATOM    434  HG3 GLN    31      86.218 101.635  81.852  1.00  0.00           H  
ATOM    435  CD  GLN    31      86.000 100.299  80.170  1.00  0.00           C  
ATOM    436  OE1 GLN    31      85.819  99.136  79.822  1.00  0.00           O  
ATOM    437  NE2 GLN    31      86.612 101.098  79.311  1.00  0.00           N  
ATOM    438 HE21 GLN    31      86.891 100.798  78.387  1.00  0.00           H  
ATOM    439 HE22 GLN    31      86.582 102.051  79.646  1.00  0.00           H  
ATOM    440  C   GLN    31      85.215  97.523  83.537  1.00  0.00           C  
ATOM    441  O   GLN    31      85.209  97.716  84.796  1.00  0.00           O  
ATOM    442  N   PRO    32      85.778  96.432  82.959  1.00  0.00           N  
ATOM    443  CD  PRO    32      86.032  96.157  81.557  1.00  0.00           C  
ATOM    444  HD2 PRO    32      87.072  96.387  81.326  1.00  0.00           H  
ATOM    445  HD3 PRO    32      85.407  96.574  80.767  1.00  0.00           H  
ATOM    446  CG  PRO    32      86.039  94.605  81.487  1.00  0.00           C  
ATOM    447  HG2 PRO    32      86.636  94.241  80.651  1.00  0.00           H  
ATOM    448  HG3 PRO    32      85.013  94.260  81.365  1.00  0.00           H  
ATOM    449  CB  PRO    32      86.680  94.233  82.847  1.00  0.00           C  
ATOM    450  HB2 PRO    32      87.760  94.384  82.841  1.00  0.00           H  
ATOM    451  HB3 PRO    32      86.484  93.235  83.239  1.00  0.00           H  
ATOM    452  CA  PRO    32      86.143  95.326  83.762  1.00  0.00           C  
ATOM    453  HA  PRO    32      85.222  94.991  84.239  1.00  0.00           H  
ATOM    454  C   PRO    32      87.164  95.693  84.862  1.00  0.00           C  
ATOM    455  O   PRO    32      88.044  96.481  84.531  1.00  0.00           O  
ATOM    456  N   TYR    33      87.157  95.072  86.095  1.00  0.00           N  
ATOM    457  H   TYR    33      86.348  94.483  86.234  1.00  0.00           H  
ATOM    458  CA  TYR    33      88.310  95.127  87.011  1.00  0.00           C  
ATOM    459  HA  TYR    33      88.545  96.172  87.216  1.00  0.00           H  
ATOM    460  CB  TYR    33      87.914  94.595  88.375  1.00  0.00           C  
ATOM    461  HB2 TYR    33      87.770  93.536  88.158  1.00  0.00           H  
ATOM    462  HB3 TYR    33      88.694  94.755  89.119  1.00  0.00           H  
ATOM    463  CG  TYR    33      86.660  95.158  89.011  1.00  0.00           C  
ATOM    464  CD1 TYR    33      86.457  96.602  89.090  1.00  0.00           C  
ATOM    465  HD1 TYR    33      87.267  97.231  88.752  1.00  0.00           H  
ATOM    466  CE1 TYR    33      85.238  97.017  89.661  1.00  0.00           C  
ATOM    467  HE1 TYR    33      85.034  98.068  89.808  1.00  0.00           H  
ATOM    468  CZ  TYR    33      84.377  96.161  90.350  1.00  0.00           C  
ATOM    469  OH  TYR    33      83.305  96.646  91.028  1.00  0.00           O  
ATOM    470  HH  TYR    33      82.857  95.915  91.461  1.00  0.00           H  
ATOM    471  CE2 TYR    33      84.679  94.754  90.330  1.00  0.00           C  
ATOM    472  HE2 TYR    33      84.072  94.105  90.943  1.00  0.00           H  
ATOM    473  CD2 TYR    33      85.847  94.234  89.663  1.00  0.00           C  
ATOM    474  HD2 TYR    33      85.973  93.165  89.574  1.00  0.00           H  
ATOM    475  C   TYR    33      89.652  94.465  86.545  1.00  0.00           C  
ATOM    476  O   TYR    33      90.746  95.029  86.670  1.00  0.00           O  
ATOM    477  N   GLY    34      89.543  93.329  85.891  1.00  0.00           N  
ATOM    478  H   GLY    34      88.611  93.020  85.654  1.00  0.00           H  
ATOM    479  CA  GLY    34      90.638  92.576  85.348  1.00  0.00           C  
ATOM    480  HA2 GLY    34      90.254  92.103  84.444  1.00  0.00           H  
ATOM    481  HA3 GLY    34      91.460  93.153  84.924  1.00  0.00           H  
ATOM    482  C   GLY    34      91.024  91.372  86.204  1.00  0.00           C  
ATOM    483  O   GLY    34      90.709  91.284  87.372  1.00  0.00           O  
ATOM    484  N   GLN    35      91.805  90.496  85.602  1.00  0.00           N  
ATOM    485  H   GLN    35      92.061  90.675  84.641  1.00  0.00           H  
ATOM    486  CA  GLN    35      92.277  89.247  86.193  1.00  0.00           C  
ATOM    487  HA  GLN    35      92.398  89.355  87.271  1.00  0.00           H  
ATOM    488  CB  GLN    35      91.379  88.019  85.830  1.00  0.00           C  
ATOM    489  HB2 GLN    35      90.383  88.277  86.189  1.00  0.00           H  
ATOM    490  HB3 GLN    35      91.383  88.013  84.740  1.00  0.00           H  
ATOM    491  CG  GLN    35      91.859  86.642  86.473  1.00  0.00           C  
ATOM    492  HG2 GLN    35      91.444  85.817  85.894  1.00  0.00           H  
ATOM    493  HG3 GLN    35      92.935  86.486  86.395  1.00  0.00           H  
ATOM    494  CD  GLN    35      91.330  86.369  87.888  1.00  0.00           C  
ATOM    495  OE1 GLN    35      91.320  87.287  88.715  1.00  0.00           O  
ATOM    496  NE2 GLN    35      90.907  85.187  88.224  1.00  0.00           N  
ATOM    497 HE21 GLN    35      91.019  84.329  87.704  1.00  0.00           H  
ATOM    498 HE22 GLN    35      90.481  85.142  89.139  1.00  0.00           H  
ATOM    499  C   GLN    35      93.640  89.064  85.513  1.00  0.00           C  
ATOM    500  O   GLN    35      93.735  88.735  84.363  1.00  0.00           O  
ATOM    501  N   GLN    36      94.740  89.274  86.211  1.00  0.00           N  
ATOM    502  H   GLN    36      95.598  89.088  85.711  1.00  0.00           H  
ATOM    503  CA  GLN    36      94.918  89.715  87.573  1.00  0.00           C  
ATOM    504  HA  GLN    36      94.269  89.239  88.308  1.00  0.00           H  
ATOM    505  CB  GLN    36      96.296  89.340  88.191  1.00  0.00           C  
ATOM    506  HB2 GLN    36      96.349  89.681  89.225  1.00  0.00           H  
ATOM    507  HB3 GLN    36      96.423  88.260  88.127  1.00  0.00           H  
ATOM    508  CG  GLN    36      97.461  89.974  87.441  1.00  0.00           C  
ATOM    509  HG2 GLN    36      97.534  89.675  86.395  1.00  0.00           H  
ATOM    510  HG3 GLN    36      97.339  91.052  87.343  1.00  0.00           H  
ATOM    511  CD  GLN    36      98.830  89.892  88.091  1.00  0.00           C  
ATOM    512  OE1 GLN    36      99.037  89.245  89.109  1.00  0.00           O  
ATOM    513  NE2 GLN    36      99.817  90.344  87.389  1.00  0.00           N  
ATOM    514 HE21 GLN    36      99.644  91.033  86.671  1.00  0.00           H  
ATOM    515 HE22 GLN    36     100.730  90.121  87.758  1.00  0.00           H  
ATOM    516  C   GLN    36      94.564  91.183  87.688  1.00  0.00           C  
ATOM    517  O   GLN    36      94.893  91.949  86.769  1.00  0.00           O  
ATOM    518  N   SER    37      93.836  91.524  88.776  1.00  0.00           N  
ATOM    519  H   SER    37      93.496  90.806  89.400  1.00  0.00           H  
ATOM    520  CA  SER    37      93.263  92.907  89.018  1.00  0.00           C  
ATOM    521  HA  SER    37      92.823  93.187  88.061  1.00  0.00           H  
ATOM    522  CB  SER    37      92.043  92.776  90.032  1.00  0.00           C  
ATOM    523  HB2 SER    37      91.560  93.741  90.186  1.00  0.00           H  
ATOM    524  HB3 SER    37      91.311  91.997  89.820  1.00  0.00           H  
ATOM    525  OG  SER    37      92.477  92.539  91.347  1.00  0.00           O  
ATOM    526  HG  SER    37      92.874  91.665  91.355  1.00  0.00           H  
ATOM    527  C   SER    37      94.369  93.871  89.433  1.00  0.00           C  
ATOM    528  O   SER    37      94.048  95.028  89.530  1.00  0.00           O  
ATOM    529  N   TYR    38      95.571  93.433  89.915  1.00  0.00           N  
ATOM    530  H   TYR    38      95.637  92.447  90.122  1.00  0.00           H  
ATOM    531  CA  TYR    38      96.684  94.343  90.019  1.00  0.00           C  
ATOM    532  HA  TYR    38      96.590  94.992  90.889  1.00  0.00           H  
ATOM    533  CB  TYR    38      97.991  93.498  90.134  1.00  0.00           C  
ATOM    534  HB2 TYR    38      97.917  92.753  90.926  1.00  0.00           H  
ATOM    535  HB3 TYR    38      98.124  92.943  89.205  1.00  0.00           H  
ATOM    536  CG  TYR    38      99.198  94.374  90.390  1.00  0.00           C  
ATOM    537  CD1 TYR    38     100.028  94.687  89.325  1.00  0.00           C  
ATOM    538  HD1 TYR    38      99.789  94.199  88.391  1.00  0.00           H  
ATOM    539  CE1 TYR    38     101.122  95.570  89.488  1.00  0.00           C  
ATOM    540  HE1 TYR    38     101.721  95.805  88.620  1.00  0.00           H  
ATOM    541  CZ  TYR    38     101.370  96.189  90.700  1.00  0.00           C  
ATOM    542  OH  TYR    38     102.252  97.171  90.833  1.00  0.00           O  
ATOM    543  HH  TYR    38     102.838  97.244  90.076  1.00  0.00           H  
ATOM    544  CE2 TYR    38     100.556  95.851  91.856  1.00  0.00           C  
ATOM    545  HE2 TYR    38     100.606  96.269  92.850  1.00  0.00           H  
ATOM    546  CD2 TYR    38      99.470  94.974  91.658  1.00  0.00           C  
ATOM    547  HD2 TYR    38      98.821  94.834  92.510  1.00  0.00           H  
ATOM    548  C   TYR    38      96.834  95.391  88.904  1.00  0.00           C  
ATOM    549  O   TYR    38      96.680  95.078  87.736  1.00  0.00           O  
ATOM    550  N   SER    39      97.289  96.594  89.249  1.00  0.00           N  
ATOM    551  H   SER    39      97.361  96.860  90.221  1.00  0.00           H  
ATOM    552  CA  SER    39      97.422  97.687  88.320  1.00  0.00           C  
ATOM    553  HA  SER    39      97.731  97.292  87.352  1.00  0.00           H  
ATOM    554  CB  SER    39      96.152  98.560  88.201  1.00  0.00           C  
ATOM    555  HB2 SER    39      96.186  99.361  87.463  1.00  0.00           H  
ATOM    556  HB3 SER    39      95.312  97.924  87.921  1.00  0.00           H  
ATOM    557  OG  SER    39      95.752  99.188  89.477  1.00  0.00           O  
ATOM    558  HG  SER    39      95.401  98.502  90.049  1.00  0.00           H  
ATOM    559  C   SER    39      98.639  98.627  88.765  1.00  0.00           C  
ATOM    560  O   SER    39      99.256  98.543  89.833  1.00  0.00           O  
ATOM    561  N   GLY    40      99.065  99.464  87.805  1.00  0.00           N  
ATOM    562  H   GLY    40      98.612  99.582  86.910  1.00  0.00           H  
ATOM    563  CA  GLY    40     100.327 100.227  87.927  1.00  0.00           C  
ATOM    564  HA2 GLY    40     100.313 100.863  87.042  1.00  0.00           H  
ATOM    565  HA3 GLY    40     100.296 100.832  88.833  1.00  0.00           H  
ATOM    566  C   GLY    40     101.555  99.307  87.890  1.00  0.00           C  
ATOM    567  O   GLY    40     101.666  98.307  87.202  1.00  0.00           O  
ATOM    568  N   TYR    41     102.746  99.665  88.396  1.00  0.00           N  
ATOM    569  H   TYR    41     103.570  99.100  88.245  1.00  0.00           H  
ATOM    570  CA  TYR    41     102.951 100.874  89.242  1.00  0.00           C  
ATOM    571  HA  TYR    41     102.357 101.682  88.814  1.00  0.00           H  
ATOM    572  CB  TYR    41     102.697 100.634  90.697  1.00  0.00           C  
ATOM    573  HB2 TYR    41     101.674 100.302  90.873  1.00  0.00           H  
ATOM    574  HB3 TYR    41     103.343  99.819  91.024  1.00  0.00           H  
ATOM    575  CG  TYR    41     103.039 101.891  91.531  1.00  0.00           C  
ATOM    576  CD1 TYR    41     104.060 101.983  92.509  1.00  0.00           C  
ATOM    577  HD1 TYR    41     104.597 101.088  92.785  1.00  0.00           H  
ATOM    578  CE1 TYR    41     104.379 103.246  93.085  1.00  0.00           C  
ATOM    579  HE1 TYR    41     105.111 103.287  93.878  1.00  0.00           H  
ATOM    580  CZ  TYR    41     103.808 104.437  92.533  1.00  0.00           C  
ATOM    581  OH  TYR    41     104.246 105.595  93.015  1.00  0.00           O  
ATOM    582  HH  TYR    41     104.758 105.481  93.819  1.00  0.00           H  
ATOM    583  CE2 TYR    41     102.665 104.354  91.710  1.00  0.00           C  
ATOM    584  HE2 TYR    41     102.099 105.193  91.335  1.00  0.00           H  
ATOM    585  CD2 TYR    41     102.296 103.077  91.235  1.00  0.00           C  
ATOM    586  HD2 TYR    41     101.438 103.044  90.581  1.00  0.00           H  
ATOM    587  C   TYR    41     104.418 101.298  88.932  1.00  0.00           C  
ATOM    588  O   TYR    41     105.227 100.447  88.485  1.00  0.00           O  
ATOM    589  N   SER    42     104.789 102.557  89.214  1.00  0.00           N  
ATOM    590  H   SER    42     104.062 103.254  89.286  1.00  0.00           H  
ATOM    591  CA  SER    42     106.153 102.971  89.328  1.00  0.00           C  
ATOM    592  HA  SER    42     106.715 102.133  89.740  1.00  0.00           H  
ATOM    593  CB  SER    42     106.853 103.248  87.981  1.00  0.00           C  
ATOM    594  HB2 SER    42     106.752 102.382  87.327  1.00  0.00           H  
ATOM    595  HB3 SER    42     106.528 104.211  87.586  1.00  0.00           H  
ATOM    596  OG  SER    42     108.258 103.426  88.196  1.00  0.00           O  
ATOM    597  HG  SER    42     108.570 103.880  87.410  1.00  0.00           H  
ATOM    598  C   SER    42     106.385 104.262  90.108  1.00  0.00           C  
ATOM    599  O   SER    42     105.748 105.283  89.758  1.00  0.00           O  
ATOM    600  N   GLN    43     107.232 104.272  91.189  1.00  0.00           N  
ATOM    601  H   GLN    43     107.783 103.443  91.361  1.00  0.00           H  
ATOM    602  CA  GLN    43     107.621 105.319  92.008  1.00  0.00           C  
ATOM    603  HA  GLN    43     106.643 105.619  92.384  1.00  0.00           H  
ATOM    604  CB  GLN    43     108.530 104.723  93.127  1.00  0.00           C  
ATOM    605  HB2 GLN    43     108.217 103.744  93.490  1.00  0.00           H  
ATOM    606  HB3 GLN    43     109.489 104.425  92.703  1.00  0.00           H  
ATOM    607  CG  GLN    43     108.601 105.733  94.276  1.00  0.00           C  
ATOM    608  HG2 GLN    43     109.324 105.355  94.999  1.00  0.00           H  
ATOM    609  HG3 GLN    43     109.084 106.690  94.080  1.00  0.00           H  
ATOM    610  CD  GLN    43     107.244 105.990  95.025  1.00  0.00           C  
ATOM    611  OE1 GLN    43     106.257 105.306  94.846  1.00  0.00           O  
ATOM    612  NE2 GLN    43     107.203 106.993  95.881  1.00  0.00           N  
ATOM    613 HE21 GLN    43     107.993 107.585  96.096  1.00  0.00           H  
ATOM    614 HE22 GLN    43     106.345 107.050  96.411  1.00  0.00           H  
ATOM    615  C   GLN    43     108.281 106.514  91.282  1.00  0.00           C  
ATOM    616  O   GLN    43     108.019 107.648  91.649  1.00  0.00           O  
ATOM    617  N   SER    44     109.132 106.403  90.248  1.00  0.00           N  
ATOM    618  H   SER    44     109.309 105.447  89.974  1.00  0.00           H  
ATOM    619  CA  SER    44     109.790 107.538  89.554  1.00  0.00           C  
ATOM    620  HA  SER    44     109.891 108.299  90.328  1.00  0.00           H  
ATOM    621  CB  SER    44     111.144 107.141  89.074  1.00  0.00           C  
ATOM    622  HB2 SER    44     110.939 106.346  88.358  1.00  0.00           H  
ATOM    623  HB3 SER    44     111.489 107.928  88.403  1.00  0.00           H  
ATOM    624  OG  SER    44     112.084 106.917  90.112  1.00  0.00           O  
ATOM    625  HG  SER    44     112.593 107.725  90.215  1.00  0.00           H  
ATOM    626  C   SER    44     108.898 108.034  88.397  1.00  0.00           C  
ATOM    627  O   SER    44     109.149 107.760  87.232  1.00  0.00           O  
ATOM    628  N   THR    45     107.866 108.739  88.844  1.00  0.00           N  
ATOM    629  H   THR    45     107.690 108.754  89.838  1.00  0.00           H  
ATOM    630  CA  THR    45     106.896 109.471  87.986  1.00  0.00           C  
ATOM    631  HA  THR    45     107.320 109.528  86.983  1.00  0.00           H  
ATOM    632  CB  THR    45     105.511 108.763  87.920  1.00  0.00           C  
ATOM    633  HB  THR    45     105.333 108.576  88.979  1.00  0.00           H  
ATOM    634  CG2 THR    45     104.460 109.514  87.099  1.00  0.00           C  
ATOM    635 HG21 THR    45     103.536 108.945  86.998  1.00  0.00           H  
ATOM    636 HG22 THR    45     104.167 110.414  87.639  1.00  0.00           H  
ATOM    637 HG23 THR    45     104.880 109.757  86.123  1.00  0.00           H  
ATOM    638  OG1 THR    45     105.747 107.541  87.195  1.00  0.00           O  
ATOM    639  HG1 THR    45     106.351 107.003  87.713  1.00  0.00           H  
ATOM    640  C   THR    45     106.719 110.845  88.695  1.00  0.00           C  
ATOM    641  O   THR    45     106.525 110.966  89.934  1.00  0.00           O  
ATOM    642  N   ASP    46     106.744 111.891  87.887  1.00  0.00           N  
ATOM    643  H   ASP    46     106.892 111.761  86.897  1.00  0.00           H  
ATOM    644  CA  ASP    46     106.928 113.239  88.402  1.00  0.00           C  
ATOM    645  HA  ASP    46     107.809 113.139  89.037  1.00  0.00           H  
ATOM    646  CB  ASP    46     107.156 114.139  87.167  1.00  0.00           C  
ATOM    647  HB2 ASP    46     107.867 113.786  86.421  1.00  0.00           H  
ATOM    648  HB3 ASP    46     106.238 114.317  86.606  1.00  0.00           H  
ATOM    649  CG  ASP    46     107.447 115.612  87.641  1.00  0.00           C  
ATOM    650  OD1 ASP    46     108.631 115.920  87.900  1.00  0.00           O  
ATOM    651  OD2 ASP    46     106.503 116.339  87.893  1.00  0.00           O  
ATOM    652  C   ASP    46     105.862 113.829  89.389  1.00  0.00           C  
ATOM    653  O   ASP    46     104.676 113.861  89.102  1.00  0.00           O  
ATOM    654  N   THR    47     106.365 114.461  90.508  1.00  0.00           N  
ATOM    655  H   THR    47     107.364 114.427  90.651  1.00  0.00           H  
ATOM    656  CA  THR    47     105.523 115.106  91.550  1.00  0.00           C  
ATOM    657  HA  THR    47     104.487 115.085  91.210  1.00  0.00           H  
ATOM    658  CB  THR    47     105.560 114.401  92.908  1.00  0.00           C  
ATOM    659  HB  THR    47     104.822 114.879  93.552  1.00  0.00           H  
ATOM    660  CG2 THR    47     105.219 112.852  92.763  1.00  0.00           C  
ATOM    661 HG21 THR    47     105.255 112.326  93.717  1.00  0.00           H  
ATOM    662 HG22 THR    47     104.180 112.642  92.508  1.00  0.00           H  
ATOM    663 HG23 THR    47     105.917 112.525  91.991  1.00  0.00           H  
ATOM    664  OG1 THR    47     106.798 114.525  93.615  1.00  0.00           O  
ATOM    665  HG1 THR    47     107.106 115.433  93.678  1.00  0.00           H  
ATOM    666  C   THR    47     106.044 116.523  91.820  1.00  0.00           C  
ATOM    667  O   THR    47     106.095 117.051  92.961  1.00  0.00           O  
ATOM    668  N   SER    48     106.414 117.208  90.715  1.00  0.00           N  
ATOM    669  H   SER    48     106.537 116.706  89.847  1.00  0.00           H  
ATOM    670  CA  SER    48     106.649 118.664  90.702  1.00  0.00           C  
ATOM    671  HA  SER    48     107.400 119.030  91.402  1.00  0.00           H  
ATOM    672  CB  SER    48     107.298 119.033  89.372  1.00  0.00           C  
ATOM    673  HB2 SER    48     107.773 120.010  89.462  1.00  0.00           H  
ATOM    674  HB3 SER    48     108.066 118.284  89.179  1.00  0.00           H  
ATOM    675  OG  SER    48     106.309 118.967  88.353  1.00  0.00           O  
ATOM    676  HG  SER    48     106.281 118.024  88.174  1.00  0.00           H  
ATOM    677  C   SER    48     105.371 119.518  91.024  1.00  0.00           C  
ATOM    678  O   SER    48     104.209 119.164  90.802  1.00  0.00           O  
ATOM    679  N   GLY    49     105.599 120.717  91.657  1.00  0.00           N  
ATOM    680  H   GLY    49     106.572 120.909  91.849  1.00  0.00           H  
ATOM    681  CA  GLY    49     104.644 121.622  92.249  1.00  0.00           C  
ATOM    682  HA2 GLY    49     104.448 122.448  91.565  1.00  0.00           H  
ATOM    683  HA3 GLY    49     103.724 121.041  92.304  1.00  0.00           H  
ATOM    684  C   GLY    49     105.094 122.109  93.644  1.00  0.00           C  
ATOM    685  O   GLY    49     105.774 121.387  94.355  1.00  0.00           O  
ATOM    686  N   TYR    50     104.735 123.320  94.067  1.00  0.00           N  
ATOM    687  H   TYR    50     105.059 123.681  94.953  1.00  0.00           H  
ATOM    688  CA  TYR    50     103.867 124.292  93.386  1.00  0.00           C  
ATOM    689  HA  TYR    50     104.290 124.556  92.417  1.00  0.00           H  
ATOM    690  CB  TYR    50     102.435 123.787  93.241  1.00  0.00           C  
ATOM    691  HB2 TYR    50     102.300 122.922  92.593  1.00  0.00           H  
ATOM    692  HB3 TYR    50     102.054 123.682  94.257  1.00  0.00           H  
ATOM    693  CG  TYR    50     101.497 124.781  92.582  1.00  0.00           C  
ATOM    694  CD1 TYR    50     100.890 125.856  93.299  1.00  0.00           C  
ATOM    695  HD1 TYR    50     101.174 125.974  94.334  1.00  0.00           H  
ATOM    696  CE1 TYR    50     100.038 126.729  92.656  1.00  0.00           C  
ATOM    697  HE1 TYR    50      99.635 127.577  93.190  1.00  0.00           H  
ATOM    698  CZ  TYR    50      99.744 126.537  91.347  1.00  0.00           C  
ATOM    699  OH  TYR    50      98.919 127.449  90.697  1.00  0.00           O  
ATOM    700  HH  TYR    50      98.329 127.007  90.082  1.00  0.00           H  
ATOM    701  CE2 TYR    50     100.265 125.467  90.646  1.00  0.00           C  
ATOM    702  HE2 TYR    50      99.824 125.313  89.673  1.00  0.00           H  
ATOM    703  CD2 TYR    50     101.150 124.567  91.253  1.00  0.00           C  
ATOM    704  HD2 TYR    50     101.531 123.730  90.686  1.00  0.00           H  
ATOM    705  C   TYR    50     103.876 125.503  94.320  1.00  0.00           C  
ATOM    706  O   TYR    50     103.641 125.379  95.503  1.00  0.00           O  
ATOM    707  N   GLY    51     104.224 126.682  93.825  1.00  0.00           N  
ATOM    708  H   GLY    51     104.207 127.490  94.430  1.00  0.00           H  
ATOM    709  CA  GLY    51     104.749 127.038  92.450  1.00  0.00           C  
ATOM    710  HA2 GLY    51     105.600 126.388  92.246  1.00  0.00           H  
ATOM    711  HA3 GLY    51     103.974 126.854  91.707  1.00  0.00           H  
ATOM    712  C   GLY    51     105.222 128.476  92.202  1.00  0.00           C  
ATOM    713  O   GLY    51     104.852 129.414  92.936  1.00  0.00           O  
ATOM    714  N   GLN    52     106.164 128.645  91.312  1.00  0.00           N  
ATOM    715  H   GLN    52     106.447 127.861  90.742  1.00  0.00           H  
ATOM    716  CA  GLN    52     106.931 129.936  91.115  1.00  0.00           C  
ATOM    717  HA  GLN    52     106.169 130.716  91.115  1.00  0.00           H  
ATOM    718  CB  GLN    52     107.853 130.204  92.339  1.00  0.00           C  
ATOM    719  HB2 GLN    52     107.171 130.188  93.189  1.00  0.00           H  
ATOM    720  HB3 GLN    52     108.691 129.508  92.391  1.00  0.00           H  
ATOM    721  CG  GLN    52     108.697 131.555  92.296  1.00  0.00           C  
ATOM    722  HG2 GLN    52     109.549 131.468  91.623  1.00  0.00           H  
ATOM    723  HG3 GLN    52     108.008 132.332  91.963  1.00  0.00           H  
ATOM    724  CD  GLN    52     109.327 131.914  93.630  1.00  0.00           C  
ATOM    725  OE1 GLN    52     110.553 132.025  93.781  1.00  0.00           O  
ATOM    726  NE2 GLN    52     108.503 132.142  94.631  1.00  0.00           N  
ATOM    727 HE21 GLN    52     107.520 132.263  94.431  1.00  0.00           H  
ATOM    728 HE22 GLN    52     109.008 132.344  95.482  1.00  0.00           H  
ATOM    729  C   GLN    52     107.784 129.929  89.859  1.00  0.00           C  
ATOM    730  O   GLN    52     108.962 129.586  89.911  1.00  0.00           O  
ATOM    731  N   SER    53     107.276 130.139  88.679  1.00  0.00           N  
ATOM    732  H   SER    53     107.905 129.990  87.902  1.00  0.00           H  
ATOM    733  CA  SER    53     105.875 130.659  88.340  1.00  0.00           C  
ATOM    734  HA  SER    53     105.576 131.373  89.107  1.00  0.00           H  
ATOM    735  CB  SER    53     105.920 131.466  87.049  1.00  0.00           C  
ATOM    736  HB2 SER    53     106.592 132.317  87.163  1.00  0.00           H  
ATOM    737  HB3 SER    53     106.428 130.850  86.307  1.00  0.00           H  
ATOM    738  OG  SER    53     104.581 131.806  86.634  1.00  0.00           O  
ATOM    739  HG  SER    53     104.337 132.421  87.329  1.00  0.00           H  
ATOM    740  C   SER    53     104.816 129.500  88.193  1.00  0.00           C  
ATOM    741  O   SER    53     105.143 128.371  87.797  1.00  0.00           O  
ATOM    742  N   SER    54     103.489 129.726  88.307  1.00  0.00           N  
ATOM    743  H   SER    54     103.187 130.635  88.625  1.00  0.00           H  
ATOM    744  CA  SER    54     102.456 128.714  88.029  1.00  0.00           C  
ATOM    745  HA  SER    54     102.816 127.829  88.554  1.00  0.00           H  
ATOM    746  CB  SER    54     101.180 129.014  88.703  1.00  0.00           C  
ATOM    747  HB2 SER    54     100.579 128.110  88.601  1.00  0.00           H  
ATOM    748  HB3 SER    54     101.442 129.259  89.732  1.00  0.00           H  
ATOM    749  OG  SER    54     100.451 130.067  88.050  1.00  0.00           O  
ATOM    750  HG  SER    54      99.516 129.927  88.223  1.00  0.00           H  
ATOM    751  C   SER    54     102.418 128.373  86.484  1.00  0.00           C  
ATOM    752  O   SER    54     101.900 127.355  86.179  1.00  0.00           O  
ATOM    753  N   TYR    55     102.781 129.279  85.596  1.00  0.00           N  
ATOM    754  H   TYR    55     103.221 130.119  85.945  1.00  0.00           H  
ATOM    755  CA  TYR    55     102.833 129.059  84.133  1.00  0.00           C  
ATOM    756  HA  TYR    55     102.734 127.988  83.952  1.00  0.00           H  
ATOM    757  CB  TYR    55     101.536 129.596  83.350  1.00  0.00           C  
ATOM    758  HB2 TYR    55     101.306 130.610  83.678  1.00  0.00           H  
ATOM    759  HB3 TYR    55     101.772 129.560  82.287  1.00  0.00           H  
ATOM    760  CG  TYR    55     100.271 128.758  83.470  1.00  0.00           C  
ATOM    761  CD1 TYR    55      99.562 128.702  84.736  1.00  0.00           C  
ATOM    762  HD1 TYR    55      99.822 129.266  85.619  1.00  0.00           H  
ATOM    763  CE1 TYR    55      98.318 127.980  84.851  1.00  0.00           C  
ATOM    764  HE1 TYR    55      97.772 127.924  85.781  1.00  0.00           H  
ATOM    765  CZ  TYR    55      97.802 127.315  83.680  1.00  0.00           C  
ATOM    766  OH  TYR    55      96.624 126.711  83.640  1.00  0.00           O  
ATOM    767  HH  TYR    55      96.628 126.004  82.990  1.00  0.00           H  
ATOM    768  CE2 TYR    55      98.534 127.311  82.463  1.00  0.00           C  
ATOM    769  HE2 TYR    55      98.137 126.798  81.599  1.00  0.00           H  
ATOM    770  CD2 TYR    55      99.704 128.101  82.348  1.00  0.00           C  
ATOM    771  HD2 TYR    55     100.125 128.261  81.367  1.00  0.00           H  
ATOM    772  C   TYR    55     104.107 129.553  83.449  1.00  0.00           C  
ATOM    773  O   TYR    55     104.209 130.780  83.265  1.00  0.00           O  
ATOM    774  N   SER    56     105.094 128.792  83.012  1.00  0.00           N  
ATOM    775  H   SER    56     105.910 129.351  82.813  1.00  0.00           H  
ATOM    776  CA  SER    56     105.503 127.411  83.369  1.00  0.00           C  
ATOM    777  HA  SER    56     106.417 127.252  82.796  1.00  0.00           H  
ATOM    778  CB  SER    56     106.014 127.330  84.807  1.00  0.00           C  
ATOM    779  HB2 SER    56     105.199 127.556  85.495  1.00  0.00           H  
ATOM    780  HB3 SER    56     106.435 126.374  85.118  1.00  0.00           H  
ATOM    781  OG  SER    56     107.049 128.279  85.003  1.00  0.00           O  
ATOM    782  HG  SER    56     107.360 128.121  85.897  1.00  0.00           H  
ATOM    783  C   SER    56     104.504 126.265  83.026  1.00  0.00           C  
ATOM    784  O   SER    56     104.005 125.590  83.831  1.00  0.00           O  
ATOM    785  N   SER    57     103.938 126.261  81.823  1.00  0.00           N  
ATOM    786  H   SER    57     103.211 125.570  81.704  1.00  0.00           H  
ATOM    787  CA  SER    57     104.266 126.993  80.627  1.00  0.00           C  
ATOM    788  HA  SER    57     105.297 127.344  80.583  1.00  0.00           H  
ATOM    789  CB  SER    57     104.406 125.998  79.468  1.00  0.00           C  
ATOM    790  HB2 SER    57     105.164 125.230  79.618  1.00  0.00           H  
ATOM    791  HB3 SER    57     103.442 125.510  79.326  1.00  0.00           H  
ATOM    792  OG  SER    57     104.714 126.717  78.292  1.00  0.00           O  
ATOM    793  HG  SER    57     105.647 126.940  78.318  1.00  0.00           H  
ATOM    794  C   SER    57     103.231 128.145  80.306  1.00  0.00           C  
ATOM    795  O   SER    57     102.050 127.952  80.265  1.00  0.00           O  
ATOM    796  N   TYR    58     103.681 129.336  79.949  1.00  0.00           N  
ATOM    797  H   TYR    58     104.673 129.517  79.888  1.00  0.00           H  
ATOM    798  CA  TYR    58     102.835 130.473  79.591  1.00  0.00           C  
ATOM    799  HA  TYR    58     102.163 130.689  80.422  1.00  0.00           H  
ATOM    800  CB  TYR    58     103.621 131.755  79.410  1.00  0.00           C  
ATOM    801  HB2 TYR    58     104.491 131.813  80.064  1.00  0.00           H  
ATOM    802  HB3 TYR    58     104.137 131.689  78.452  1.00  0.00           H  
ATOM    803  CG  TYR    58     102.796 132.971  79.490  1.00  0.00           C  
ATOM    804  CD1 TYR    58     102.177 133.457  78.310  1.00  0.00           C  
ATOM    805  HD1 TYR    58     102.418 132.928  77.400  1.00  0.00           H  
ATOM    806  CE1 TYR    58     101.379 134.660  78.314  1.00  0.00           C  
ATOM    807  HE1 TYR    58     100.878 135.068  77.448  1.00  0.00           H  
ATOM    808  CZ  TYR    58     101.155 135.278  79.524  1.00  0.00           C  
ATOM    809  OH  TYR    58     100.591 136.414  79.495  1.00  0.00           O  
ATOM    810  HH  TYR    58      99.762 136.358  79.014  1.00  0.00           H  
ATOM    811  CE2 TYR    58     101.709 134.736  80.694  1.00  0.00           C  
ATOM    812  HE2 TYR    58     101.580 135.279  81.618  1.00  0.00           H  
ATOM    813  CD2 TYR    58     102.604 133.662  80.741  1.00  0.00           C  
ATOM    814  HD2 TYR    58     103.115 133.323  81.630  1.00  0.00           H  
ATOM    815  C   TYR    58     101.969 130.121  78.371  1.00  0.00           C  
ATOM    816  O   TYR    58     102.427 129.475  77.398  1.00  0.00           O  
ATOM    817  N   GLY    59     100.745 130.694  78.265  1.00  0.00           N  
ATOM    818  H   GLY    59     100.250 130.540  77.398  1.00  0.00           H  
ATOM    819  CA  GLY    59      99.886 131.097  79.385  1.00  0.00           C  
ATOM    820  HA2 GLY    59     100.061 130.429  80.229  1.00  0.00           H  
ATOM    821  HA3 GLY    59     100.088 132.094  79.776  1.00  0.00           H  
ATOM    822  C   GLY    59      98.406 130.923  79.182  1.00  0.00           C  
ATOM    823  O   GLY    59      97.960 130.655  78.071  1.00  0.00           O  
ATOM    824  N   GLN    60      97.567 131.203  80.191  1.00  0.00           N  
ATOM    825  H   GLN    60      96.598 131.035  79.958  1.00  0.00           H  
ATOM    826  CA  GLN    60      97.909 131.677  81.534  1.00  0.00           C  
ATOM    827  HA  GLN    60      98.890 131.281  81.796  1.00  0.00           H  
ATOM    828  CB  GLN    60      98.106 133.218  81.640  1.00  0.00           C  
ATOM    829  HB2 GLN    60      98.143 133.618  82.653  1.00  0.00           H  
ATOM    830  HB3 GLN    60      99.009 133.452  81.075  1.00  0.00           H  
ATOM    831  CG  GLN    60      97.049 134.057  80.945  1.00  0.00           C  
ATOM    832  HG2 GLN    60      97.357 135.102  80.908  1.00  0.00           H  
ATOM    833  HG3 GLN    60      97.032 133.787  79.889  1.00  0.00           H  
ATOM    834  CD  GLN    60      95.655 134.149  81.594  1.00  0.00           C  
ATOM    835  OE1 GLN    60      95.206 133.463  82.533  1.00  0.00           O  
ATOM    836  NE2 GLN    60      94.843 135.037  81.098  1.00  0.00           N  
ATOM    837 HE21 GLN    60      95.084 135.755  80.429  1.00  0.00           H  
ATOM    838 HE22 GLN    60      93.936 135.036  81.543  1.00  0.00           H  
ATOM    839  C   GLN    60      96.949 131.110  82.692  1.00  0.00           C  
ATOM    840  O   GLN    60      97.197 131.396  83.868  1.00  0.00           O  
ATOM    841  N   SER    61      95.909 130.421  82.369  1.00  0.00           N  
ATOM    842  H   SER    61      95.710 130.029  81.459  1.00  0.00           H  
ATOM    843  CA  SER    61      95.121 129.743  83.375  1.00  0.00           C  
ATOM    844  HA  SER    61      95.802 129.205  84.034  1.00  0.00           H  
ATOM    845  CB  SER    61      94.320 130.793  84.264  1.00  0.00           C  
ATOM    846  HB2 SER    61      93.733 130.211  84.973  1.00  0.00           H  
ATOM    847  HB3 SER    61      94.967 131.454  84.842  1.00  0.00           H  
ATOM    848  OG  SER    61      93.500 131.616  83.418  1.00  0.00           O  
ATOM    849  HG  SER    61      94.131 132.141  82.921  1.00  0.00           H  
ATOM    850  C   SER    61      94.162 128.629  82.712  1.00  0.00           C  
ATOM    851  O   SER    61      94.167 128.507  81.452  1.00  0.00           O  
ATOM    852  N   GLN    62      93.489 127.897  83.498  1.00  0.00           N  
ATOM    853  H   GLN    62      93.684 127.781  84.482  1.00  0.00           H  
ATOM    854  CA  GLN    62      92.699 126.788  83.015  1.00  0.00           C  
ATOM    855  HA  GLN    62      93.423 126.131  82.532  1.00  0.00           H  
ATOM    856  CB  GLN    62      92.116 125.999  84.198  1.00  0.00           C  
ATOM    857  HB2 GLN    62      91.689 125.052  83.868  1.00  0.00           H  
ATOM    858  HB3 GLN    62      92.947 125.661  84.817  1.00  0.00           H  
ATOM    859  CG  GLN    62      91.070 126.715  85.158  1.00  0.00           C  
ATOM    860  HG2 GLN    62      90.501 127.453  84.593  1.00  0.00           H  
ATOM    861  HG3 GLN    62      90.375 126.000  85.599  1.00  0.00           H  
ATOM    862  CD  GLN    62      91.739 127.365  86.372  1.00  0.00           C  
ATOM    863  OE1 GLN    62      92.913 127.800  86.349  1.00  0.00           O  
ATOM    864  NE2 GLN    62      90.912 127.429  87.399  1.00  0.00           N  
ATOM    865 HE21 GLN    62      91.357 127.813  88.220  1.00  0.00           H  
ATOM    866 HE22 GLN    62      90.015 126.966  87.413  1.00  0.00           H  
ATOM    867  C   GLN    62      91.561 127.175  82.056  1.00  0.00           C  
ATOM    868  O   GLN    62      91.128 126.343  81.281  1.00  0.00           O  
ATOM    869  N   ASN    63      91.063 128.434  81.897  1.00  0.00           N  
ATOM    870  H   ASN    63      91.280 129.061  82.659  1.00  0.00           H  
ATOM    871  CA  ASN    63      90.087 128.830  80.821  1.00  0.00           C  
ATOM    872  HA  ASN    63      90.044 128.078  80.033  1.00  0.00           H  
ATOM    873  CB  ASN    63      88.681 129.103  81.336  1.00  0.00           C  
ATOM    874  HB2 ASN    63      88.818 130.001  81.937  1.00  0.00           H  
ATOM    875  HB3 ASN    63      88.059 129.289  80.460  1.00  0.00           H  
ATOM    876  CG  ASN    63      88.042 128.056  82.116  1.00  0.00           C  
ATOM    877  OD1 ASN    63      88.087 126.856  81.863  1.00  0.00           O  
ATOM    878  ND2 ASN    63      87.373 128.363  83.167  1.00  0.00           N  
ATOM    879 HD21 ASN    63      87.098 127.649  83.826  1.00  0.00           H  
ATOM    880 HD22 ASN    63      87.552 129.287  83.532  1.00  0.00           H  
ATOM    881  C   ASN    63      90.650 130.028  79.993  1.00  0.00           C  
ATOM    882  O   ASN    63      89.794 130.625  79.260  1.00  0.00           O  
ATOM    883  N   THR    64      91.971 130.298  79.983  1.00  0.00           N  
ATOM    884  H   THR    64      92.615 129.801  80.583  1.00  0.00           H  
ATOM    885  CA  THR    64      92.566 131.291  79.170  1.00  0.00           C  
ATOM    886  HA  THR    64      92.030 131.375  78.225  1.00  0.00           H  
ATOM    887  CB  THR    64      92.532 132.688  79.854  1.00  0.00           C  
ATOM    888  HB  THR    64      93.135 132.668  80.761  1.00  0.00           H  
ATOM    889  CG2 THR    64      93.095 133.689  78.867  1.00  0.00           C  
ATOM    890 HG21 THR    64      92.681 133.445  77.888  1.00  0.00           H  
ATOM    891 HG22 THR    64      92.984 134.729  79.171  1.00  0.00           H  
ATOM    892 HG23 THR    64      94.174 133.541  78.820  1.00  0.00           H  
ATOM    893  OG1 THR    64      91.252 133.148  80.177  1.00  0.00           O  
ATOM    894  HG1 THR    64      91.118 132.749  81.040  1.00  0.00           H  
ATOM    895  C   THR    64      94.007 130.866  78.760  1.00  0.00           C  
ATOM    896  O   THR    64      94.839 130.782  79.679  1.00  0.00           O  
ATOM    897  N   GLY    65      94.334 130.773  77.491  1.00  0.00           N  
ATOM    898  H   GLY    65      95.331 130.664  77.369  1.00  0.00           H  
ATOM    899  CA  GLY    65      93.430 130.606  76.379  1.00  0.00           C  
ATOM    900  HA2 GLY    65      92.649 131.366  76.374  1.00  0.00           H  
ATOM    901  HA3 GLY    65      94.031 130.839  75.501  1.00  0.00           H  
ATOM    902  C   GLY    65      92.700 129.206  76.189  1.00  0.00           C  
ATOM    903  O   GLY    65      92.589 128.461  77.162  1.00  0.00           O  
ATOM    904  N   TYR    66      92.366 128.834  74.955  1.00  0.00           N  
ATOM    905  H   TYR    66      92.557 129.390  74.134  1.00  0.00           H  
ATOM    906  CA  TYR    66      91.458 127.697  74.676  1.00  0.00           C  
ATOM    907  HA  TYR    66      91.894 126.806  75.129  1.00  0.00           H  
ATOM    908  CB  TYR    66      89.990 127.971  75.282  1.00  0.00           C  
ATOM    909  HB2 TYR    66      90.046 127.935  76.370  1.00  0.00           H  
ATOM    910  HB3 TYR    66      89.717 128.962  74.920  1.00  0.00           H  
ATOM    911  CG  TYR    66      88.981 126.958  74.801  1.00  0.00           C  
ATOM    912  CD1 TYR    66      88.040 127.292  73.852  1.00  0.00           C  
ATOM    913  HD1 TYR    66      88.139 128.279  73.425  1.00  0.00           H  
ATOM    914  CE1 TYR    66      87.015 126.433  73.521  1.00  0.00           C  
ATOM    915  HE1 TYR    66      86.184 126.864  72.982  1.00  0.00           H  
ATOM    916  CZ  TYR    66      87.004 125.137  73.969  1.00  0.00           C  
ATOM    917  OH  TYR    66      85.877 124.417  73.638  1.00  0.00           O  
ATOM    918  HH  TYR    66      85.192 124.940  73.214  1.00  0.00           H  
ATOM    919  CE2 TYR    66      87.966 124.774  74.926  1.00  0.00           C  
ATOM    920  HE2 TYR    66      87.910 123.741  75.237  1.00  0.00           H  
ATOM    921  CD2 TYR    66      88.967 125.700  75.339  1.00  0.00           C  
ATOM    922  HD2 TYR    66      89.695 125.440  76.092  1.00  0.00           H  
ATOM    923  C   TYR    66      91.321 127.468  73.170  1.00  0.00           C  
ATOM    924  O   TYR    66      91.302 128.394  72.383  1.00  0.00           O  
ATOM    925  N   GLY    67      91.131 126.189  72.811  1.00  0.00           N  
ATOM    926  H   GLY    67      91.146 125.502  73.551  1.00  0.00           H  
ATOM    927  CA  GLY    67      90.932 125.800  71.436  1.00  0.00           C  
ATOM    928  HA2 GLY    67      90.284 126.566  71.010  1.00  0.00           H  
ATOM    929  HA3 GLY    67      91.791 125.676  70.776  1.00  0.00           H  
ATOM    930  C   GLY    67      90.085 124.508  71.380  1.00  0.00           C  
ATOM    931  O   GLY    67      90.012 123.787  72.351  1.00  0.00           O  
ATOM    932  N   THR    68      89.354 124.316  70.285  1.00  0.00           N  
ATOM    933  H   THR    68      89.541 124.987  69.553  1.00  0.00           H  
ATOM    934  CA  THR    68      88.505 123.213  69.969  1.00  0.00           C  
ATOM    935  HA  THR    68      88.950 122.317  70.403  1.00  0.00           H  
ATOM    936  CB  THR    68      87.096 123.246  70.615  1.00  0.00           C  
ATOM    937  HB  THR    68      87.338 123.483  71.651  1.00  0.00           H  
ATOM    938  CG2 THR    68      86.104 124.232  70.030  1.00  0.00           C  
ATOM    939 HG21 THR    68      85.353 124.490  70.776  1.00  0.00           H  
ATOM    940 HG22 THR    68      86.504 125.180  69.668  1.00  0.00           H  
ATOM    941 HG23 THR    68      85.506 123.813  69.221  1.00  0.00           H  
ATOM    942  OG1 THR    68      86.563 121.939  70.703  1.00  0.00           O  
ATOM    943  HG1 THR    68      86.979 121.463  71.426  1.00  0.00           H  
ATOM    944  C   THR    68      88.415 123.007  68.421  1.00  0.00           C  
ATOM    945  O   THR    68      88.988 123.738  67.624  1.00  0.00           O  
ATOM    946  N   GLN    69      87.689 121.942  68.030  1.00  0.00           N  
ATOM    947  H   GLN    69      87.292 121.334  68.732  1.00  0.00           H  
ATOM    948  CA  GLN    69      87.465 121.491  66.590  1.00  0.00           C  
ATOM    949  HA  GLN    69      88.374 121.233  66.048  1.00  0.00           H  
ATOM    950  CB  GLN    69      86.567 120.282  66.589  1.00  0.00           C  
ATOM    951  HB2 GLN    69      85.603 120.474  67.060  1.00  0.00           H  
ATOM    952  HB3 GLN    69      86.406 119.998  65.549  1.00  0.00           H  
ATOM    953  CG  GLN    69      87.203 119.086  67.152  1.00  0.00           C  
ATOM    954  HG2 GLN    69      87.035 119.211  68.221  1.00  0.00           H  
ATOM    955  HG3 GLN    69      86.622 118.202  66.889  1.00  0.00           H  
ATOM    956  CD  GLN    69      88.683 118.884  67.023  1.00  0.00           C  
ATOM    957  OE1 GLN    69      89.428 119.011  67.939  1.00  0.00           O  
ATOM    958  NE2 GLN    69      89.127 118.509  65.858  1.00  0.00           N  
ATOM    959 HE21 GLN    69      88.451 118.313  65.134  1.00  0.00           H  
ATOM    960 HE22 GLN    69      90.127 118.368  65.840  1.00  0.00           H  
ATOM    961  C   GLN    69      86.830 122.576  65.759  1.00  0.00           C  
ATOM    962  O   GLN    69      86.120 123.431  66.297  1.00  0.00           O  
ATOM    963  N   SER    70      86.994 122.481  64.427  1.00  0.00           N  
ATOM    964  H   SER    70      87.579 121.769  64.015  1.00  0.00           H  
ATOM    965  CA  SER    70      86.570 123.604  63.530  1.00  0.00           C  
ATOM    966  HA  SER    70      86.684 124.497  64.145  1.00  0.00           H  
ATOM    967  CB  SER    70      87.493 123.772  62.410  1.00  0.00           C  
ATOM    968  HB2 SER    70      87.757 122.853  61.887  1.00  0.00           H  
ATOM    969  HB3 SER    70      87.027 124.491  61.736  1.00  0.00           H  
ATOM    970  OG  SER    70      88.694 124.313  62.934  1.00  0.00           O  
ATOM    971  HG  SER    70      88.456 125.178  63.278  1.00  0.00           H  
ATOM    972  C   SER    70      85.126 123.437  63.011  1.00  0.00           C  
ATOM    973  O   SER    70      84.560 124.142  62.206  1.00  0.00           O  
ATOM    974  N   THR    71      84.484 122.351  63.421  1.00  0.00           N  
ATOM    975  H   THR    71      84.942 121.789  64.124  1.00  0.00           H  
ATOM    976  CA  THR    71      83.192 121.967  62.942  1.00  0.00           C  
ATOM    977  HA  THR    71      82.546 122.834  62.808  1.00  0.00           H  
ATOM    978  CB  THR    71      83.347 121.319  61.593  1.00  0.00           C  
ATOM    979  HB  THR    71      83.985 121.871  60.903  1.00  0.00           H  
ATOM    980  CG2 THR    71      83.723 119.816  61.601  1.00  0.00           C  
ATOM    981 HG21 THR    71      82.950 119.124  61.935  1.00  0.00           H  
ATOM    982 HG22 THR    71      83.934 119.571  60.560  1.00  0.00           H  
ATOM    983 HG23 THR    71      84.656 119.634  62.136  1.00  0.00           H  
ATOM    984  OG1 THR    71      82.075 121.345  61.060  1.00  0.00           O  
ATOM    985  HG1 THR    71      81.946 122.200  60.642  1.00  0.00           H  
ATOM    986  C   THR    71      82.538 121.098  64.043  1.00  0.00           C  
ATOM    987  O   THR    71      83.310 120.428  64.773  1.00  0.00           O  
ATOM    988  N   PRO    72      81.196 121.105  64.253  1.00  0.00           N  
ATOM    989  CD  PRO    72      80.243 122.047  63.660  1.00  0.00           C  
ATOM    990  HD2 PRO    72      79.889 121.545  62.760  1.00  0.00           H  
ATOM    991  HD3 PRO    72      80.719 122.988  63.384  1.00  0.00           H  
ATOM    992  CG  PRO    72      79.171 122.272  64.711  1.00  0.00           C  
ATOM    993  HG2 PRO    72      78.196 122.602  64.350  1.00  0.00           H  
ATOM    994  HG3 PRO    72      79.501 123.082  65.362  1.00  0.00           H  
ATOM    995  CB  PRO    72      79.129 120.889  65.384  1.00  0.00           C  
ATOM    996  HB2 PRO    72      78.638 120.116  64.794  1.00  0.00           H  
ATOM    997  HB3 PRO    72      78.599 120.849  66.336  1.00  0.00           H  
ATOM    998  CA  PRO    72      80.572 120.546  65.478  1.00  0.00           C  
ATOM    999  HA  PRO    72      81.043 121.020  66.339  1.00  0.00           H  
ATOM   1000  C   PRO    72      80.744 118.980  65.547  1.00  0.00           C  
ATOM   1001  O   PRO    72      80.962 118.310  64.485  1.00  0.00           O  
ATOM   1002  N   GLN    73      80.596 118.359  66.700  1.00  0.00           N  
ATOM   1003  H   GLN    73      80.438 118.944  67.507  1.00  0.00           H  
ATOM   1004  CA  GLN    73      80.111 116.936  66.878  1.00  0.00           C  
ATOM   1005  HA  GLN    73      80.945 116.361  66.476  1.00  0.00           H  
ATOM   1006  CB  GLN    73      79.911 116.675  68.387  1.00  0.00           C  
ATOM   1007  HB2 GLN    73      79.715 115.625  68.603  1.00  0.00           H  
ATOM   1008  HB3 GLN    73      80.826 116.901  68.935  1.00  0.00           H  
ATOM   1009  CG  GLN    73      78.830 117.574  68.949  1.00  0.00           C  
ATOM   1010  HG2 GLN    73      79.166 117.784  69.964  1.00  0.00           H  
ATOM   1011  HG3 GLN    73      78.871 118.579  68.530  1.00  0.00           H  
ATOM   1012  CD  GLN    73      77.351 117.061  68.996  1.00  0.00           C  
ATOM   1013  OE1 GLN    73      77.042 116.028  68.463  1.00  0.00           O  
ATOM   1014  NE2 GLN    73      76.431 117.804  69.509  1.00  0.00           N  
ATOM   1015 HE21 GLN    73      76.655 118.430  70.270  1.00  0.00           H  
ATOM   1016 HE22 GLN    73      75.508 117.409  69.400  1.00  0.00           H  
ATOM   1017  C   GLN    73      78.893 116.618  65.990  1.00  0.00           C  
ATOM   1018  O   GLN    73      78.097 117.441  65.636  1.00  0.00           O  
ATOM   1019  N   GLY    74      78.704 115.327  65.665  1.00  0.00           N  
ATOM   1020  H   GLY    74      79.443 114.716  65.981  1.00  0.00           H  
ATOM   1021  CA  GLY    74      77.956 114.818  64.592  1.00  0.00           C  
ATOM   1022  HA2 GLY    74      78.013 115.526  63.765  1.00  0.00           H  
ATOM   1023  HA3 GLY    74      78.337 113.918  64.108  1.00  0.00           H  
ATOM   1024  C   GLY    74      76.464 114.674  64.824  1.00  0.00           C  
ATOM   1025  O   GLY    74      75.851 114.184  63.891  1.00  0.00           O  
ATOM   1026  N   TYR    75      75.962 114.994  65.999  1.00  0.00           N  
ATOM   1027  H   TYR    75      76.564 115.319  66.742  1.00  0.00           H  
ATOM   1028  CA  TYR    75      74.586 114.784  66.369  1.00  0.00           C  
ATOM   1029  HA  TYR    75      73.958 114.507  65.522  1.00  0.00           H  
ATOM   1030  CB  TYR    75      74.538 113.743  67.488  1.00  0.00           C  
ATOM   1031  HB2 TYR    75      74.796 114.141  68.469  1.00  0.00           H  
ATOM   1032  HB3 TYR    75      73.511 113.426  67.672  1.00  0.00           H  
ATOM   1033  CG  TYR    75      75.262 112.489  67.081  1.00  0.00           C  
ATOM   1034  CD1 TYR    75      76.655 112.416  67.337  1.00  0.00           C  
ATOM   1035  HD1 TYR    75      77.119 113.322  67.697  1.00  0.00           H  
ATOM   1036  CE1 TYR    75      77.356 111.251  67.084  1.00  0.00           C  
ATOM   1037  HE1 TYR    75      78.432 111.208  67.163  1.00  0.00           H  
ATOM   1038  CZ  TYR    75      76.705 110.114  66.538  1.00  0.00           C  
ATOM   1039  OH  TYR    75      77.528 109.113  66.110  1.00  0.00           O  
ATOM   1040  HH  TYR    75      77.128 108.366  65.659  1.00  0.00           H  
ATOM   1041  CE2 TYR    75      75.275 110.103  66.369  1.00  0.00           C  
ATOM   1042  HE2 TYR    75      74.688 109.253  66.053  1.00  0.00           H  
ATOM   1043  CD2 TYR    75      74.648 111.297  66.611  1.00  0.00           C  
ATOM   1044  HD2 TYR    75      73.583 111.331  66.436  1.00  0.00           H  
ATOM   1045  C   TYR    75      73.943 116.046  66.899  1.00  0.00           C  
ATOM   1046  O   TYR    75      74.514 117.112  66.769  1.00  0.00           O  
ATOM   1047  N   GLY    76      72.656 115.942  67.364  1.00  0.00           N  
ATOM   1048  H   GLY    76      72.070 115.121  67.298  1.00  0.00           H  
ATOM   1049  CA  GLY    76      71.943 116.940  68.115  1.00  0.00           C  
ATOM   1050  HA2 GLY    76      71.825 117.863  67.547  1.00  0.00           H  
ATOM   1051  HA3 GLY    76      70.920 116.658  68.364  1.00  0.00           H  
ATOM   1052  C   GLY    76      72.596 117.407  69.409  1.00  0.00           C  
ATOM   1053  O   GLY    76      73.559 116.839  69.872  1.00  0.00           O  
ATOM   1054  N   SER    77      71.975 118.391  70.008  1.00  0.00           N  
ATOM   1055  H   SER    77      71.161 118.739  69.521  1.00  0.00           H  
ATOM   1056  CA  SER    77      72.460 118.817  71.341  1.00  0.00           C  
ATOM   1057  HA  SER    77      73.524 119.029  71.238  1.00  0.00           H  
ATOM   1058  CB  SER    77      71.839 120.115  71.818  1.00  0.00           C  
ATOM   1059  HB2 SER    77      70.798 119.881  72.040  1.00  0.00           H  
ATOM   1060  HB3 SER    77      72.267 120.437  72.767  1.00  0.00           H  
ATOM   1061  OG  SER    77      71.947 121.127  70.811  1.00  0.00           O  
ATOM   1062  HG  SER    77      71.228 120.883  70.223  1.00  0.00           H  
ATOM   1063  C   SER    77      72.216 117.718  72.449  1.00  0.00           C  
ATOM   1064  O   SER    77      71.083 117.398  72.709  1.00  0.00           O  
ATOM   1065  N   THR    78      73.281 117.068  73.015  1.00  0.00           N  
ATOM   1066  H   THR    78      73.118 116.320  73.675  1.00  0.00           H  
ATOM   1067  CA  THR    78      74.747 117.283  72.704  1.00  0.00           C  
ATOM   1068  HA  THR    78      74.941 117.799  71.764  1.00  0.00           H  
ATOM   1069  CB  THR    78      75.442 117.963  73.900  1.00  0.00           C  
ATOM   1070  HB  THR    78      75.116 117.468  74.814  1.00  0.00           H  
ATOM   1071  CG2 THR    78      76.973 117.673  73.992  1.00  0.00           C  
ATOM   1072 HG21 THR    78      77.518 118.103  74.832  1.00  0.00           H  
ATOM   1073 HG22 THR    78      77.062 116.593  74.113  1.00  0.00           H  
ATOM   1074 HG23 THR    78      77.437 117.922  73.037  1.00  0.00           H  
ATOM   1075  OG1 THR    78      75.046 119.314  74.124  1.00  0.00           O  
ATOM   1076  HG1 THR    78      75.862 119.801  74.264  1.00  0.00           H  
ATOM   1077  C   THR    78      75.202 115.809  72.621  1.00  0.00           C  
ATOM   1078  O   THR    78      75.077 115.080  73.624  1.00  0.00           O  
ATOM   1079  N   GLY    79      75.698 115.335  71.481  1.00  0.00           N  
ATOM   1080  H   GLY    79      75.686 115.941  70.673  1.00  0.00           H  
ATOM   1081  CA  GLY    79      76.189 113.960  71.303  1.00  0.00           C  
ATOM   1082  HA2 GLY    79      75.449 113.298  71.752  1.00  0.00           H  
ATOM   1083  HA3 GLY    79      76.184 113.814  70.222  1.00  0.00           H  
ATOM   1084  C   GLY    79      77.629 113.816  71.906  1.00  0.00           C  
ATOM   1085  O   GLY    79      78.115 114.631  72.650  1.00  0.00           O  
ATOM   1086  N   GLY    80      78.335 112.666  71.600  1.00  0.00           N  
ATOM   1087  H   GLY    80      79.296 112.558  71.892  1.00  0.00           H  
ATOM   1088  CA  GLY    80      77.800 111.610  70.709  1.00  0.00           C  
ATOM   1089  HA2 GLY    80      77.435 111.952  69.741  1.00  0.00           H  
ATOM   1090  HA3 GLY    80      78.544 110.922  70.308  1.00  0.00           H  
ATOM   1091  C   GLY    80      76.638 110.734  71.241  1.00  0.00           C  
ATOM   1092  O   GLY    80      76.431 110.696  72.442  1.00  0.00           O  
ATOM   1093  N   TYR    81      75.998 110.012  70.331  1.00  0.00           N  
ATOM   1094  H   TYR    81      76.302 110.122  69.374  1.00  0.00           H  
ATOM   1095  CA  TYR    81      74.842 109.107  70.579  1.00  0.00           C  
ATOM   1096  HA  TYR    81      74.786 108.895  71.647  1.00  0.00           H  
ATOM   1097  CB  TYR    81      73.513 109.794  70.150  1.00  0.00           C  
ATOM   1098  HB2 TYR    81      73.625 110.104  69.111  1.00  0.00           H  
ATOM   1099  HB3 TYR    81      72.672 109.101  70.181  1.00  0.00           H  
ATOM   1100  CG  TYR    81      73.129 111.040  70.871  1.00  0.00           C  
ATOM   1101  CD1 TYR    81      73.177 111.080  72.273  1.00  0.00           C  
ATOM   1102  HD1 TYR    81      73.581 110.250  72.833  1.00  0.00           H  
ATOM   1103  CE1 TYR    81      72.761 112.267  72.948  1.00  0.00           C  
ATOM   1104  HE1 TYR    81      72.809 112.267  74.027  1.00  0.00           H  
ATOM   1105  CZ  TYR    81      72.157 113.331  72.173  1.00  0.00           C  
ATOM   1106  OH  TYR    81      71.672 114.410  72.763  1.00  0.00           O  
ATOM   1107  HH  TYR    81      72.002 114.364  73.663  1.00  0.00           H  
ATOM   1108  CE2 TYR    81      72.155 113.197  70.772  1.00  0.00           C  
ATOM   1109  HE2 TYR    81      71.820 114.019  70.156  1.00  0.00           H  
ATOM   1110  CD2 TYR    81      72.619 112.081  70.158  1.00  0.00           C  
ATOM   1111  HD2 TYR    81      72.627 112.026  69.079  1.00  0.00           H  
ATOM   1112  C   TYR    81      75.080 107.794  69.904  1.00  0.00           C  
ATOM   1113  O   TYR    81      75.738 107.673  68.913  1.00  0.00           O  
ATOM   1114  N   GLY    82      74.546 106.667  70.442  1.00  0.00           N  
ATOM   1115  H   GLY    82      74.660 105.862  69.842  1.00  0.00           H  
ATOM   1116  CA  GLY    82      73.723 106.459  71.647  1.00  0.00           C  
ATOM   1117  HA2 GLY    82      73.719 105.435  72.019  1.00  0.00           H  
ATOM   1118  HA3 GLY    82      74.036 107.157  72.424  1.00  0.00           H  
ATOM   1119  C   GLY    82      72.302 106.679  71.284  1.00  0.00           C  
ATOM   1120  O   GLY    82      71.863 106.184  70.235  1.00  0.00           O  
ATOM   1121  N   SER    83      71.572 107.272  72.209  1.00  0.00           N  
ATOM   1122  H   SER    83      72.094 107.632  72.995  1.00  0.00           H  
ATOM   1123  CA  SER    83      70.085 107.509  72.091  1.00  0.00           C  
ATOM   1124  HA  SER    83      69.643 107.616  73.082  1.00  0.00           H  
ATOM   1125  CB  SER    83      69.838 108.719  71.219  1.00  0.00           C  
ATOM   1126  HB2 SER    83      70.344 108.654  70.256  1.00  0.00           H  
ATOM   1127  HB3 SER    83      68.776 108.898  71.052  1.00  0.00           H  
ATOM   1128  OG  SER    83      70.353 109.774  71.985  1.00  0.00           O  
ATOM   1129  HG  SER    83      70.143 110.570  71.491  1.00  0.00           H  
ATOM   1130  C   SER    83      69.249 106.379  71.440  1.00  0.00           C  
ATOM   1131  O   SER    83      68.443 106.591  70.487  1.00  0.00           O  
ATOM   1132  N   SER    84      69.423 105.136  71.811  1.00  0.00           N  
ATOM   1133  H   SER    84      69.128 104.403  71.181  1.00  0.00           H  
ATOM   1134  CA  SER    84      70.077 104.607  73.085  1.00  0.00           C  
ATOM   1135  HA  SER    84      70.451 105.425  73.701  1.00  0.00           H  
ATOM   1136  CB  SER    84      69.058 103.871  73.961  1.00  0.00           C  
ATOM   1137  HB2 SER    84      69.355 103.636  74.983  1.00  0.00           H  
ATOM   1138  HB3 SER    84      68.152 104.460  74.107  1.00  0.00           H  
ATOM   1139  OG  SER    84      68.643 102.651  73.471  1.00  0.00           O  
ATOM   1140  HG  SER    84      67.992 102.352  74.109  1.00  0.00           H  
ATOM   1141  C   SER    84      71.302 103.737  72.782  1.00  0.00           C  
ATOM   1142  O   SER    84      71.964 103.270  73.742  1.00  0.00           O  
ATOM   1143  N   GLN    85      71.699 103.532  71.525  1.00  0.00           N  
ATOM   1144  H   GLN    85      71.116 103.960  70.820  1.00  0.00           H  
ATOM   1145  CA  GLN    85      72.881 102.803  71.006  1.00  0.00           C  
ATOM   1146  HA  GLN    85      73.595 102.701  71.823  1.00  0.00           H  
ATOM   1147  CB  GLN    85      72.479 101.378  70.517  1.00  0.00           C  
ATOM   1148  HB2 GLN    85      71.501 101.356  70.038  1.00  0.00           H  
ATOM   1149  HB3 GLN    85      73.127 101.035  69.711  1.00  0.00           H  
ATOM   1150  CG  GLN    85      72.602 100.346  71.659  1.00  0.00           C  
ATOM   1151  HG2 GLN    85      71.814 100.445  72.405  1.00  0.00           H  
ATOM   1152  HG3 GLN    85      72.501  99.365  71.195  1.00  0.00           H  
ATOM   1153  CD  GLN    85      74.011 100.390  72.303  1.00  0.00           C  
ATOM   1154  OE1 GLN    85      74.990 100.136  71.623  1.00  0.00           O  
ATOM   1155  NE2 GLN    85      74.156 101.005  73.498  1.00  0.00           N  
ATOM   1156 HE21 GLN    85      75.084 101.011  73.896  1.00  0.00           H  
ATOM   1157 HE22 GLN    85      73.355 101.358  74.001  1.00  0.00           H  
ATOM   1158  C   GLN    85      73.526 103.577  69.828  1.00  0.00           C  
ATOM   1159  O   GLN    85      74.750 103.840  69.774  1.00  0.00           O  
ATOM   1160  N   SER    86      72.780 103.874  68.798  1.00  0.00           N  
ATOM   1161  H   SER    86      71.792 103.715  68.927  1.00  0.00           H  
ATOM   1162  CA  SER    86      73.300 104.162  67.416  1.00  0.00           C  
ATOM   1163  HA  SER    86      72.468 103.960  66.742  1.00  0.00           H  
ATOM   1164  CB  SER    86      73.453 105.631  67.135  1.00  0.00           C  
ATOM   1165  HB2 SER    86      74.318 106.102  67.602  1.00  0.00           H  
ATOM   1166  HB3 SER    86      73.462 105.828  66.064  1.00  0.00           H  
ATOM   1167  OG  SER    86      72.334 106.329  67.582  1.00  0.00           O  
ATOM   1168  HG  SER    86      72.248 106.202  68.530  1.00  0.00           H  
ATOM   1169  C   SER    86      74.447 103.288  66.887  1.00  0.00           C  
ATOM   1170  O   SER    86      75.545 103.788  66.465  1.00  0.00           O  
ATOM   1171  N   SER    87      74.233 101.984  66.986  1.00  0.00           N  
ATOM   1172  H   SER    87      73.331 101.592  67.215  1.00  0.00           H  
ATOM   1173  CA  SER    87      75.302 101.039  66.790  1.00  0.00           C  
ATOM   1174  HA  SER    87      76.257 101.369  67.198  1.00  0.00           H  
ATOM   1175  CB  SER    87      74.897  99.754  67.580  1.00  0.00           C  
ATOM   1176  HB2 SER    87      75.612  98.939  67.460  1.00  0.00           H  
ATOM   1177  HB3 SER    87      75.062 100.062  68.613  1.00  0.00           H  
ATOM   1178  OG  SER    87      73.580  99.265  67.332  1.00  0.00           O  
ATOM   1179  HG  SER    87      73.367  98.500  67.872  1.00  0.00           H  
ATOM   1180  C   SER    87      75.522 100.757  65.328  1.00  0.00           C  
ATOM   1181  O   SER    87      76.395 100.028  64.993  1.00  0.00           O  
ATOM   1182  N   GLN    88      74.661 101.084  64.363  1.00  0.00           N  
ATOM   1183  H   GLN    88      73.909 101.732  64.549  1.00  0.00           H  
ATOM   1184  CA  GLN    88      74.633 100.679  62.939  1.00  0.00           C  
ATOM   1185  HA  GLN    88      73.627 100.908  62.587  1.00  0.00           H  
ATOM   1186  CB  GLN    88      75.689 101.391  62.105  1.00  0.00           C  
ATOM   1187  HB2 GLN    88      76.701 101.035  62.298  1.00  0.00           H  
ATOM   1188  HB3 GLN    88      75.510 101.185  61.049  1.00  0.00           H  
ATOM   1189  CG  GLN    88      75.636 102.927  62.136  1.00  0.00           C  
ATOM   1190  HG2 GLN    88      74.789 103.314  61.570  1.00  0.00           H  
ATOM   1191  HG3 GLN    88      75.552 103.311  63.153  1.00  0.00           H  
ATOM   1192  CD  GLN    88      76.895 103.584  61.521  1.00  0.00           C  
ATOM   1193  OE1 GLN    88      77.885 102.931  61.058  1.00  0.00           O  
ATOM   1194  NE2 GLN    88      76.870 104.866  61.316  1.00  0.00           N  
ATOM   1195 HE21 GLN    88      76.109 105.424  61.674  1.00  0.00           H  
ATOM   1196 HE22 GLN    88      77.678 105.345  60.945  1.00  0.00           H  
ATOM   1197  C   GLN    88      74.727  99.105  62.861  1.00  0.00           C  
ATOM   1198  O   GLN    88      75.643  98.557  62.303  1.00  0.00           O  
ATOM   1199  N   SER    89      73.832  98.374  63.509  1.00  0.00           N  
ATOM   1200  H   SER    89      73.205  98.841  64.149  1.00  0.00           H  
ATOM   1201  CA  SER    89      73.601  96.942  63.313  1.00  0.00           C  
ATOM   1202  HA  SER    89      74.512  96.420  63.606  1.00  0.00           H  
ATOM   1203  CB  SER    89      72.376  96.506  64.214  1.00  0.00           C  
ATOM   1204  HB2 SER    89      72.302  95.419  64.233  1.00  0.00           H  
ATOM   1205  HB3 SER    89      72.546  96.765  65.259  1.00  0.00           H  
ATOM   1206  OG  SER    89      71.286  97.155  63.644  1.00  0.00           O  
ATOM   1207  HG  SER    89      71.082  97.987  64.076  1.00  0.00           H  
ATOM   1208  C   SER    89      73.214  96.379  61.900  1.00  0.00           C  
ATOM   1209  O   SER    89      73.158  97.162  60.931  1.00  0.00           O  
ATOM   1210  N   SER    90      73.022  95.027  61.786  1.00  0.00           N  
ATOM   1211  H   SER    90      73.122  94.449  62.608  1.00  0.00           H  
ATOM   1212  CA  SER    90      72.481  94.351  60.588  1.00  0.00           C  
ATOM   1213  HA  SER    90      72.195  95.116  59.867  1.00  0.00           H  
ATOM   1214  CB  SER    90      73.543  93.500  59.823  1.00  0.00           C  
ATOM   1215  HB2 SER    90      72.968  93.058  59.009  1.00  0.00           H  
ATOM   1216  HB3 SER    90      74.228  94.132  59.258  1.00  0.00           H  
ATOM   1217  OG  SER    90      74.276  92.527  60.500  1.00  0.00           O  
ATOM   1218  HG  SER    90      74.714  92.035  59.802  1.00  0.00           H  
ATOM   1219  C   SER    90      71.180  93.540  60.914  1.00  0.00           C  
ATOM   1220  O   SER    90      70.745  92.826  60.016  1.00  0.00           O  
ATOM   1221  N   TYR    91      70.620  93.539  62.105  1.00  0.00           N  
ATOM   1222  H   TYR    91      71.102  94.016  62.854  1.00  0.00           H  
ATOM   1223  CA  TYR    91      69.538  92.699  62.517  1.00  0.00           C  
ATOM   1224  HA  TYR    91      69.823  91.654  62.393  1.00  0.00           H  
ATOM   1225  CB  TYR    91      69.343  93.015  64.089  1.00  0.00           C  
ATOM   1226  HB2 TYR    91      69.151  94.086  64.156  1.00  0.00           H  
ATOM   1227  HB3 TYR    91      68.515  92.428  64.485  1.00  0.00           H  
ATOM   1228  CG  TYR    91      70.470  92.662  64.909  1.00  0.00           C  
ATOM   1229  CD1 TYR    91      71.086  91.403  64.847  1.00  0.00           C  
ATOM   1230  HD1 TYR    91      70.665  90.749  64.098  1.00  0.00           H  
ATOM   1231  CE1 TYR    91      72.096  90.968  65.700  1.00  0.00           C  
ATOM   1232  HE1 TYR    91      72.551  89.991  65.625  1.00  0.00           H  
ATOM   1233  CZ  TYR    91      72.527  91.946  66.606  1.00  0.00           C  
ATOM   1234  OH  TYR    91      73.653  91.799  67.326  1.00  0.00           O  
ATOM   1235  HH  TYR    91      73.966  90.913  67.126  1.00  0.00           H  
ATOM   1236  CE2 TYR    91      71.961  93.260  66.650  1.00  0.00           C  
ATOM   1237  HE2 TYR    91      72.317  93.906  67.439  1.00  0.00           H  
ATOM   1238  CD2 TYR    91      70.898  93.582  65.830  1.00  0.00           C  
ATOM   1239  HD2 TYR    91      70.351  94.510  65.758  1.00  0.00           H  
ATOM   1240  C   TYR    91      68.343  93.054  61.625  1.00  0.00           C  
ATOM   1241  O   TYR    91      68.073  94.209  61.304  1.00  0.00           O  
ATOM   1242  N   GLY    92      67.526  92.113  61.104  1.00  0.00           N  
ATOM   1243  H   GLY    92      66.918  92.440  60.367  1.00  0.00           H  
ATOM   1244  CA  GLY    92      67.620  90.702  61.351  1.00  0.00           C  
ATOM   1245  HA2 GLY    92      66.770  90.225  60.863  1.00  0.00           H  
ATOM   1246  HA3 GLY    92      68.482  90.243  60.866  1.00  0.00           H  
ATOM   1247  C   GLY    92      67.484  90.384  62.842  1.00  0.00           C  
ATOM   1248  O   GLY    92      66.664  90.976  63.554  1.00  0.00           O  
ATOM   1249  N   GLN    93      68.247  89.476  63.331  1.00  0.00           N  
ATOM   1250  H   GLN    93      68.720  88.852  62.692  1.00  0.00           H  
ATOM   1251  CA  GLN    93      68.190  88.958  64.769  1.00  0.00           C  
ATOM   1252  HA  GLN    93      67.849  89.769  65.412  1.00  0.00           H  
ATOM   1253  CB  GLN    93      67.163  87.858  64.898  1.00  0.00           C  
ATOM   1254  HB2 GLN    93      67.565  86.967  64.415  1.00  0.00           H  
ATOM   1255  HB3 GLN    93      67.088  87.551  65.941  1.00  0.00           H  
ATOM   1256  CG  GLN    93      65.739  88.058  64.349  1.00  0.00           C  
ATOM   1257  HG2 GLN    93      65.851  88.134  63.267  1.00  0.00           H  
ATOM   1258  HG3 GLN    93      65.084  87.193  64.446  1.00  0.00           H  
ATOM   1259  CD  GLN    93      64.954  89.267  64.992  1.00  0.00           C  
ATOM   1260  OE1 GLN    93      65.241  89.785  66.067  1.00  0.00           O  
ATOM   1261  NE2 GLN    93      63.932  89.806  64.299  1.00  0.00           N  
ATOM   1262 HE21 GLN    93      63.340  90.481  64.761  1.00  0.00           H  
ATOM   1263 HE22 GLN    93      63.656  89.484  63.382  1.00  0.00           H  
ATOM   1264  C   GLN    93      69.465  88.404  65.341  1.00  0.00           C  
ATOM   1265  O   GLN    93      70.357  88.093  64.522  1.00  0.00           O  
ATOM   1266  N   GLN    94      69.588  88.483  66.685  1.00  0.00           N  
ATOM   1267  H   GLN    94      68.849  89.061  67.060  1.00  0.00           H  
ATOM   1268  CA  GLN    94      70.697  87.911  67.485  1.00  0.00           C  
ATOM   1269  HA  GLN    94      71.606  87.790  66.895  1.00  0.00           H  
ATOM   1270  CB  GLN    94      71.067  88.909  68.535  1.00  0.00           C  
ATOM   1271  HB2 GLN    94      71.242  89.885  68.083  1.00  0.00           H  
ATOM   1272  HB3 GLN    94      70.144  89.015  69.104  1.00  0.00           H  
ATOM   1273  CG  GLN    94      72.210  88.436  69.413  1.00  0.00           C  
ATOM   1274  HG2 GLN    94      72.244  89.131  70.252  1.00  0.00           H  
ATOM   1275  HG3 GLN    94      72.036  87.475  69.899  1.00  0.00           H  
ATOM   1276  CD  GLN    94      73.629  88.352  68.897  1.00  0.00           C  
ATOM   1277  OE1 GLN    94      73.938  88.775  67.786  1.00  0.00           O  
ATOM   1278  NE2 GLN    94      74.548  87.936  69.748  1.00  0.00           N  
ATOM   1279 HE21 GLN    94      74.220  87.499  70.598  1.00  0.00           H  
ATOM   1280 HE22 GLN    94      75.459  87.855  69.320  1.00  0.00           H  
ATOM   1281  C   GLN    94      70.347  86.497  67.906  1.00  0.00           C  
ATOM   1282  O   GLN    94      71.199  85.581  67.787  1.00  0.00           O  
ATOM   1283  N   SER    95      69.118  86.216  68.276  1.00  0.00           N  
ATOM   1284  H   SER    95      68.438  86.951  68.411  1.00  0.00           H  
ATOM   1285  CA  SER    95      68.495  84.813  68.315  1.00  0.00           C  
ATOM   1286  HA  SER    95      68.978  84.224  69.094  1.00  0.00           H  
ATOM   1287  CB  SER    95      67.021  85.000  68.636  1.00  0.00           C  
ATOM   1288  HB2 SER    95      66.908  85.747  69.422  1.00  0.00           H  
ATOM   1289  HB3 SER    95      66.454  85.271  67.746  1.00  0.00           H  
ATOM   1290  OG  SER    95      66.466  83.867  69.194  1.00  0.00           O  
ATOM   1291  HG  SER    95      66.243  84.098  70.099  1.00  0.00           H  
ATOM   1292  C   SER    95      68.609  84.081  66.972  1.00  0.00           C  
ATOM   1293  O   SER    95      69.079  84.644  66.006  1.00  0.00           O  
ATOM   1294  N   SER    96      68.179  82.800  66.925  1.00  0.00           N  
ATOM   1295  H   SER    96      67.709  82.411  67.730  1.00  0.00           H  
ATOM   1296  CA  SER    96      68.321  81.969  65.722  1.00  0.00           C  
ATOM   1297  HA  SER    96      68.674  82.562  64.878  1.00  0.00           H  
ATOM   1298  CB  SER    96      69.396  80.828  65.952  1.00  0.00           C  
ATOM   1299  HB2 SER    96      70.360  81.325  66.054  1.00  0.00           H  
ATOM   1300  HB3 SER    96      69.171  80.256  66.852  1.00  0.00           H  
ATOM   1301  OG  SER    96      69.323  79.912  64.865  1.00  0.00           O  
ATOM   1302  HG  SER    96      69.959  80.172  64.194  1.00  0.00           H  
ATOM   1303  C   SER    96      66.970  81.331  65.452  1.00  0.00           C  
ATOM   1304  O   SER    96      66.565  80.561  66.356  1.00  0.00           O  
ATOM   1305  N   TYR    97      66.274  81.556  64.321  1.00  0.00           N  
ATOM   1306  H   TYR    97      65.439  80.990  64.275  1.00  0.00           H  
ATOM   1307  CA  TYR    97      66.574  82.477  63.181  1.00  0.00           C  
ATOM   1308  HA  TYR    97      65.716  82.524  62.511  1.00  0.00           H  
ATOM   1309  CB  TYR    97      66.702  83.901  63.714  1.00  0.00           C  
ATOM   1310  HB2 TYR    97      65.974  84.116  64.496  1.00  0.00           H  
ATOM   1311  HB3 TYR    97      67.673  84.075  64.178  1.00  0.00           H  
ATOM   1312  CG  TYR    97      66.805  85.043  62.678  1.00  0.00           C  
ATOM   1313  CD1 TYR    97      68.022  85.425  62.119  1.00  0.00           C  
ATOM   1314  HD1 TYR    97      68.971  84.969  62.357  1.00  0.00           H  
ATOM   1315  CE1 TYR    97      67.982  86.452  61.102  1.00  0.00           C  
ATOM   1316  HE1 TYR    97      68.908  86.713  60.612  1.00  0.00           H  
ATOM   1317  CZ  TYR    97      66.753  86.980  60.687  1.00  0.00           C  
ATOM   1318  OH  TYR    97      66.820  87.847  59.608  1.00  0.00           O  
ATOM   1319  HH  TYR    97      67.708  87.818  59.244  1.00  0.00           H  
ATOM   1320  CE2 TYR    97      65.547  86.453  61.115  1.00  0.00           C  
ATOM   1321  HE2 TYR    97      64.632  86.741  60.620  1.00  0.00           H  
ATOM   1322  CD2 TYR    97      65.543  85.602  62.197  1.00  0.00           C  
ATOM   1323  HD2 TYR    97      64.580  85.286  62.571  1.00  0.00           H  
ATOM   1324  C   TYR    97      67.677  82.098  62.191  1.00  0.00           C  
ATOM   1325  O   TYR    97      68.749  81.735  62.651  1.00  0.00           O  
ATOM   1326  N   PRO    98      67.475  82.032  60.820  1.00  0.00           N  
ATOM   1327  CD  PRO    98      68.559  81.874  59.873  1.00  0.00           C  
ATOM   1328  HD2 PRO    98      69.141  80.979  60.094  1.00  0.00           H  
ATOM   1329  HD3 PRO    98      69.151  82.787  59.808  1.00  0.00           H  
ATOM   1330  CG  PRO    98      67.862  81.878  58.508  1.00  0.00           C  
ATOM   1331  HG2 PRO    98      67.570  80.854  58.275  1.00  0.00           H  
ATOM   1332  HG3 PRO    98      68.508  82.298  57.736  1.00  0.00           H  
ATOM   1333  CB  PRO    98      66.711  82.820  58.677  1.00  0.00           C  
ATOM   1334  HB2 PRO    98      65.949  82.539  57.951  1.00  0.00           H  
ATOM   1335  HB3 PRO    98      66.950  83.881  58.604  1.00  0.00           H  
ATOM   1336  CA  PRO    98      66.267  82.444  60.091  1.00  0.00           C  
ATOM   1337  HA  PRO    98      65.708  83.316  60.427  1.00  0.00           H  
ATOM   1338  C   PRO    98      65.218  81.245  60.034  1.00  0.00           C  
ATOM   1339  O   PRO    98      65.521  80.119  60.401  1.00  0.00           O  
ATOM   1340  N   GLY    99      63.980  81.500  59.569  1.00  0.00           N  
ATOM   1341  H   GLY    99      63.770  82.421  59.212  1.00  0.00           H  
ATOM   1342  CA  GLY    99      62.939  80.467  59.246  1.00  0.00           C  
ATOM   1343  HA2 GLY    99      63.121  79.603  59.885  1.00  0.00           H  
ATOM   1344  HA3 GLY    99      61.940  80.878  59.387  1.00  0.00           H  
ATOM   1345  C   GLY    99      63.091  79.971  57.829  1.00  0.00           C  
ATOM   1346  O   GLY    99      64.229  79.882  57.301  1.00  0.00           O  
ATOM   1347  N   TYR   100      62.037  79.454  57.330  1.00  0.00           N  
ATOM   1348  H   TYR   100      61.217  79.463  57.919  1.00  0.00           H  
ATOM   1349  CA  TYR   100      61.927  78.589  56.178  1.00  0.00           C  
ATOM   1350  HA  TYR   100      62.450  77.654  56.378  1.00  0.00           H  
ATOM   1351  CB  TYR   100      60.452  78.179  55.873  1.00  0.00           C  
ATOM   1352  HB2 TYR   100      60.007  77.878  56.821  1.00  0.00           H  
ATOM   1353  HB3 TYR   100      59.974  79.055  55.433  1.00  0.00           H  
ATOM   1354  CG  TYR   100      60.225  76.994  54.861  1.00  0.00           C  
ATOM   1355  CD1 TYR   100      59.865  75.745  55.298  1.00  0.00           C  
ATOM   1356  HD1 TYR   100      59.730  75.565  56.354  1.00  0.00           H  
ATOM   1357  CE1 TYR   100      59.547  74.707  54.464  1.00  0.00           C  
ATOM   1358  HE1 TYR   100      59.353  73.695  54.787  1.00  0.00           H  
ATOM   1359  CZ  TYR   100      59.511  74.964  53.077  1.00  0.00           C  
ATOM   1360  OH  TYR   100      59.147  74.001  52.176  1.00  0.00           O  
ATOM   1361  HH  TYR   100      59.834  73.855  51.521  1.00  0.00           H  
ATOM   1362  CE2 TYR   100      60.015  76.186  52.612  1.00  0.00           C  
ATOM   1363  HE2 TYR   100      60.049  76.330  51.542  1.00  0.00           H  
ATOM   1364  CD2 TYR   100      60.321  77.237  53.500  1.00  0.00           C  
ATOM   1365  HD2 TYR   100      60.596  78.166  53.023  1.00  0.00           H  
ATOM   1366  C   TYR   100      62.616  79.297  54.971  1.00  0.00           C  
ATOM   1367  O   TYR   100      63.126  78.595  54.122  1.00  0.00           O  
ATOM   1368  N   GLY   101      62.632  80.647  54.911  1.00  0.00           N  
ATOM   1369  H   GLY   101      62.076  81.086  55.631  1.00  0.00           H  
ATOM   1370  CA  GLY   101      63.197  81.481  53.796  1.00  0.00           C  
ATOM   1371  HA2 GLY   101      63.681  82.346  54.249  1.00  0.00           H  
ATOM   1372  HA3 GLY   101      63.818  80.804  53.210  1.00  0.00           H  
ATOM   1373  C   GLY   101      62.184  81.823  52.702  1.00  0.00           C  
ATOM   1374  O   GLY   101      61.135  81.208  52.613  1.00  0.00           O  
ATOM   1375  N   GLN   102      62.583  82.793  51.879  1.00  0.00           N  
ATOM   1376  H   GLN   102      63.448  83.296  52.018  1.00  0.00           H  
ATOM   1377  CA  GLN   102      61.729  83.204  50.839  1.00  0.00           C  
ATOM   1378  HA  GLN   102      60.714  83.244  51.233  1.00  0.00           H  
ATOM   1379  CB  GLN   102      62.038  84.653  50.448  1.00  0.00           C  
ATOM   1380  HB2 GLN   102      61.568  85.243  51.234  1.00  0.00           H  
ATOM   1381  HB3 GLN   102      63.115  84.814  50.499  1.00  0.00           H  
ATOM   1382  CG  GLN   102      61.697  85.072  49.033  1.00  0.00           C  
ATOM   1383  HG2 GLN   102      62.465  84.690  48.361  1.00  0.00           H  
ATOM   1384  HG3 GLN   102      60.756  84.621  48.717  1.00  0.00           H  
ATOM   1385  CD  GLN   102      61.544  86.572  48.811  1.00  0.00           C  
ATOM   1386  OE1 GLN   102      61.482  87.479  49.639  1.00  0.00           O  
ATOM   1387  NE2 GLN   102      61.176  86.920  47.617  1.00  0.00           N  
ATOM   1388 HE21 GLN   102      60.816  86.194  47.014  1.00  0.00           H  
ATOM   1389 HE22 GLN   102      60.885  87.865  47.408  1.00  0.00           H  
ATOM   1390  C   GLN   102      61.771  82.214  49.672  1.00  0.00           C  
ATOM   1391  O   GLN   102      60.740  81.852  49.147  1.00  0.00           O  
ATOM   1392  N   GLN   103      62.982  81.715  49.392  1.00  0.00           N  
ATOM   1393  H   GLN   103      63.689  82.310  49.800  1.00  0.00           H  
ATOM   1394  CA  GLN   103      63.464  80.769  48.380  1.00  0.00           C  
ATOM   1395  HA  GLN   103      63.045  81.267  47.506  1.00  0.00           H  
ATOM   1396  CB  GLN   103      65.008  80.670  48.343  1.00  0.00           C  
ATOM   1397  HB2 GLN   103      65.358  80.222  49.273  1.00  0.00           H  
ATOM   1398  HB3 GLN   103      65.177  79.996  47.504  1.00  0.00           H  
ATOM   1399  CG  GLN   103      65.726  81.984  48.204  1.00  0.00           C  
ATOM   1400  HG2 GLN   103      65.261  82.451  47.335  1.00  0.00           H  
ATOM   1401  HG3 GLN   103      65.525  82.545  49.117  1.00  0.00           H  
ATOM   1402  CD  GLN   103      67.233  81.886  47.901  1.00  0.00           C  
ATOM   1403  OE1 GLN   103      67.983  82.786  48.243  1.00  0.00           O  
ATOM   1404  NE2 GLN   103      67.687  80.955  47.133  1.00  0.00           N  
ATOM   1405 HE21 GLN   103      68.631  81.099  46.803  1.00  0.00           H  
ATOM   1406 HE22 GLN   103      67.101  80.195  46.820  1.00  0.00           H  
ATOM   1407  C   GLN   103      62.793  79.352  48.409  1.00  0.00           C  
ATOM   1408  O   GLN   103      62.423  78.799  49.463  1.00  0.00           O  
ATOM   1409  N   PRO   104      62.569  78.688  47.285  1.00  0.00           N  
ATOM   1410  CD  PRO   104      62.753  79.228  45.962  1.00  0.00           C  
ATOM   1411  HD2 PRO   104      63.816  79.108  45.753  1.00  0.00           H  
ATOM   1412  HD3 PRO   104      62.345  80.230  45.829  1.00  0.00           H  
ATOM   1413  CG  PRO   104      62.061  78.347  45.001  1.00  0.00           C  
ATOM   1414  HG2 PRO   104      62.669  78.193  44.109  1.00  0.00           H  
ATOM   1415  HG3 PRO   104      61.175  78.868  44.638  1.00  0.00           H  
ATOM   1416  CB  PRO   104      61.859  77.035  45.804  1.00  0.00           C  
ATOM   1417  HB2 PRO   104      62.619  76.304  45.527  1.00  0.00           H  
ATOM   1418  HB3 PRO   104      60.856  76.633  45.663  1.00  0.00           H  
ATOM   1419  CA  PRO   104      61.950  77.369  47.287  1.00  0.00           C  
ATOM   1420  HA  PRO   104      60.981  77.508  47.767  1.00  0.00           H  
ATOM   1421  C   PRO   104      62.893  76.384  48.042  1.00  0.00           C  
ATOM   1422  O   PRO   104      64.115  76.303  47.804  1.00  0.00           O  
ATOM   1423  N   ALA   105      62.242  75.578  48.898  1.00  0.00           N  
ATOM   1424  H   ALA   105      61.242  75.721  48.894  1.00  0.00           H  
ATOM   1425  CA  ALA   105      62.924  74.586  49.787  1.00  0.00           C  
ATOM   1426  HA  ALA   105      63.817  74.317  49.224  1.00  0.00           H  
ATOM   1427  CB  ALA   105      63.453  75.239  51.025  1.00  0.00           C  
ATOM   1428  HB1 ALA   105      62.670  75.589  51.699  1.00  0.00           H  
ATOM   1429  HB2 ALA   105      63.960  74.540  51.690  1.00  0.00           H  
ATOM   1430  HB3 ALA   105      64.092  76.086  50.778  1.00  0.00           H  
ATOM   1431  C   ALA   105      62.062  73.277  49.937  1.00  0.00           C  
ATOM   1432  O   ALA   105      60.867  73.379  49.987  1.00  0.00           O  
ATOM   1433  N   PRO   106      62.627  72.073  50.181  1.00  0.00           N  
ATOM   1434  CD  PRO   106      63.999  71.671  50.322  1.00  0.00           C  
ATOM   1435  HD2 PRO   106      64.471  72.484  50.874  1.00  0.00           H  
ATOM   1436  HD3 PRO   106      64.563  71.647  49.390  1.00  0.00           H  
ATOM   1437  CG  PRO   106      64.096  70.328  51.067  1.00  0.00           C  
ATOM   1438  HG2 PRO   106      64.024  70.563  52.129  1.00  0.00           H  
ATOM   1439  HG3 PRO   106      64.978  69.840  50.654  1.00  0.00           H  
ATOM   1440  CB  PRO   106      62.757  69.704  50.657  1.00  0.00           C  
ATOM   1441  HB2 PRO   106      62.317  68.981  51.344  1.00  0.00           H  
ATOM   1442  HB3 PRO   106      62.853  69.345  49.632  1.00  0.00           H  
ATOM   1443  CA  PRO   106      61.835  70.938  50.669  1.00  0.00           C  
ATOM   1444  HA  PRO   106      61.058  70.798  49.918  1.00  0.00           H  
ATOM   1445  C   PRO   106      61.118  71.116  52.019  1.00  0.00           C  
ATOM   1446  O   PRO   106      61.440  71.895  52.854  1.00  0.00           O  
ATOM   1447  N   SER   107      60.098  70.314  52.194  1.00  0.00           N  
ATOM   1448  H   SER   107      60.053  69.480  51.626  1.00  0.00           H  
ATOM   1449  CA  SER   107      59.139  70.195  53.311  1.00  0.00           C  
ATOM   1450  HA  SER   107      59.110  71.156  53.826  1.00  0.00           H  
ATOM   1451  CB  SER   107      57.705  69.903  52.697  1.00  0.00           C  
ATOM   1452  HB2 SER   107      57.734  68.886  52.305  1.00  0.00           H  
ATOM   1453  HB3 SER   107      56.867  70.117  53.360  1.00  0.00           H  
ATOM   1454  OG  SER   107      57.519  70.759  51.615  1.00  0.00           O  
ATOM   1455  HG  SER   107      57.302  71.641  51.924  1.00  0.00           H  
ATOM   1456  C   SER   107      59.512  69.212  54.461  1.00  0.00           C  
ATOM   1457  O   SER   107      58.842  69.225  55.542  1.00  0.00           O  
ATOM   1458  N   SER   108      60.569  68.531  54.295  1.00  0.00           N  
ATOM   1459  H   SER   108      61.136  68.704  53.477  1.00  0.00           H  
ATOM   1460  CA  SER   108      61.185  67.681  55.307  1.00  0.00           C  
ATOM   1461  HA  SER   108      60.505  66.961  55.762  1.00  0.00           H  
ATOM   1462  CB  SER   108      62.363  66.757  54.728  1.00  0.00           C  
ATOM   1463  HB2 SER   108      62.789  66.055  55.445  1.00  0.00           H  
ATOM   1464  HB3 SER   108      62.020  66.143  53.895  1.00  0.00           H  
ATOM   1465  OG  SER   108      63.364  67.679  54.305  1.00  0.00           O  
ATOM   1466  HG  SER   108      64.035  67.090  53.951  1.00  0.00           H  
ATOM   1467  C   SER   108      61.786  68.393  56.566  1.00  0.00           C  
ATOM   1468  O   SER   108      61.684  69.572  56.870  1.00  0.00           O  
ATOM   1469  N   THR   109      62.236  67.529  57.506  1.00  0.00           N  
ATOM   1470  H   THR   109      62.380  66.558  57.266  1.00  0.00           H  
ATOM   1471  CA  THR   109      62.730  67.925  58.737  1.00  0.00           C  
ATOM   1472  HA  THR   109      63.164  68.920  58.639  1.00  0.00           H  
ATOM   1473  CB  THR   109      61.669  67.969  59.771  1.00  0.00           C  
ATOM   1474  HB  THR   109      62.102  68.383  60.682  1.00  0.00           H  
ATOM   1475  CG2 THR   109      60.515  68.993  59.572  1.00  0.00           C  
ATOM   1476 HG21 THR   109      59.701  68.636  58.940  1.00  0.00           H  
ATOM   1477 HG22 THR   109      60.129  69.168  60.576  1.00  0.00           H  
ATOM   1478 HG23 THR   109      60.942  69.922  59.195  1.00  0.00           H  
ATOM   1479  OG1 THR   109      61.135  66.734  60.029  1.00  0.00           O  
ATOM   1480  HG1 THR   109      60.465  66.647  59.347  1.00  0.00           H  
ATOM   1481  C   THR   109      63.896  67.036  59.262  1.00  0.00           C  
ATOM   1482  O   THR   109      64.142  65.958  58.709  1.00  0.00           O  
ATOM   1483  N   SER   110      64.561  67.488  60.343  1.00  0.00           N  
ATOM   1484  H   SER   110      64.487  68.478  60.530  1.00  0.00           H  
ATOM   1485  CA  SER   110      65.375  66.550  61.165  1.00  0.00           C  
ATOM   1486  HA  SER   110      65.898  65.913  60.452  1.00  0.00           H  
ATOM   1487  CB  SER   110      66.332  67.400  62.006  1.00  0.00           C  
ATOM   1488  HB2 SER   110      65.664  68.041  62.582  1.00  0.00           H  
ATOM   1489  HB3 SER   110      66.844  66.679  62.643  1.00  0.00           H  
ATOM   1490  OG  SER   110      67.185  68.211  61.285  1.00  0.00           O  
ATOM   1491  HG  SER   110      67.894  67.571  61.187  1.00  0.00           H  
ATOM   1492  C   SER   110      64.538  65.817  62.124  1.00  0.00           C  
ATOM   1493  O   SER   110      63.310  66.074  62.126  1.00  0.00           O  
ATOM   1494  N   GLY   111      65.155  64.912  62.936  1.00  0.00           N  
ATOM   1495  H   GLY   111      66.151  64.747  62.903  1.00  0.00           H  
ATOM   1496  CA  GLY   111      64.379  64.153  63.879  1.00  0.00           C  
ATOM   1497  HA2 GLY   111      63.449  63.972  63.339  1.00  0.00           H  
ATOM   1498  HA3 GLY   111      64.883  63.218  64.122  1.00  0.00           H  
ATOM   1499  C   GLY   111      63.889  64.881  65.093  1.00  0.00           C  
ATOM   1500  O   GLY   111      64.084  66.066  65.352  1.00  0.00           O  
ATOM   1501  N   SER   112      63.209  64.159  66.002  1.00  0.00           N  
ATOM   1502  H   SER   112      62.839  64.728  66.750  1.00  0.00           H  
ATOM   1503  CA  SER   112      62.621  62.831  66.004  1.00  0.00           C  
ATOM   1504  HA  SER   112      63.465  62.154  65.873  1.00  0.00           H  
ATOM   1505  CB  SER   112      62.169  62.659  67.432  1.00  0.00           C  
ATOM   1506  HB2 SER   112      61.640  63.542  67.791  1.00  0.00           H  
ATOM   1507  HB3 SER   112      61.506  61.803  67.549  1.00  0.00           H  
ATOM   1508  OG  SER   112      63.279  62.353  68.257  1.00  0.00           O  
ATOM   1509  HG  SER   112      63.237  62.899  69.045  1.00  0.00           H  
ATOM   1510  C   SER   112      61.548  62.509  64.942  1.00  0.00           C  
ATOM   1511  O   SER   112      60.737  63.304  64.519  1.00  0.00           O  
ATOM   1512  N   TYR   113      61.364  61.314  64.409  1.00  0.00           N  
ATOM   1513  H   TYR   113      60.912  61.280  63.506  1.00  0.00           H  
ATOM   1514  CA  TYR   113      61.796  60.048  64.930  1.00  0.00           C  
ATOM   1515  HA  TYR   113      62.438  60.154  65.804  1.00  0.00           H  
ATOM   1516  CB  TYR   113      60.502  59.224  65.223  1.00  0.00           C  
ATOM   1517  HB2 TYR   113      60.066  58.936  64.266  1.00  0.00           H  
ATOM   1518  HB3 TYR   113      60.765  58.255  65.647  1.00  0.00           H  
ATOM   1519  CG  TYR   113      59.403  60.017  66.008  1.00  0.00           C  
ATOM   1520  CD1 TYR   113      58.460  60.737  65.336  1.00  0.00           C  
ATOM   1521  HD1 TYR   113      58.475  60.671  64.259  1.00  0.00           H  
ATOM   1522  CE1 TYR   113      57.584  61.635  65.998  1.00  0.00           C  
ATOM   1523  HE1 TYR   113      56.915  62.225  65.390  1.00  0.00           H  
ATOM   1524  CZ  TYR   113      57.740  61.804  67.434  1.00  0.00           C  
ATOM   1525  OH  TYR   113      56.955  62.755  68.026  1.00  0.00           O  
ATOM   1526  HH  TYR   113      56.406  63.248  67.413  1.00  0.00           H  
ATOM   1527  CE2 TYR   113      58.743  61.060  68.068  1.00  0.00           C  
ATOM   1528  HE2 TYR   113      58.888  61.196  69.130  1.00  0.00           H  
ATOM   1529  CD2 TYR   113      59.551  60.202  67.362  1.00  0.00           C  
ATOM   1530  HD2 TYR   113      60.142  59.536  67.973  1.00  0.00           H  
ATOM   1531  C   TYR   113      62.715  59.317  63.902  1.00  0.00           C  
ATOM   1532  O   TYR   113      63.033  59.781  62.790  1.00  0.00           O  
ATOM   1533  N   GLY   114      63.187  58.157  64.317  1.00  0.00           N  
ATOM   1534  H   GLY   114      63.081  57.955  65.300  1.00  0.00           H  
ATOM   1535  CA  GLY   114      64.046  57.294  63.579  1.00  0.00           C  
ATOM   1536  HA2 GLY   114      63.545  57.029  62.648  1.00  0.00           H  
ATOM   1537  HA3 GLY   114      64.985  57.833  63.451  1.00  0.00           H  
ATOM   1538  C   GLY   114      64.412  55.882  64.081  1.00  0.00           C  
ATOM   1539  O   GLY   114      63.615  55.307  64.795  1.00  0.00           O  
ATOM   1540  N   SER   115      65.588  55.314  63.768  1.00  0.00           N  
ATOM   1541  H   SER   115      65.717  54.436  64.250  1.00  0.00           H  
ATOM   1542  CA  SER   115      66.610  55.742  62.909  1.00  0.00           C  
ATOM   1543  HA  SER   115      66.960  56.646  63.406  1.00  0.00           H  
ATOM   1544  CB  SER   115      67.774  54.733  62.963  1.00  0.00           C  
ATOM   1545  HB2 SER   115      68.730  55.204  62.735  1.00  0.00           H  
ATOM   1546  HB3 SER   115      67.900  54.442  64.006  1.00  0.00           H  
ATOM   1547  OG  SER   115      67.553  53.710  62.144  1.00  0.00           O  
ATOM   1548  HG  SER   115      67.998  52.898  62.398  1.00  0.00           H  
ATOM   1549  C   SER   115      66.238  56.248  61.481  1.00  0.00           C  
ATOM   1550  O   SER   115      65.088  56.122  61.061  1.00  0.00           O  
ATOM   1551  N   SER   116      67.147  56.943  60.881  1.00  0.00           N  
ATOM   1552  H   SER   116      67.855  57.255  61.530  1.00  0.00           H  
ATOM   1553  CA  SER   116      67.043  57.684  59.582  1.00  0.00           C  
ATOM   1554  HA  SER   116      66.252  58.416  59.741  1.00  0.00           H  
ATOM   1555  CB  SER   116      68.388  58.454  59.321  1.00  0.00           C  
ATOM   1556  HB2 SER   116      68.209  59.137  58.490  1.00  0.00           H  
ATOM   1557  HB3 SER   116      68.736  59.018  60.187  1.00  0.00           H  
ATOM   1558  OG  SER   116      69.428  57.575  59.112  1.00  0.00           O  
ATOM   1559  HG  SER   116      69.722  57.247  59.965  1.00  0.00           H  
ATOM   1560  C   SER   116      66.684  56.846  58.338  1.00  0.00           C  
ATOM   1561  O   SER   116      66.996  55.640  58.338  1.00  0.00           O  
ATOM   1562  N   SER   117      66.016  57.429  57.344  1.00  0.00           N  
ATOM   1563  H   SER   117      65.674  58.360  57.534  1.00  0.00           H  
ATOM   1564  CA  SER   117      65.913  56.933  55.992  1.00  0.00           C  
ATOM   1565  HA  SER   117      66.883  56.743  55.534  1.00  0.00           H  
ATOM   1566  CB  SER   117      65.239  55.556  55.879  1.00  0.00           C  
ATOM   1567  HB2 SER   117      65.229  55.232  54.838  1.00  0.00           H  
ATOM   1568  HB3 SER   117      65.745  54.807  56.488  1.00  0.00           H  
ATOM   1569  OG  SER   117      63.879  55.650  56.185  1.00  0.00           O  
ATOM   1570  HG  SER   117      63.812  55.994  57.079  1.00  0.00           H  
ATOM   1571  C   SER   117      65.327  57.971  55.054  1.00  0.00           C  
ATOM   1572  O   SER   117      65.916  59.016  54.974  1.00  0.00           O  
ATOM   1573  N   GLN   118      64.376  57.602  54.217  1.00  0.00           N  
ATOM   1574  H   GLN   118      63.920  56.763  54.544  1.00  0.00           H  
ATOM   1575  CA  GLN   118      63.655  58.449  53.224  1.00  0.00           C  
ATOM   1576  HA  GLN   118      63.829  59.449  53.622  1.00  0.00           H  
ATOM   1577  CB  GLN   118      64.245  58.239  51.779  1.00  0.00           C  
ATOM   1578  HB2 GLN   118      64.099  57.163  51.676  1.00  0.00           H  
ATOM   1579  HB3 GLN   118      63.606  58.720  51.039  1.00  0.00           H  
ATOM   1580  CG  GLN   118      65.742  58.515  51.551  1.00  0.00           C  
ATOM   1581  HG2 GLN   118      66.363  57.842  52.143  1.00  0.00           H  
ATOM   1582  HG3 GLN   118      66.052  58.388  50.514  1.00  0.00           H  
ATOM   1583  CD  GLN   118      66.107  59.987  51.845  1.00  0.00           C  
ATOM   1584  OE1 GLN   118      65.318  60.911  52.157  1.00  0.00           O  
ATOM   1585  NE2 GLN   118      67.392  60.358  51.820  1.00  0.00           N  
ATOM   1586 HE21 GLN   118      68.124  59.675  51.688  1.00  0.00           H  
ATOM   1587 HE22 GLN   118      67.644  61.245  52.232  1.00  0.00           H  
ATOM   1588  C   GLN   118      62.173  58.028  53.189  1.00  0.00           C  
ATOM   1589  O   GLN   118      61.836  56.845  53.108  1.00  0.00           O  
ATOM   1590  N   SER   119      61.145  58.890  53.161  1.00  0.00           N  
ATOM   1591  H   SER   119      60.191  58.560  53.135  1.00  0.00           H  
ATOM   1592  CA  SER   119      61.139  60.300  53.511  1.00  0.00           C  
ATOM   1593  HA  SER   119      61.804  60.887  52.878  1.00  0.00           H  
ATOM   1594  CB  SER   119      59.679  60.834  53.175  1.00  0.00           C  
ATOM   1595  HB2 SER   119      59.460  61.897  53.277  1.00  0.00           H  
ATOM   1596  HB3 SER   119      59.508  60.671  52.111  1.00  0.00           H  
ATOM   1597  OG  SER   119      58.715  60.018  53.800  1.00  0.00           O  
ATOM   1598  HG  SER   119      58.382  59.440  53.110  1.00  0.00           H  
ATOM   1599  C   SER   119      61.517  60.584  54.975  1.00  0.00           C  
ATOM   1600  O   SER   119      61.900  59.590  55.610  1.00  0.00           O  
ATOM   1601  N   SER   120      61.432  61.795  55.542  1.00  0.00           N  
ATOM   1602  H   SER   120      61.200  62.602  54.979  1.00  0.00           H  
ATOM   1603  CA  SER   120      61.593  62.141  56.993  1.00  0.00           C  
ATOM   1604  HA  SER   120      62.152  61.395  57.559  1.00  0.00           H  
ATOM   1605  CB  SER   120      62.320  63.505  57.258  1.00  0.00           C  
ATOM   1606  HB2 SER   120      62.718  63.611  58.267  1.00  0.00           H  
ATOM   1607  HB3 SER   120      63.260  63.647  56.725  1.00  0.00           H  
ATOM   1608  OG  SER   120      61.524  64.594  56.900  1.00  0.00           O  
ATOM   1609  HG  SER   120      60.727  64.619  57.435  1.00  0.00           H  
ATOM   1610  C   SER   120      60.257  62.063  57.764  1.00  0.00           C  
ATOM   1611  O   SER   120      59.339  62.794  57.418  1.00  0.00           O  
ATOM   1612  N   SER   121      59.968  61.242  58.742  1.00  0.00           N  
ATOM   1613  H   SER   121      58.991  61.289  58.995  1.00  0.00           H  
ATOM   1614  CA  SER   121      60.842  60.295  59.456  1.00  0.00           C  
ATOM   1615  HA  SER   121      61.796  60.818  59.522  1.00  0.00           H  
ATOM   1616  CB  SER   121      60.218  60.133  60.857  1.00  0.00           C  
ATOM   1617  HB2 SER   121      59.282  59.583  60.759  1.00  0.00           H  
ATOM   1618  HB3 SER   121      60.838  59.423  61.404  1.00  0.00           H  
ATOM   1619  OG  SER   121      60.009  61.349  61.496  1.00  0.00           O  
ATOM   1620  HG  SER   121      59.292  61.768  61.014  1.00  0.00           H  
ATOM   1621  C   SER   121      60.850  58.886  58.740  1.00  0.00           C  
ATOM   1622  O   SER   121      61.900  58.259  58.673  1.00  0.00           O  
ATOM   1623  N   TYR   122      59.765  58.534  58.069  1.00  0.00           N  
ATOM   1624  H   TYR   122      58.915  59.074  58.145  1.00  0.00           H  
ATOM   1625  CA  TYR   122      59.554  57.104  57.683  1.00  0.00           C  
ATOM   1626  HA  TYR   122      60.522  56.603  57.677  1.00  0.00           H  
ATOM   1627  CB  TYR   122      58.643  56.484  58.654  1.00  0.00           C  
ATOM   1628  HB2 TYR   122      57.679  56.989  58.601  1.00  0.00           H  
ATOM   1629  HB3 TYR   122      58.418  55.465  58.336  1.00  0.00           H  
ATOM   1630  CG  TYR   122      59.170  56.444  60.098  1.00  0.00           C  
ATOM   1631  CD1 TYR   122      58.533  57.014  61.199  1.00  0.00           C  
ATOM   1632  HD1 TYR   122      57.529  57.391  61.071  1.00  0.00           H  
ATOM   1633  CE1 TYR   122      59.094  57.069  62.479  1.00  0.00           C  
ATOM   1634  HE1 TYR   122      58.504  57.452  63.299  1.00  0.00           H  
ATOM   1635  CZ  TYR   122      60.381  56.506  62.666  1.00  0.00           C  
ATOM   1636  OH  TYR   122      60.839  56.306  63.963  1.00  0.00           O  
ATOM   1637  HH  TYR   122      60.925  55.363  64.123  1.00  0.00           H  
ATOM   1638  CE2 TYR   122      61.067  55.926  61.565  1.00  0.00           C  
ATOM   1639  HE2 TYR   122      62.081  55.601  61.747  1.00  0.00           H  
ATOM   1640  CD2 TYR   122      60.467  55.871  60.339  1.00  0.00           C  
ATOM   1641  HD2 TYR   122      61.050  55.461  59.528  1.00  0.00           H  
ATOM   1642  C   TYR   122      58.984  56.901  56.338  1.00  0.00           C  
ATOM   1643  O   TYR   122      58.127  57.703  55.892  1.00  0.00           O  
ATOM   1644  N   GLY   123      59.516  56.066  55.421  1.00  0.00           N  
ATOM   1645  H   GLY   123      58.990  56.165  54.565  1.00  0.00           H  
ATOM   1646  CA  GLY   123      60.677  55.159  55.543  1.00  0.00           C  
ATOM   1647  HA2 GLY   123      61.569  55.697  55.864  1.00  0.00           H  
ATOM   1648  HA3 GLY   123      60.444  54.510  56.388  1.00  0.00           H  
ATOM   1649  C   GLY   123      61.005  54.085  54.527  1.00  0.00           C  
ATOM   1650  O   GLY   123      60.151  53.637  53.755  1.00  0.00           O  
ATOM   1651  N   GLN   124      62.274  53.701  54.494  1.00  0.00           N  
ATOM   1652  H   GLN   124      62.924  54.199  55.086  1.00  0.00           H  
ATOM   1653  CA  GLN   124      62.786  52.565  53.768  1.00  0.00           C  
ATOM   1654  HA  GLN   124      62.084  51.794  53.449  1.00  0.00           H  
ATOM   1655  CB  GLN   124      63.569  53.039  52.507  1.00  0.00           C  
ATOM   1656  HB2 GLN   124      64.365  53.730  52.783  1.00  0.00           H  
ATOM   1657  HB3 GLN   124      63.964  52.159  51.999  1.00  0.00           H  
ATOM   1658  CG  GLN   124      62.664  53.659  51.529  1.00  0.00           C  
ATOM   1659  HG2 GLN   124      61.923  52.876  51.365  1.00  0.00           H  
ATOM   1660  HG3 GLN   124      62.159  54.577  51.829  1.00  0.00           H  
ATOM   1661  CD  GLN   124      63.318  54.169  50.222  1.00  0.00           C  
ATOM   1662  OE1 GLN   124      64.423  54.751  50.239  1.00  0.00           O  
ATOM   1663  NE2 GLN   124      62.825  54.085  49.035  1.00  0.00           N  
ATOM   1664 HE21 GLN   124      62.025  53.502  48.835  1.00  0.00           H  
ATOM   1665 HE22 GLN   124      63.520  54.115  48.303  1.00  0.00           H  
ATOM   1666  C   GLN   124      63.729  51.769  54.684  1.00  0.00           C  
ATOM   1667  O   GLN   124      64.884  52.133  54.833  1.00  0.00           O  
ATOM   1668  N   PRO   125      63.164  50.697  55.366  1.00  0.00           N  
ATOM   1669  CD  PRO   125      64.048  49.910  56.282  1.00  0.00           C  
ATOM   1670  HD2 PRO   125      64.128  50.405  57.249  1.00  0.00           H  
ATOM   1671  HD3 PRO   125      65.022  49.774  55.813  1.00  0.00           H  
ATOM   1672  CG  PRO   125      63.398  48.568  56.434  1.00  0.00           C  
ATOM   1673  HG2 PRO   125      63.786  48.230  57.395  1.00  0.00           H  
ATOM   1674  HG3 PRO   125      63.702  47.858  55.664  1.00  0.00           H  
ATOM   1675  CB  PRO   125      61.890  48.913  56.205  1.00  0.00           C  
ATOM   1676  HB2 PRO   125      61.548  49.154  57.211  1.00  0.00           H  
ATOM   1677  HB3 PRO   125      61.325  48.083  55.780  1.00  0.00           H  
ATOM   1678  CA  PRO   125      61.820  50.245  55.462  1.00  0.00           C  
ATOM   1679  HA  PRO   125      61.486  50.087  54.437  1.00  0.00           H  
ATOM   1680  C   PRO   125      60.771  51.254  56.104  1.00  0.00           C  
ATOM   1681  O   PRO   125      61.149  52.102  56.910  1.00  0.00           O  
ATOM   1682  N   GLN   126      59.492  51.155  55.753  1.00  0.00           N  
ATOM   1683  H   GLN   126      59.359  50.322  55.197  1.00  0.00           H  
ATOM   1684  CA  GLN   126      58.380  51.909  56.326  1.00  0.00           C  
ATOM   1685  HA  GLN   126      58.600  52.936  56.034  1.00  0.00           H  
ATOM   1686  CB  GLN   126      57.050  51.555  55.602  1.00  0.00           C  
ATOM   1687  HB2 GLN   126      57.244  51.791  54.556  1.00  0.00           H  
ATOM   1688  HB3 GLN   126      56.798  50.495  55.650  1.00  0.00           H  
ATOM   1689  CG  GLN   126      55.786  52.337  55.905  1.00  0.00           C  
ATOM   1690  HG2 GLN   126      54.950  51.898  55.361  1.00  0.00           H  
ATOM   1691  HG3 GLN   126      55.533  52.169  56.951  1.00  0.00           H  
ATOM   1692  CD  GLN   126      55.886  53.812  55.652  1.00  0.00           C  
ATOM   1693  OE1 GLN   126      56.208  54.595  56.570  1.00  0.00           O  
ATOM   1694  NE2 GLN   126      55.740  54.279  54.425  1.00  0.00           N  
ATOM   1695 HE21 GLN   126      55.598  53.692  53.616  1.00  0.00           H  
ATOM   1696 HE22 GLN   126      55.871  55.249  54.176  1.00  0.00           H  
ATOM   1697  C   GLN   126      58.176  51.742  57.829  1.00  0.00           C  
ATOM   1698  O   GLN   126      58.300  50.684  58.342  1.00  0.00           O  
ATOM   1699  N   SER   127      57.813  52.861  58.529  1.00  0.00           N  
ATOM   1700  H   SER   127      57.366  53.569  57.963  1.00  0.00           H  
ATOM   1701  CA  SER   127      57.743  52.920  60.018  1.00  0.00           C  
ATOM   1702  HA  SER   127      57.471  53.950  60.248  1.00  0.00           H  
ATOM   1703  CB  SER   127      56.787  51.910  60.625  1.00  0.00           C  
ATOM   1704  HB2 SER   127      57.252  50.925  60.668  1.00  0.00           H  
ATOM   1705  HB3 SER   127      56.419  52.206  61.607  1.00  0.00           H  
ATOM   1706  OG  SER   127      55.772  51.730  59.758  1.00  0.00           O  
ATOM   1707  HG  SER   127      55.285  52.528  59.541  1.00  0.00           H  
ATOM   1708  C   SER   127      59.010  52.705  60.861  1.00  0.00           C  
ATOM   1709  O   SER   127      59.060  53.218  61.926  1.00  0.00           O  
ATOM   1710  N   GLY   128      60.107  52.049  60.352  1.00  0.00           N  
ATOM   1711  H   GLY   128      59.995  51.519  59.500  1.00  0.00           H  
ATOM   1712  CA  GLY   128      61.450  51.885  60.956  1.00  0.00           C  
ATOM   1713  HA2 GLY   128      61.883  52.886  60.965  1.00  0.00           H  
ATOM   1714  HA3 GLY   128      61.382  51.562  61.994  1.00  0.00           H  
ATOM   1715  C   GLY   128      62.348  50.922  60.253  1.00  0.00           C  
ATOM   1716  O   GLY   128      61.913  49.850  59.677  1.00  0.00           O  
ATOM   1717  N   SER   129      63.660  50.924  60.433  1.00  0.00           N  
ATOM   1718  H   SER   129      64.122  50.242  59.849  1.00  0.00           H  
ATOM   1719  CA  SER   129      64.500  51.924  61.071  1.00  0.00           C  
ATOM   1720  HA  SER   129      65.534  51.588  60.998  1.00  0.00           H  
ATOM   1721  CB  SER   129      64.467  53.271  60.346  1.00  0.00           C  
ATOM   1722  HB2 SER   129      63.638  53.844  60.760  1.00  0.00           H  
ATOM   1723  HB3 SER   129      65.343  53.816  60.698  1.00  0.00           H  
ATOM   1724  OG  SER   129      64.357  53.162  58.982  1.00  0.00           O  
ATOM   1725  HG  SER   129      64.072  53.991  58.592  1.00  0.00           H  
ATOM   1726  C   SER   129      64.212  52.008  62.588  1.00  0.00           C  
ATOM   1727  O   SER   129      63.427  52.878  62.981  1.00  0.00           O  
ATOM   1728  N   TYR   130      64.772  51.062  63.298  1.00  0.00           N  
ATOM   1729  H   TYR   130      65.185  50.275  62.820  1.00  0.00           H  
ATOM   1730  CA  TYR   130      64.614  50.838  64.757  1.00  0.00           C  
ATOM   1731  HA  TYR   130      64.189  51.770  65.130  1.00  0.00           H  
ATOM   1732  CB  TYR   130      63.606  49.664  65.033  1.00  0.00           C  
ATOM   1733  HB2 TYR   130      64.114  48.728  64.801  1.00  0.00           H  
ATOM   1734  HB3 TYR   130      63.462  49.689  66.113  1.00  0.00           H  
ATOM   1735  CG  TYR   130      62.266  49.816  64.270  1.00  0.00           C  
ATOM   1736  CD1 TYR   130      62.073  48.919  63.235  1.00  0.00           C  
ATOM   1737  HD1 TYR   130      62.860  48.270  62.882  1.00  0.00           H  
ATOM   1738  CE1 TYR   130      60.794  48.796  62.678  1.00  0.00           C  
ATOM   1739  HE1 TYR   130      60.645  47.989  61.977  1.00  0.00           H  
ATOM   1740  CZ  TYR   130      59.759  49.656  63.138  1.00  0.00           C  
ATOM   1741  OH  TYR   130      58.455  49.574  62.630  1.00  0.00           O  
ATOM   1742  HH  TYR   130      58.373  49.076  61.813  1.00  0.00           H  
ATOM   1743  CE2 TYR   130      59.980  50.456  64.266  1.00  0.00           C  
ATOM   1744  HE2 TYR   130      59.123  50.904  64.748  1.00  0.00           H  
ATOM   1745  CD2 TYR   130      61.231  50.500  64.885  1.00  0.00           C  
ATOM   1746  HD2 TYR   130      61.387  50.989  65.836  1.00  0.00           H  
ATOM   1747  C   TYR   130      65.974  50.622  65.422  1.00  0.00           C  
ATOM   1748  O   TYR   130      66.787  49.786  64.961  1.00  0.00           O  
ATOM   1749  N   SER   131      66.330  51.281  66.557  1.00  0.00           N  
ATOM   1750  H   SER   131      67.229  51.039  66.948  1.00  0.00           H  
ATOM   1751  CA  SER   131      65.555  52.210  67.399  1.00  0.00           C  
ATOM   1752  HA  SER   131      66.058  52.281  68.364  1.00  0.00           H  
ATOM   1753  CB  SER   131      65.528  53.646  66.851  1.00  0.00           C  
ATOM   1754  HB2 SER   131      64.876  53.542  65.984  1.00  0.00           H  
ATOM   1755  HB3 SER   131      65.099  54.252  67.650  1.00  0.00           H  
ATOM   1756  OG  SER   131      66.743  54.115  66.411  1.00  0.00           O  
ATOM   1757  HG  SER   131      67.313  53.834  67.131  1.00  0.00           H  
ATOM   1758  C   SER   131      64.188  51.633  67.790  1.00  0.00           C  
ATOM   1759  O   SER   131      63.150  52.176  67.327  1.00  0.00           O  
ATOM   1760  N   GLN   132      64.081  50.587  68.641  1.00  0.00           N  
ATOM   1761  H   GLN   132      63.147  50.243  68.812  1.00  0.00           H  
ATOM   1762  CA  GLN   132      65.192  49.876  69.366  1.00  0.00           C  
ATOM   1763  HA  GLN   132      65.979  49.587  68.669  1.00  0.00           H  
ATOM   1764  CB  GLN   132      65.813  50.635  70.506  1.00  0.00           C  
ATOM   1765  HB2 GLN   132      66.582  50.007  70.956  1.00  0.00           H  
ATOM   1766  HB3 GLN   132      66.528  51.404  70.214  1.00  0.00           H  
ATOM   1767  CG  GLN   132      64.838  51.119  71.568  1.00  0.00           C  
ATOM   1768  HG2 GLN   132      64.447  52.083  71.243  1.00  0.00           H  
ATOM   1769  HG3 GLN   132      64.048  50.396  71.772  1.00  0.00           H  
ATOM   1770  CD  GLN   132      65.601  51.350  72.885  1.00  0.00           C  
ATOM   1771  OE1 GLN   132      66.675  50.878  73.127  1.00  0.00           O  
ATOM   1772  NE2 GLN   132      65.173  52.126  73.874  1.00  0.00           N  
ATOM   1773 HE21 GLN   132      64.483  52.845  73.710  1.00  0.00           H  
ATOM   1774 HE22 GLN   132      65.782  52.163  74.679  1.00  0.00           H  
ATOM   1775  C   GLN   132      64.737  48.461  69.830  1.00  0.00           C  
ATOM   1776  O   GLN   132      63.539  48.273  70.028  1.00  0.00           O  
ATOM   1777  N   GLN   133      65.692  47.621  69.939  1.00  0.00           N  
ATOM   1778  H   GLN   133      66.636  47.905  69.720  1.00  0.00           H  
ATOM   1779  CA  GLN   133      65.685  46.273  70.572  1.00  0.00           C  
ATOM   1780  HA  GLN   133      66.622  45.845  70.215  1.00  0.00           H  
ATOM   1781  CB  GLN   133      65.686  46.436  72.087  1.00  0.00           C  
ATOM   1782  HB2 GLN   133      64.931  47.195  72.294  1.00  0.00           H  
ATOM   1783  HB3 GLN   133      65.425  45.535  72.642  1.00  0.00           H  
ATOM   1784  CG  GLN   133      66.985  47.068  72.607  1.00  0.00           C  
ATOM   1785  HG2 GLN   133      67.833  46.509  72.211  1.00  0.00           H  
ATOM   1786  HG3 GLN   133      67.112  48.014  72.080  1.00  0.00           H  
ATOM   1787  CD  GLN   133      66.982  47.284  74.114  1.00  0.00           C  
ATOM   1788  OE1 GLN   133      67.130  46.282  74.843  1.00  0.00           O  
ATOM   1789  NE2 GLN   133      66.641  48.463  74.584  1.00  0.00           N  
ATOM   1790 HE21 GLN   133      66.652  49.256  73.959  1.00  0.00           H  
ATOM   1791 HE22 GLN   133      66.556  48.452  75.591  1.00  0.00           H  
ATOM   1792  C   GLN   133      64.623  45.339  70.058  1.00  0.00           C  
ATOM   1793  O   GLN   133      63.687  45.092  70.782  1.00  0.00           O  
ATOM   1794  N   PRO   134      64.664  44.916  68.820  1.00  0.00           N  
ATOM   1795  CD  PRO   134      63.532  44.243  68.123  1.00  0.00           C  
ATOM   1796  HD2 PRO   134      62.690  44.928  68.022  1.00  0.00           H  
ATOM   1797  HD3 PRO   134      63.214  43.381  68.709  1.00  0.00           H  
ATOM   1798  CG  PRO   134      64.076  43.831  66.776  1.00  0.00           C  
ATOM   1799  HG2 PRO   134      63.729  44.502  65.991  1.00  0.00           H  
ATOM   1800  HG3 PRO   134      63.857  42.805  66.478  1.00  0.00           H  
ATOM   1801  CB  PRO   134      65.563  44.037  66.842  1.00  0.00           C  
ATOM   1802  HB2 PRO   134      65.969  44.446  65.917  1.00  0.00           H  
ATOM   1803  HB3 PRO   134      66.040  43.115  67.174  1.00  0.00           H  
ATOM   1804  CA  PRO   134      65.834  45.145  67.867  1.00  0.00           C  
ATOM   1805  HA  PRO   134      66.808  45.033  68.343  1.00  0.00           H  
ATOM   1806  C   PRO   134      65.825  46.535  67.091  1.00  0.00           C  
ATOM   1807  O   PRO   134      64.756  47.163  66.997  1.00  0.00           O  
ATOM   1808  N   SER   135      66.951  47.132  66.672  1.00  0.00           N  
ATOM   1809  H   SER   135      66.811  48.033  66.238  1.00  0.00           H  
ATOM   1810  CA  SER   135      68.372  46.732  66.753  1.00  0.00           C  
ATOM   1811  HA  SER   135      68.429  45.796  66.197  1.00  0.00           H  
ATOM   1812  CB  SER   135      69.129  47.752  65.895  1.00  0.00           C  
ATOM   1813  HB2 SER   135      70.115  47.297  65.802  1.00  0.00           H  
ATOM   1814  HB3 SER   135      68.777  47.811  64.865  1.00  0.00           H  
ATOM   1815  OG  SER   135      69.144  49.009  66.408  1.00  0.00           O  
ATOM   1816  HG  SER   135      69.567  49.582  65.764  1.00  0.00           H  
ATOM   1817  C   SER   135      68.905  46.507  68.166  1.00  0.00           C  
ATOM   1818  O   SER   135      68.486  47.160  69.141  1.00  0.00           O  
ATOM   1819  N   TYR   136      69.841  45.491  68.349  1.00  0.00           N  
ATOM   1820  H   TYR   136      70.145  44.907  67.583  1.00  0.00           H  
ATOM   1821  CA  TYR   136      70.383  45.142  69.665  1.00  0.00           C  
ATOM   1822  HA  TYR   136      69.830  45.613  70.478  1.00  0.00           H  
ATOM   1823  CB  TYR   136      70.253  43.653  69.915  1.00  0.00           C  
ATOM   1824  HB2 TYR   136      70.638  43.037  69.102  1.00  0.00           H  
ATOM   1825  HB3 TYR   136      70.965  43.427  70.708  1.00  0.00           H  
ATOM   1826  CG  TYR   136      68.859  43.171  70.261  1.00  0.00           C  
ATOM   1827  CD1 TYR   136      68.372  43.613  71.538  1.00  0.00           C  
ATOM   1828  HD1 TYR   136      69.125  44.006  72.205  1.00  0.00           H  
ATOM   1829  CE1 TYR   136      67.037  43.420  71.982  1.00  0.00           C  
ATOM   1830  HE1 TYR   136      66.760  43.607  73.009  1.00  0.00           H  
ATOM   1831  CZ  TYR   136      66.160  42.802  71.033  1.00  0.00           C  
ATOM   1832  OH  TYR   136      64.918  42.466  71.294  1.00  0.00           O  
ATOM   1833  HH  TYR   136      64.619  41.813  70.656  1.00  0.00           H  
ATOM   1834  CE2 TYR   136      66.656  42.359  69.825  1.00  0.00           C  
ATOM   1835  HE2 TYR   136      66.052  41.850  69.088  1.00  0.00           H  
ATOM   1836  CD2 TYR   136      68.005  42.509  69.384  1.00  0.00           C  
ATOM   1837  HD2 TYR   136      68.337  42.150  68.421  1.00  0.00           H  
ATOM   1838  C   TYR   136      71.854  45.474  69.803  1.00  0.00           C  
ATOM   1839  O   TYR   136      72.714  44.780  69.288  1.00  0.00           O  
ATOM   1840  N   GLY   137      72.181  46.612  70.439  1.00  0.00           N  
ATOM   1841  H   GLY   137      73.167  46.833  70.440  1.00  0.00           H  
ATOM   1842  CA  GLY   137      71.367  47.620  70.999  1.00  0.00           C  
ATOM   1843  HA2 GLY   137      71.902  48.569  70.985  1.00  0.00           H  
ATOM   1844  HA3 GLY   137      70.444  47.793  70.445  1.00  0.00           H  
ATOM   1845  C   GLY   137      70.945  47.266  72.341  1.00  0.00           C  
ATOM   1846  O   GLY   137      70.935  46.032  72.643  1.00  0.00           O  
ATOM   1847  N   GLY   138      70.530  48.269  73.130  1.00  0.00           N  
ATOM   1848  H   GLY   138      70.535  49.193  72.721  1.00  0.00           H  
ATOM   1849  CA  GLY   138      70.044  48.027  74.514  1.00  0.00           C  
ATOM   1850  HA2 GLY   138      69.456  48.869  74.878  1.00  0.00           H  
ATOM   1851  HA3 GLY   138      69.498  47.088  74.609  1.00  0.00           H  
ATOM   1852  C   GLY   138      71.177  47.874  75.501  1.00  0.00           C  
ATOM   1853  O   GLY   138      72.273  47.390  75.235  1.00  0.00           O  
ATOM   1854  N   GLN   139      71.021  48.147  76.833  1.00  0.00           N  
ATOM   1855  H   GLN   139      71.789  47.942  77.456  1.00  0.00           H  
ATOM   1856  CA  GLN   139      69.755  48.592  77.447  1.00  0.00           C  
ATOM   1857  HA  GLN   139      68.995  49.150  76.901  1.00  0.00           H  
ATOM   1858  CB  GLN   139      69.107  47.283  77.802  1.00  0.00           C  
ATOM   1859  HB2 GLN   139      68.606  46.844  76.940  1.00  0.00           H  
ATOM   1860  HB3 GLN   139      69.864  46.644  78.258  1.00  0.00           H  
ATOM   1861  CG  GLN   139      68.134  47.381  79.019  1.00  0.00           C  
ATOM   1862  HG2 GLN   139      67.705  46.395  79.197  1.00  0.00           H  
ATOM   1863  HG3 GLN   139      68.696  47.562  79.935  1.00  0.00           H  
ATOM   1864  CD  GLN   139      66.922  48.237  78.862  1.00  0.00           C  
ATOM   1865  OE1 GLN   139      66.630  48.794  77.748  1.00  0.00           O  
ATOM   1866  NE2 GLN   139      66.141  48.386  79.890  1.00  0.00           N  
ATOM   1867 HE21 GLN   139      66.409  47.899  80.733  1.00  0.00           H  
ATOM   1868 HE22 GLN   139      65.559  49.211  79.915  1.00  0.00           H  
ATOM   1869  C   GLN   139      70.046  49.455  78.717  1.00  0.00           C  
ATOM   1870  O   GLN   139      70.894  49.127  79.579  1.00  0.00           O  
ATOM   1871  N   GLN   140      69.350  50.532  78.740  1.00  0.00           N  
ATOM   1872  H   GLN   140      68.780  50.716  77.927  1.00  0.00           H  
ATOM   1873  CA  GLN   140      69.503  51.667  79.684  1.00  0.00           C  
ATOM   1874  HA  GLN   140      69.678  51.178  80.642  1.00  0.00           H  
ATOM   1875  CB  GLN   140      70.751  52.481  79.301  1.00  0.00           C  
ATOM   1876  HB2 GLN   140      71.570  51.763  79.344  1.00  0.00           H  
ATOM   1877  HB3 GLN   140      70.611  52.798  78.267  1.00  0.00           H  
ATOM   1878  CG  GLN   140      70.987  53.768  80.179  1.00  0.00           C  
ATOM   1879  HG2 GLN   140      70.284  54.568  79.948  1.00  0.00           H  
ATOM   1880  HG3 GLN   140      70.876  53.457  81.218  1.00  0.00           H  
ATOM   1881  CD  GLN   140      72.320  54.396  80.116  1.00  0.00           C  
ATOM   1882  OE1 GLN   140      73.233  53.929  79.422  1.00  0.00           O  
ATOM   1883  NE2 GLN   140      72.447  55.458  80.904  1.00  0.00           N  
ATOM   1884 HE21 GLN   140      71.719  55.777  81.527  1.00  0.00           H  
ATOM   1885 HE22 GLN   140      73.291  56.003  80.799  1.00  0.00           H  
ATOM   1886  C   GLN   140      68.245  52.470  79.855  1.00  0.00           C  
ATOM   1887  O   GLN   140      67.477  52.670  78.899  1.00  0.00           O  
ATOM   1888  N   GLN   141      67.907  52.957  80.996  1.00  0.00           N  
ATOM   1889  H   GLN   141      68.502  52.705  81.772  1.00  0.00           H  
ATOM   1890  CA  GLN   141      66.682  53.854  81.311  1.00  0.00           C  
ATOM   1891  HA  GLN   141      66.473  54.446  80.420  1.00  0.00           H  
ATOM   1892  CB  GLN   141      65.417  52.933  81.478  1.00  0.00           C  
ATOM   1893  HB2 GLN   141      64.526  53.524  81.688  1.00  0.00           H  
ATOM   1894  HB3 GLN   141      65.327  52.489  80.486  1.00  0.00           H  
ATOM   1895  CG  GLN   141      65.569  51.769  82.449  1.00  0.00           C  
ATOM   1896  HG2 GLN   141      66.601  51.418  82.486  1.00  0.00           H  
ATOM   1897  HG3 GLN   141      65.234  52.167  83.408  1.00  0.00           H  
ATOM   1898  CD  GLN   141      64.684  50.559  82.098  1.00  0.00           C  
ATOM   1899  OE1 GLN   141      64.244  50.274  80.984  1.00  0.00           O  
ATOM   1900  NE2 GLN   141      64.234  49.888  83.166  1.00  0.00           N  
ATOM   1901 HE21 GLN   141      64.524  50.055  84.120  1.00  0.00           H  
ATOM   1902 HE22 GLN   141      63.553  49.219  82.836  1.00  0.00           H  
ATOM   1903  C   GLN   141      66.877  54.732  82.549  1.00  0.00           C  
ATOM   1904  O   GLN   141      67.133  54.178  83.676  1.00  0.00           O  
ATOM   1905  N   SER   142      66.725  56.076  82.440  1.00  0.00           N  
ATOM   1906  H   SER   142      66.930  56.625  83.263  1.00  0.00           H  
ATOM   1907  CA  SER   142      66.491  56.987  81.277  1.00  0.00           C  
ATOM   1908  HA  SER   142      66.428  57.990  81.700  1.00  0.00           H  
ATOM   1909  CB  SER   142      67.829  57.156  80.420  1.00  0.00           C  
ATOM   1910  HB2 SER   142      68.108  56.142  80.133  1.00  0.00           H  
ATOM   1911  HB3 SER   142      67.740  57.731  79.498  1.00  0.00           H  
ATOM   1912  OG  SER   142      68.859  57.607  81.353  1.00  0.00           O  
ATOM   1913  HG  SER   142      69.109  58.483  81.049  1.00  0.00           H  
ATOM   1914  C   SER   142      65.199  56.777  80.470  1.00  0.00           C  
ATOM   1915  O   SER   142      65.199  56.564  79.248  1.00  0.00           O  
ATOM   1916  N   TYR   143      64.108  56.756  81.216  1.00  0.00           N  
ATOM   1917  H   TYR   143      64.215  56.859  82.215  1.00  0.00           H  
ATOM   1918  CA  TYR   143      62.722  56.435  80.688  1.00  0.00           C  
ATOM   1919  HA  TYR   143      62.673  55.520  80.098  1.00  0.00           H  
ATOM   1920  CB  TYR   143      61.769  56.264  81.850  1.00  0.00           C  
ATOM   1921  HB2 TYR   143      61.615  57.217  82.355  1.00  0.00           H  
ATOM   1922  HB3 TYR   143      60.763  55.950  81.573  1.00  0.00           H  
ATOM   1923  CG  TYR   143      62.179  55.244  82.980  1.00  0.00           C  
ATOM   1924  CD1 TYR   143      62.001  53.835  82.882  1.00  0.00           C  
ATOM   1925  HD1 TYR   143      61.615  53.417  81.964  1.00  0.00           H  
ATOM   1926  CE1 TYR   143      62.515  53.009  83.850  1.00  0.00           C  
ATOM   1927  HE1 TYR   143      62.504  51.930  83.793  1.00  0.00           H  
ATOM   1928  CZ  TYR   143      62.851  53.561  85.091  1.00  0.00           C  
ATOM   1929  OH  TYR   143      62.903  52.848  86.235  1.00  0.00           O  
ATOM   1930  HH  TYR   143      63.264  53.386  86.943  1.00  0.00           H  
ATOM   1931  CE2 TYR   143      62.984  54.960  85.258  1.00  0.00           C  
ATOM   1932  HE2 TYR   143      63.298  55.461  86.161  1.00  0.00           H  
ATOM   1933  CD2 TYR   143      62.765  55.821  84.120  1.00  0.00           C  
ATOM   1934  HD2 TYR   143      62.807  56.891  84.265  1.00  0.00           H  
ATOM   1935  C   TYR   143      62.192  57.532  79.823  1.00  0.00           C  
ATOM   1936  O   TYR   143      61.190  57.322  79.043  1.00  0.00           O  
ATOM   1937  N   GLY   144      62.759  58.785  79.947  1.00  0.00           N  
ATOM   1938  H   GLY   144      63.548  58.848  80.574  1.00  0.00           H  
ATOM   1939  CA  GLY   144      62.313  60.071  79.387  1.00  0.00           C  
ATOM   1940  HA2 GLY   144      63.150  60.693  79.070  1.00  0.00           H  
ATOM   1941  HA3 GLY   144      61.882  59.770  78.432  1.00  0.00           H  
ATOM   1942  C   GLY   144      61.320  60.893  80.213  1.00  0.00           C  
ATOM   1943  O   GLY   144      60.408  60.454  80.877  1.00  0.00           O  
ATOM   1944  N   GLN   145      61.397  62.189  79.919  1.00  0.00           N  
ATOM   1945  H   GLN   145      61.978  62.568  79.184  1.00  0.00           H  
ATOM   1946  CA  GLN   145      60.511  63.237  80.372  1.00  0.00           C  
ATOM   1947  HA  GLN   145      59.565  62.776  80.654  1.00  0.00           H  
ATOM   1948  CB  GLN   145      61.112  63.946  81.613  1.00  0.00           C  
ATOM   1949  HB2 GLN   145      62.082  64.370  81.353  1.00  0.00           H  
ATOM   1950  HB3 GLN   145      60.436  64.753  81.896  1.00  0.00           H  
ATOM   1951  CG  GLN   145      61.393  63.009  82.792  1.00  0.00           C  
ATOM   1952  HG2 GLN   145      60.412  62.631  83.080  1.00  0.00           H  
ATOM   1953  HG3 GLN   145      62.023  62.158  82.534  1.00  0.00           H  
ATOM   1954  CD  GLN   145      62.232  63.560  83.972  1.00  0.00           C  
ATOM   1955  OE1 GLN   145      62.962  64.514  83.814  1.00  0.00           O  
ATOM   1956  NE2 GLN   145      62.129  63.137  85.179  1.00  0.00           N  
ATOM   1957 HE21 GLN   145      62.681  63.640  85.859  1.00  0.00           H  
ATOM   1958 HE22 GLN   145      61.315  62.605  85.455  1.00  0.00           H  
ATOM   1959  C   GLN   145      60.245  64.177  79.190  1.00  0.00           C  
ATOM   1960  O   GLN   145      61.153  64.571  78.399  1.00  0.00           O  
ATOM   1961  N   GLN   146      59.017  64.624  79.059  1.00  0.00           N  
ATOM   1962  H   GLN   146      58.347  64.575  79.813  1.00  0.00           H  
ATOM   1963  CA  GLN   146      58.631  65.420  77.840  1.00  0.00           C  
ATOM   1964  HA  GLN   146      59.551  65.938  77.570  1.00  0.00           H  
ATOM   1965  CB  GLN   146      58.173  64.471  76.718  1.00  0.00           C  
ATOM   1966  HB2 GLN   146      58.939  63.809  76.314  1.00  0.00           H  
ATOM   1967  HB3 GLN   146      57.542  63.789  77.288  1.00  0.00           H  
ATOM   1968  CG  GLN   146      57.485  65.165  75.545  1.00  0.00           C  
ATOM   1969  HG2 GLN   146      57.030  64.381  74.940  1.00  0.00           H  
ATOM   1970  HG3 GLN   146      56.607  65.716  75.882  1.00  0.00           H  
ATOM   1971  CD  GLN   146      58.312  65.990  74.589  1.00  0.00           C  
ATOM   1972  OE1 GLN   146      59.516  65.961  74.435  1.00  0.00           O  
ATOM   1973  NE2 GLN   146      57.687  66.786  73.744  1.00  0.00           N  
ATOM   1974 HE21 GLN   146      56.680  66.852  73.698  1.00  0.00           H  
ATOM   1975 HE22 GLN   146      58.228  67.227  73.014  1.00  0.00           H  
ATOM   1976  C   GLN   146      57.517  66.473  78.110  1.00  0.00           C  
ATOM   1977  O   GLN   146      56.351  66.205  78.241  1.00  0.00           O  
ATOM   1978  N   GLN   147      57.867  67.785  78.064  1.00  0.00           N  
ATOM   1979  H   GLN   147      58.854  67.948  78.200  1.00  0.00           H  
ATOM   1980  CA  GLN   147      56.882  68.830  78.378  1.00  0.00           C  
ATOM   1981  HA  GLN   147      56.404  68.516  79.306  1.00  0.00           H  
ATOM   1982  CB  GLN   147      57.652  70.106  78.748  1.00  0.00           C  
ATOM   1983  HB2 GLN   147      58.259  69.844  79.615  1.00  0.00           H  
ATOM   1984  HB3 GLN   147      58.417  70.386  78.023  1.00  0.00           H  
ATOM   1985  CG  GLN   147      56.779  71.353  79.135  1.00  0.00           C  
ATOM   1986  HG2 GLN   147      56.116  71.643  78.321  1.00  0.00           H  
ATOM   1987  HG3 GLN   147      56.198  71.047  80.005  1.00  0.00           H  
ATOM   1988  CD  GLN   147      57.585  72.526  79.661  1.00  0.00           C  
ATOM   1989  OE1 GLN   147      58.683  72.877  79.187  1.00  0.00           O  
ATOM   1990  NE2 GLN   147      57.105  73.192  80.642  1.00  0.00           N  
ATOM   1991 HE21 GLN   147      56.259  72.837  81.065  1.00  0.00           H  
ATOM   1992 HE22 GLN   147      57.589  74.017  80.966  1.00  0.00           H  
ATOM   1993  C   GLN   147      55.979  69.135  77.178  1.00  0.00           C  
ATOM   1994  O   GLN   147      56.447  69.654  76.128  1.00  0.00           O  
ATOM   1995  N   SER   148      54.720  68.816  77.225  1.00  0.00           N  
ATOM   1996  H   SER   148      54.484  68.419  78.123  1.00  0.00           H  
ATOM   1997  CA  SER   148      53.611  69.336  76.412  1.00  0.00           C  
ATOM   1998  HA  SER   148      53.788  69.171  75.349  1.00  0.00           H  
ATOM   1999  CB  SER   148      52.303  68.725  76.757  1.00  0.00           C  
ATOM   2000  HB2 SER   148      52.272  67.640  76.657  1.00  0.00           H  
ATOM   2001  HB3 SER   148      51.992  68.990  77.768  1.00  0.00           H  
ATOM   2002  OG  SER   148      51.289  69.227  75.824  1.00  0.00           O  
ATOM   2003  HG  SER   148      51.439  68.783  74.987  1.00  0.00           H  
ATOM   2004  C   SER   148      53.516  70.806  76.572  1.00  0.00           C  
ATOM   2005  O   SER   148      53.357  71.257  77.725  1.00  0.00           O  
ATOM   2006  N   TYR   149      53.485  71.586  75.490  1.00  0.00           N  
ATOM   2007  H   TYR   149      53.557  71.083  74.617  1.00  0.00           H  
ATOM   2008  CA  TYR   149      53.290  73.038  75.435  1.00  0.00           C  
ATOM   2009  HA  TYR   149      54.004  73.451  76.147  1.00  0.00           H  
ATOM   2010  CB  TYR   149      53.662  73.590  74.082  1.00  0.00           C  
ATOM   2011  HB2 TYR   149      54.721  73.409  73.899  1.00  0.00           H  
ATOM   2012  HB3 TYR   149      53.119  73.015  73.332  1.00  0.00           H  
ATOM   2013  CG  TYR   149      53.509  75.124  73.873  1.00  0.00           C  
ATOM   2014  CD1 TYR   149      52.320  75.629  73.240  1.00  0.00           C  
ATOM   2015  HD1 TYR   149      51.707  74.900  72.731  1.00  0.00           H  
ATOM   2016  CE1 TYR   149      51.988  76.949  73.114  1.00  0.00           C  
ATOM   2017  HE1 TYR   149      51.122  77.136  72.496  1.00  0.00           H  
ATOM   2018  CZ  TYR   149      52.936  77.877  73.653  1.00  0.00           C  
ATOM   2019  OH  TYR   149      52.748  79.138  73.413  1.00  0.00           O  
ATOM   2020  HH  TYR   149      52.142  79.262  72.678  1.00  0.00           H  
ATOM   2021  CE2 TYR   149      54.058  77.438  74.391  1.00  0.00           C  
ATOM   2022  HE2 TYR   149      54.683  78.232  74.773  1.00  0.00           H  
ATOM   2023  CD2 TYR   149      54.340  76.088  74.497  1.00  0.00           C  
ATOM   2024  HD2 TYR   149      55.199  75.728  75.044  1.00  0.00           H  
ATOM   2025  C   TYR   149      51.841  73.501  75.862  1.00  0.00           C  
ATOM   2026  O   TYR   149      50.847  72.902  75.427  1.00  0.00           O  
ATOM   2027  N   ASN   150      51.884  74.648  76.515  1.00  0.00           N  
ATOM   2028  H   ASN   150      52.817  75.019  76.631  1.00  0.00           H  
ATOM   2029  CA  ASN   150      50.822  75.353  77.172  1.00  0.00           C  
ATOM   2030  HA  ASN   150      49.919  75.271  76.566  1.00  0.00           H  
ATOM   2031  CB  ASN   150      50.681  74.822  78.584  1.00  0.00           C  
ATOM   2032  HB2 ASN   150      51.663  74.751  79.053  1.00  0.00           H  
ATOM   2033  HB3 ASN   150      50.079  75.566  79.106  1.00  0.00           H  
ATOM   2034  CG  ASN   150      50.022  73.487  78.825  1.00  0.00           C  
ATOM   2035  OD1 ASN   150      49.190  73.055  78.012  1.00  0.00           O  
ATOM   2036  ND2 ASN   150      50.458  72.818  79.846  1.00  0.00           N  
ATOM   2037 HD21 ASN   150      49.917  71.979  79.998  1.00  0.00           H  
ATOM   2038 HD22 ASN   150      51.192  73.122  80.469  1.00  0.00           H  
ATOM   2039  C   ASN   150      51.099  76.863  77.164  1.00  0.00           C  
ATOM   2040  O   ASN   150      52.269  77.230  77.284  1.00  0.00           O  
ATOM   2041  N   PRO   151      50.118  77.712  76.934  1.00  0.00           N  
ATOM   2042  CD  PRO   151      48.680  77.376  76.825  1.00  0.00           C  
ATOM   2043  HD2 PRO   151      48.282  76.945  77.743  1.00  0.00           H  
ATOM   2044  HD3 PRO   151      48.473  76.723  75.977  1.00  0.00           H  
ATOM   2045  CG  PRO   151      47.993  78.714  76.559  1.00  0.00           C  
ATOM   2046  HG2 PRO   151      47.622  79.118  77.501  1.00  0.00           H  
ATOM   2047  HG3 PRO   151      47.123  78.526  75.930  1.00  0.00           H  
ATOM   2048  CB  PRO   151      49.040  79.522  75.836  1.00  0.00           C  
ATOM   2049  HB2 PRO   151      48.911  80.604  75.818  1.00  0.00           H  
ATOM   2050  HB3 PRO   151      49.086  79.238  74.785  1.00  0.00           H  
ATOM   2051  CA  PRO   151      50.318  79.133  76.598  1.00  0.00           C  
ATOM   2052  HA  PRO   151      51.128  79.087  75.871  1.00  0.00           H  
ATOM   2053  C   PRO   151      50.662  80.079  77.759  1.00  0.00           C  
ATOM   2054  O   PRO   151      50.156  79.753  78.841  1.00  0.00           O  
ATOM   2055  N   PRO   152      51.399  81.155  77.568  1.00  0.00           N  
ATOM   2056  CD  PRO   152      52.080  81.586  76.371  1.00  0.00           C  
ATOM   2057  HD2 PRO   152      51.397  81.602  75.522  1.00  0.00           H  
ATOM   2058  HD3 PRO   152      52.776  80.802  76.074  1.00  0.00           H  
ATOM   2059  CG  PRO   152      52.881  82.885  76.607  1.00  0.00           C  
ATOM   2060  HG2 PRO   152      52.334  83.711  76.154  1.00  0.00           H  
ATOM   2061  HG3 PRO   152      53.838  82.949  76.089  1.00  0.00           H  
ATOM   2062  CB  PRO   152      52.996  82.838  78.143  1.00  0.00           C  
ATOM   2063  HB2 PRO   152      53.129  83.850  78.525  1.00  0.00           H  
ATOM   2064  HB3 PRO   152      53.880  82.242  78.369  1.00  0.00           H  
ATOM   2065  CA  PRO   152      51.795  82.067  78.628  1.00  0.00           C  
ATOM   2066  HA  PRO   152      52.014  81.435  79.490  1.00  0.00           H  
ATOM   2067  C   PRO   152      50.602  82.953  78.920  1.00  0.00           C  
ATOM   2068  O   PRO   152      50.280  83.986  78.276  1.00  0.00           O  
ATOM   2069  N   GLN   153      50.056  82.730  80.111  1.00  0.00           N  
ATOM   2070  H   GLN   153      50.195  81.804  80.491  1.00  0.00           H  
ATOM   2071  CA  GLN   153      49.107  83.638  80.751  1.00  0.00           C  
ATOM   2072  HA  GLN   153      49.381  84.662  80.496  1.00  0.00           H  
ATOM   2073  CB  GLN   153      47.669  83.307  80.195  1.00  0.00           C  
ATOM   2074  HB2 GLN   153      47.055  84.184  80.401  1.00  0.00           H  
ATOM   2075  HB3 GLN   153      47.788  83.254  79.113  1.00  0.00           H  
ATOM   2076  CG  GLN   153      46.963  82.065  80.684  1.00  0.00           C  
ATOM   2077  HG2 GLN   153      47.712  81.273  80.709  1.00  0.00           H  
ATOM   2078  HG3 GLN   153      46.647  82.310  81.699  1.00  0.00           H  
ATOM   2079  CD  GLN   153      45.884  81.490  79.761  1.00  0.00           C  
ATOM   2080  OE1 GLN   153      44.815  81.109  80.091  1.00  0.00           O  
ATOM   2081  NE2 GLN   153      46.129  81.372  78.500  1.00  0.00           N  
ATOM   2082 HE21 GLN   153      46.901  81.874  78.084  1.00  0.00           H  
ATOM   2083 HE22 GLN   153      45.502  80.948  77.831  1.00  0.00           H  
ATOM   2084  C   GLN   153      49.140  83.418  82.319  1.00  0.00           C  
ATOM   2085  O   GLN   153      49.096  82.272  82.792  1.00  0.00           O  
ATOM   2086  N   GLY   154      49.299  84.451  83.143  1.00  0.00           N  
ATOM   2087  H   GLY   154      49.048  85.346  82.748  1.00  0.00           H  
ATOM   2088  CA  GLY   154      49.386  84.434  84.608  1.00  0.00           C  
ATOM   2089  HA2 GLY   154      49.177  85.393  85.080  1.00  0.00           H  
ATOM   2090  HA3 GLY   154      48.541  83.862  84.991  1.00  0.00           H  
ATOM   2091  C   GLY   154      50.671  83.912  85.256  1.00  0.00           C  
ATOM   2092  O   GLY   154      50.749  83.703  86.464  1.00  0.00           O  
ATOM   2093  N   TYR   155      51.671  83.662  84.395  1.00  0.00           N  
ATOM   2094  H   TYR   155      51.591  84.005  83.449  1.00  0.00           H  
ATOM   2095  CA  TYR   155      53.073  83.364  84.807  1.00  0.00           C  
ATOM   2096  HA  TYR   155      53.258  83.777  85.798  1.00  0.00           H  
ATOM   2097  CB  TYR   155      53.365  81.818  84.974  1.00  0.00           C  
ATOM   2098  HB2 TYR   155      53.207  81.360  83.997  1.00  0.00           H  
ATOM   2099  HB3 TYR   155      54.399  81.655  85.278  1.00  0.00           H  
ATOM   2100  CG  TYR   155      52.610  81.087  86.071  1.00  0.00           C  
ATOM   2101  CD1 TYR   155      53.070  81.105  87.433  1.00  0.00           C  
ATOM   2102  HD1 TYR   155      53.964  81.632  87.734  1.00  0.00           H  
ATOM   2103  CE1 TYR   155      52.412  80.259  88.332  1.00  0.00           C  
ATOM   2104  HE1 TYR   155      52.880  80.100  89.293  1.00  0.00           H  
ATOM   2105  CZ  TYR   155      51.343  79.480  87.943  1.00  0.00           C  
ATOM   2106  OH  TYR   155      50.862  78.535  88.777  1.00  0.00           O  
ATOM   2107  HH  TYR   155      51.265  78.562  89.648  1.00  0.00           H  
ATOM   2108  CE2 TYR   155      50.931  79.442  86.600  1.00  0.00           C  
ATOM   2109  HE2 TYR   155      50.127  78.774  86.328  1.00  0.00           H  
ATOM   2110  CD2 TYR   155      51.612  80.251  85.660  1.00  0.00           C  
ATOM   2111  HD2 TYR   155      51.279  80.083  84.647  1.00  0.00           H  
ATOM   2112  C   TYR   155      54.061  83.860  83.724  1.00  0.00           C  
ATOM   2113  O   TYR   155      53.923  83.642  82.525  1.00  0.00           O  
ATOM   2114  N   GLY   156      55.268  84.358  84.124  1.00  0.00           N  
ATOM   2115  H   GLY   156      55.917  84.524  83.368  1.00  0.00           H  
ATOM   2116  CA  GLY   156      55.653  84.563  85.490  1.00  0.00           C  
ATOM   2117  HA2 GLY   156      55.499  83.663  86.086  1.00  0.00           H  
ATOM   2118  HA3 GLY   156      56.736  84.660  85.414  1.00  0.00           H  
ATOM   2119  C   GLY   156      55.067  85.864  86.152  1.00  0.00           C  
ATOM   2120  O   GLY   156      54.195  86.470  85.488  1.00  0.00           O  
ATOM   2121  N   GLN   157      55.545  86.259  87.373  1.00  0.00           N  
ATOM   2122  H   GLN   157      56.325  85.738  87.747  1.00  0.00           H  
ATOM   2123  CA  GLN   157      55.042  87.429  88.144  1.00  0.00           C  
ATOM   2124  HA  GLN   157      54.381  88.086  87.580  1.00  0.00           H  
ATOM   2125  CB  GLN   157      54.080  86.716  89.206  1.00  0.00           C  
ATOM   2126  HB2 GLN   157      53.515  87.496  89.717  1.00  0.00           H  
ATOM   2127  HB3 GLN   157      53.399  86.129  88.590  1.00  0.00           H  
ATOM   2128  CG  GLN   157      54.681  85.721  90.217  1.00  0.00           C  
ATOM   2129  HG2 GLN   157      53.845  85.168  90.646  1.00  0.00           H  
ATOM   2130  HG3 GLN   157      55.440  85.137  89.695  1.00  0.00           H  
ATOM   2131  CD  GLN   157      55.541  86.304  91.395  1.00  0.00           C  
ATOM   2132  OE1 GLN   157      56.626  85.835  91.738  1.00  0.00           O  
ATOM   2133  NE2 GLN   157      55.104  87.387  91.899  1.00  0.00           N  
ATOM   2134 HE21 GLN   157      54.219  87.781  91.616  1.00  0.00           H  
ATOM   2135 HE22 GLN   157      55.663  87.800  92.632  1.00  0.00           H  
ATOM   2136  C   GLN   157      56.187  88.213  88.789  1.00  0.00           C  
ATOM   2137  O   GLN   157      57.257  87.634  89.073  1.00  0.00           O  
ATOM   2138  N   GLN   158      56.016  89.526  89.122  1.00  0.00           N  
ATOM   2139  H   GLN   158      56.837  89.972  89.507  1.00  0.00           H  
ATOM   2140  CA  GLN   158      54.886  90.367  88.765  1.00  0.00           C  
ATOM   2141  HA  GLN   158      54.009  89.843  89.145  1.00  0.00           H  
ATOM   2142  CB  GLN   158      54.943  91.673  89.558  1.00  0.00           C  
ATOM   2143  HB2 GLN   158      55.311  91.438  90.556  1.00  0.00           H  
ATOM   2144  HB3 GLN   158      55.723  92.252  89.065  1.00  0.00           H  
ATOM   2145  CG  GLN   158      53.673  92.542  89.739  1.00  0.00           C  
ATOM   2146  HG2 GLN   158      53.915  93.519  90.158  1.00  0.00           H  
ATOM   2147  HG3 GLN   158      53.197  92.618  88.761  1.00  0.00           H  
ATOM   2148  CD  GLN   158      52.573  92.001  90.747  1.00  0.00           C  
ATOM   2149  OE1 GLN   158      52.817  91.164  91.588  1.00  0.00           O  
ATOM   2150  NE2 GLN   158      51.302  92.344  90.593  1.00  0.00           N  
ATOM   2151 HE21 GLN   158      50.930  92.904  89.839  1.00  0.00           H  
ATOM   2152 HE22 GLN   158      50.668  91.954  91.275  1.00  0.00           H  
ATOM   2153  C   GLN   158      54.734  90.598  87.244  1.00  0.00           C  
ATOM   2154  O   GLN   158      55.736  90.976  86.595  1.00  0.00           O  
ATOM   2155  N   ASN   159      53.517  90.373  86.710  1.00  0.00           N  
ATOM   2156  H   ASN   159      52.789  90.062  87.337  1.00  0.00           H  
ATOM   2157  CA  ASN   159      53.229  90.647  85.293  1.00  0.00           C  
ATOM   2158  HA  ASN   159      53.846  90.008  84.661  1.00  0.00           H  
ATOM   2159  CB  ASN   159      51.796  90.402  85.053  1.00  0.00           C  
ATOM   2160  HB2 ASN   159      51.568  89.378  85.351  1.00  0.00           H  
ATOM   2161  HB3 ASN   159      51.121  91.140  85.485  1.00  0.00           H  
ATOM   2162  CG  ASN   159      51.507  90.514  83.520  1.00  0.00           C  
ATOM   2163  OD1 ASN   159      51.111  91.576  82.997  1.00  0.00           O  
ATOM   2164  ND2 ASN   159      51.568  89.472  82.727  1.00  0.00           N  
ATOM   2165 HD21 ASN   159      51.687  88.575  83.175  1.00  0.00           H  
ATOM   2166 HD22 ASN   159      51.230  89.423  81.776  1.00  0.00           H  
ATOM   2167  C   ASN   159      53.517  92.149  84.809  1.00  0.00           C  
ATOM   2168  O   ASN   159      53.135  93.048  85.514  1.00  0.00           O  
ATOM   2169  N   GLN   160      54.085  92.372  83.632  1.00  0.00           N  
ATOM   2170  H   GLN   160      54.231  93.338  83.378  1.00  0.00           H  
ATOM   2171  CA  GLN   160      54.762  91.457  82.672  1.00  0.00           C  
ATOM   2172  HA  GLN   160      54.228  90.508  82.625  1.00  0.00           H  
ATOM   2173  CB  GLN   160      54.634  92.039  81.241  1.00  0.00           C  
ATOM   2174  HB2 GLN   160      53.571  92.254  81.133  1.00  0.00           H  
ATOM   2175  HB3 GLN   160      55.075  93.033  81.309  1.00  0.00           H  
ATOM   2176  CG  GLN   160      55.179  91.201  80.066  1.00  0.00           C  
ATOM   2177  HG2 GLN   160      54.624  91.478  79.170  1.00  0.00           H  
ATOM   2178  HG3 GLN   160      56.229  91.432  79.882  1.00  0.00           H  
ATOM   2179  CD  GLN   160      55.035  89.726  80.326  1.00  0.00           C  
ATOM   2180  OE1 GLN   160      56.039  89.111  80.686  1.00  0.00           O  
ATOM   2181  NE2 GLN   160      53.842  89.220  80.252  1.00  0.00           N  
ATOM   2182 HE21 GLN   160      53.190  89.893  79.875  1.00  0.00           H  
ATOM   2183 HE22 GLN   160      53.630  88.274  80.537  1.00  0.00           H  
ATOM   2184  C   GLN   160      56.181  91.239  83.241  1.00  0.00           C  
ATOM   2185  O   GLN   160      56.938  92.210  83.349  1.00  0.00           O  
ATOM   2186  N   TYR   161      56.604  89.986  83.566  1.00  0.00           N  
ATOM   2187  H   TYR   161      55.960  89.211  83.502  1.00  0.00           H  
ATOM   2188  CA  TYR   161      57.931  89.743  84.135  1.00  0.00           C  
ATOM   2189  HA  TYR   161      58.068  90.588  84.810  1.00  0.00           H  
ATOM   2190  CB  TYR   161      57.940  88.509  85.049  1.00  0.00           C  
ATOM   2191  HB2 TYR   161      57.015  88.660  85.605  1.00  0.00           H  
ATOM   2192  HB3 TYR   161      57.791  87.599  84.467  1.00  0.00           H  
ATOM   2193  CG  TYR   161      59.190  88.383  85.947  1.00  0.00           C  
ATOM   2194  CD1 TYR   161      60.186  87.520  85.555  1.00  0.00           C  
ATOM   2195  HD1 TYR   161      60.043  86.948  84.650  1.00  0.00           H  
ATOM   2196  CE1 TYR   161      61.362  87.416  86.269  1.00  0.00           C  
ATOM   2197  HE1 TYR   161      61.986  86.573  86.009  1.00  0.00           H  
ATOM   2198  CZ  TYR   161      61.574  88.159  87.433  1.00  0.00           C  
ATOM   2199  OH  TYR   161      62.742  88.084  88.176  1.00  0.00           O  
ATOM   2200  HH  TYR   161      63.521  87.798  87.693  1.00  0.00           H  
ATOM   2201  CE2 TYR   161      60.544  89.137  87.830  1.00  0.00           C  
ATOM   2202  HE2 TYR   161      60.674  89.843  88.637  1.00  0.00           H  
ATOM   2203  CD2 TYR   161      59.360  89.222  87.076  1.00  0.00           C  
ATOM   2204  HD2 TYR   161      58.623  89.938  87.406  1.00  0.00           H  
ATOM   2205  C   TYR   161      59.046  89.795  83.087  1.00  0.00           C  
ATOM   2206  O   TYR   161      60.214  90.114  83.377  1.00  0.00           O  
ATOM   2207  N   ASN   162      58.750  89.496  81.839  1.00  0.00           N  
ATOM   2208  H   ASN   162      57.806  89.256  81.571  1.00  0.00           H  
ATOM   2209  CA  ASN   162      59.683  89.573  80.717  1.00  0.00           C  
ATOM   2210  HA  ASN   162      60.646  89.206  81.073  1.00  0.00           H  
ATOM   2211  CB  ASN   162      59.259  88.612  79.571  1.00  0.00           C  
ATOM   2212  HB2 ASN   162      58.299  88.919  79.155  1.00  0.00           H  
ATOM   2213  HB3 ASN   162      59.910  88.845  78.728  1.00  0.00           H  
ATOM   2214  CG  ASN   162      59.258  87.111  79.770  1.00  0.00           C  
ATOM   2215  OD1 ASN   162      59.923  86.550  80.653  1.00  0.00           O  
ATOM   2216  ND2 ASN   162      58.374  86.429  79.143  1.00  0.00           N  
ATOM   2217 HD21 ASN   162      58.333  85.433  79.303  1.00  0.00           H  
ATOM   2218 HD22 ASN   162      57.696  86.852  78.525  1.00  0.00           H  
ATOM   2219  C   ASN   162      59.665  90.965  80.137  1.00  0.00           C  
ATOM   2220  O   ASN   162      58.612  91.448  79.608  1.00  0.00           O  
ATOM   2221  N   SER   163      60.789  91.686  80.143  1.00  0.00           N  
ATOM   2222  H   SER   163      61.568  91.150  80.498  1.00  0.00           H  
ATOM   2223  CA  SER   163      60.970  92.931  79.413  1.00  0.00           C  
ATOM   2224  HA  SER   163      60.037  93.286  78.976  1.00  0.00           H  
ATOM   2225  CB  SER   163      61.665  93.899  80.361  1.00  0.00           C  
ATOM   2226  HB2 SER   163      61.653  94.877  79.879  1.00  0.00           H  
ATOM   2227  HB3 SER   163      61.136  94.034  81.304  1.00  0.00           H  
ATOM   2228  OG  SER   163      62.983  93.718  80.747  1.00  0.00           O  
ATOM   2229  HG  SER   163      62.959  92.960  81.335  1.00  0.00           H  
ATOM   2230  C   SER   163      61.939  92.642  78.220  1.00  0.00           C  
ATOM   2231  O   SER   163      62.700  91.680  78.238  1.00  0.00           O  
ATOM   2232  N   SER   164      61.869  93.468  77.159  1.00  0.00           N  
ATOM   2233  H   SER   164      61.102  94.121  77.086  1.00  0.00           H  
ATOM   2234  CA  SER   164      62.767  93.417  76.018  1.00  0.00           C  
ATOM   2235  HA  SER   164      62.635  94.317  75.418  1.00  0.00           H  
ATOM   2236  CB  SER   164      62.419  92.143  75.190  1.00  0.00           C  
ATOM   2237  HB2 SER   164      62.743  91.240  75.707  1.00  0.00           H  
ATOM   2238  HB3 SER   164      61.336  92.181  75.069  1.00  0.00           H  
ATOM   2239  OG  SER   164      63.046  92.182  73.910  1.00  0.00           O  
ATOM   2240  HG  SER   164      62.639  91.482  73.395  1.00  0.00           H  
ATOM   2241  C   SER   164      64.209  93.498  76.464  1.00  0.00           C  
ATOM   2242  O   SER   164      64.575  93.908  77.538  1.00  0.00           O  
ATOM   2243  N   SER   165      65.204  93.132  75.584  1.00  0.00           N  
ATOM   2244  H   SER   165      64.966  92.548  74.795  1.00  0.00           H  
ATOM   2245  CA  SER   165      66.661  93.229  75.858  1.00  0.00           C  
ATOM   2246  HA  SER   165      66.740  92.632  76.766  1.00  0.00           H  
ATOM   2247  CB  SER   165      67.503  92.771  74.640  1.00  0.00           C  
ATOM   2248  HB2 SER   165      67.303  93.502  73.857  1.00  0.00           H  
ATOM   2249  HB3 SER   165      68.574  92.902  74.798  1.00  0.00           H  
ATOM   2250  OG  SER   165      67.277  91.472  74.258  1.00  0.00           O  
ATOM   2251  HG  SER   165      68.104  91.245  73.828  1.00  0.00           H  
ATOM   2252  C   SER   165      67.217  94.577  76.268  1.00  0.00           C  
ATOM   2253  O   SER   165      66.695  95.602  75.805  1.00  0.00           O  
ATOM   2254  N   GLY   166      68.349  94.428  76.951  1.00  0.00           N  
ATOM   2255  H   GLY   166      68.671  93.545  77.322  1.00  0.00           H  
ATOM   2256  CA  GLY   166      69.195  95.540  77.276  1.00  0.00           C  
ATOM   2257  HA2 GLY   166      68.616  96.337  77.742  1.00  0.00           H  
ATOM   2258  HA3 GLY   166      69.801  95.207  78.118  1.00  0.00           H  
ATOM   2259  C   GLY   166      70.006  96.028  76.127  1.00  0.00           C  
ATOM   2260  O   GLY   166      70.235  95.317  75.112  1.00  0.00           O  
ATOM   2261  N   GLY   167      70.443  97.296  76.132  1.00  0.00           N  
ATOM   2262  H   GLY   167      70.282  97.863  76.952  1.00  0.00           H  
ATOM   2263  CA  GLY   167      71.028  97.988  74.966  1.00  0.00           C  
ATOM   2264  HA2 GLY   167      70.603  97.655  74.019  1.00  0.00           H  
ATOM   2265  HA3 GLY   167      70.703  99.028  74.988  1.00  0.00           H  
ATOM   2266  C   GLY   167      72.552  97.884  74.870  1.00  0.00           C  
ATOM   2267  O   GLY   167      73.061  97.920  73.754  1.00  0.00           O  
ATOM   2268  N   GLY   168      73.332  97.925  75.974  1.00  0.00           N  
ATOM   2269  H   GLY   168      72.907  98.264  76.825  1.00  0.00           H  
ATOM   2270  CA  GLY   168      74.763  97.751  75.854  1.00  0.00           C  
ATOM   2271  HA2 GLY   168      75.095  96.715  75.915  1.00  0.00           H  
ATOM   2272  HA3 GLY   168      75.125  98.290  74.978  1.00  0.00           H  
ATOM   2273  C   GLY   168      75.435  98.561  77.013  1.00  0.00           C  
ATOM   2274  O   GLY   168      74.890  98.826  78.089  1.00  0.00           O  
ATOM   2275  N   GLY   169      76.688  99.024  76.764  1.00  0.00           N  
ATOM   2276  H   GLY   169      77.106  99.611  77.472  1.00  0.00           H  
ATOM   2277  CA  GLY   169      77.548  98.677  75.656  1.00  0.00           C  
ATOM   2278  HA2 GLY   169      77.606  97.603  75.475  1.00  0.00           H  
ATOM   2279  HA3 GLY   169      77.157  98.950  74.676  1.00  0.00           H  
ATOM   2280  C   GLY   169      78.964  99.188  75.877  1.00  0.00           C  
ATOM   2281  O   GLY   169      79.163 100.113  76.657  1.00  0.00           O  
ATOM   2282  N   GLY   170      79.960  98.581  75.200  1.00  0.00           N  
ATOM   2283  H   GLY   170      79.681  98.034  74.398  1.00  0.00           H  
ATOM   2284  CA  GLY   170      81.428  98.669  75.504  1.00  0.00           C  
ATOM   2285  HA2 GLY   170      82.042  98.521  74.615  1.00  0.00           H  
ATOM   2286  HA3 GLY   170      81.525  99.734  75.717  1.00  0.00           H  
ATOM   2287  C   GLY   170      81.763  97.852  76.716  1.00  0.00           C  
ATOM   2288  O   GLY   170      80.977  97.153  77.360  1.00  0.00           O  
ATOM   2289  N   GLY   171      83.001  97.876  77.205  1.00  0.00           N  
ATOM   2290  H   GLY   171      83.291  97.340  78.010  1.00  0.00           H  
ATOM   2291  CA  GLY   171      84.079  98.805  76.782  1.00  0.00           C  
ATOM   2292  HA2 GLY   171      85.019  98.464  77.217  1.00  0.00           H  
ATOM   2293  HA3 GLY   171      84.102  98.881  75.695  1.00  0.00           H  
ATOM   2294  C   GLY   171      83.945 100.241  77.345  1.00  0.00           C  
ATOM   2295  O   GLY   171      83.015 100.533  78.134  1.00  0.00           O  
ATOM   2296  N   GLY   172      84.719 101.226  76.875  1.00  0.00           N  
ATOM   2297  H   GLY   172      84.249 102.097  77.075  1.00  0.00           H  
ATOM   2298  CA  GLY   172      85.664 101.230  75.684  1.00  0.00           C  
ATOM   2299  HA2 GLY   172      85.158 100.925  74.768  1.00  0.00           H  
ATOM   2300  HA3 GLY   172      86.103 102.216  75.525  1.00  0.00           H  
ATOM   2301  C   GLY   172      86.835 100.282  75.696  1.00  0.00           C  
ATOM   2302  O   GLY   172      87.682 100.325  76.600  1.00  0.00           O  
ATOM   2303  N   GLY   173      87.040  99.477  74.633  1.00  0.00           N  
ATOM   2304  H   GLY   173      86.390  99.586  73.868  1.00  0.00           H  
ATOM   2305  CA  GLY   173      88.044  98.448  74.411  1.00  0.00           C  
ATOM   2306  HA2 GLY   173      88.165  98.269  73.343  1.00  0.00           H  
ATOM   2307  HA3 GLY   173      88.986  98.670  74.914  1.00  0.00           H  
ATOM   2308  C   GLY   173      87.650  97.121  75.098  1.00  0.00           C  
ATOM   2309  O   GLY   173      86.749  96.993  75.979  1.00  0.00           O  
ATOM   2310  N   GLY   174      88.184  95.982  74.662  1.00  0.00           N  
ATOM   2311  H   GLY   174      87.860  95.115  75.065  1.00  0.00           H  
ATOM   2312  CA  GLY   174      89.183  95.868  73.598  1.00  0.00           C  
ATOM   2313  HA2 GLY   174      90.001  96.584  73.662  1.00  0.00           H  
ATOM   2314  HA3 GLY   174      89.581  94.854  73.623  1.00  0.00           H  
ATOM   2315  C   GLY   174      88.499  96.102  72.194  1.00  0.00           C  
ATOM   2316  O   GLY   174      87.293  96.388  72.097  1.00  0.00           O  
ATOM   2317  N   GLY   175      89.368  96.085  71.150  1.00  0.00           N  
ATOM   2318  H   GLY   175      90.356  96.005  71.345  1.00  0.00           H  
ATOM   2319  CA  GLY   175      88.991  96.491  69.786  1.00  0.00           C  
ATOM   2320  HA2 GLY   175      89.864  96.604  69.144  1.00  0.00           H  
ATOM   2321  HA3 GLY   175      88.185  95.837  69.455  1.00  0.00           H  
ATOM   2322  C   GLY   175      88.439  97.917  69.687  1.00  0.00           C  
ATOM   2323  O   GLY   175      88.427  98.664  70.629  1.00  0.00           O  
ATOM   2324  N   ASN   176      88.156  98.256  68.505  1.00  0.00           N  
ATOM   2325  H   ASN   176      88.306  97.542  67.806  1.00  0.00           H  
ATOM   2326  CA  ASN   176      87.737  99.596  67.957  1.00  0.00           C  
ATOM   2327  HA  ASN   176      88.328 100.407  68.381  1.00  0.00           H  
ATOM   2328  CB  ASN   176      87.880  99.461  66.442  1.00  0.00           C  
ATOM   2329  HB2 ASN   176      88.900  99.146  66.223  1.00  0.00           H  
ATOM   2330  HB3 ASN   176      87.215  98.647  66.152  1.00  0.00           H  
ATOM   2331  CG  ASN   176      87.509 100.735  65.646  1.00  0.00           C  
ATOM   2332  OD1 ASN   176      88.357 101.653  65.524  1.00  0.00           O  
ATOM   2333  ND2 ASN   176      86.282 100.796  65.153  1.00  0.00           N  
ATOM   2334 HD21 ASN   176      86.037 101.596  64.588  1.00  0.00           H  
ATOM   2335 HD22 ASN   176      85.631 100.027  65.228  1.00  0.00           H  
ATOM   2336  C   ASN   176      86.321 100.071  68.348  1.00  0.00           C  
ATOM   2337  O   ASN   176      85.545  99.169  68.731  1.00  0.00           O  
ATOM   2338  N   TYR   177      86.022 101.356  68.370  1.00  0.00           N  
ATOM   2339  H   TYR   177      86.702 102.038  68.065  1.00  0.00           H  
ATOM   2340  CA  TYR   177      84.745 101.902  68.774  1.00  0.00           C  
ATOM   2341  HA  TYR   177      84.416 101.536  69.747  1.00  0.00           H  
ATOM   2342  CB  TYR   177      84.788 103.442  68.876  1.00  0.00           C  
ATOM   2343  HB2 TYR   177      85.202 103.893  67.974  1.00  0.00           H  
ATOM   2344  HB3 TYR   177      83.730 103.696  68.929  1.00  0.00           H  
ATOM   2345  CG  TYR   177      85.574 103.913  70.082  1.00  0.00           C  
ATOM   2346  CD1 TYR   177      86.790 104.627  69.877  1.00  0.00           C  
ATOM   2347  HD1 TYR   177      87.139 104.803  68.870  1.00  0.00           H  
ATOM   2348  CE1 TYR   177      87.531 105.069  71.003  1.00  0.00           C  
ATOM   2349  HE1 TYR   177      88.371 105.738  70.886  1.00  0.00           H  
ATOM   2350  CZ  TYR   177      86.962 104.930  72.315  1.00  0.00           C  
ATOM   2351  OH  TYR   177      87.605 105.334  73.402  1.00  0.00           O  
ATOM   2352  HH  TYR   177      88.259 106.030  73.302  1.00  0.00           H  
ATOM   2353  CE2 TYR   177      85.727 104.224  72.485  1.00  0.00           C  
ATOM   2354  HE2 TYR   177      85.336 104.034  73.473  1.00  0.00           H  
ATOM   2355  CD2 TYR   177      85.103 103.661  71.366  1.00  0.00           C  
ATOM   2356  HD2 TYR   177      84.125 103.219  71.493  1.00  0.00           H  
ATOM   2357  C   TYR   177      83.674 101.424  67.745  1.00  0.00           C  
ATOM   2358  O   TYR   177      83.714 101.787  66.580  1.00  0.00           O  
ATOM   2359  N   GLY   178      82.603 100.659  68.018  1.00  0.00           N  
ATOM   2360  H   GLY   178      82.182 100.284  67.179  1.00  0.00           H  
ATOM   2361  CA  GLY   178      82.186 100.277  69.382  1.00  0.00           C  
ATOM   2362  HA2 GLY   178      81.315  99.631  69.266  1.00  0.00           H  
ATOM   2363  HA3 GLY   178      83.025  99.786  69.876  1.00  0.00           H  
ATOM   2364  C   GLY   178      81.715 101.414  70.353  1.00  0.00           C  
ATOM   2365  O   GLY   178      82.062 102.568  70.162  1.00  0.00           O  
ATOM   2366  N   GLN   179      81.050 100.992  71.411  1.00  0.00           N  
ATOM   2367  H   GLN   179      80.855 100.001  71.387  1.00  0.00           H  
ATOM   2368  CA  GLN   179      80.617 101.833  72.484  1.00  0.00           C  
ATOM   2369  HA  GLN   179      80.335 102.830  72.144  1.00  0.00           H  
ATOM   2370  CB  GLN   179      79.522 101.051  73.152  1.00  0.00           C  
ATOM   2371  HB2 GLN   179      79.780  99.992  73.171  1.00  0.00           H  
ATOM   2372  HB3 GLN   179      79.463 101.309  74.209  1.00  0.00           H  
ATOM   2373  CG  GLN   179      78.192 101.241  72.391  1.00  0.00           C  
ATOM   2374  HG2 GLN   179      78.402 101.428  71.338  1.00  0.00           H  
ATOM   2375  HG3 GLN   179      77.635 100.315  72.534  1.00  0.00           H  
ATOM   2376  CD  GLN   179      77.429 102.412  73.042  1.00  0.00           C  
ATOM   2377  OE1 GLN   179      77.170 102.452  74.233  1.00  0.00           O  
ATOM   2378  NE2 GLN   179      77.108 103.495  72.417  1.00  0.00           N  
ATOM   2379 HE21 GLN   179      77.254 103.614  71.425  1.00  0.00           H  
ATOM   2380 HE22 GLN   179      76.686 104.221  72.979  1.00  0.00           H  
ATOM   2381  C   GLN   179      81.715 102.065  73.527  1.00  0.00           C  
ATOM   2382  O   GLN   179      82.485 101.144  73.800  1.00  0.00           O  
ATOM   2383  N   ASP   180      81.870 103.208  74.210  1.00  0.00           N  
ATOM   2384  H   ASP   180      82.630 103.158  74.874  1.00  0.00           H  
ATOM   2385  CA  ASP   180      81.417 104.479  73.873  1.00  0.00           C  
ATOM   2386  HA  ASP   180      81.133 104.568  72.824  1.00  0.00           H  
ATOM   2387  CB  ASP   180      80.150 104.761  74.772  1.00  0.00           C  
ATOM   2388  HB2 ASP   180      79.489 103.898  74.700  1.00  0.00           H  
ATOM   2389  HB3 ASP   180      80.294 104.823  75.850  1.00  0.00           H  
ATOM   2390  CG  ASP   180      79.285 106.036  74.363  1.00  0.00           C  
ATOM   2391  OD1 ASP   180      78.159 106.133  74.849  1.00  0.00           O  
ATOM   2392  OD2 ASP   180      79.813 106.891  73.629  1.00  0.00           O  
ATOM   2393  C   ASP   180      82.428 105.523  74.048  1.00  0.00           C  
ATOM   2394  O   ASP   180      83.189 105.473  74.991  1.00  0.00           O  
ATOM   2395  N   GLN   181      82.608 106.390  73.004  1.00  0.00           N  
ATOM   2396  H   GLN   181      82.014 106.284  72.194  1.00  0.00           H  
ATOM   2397  CA  GLN   181      83.547 107.492  73.008  1.00  0.00           C  
ATOM   2398  HA  GLN   181      84.494 107.259  73.495  1.00  0.00           H  
ATOM   2399  CB  GLN   181      83.744 107.742  71.471  1.00  0.00           C  
ATOM   2400  HB2 GLN   181      84.612 108.389  71.343  1.00  0.00           H  
ATOM   2401  HB3 GLN   181      84.140 106.804  71.082  1.00  0.00           H  
ATOM   2402  CG  GLN   181      82.498 108.315  70.785  1.00  0.00           C  
ATOM   2403  HG2 GLN   181      81.546 107.935  71.159  1.00  0.00           H  
ATOM   2404  HG3 GLN   181      82.529 109.374  71.040  1.00  0.00           H  
ATOM   2405  CD  GLN   181      82.599 108.289  69.311  1.00  0.00           C  
ATOM   2406  OE1 GLN   181      83.674 108.038  68.700  1.00  0.00           O  
ATOM   2407  NE2 GLN   181      81.513 108.509  68.685  1.00  0.00           N  
ATOM   2408 HE21 GLN   181      80.641 108.528  69.195  1.00  0.00           H  
ATOM   2409 HE22 GLN   181      81.490 108.723  67.698  1.00  0.00           H  
ATOM   2410  C   GLN   181      83.137 108.827  73.711  1.00  0.00           C  
ATOM   2411  O   GLN   181      84.010 109.733  73.773  1.00  0.00           O  
ATOM   2412  N   SER   182      81.855 108.906  74.008  1.00  0.00           N  
ATOM   2413  H   SER   182      81.349 108.049  73.837  1.00  0.00           H  
ATOM   2414  CA  SER   182      81.274 110.036  74.710  1.00  0.00           C  
ATOM   2415  HA  SER   182      81.519 110.889  74.077  1.00  0.00           H  
ATOM   2416  CB  SER   182      79.780 109.977  74.844  1.00  0.00           C  
ATOM   2417  HB2 SER   182      79.562 109.412  75.751  1.00  0.00           H  
ATOM   2418  HB3 SER   182      79.369 110.978  74.972  1.00  0.00           H  
ATOM   2419  OG  SER   182      79.208 109.445  73.665  1.00  0.00           O  
ATOM   2420  HG  SER   182      79.472 108.526  73.580  1.00  0.00           H  
ATOM   2421  C   SER   182      81.934 110.246  76.198  1.00  0.00           C  
ATOM   2422  O   SER   182      82.241 109.272  76.917  1.00  0.00           O  
ATOM   2423  N   SER   183      82.216 111.475  76.652  1.00  0.00           N  
ATOM   2424  H   SER   183      82.613 111.552  77.578  1.00  0.00           H  
ATOM   2425  CA  SER   183      82.001 112.841  76.040  1.00  0.00           C  
ATOM   2426  HA  SER   183      81.034 112.900  75.540  1.00  0.00           H  
ATOM   2427  CB  SER   183      82.178 113.902  77.152  1.00  0.00           C  
ATOM   2428  HB2 SER   183      82.193 114.922  76.769  1.00  0.00           H  
ATOM   2429  HB3 SER   183      81.396 114.018  77.903  1.00  0.00           H  
ATOM   2430  OG  SER   183      83.441 113.818  77.771  1.00  0.00           O  
ATOM   2431  HG  SER   183      83.604 114.484  78.444  1.00  0.00           H  
ATOM   2432  C   SER   183      82.950 113.147  74.918  1.00  0.00           C  
ATOM   2433  O   SER   183      84.048 112.505  74.980  1.00  0.00           O  
ATOM   2434  N   MET   184      82.690 114.147  74.074  1.00  0.00           N  
ATOM   2435  H   MET   184      81.807 114.618  74.213  1.00  0.00           H  
ATOM   2436  CA  MET   184      83.383 114.501  72.771  1.00  0.00           C  
ATOM   2437  HA  MET   184      84.266 113.863  72.790  1.00  0.00           H  
ATOM   2438  CB  MET   184      82.577 114.204  71.529  1.00  0.00           C  
ATOM   2439  HB2 MET   184      81.655 114.785  71.543  1.00  0.00           H  
ATOM   2440  HB3 MET   184      83.188 114.577  70.707  1.00  0.00           H  
ATOM   2441  CG  MET   184      82.244 112.656  71.368  1.00  0.00           C  
ATOM   2442  HG2 MET   184      83.179 112.130  71.179  1.00  0.00           H  
ATOM   2443  HG3 MET   184      81.823 112.412  72.344  1.00  0.00           H  
ATOM   2444  SD  MET   184      81.192 112.087  70.065  1.00  0.00           S  
ATOM   2445  CE  MET   184      82.059 112.713  68.645  1.00  0.00           C  
ATOM   2446  HE1 MET   184      81.842 112.020  67.832  1.00  0.00           H  
ATOM   2447  HE2 MET   184      81.752 113.734  68.418  1.00  0.00           H  
ATOM   2448  HE3 MET   184      83.122 112.612  68.862  1.00  0.00           H  
ATOM   2449  C   MET   184      83.823 115.948  72.758  1.00  0.00           C  
ATOM   2450  O   MET   184      83.040 116.870  73.016  1.00  0.00           O  
ATOM   2451  N   SER   185      85.065 116.116  72.502  1.00  0.00           N  
ATOM   2452  H   SER   185      85.645 115.305  72.343  1.00  0.00           H  
ATOM   2453  CA  SER   185      85.618 117.468  72.212  1.00  0.00           C  
ATOM   2454  HA  SER   185      85.397 118.111  73.065  1.00  0.00           H  
ATOM   2455  CB  SER   185      87.146 117.359  72.074  1.00  0.00           C  
ATOM   2456  HB2 SER   185      87.658 116.939  72.940  1.00  0.00           H  
ATOM   2457  HB3 SER   185      87.316 116.655  71.258  1.00  0.00           H  
ATOM   2458  OG  SER   185      87.667 118.640  71.813  1.00  0.00           O  
ATOM   2459  HG  SER   185      87.519 119.192  72.584  1.00  0.00           H  
ATOM   2460  C   SER   185      84.882 118.177  71.106  1.00  0.00           C  
ATOM   2461  O   SER   185      84.801 117.629  69.977  1.00  0.00           O  
ATOM   2462  N   SER   186      84.284 119.310  71.423  1.00  0.00           N  
ATOM   2463  H   SER   186      84.428 119.715  72.337  1.00  0.00           H  
ATOM   2464  CA  SER   186      83.527 120.158  70.393  1.00  0.00           C  
ATOM   2465  HA  SER   186      84.100 120.120  69.466  1.00  0.00           H  
ATOM   2466  CB  SER   186      82.129 119.517  70.161  1.00  0.00           C  
ATOM   2467  HB2 SER   186      82.368 118.474  69.952  1.00  0.00           H  
ATOM   2468  HB3 SER   186      81.428 119.627  70.989  1.00  0.00           H  
ATOM   2469  OG  SER   186      81.470 119.966  69.018  1.00  0.00           O  
ATOM   2470  HG  SER   186      80.572 120.145  69.306  1.00  0.00           H  
ATOM   2471  C   SER   186      83.443 121.693  70.694  1.00  0.00           C  
ATOM   2472  O   SER   186      83.460 122.040  71.879  1.00  0.00           O  
ATOM   2473  N   GLY   187      83.414 122.582  69.705  1.00  0.00           N  
ATOM   2474  H   GLY   187      83.547 123.545  69.977  1.00  0.00           H  
ATOM   2475  CA  GLY   187      83.180 122.440  68.267  1.00  0.00           C  
ATOM   2476  HA2 GLY   187      83.966 122.962  67.722  1.00  0.00           H  
ATOM   2477  HA3 GLY   187      83.122 121.395  67.962  1.00  0.00           H  
ATOM   2478  C   GLY   187      81.873 123.128  67.825  1.00  0.00           C  
ATOM   2479  O   GLY   187      81.769 123.490  66.653  1.00  0.00           O  
ATOM   2480  N   GLY   188      80.916 123.312  68.716  1.00  0.00           N  
ATOM   2481  H   GLY   188      81.089 123.078  69.683  1.00  0.00           H  
ATOM   2482  CA  GLY   188      79.668 124.131  68.448  1.00  0.00           C  
ATOM   2483  HA2 GLY   188      79.284 123.683  67.531  1.00  0.00           H  
ATOM   2484  HA3 GLY   188      78.976 123.920  69.264  1.00  0.00           H  
ATOM   2485  C   GLY   188      79.924 125.638  68.165  1.00  0.00           C  
ATOM   2486  O   GLY   188      80.924 126.278  68.589  1.00  0.00           O  
ATOM   2487  N   GLY   189      78.943 126.400  67.701  1.00  0.00           N  
ATOM   2488  H   GLY   189      79.054 127.399  67.598  1.00  0.00           H  
ATOM   2489  CA  GLY   189      77.657 125.947  67.275  1.00  0.00           C  
ATOM   2490  HA2 GLY   189      77.355 125.090  67.877  1.00  0.00           H  
ATOM   2491  HA3 GLY   189      77.005 126.800  67.459  1.00  0.00           H  
ATOM   2492  C   GLY   189      77.514 125.502  65.823  1.00  0.00           C  
ATOM   2493  O   GLY   189      78.410 125.715  65.034  1.00  0.00           O  
ATOM   2494  N   SER   190      76.294 125.167  65.371  1.00  0.00           N  
ATOM   2495  H   SER   190      75.561 125.401  66.025  1.00  0.00           H  
ATOM   2496  CA  SER   190      75.895 124.909  64.004  1.00  0.00           C  
ATOM   2497  HA  SER   190      76.840 124.609  63.550  1.00  0.00           H  
ATOM   2498  CB  SER   190      74.999 123.688  63.771  1.00  0.00           C  
ATOM   2499  HB2 SER   190      75.372 122.765  64.216  1.00  0.00           H  
ATOM   2500  HB3 SER   190      74.049 123.904  64.260  1.00  0.00           H  
ATOM   2501  OG  SER   190      74.718 123.564  62.462  1.00  0.00           O  
ATOM   2502  HG  SER   190      74.083 122.855  62.336  1.00  0.00           H  
ATOM   2503  C   SER   190      75.174 126.222  63.400  1.00  0.00           C  
ATOM   2504  O   SER   190      74.147 126.667  63.955  1.00  0.00           O  
ATOM   2505  N   GLY   191      75.646 126.835  62.316  1.00  0.00           N  
ATOM   2506  H   GLY   191      75.275 127.752  62.113  1.00  0.00           H  
ATOM   2507  CA  GLY   191      76.666 126.250  61.465  1.00  0.00           C  
ATOM   2508  HA2 GLY   191      77.644 126.442  61.906  1.00  0.00           H  
ATOM   2509  HA3 GLY   191      76.514 125.176  61.361  1.00  0.00           H  
ATOM   2510  C   GLY   191      76.780 126.858  60.019  1.00  0.00           C  
ATOM   2511  O   GLY   191      75.780 127.383  59.507  1.00  0.00           O  
ATOM   2512  N   GLY   192      77.981 126.772  59.477  1.00  0.00           N  
ATOM   2513  H   GLY   192      78.716 126.350  60.027  1.00  0.00           H  
ATOM   2514  CA  GLY   192      78.490 127.543  58.282  1.00  0.00           C  
ATOM   2515  HA2 GLY   192      78.224 128.577  58.501  1.00  0.00           H  
ATOM   2516  HA3 GLY   192      79.579 127.502  58.257  1.00  0.00           H  
ATOM   2517  C   GLY   192      77.858 127.167  56.987  1.00  0.00           C  
ATOM   2518  O   GLY   192      76.634 127.222  56.860  1.00  0.00           O  
ATOM   2519  N   GLY   193      78.763 126.804  56.065  1.00  0.00           N  
ATOM   2520  H   GLY   193      79.732 126.697  56.330  1.00  0.00           H  
ATOM   2521  CA  GLY   193      78.431 126.403  54.723  1.00  0.00           C  
ATOM   2522  HA2 GLY   193      79.404 126.285  54.246  1.00  0.00           H  
ATOM   2523  HA3 GLY   193      77.915 125.443  54.684  1.00  0.00           H  
ATOM   2524  C   GLY   193      77.633 127.395  53.937  1.00  0.00           C  
ATOM   2525  O   GLY   193      77.890 128.585  53.960  1.00  0.00           O  
ATOM   2526  N   TYR   194      76.553 126.978  53.265  1.00  0.00           N  
ATOM   2527  H   TYR   194      76.339 125.993  53.336  1.00  0.00           H  
ATOM   2528  CA  TYR   194      75.684 127.778  52.404  1.00  0.00           C  
ATOM   2529  HA  TYR   194      75.955 128.830  52.494  1.00  0.00           H  
ATOM   2530  CB  TYR   194      75.847 127.265  50.965  1.00  0.00           C  
ATOM   2531  HB2 TYR   194      76.899 127.434  50.736  1.00  0.00           H  
ATOM   2532  HB3 TYR   194      75.544 126.219  51.000  1.00  0.00           H  
ATOM   2533  CG  TYR   194      75.075 128.079  49.907  1.00  0.00           C  
ATOM   2534  CD1 TYR   194      73.875 127.612  49.321  1.00  0.00           C  
ATOM   2535  HD1 TYR   194      73.426 126.730  49.753  1.00  0.00           H  
ATOM   2536  CE1 TYR   194      73.308 128.225  48.179  1.00  0.00           C  
ATOM   2537  HE1 TYR   194      72.454 127.833  47.647  1.00  0.00           H  
ATOM   2538  CZ  TYR   194      73.908 129.422  47.725  1.00  0.00           C  
ATOM   2539  OH  TYR   194      73.309 130.126  46.763  1.00  0.00           O  
ATOM   2540  HH  TYR   194      74.008 130.512  46.230  1.00  0.00           H  
ATOM   2541  CE2 TYR   194      75.075 129.969  48.348  1.00  0.00           C  
ATOM   2542  HE2 TYR   194      75.451 130.925  48.016  1.00  0.00           H  
ATOM   2543  CD2 TYR   194      75.610 129.263  49.443  1.00  0.00           C  
ATOM   2544  HD2 TYR   194      76.511 129.684  49.863  1.00  0.00           H  
ATOM   2545  C   TYR   194      74.202 127.660  52.899  1.00  0.00           C  
ATOM   2546  O   TYR   194      73.802 126.641  53.366  1.00  0.00           O  
ATOM   2547  N   GLY   195      73.421 128.748  52.826  1.00  0.00           N  
ATOM   2548  H   GLY   195      72.471 128.647  53.153  1.00  0.00           H  
ATOM   2549  CA  GLY   195      73.644 130.123  52.206  1.00  0.00           C  
ATOM   2550  HA2 GLY   195      73.883 130.954  52.871  1.00  0.00           H  
ATOM   2551  HA3 GLY   195      74.438 130.145  51.461  1.00  0.00           H  
ATOM   2552  C   GLY   195      72.343 130.356  51.352  1.00  0.00           C  
ATOM   2553  O   GLY   195      71.542 129.471  51.136  1.00  0.00           O  
ATOM   2554  N   ASN   196      72.102 131.665  51.096  1.00  0.00           N  
ATOM   2555  H   ASN   196      72.823 132.332  51.333  1.00  0.00           H  
ATOM   2556  CA  ASN   196      70.941 132.262  50.443  1.00  0.00           C  
ATOM   2557  HA  ASN   196      70.904 133.297  50.783  1.00  0.00           H  
ATOM   2558  CB  ASN   196      71.236 132.114  48.966  1.00  0.00           C  
ATOM   2559  HB2 ASN   196      71.573 131.085  48.845  1.00  0.00           H  
ATOM   2560  HB3 ASN   196      70.394 132.255  48.288  1.00  0.00           H  
ATOM   2561  CG  ASN   196      72.318 133.068  48.450  1.00  0.00           C  
ATOM   2562  OD1 ASN   196      73.488 132.812  48.414  1.00  0.00           O  
ATOM   2563  ND2 ASN   196      71.913 134.244  48.032  1.00  0.00           N  
ATOM   2564 HD21 ASN   196      72.683 134.646  47.515  1.00  0.00           H  
ATOM   2565 HD22 ASN   196      70.938 134.485  48.129  1.00  0.00           H  
ATOM   2566  C   ASN   196      69.548 131.690  50.817  1.00  0.00           C  
ATOM   2567  O   ASN   196      68.707 131.187  50.023  1.00  0.00           O  
ATOM   2568  N   GLN   197      69.224 131.737  52.114  1.00  0.00           N  
ATOM   2569  H   GLN   197      69.876 132.225  52.712  1.00  0.00           H  
ATOM   2570  CA  GLN   197      67.972 131.268  52.766  1.00  0.00           C  
ATOM   2571  HA  GLN   197      67.699 130.286  52.380  1.00  0.00           H  
ATOM   2572  CB  GLN   197      68.068 131.223  54.283  1.00  0.00           C  
ATOM   2573  HB2 GLN   197      68.235 132.235  54.651  1.00  0.00           H  
ATOM   2574  HB3 GLN   197      67.208 130.853  54.842  1.00  0.00           H  
ATOM   2575  CG  GLN   197      69.257 130.436  54.816  1.00  0.00           C  
ATOM   2576  HG2 GLN   197      69.043 129.367  54.790  1.00  0.00           H  
ATOM   2577  HG3 GLN   197      70.056 130.650  54.107  1.00  0.00           H  
ATOM   2578  CD  GLN   197      69.732 130.830  56.200  1.00  0.00           C  
ATOM   2579  OE1 GLN   197      69.268 131.808  56.738  1.00  0.00           O  
ATOM   2580  NE2 GLN   197      70.605 130.076  56.871  1.00  0.00           N  
ATOM   2581 HE21 GLN   197      71.075 129.324  56.388  1.00  0.00           H  
ATOM   2582 HE22 GLN   197      71.072 130.486  57.667  1.00  0.00           H  
ATOM   2583  C   GLN   197      66.759 132.045  52.294  1.00  0.00           C  
ATOM   2584  O   GLN   197      66.819 133.286  52.243  1.00  0.00           O  
ATOM   2585  N   ASP   198      65.600 131.454  52.057  1.00  0.00           N  
ATOM   2586  H   ASP   198      65.565 130.477  52.309  1.00  0.00           H  
ATOM   2587  CA  ASP   198      64.375 132.201  51.695  1.00  0.00           C  
ATOM   2588  HA  ASP   198      64.432 133.175  52.180  1.00  0.00           H  
ATOM   2589  CB  ASP   198      64.417 132.482  50.243  1.00  0.00           C  
ATOM   2590  HB2 ASP   198      65.226 133.156  49.962  1.00  0.00           H  
ATOM   2591  HB3 ASP   198      64.517 131.531  49.719  1.00  0.00           H  
ATOM   2592  CG  ASP   198      63.110 133.170  49.710  1.00  0.00           C  
ATOM   2593  OD1 ASP   198      62.791 134.308  50.132  1.00  0.00           O  
ATOM   2594  OD2 ASP   198      62.454 132.594  48.787  1.00  0.00           O  
ATOM   2595  C   ASP   198      63.109 131.439  52.179  1.00  0.00           C  
ATOM   2596  O   ASP   198      62.885 130.289  51.852  1.00  0.00           O  
ATOM   2597  N   GLN   199      62.210 132.195  52.862  1.00  0.00           N  
ATOM   2598  H   GLN   199      62.444 133.165  53.022  1.00  0.00           H  
ATOM   2599  CA  GLN   199      60.856 131.886  53.409  1.00  0.00           C  
ATOM   2600  HA  GLN   199      60.708 132.768  54.032  1.00  0.00           H  
ATOM   2601  CB  GLN   199      59.755 131.781  52.346  1.00  0.00           C  
ATOM   2602  HB2 GLN   199      59.825 130.843  51.796  1.00  0.00           H  
ATOM   2603  HB3 GLN   199      58.822 131.785  52.910  1.00  0.00           H  
ATOM   2604  CG  GLN   199      59.727 132.996  51.420  1.00  0.00           C  
ATOM   2605  HG2 GLN   199      60.628 133.036  50.808  1.00  0.00           H  
ATOM   2606  HG3 GLN   199      58.895 132.923  50.719  1.00  0.00           H  
ATOM   2607  CD  GLN   199      59.601 134.352  52.134  1.00  0.00           C  
ATOM   2608  OE1 GLN   199      58.787 134.497  53.053  1.00  0.00           O  
ATOM   2609  NE2 GLN   199      60.304 135.358  51.695  1.00  0.00           N  
ATOM   2610 HE21 GLN   199      61.011 135.148  51.005  1.00  0.00           H  
ATOM   2611 HE22 GLN   199      60.037 136.272  52.033  1.00  0.00           H  
ATOM   2612  C   GLN   199      60.867 130.667  54.322  1.00  0.00           C  
ATOM   2613  O   GLN   199      60.072 129.764  54.043  1.00  0.00           O  
ATOM   2614  N   SER   200      61.634 130.457  55.382  1.00  0.00           N  
ATOM   2615  H   SER   200      61.589 129.509  55.728  1.00  0.00           H  
ATOM   2616  CA  SER   200      62.750 131.226  55.910  1.00  0.00           C  
ATOM   2617  HA  SER   200      63.160 131.772  55.060  1.00  0.00           H  
ATOM   2618  CB  SER   200      62.026 132.225  56.859  1.00  0.00           C  
ATOM   2619  HB2 SER   200      62.825 132.930  57.086  1.00  0.00           H  
ATOM   2620  HB3 SER   200      61.185 132.757  56.414  1.00  0.00           H  
ATOM   2621  OG  SER   200      61.588 131.553  58.052  1.00  0.00           O  
ATOM   2622  HG  SER   200      60.778 131.067  57.880  1.00  0.00           H  
ATOM   2623  C   SER   200      63.794 130.332  56.603  1.00  0.00           C  
ATOM   2624  O   SER   200      63.461 129.285  57.057  1.00  0.00           O  
ATOM   2625  N   GLY   201      65.034 130.909  56.721  1.00  0.00           N  
ATOM   2626  H   GLY   201      65.129 131.881  56.465  1.00  0.00           H  
ATOM   2627  CA  GLY   201      66.124 130.291  57.562  1.00  0.00           C  
ATOM   2628  HA2 GLY   201      66.390 129.341  57.099  1.00  0.00           H  
ATOM   2629  HA3 GLY   201      66.955 130.986  57.441  1.00  0.00           H  
ATOM   2630  C   GLY   201      65.919 130.114  59.062  1.00  0.00           C  
ATOM   2631  O   GLY   201      64.894 130.603  59.571  1.00  0.00           O  
ATOM   2632  N   GLY   202      66.775 129.416  59.793  1.00  0.00           N  
ATOM   2633  H   GLY   202      66.537 129.266  60.763  1.00  0.00           H  
ATOM   2634  CA  GLY   202      67.830 128.577  59.237  1.00  0.00           C  
ATOM   2635  HA2 GLY   202      67.816 128.632  58.149  1.00  0.00           H  
ATOM   2636  HA3 GLY   202      68.799 128.884  59.632  1.00  0.00           H  
ATOM   2637  C   GLY   202      67.754 127.051  59.588  1.00  0.00           C  
ATOM   2638  O   GLY   202      66.712 126.611  60.094  1.00  0.00           O  
ATOM   2639  N   GLY   203      68.756 126.153  59.389  1.00  0.00           N  
ATOM   2640  H   GLY   203      68.559 125.250  59.796  1.00  0.00           H  
ATOM   2641  CA  GLY   203      69.919 126.305  58.522  1.00  0.00           C  
ATOM   2642  HA2 GLY   203      70.328 127.312  58.605  1.00  0.00           H  
ATOM   2643  HA3 GLY   203      70.759 125.633  58.699  1.00  0.00           H  
ATOM   2644  C   GLY   203      69.588 126.249  56.981  1.00  0.00           C  
ATOM   2645  O   GLY   203      68.528 126.713  56.575  1.00  0.00           O  
ATOM   2646  N   GLY   204      70.522 125.675  56.140  1.00  0.00           N  
ATOM   2647  H   GLY   204      71.401 125.403  56.556  1.00  0.00           H  
ATOM   2648  CA  GLY   204      70.328 125.685  54.703  1.00  0.00           C  
ATOM   2649  HA2 GLY   204      71.091 125.022  54.295  1.00  0.00           H  
ATOM   2650  HA3 GLY   204      69.369 125.258  54.408  1.00  0.00           H  
ATOM   2651  C   GLY   204      70.594 127.078  54.047  1.00  0.00           C  
ATOM   2652  O   GLY   204      71.052 127.982  54.657  1.00  0.00           O  
ATOM   2653  N   SER   205      70.387 127.270  52.726  1.00  0.00           N  
ATOM   2654  H   SER   205      70.573 128.211  52.408  1.00  0.00           H  
ATOM   2655  CA  SER   205      69.735 126.310  51.793  1.00  0.00           C  
ATOM   2656  HA  SER   205      68.852 125.961  52.329  1.00  0.00           H  
ATOM   2657  CB  SER   205      69.347 127.059  50.493  1.00  0.00           C  
ATOM   2658  HB2 SER   205      68.590 126.468  49.978  1.00  0.00           H  
ATOM   2659  HB3 SER   205      68.939 128.026  50.785  1.00  0.00           H  
ATOM   2660  OG  SER   205      70.486 127.340  49.725  1.00  0.00           O  
ATOM   2661  HG  SER   205      70.794 128.189  50.051  1.00  0.00           H  
ATOM   2662  C   SER   205      70.593 125.106  51.453  1.00  0.00           C  
ATOM   2663  O   SER   205      70.182 124.168  50.807  1.00  0.00           O  
ATOM   2664  N   GLY   206      71.855 124.979  51.888  1.00  0.00           N  
ATOM   2665  H   GLY   206      72.302 125.774  52.323  1.00  0.00           H  
ATOM   2666  CA  GLY   206      72.747 123.805  51.873  1.00  0.00           C  
ATOM   2667  HA2 GLY   206      73.365 123.934  52.762  1.00  0.00           H  
ATOM   2668  HA3 GLY   206      72.227 122.849  51.922  1.00  0.00           H  
ATOM   2669  C   GLY   206      73.562 123.707  50.525  1.00  0.00           C  
ATOM   2670  O   GLY   206      73.222 124.287  49.510  1.00  0.00           O  
ATOM   2671  N   GLY   207      74.667 122.956  50.432  1.00  0.00           N  
ATOM   2672  H   GLY   207      75.137 123.005  49.539  1.00  0.00           H  
ATOM   2673  CA  GLY   207      75.160 121.985  51.418  1.00  0.00           C  
ATOM   2674  HA2 GLY   207      74.338 121.312  51.661  1.00  0.00           H  
ATOM   2675  HA3 GLY   207      75.917 121.418  50.875  1.00  0.00           H  
ATOM   2676  C   GLY   207      75.743 122.527  52.718  1.00  0.00           C  
ATOM   2677  O   GLY   207      76.434 123.587  52.747  1.00  0.00           O  
ATOM   2678  N   TYR   208      75.560 121.796  53.826  1.00  0.00           N  
ATOM   2679  H   TYR   208      75.036 120.933  53.839  1.00  0.00           H  
ATOM   2680  CA  TYR   208      76.363 121.966  55.020  1.00  0.00           C  
ATOM   2681  HA  TYR   208      77.325 122.383  54.722  1.00  0.00           H  
ATOM   2682  CB  TYR   208      75.747 122.917  55.979  1.00  0.00           C  
ATOM   2683  HB2 TYR   208      75.896 123.904  55.540  1.00  0.00           H  
ATOM   2684  HB3 TYR   208      74.702 122.607  55.960  1.00  0.00           H  
ATOM   2685  CG  TYR   208      76.229 122.908  57.418  1.00  0.00           C  
ATOM   2686  CD1 TYR   208      75.515 122.278  58.404  1.00  0.00           C  
ATOM   2687  HD1 TYR   208      74.555 121.790  58.312  1.00  0.00           H  
ATOM   2688  CE1 TYR   208      76.103 122.201  59.672  1.00  0.00           C  
ATOM   2689  HE1 TYR   208      75.606 121.739  60.513  1.00  0.00           H  
ATOM   2690  CZ  TYR   208      77.340 122.773  59.932  1.00  0.00           C  
ATOM   2691  OH  TYR   208      77.683 122.771  61.229  1.00  0.00           O  
ATOM   2692  HH  TYR   208      77.131 122.078  61.598  1.00  0.00           H  
ATOM   2693  CE2 TYR   208      78.043 123.462  58.932  1.00  0.00           C  
ATOM   2694  HE2 TYR   208      78.995 123.884  59.218  1.00  0.00           H  
ATOM   2695  CD2 TYR   208      77.538 123.497  57.670  1.00  0.00           C  
ATOM   2696  HD2 TYR   208      78.087 123.952  56.859  1.00  0.00           H  
ATOM   2697  C   TYR   208      76.581 120.600  55.635  1.00  0.00           C  
ATOM   2698  O   TYR   208      75.687 119.804  55.831  1.00  0.00           O  
ATOM   2699  N   GLY   209      77.815 120.413  56.182  1.00  0.00           N  
ATOM   2700  H   GLY   209      78.512 121.074  55.871  1.00  0.00           H  
ATOM   2701  CA  GLY   209      78.237 119.511  57.179  1.00  0.00           C  
ATOM   2702  HA2 GLY   209      77.569 119.619  58.034  1.00  0.00           H  
ATOM   2703  HA3 GLY   209      78.139 118.478  56.847  1.00  0.00           H  
ATOM   2704  C   GLY   209      79.773 119.729  57.548  1.00  0.00           C  
ATOM   2705  O   GLY   209      80.264 120.826  57.211  1.00  0.00           O  
ATOM   2706  N   GLN   210      80.539 118.881  58.257  1.00  0.00           N  
ATOM   2707  H   GLN   210      81.416 119.297  58.537  1.00  0.00           H  
ATOM   2708  CA  GLN   210      80.335 117.440  58.365  1.00  0.00           C  
ATOM   2709  HA  GLN   210      81.308 117.176  58.779  1.00  0.00           H  
ATOM   2710  CB  GLN   210      79.323 117.093  59.445  1.00  0.00           C  
ATOM   2711  HB2 GLN   210      78.332 117.202  59.005  1.00  0.00           H  
ATOM   2712  HB3 GLN   210      79.440 116.028  59.645  1.00  0.00           H  
ATOM   2713  CG  GLN   210      79.490 117.877  60.752  1.00  0.00           C  
ATOM   2714  HG2 GLN   210      79.214 117.274  61.618  1.00  0.00           H  
ATOM   2715  HG3 GLN   210      80.540 118.119  60.910  1.00  0.00           H  
ATOM   2716  CD  GLN   210      78.709 119.272  60.705  1.00  0.00           C  
ATOM   2717  OE1 GLN   210      77.516 119.287  60.669  1.00  0.00           O  
ATOM   2718  NE2 GLN   210      79.316 120.393  60.696  1.00  0.00           N  
ATOM   2719 HE21 GLN   210      78.764 121.238  60.665  1.00  0.00           H  
ATOM   2720 HE22 GLN   210      80.262 120.473  61.040  1.00  0.00           H  
ATOM   2721  C   GLN   210      80.177 116.757  56.963  1.00  0.00           C  
ATOM   2722  O   GLN   210      79.356 115.878  56.733  1.00  0.00           O  
ATOM   2723  N   GLN   211      81.059 117.201  56.063  1.00  0.00           N  
ATOM   2724  H   GLN   211      81.687 117.873  56.480  1.00  0.00           H  
ATOM   2725  CA  GLN   211      81.243 116.830  54.691  1.00  0.00           C  
ATOM   2726  HA  GLN   211      80.592 115.961  54.594  1.00  0.00           H  
ATOM   2727  CB  GLN   211      80.658 117.954  53.801  1.00  0.00           C  
ATOM   2728  HB2 GLN   211      79.767 118.215  54.372  1.00  0.00           H  
ATOM   2729  HB3 GLN   211      81.399 118.753  53.778  1.00  0.00           H  
ATOM   2730  CG  GLN   211      80.305 117.493  52.366  1.00  0.00           C  
ATOM   2731  HG2 GLN   211      81.250 117.285  51.865  1.00  0.00           H  
ATOM   2732  HG3 GLN   211      79.741 116.560  52.364  1.00  0.00           H  
ATOM   2733  CD  GLN   211      79.569 118.572  51.630  1.00  0.00           C  
ATOM   2734  OE1 GLN   211      79.312 119.672  52.111  1.00  0.00           O  
ATOM   2735  NE2 GLN   211      79.258 118.346  50.423  1.00  0.00           N  
ATOM   2736 HE21 GLN   211      79.681 117.550  49.966  1.00  0.00           H  
ATOM   2737 HE22 GLN   211      78.910 119.095  49.842  1.00  0.00           H  
ATOM   2738  C   GLN   211      82.633 116.440  54.235  1.00  0.00           C  
ATOM   2739  O   GLN   211      82.856 115.953  53.098  1.00  0.00           O  
ATOM   2740  N   ASP   212      83.595 116.404  55.134  1.00  0.00           N  
ATOM   2741  H   ASP   212      83.425 116.751  56.067  1.00  0.00           H  
ATOM   2742  CA  ASP   212      84.784 115.667  54.884  1.00  0.00           C  
ATOM   2743  HA  ASP   212      85.258 116.063  53.986  1.00  0.00           H  
ATOM   2744  CB  ASP   212      85.793 115.787  56.050  1.00  0.00           C  
ATOM   2745  HB2 ASP   212      85.286 115.512  56.975  1.00  0.00           H  
ATOM   2746  HB3 ASP   212      86.636 115.121  55.869  1.00  0.00           H  
ATOM   2747  CG  ASP   212      86.409 117.185  56.234  1.00  0.00           C  
ATOM   2748  OD1 ASP   212      86.163 118.181  55.511  1.00  0.00           O  
ATOM   2749  OD2 ASP   212      87.233 117.318  57.131  1.00  0.00           O  
ATOM   2750  C   ASP   212      84.488 114.179  54.679  1.00  0.00           C  
ATOM   2751  O   ASP   212      85.244 113.390  54.068  1.00  0.00           O  
ATOM   2752  N   ARG   213      83.349 113.685  55.239  1.00  0.00           N  
ATOM   2753  H   ARG   213      82.753 114.309  55.765  1.00  0.00           H  
ATOM   2754  CA  ARG   213      82.941 112.256  55.150  1.00  0.00           C  
ATOM   2755  HA  ARG   213      83.171 111.880  54.153  1.00  0.00           H  
ATOM   2756  CB  ARG   213      83.483 111.385  56.339  1.00  0.00           C  
ATOM   2757  HB2 ARG   213      83.090 111.793  57.270  1.00  0.00           H  
ATOM   2758  HB3 ARG   213      82.939 110.449  56.214  1.00  0.00           H  
ATOM   2759  CG  ARG   213      85.035 111.263  56.234  1.00  0.00           C  
ATOM   2760  HG2 ARG   213      85.187 110.781  55.268  1.00  0.00           H  
ATOM   2761  HG3 ARG   213      85.500 112.249  56.238  1.00  0.00           H  
ATOM   2762  CD  ARG   213      85.635 110.346  57.344  1.00  0.00           C  
ATOM   2763  HD2 ARG   213      85.133 109.387  57.213  1.00  0.00           H  
ATOM   2764  HD3 ARG   213      86.685 110.352  57.052  1.00  0.00           H  
ATOM   2765  NE  ARG   213      85.500 110.822  58.742  1.00  0.00           N  
ATOM   2766  HE  ARG   213      85.372 111.821  58.818  1.00  0.00           H  
ATOM   2767  CZ  ARG   213      85.679 110.301  59.973  1.00  0.00           C  
ATOM   2768  NH1 ARG   213      86.180 109.066  60.118  1.00  0.00           N  
ATOM   2769 HH11 ARG   213      86.419 108.779  61.056  1.00  0.00           H  
ATOM   2770 HH12 ARG   213      86.327 108.497  59.297  1.00  0.00           H  
ATOM   2771  NH2 ARG   213      85.441 111.020  61.070  1.00  0.00           N  
ATOM   2772 HH21 ARG   213      85.708 110.611  61.955  1.00  0.00           H  
ATOM   2773 HH22 ARG   213      85.209 111.984  60.881  1.00  0.00           H  
ATOM   2774  C   ARG   213      81.373 112.229  55.143  1.00  0.00           C  
ATOM   2775  O   ARG   213      80.649 113.017  55.805  1.00  0.00           O  
ATOM   2776  N   GLY   214      80.669 111.352  54.356  1.00  0.00           N  
ATOM   2777  H   GLY   214      79.707 111.330  54.663  1.00  0.00           H  
ATOM   2778  CA  GLY   214      81.141 110.210  53.602  1.00  0.00           C  
ATOM   2779  HA2 GLY   214      80.314 109.863  52.983  1.00  0.00           H  
ATOM   2780  HA3 GLY   214      81.960 110.412  52.911  1.00  0.00           H  
ATOM   2781  C   GLY   214      81.441 109.007  54.409  1.00  0.00           C  
ATOM   2782  O   GLY   214      82.593 108.545  54.429  1.00  0.00           O  
ATOM   2783  OXT GLY   214      80.481 108.441  54.838  1.00  0.00           O  
TER    2784      GLY   214 
END   
