# Supplementary material for: Visualization of oligomerization, clustering, and density transition of intrinsically disordered proteins
Source: Natl Sci Rev. 2026 Feb 14;13(7):nwag107. doi: 10.1093/nsr/nwag107 (PMC13114874; doi:10.1093/nsr/nwag107)
Supplement: nwag107_Supplemental_Files [file nwag107_supplemental_files.zip › SI-MD-Structures/MD-Sturctures/frame259.pdb]

CRYST1  135.047  149.205  136.810  90.00  90.00  90.00               1
ATOM      1  N   MET     1      36.679 106.297 109.832  1.00  0.00           N  
ATOM      2  H1  MET     1      36.974 105.943 110.731  1.00  0.00           H  
ATOM      3  H2  MET     1      36.780 107.294 109.954  1.00  0.00           H  
ATOM      4  H3  MET     1      35.683 106.166 109.728  1.00  0.00           H  
ATOM      5  CA  MET     1      37.383 105.785 108.671  1.00  0.00           C  
ATOM      6  HA  MET     1      38.468 105.748 108.765  1.00  0.00           H  
ATOM      7  CB  MET     1      37.048 104.324 108.496  1.00  0.00           C  
ATOM      8  HB2 MET     1      35.980 104.111 108.478  1.00  0.00           H  
ATOM      9  HB3 MET     1      37.497 104.026 107.549  1.00  0.00           H  
ATOM     10  CG  MET     1      37.789 103.446 109.548  1.00  0.00           C  
ATOM     11  HG2 MET     1      38.750 103.916 109.755  1.00  0.00           H  
ATOM     12  HG3 MET     1      37.219 103.331 110.470  1.00  0.00           H  
ATOM     13  SD  MET     1      37.970 101.651 109.210  1.00  0.00           S  
ATOM     14  CE  MET     1      36.135 101.370 108.942  1.00  0.00           C  
ATOM     15  HE1 MET     1      35.560 101.858 109.729  1.00  0.00           H  
ATOM     16  HE2 MET     1      35.928 101.858 107.990  1.00  0.00           H  
ATOM     17  HE3 MET     1      35.905 100.312 108.813  1.00  0.00           H  
ATOM     18  C   MET     1      37.078 106.579 107.433  1.00  0.00           C  
ATOM     19  O   MET     1      35.933 106.987 107.283  1.00  0.00           O  
ATOM     20  N   ALA     2      38.039 106.950 106.519  1.00  0.00           N  
ATOM     21  H   ALA     2      37.627 107.540 105.811  1.00  0.00           H  
ATOM     22  CA  ALA     2      39.458 106.724 106.504  1.00  0.00           C  
ATOM     23  HA  ALA     2      39.709 107.154 105.534  1.00  0.00           H  
ATOM     24  CB  ALA     2      40.056 107.482 107.666  1.00  0.00           C  
ATOM     25  HB1 ALA     2      41.144 107.423 107.637  1.00  0.00           H  
ATOM     26  HB2 ALA     2      39.871 108.550 107.544  1.00  0.00           H  
ATOM     27  HB3 ALA     2      39.825 106.974 108.602  1.00  0.00           H  
ATOM     28  C   ALA     2      39.808 105.235 106.333  1.00  0.00           C  
ATOM     29  O   ALA     2      39.797 104.481 107.351  1.00  0.00           O  
ATOM     30  N   SER     3      40.229 104.804 105.101  1.00  0.00           N  
ATOM     31  H   SER     3      40.587 103.860 105.144  1.00  0.00           H  
ATOM     32  CA  SER     3      40.237 105.356 103.723  1.00  0.00           C  
ATOM     33  HA  SER     3      39.340 105.954 103.564  1.00  0.00           H  
ATOM     34  CB  SER     3      41.448 106.239 103.500  1.00  0.00           C  
ATOM     35  HB2 SER     3      41.719 106.885 104.335  1.00  0.00           H  
ATOM     36  HB3 SER     3      42.241 105.542 103.228  1.00  0.00           H  
ATOM     37  OG  SER     3      41.245 107.097 102.465  1.00  0.00           O  
ATOM     38  HG  SER     3      41.160 107.930 102.935  1.00  0.00           H  
ATOM     39  C   SER     3      40.176 104.244 102.685  1.00  0.00           C  
ATOM     40  O   SER     3      40.625 103.148 103.002  1.00  0.00           O  
ATOM     41  N   ASN     4      39.737 104.537 101.445  1.00  0.00           N  
ATOM     42  H   ASN     4      39.376 105.464 101.268  1.00  0.00           H  
ATOM     43  CA  ASN     4      39.631 103.507 100.399  1.00  0.00           C  
ATOM     44  HA  ASN     4      39.170 102.626 100.847  1.00  0.00           H  
ATOM     45  CB  ASN     4      38.702 104.020  99.254  1.00  0.00           C  
ATOM     46  HB2 ASN     4      39.135 104.977  98.962  1.00  0.00           H  
ATOM     47  HB3 ASN     4      38.820 103.280  98.463  1.00  0.00           H  
ATOM     48  CG  ASN     4      37.283 104.151  99.748  1.00  0.00           C  
ATOM     49  OD1 ASN     4      36.689 103.147 100.119  1.00  0.00           O  
ATOM     50  ND2 ASN     4      36.718 105.306  99.786  1.00  0.00           N  
ATOM     51 HD21 ASN     4      35.753 105.432 100.056  1.00  0.00           H  
ATOM     52 HD22 ASN     4      37.256 106.152  99.659  1.00  0.00           H  
ATOM     53  C   ASN     4      41.074 103.086  99.944  1.00  0.00           C  
ATOM     54  O   ASN     4      41.966 103.900  99.858  1.00  0.00           O  
ATOM     55  N   ASP     5      41.339 101.836  99.560  1.00  0.00           N  
ATOM     56  H   ASP     5      42.317 101.625  99.427  1.00  0.00           H  
ATOM     57  CA  ASP     5      40.478 100.682  99.458  1.00  0.00           C  
ATOM     58  HA  ASP     5      39.478 101.059  99.242  1.00  0.00           H  
ATOM     59  CB  ASP     5      40.968  99.868  98.216  1.00  0.00           C  
ATOM     60  HB2 ASP     5      42.039  99.664  98.240  1.00  0.00           H  
ATOM     61  HB3 ASP     5      40.347  98.973  98.192  1.00  0.00           H  
ATOM     62  CG  ASP     5      40.558 100.514  96.829  1.00  0.00           C  
ATOM     63  OD1 ASP     5      39.646 101.328  96.753  1.00  0.00           O  
ATOM     64  OD2 ASP     5      41.239 100.184  95.815  1.00  0.00           O  
ATOM     65  C   ASP     5      40.567  99.854 100.730  1.00  0.00           C  
ATOM     66  O   ASP     5      41.732  99.514 101.146  1.00  0.00           O  
ATOM     67  N   TYR     6      39.493  99.498 101.459  1.00  0.00           N  
ATOM     68  H   TYR     6      38.542  99.746 101.225  1.00  0.00           H  
ATOM     69  CA  TYR     6      39.665  98.876 102.773  1.00  0.00           C  
ATOM     70  HA  TYR     6      40.392  99.340 103.440  1.00  0.00           H  
ATOM     71  CB  TYR     6      38.334  98.943 103.502  1.00  0.00           C  
ATOM     72  HB2 TYR     6      37.559  98.472 102.897  1.00  0.00           H  
ATOM     73  HB3 TYR     6      38.473  98.478 104.478  1.00  0.00           H  
ATOM     74  CG  TYR     6      37.817 100.370 103.820  1.00  0.00           C  
ATOM     75  CD1 TYR     6      36.846 101.006 103.032  1.00  0.00           C  
ATOM     76  HD1 TYR     6      36.541 100.495 102.130  1.00  0.00           H  
ATOM     77  CE1 TYR     6      36.417 102.375 103.339  1.00  0.00           C  
ATOM     78  HE1 TYR     6      35.762 102.957 102.708  1.00  0.00           H  
ATOM     79  CZ  TYR     6      37.023 102.977 104.452  1.00  0.00           C  
ATOM     80  OH  TYR     6      36.770 104.333 104.654  1.00  0.00           O  
ATOM     81  HH  TYR     6      36.231 104.657 103.929  1.00  0.00           H  
ATOM     82  CE2 TYR     6      37.934 102.261 105.270  1.00  0.00           C  
ATOM     83  HE2 TYR     6      38.389 102.713 106.139  1.00  0.00           H  
ATOM     84  CD2 TYR     6      38.294 100.963 104.996  1.00  0.00           C  
ATOM     85  HD2 TYR     6      38.998 100.444 105.630  1.00  0.00           H  
ATOM     86  C   TYR     6      40.068  97.340 102.641  1.00  0.00           C  
ATOM     87  O   TYR     6      40.710  96.783 103.451  1.00  0.00           O  
ATOM     88  N   THR     7      39.659  96.624 101.530  1.00  0.00           N  
ATOM     89  H   THR     7      39.168  97.025 100.744  1.00  0.00           H  
ATOM     90  CA  THR     7      40.257  95.316 101.206  1.00  0.00           C  
ATOM     91  HA  THR     7      41.008  95.058 101.952  1.00  0.00           H  
ATOM     92  CB  THR     7      39.096  94.304 101.268  1.00  0.00           C  
ATOM     93  HB  THR     7      38.689  94.310 102.279  1.00  0.00           H  
ATOM     94  CG2 THR     7      38.087  94.542 100.096  1.00  0.00           C  
ATOM     95 HG21 THR     7      38.488  94.132  99.169  1.00  0.00           H  
ATOM     96 HG22 THR     7      37.226  93.946 100.398  1.00  0.00           H  
ATOM     97 HG23 THR     7      37.791  95.588 100.178  1.00  0.00           H  
ATOM     98  OG1 THR     7      39.508  93.008 100.913  1.00  0.00           O  
ATOM     99  HG1 THR     7      39.545  92.507 101.730  1.00  0.00           H  
ATOM    100  C   THR     7      41.101  95.247  99.933  1.00  0.00           C  
ATOM    101  O   THR     7      41.162  96.171  99.125  1.00  0.00           O  
ATOM    102  N   GLN     8      41.845  94.134  99.663  1.00  0.00           N  
ATOM    103  H   GLN     8      41.944  93.453 100.402  1.00  0.00           H  
ATOM    104  CA  GLN     8      42.541  93.877  98.480  1.00  0.00           C  
ATOM    105  HA  GLN     8      43.308  94.650  98.420  1.00  0.00           H  
ATOM    106  CB  GLN     8      43.146  92.431  98.627  1.00  0.00           C  
ATOM    107  HB2 GLN     8      43.877  92.341  97.824  1.00  0.00           H  
ATOM    108  HB3 GLN     8      43.805  92.313  99.488  1.00  0.00           H  
ATOM    109  CG  GLN     8      42.136  91.313  98.700  1.00  0.00           C  
ATOM    110  HG2 GLN     8      41.550  91.263  99.619  1.00  0.00           H  
ATOM    111  HG3 GLN     8      41.376  91.568  97.962  1.00  0.00           H  
ATOM    112  CD  GLN     8      42.741  89.918  98.469  1.00  0.00           C  
ATOM    113  OE1 GLN     8      43.975  89.722  98.403  1.00  0.00           O  
ATOM    114  NE2 GLN     8      41.996  88.867  98.482  1.00  0.00           N  
ATOM    115 HE21 GLN     8      40.995  88.982  98.407  1.00  0.00           H  
ATOM    116 HE22 GLN     8      42.449  87.966  98.537  1.00  0.00           H  
ATOM    117  C   GLN     8      41.745  94.103  97.199  1.00  0.00           C  
ATOM    118  O   GLN     8      40.516  93.940  97.205  1.00  0.00           O  
ATOM    119  N   GLN     9      42.317  94.533  96.081  1.00  0.00           N  
ATOM    120  H   GLN     9      41.634  94.717  95.360  1.00  0.00           H  
ATOM    121  CA  GLN     9      43.707  94.841  95.644  1.00  0.00           C  
ATOM    122  HA  GLN     9      43.695  94.875  94.555  1.00  0.00           H  
ATOM    123  CB  GLN     9      44.088  96.150  96.276  1.00  0.00           C  
ATOM    124  HB2 GLN     9      44.000  96.062  97.359  1.00  0.00           H  
ATOM    125  HB3 GLN     9      45.095  96.365  95.918  1.00  0.00           H  
ATOM    126  CG  GLN     9      43.305  97.438  95.859  1.00  0.00           C  
ATOM    127  HG2 GLN     9      42.258  97.455  96.163  1.00  0.00           H  
ATOM    128  HG3 GLN     9      43.723  98.310  96.363  1.00  0.00           H  
ATOM    129  CD  GLN     9      43.266  97.749  94.353  1.00  0.00           C  
ATOM    130  OE1 GLN     9      43.969  97.164  93.536  1.00  0.00           O  
ATOM    131  NE2 GLN     9      42.564  98.774  94.030  1.00  0.00           N  
ATOM    132 HE21 GLN     9      42.053  99.391  94.645  1.00  0.00           H  
ATOM    133 HE22 GLN     9      42.556  98.930  93.032  1.00  0.00           H  
ATOM    134  C   GLN     9      44.810  93.808  95.896  1.00  0.00           C  
ATOM    135  O   GLN     9      45.802  94.092  96.554  1.00  0.00           O  
ATOM    136  N   ALA    10      44.723  92.575  95.505  1.00  0.00           N  
ATOM    137  H   ALA    10      45.401  91.938  95.899  1.00  0.00           H  
ATOM    138  CA  ALA    10      43.746  92.004  94.555  1.00  0.00           C  
ATOM    139  HA  ALA    10      42.754  92.362  94.830  1.00  0.00           H  
ATOM    140  CB  ALA    10      44.007  92.403  93.078  1.00  0.00           C  
ATOM    141  HB1 ALA    10      43.819  93.470  92.959  1.00  0.00           H  
ATOM    142  HB2 ALA    10      45.021  92.164  92.757  1.00  0.00           H  
ATOM    143  HB3 ALA    10      43.249  91.935  92.449  1.00  0.00           H  
ATOM    144  C   ALA    10      43.778  90.448  94.614  1.00  0.00           C  
ATOM    145  O   ALA    10      44.870  89.998  94.959  1.00  0.00           O  
ATOM    146  N   THR    11      42.777  89.641  94.234  1.00  0.00           N  
ATOM    147  H   THR    11      41.936  90.143  93.989  1.00  0.00           H  
ATOM    148  CA  THR    11      42.668  88.221  93.950  1.00  0.00           C  
ATOM    149  HA  THR    11      43.606  87.840  93.547  1.00  0.00           H  
ATOM    150  CB  THR    11      42.385  87.503  95.258  1.00  0.00           C  
ATOM    151  HB  THR    11      43.040  87.789  96.081  1.00  0.00           H  
ATOM    152  CG2 THR    11      40.892  87.642  95.687  1.00  0.00           C  
ATOM    153 HG21 THR    11      40.658  88.652  96.022  1.00  0.00           H  
ATOM    154 HG22 THR    11      40.274  87.189  94.911  1.00  0.00           H  
ATOM    155 HG23 THR    11      40.694  87.031  96.568  1.00  0.00           H  
ATOM    156  OG1 THR    11      42.538  86.166  94.897  1.00  0.00           O  
ATOM    157  HG1 THR    11      43.334  85.811  95.300  1.00  0.00           H  
ATOM    158  C   THR    11      41.515  88.048  92.898  1.00  0.00           C  
ATOM    159  O   THR    11      40.562  88.784  92.968  1.00  0.00           O  
ATOM    160  N   GLN    12      41.497  87.108  91.956  1.00  0.00           N  
ATOM    161  H   GLN    12      40.720  87.153  91.312  1.00  0.00           H  
ATOM    162  CA  GLN    12      42.709  86.453  91.470  1.00  0.00           C  
ATOM    163  HA  GLN    12      43.301  86.047  92.291  1.00  0.00           H  
ATOM    164  CB  GLN    12      42.236  85.295  90.607  1.00  0.00           C  
ATOM    165  HB2 GLN    12      43.093  84.621  90.589  1.00  0.00           H  
ATOM    166  HB3 GLN    12      41.525  84.741  91.219  1.00  0.00           H  
ATOM    167  CG  GLN    12      41.729  85.505  89.156  1.00  0.00           C  
ATOM    168  HG2 GLN    12      42.288  86.294  88.655  1.00  0.00           H  
ATOM    169  HG3 GLN    12      41.816  84.601  88.553  1.00  0.00           H  
ATOM    170  CD  GLN    12      40.260  85.889  89.112  1.00  0.00           C  
ATOM    171  OE1 GLN    12      39.823  86.684  89.925  1.00  0.00           O  
ATOM    172  NE2 GLN    12      39.617  85.585  88.069  1.00  0.00           N  
ATOM    173 HE21 GLN    12      38.617  85.722  88.107  1.00  0.00           H  
ATOM    174 HE22 GLN    12      39.957  84.971  87.342  1.00  0.00           H  
ATOM    175  C   GLN    12      43.618  87.492  90.787  1.00  0.00           C  
ATOM    176  O   GLN    12      43.347  88.701  90.729  1.00  0.00           O  
ATOM    177  N   SER    13      44.725  87.017  90.270  1.00  0.00           N  
ATOM    178  H   SER    13      44.944  86.032  90.301  1.00  0.00           H  
ATOM    179  CA  SER    13      45.708  87.792  89.454  1.00  0.00           C  
ATOM    180  HA  SER    13      46.080  88.553  90.139  1.00  0.00           H  
ATOM    181  CB  SER    13      46.989  86.999  89.209  1.00  0.00           C  
ATOM    182  HB2 SER    13      47.693  87.653  88.694  1.00  0.00           H  
ATOM    183  HB3 SER    13      47.319  86.544  90.143  1.00  0.00           H  
ATOM    184  OG  SER    13      46.748  85.910  88.291  1.00  0.00           O  
ATOM    185  HG  SER    13      47.473  85.283  88.335  1.00  0.00           H  
ATOM    186  C   SER    13      45.242  88.597  88.268  1.00  0.00           C  
ATOM    187  O   SER    13      44.528  88.104  87.366  1.00  0.00           O  
ATOM    188  N   TYR    14      45.740  89.853  88.117  1.00  0.00           N  
ATOM    189  H   TYR    14      46.324  90.221  88.853  1.00  0.00           H  
ATOM    190  CA  TYR    14      45.445  90.811  86.977  1.00  0.00           C  
ATOM    191  HA  TYR    14      45.467  90.251  86.042  1.00  0.00           H  
ATOM    192  CB  TYR    14      44.073  91.463  87.188  1.00  0.00           C  
ATOM    193  HB2 TYR    14      43.227  90.815  87.416  1.00  0.00           H  
ATOM    194  HB3 TYR    14      44.120  91.865  88.200  1.00  0.00           H  
ATOM    195  CG  TYR    14      43.645  92.447  86.113  1.00  0.00           C  
ATOM    196  CD1 TYR    14      43.054  91.881  84.987  1.00  0.00           C  
ATOM    197  HD1 TYR    14      42.750  90.845  84.967  1.00  0.00           H  
ATOM    198  CE1 TYR    14      42.773  92.672  83.884  1.00  0.00           C  
ATOM    199  HE1 TYR    14      42.266  92.226  83.041  1.00  0.00           H  
ATOM    200  CZ  TYR    14      43.190  94.023  83.918  1.00  0.00           C  
ATOM    201  OH  TYR    14      43.031  94.858  82.839  1.00  0.00           O  
ATOM    202  HH  TYR    14      42.627  94.445  82.072  1.00  0.00           H  
ATOM    203  CE2 TYR    14      43.647  94.623  85.104  1.00  0.00           C  
ATOM    204  HE2 TYR    14      43.965  95.654  85.051  1.00  0.00           H  
ATOM    205  CD2 TYR    14      43.875  93.826  86.236  1.00  0.00           C  
ATOM    206  HD2 TYR    14      44.391  94.354  87.025  1.00  0.00           H  
ATOM    207  C   TYR    14      46.515  91.911  86.828  1.00  0.00           C  
ATOM    208  O   TYR    14      46.964  92.429  87.838  1.00  0.00           O  
ATOM    209  N   GLY    15      46.985  92.303  85.639  1.00  0.00           N  
ATOM    210  H   GLY    15      47.692  93.022  85.697  1.00  0.00           H  
ATOM    211  CA  GLY    15      46.863  91.667  84.315  1.00  0.00           C  
ATOM    212  HA2 GLY    15      45.849  91.306  84.489  1.00  0.00           H  
ATOM    213  HA3 GLY    15      46.840  92.462  83.570  1.00  0.00           H  
ATOM    214  C   GLY    15      47.724  90.490  83.946  1.00  0.00           C  
ATOM    215  O   GLY    15      48.189  89.735  84.815  1.00  0.00           O  
ATOM    216  N   ALA    16      47.745  90.176  82.628  1.00  0.00           N  
ATOM    217  H   ALA    16      47.289  90.800  81.977  1.00  0.00           H  
ATOM    218  CA  ALA    16      48.366  89.033  82.027  1.00  0.00           C  
ATOM    219  HA  ALA    16      48.988  88.533  82.770  1.00  0.00           H  
ATOM    220  CB  ALA    16      47.152  88.166  81.610  1.00  0.00           C  
ATOM    221  HB1 ALA    16      46.346  88.123  82.343  1.00  0.00           H  
ATOM    222  HB2 ALA    16      46.703  88.517  80.681  1.00  0.00           H  
ATOM    223  HB3 ALA    16      47.467  87.151  81.365  1.00  0.00           H  
ATOM    224  C   ALA    16      49.292  89.425  80.855  1.00  0.00           C  
ATOM    225  O   ALA    16      49.418  88.654  79.855  1.00  0.00           O  
ATOM    226  N   TYR    17      49.997  90.569  80.942  1.00  0.00           N  
ATOM    227  H   TYR    17      49.971  91.191  81.738  1.00  0.00           H  
ATOM    228  CA  TYR    17      50.762  91.105  79.835  1.00  0.00           C  
ATOM    229  HA  TYR    17      50.127  91.022  78.953  1.00  0.00           H  
ATOM    230  CB  TYR    17      51.027  92.624  80.140  1.00  0.00           C  
ATOM    231  HB2 TYR    17      50.096  93.184  80.230  1.00  0.00           H  
ATOM    232  HB3 TYR    17      51.484  92.810  81.112  1.00  0.00           H  
ATOM    233  CG  TYR    17      51.951  93.240  79.070  1.00  0.00           C  
ATOM    234  CD1 TYR    17      53.316  93.468  79.309  1.00  0.00           C  
ATOM    235  HD1 TYR    17      53.669  93.146  80.277  1.00  0.00           H  
ATOM    236  CE1 TYR    17      54.135  94.211  78.455  1.00  0.00           C  
ATOM    237  HE1 TYR    17      55.150  94.444  78.745  1.00  0.00           H  
ATOM    238  CZ  TYR    17      53.581  94.903  77.388  1.00  0.00           C  
ATOM    239  OH  TYR    17      54.480  95.428  76.488  1.00  0.00           O  
ATOM    240  HH  TYR    17      54.131  95.641  75.619  1.00  0.00           H  
ATOM    241  CE2 TYR    17      52.251  94.693  77.116  1.00  0.00           C  
ATOM    242  HE2 TYR    17      51.924  95.172  76.205  1.00  0.00           H  
ATOM    243  CD2 TYR    17      51.467  93.818  77.865  1.00  0.00           C  
ATOM    244  HD2 TYR    17      50.406  93.746  77.676  1.00  0.00           H  
ATOM    245  C   TYR    17      52.065  90.313  79.485  1.00  0.00           C  
ATOM    246  O   TYR    17      52.843  90.063  80.359  1.00  0.00           O  
ATOM    247  N   PRO    18      52.267  89.857  78.231  1.00  0.00           N  
ATOM    248  CD  PRO    18      51.317  90.063  77.167  1.00  0.00           C  
ATOM    249  HD2 PRO    18      51.519  91.077  76.821  1.00  0.00           H  
ATOM    250  HD3 PRO    18      50.266  89.877  77.387  1.00  0.00           H  
ATOM    251  CG  PRO    18      51.672  89.105  76.096  1.00  0.00           C  
ATOM    252  HG2 PRO    18      51.976  89.631  75.190  1.00  0.00           H  
ATOM    253  HG3 PRO    18      50.844  88.433  75.873  1.00  0.00           H  
ATOM    254  CB  PRO    18      52.906  88.359  76.569  1.00  0.00           C  
ATOM    255  HB2 PRO    18      53.703  88.298  75.828  1.00  0.00           H  
ATOM    256  HB3 PRO    18      52.713  87.297  76.718  1.00  0.00           H  
ATOM    257  CA  PRO    18      53.368  89.027  77.854  1.00  0.00           C  
ATOM    258  HA  PRO    18      53.544  88.269  78.617  1.00  0.00           H  
ATOM    259  C   PRO    18      54.743  89.747  77.651  1.00  0.00           C  
ATOM    260  O   PRO    18      54.822  90.898  77.157  1.00  0.00           O  
ATOM    261  N   THR    19      55.833  89.021  77.832  1.00  0.00           N  
ATOM    262  H   THR    19      55.698  88.040  78.035  1.00  0.00           H  
ATOM    263  CA  THR    19      57.163  89.331  77.388  1.00  0.00           C  
ATOM    264  HA  THR    19      57.147  89.593  76.330  1.00  0.00           H  
ATOM    265  CB  THR    19      57.847  90.434  78.251  1.00  0.00           C  
ATOM    266  HB  THR    19      57.701  90.192  79.304  1.00  0.00           H  
ATOM    267  CG2 THR    19      59.369  90.717  78.005  1.00  0.00           C  
ATOM    268 HG21 THR    19      60.010  89.931  78.403  1.00  0.00           H  
ATOM    269 HG22 THR    19      59.593  90.663  76.939  1.00  0.00           H  
ATOM    270 HG23 THR    19      59.708  91.687  78.370  1.00  0.00           H  
ATOM    271  OG1 THR    19      57.197  91.700  77.956  1.00  0.00           O  
ATOM    272  HG1 THR    19      56.259  91.506  78.021  1.00  0.00           H  
ATOM    273  C   THR    19      58.082  88.129  77.549  1.00  0.00           C  
ATOM    274  O   THR    19      58.138  87.499  78.606  1.00  0.00           O  
ATOM    275  N   GLN    20      58.648  87.663  76.428  1.00  0.00           N  
ATOM    276  H   GLN    20      58.363  88.120  75.573  1.00  0.00           H  
ATOM    277  CA  GLN    20      59.689  86.587  76.460  1.00  0.00           C  
ATOM    278  HA  GLN    20      59.433  85.889  77.258  1.00  0.00           H  
ATOM    279  CB  GLN    20      59.677  85.881  75.074  1.00  0.00           C  
ATOM    280  HB2 GLN    20      59.871  86.649  74.325  1.00  0.00           H  
ATOM    281  HB3 GLN    20      60.577  85.266  75.069  1.00  0.00           H  
ATOM    282  CG  GLN    20      58.501  85.080  74.667  1.00  0.00           C  
ATOM    283  HG2 GLN    20      57.601  85.674  74.826  1.00  0.00           H  
ATOM    284  HG3 GLN    20      58.525  84.868  73.598  1.00  0.00           H  
ATOM    285  CD  GLN    20      58.364  83.726  75.307  1.00  0.00           C  
ATOM    286  OE1 GLN    20      59.072  83.398  76.228  1.00  0.00           O  
ATOM    287  NE2 GLN    20      57.600  82.877  74.781  1.00  0.00           N  
ATOM    288 HE21 GLN    20      56.980  83.136  74.027  1.00  0.00           H  
ATOM    289 HE22 GLN    20      57.458  81.947  75.148  1.00  0.00           H  
ATOM    290  C   GLN    20      61.033  87.169  76.811  1.00  0.00           C  
ATOM    291  O   GLN    20      61.454  88.191  76.201  1.00  0.00           O  
ATOM    292  N   PRO    21      61.879  86.495  77.641  1.00  0.00           N  
ATOM    293  CD  PRO    21      61.656  85.208  78.358  1.00  0.00           C  
ATOM    294  HD2 PRO    21      61.424  84.438  77.623  1.00  0.00           H  
ATOM    295  HD3 PRO    21      60.712  85.200  78.904  1.00  0.00           H  
ATOM    296  CG  PRO    21      62.848  84.831  79.305  1.00  0.00           C  
ATOM    297  HG2 PRO    21      63.319  83.893  79.010  1.00  0.00           H  
ATOM    298  HG3 PRO    21      62.521  84.841  80.345  1.00  0.00           H  
ATOM    299  CB  PRO    21      63.780  86.035  79.112  1.00  0.00           C  
ATOM    300  HB2 PRO    21      64.767  85.674  78.823  1.00  0.00           H  
ATOM    301  HB3 PRO    21      63.834  86.617  80.031  1.00  0.00           H  
ATOM    302  CA  PRO    21      63.244  86.948  77.985  1.00  0.00           C  
ATOM    303  HA  PRO    21      63.107  87.976  78.320  1.00  0.00           H  
ATOM    304  C   PRO    21      64.144  86.857  76.725  1.00  0.00           C  
ATOM    305  O   PRO    21      63.772  86.170  75.767  1.00  0.00           O  
ATOM    306  N   GLY    22      65.248  87.576  76.940  1.00  0.00           N  
ATOM    307  H   GLY    22      65.423  87.935  77.868  1.00  0.00           H  
ATOM    308  CA  GLY    22      66.399  87.656  76.034  1.00  0.00           C  
ATOM    309  HA2 GLY    22      66.498  86.758  75.423  1.00  0.00           H  
ATOM    310  HA3 GLY    22      66.363  88.600  75.490  1.00  0.00           H  
ATOM    311  C   GLY    22      67.717  87.805  76.852  1.00  0.00           C  
ATOM    312  O   GLY    22      67.673  88.037  78.041  1.00  0.00           O  
ATOM    313  N   GLN    23      68.872  87.771  76.173  1.00  0.00           N  
ATOM    314  H   GLN    23      68.885  87.791  75.163  1.00  0.00           H  
ATOM    315  CA  GLN    23      70.209  87.753  76.703  1.00  0.00           C  
ATOM    316  HA  GLN    23      70.291  87.011  77.498  1.00  0.00           H  
ATOM    317  CB  GLN    23      71.183  87.475  75.589  1.00  0.00           C  
ATOM    318  HB2 GLN    23      70.892  86.579  75.041  1.00  0.00           H  
ATOM    319  HB3 GLN    23      71.122  88.350  74.942  1.00  0.00           H  
ATOM    320  CG  GLN    23      72.675  87.369  75.952  1.00  0.00           C  
ATOM    321  HG2 GLN    23      73.021  88.354  76.267  1.00  0.00           H  
ATOM    322  HG3 GLN    23      72.641  86.712  76.820  1.00  0.00           H  
ATOM    323  CD  GLN    23      73.518  86.712  74.859  1.00  0.00           C  
ATOM    324  OE1 GLN    23      73.176  86.635  73.713  1.00  0.00           O  
ATOM    325  NE2 GLN    23      74.717  86.377  75.196  1.00  0.00           N  
ATOM    326 HE21 GLN    23      74.893  86.431  76.189  1.00  0.00           H  
ATOM    327 HE22 GLN    23      75.243  85.739  74.616  1.00  0.00           H  
ATOM    328  C   GLN    23      70.415  89.092  77.494  1.00  0.00           C  
ATOM    329  O   GLN    23      70.311  90.164  76.943  1.00  0.00           O  
ATOM    330  N   GLY    24      70.830  89.005  78.729  1.00  0.00           N  
ATOM    331  H   GLY    24      71.024  88.088  79.106  1.00  0.00           H  
ATOM    332  CA  GLY    24      70.955  90.157  79.624  1.00  0.00           C  
ATOM    333  HA2 GLY    24      70.100  90.814  79.465  1.00  0.00           H  
ATOM    334  HA3 GLY    24      70.948  89.735  80.628  1.00  0.00           H  
ATOM    335  C   GLY    24      72.161  90.944  79.224  1.00  0.00           C  
ATOM    336  O   GLY    24      72.978  90.587  78.371  1.00  0.00           O  
ATOM    337  N   TYR    25      72.341  92.108  79.899  1.00  0.00           N  
ATOM    338  H   TYR    25      71.548  92.352  80.474  1.00  0.00           H  
ATOM    339  CA  TYR    25      73.555  92.892  79.893  1.00  0.00           C  
ATOM    340  HA  TYR    25      74.271  92.152  79.534  1.00  0.00           H  
ATOM    341  CB  TYR    25      73.421  94.033  78.840  1.00  0.00           C  
ATOM    342  HB2 TYR    25      73.206  93.689  77.829  1.00  0.00           H  
ATOM    343  HB3 TYR    25      72.569  94.663  79.095  1.00  0.00           H  
ATOM    344  CG  TYR    25      74.596  94.994  78.791  1.00  0.00           C  
ATOM    345  CD1 TYR    25      75.696  94.696  77.986  1.00  0.00           C  
ATOM    346  HD1 TYR    25      75.819  93.819  77.368  1.00  0.00           H  
ATOM    347  CE1 TYR    25      76.841  95.568  78.030  1.00  0.00           C  
ATOM    348  HE1 TYR    25      77.660  95.481  77.331  1.00  0.00           H  
ATOM    349  CZ  TYR    25      76.755  96.767  78.736  1.00  0.00           C  
ATOM    350  OH  TYR    25      77.842  97.535  78.902  1.00  0.00           O  
ATOM    351  HH  TYR    25      78.580  97.121  78.449  1.00  0.00           H  
ATOM    352  CE2 TYR    25      75.601  97.122  79.502  1.00  0.00           C  
ATOM    353  HE2 TYR    25      75.571  98.007  80.120  1.00  0.00           H  
ATOM    354  CD2 TYR    25      74.524  96.219  79.540  1.00  0.00           C  
ATOM    355  HD2 TYR    25      73.696  96.414  80.206  1.00  0.00           H  
ATOM    356  C   TYR    25      74.195  93.348  81.143  1.00  0.00           C  
ATOM    357  O   TYR    25      73.559  93.945  81.990  1.00  0.00           O  
ATOM    358  N   SER    26      75.510  93.163  81.258  1.00  0.00           N  
ATOM    359  H   SER    26      76.056  92.956  80.435  1.00  0.00           H  
ATOM    360  CA  SER    26      76.249  93.532  82.529  1.00  0.00           C  
ATOM    361  HA  SER    26      75.551  93.698  83.350  1.00  0.00           H  
ATOM    362  CB  SER    26      77.127  92.340  82.926  1.00  0.00           C  
ATOM    363  HB2 SER    26      77.714  92.057  82.053  1.00  0.00           H  
ATOM    364  HB3 SER    26      77.668  92.510  83.858  1.00  0.00           H  
ATOM    365  OG  SER    26      76.408  91.109  83.312  1.00  0.00           O  
ATOM    366  HG  SER    26      76.852  90.914  84.141  1.00  0.00           H  
ATOM    367  C   SER    26      77.116  94.817  82.237  1.00  0.00           C  
ATOM    368  O   SER    26      78.134  94.718  81.552  1.00  0.00           O  
ATOM    369  N   GLN    27      76.767  95.928  82.900  1.00  0.00           N  
ATOM    370  H   GLN    27      76.067  95.890  83.627  1.00  0.00           H  
ATOM    371  CA  GLN    27      77.499  97.230  82.757  1.00  0.00           C  
ATOM    372  HA  GLN    27      77.725  97.367  81.699  1.00  0.00           H  
ATOM    373  CB  GLN    27      76.594  98.363  83.246  1.00  0.00           C  
ATOM    374  HB2 GLN    27      75.562  98.140  82.974  1.00  0.00           H  
ATOM    375  HB3 GLN    27      76.557  98.352  84.336  1.00  0.00           H  
ATOM    376  CG  GLN    27      76.938  99.862  82.888  1.00  0.00           C  
ATOM    377  HG2 GLN    27      78.007 100.022  82.749  1.00  0.00           H  
ATOM    378  HG3 GLN    27      76.528  99.961  81.883  1.00  0.00           H  
ATOM    379  CD  GLN    27      76.296 100.910  83.727  1.00  0.00           C  
ATOM    380  OE1 GLN    27      75.814 100.677  84.838  1.00  0.00           O  
ATOM    381  NE2 GLN    27      76.046 102.117  83.212  1.00  0.00           N  
ATOM    382 HE21 GLN    27      76.466 102.516  82.385  1.00  0.00           H  
ATOM    383 HE22 GLN    27      75.460 102.685  83.806  1.00  0.00           H  
ATOM    384  C   GLN    27      78.892  97.223  83.474  1.00  0.00           C  
ATOM    385  O   GLN    27      79.667  98.166  83.134  1.00  0.00           O  
ATOM    386  N   GLN    28      79.168  96.215  84.262  1.00  0.00           N  
ATOM    387  H   GLN    28      78.385  95.648  84.554  1.00  0.00           H  
ATOM    388  CA  GLN    28      80.516  95.957  84.805  1.00  0.00           C  
ATOM    389  HA  GLN    28      80.741  96.926  85.250  1.00  0.00           H  
ATOM    390  CB  GLN    28      80.396  94.608  85.616  1.00  0.00           C  
ATOM    391  HB2 GLN    28      79.754  94.860  86.460  1.00  0.00           H  
ATOM    392  HB3 GLN    28      79.770  93.872  85.111  1.00  0.00           H  
ATOM    393  CG  GLN    28      81.776  93.974  85.999  1.00  0.00           C  
ATOM    394  HG2 GLN    28      81.429  93.239  86.725  1.00  0.00           H  
ATOM    395  HG3 GLN    28      82.293  93.690  85.082  1.00  0.00           H  
ATOM    396  CD  GLN    28      82.714  94.925  86.739  1.00  0.00           C  
ATOM    397  OE1 GLN    28      82.288  95.886  87.383  1.00  0.00           O  
ATOM    398  NE2 GLN    28      83.995  94.791  86.626  1.00  0.00           N  
ATOM    399 HE21 GLN    28      84.504  95.348  87.298  1.00  0.00           H  
ATOM    400 HE22 GLN    28      84.312  93.883  86.316  1.00  0.00           H  
ATOM    401  C   GLN    28      81.527  95.789  83.728  1.00  0.00           C  
ATOM    402  O   GLN    28      82.621  96.364  83.785  1.00  0.00           O  
ATOM    403  N   SER    29      81.113  95.271  82.521  1.00  0.00           N  
ATOM    404  H   SER    29      80.191  94.862  82.470  1.00  0.00           H  
ATOM    405  CA  SER    29      81.949  95.212  81.349  1.00  0.00           C  
ATOM    406  HA  SER    29      82.869  94.706  81.643  1.00  0.00           H  
ATOM    407  CB  SER    29      81.310  94.370  80.201  1.00  0.00           C  
ATOM    408  HB2 SER    29      82.100  94.208  79.467  1.00  0.00           H  
ATOM    409  HB3 SER    29      81.041  93.370  80.543  1.00  0.00           H  
ATOM    410  OG  SER    29      80.060  94.897  79.715  1.00  0.00           O  
ATOM    411  HG  SER    29      79.381  94.801  80.386  1.00  0.00           H  
ATOM    412  C   SER    29      82.362  96.591  80.761  1.00  0.00           C  
ATOM    413  O   SER    29      83.192  96.532  79.836  1.00  0.00           O  
ATOM    414  N   SER    30      81.855  97.688  81.263  1.00  0.00           N  
ATOM    415  H   SER    30      81.175  97.609  82.006  1.00  0.00           H  
ATOM    416  CA  SER    30      82.292  99.052  80.899  1.00  0.00           C  
ATOM    417  HA  SER    30      83.265  99.045  80.407  1.00  0.00           H  
ATOM    418  CB  SER    30      81.251  99.859  80.080  1.00  0.00           C  
ATOM    419  HB2 SER    30      80.985  99.246  79.219  1.00  0.00           H  
ATOM    420  HB3 SER    30      80.325  99.965  80.645  1.00  0.00           H  
ATOM    421  OG  SER    30      81.841 101.085  79.795  1.00  0.00           O  
ATOM    422  HG  SER    30      82.255 101.131  78.930  1.00  0.00           H  
ATOM    423  C   SER    30      82.697  99.761  82.256  1.00  0.00           C  
ATOM    424  O   SER    30      81.905 100.419  82.871  1.00  0.00           O  
ATOM    425  N   GLN    31      83.908  99.595  82.843  1.00  0.00           N  
ATOM    426  H   GLN    31      84.018 100.013  83.755  1.00  0.00           H  
ATOM    427  CA  GLN    31      85.088  98.944  82.331  1.00  0.00           C  
ATOM    428  HA  GLN    31      84.829  98.514  81.363  1.00  0.00           H  
ATOM    429  CB  GLN    31      86.154  99.998  82.097  1.00  0.00           C  
ATOM    430  HB2 GLN    31      86.306 100.416  83.092  1.00  0.00           H  
ATOM    431  HB3 GLN    31      87.120  99.577  81.817  1.00  0.00           H  
ATOM    432  CG  GLN    31      85.801 101.152  81.129  1.00  0.00           C  
ATOM    433  HG2 GLN    31      84.994 101.746  81.559  1.00  0.00           H  
ATOM    434  HG3 GLN    31      86.617 101.874  81.132  1.00  0.00           H  
ATOM    435  CD  GLN    31      85.404 100.717  79.692  1.00  0.00           C  
ATOM    436  OE1 GLN    31      85.685  99.634  79.238  1.00  0.00           O  
ATOM    437  NE2 GLN    31      84.838 101.629  78.875  1.00  0.00           N  
ATOM    438 HE21 GLN    31      84.663 101.413  77.904  1.00  0.00           H  
ATOM    439 HE22 GLN    31      84.803 102.597  79.161  1.00  0.00           H  
ATOM    440  C   GLN    31      85.460  97.780  83.338  1.00  0.00           C  
ATOM    441  O   GLN    31      85.358  97.901  84.564  1.00  0.00           O  
ATOM    442  N   PRO    32      86.074  96.685  82.815  1.00  0.00           N  
ATOM    443  CD  PRO    32      86.487  96.501  81.406  1.00  0.00           C  
ATOM    444  HD2 PRO    32      87.405  97.083  81.332  1.00  0.00           H  
ATOM    445  HD3 PRO    32      85.702  96.890  80.758  1.00  0.00           H  
ATOM    446  CG  PRO    32      86.904  95.069  81.138  1.00  0.00           C  
ATOM    447  HG2 PRO    32      87.994  95.072  81.170  1.00  0.00           H  
ATOM    448  HG3 PRO    32      86.527  94.730  80.173  1.00  0.00           H  
ATOM    449  CB  PRO    32      86.163  94.380  82.349  1.00  0.00           C  
ATOM    450  HB2 PRO    32      86.661  93.461  82.660  1.00  0.00           H  
ATOM    451  HB3 PRO    32      85.097  94.224  82.187  1.00  0.00           H  
ATOM    452  CA  PRO    32      86.268  95.371  83.481  1.00  0.00           C  
ATOM    453  HA  PRO    32      85.508  95.174  84.238  1.00  0.00           H  
ATOM    454  C   PRO    32      87.552  95.326  84.367  1.00  0.00           C  
ATOM    455  O   PRO    32      88.603  95.758  83.935  1.00  0.00           O  
ATOM    456  N   TYR    33      87.378  94.789  85.581  1.00  0.00           N  
ATOM    457  H   TYR    33      86.516  94.391  85.923  1.00  0.00           H  
ATOM    458  CA  TYR    33      88.477  94.731  86.591  1.00  0.00           C  
ATOM    459  HA  TYR    33      88.738  95.755  86.859  1.00  0.00           H  
ATOM    460  CB  TYR    33      87.977  93.941  87.810  1.00  0.00           C  
ATOM    461  HB2 TYR    33      87.670  92.961  87.444  1.00  0.00           H  
ATOM    462  HB3 TYR    33      88.786  93.597  88.454  1.00  0.00           H  
ATOM    463  CG  TYR    33      86.834  94.544  88.590  1.00  0.00           C  
ATOM    464  CD1 TYR    33      86.713  95.987  88.841  1.00  0.00           C  
ATOM    465  HD1 TYR    33      87.533  96.639  88.580  1.00  0.00           H  
ATOM    466  CE1 TYR    33      85.598  96.488  89.559  1.00  0.00           C  
ATOM    467  HE1 TYR    33      85.528  97.553  89.728  1.00  0.00           H  
ATOM    468  CZ  TYR    33      84.623  95.603  90.033  1.00  0.00           C  
ATOM    469  OH  TYR    33      83.539  96.166  90.675  1.00  0.00           O  
ATOM    470  HH  TYR    33      83.648  97.119  90.702  1.00  0.00           H  
ATOM    471  CE2 TYR    33      84.699  94.275  89.681  1.00  0.00           C  
ATOM    472  HE2 TYR    33      83.817  93.676  89.855  1.00  0.00           H  
ATOM    473  CD2 TYR    33      85.751  93.762  88.898  1.00  0.00           C  
ATOM    474  HD2 TYR    33      85.700  92.711  88.655  1.00  0.00           H  
ATOM    475  C   TYR    33      89.799  94.092  85.975  1.00  0.00           C  
ATOM    476  O   TYR    33      90.869  94.553  86.231  1.00  0.00           O  
ATOM    477  N   GLY    34      89.654  93.075  85.096  1.00  0.00           N  
ATOM    478  H   GLY    34      88.750  92.732  84.804  1.00  0.00           H  
ATOM    479  CA  GLY    34      90.773  92.359  84.522  1.00  0.00           C  
ATOM    480  HA2 GLY    34      90.541  92.255  83.461  1.00  0.00           H  
ATOM    481  HA3 GLY    34      91.713  92.910  84.538  1.00  0.00           H  
ATOM    482  C   GLY    34      90.996  91.038  85.346  1.00  0.00           C  
ATOM    483  O   GLY    34      90.529  90.933  86.487  1.00  0.00           O  
ATOM    484  N   GLN    35      91.693  90.057  84.819  1.00  0.00           N  
ATOM    485  H   GLN    35      91.950  90.259  83.864  1.00  0.00           H  
ATOM    486  CA  GLN    35      91.925  88.737  85.349  1.00  0.00           C  
ATOM    487  HA  GLN    35      91.625  88.704  86.396  1.00  0.00           H  
ATOM    488  CB  GLN    35      91.061  87.663  84.637  1.00  0.00           C  
ATOM    489  HB2 GLN    35      89.997  87.879  84.743  1.00  0.00           H  
ATOM    490  HB3 GLN    35      91.104  87.760  83.553  1.00  0.00           H  
ATOM    491  CG  GLN    35      91.199  86.177  85.016  1.00  0.00           C  
ATOM    492  HG2 GLN    35      90.547  85.433  84.559  1.00  0.00           H  
ATOM    493  HG3 GLN    35      92.169  85.741  84.777  1.00  0.00           H  
ATOM    494  CD  GLN    35      90.974  85.913  86.556  1.00  0.00           C  
ATOM    495  OE1 GLN    35      90.320  86.722  87.238  1.00  0.00           O  
ATOM    496  NE2 GLN    35      91.456  84.794  87.096  1.00  0.00           N  
ATOM    497 HE21 GLN    35      91.989  84.189  86.487  1.00  0.00           H  
ATOM    498 HE22 GLN    35      91.433  84.663  88.097  1.00  0.00           H  
ATOM    499  C   GLN    35      93.451  88.481  85.207  1.00  0.00           C  
ATOM    500  O   GLN    35      93.967  88.154  84.187  1.00  0.00           O  
ATOM    501  N   GLN    36      94.229  88.509  86.235  1.00  0.00           N  
ATOM    502  H   GLN    36      95.176  88.235  86.014  1.00  0.00           H  
ATOM    503  CA  GLN    36      94.008  89.158  87.497  1.00  0.00           C  
ATOM    504  HA  GLN    36      93.057  88.732  87.818  1.00  0.00           H  
ATOM    505  CB  GLN    36      95.056  88.779  88.545  1.00  0.00           C  
ATOM    506  HB2 GLN    36      94.877  89.395  89.427  1.00  0.00           H  
ATOM    507  HB3 GLN    36      94.948  87.713  88.748  1.00  0.00           H  
ATOM    508  CG  GLN    36      96.520  89.037  88.013  1.00  0.00           C  
ATOM    509  HG2 GLN    36      96.788  88.362  87.200  1.00  0.00           H  
ATOM    510  HG3 GLN    36      96.643  90.089  87.755  1.00  0.00           H  
ATOM    511  CD  GLN    36      97.592  88.916  89.061  1.00  0.00           C  
ATOM    512  OE1 GLN    36      98.633  88.359  88.784  1.00  0.00           O  
ATOM    513  NE2 GLN    36      97.546  89.487  90.262  1.00  0.00           N  
ATOM    514 HE21 GLN    36      96.674  89.780  90.679  1.00  0.00           H  
ATOM    515 HE22 GLN    36      98.337  89.441  90.889  1.00  0.00           H  
ATOM    516  C   GLN    36      93.907  90.686  87.509  1.00  0.00           C  
ATOM    517  O   GLN    36      94.529  91.397  86.680  1.00  0.00           O  
ATOM    518  N   SER    37      93.009  91.151  88.397  1.00  0.00           N  
ATOM    519  H   SER    37      92.523  90.499  88.997  1.00  0.00           H  
ATOM    520  CA  SER    37      92.824  92.635  88.511  1.00  0.00           C  
ATOM    521  HA  SER    37      92.842  93.011  87.488  1.00  0.00           H  
ATOM    522  CB  SER    37      91.420  92.909  89.066  1.00  0.00           C  
ATOM    523  HB2 SER    37      91.253  93.982  89.154  1.00  0.00           H  
ATOM    524  HB3 SER    37      90.672  92.540  88.364  1.00  0.00           H  
ATOM    525  OG  SER    37      91.103  92.396  90.399  1.00  0.00           O  
ATOM    526  HG  SER    37      91.483  93.092  90.941  1.00  0.00           H  
ATOM    527  C   SER    37      93.984  93.370  89.224  1.00  0.00           C  
ATOM    528  O   SER    37      93.942  93.583  90.457  1.00  0.00           O  
ATOM    529  N   TYR    38      94.961  93.840  88.447  1.00  0.00           N  
ATOM    530  H   TYR    38      94.955  93.746  87.442  1.00  0.00           H  
ATOM    531  CA  TYR    38      96.213  94.335  89.002  1.00  0.00           C  
ATOM    532  HA  TYR    38      96.140  94.579  90.061  1.00  0.00           H  
ATOM    533  CB  TYR    38      97.297  93.232  88.861  1.00  0.00           C  
ATOM    534  HB2 TYR    38      96.876  92.274  89.167  1.00  0.00           H  
ATOM    535  HB3 TYR    38      97.493  93.008  87.812  1.00  0.00           H  
ATOM    536  CG  TYR    38      98.578  93.661  89.607  1.00  0.00           C  
ATOM    537  CD1 TYR    38      99.703  94.135  88.929  1.00  0.00           C  
ATOM    538  HD1 TYR    38      99.767  94.172  87.851  1.00  0.00           H  
ATOM    539  CE1 TYR    38     100.852  94.403  89.642  1.00  0.00           C  
ATOM    540  HE1 TYR    38     101.725  94.629  89.049  1.00  0.00           H  
ATOM    541  CZ  TYR    38     100.995  94.231  91.020  1.00  0.00           C  
ATOM    542  OH  TYR    38     102.203  94.423  91.615  1.00  0.00           O  
ATOM    543  HH  TYR    38     102.905  94.061  91.069  1.00  0.00           H  
ATOM    544  CE2 TYR    38      99.798  93.887  91.743  1.00  0.00           C  
ATOM    545  HE2 TYR    38      99.768  93.839  92.821  1.00  0.00           H  
ATOM    546  CD2 TYR    38      98.587  93.588  91.057  1.00  0.00           C  
ATOM    547  HD2 TYR    38      97.765  93.340  91.712  1.00  0.00           H  
ATOM    548  C   TYR    38      96.677  95.609  88.363  1.00  0.00           C  
ATOM    549  O   TYR    38      96.699  95.607  87.104  1.00  0.00           O  
ATOM    550  N   SER    39      97.064  96.599  89.144  1.00  0.00           N  
ATOM    551  H   SER    39      97.155  96.445  90.138  1.00  0.00           H  
ATOM    552  CA  SER    39      97.765  97.773  88.554  1.00  0.00           C  
ATOM    553  HA  SER    39      98.427  97.469  87.743  1.00  0.00           H  
ATOM    554  CB  SER    39      96.641  98.761  88.036  1.00  0.00           C  
ATOM    555  HB2 SER    39      97.126  99.591  87.522  1.00  0.00           H  
ATOM    556  HB3 SER    39      95.908  98.351  87.341  1.00  0.00           H  
ATOM    557  OG  SER    39      95.956  99.313  89.106  1.00  0.00           O  
ATOM    558  HG  SER    39      95.657  98.548  89.603  1.00  0.00           H  
ATOM    559  C   SER    39      98.672  98.545  89.546  1.00  0.00           C  
ATOM    560  O   SER    39      98.719  98.183  90.711  1.00  0.00           O  
ATOM    561  N   GLY    40      99.468  99.513  89.113  1.00  0.00           N  
ATOM    562  H   GLY    40      99.469  99.716  88.123  1.00  0.00           H  
ATOM    563  CA  GLY    40     100.650 100.030  89.940  1.00  0.00           C  
ATOM    564  HA2 GLY    40     100.756 101.088  89.702  1.00  0.00           H  
ATOM    565  HA3 GLY    40     100.311 100.164  90.968  1.00  0.00           H  
ATOM    566  C   GLY    40     101.849  99.117  89.987  1.00  0.00           C  
ATOM    567  O   GLY    40     101.632  97.870  89.980  1.00  0.00           O  
ATOM    568  N   TYR    41     103.091  99.489  90.189  1.00  0.00           N  
ATOM    569  H   TYR    41     103.726  98.737  89.961  1.00  0.00           H  
ATOM    570  CA  TYR    41     103.586 100.872  90.308  1.00  0.00           C  
ATOM    571  HA  TYR    41     103.114 101.317  89.433  1.00  0.00           H  
ATOM    572  CB  TYR    41     103.199 101.664  91.646  1.00  0.00           C  
ATOM    573  HB2 TYR    41     102.109 101.670  91.661  1.00  0.00           H  
ATOM    574  HB3 TYR    41     103.521 101.029  92.472  1.00  0.00           H  
ATOM    575  CG  TYR    41     103.814 103.036  91.823  1.00  0.00           C  
ATOM    576  CD1 TYR    41     105.048 103.237  92.503  1.00  0.00           C  
ATOM    577  HD1 TYR    41     105.515 102.379  92.962  1.00  0.00           H  
ATOM    578  CE1 TYR    41     105.539 104.558  92.563  1.00  0.00           C  
ATOM    579  HE1 TYR    41     106.480 104.807  93.031  1.00  0.00           H  
ATOM    580  CZ  TYR    41     104.814 105.613  92.017  1.00  0.00           C  
ATOM    581  OH  TYR    41     105.368 106.814  92.101  1.00  0.00           O  
ATOM    582  HH  TYR    41     104.687 107.479  91.970  1.00  0.00           H  
ATOM    583  CE2 TYR    41     103.605 105.414  91.346  1.00  0.00           C  
ATOM    584  HE2 TYR    41     103.083 106.303  91.023  1.00  0.00           H  
ATOM    585  CD2 TYR    41     103.026 104.081  91.340  1.00  0.00           C  
ATOM    586  HD2 TYR    41     102.049 103.918  90.910  1.00  0.00           H  
ATOM    587  C   TYR    41     105.125 100.996  90.108  1.00  0.00           C  
ATOM    588  O   TYR    41     105.912 100.114  90.416  1.00  0.00           O  
ATOM    589  N   SER    42     105.558 102.017  89.384  1.00  0.00           N  
ATOM    590  H   SER    42     104.811 102.594  89.024  1.00  0.00           H  
ATOM    591  CA  SER    42     106.939 102.406  89.091  1.00  0.00           C  
ATOM    592  HA  SER    42     107.687 101.651  89.335  1.00  0.00           H  
ATOM    593  CB  SER    42     107.115 102.507  87.576  1.00  0.00           C  
ATOM    594  HB2 SER    42     106.933 101.559  87.072  1.00  0.00           H  
ATOM    595  HB3 SER    42     106.410 103.262  87.228  1.00  0.00           H  
ATOM    596  OG  SER    42     108.423 103.019  87.370  1.00  0.00           O  
ATOM    597  HG  SER    42     108.358 103.339  86.468  1.00  0.00           H  
ATOM    598  C   SER    42     107.239 103.781  89.738  1.00  0.00           C  
ATOM    599  O   SER    42     106.649 104.809  89.467  1.00  0.00           O  
ATOM    600  N   GLN    43     108.287 103.789  90.591  1.00  0.00           N  
ATOM    601  H   GLN    43     108.763 102.908  90.723  1.00  0.00           H  
ATOM    602  CA  GLN    43     108.833 105.002  91.217  1.00  0.00           C  
ATOM    603  HA  GLN    43     108.005 105.672  91.451  1.00  0.00           H  
ATOM    604  CB  GLN    43     109.619 104.545  92.444  1.00  0.00           C  
ATOM    605  HB2 GLN    43     109.005 103.851  93.017  1.00  0.00           H  
ATOM    606  HB3 GLN    43     110.471 103.947  92.119  1.00  0.00           H  
ATOM    607  CG  GLN    43     110.102 105.687  93.329  1.00  0.00           C  
ATOM    608  HG2 GLN    43     110.547 105.238  94.217  1.00  0.00           H  
ATOM    609  HG3 GLN    43     110.849 106.270  92.789  1.00  0.00           H  
ATOM    610  CD  GLN    43     109.044 106.753  93.766  1.00  0.00           C  
ATOM    611  OE1 GLN    43     109.129 107.948  93.353  1.00  0.00           O  
ATOM    612  NE2 GLN    43     107.969 106.370  94.441  1.00  0.00           N  
ATOM    613 HE21 GLN    43     107.852 105.386  94.640  1.00  0.00           H  
ATOM    614 HE22 GLN    43     107.207 107.031  94.488  1.00  0.00           H  
ATOM    615  C   GLN    43     109.703 105.733  90.266  1.00  0.00           C  
ATOM    616  O   GLN    43     109.758 106.964  90.274  1.00  0.00           O  
ATOM    617  N   SER    44     110.298 105.042  89.289  1.00  0.00           N  
ATOM    618  H   SER    44     110.248 104.044  89.437  1.00  0.00           H  
ATOM    619  CA  SER    44     111.296 105.457  88.309  1.00  0.00           C  
ATOM    620  HA  SER    44     111.938 106.065  88.946  1.00  0.00           H  
ATOM    621  CB  SER    44     112.036 104.188  87.841  1.00  0.00           C  
ATOM    622  HB2 SER    44     111.399 103.582  87.196  1.00  0.00           H  
ATOM    623  HB3 SER    44     112.928 104.465  87.280  1.00  0.00           H  
ATOM    624  OG  SER    44     112.465 103.567  89.003  1.00  0.00           O  
ATOM    625  HG  SER    44     113.255 104.009  89.322  1.00  0.00           H  
ATOM    626  C   SER    44     110.691 106.314  87.186  1.00  0.00           C  
ATOM    627  O   SER    44     110.760 105.927  86.045  1.00  0.00           O  
ATOM    628  N   THR    45     110.124 107.521  87.491  1.00  0.00           N  
ATOM    629  H   THR    45     109.994 107.686  88.479  1.00  0.00           H  
ATOM    630  CA  THR    45     109.243 108.410  86.705  1.00  0.00           C  
ATOM    631  HA  THR    45     109.844 108.988  86.003  1.00  0.00           H  
ATOM    632  CB  THR    45     108.191 107.661  85.812  1.00  0.00           C  
ATOM    633  HB  THR    45     107.733 106.783  86.266  1.00  0.00           H  
ATOM    634  CG2 THR    45     107.048 108.577  85.365  1.00  0.00           C  
ATOM    635 HG21 THR    45     106.506 108.119  84.537  1.00  0.00           H  
ATOM    636 HG22 THR    45     106.358 108.842  86.166  1.00  0.00           H  
ATOM    637 HG23 THR    45     107.481 109.431  84.845  1.00  0.00           H  
ATOM    638  OG1 THR    45     108.921 107.239  84.665  1.00  0.00           O  
ATOM    639  HG1 THR    45     109.730 106.804  84.945  1.00  0.00           H  
ATOM    640  C   THR    45     108.523 109.298  87.747  1.00  0.00           C  
ATOM    641  O   THR    45     107.676 108.889  88.519  1.00  0.00           O  
ATOM    642  N   ASP    46     108.931 110.568  87.781  1.00  0.00           N  
ATOM    643  H   ASP    46     109.542 110.831  87.020  1.00  0.00           H  
ATOM    644  CA  ASP    46     108.348 111.616  88.657  1.00  0.00           C  
ATOM    645  HA  ASP    46     108.106 111.121  89.597  1.00  0.00           H  
ATOM    646  CB  ASP    46     109.399 112.632  89.036  1.00  0.00           C  
ATOM    647  HB2 ASP    46     110.299 112.085  89.314  1.00  0.00           H  
ATOM    648  HB3 ASP    46     109.688 113.293  88.218  1.00  0.00           H  
ATOM    649  CG  ASP    46     108.992 113.550  90.215  1.00  0.00           C  
ATOM    650  OD1 ASP    46     107.951 113.275  90.919  1.00  0.00           O  
ATOM    651  OD2 ASP    46     109.672 114.590  90.433  1.00  0.00           O  
ATOM    652  C   ASP    46     106.969 112.105  88.138  1.00  0.00           C  
ATOM    653  O   ASP    46     106.721 112.178  86.923  1.00  0.00           O  
ATOM    654  N   THR    47     106.055 112.553  89.022  1.00  0.00           N  
ATOM    655  H   THR    47     106.429 112.547  89.960  1.00  0.00           H  
ATOM    656  CA  THR    47     104.678 113.105  88.822  1.00  0.00           C  
ATOM    657  HA  THR    47     104.573 113.456  87.796  1.00  0.00           H  
ATOM    658  CB  THR    47     103.621 111.998  89.184  1.00  0.00           C  
ATOM    659  HB  THR    47     102.676 112.535  89.271  1.00  0.00           H  
ATOM    660  CG2 THR    47     103.454 111.034  88.100  1.00  0.00           C  
ATOM    661 HG21 THR    47     102.736 110.254  88.353  1.00  0.00           H  
ATOM    662 HG22 THR    47     103.064 111.558  87.227  1.00  0.00           H  
ATOM    663 HG23 THR    47     104.384 110.559  87.788  1.00  0.00           H  
ATOM    664  OG1 THR    47     103.900 111.393  90.388  1.00  0.00           O  
ATOM    665  HG1 THR    47     103.695 111.908  91.171  1.00  0.00           H  
ATOM    666  C   THR    47     104.387 114.405  89.658  1.00  0.00           C  
ATOM    667  O   THR    47     103.372 115.013  89.495  1.00  0.00           O  
ATOM    668  N   SER    48     105.298 114.786  90.583  1.00  0.00           N  
ATOM    669  H   SER    48     106.105 114.197  90.734  1.00  0.00           H  
ATOM    670  CA  SER    48     105.010 115.944  91.446  1.00  0.00           C  
ATOM    671  HA  SER    48     104.067 115.680  91.925  1.00  0.00           H  
ATOM    672  CB  SER    48     105.913 116.061  92.640  1.00  0.00           C  
ATOM    673  HB2 SER    48     105.791 117.026  93.133  1.00  0.00           H  
ATOM    674  HB3 SER    48     105.820 115.146  93.224  1.00  0.00           H  
ATOM    675  OG  SER    48     107.229 116.125  92.088  1.00  0.00           O  
ATOM    676  HG  SER    48     107.149 116.621  91.270  1.00  0.00           H  
ATOM    677  C   SER    48     104.631 117.288  90.824  1.00  0.00           C  
ATOM    678  O   SER    48     104.941 117.525  89.657  1.00  0.00           O  
ATOM    679  N   GLY    49     103.886 118.103  91.649  1.00  0.00           N  
ATOM    680  H   GLY    49     104.000 118.027  92.650  1.00  0.00           H  
ATOM    681  CA  GLY    49     103.472 119.469  91.280  1.00  0.00           C  
ATOM    682  HA2 GLY    49     104.099 119.957  90.533  1.00  0.00           H  
ATOM    683  HA3 GLY    49     102.499 119.350  90.803  1.00  0.00           H  
ATOM    684  C   GLY    49     103.369 120.404  92.539  1.00  0.00           C  
ATOM    685  O   GLY    49     103.735 119.975  93.618  1.00  0.00           O  
ATOM    686  N   TYR    50     102.973 121.702  92.520  1.00  0.00           N  
ATOM    687  H   TYR    50     102.973 122.165  93.417  1.00  0.00           H  
ATOM    688  CA  TYR    50     102.294 122.452  91.421  1.00  0.00           C  
ATOM    689  HA  TYR    50     102.910 122.413  90.523  1.00  0.00           H  
ATOM    690  CB  TYR    50     100.876 121.770  91.105  1.00  0.00           C  
ATOM    691  HB2 TYR    50     100.975 120.801  90.615  1.00  0.00           H  
ATOM    692  HB3 TYR    50     100.352 121.494  92.019  1.00  0.00           H  
ATOM    693  CG  TYR    50      99.984 122.667  90.223  1.00  0.00           C  
ATOM    694  CD1 TYR    50      99.132 123.689  90.719  1.00  0.00           C  
ATOM    695  HD1 TYR    50      99.098 123.877  91.782  1.00  0.00           H  
ATOM    696  CE1 TYR    50      98.335 124.401  89.818  1.00  0.00           C  
ATOM    697  HE1 TYR    50      97.657 125.135  90.227  1.00  0.00           H  
ATOM    698  CZ  TYR    50      98.473 124.216  88.411  1.00  0.00           C  
ATOM    699  OH  TYR    50      97.688 124.883  87.547  1.00  0.00           O  
ATOM    700  HH  TYR    50      97.514 124.399  86.735  1.00  0.00           H  
ATOM    701  CE2 TYR    50      99.362 123.320  87.897  1.00  0.00           C  
ATOM    702  HE2 TYR    50      99.433 123.188  86.827  1.00  0.00           H  
ATOM    703  CD2 TYR    50     100.065 122.519  88.796  1.00  0.00           C  
ATOM    704  HD2 TYR    50     100.647 121.685  88.435  1.00  0.00           H  
ATOM    705  C   TYR    50     102.086 123.860  92.037  1.00  0.00           C  
ATOM    706  O   TYR    50     101.596 123.955  93.188  1.00  0.00           O  
ATOM    707  N   GLY    51     102.562 124.916  91.386  1.00  0.00           N  
ATOM    708  H   GLY    51     102.523 125.811  91.854  1.00  0.00           H  
ATOM    709  CA  GLY    51     103.098 124.964  89.991  1.00  0.00           C  
ATOM    710  HA2 GLY    51     104.049 124.431  89.963  1.00  0.00           H  
ATOM    711  HA3 GLY    51     102.310 124.439  89.451  1.00  0.00           H  
ATOM    712  C   GLY    51     103.216 126.360  89.491  1.00  0.00           C  
ATOM    713  O   GLY    51     102.227 127.110  89.346  1.00  0.00           O  
ATOM    714  N   GLN    52     104.425 126.784  89.135  1.00  0.00           N  
ATOM    715  H   GLN    52     105.205 126.170  89.323  1.00  0.00           H  
ATOM    716  CA  GLN    52     104.773 128.191  88.804  1.00  0.00           C  
ATOM    717  HA  GLN    52     103.887 128.705  88.430  1.00  0.00           H  
ATOM    718  CB  GLN    52     105.248 128.822  90.109  1.00  0.00           C  
ATOM    719  HB2 GLN    52     104.391 128.964  90.768  1.00  0.00           H  
ATOM    720  HB3 GLN    52     105.911 128.123  90.618  1.00  0.00           H  
ATOM    721  CG  GLN    52     105.997 130.172  89.924  1.00  0.00           C  
ATOM    722  HG2 GLN    52     106.052 130.642  90.906  1.00  0.00           H  
ATOM    723  HG3 GLN    52     107.023 129.947  89.637  1.00  0.00           H  
ATOM    724  CD  GLN    52     105.414 131.241  89.066  1.00  0.00           C  
ATOM    725  OE1 GLN    52     104.200 131.410  89.000  1.00  0.00           O  
ATOM    726  NE2 GLN    52     106.215 131.988  88.408  1.00  0.00           N  
ATOM    727 HE21 GLN    52     107.196 131.815  88.576  1.00  0.00           H  
ATOM    728 HE22 GLN    52     105.919 132.749  87.815  1.00  0.00           H  
ATOM    729  C   GLN    52     105.816 128.293  87.710  1.00  0.00           C  
ATOM    730  O   GLN    52     106.942 127.810  87.882  1.00  0.00           O  
ATOM    731  N   SER    53     105.607 129.109  86.691  1.00  0.00           N  
ATOM    732  H   SER    53     106.345 129.296  86.028  1.00  0.00           H  
ATOM    733  CA  SER    53     104.266 129.428  86.139  1.00  0.00           C  
ATOM    734  HA  SER    53     103.679 129.977  86.874  1.00  0.00           H  
ATOM    735  CB  SER    53     104.592 130.241  84.864  1.00  0.00           C  
ATOM    736  HB2 SER    53     105.365 130.995  85.013  1.00  0.00           H  
ATOM    737  HB3 SER    53     105.048 129.589  84.119  1.00  0.00           H  
ATOM    738  OG  SER    53     103.394 130.750  84.276  1.00  0.00           O  
ATOM    739  HG  SER    53     103.686 131.067  83.417  1.00  0.00           H  
ATOM    740  C   SER    53     103.535 128.134  85.846  1.00  0.00           C  
ATOM    741  O   SER    53     104.136 127.136  85.446  1.00  0.00           O  
ATOM    742  N   SER    54     102.204 128.153  86.081  1.00  0.00           N  
ATOM    743  H   SER    54     101.797 129.018  86.405  1.00  0.00           H  
ATOM    744  CA  SER    54     101.260 127.117  85.734  1.00  0.00           C  
ATOM    745  HA  SER    54     101.665 126.220  86.202  1.00  0.00           H  
ATOM    746  CB  SER    54      99.955 127.302  86.533  1.00  0.00           C  
ATOM    747  HB2 SER    54      99.285 126.457  86.375  1.00  0.00           H  
ATOM    748  HB3 SER    54     100.149 127.558  87.574  1.00  0.00           H  
ATOM    749  OG  SER    54      99.345 128.474  85.991  1.00  0.00           O  
ATOM    750  HG  SER    54      98.472 128.526  86.386  1.00  0.00           H  
ATOM    751  C   SER    54     100.960 126.783  84.271  1.00  0.00           C  
ATOM    752  O   SER    54     100.628 125.622  83.981  1.00  0.00           O  
ATOM    753  N   TYR    55     101.181 127.686  83.322  1.00  0.00           N  
ATOM    754  H   TYR    55     101.221 128.661  83.582  1.00  0.00           H  
ATOM    755  CA  TYR    55     100.956 127.558  81.830  1.00  0.00           C  
ATOM    756  HA  TYR    55     100.928 126.565  81.382  1.00  0.00           H  
ATOM    757  CB  TYR    55      99.541 128.128  81.607  1.00  0.00           C  
ATOM    758  HB2 TYR    55      99.528 129.101  82.099  1.00  0.00           H  
ATOM    759  HB3 TYR    55      99.390 128.312  80.544  1.00  0.00           H  
ATOM    760  CG  TYR    55      98.398 127.366  82.171  1.00  0.00           C  
ATOM    761  CD1 TYR    55      97.853 127.716  83.405  1.00  0.00           C  
ATOM    762  HD1 TYR    55      98.179 128.624  83.891  1.00  0.00           H  
ATOM    763  CE1 TYR    55      96.877 126.819  83.937  1.00  0.00           C  
ATOM    764  HE1 TYR    55      96.425 127.003  84.901  1.00  0.00           H  
ATOM    765  CZ  TYR    55      96.497 125.663  83.309  1.00  0.00           C  
ATOM    766  OH  TYR    55      95.567 124.885  83.869  1.00  0.00           O  
ATOM    767  HH  TYR    55      95.058 124.513  83.146  1.00  0.00           H  
ATOM    768  CE2 TYR    55      97.003 125.328  82.058  1.00  0.00           C  
ATOM    769  HE2 TYR    55      96.607 124.449  81.572  1.00  0.00           H  
ATOM    770  CD2 TYR    55      97.987 126.178  81.480  1.00  0.00           C  
ATOM    771  HD2 TYR    55      98.445 126.044  80.511  1.00  0.00           H  
ATOM    772  C   TYR    55     102.023 128.300  81.044  1.00  0.00           C  
ATOM    773  O   TYR    55     101.840 129.439  80.600  1.00  0.00           O  
ATOM    774  N   SER    56     103.208 127.667  80.643  1.00  0.00           N  
ATOM    775  H   SER    56     103.886 128.184  80.101  1.00  0.00           H  
ATOM    776  CA  SER    56     103.780 126.320  81.021  1.00  0.00           C  
ATOM    777  HA  SER    56     104.515 126.214  80.223  1.00  0.00           H  
ATOM    778  CB  SER    56     104.454 126.404  82.353  1.00  0.00           C  
ATOM    779  HB2 SER    56     103.738 126.734  83.105  1.00  0.00           H  
ATOM    780  HB3 SER    56     104.560 125.349  82.605  1.00  0.00           H  
ATOM    781  OG  SER    56     105.590 127.238  82.337  1.00  0.00           O  
ATOM    782  HG  SER    56     106.156 127.086  83.098  1.00  0.00           H  
ATOM    783  C   SER    56     102.815 125.106  80.926  1.00  0.00           C  
ATOM    784  O   SER    56     102.515 124.494  81.929  1.00  0.00           O  
ATOM    785  N   SER    57     102.440 124.639  79.733  1.00  0.00           N  
ATOM    786  H   SER    57     101.903 123.785  79.689  1.00  0.00           H  
ATOM    787  CA  SER    57     102.479 125.348  78.366  1.00  0.00           C  
ATOM    788  HA  SER    57     103.467 125.659  78.029  1.00  0.00           H  
ATOM    789  CB  SER    57     102.054 124.347  77.339  1.00  0.00           C  
ATOM    790  HB2 SER    57     102.513 123.366  77.462  1.00  0.00           H  
ATOM    791  HB3 SER    57     100.978 124.215  77.452  1.00  0.00           H  
ATOM    792  OG  SER    57     102.425 124.904  76.052  1.00  0.00           O  
ATOM    793  HG  SER    57     103.382 124.890  75.986  1.00  0.00           H  
ATOM    794  C   SER    57     101.463 126.515  78.353  1.00  0.00           C  
ATOM    795  O   SER    57     100.424 126.388  79.025  1.00  0.00           O  
ATOM    796  N   TYR    58     101.823 127.574  77.637  1.00  0.00           N  
ATOM    797  H   TYR    58     102.735 127.704  77.222  1.00  0.00           H  
ATOM    798  CA  TYR    58     101.056 128.841  77.532  1.00  0.00           C  
ATOM    799  HA  TYR    58     100.593 129.057  78.495  1.00  0.00           H  
ATOM    800  CB  TYR    58     102.127 129.922  77.120  1.00  0.00           C  
ATOM    801  HB2 TYR    58     102.964 129.864  77.816  1.00  0.00           H  
ATOM    802  HB3 TYR    58     102.527 129.576  76.167  1.00  0.00           H  
ATOM    803  CG  TYR    58     101.628 131.368  77.083  1.00  0.00           C  
ATOM    804  CD1 TYR    58     100.971 131.841  75.931  1.00  0.00           C  
ATOM    805  HD1 TYR    58     100.747 131.223  75.074  1.00  0.00           H  
ATOM    806  CE1 TYR    58     100.680 133.186  75.870  1.00  0.00           C  
ATOM    807  HE1 TYR    58     100.208 133.541  74.966  1.00  0.00           H  
ATOM    808  CZ  TYR    58     100.900 134.069  76.923  1.00  0.00           C  
ATOM    809  OH  TYR    58     100.522 135.424  76.768  1.00  0.00           O  
ATOM    810  HH  TYR    58     101.032 135.953  77.387  1.00  0.00           H  
ATOM    811  CE2 TYR    58     101.518 133.593  78.092  1.00  0.00           C  
ATOM    812  HE2 TYR    58     101.659 134.291  78.904  1.00  0.00           H  
ATOM    813  CD2 TYR    58     101.773 132.193  78.203  1.00  0.00           C  
ATOM    814  HD2 TYR    58     102.227 131.767  79.085  1.00  0.00           H  
ATOM    815  C   TYR    58      99.884 128.735  76.493  1.00  0.00           C  
ATOM    816  O   TYR    58     100.041 128.210  75.402  1.00  0.00           O  
ATOM    817  N   GLY    59      98.695 129.216  76.809  1.00  0.00           N  
ATOM    818  H   GLY    59      97.958 128.929  76.182  1.00  0.00           H  
ATOM    819  CA  GLY    59      98.364 130.141  77.919  1.00  0.00           C  
ATOM    820  HA2 GLY    59      97.600 129.633  78.507  1.00  0.00           H  
ATOM    821  HA3 GLY    59      99.223 130.239  78.583  1.00  0.00           H  
ATOM    822  C   GLY    59      98.039 131.593  77.538  1.00  0.00           C  
ATOM    823  O   GLY    59      97.722 131.851  76.356  1.00  0.00           O  
ATOM    824  N   GLN    60      98.086 132.636  78.425  1.00  0.00           N  
ATOM    825  H   GLN    60      97.563 133.455  78.151  1.00  0.00           H  
ATOM    826  CA  GLN    60      98.516 132.561  79.856  1.00  0.00           C  
ATOM    827  HA  GLN    60      99.449 131.999  79.888  1.00  0.00           H  
ATOM    828  CB  GLN    60      98.800 134.038  80.321  1.00  0.00           C  
ATOM    829  HB2 GLN    60      99.378 134.049  81.245  1.00  0.00           H  
ATOM    830  HB3 GLN    60      99.415 134.551  79.581  1.00  0.00           H  
ATOM    831  CG  GLN    60      97.521 134.881  80.452  1.00  0.00           C  
ATOM    832  HG2 GLN    60      96.947 134.829  79.527  1.00  0.00           H  
ATOM    833  HG3 GLN    60      96.882 134.474  81.236  1.00  0.00           H  
ATOM    834  CD  GLN    60      97.887 136.286  80.944  1.00  0.00           C  
ATOM    835  OE1 GLN    60      98.951 136.825  80.585  1.00  0.00           O  
ATOM    836  NE2 GLN    60      97.076 136.995  81.627  1.00  0.00           N  
ATOM    837 HE21 GLN    60      96.156 136.626  81.822  1.00  0.00           H  
ATOM    838 HE22 GLN    60      97.322 137.906  81.985  1.00  0.00           H  
ATOM    839  C   GLN    60      97.565 131.841  80.864  1.00  0.00           C  
ATOM    840  O   GLN    60      97.882 131.751  82.010  1.00  0.00           O  
ATOM    841  N   SER    61      96.422 131.406  80.422  1.00  0.00           N  
ATOM    842  H   SER    61      96.152 131.714  79.499  1.00  0.00           H  
ATOM    843  CA  SER    61      95.429 130.722  81.248  1.00  0.00           C  
ATOM    844  HA  SER    61      95.834 130.491  82.233  1.00  0.00           H  
ATOM    845  CB  SER    61      94.303 131.731  81.510  1.00  0.00           C  
ATOM    846  HB2 SER    61      93.607 131.127  82.091  1.00  0.00           H  
ATOM    847  HB3 SER    61      94.545 132.624  82.086  1.00  0.00           H  
ATOM    848  OG  SER    61      93.637 132.161  80.436  1.00  0.00           O  
ATOM    849  HG  SER    61      93.790 133.108  80.428  1.00  0.00           H  
ATOM    850  C   SER    61      94.782 129.530  80.577  1.00  0.00           C  
ATOM    851  O   SER    61      94.951 129.285  79.337  1.00  0.00           O  
ATOM    852  N   GLN    62      94.082 128.677  81.339  1.00  0.00           N  
ATOM    853  H   GLN    62      94.319 128.667  82.321  1.00  0.00           H  
ATOM    854  CA  GLN    62      93.143 127.689  80.824  1.00  0.00           C  
ATOM    855  HA  GLN    62      93.545 127.253  79.909  1.00  0.00           H  
ATOM    856  CB  GLN    62      93.215 126.469  81.850  1.00  0.00           C  
ATOM    857  HB2 GLN    62      92.863 125.580  81.326  1.00  0.00           H  
ATOM    858  HB3 GLN    62      94.245 126.215  82.100  1.00  0.00           H  
ATOM    859  CG  GLN    62      92.408 126.630  83.108  1.00  0.00           C  
ATOM    860  HG2 GLN    62      91.391 126.918  82.841  1.00  0.00           H  
ATOM    861  HG3 GLN    62      92.431 125.747  83.746  1.00  0.00           H  
ATOM    862  CD  GLN    62      92.786 127.682  84.066  1.00  0.00           C  
ATOM    863  OE1 GLN    62      93.939 128.163  84.093  1.00  0.00           O  
ATOM    864  NE2 GLN    62      91.859 128.037  84.967  1.00  0.00           N  
ATOM    865 HE21 GLN    62      92.089 128.860  85.506  1.00  0.00           H  
ATOM    866 HE22 GLN    62      90.929 127.649  85.044  1.00  0.00           H  
ATOM    867  C   GLN    62      91.791 128.275  80.405  1.00  0.00           C  
ATOM    868  O   GLN    62      91.011 127.530  79.758  1.00  0.00           O  
ATOM    869  N   ASN    63      91.546 129.516  80.682  1.00  0.00           N  
ATOM    870  H   ASN    63      92.212 130.048  81.224  1.00  0.00           H  
ATOM    871  CA  ASN    63      90.348 130.225  80.209  1.00  0.00           C  
ATOM    872  HA  ASN    63      89.457 129.602  80.285  1.00  0.00           H  
ATOM    873  CB  ASN    63      90.038 131.424  81.026  1.00  0.00           C  
ATOM    874  HB2 ASN    63      90.552 132.340  80.733  1.00  0.00           H  
ATOM    875  HB3 ASN    63      89.000 131.618  80.756  1.00  0.00           H  
ATOM    876  CG  ASN    63      90.252 131.252  82.543  1.00  0.00           C  
ATOM    877  OD1 ASN    63      91.237 131.728  83.015  1.00  0.00           O  
ATOM    878  ND2 ASN    63      89.429 130.540  83.304  1.00  0.00           N  
ATOM    879 HD21 ASN    63      89.783 130.420  84.242  1.00  0.00           H  
ATOM    880 HD22 ASN    63      88.583 130.114  82.953  1.00  0.00           H  
ATOM    881  C   ASN    63      90.463 130.552  78.733  1.00  0.00           C  
ATOM    882  O   ASN    63      89.483 130.220  78.042  1.00  0.00           O  
ATOM    883  N   THR    64      91.594 131.018  78.274  1.00  0.00           N  
ATOM    884  H   THR    64      92.381 130.996  78.908  1.00  0.00           H  
ATOM    885  CA  THR    64      91.921 131.585  76.968  1.00  0.00           C  
ATOM    886  HA  THR    64      91.303 130.994  76.292  1.00  0.00           H  
ATOM    887  CB  THR    64      91.481 133.059  76.901  1.00  0.00           C  
ATOM    888  HB  THR    64      91.926 133.619  77.723  1.00  0.00           H  
ATOM    889  CG2 THR    64      91.818 133.735  75.634  1.00  0.00           C  
ATOM    890 HG21 THR    64      91.277 134.680  75.578  1.00  0.00           H  
ATOM    891 HG22 THR    64      92.887 133.951  75.631  1.00  0.00           H  
ATOM    892 HG23 THR    64      91.575 133.106  74.778  1.00  0.00           H  
ATOM    893  OG1 THR    64      90.119 133.171  77.130  1.00  0.00           O  
ATOM    894  HG1 THR    64      89.758 132.430  76.637  1.00  0.00           H  
ATOM    895  C   THR    64      93.399 131.401  76.710  1.00  0.00           C  
ATOM    896  O   THR    64      94.219 131.743  77.584  1.00  0.00           O  
ATOM    897  N   GLY    65      93.853 130.818  75.602  1.00  0.00           N  
ATOM    898  H   GLY    65      94.845 130.638  75.655  1.00  0.00           H  
ATOM    899  CA  GLY    65      93.109 130.298  74.502  1.00  0.00           C  
ATOM    900  HA2 GLY    65      92.386 131.050  74.186  1.00  0.00           H  
ATOM    901  HA3 GLY    65      93.890 130.171  73.752  1.00  0.00           H  
ATOM    902  C   GLY    65      92.348 129.058  74.750  1.00  0.00           C  
ATOM    903  O   GLY    65      92.721 128.255  75.546  1.00  0.00           O  
ATOM    904  N   TYR    66      91.224 128.918  73.998  1.00  0.00           N  
ATOM    905  H   TYR    66      91.120 129.743  73.424  1.00  0.00           H  
ATOM    906  CA  TYR    66      90.356 127.793  73.999  1.00  0.00           C  
ATOM    907  HA  TYR    66      90.789 126.984  74.588  1.00  0.00           H  
ATOM    908  CB  TYR    66      89.051 128.244  74.594  1.00  0.00           C  
ATOM    909  HB2 TYR    66      89.246 128.660  75.583  1.00  0.00           H  
ATOM    910  HB3 TYR    66      88.402 128.926  74.045  1.00  0.00           H  
ATOM    911  CG  TYR    66      88.190 127.063  74.777  1.00  0.00           C  
ATOM    912  CD1 TYR    66      87.191 126.719  73.870  1.00  0.00           C  
ATOM    913  HD1 TYR    66      87.030 127.343  73.004  1.00  0.00           H  
ATOM    914  CE1 TYR    66      86.472 125.518  73.946  1.00  0.00           C  
ATOM    915  HE1 TYR    66      85.658 125.378  73.250  1.00  0.00           H  
ATOM    916  CZ  TYR    66      86.650 124.683  75.054  1.00  0.00           C  
ATOM    917  OH  TYR    66      85.909 123.615  75.217  1.00  0.00           O  
ATOM    918  HH  TYR    66      85.388 123.502  74.419  1.00  0.00           H  
ATOM    919  CE2 TYR    66      87.615 125.038  76.055  1.00  0.00           C  
ATOM    920  HE2 TYR    66      87.692 124.326  76.863  1.00  0.00           H  
ATOM    921  CD2 TYR    66      88.368 126.241  75.882  1.00  0.00           C  
ATOM    922  HD2 TYR    66      89.063 126.438  76.685  1.00  0.00           H  
ATOM    923  C   TYR    66      90.160 127.352  72.521  1.00  0.00           C  
ATOM    924  O   TYR    66      89.918 128.199  71.655  1.00  0.00           O  
ATOM    925  N   GLY    67      90.152 126.063  72.214  1.00  0.00           N  
ATOM    926  H   GLY    67      90.224 125.340  72.916  1.00  0.00           H  
ATOM    927  CA  GLY    67      89.832 125.673  70.875  1.00  0.00           C  
ATOM    928  HA2 GLY    67      89.488 126.470  70.215  1.00  0.00           H  
ATOM    929  HA3 GLY    67      90.722 125.138  70.544  1.00  0.00           H  
ATOM    930  C   GLY    67      88.648 124.706  70.898  1.00  0.00           C  
ATOM    931  O   GLY    67      88.274 124.161  71.924  1.00  0.00           O  
ATOM    932  N   THR    68      88.103 124.434  69.662  1.00  0.00           N  
ATOM    933  H   THR    68      88.508 124.905  68.866  1.00  0.00           H  
ATOM    934  CA  THR    68      87.172 123.334  69.377  1.00  0.00           C  
ATOM    935  HA  THR    68      87.502 122.477  69.964  1.00  0.00           H  
ATOM    936  CB  THR    68      85.790 123.702  69.962  1.00  0.00           C  
ATOM    937  HB  THR    68      86.030 124.081  70.955  1.00  0.00           H  
ATOM    938  CG2 THR    68      84.995 124.701  69.032  1.00  0.00           C  
ATOM    939 HG21 THR    68      85.550 125.637  68.962  1.00  0.00           H  
ATOM    940 HG22 THR    68      84.812 124.209  68.077  1.00  0.00           H  
ATOM    941 HG23 THR    68      84.053 124.985  69.502  1.00  0.00           H  
ATOM    942  OG1 THR    68      84.933 122.616  70.125  1.00  0.00           O  
ATOM    943  HG1 THR    68      85.245 122.131  70.892  1.00  0.00           H  
ATOM    944  C   THR    68      87.025 123.081  67.896  1.00  0.00           C  
ATOM    945  O   THR    68      87.346 123.920  67.039  1.00  0.00           O  
ATOM    946  N   GLN    69      86.770 121.808  67.522  1.00  0.00           N  
ATOM    947  H   GLN    69      86.410 121.268  68.296  1.00  0.00           H  
ATOM    948  CA  GLN    69      86.501 121.447  66.188  1.00  0.00           C  
ATOM    949  HA  GLN    69      87.399 121.336  65.579  1.00  0.00           H  
ATOM    950  CB  GLN    69      85.897 119.986  66.184  1.00  0.00           C  
ATOM    951  HB2 GLN    69      85.017 120.096  66.817  1.00  0.00           H  
ATOM    952  HB3 GLN    69      85.630 119.669  65.176  1.00  0.00           H  
ATOM    953  CG  GLN    69      86.817 118.926  66.899  1.00  0.00           C  
ATOM    954  HG2 GLN    69      87.071 119.350  67.870  1.00  0.00           H  
ATOM    955  HG3 GLN    69      86.202 118.037  67.039  1.00  0.00           H  
ATOM    956  CD  GLN    69      88.043 118.557  66.061  1.00  0.00           C  
ATOM    957  OE1 GLN    69      89.218 118.672  66.414  1.00  0.00           O  
ATOM    958  NE2 GLN    69      87.837 118.084  64.837  1.00  0.00           N  
ATOM    959 HE21 GLN    69      86.895 117.927  64.510  1.00  0.00           H  
ATOM    960 HE22 GLN    69      88.723 117.733  64.500  1.00  0.00           H  
ATOM    961  C   GLN    69      85.603 122.418  65.459  1.00  0.00           C  
ATOM    962  O   GLN    69      84.539 122.779  65.993  1.00  0.00           O  
ATOM    963  N   SER    70      85.967 122.693  64.197  1.00  0.00           N  
ATOM    964  H   SER    70      86.828 122.346  63.799  1.00  0.00           H  
ATOM    965  CA  SER    70      85.305 123.832  63.479  1.00  0.00           C  
ATOM    966  HA  SER    70      85.130 124.580  64.253  1.00  0.00           H  
ATOM    967  CB  SER    70      86.342 124.288  62.427  1.00  0.00           C  
ATOM    968  HB2 SER    70      85.893 125.063  61.805  1.00  0.00           H  
ATOM    969  HB3 SER    70      87.213 124.707  62.931  1.00  0.00           H  
ATOM    970  OG  SER    70      86.859 123.324  61.538  1.00  0.00           O  
ATOM    971  HG  SER    70      86.397 123.631  60.754  1.00  0.00           H  
ATOM    972  C   SER    70      83.932 123.533  62.847  1.00  0.00           C  
ATOM    973  O   SER    70      83.636 124.146  61.841  1.00  0.00           O  
ATOM    974  N   THR    71      83.129 122.649  63.413  1.00  0.00           N  
ATOM    975  H   THR    71      83.457 122.373  64.327  1.00  0.00           H  
ATOM    976  CA  THR    71      81.830 122.143  62.964  1.00  0.00           C  
ATOM    977  HA  THR    71      81.263 123.007  62.616  1.00  0.00           H  
ATOM    978  CB  THR    71      82.090 121.147  61.744  1.00  0.00           C  
ATOM    979  HB  THR    71      82.662 121.697  60.997  1.00  0.00           H  
ATOM    980  CG2 THR    71      82.802 119.755  62.173  1.00  0.00           C  
ATOM    981 HG21 THR    71      83.813 119.946  62.531  1.00  0.00           H  
ATOM    982 HG22 THR    71      82.427 119.193  63.028  1.00  0.00           H  
ATOM    983 HG23 THR    71      82.802 119.105  61.297  1.00  0.00           H  
ATOM    984  OG1 THR    71      80.886 120.879  61.068  1.00  0.00           O  
ATOM    985  HG1 THR    71      80.575 121.728  60.746  1.00  0.00           H  
ATOM    986  C   THR    71      81.008 121.396  64.052  1.00  0.00           C  
ATOM    987  O   THR    71      81.596 120.751  64.906  1.00  0.00           O  
ATOM    988  N   PRO    72      79.678 121.345  63.919  1.00  0.00           N  
ATOM    989  CD  PRO    72      78.859 122.219  63.144  1.00  0.00           C  
ATOM    990  HD2 PRO    72      78.519 121.857  62.174  1.00  0.00           H  
ATOM    991  HD3 PRO    72      79.345 123.179  62.969  1.00  0.00           H  
ATOM    992  CG  PRO    72      77.655 122.405  64.022  1.00  0.00           C  
ATOM    993  HG2 PRO    72      76.799 122.785  63.466  1.00  0.00           H  
ATOM    994  HG3 PRO    72      77.840 123.204  64.740  1.00  0.00           H  
ATOM    995  CB  PRO    72      77.477 121.090  64.706  1.00  0.00           C  
ATOM    996  HB2 PRO    72      77.083 120.379  63.980  1.00  0.00           H  
ATOM    997  HB3 PRO    72      76.885 121.203  65.615  1.00  0.00           H  
ATOM    998  CA  PRO    72      78.902 120.630  64.952  1.00  0.00           C  
ATOM    999  HA  PRO    72      79.169 121.007  65.940  1.00  0.00           H  
ATOM   1000  C   PRO    72      79.020 119.094  64.976  1.00  0.00           C  
ATOM   1001  O   PRO    72      79.217 118.443  63.919  1.00  0.00           O  
ATOM   1002  N   GLN    73      78.964 118.473  66.141  1.00  0.00           N  
ATOM   1003  H   GLN    73      78.864 119.131  66.901  1.00  0.00           H  
ATOM   1004  CA  GLN    73      78.554 117.008  66.386  1.00  0.00           C  
ATOM   1005  HA  GLN    73      79.466 116.477  66.113  1.00  0.00           H  
ATOM   1006  CB  GLN    73      78.278 116.793  67.868  1.00  0.00           C  
ATOM   1007  HB2 GLN    73      77.912 115.802  68.137  1.00  0.00           H  
ATOM   1008  HB3 GLN    73      79.226 116.864  68.401  1.00  0.00           H  
ATOM   1009  CG  GLN    73      77.224 117.794  68.441  1.00  0.00           C  
ATOM   1010  HG2 GLN    73      77.469 118.101  69.457  1.00  0.00           H  
ATOM   1011  HG3 GLN    73      77.175 118.774  67.965  1.00  0.00           H  
ATOM   1012  CD  GLN    73      75.780 117.315  68.360  1.00  0.00           C  
ATOM   1013  OE1 GLN    73      75.380 116.315  67.839  1.00  0.00           O  
ATOM   1014  NE2 GLN    73      74.944 118.094  68.937  1.00  0.00           N  
ATOM   1015 HE21 GLN    73      75.221 119.015  69.244  1.00  0.00           H  
ATOM   1016 HE22 GLN    73      73.962 117.878  68.838  1.00  0.00           H  
ATOM   1017  C   GLN    73      77.306 116.659  65.542  1.00  0.00           C  
ATOM   1018  O   GLN    73      76.441 117.505  65.394  1.00  0.00           O  
ATOM   1019  N   GLY    74      77.227 115.436  65.034  1.00  0.00           N  
ATOM   1020  H   GLY    74      77.887 114.736  65.341  1.00  0.00           H  
ATOM   1021  CA  GLY    74      76.287 115.055  63.910  1.00  0.00           C  
ATOM   1022  HA2 GLY    74      75.955 115.976  63.432  1.00  0.00           H  
ATOM   1023  HA3 GLY    74      76.844 114.464  63.183  1.00  0.00           H  
ATOM   1024  C   GLY    74      75.036 114.296  64.340  1.00  0.00           C  
ATOM   1025  O   GLY    74      74.746 113.211  63.779  1.00  0.00           O  
ATOM   1026  N   TYR    75      74.306 114.909  65.300  1.00  0.00           N  
ATOM   1027  H   TYR    75      74.699 115.664  65.843  1.00  0.00           H  
ATOM   1028  CA  TYR    75      73.060 114.328  65.797  1.00  0.00           C  
ATOM   1029  HA  TYR    75      72.776 113.670  64.975  1.00  0.00           H  
ATOM   1030  CB  TYR    75      73.298 113.415  67.030  1.00  0.00           C  
ATOM   1031  HB2 TYR    75      73.508 114.020  67.912  1.00  0.00           H  
ATOM   1032  HB3 TYR    75      72.342 112.901  67.126  1.00  0.00           H  
ATOM   1033  CG  TYR    75      74.287 112.331  66.934  1.00  0.00           C  
ATOM   1034  CD1 TYR    75      75.655 112.560  67.062  1.00  0.00           C  
ATOM   1035  HD1 TYR    75      76.049 113.566  67.060  1.00  0.00           H  
ATOM   1036  CE1 TYR    75      76.534 111.477  67.210  1.00  0.00           C  
ATOM   1037  HE1 TYR    75      77.588 111.638  67.385  1.00  0.00           H  
ATOM   1038  CZ  TYR    75      76.019 110.196  67.047  1.00  0.00           C  
ATOM   1039  OH  TYR    75      76.939 109.174  67.141  1.00  0.00           O  
ATOM   1040  HH  TYR    75      76.487 108.378  67.432  1.00  0.00           H  
ATOM   1041  CE2 TYR    75      74.623 109.928  66.808  1.00  0.00           C  
ATOM   1042  HE2 TYR    75      74.315 108.906  66.641  1.00  0.00           H  
ATOM   1043  CD2 TYR    75      73.784 111.003  66.723  1.00  0.00           C  
ATOM   1044  HD2 TYR    75      72.761 110.691  66.571  1.00  0.00           H  
ATOM   1045  C   TYR    75      72.109 115.464  66.086  1.00  0.00           C  
ATOM   1046  O   TYR    75      72.300 116.610  65.631  1.00  0.00           O  
ATOM   1047  N   GLY    76      71.034 115.280  66.883  1.00  0.00           N  
ATOM   1048  H   GLY    76      70.781 114.331  67.119  1.00  0.00           H  
ATOM   1049  CA  GLY    76      70.354 116.436  67.555  1.00  0.00           C  
ATOM   1050  HA2 GLY    76      69.843 117.091  66.849  1.00  0.00           H  
ATOM   1051  HA3 GLY    76      69.574 116.058  68.216  1.00  0.00           H  
ATOM   1052  C   GLY    76      71.164 117.399  68.442  1.00  0.00           C  
ATOM   1053  O   GLY    76      72.311 117.194  68.904  1.00  0.00           O  
ATOM   1054  N   SER    77      70.452 118.494  68.883  1.00  0.00           N  
ATOM   1055  H   SER    77      69.461 118.531  68.692  1.00  0.00           H  
ATOM   1056  CA  SER    77      70.890 119.449  69.845  1.00  0.00           C  
ATOM   1057  HA  SER    77      71.905 119.829  69.728  1.00  0.00           H  
ATOM   1058  CB  SER    77      70.069 120.706  69.700  1.00  0.00           C  
ATOM   1059  HB2 SER    77      69.063 120.449  70.031  1.00  0.00           H  
ATOM   1060  HB3 SER    77      70.514 121.434  70.378  1.00  0.00           H  
ATOM   1061  OG  SER    77      69.980 121.102  68.360  1.00  0.00           O  
ATOM   1062  HG  SER    77      69.288 120.589  67.936  1.00  0.00           H  
ATOM   1063  C   SER    77      70.753 118.860  71.205  1.00  0.00           C  
ATOM   1064  O   SER    77      69.616 118.784  71.731  1.00  0.00           O  
ATOM   1065  N   THR    78      71.816 118.186  71.778  1.00  0.00           N  
ATOM   1066  H   THR    78      71.513 117.685  72.601  1.00  0.00           H  
ATOM   1067  CA  THR    78      73.282 118.283  71.623  1.00  0.00           C  
ATOM   1068  HA  THR    78      73.377 118.513  70.562  1.00  0.00           H  
ATOM   1069  CB  THR    78      73.952 119.326  72.499  1.00  0.00           C  
ATOM   1070  HB  THR    78      73.794 119.106  73.555  1.00  0.00           H  
ATOM   1071  CG2 THR    78      75.502 119.522  72.258  1.00  0.00           C  
ATOM   1072 HG21 THR    78      75.797 120.547  72.481  1.00  0.00           H  
ATOM   1073 HG22 THR    78      76.031 118.752  72.820  1.00  0.00           H  
ATOM   1074 HG23 THR    78      75.703 119.442  71.190  1.00  0.00           H  
ATOM   1075  OG1 THR    78      73.379 120.577  72.193  1.00  0.00           O  
ATOM   1076  HG1 THR    78      73.718 120.827  71.330  1.00  0.00           H  
ATOM   1077  C   THR    78      73.832 116.865  71.953  1.00  0.00           C  
ATOM   1078  O   THR    78      74.136 116.583  73.114  1.00  0.00           O  
ATOM   1079  N   GLY    79      74.044 116.060  70.903  1.00  0.00           N  
ATOM   1080  H   GLY    79      73.849 116.331  69.949  1.00  0.00           H  
ATOM   1081  CA  GLY    79      74.812 114.839  70.969  1.00  0.00           C  
ATOM   1082  HA2 GLY    79      74.282 114.279  71.741  1.00  0.00           H  
ATOM   1083  HA3 GLY    79      74.545 114.323  70.047  1.00  0.00           H  
ATOM   1084  C   GLY    79      76.299 115.052  71.110  1.00  0.00           C  
ATOM   1085  O   GLY    79      76.708 116.202  71.253  1.00  0.00           O  
ATOM   1086  N   GLY    80      77.097 114.064  70.995  1.00  0.00           N  
ATOM   1087  H   GLY    80      78.070 114.329  70.957  1.00  0.00           H  
ATOM   1088  CA  GLY    80      76.715 112.669  70.621  1.00  0.00           C  
ATOM   1089  HA2 GLY    80      76.264 112.698  69.629  1.00  0.00           H  
ATOM   1090  HA3 GLY    80      77.678 112.191  70.439  1.00  0.00           H  
ATOM   1091  C   GLY    80      75.827 111.926  71.619  1.00  0.00           C  
ATOM   1092  O   GLY    80      75.584 112.405  72.739  1.00  0.00           O  
ATOM   1093  N   TYR    81      75.259 110.849  71.181  1.00  0.00           N  
ATOM   1094  H   TYR    81      75.657 110.407  70.365  1.00  0.00           H  
ATOM   1095  CA  TYR    81      74.291 109.969  72.021  1.00  0.00           C  
ATOM   1096  HA  TYR    81      74.311 110.345  73.044  1.00  0.00           H  
ATOM   1097  CB  TYR    81      72.935 110.222  71.335  1.00  0.00           C  
ATOM   1098  HB2 TYR    81      72.915 109.803  70.329  1.00  0.00           H  
ATOM   1099  HB3 TYR    81      72.248 109.679  71.984  1.00  0.00           H  
ATOM   1100  CG  TYR    81      72.432 111.604  71.343  1.00  0.00           C  
ATOM   1101  CD1 TYR    81      72.292 112.330  72.515  1.00  0.00           C  
ATOM   1102  HD1 TYR    81      72.611 111.915  73.460  1.00  0.00           H  
ATOM   1103  CE1 TYR    81      71.792 113.690  72.539  1.00  0.00           C  
ATOM   1104  HE1 TYR    81      71.651 114.072  73.540  1.00  0.00           H  
ATOM   1105  CZ  TYR    81      71.313 114.218  71.301  1.00  0.00           C  
ATOM   1106  OH  TYR    81      70.620 115.436  71.289  1.00  0.00           O  
ATOM   1107  HH  TYR    81      70.795 115.785  72.166  1.00  0.00           H  
ATOM   1108  CE2 TYR    81      71.539 113.510  70.136  1.00  0.00           C  
ATOM   1109  HE2 TYR    81      71.188 114.036  69.261  1.00  0.00           H  
ATOM   1110  CD2 TYR    81      72.074 112.237  70.123  1.00  0.00           C  
ATOM   1111  HD2 TYR    81      72.295 111.769  69.175  1.00  0.00           H  
ATOM   1112  C   TYR    81      74.710 108.479  72.048  1.00  0.00           C  
ATOM   1113  O   TYR    81      75.498 108.015  71.260  1.00  0.00           O  
ATOM   1114  N   GLY    82      74.289 107.664  73.034  1.00  0.00           N  
ATOM   1115  H   GLY    82      74.683 106.735  73.011  1.00  0.00           H  
ATOM   1116  CA  GLY    82      73.390 107.999  74.221  1.00  0.00           C  
ATOM   1117  HA2 GLY    82      73.471 107.194  74.952  1.00  0.00           H  
ATOM   1118  HA3 GLY    82      73.761 108.926  74.659  1.00  0.00           H  
ATOM   1119  C   GLY    82      71.904 108.161  73.906  1.00  0.00           C  
ATOM   1120  O   GLY    82      71.437 107.565  72.990  1.00  0.00           O  
ATOM   1121  N   SER    83      71.159 108.988  74.651  1.00  0.00           N  
ATOM   1122  H   SER    83      71.684 109.569  75.289  1.00  0.00           H  
ATOM   1123  CA  SER    83      69.704 109.279  74.458  1.00  0.00           C  
ATOM   1124  HA  SER    83      69.183 109.548  75.377  1.00  0.00           H  
ATOM   1125  CB  SER    83      69.586 110.544  73.584  1.00  0.00           C  
ATOM   1126  HB2 SER    83      70.003 111.350  74.187  1.00  0.00           H  
ATOM   1127  HB3 SER    83      70.131 110.323  72.666  1.00  0.00           H  
ATOM   1128  OG  SER    83      68.296 110.957  73.345  1.00  0.00           O  
ATOM   1129  HG  SER    83      67.874 111.235  74.161  1.00  0.00           H  
ATOM   1130  C   SER    83      68.911 108.002  74.102  1.00  0.00           C  
ATOM   1131  O   SER    83      68.086 107.934  73.165  1.00  0.00           O  
ATOM   1132  N   SER    84      68.925 106.858  74.782  1.00  0.00           N  
ATOM   1133  H   SER    84      68.502 106.098  74.269  1.00  0.00           H  
ATOM   1134  CA  SER    84      69.731 106.437  75.940  1.00  0.00           C  
ATOM   1135  HA  SER    84      70.093 107.285  76.522  1.00  0.00           H  
ATOM   1136  CB  SER    84      68.792 105.790  76.998  1.00  0.00           C  
ATOM   1137  HB2 SER    84      69.367 105.659  77.914  1.00  0.00           H  
ATOM   1138  HB3 SER    84      68.090 106.589  77.242  1.00  0.00           H  
ATOM   1139  OG  SER    84      68.256 104.576  76.423  1.00  0.00           O  
ATOM   1140  HG  SER    84      68.188 103.909  77.109  1.00  0.00           H  
ATOM   1141  C   SER    84      70.829 105.416  75.556  1.00  0.00           C  
ATOM   1142  O   SER    84      71.677 104.986  76.360  1.00  0.00           O  
ATOM   1143  N   GLN    85      70.976 105.048  74.245  1.00  0.00           N  
ATOM   1144  H   GLN    85      70.430 105.537  73.551  1.00  0.00           H  
ATOM   1145  CA  GLN    85      71.987 104.096  73.632  1.00  0.00           C  
ATOM   1146  HA  GLN    85      72.840 104.113  74.311  1.00  0.00           H  
ATOM   1147  CB  GLN    85      71.351 102.670  73.532  1.00  0.00           C  
ATOM   1148  HB2 GLN    85      70.436 102.666  72.940  1.00  0.00           H  
ATOM   1149  HB3 GLN    85      72.035 102.017  72.989  1.00  0.00           H  
ATOM   1150  CG  GLN    85      70.917 102.054  74.896  1.00  0.00           C  
ATOM   1151  HG2 GLN    85      70.176 102.644  75.435  1.00  0.00           H  
ATOM   1152  HG3 GLN    85      70.317 101.189  74.613  1.00  0.00           H  
ATOM   1153  CD  GLN    85      72.053 101.614  75.793  1.00  0.00           C  
ATOM   1154  OE1 GLN    85      73.197 101.668  75.509  1.00  0.00           O  
ATOM   1155  NE2 GLN    85      71.782 101.183  77.015  1.00  0.00           N  
ATOM   1156 HE21 GLN    85      72.474 100.755  77.614  1.00  0.00           H  
ATOM   1157 HE22 GLN    85      70.823 101.238  77.328  1.00  0.00           H  
ATOM   1158  C   GLN    85      72.508 104.465  72.243  1.00  0.00           C  
ATOM   1159  O   GLN    85      73.694 104.337  71.940  1.00  0.00           O  
ATOM   1160  N   SER    86      71.619 104.894  71.306  1.00  0.00           N  
ATOM   1161  H   SER    86      70.674 105.090  71.603  1.00  0.00           H  
ATOM   1162  CA  SER    86      71.795 105.227  69.836  1.00  0.00           C  
ATOM   1163  HA  SER    86      70.988 104.736  69.291  1.00  0.00           H  
ATOM   1164  CB  SER    86      71.769 106.701  69.563  1.00  0.00           C  
ATOM   1165  HB2 SER    86      72.726 107.135  69.852  1.00  0.00           H  
ATOM   1166  HB3 SER    86      71.792 106.907  68.493  1.00  0.00           H  
ATOM   1167  OG  SER    86      70.668 107.357  70.194  1.00  0.00           O  
ATOM   1168  HG  SER    86      71.040 107.529  71.062  1.00  0.00           H  
ATOM   1169  C   SER    86      73.037 104.567  69.169  1.00  0.00           C  
ATOM   1170  O   SER    86      73.974 105.235  68.817  1.00  0.00           O  
ATOM   1171  N   SER    87      72.950 103.246  69.014  1.00  0.00           N  
ATOM   1172  H   SER    87      72.156 102.732  69.370  1.00  0.00           H  
ATOM   1173  CA  SER    87      74.187 102.443  68.890  1.00  0.00           C  
ATOM   1174  HA  SER    87      74.961 102.941  69.474  1.00  0.00           H  
ATOM   1175  CB  SER    87      73.990 101.112  69.610  1.00  0.00           C  
ATOM   1176  HB2 SER    87      74.908 100.529  69.542  1.00  0.00           H  
ATOM   1177  HB3 SER    87      73.688 101.125  70.657  1.00  0.00           H  
ATOM   1178  OG  SER    87      73.045 100.442  68.842  1.00  0.00           O  
ATOM   1179  HG  SER    87      72.778  99.648  69.312  1.00  0.00           H  
ATOM   1180  C   SER    87      74.754 102.336  67.496  1.00  0.00           C  
ATOM   1181  O   SER    87      75.832 101.799  67.308  1.00  0.00           O  
ATOM   1182  N   GLN    88      74.082 102.821  66.410  1.00  0.00           N  
ATOM   1183  H   GLN    88      73.251 103.312  66.706  1.00  0.00           H  
ATOM   1184  CA  GLN    88      74.331 102.691  64.926  1.00  0.00           C  
ATOM   1185  HA  GLN    88      73.460 103.069  64.391  1.00  0.00           H  
ATOM   1186  CB  GLN    88      75.532 103.519  64.462  1.00  0.00           C  
ATOM   1187  HB2 GLN    88      76.372 103.274  65.111  1.00  0.00           H  
ATOM   1188  HB3 GLN    88      75.788 103.344  63.418  1.00  0.00           H  
ATOM   1189  CG  GLN    88      75.275 105.012  64.561  1.00  0.00           C  
ATOM   1190  HG2 GLN    88      74.569 105.200  63.752  1.00  0.00           H  
ATOM   1191  HG3 GLN    88      74.740 105.277  65.473  1.00  0.00           H  
ATOM   1192  CD  GLN    88      76.561 105.852  64.490  1.00  0.00           C  
ATOM   1193  OE1 GLN    88      77.647 105.325  64.089  1.00  0.00           O  
ATOM   1194  NE2 GLN    88      76.520 107.152  64.644  1.00  0.00           N  
ATOM   1195 HE21 GLN    88      75.632 107.622  64.745  1.00  0.00           H  
ATOM   1196 HE22 GLN    88      77.341 107.628  64.299  1.00  0.00           H  
ATOM   1197  C   GLN    88      74.403 101.208  64.593  1.00  0.00           C  
ATOM   1198  O   GLN    88      75.321 100.778  63.901  1.00  0.00           O  
ATOM   1199  N   SER    89      73.446 100.377  64.992  1.00  0.00           N  
ATOM   1200  H   SER    89      72.715 100.775  65.566  1.00  0.00           H  
ATOM   1201  CA  SER    89      73.448  98.947  64.784  1.00  0.00           C  
ATOM   1202  HA  SER    89      74.453  98.525  64.755  1.00  0.00           H  
ATOM   1203  CB  SER    89      72.612  98.351  65.925  1.00  0.00           C  
ATOM   1204  HB2 SER    89      72.935  97.325  66.105  1.00  0.00           H  
ATOM   1205  HB3 SER    89      72.869  98.823  66.873  1.00  0.00           H  
ATOM   1206  OG  SER    89      71.168  98.291  65.686  1.00  0.00           O  
ATOM   1207  HG  SER    89      70.822  99.129  66.002  1.00  0.00           H  
ATOM   1208  C   SER    89      72.991  98.623  63.404  1.00  0.00           C  
ATOM   1209  O   SER    89      72.657  99.451  62.533  1.00  0.00           O  
ATOM   1210  N   SER    90      72.939  97.342  63.100  1.00  0.00           N  
ATOM   1211  H   SER    90      73.245  96.715  63.830  1.00  0.00           H  
ATOM   1212  CA  SER    90      72.417  96.779  61.794  1.00  0.00           C  
ATOM   1213  HA  SER    90      71.923  97.556  61.211  1.00  0.00           H  
ATOM   1214  CB  SER    90      73.648  96.435  61.003  1.00  0.00           C  
ATOM   1215  HB2 SER    90      73.390  96.030  60.025  1.00  0.00           H  
ATOM   1216  HB3 SER    90      74.206  97.338  60.754  1.00  0.00           H  
ATOM   1217  OG  SER    90      74.470  95.489  61.628  1.00  0.00           O  
ATOM   1218  HG  SER    90      75.103  96.030  62.105  1.00  0.00           H  
ATOM   1219  C   SER    90      71.434  95.554  62.007  1.00  0.00           C  
ATOM   1220  O   SER    90      71.158  94.864  61.039  1.00  0.00           O  
ATOM   1221  N   TYR    91      70.920  95.274  63.199  1.00  0.00           N  
ATOM   1222  H   TYR    91      71.201  95.806  64.011  1.00  0.00           H  
ATOM   1223  CA  TYR    91      69.742  94.388  63.356  1.00  0.00           C  
ATOM   1224  HA  TYR    91      70.175  93.445  63.021  1.00  0.00           H  
ATOM   1225  CB  TYR    91      69.312  94.258  64.787  1.00  0.00           C  
ATOM   1226  HB2 TYR    91      68.821  95.179  65.101  1.00  0.00           H  
ATOM   1227  HB3 TYR    91      68.596  93.439  64.859  1.00  0.00           H  
ATOM   1228  CG  TYR    91      70.409  93.907  65.722  1.00  0.00           C  
ATOM   1229  CD1 TYR    91      71.261  92.799  65.567  1.00  0.00           C  
ATOM   1230  HD1 TYR    91      71.046  92.117  64.758  1.00  0.00           H  
ATOM   1231  CE1 TYR    91      72.199  92.385  66.498  1.00  0.00           C  
ATOM   1232  HE1 TYR    91      72.632  91.400  66.410  1.00  0.00           H  
ATOM   1233  CZ  TYR    91      72.469  93.194  67.609  1.00  0.00           C  
ATOM   1234  OH  TYR    91      73.293  92.722  68.606  1.00  0.00           O  
ATOM   1235  HH  TYR    91      73.821  92.012  68.234  1.00  0.00           H  
ATOM   1236  CE2 TYR    91      71.790  94.421  67.738  1.00  0.00           C  
ATOM   1237  HE2 TYR    91      72.010  95.105  68.545  1.00  0.00           H  
ATOM   1238  CD2 TYR    91      70.718  94.766  66.850  1.00  0.00           C  
ATOM   1239  HD2 TYR    91      70.290  95.750  66.976  1.00  0.00           H  
ATOM   1240  C   TYR    91      68.557  94.705  62.407  1.00  0.00           C  
ATOM   1241  O   TYR    91      68.077  95.867  62.118  1.00  0.00           O  
ATOM   1242  N   GLY    92      67.904  93.713  61.887  1.00  0.00           N  
ATOM   1243  H   GLY    92      67.019  93.874  61.426  1.00  0.00           H  
ATOM   1244  CA  GLY    92      68.239  92.281  61.905  1.00  0.00           C  
ATOM   1245  HA2 GLY    92      67.538  91.877  61.174  1.00  0.00           H  
ATOM   1246  HA3 GLY    92      69.275  92.055  61.653  1.00  0.00           H  
ATOM   1247  C   GLY    92      67.894  91.569  63.184  1.00  0.00           C  
ATOM   1248  O   GLY    92      66.878  91.761  63.851  1.00  0.00           O  
ATOM   1249  N   GLN    93      68.884  90.778  63.633  1.00  0.00           N  
ATOM   1250  H   GLN    93      69.757  90.653  63.141  1.00  0.00           H  
ATOM   1251  CA  GLN    93      68.717  89.990  64.844  1.00  0.00           C  
ATOM   1252  HA  GLN    93      68.383  90.703  65.598  1.00  0.00           H  
ATOM   1253  CB  GLN    93      67.629  88.849  64.634  1.00  0.00           C  
ATOM   1254  HB2 GLN    93      67.063  89.022  63.719  1.00  0.00           H  
ATOM   1255  HB3 GLN    93      68.122  87.879  64.574  1.00  0.00           H  
ATOM   1256  CG  GLN    93      66.553  88.762  65.724  1.00  0.00           C  
ATOM   1257  HG2 GLN    93      66.043  89.725  65.739  1.00  0.00           H  
ATOM   1258  HG3 GLN    93      65.981  87.865  65.487  1.00  0.00           H  
ATOM   1259  CD  GLN    93      67.287  88.560  67.071  1.00  0.00           C  
ATOM   1260  OE1 GLN    93      67.894  87.483  67.331  1.00  0.00           O  
ATOM   1261  NE2 GLN    93      67.359  89.441  68.012  1.00  0.00           N  
ATOM   1262 HE21 GLN    93      67.572  89.122  68.946  1.00  0.00           H  
ATOM   1263 HE22 GLN    93      67.086  90.414  68.009  1.00  0.00           H  
ATOM   1264  C   GLN    93      70.057  89.509  65.448  1.00  0.00           C  
ATOM   1265  O   GLN    93      70.989  89.338  64.653  1.00  0.00           O  
ATOM   1266  N   GLN    94      70.228  89.405  66.776  1.00  0.00           N  
ATOM   1267  H   GLN    94      69.429  89.585  67.368  1.00  0.00           H  
ATOM   1268  CA  GLN    94      71.517  88.842  67.316  1.00  0.00           C  
ATOM   1269  HA  GLN    94      72.313  89.281  66.714  1.00  0.00           H  
ATOM   1270  CB  GLN    94      71.725  89.270  68.853  1.00  0.00           C  
ATOM   1271  HB2 GLN    94      71.521  90.336  68.952  1.00  0.00           H  
ATOM   1272  HB3 GLN    94      70.931  88.784  69.419  1.00  0.00           H  
ATOM   1273  CG  GLN    94      72.983  88.799  69.550  1.00  0.00           C  
ATOM   1274  HG2 GLN    94      72.808  88.994  70.608  1.00  0.00           H  
ATOM   1275  HG3 GLN    94      73.170  87.733  69.421  1.00  0.00           H  
ATOM   1276  CD  GLN    94      74.181  89.592  69.093  1.00  0.00           C  
ATOM   1277  OE1 GLN    94      74.231  90.245  68.074  1.00  0.00           O  
ATOM   1278  NE2 GLN    94      75.153  89.540  69.965  1.00  0.00           N  
ATOM   1279 HE21 GLN    94      74.875  89.059  70.808  1.00  0.00           H  
ATOM   1280 HE22 GLN    94      76.068  89.967  69.956  1.00  0.00           H  
ATOM   1281  C   GLN    94      71.654  87.301  67.182  1.00  0.00           C  
ATOM   1282  O   GLN    94      72.787  86.842  67.154  1.00  0.00           O  
ATOM   1283  N   SER    95      70.582  86.455  67.044  1.00  0.00           N  
ATOM   1284  H   SER    95      69.653  86.847  66.980  1.00  0.00           H  
ATOM   1285  CA  SER    95      70.650  84.947  66.919  1.00  0.00           C  
ATOM   1286  HA  SER    95      71.501  84.549  67.472  1.00  0.00           H  
ATOM   1287  CB  SER    95      69.355  84.493  67.560  1.00  0.00           C  
ATOM   1288  HB2 SER    95      69.190  85.001  68.510  1.00  0.00           H  
ATOM   1289  HB3 SER    95      68.581  84.817  66.865  1.00  0.00           H  
ATOM   1290  OG  SER    95      69.288  83.108  67.712  1.00  0.00           O  
ATOM   1291  HG  SER    95      69.867  82.955  68.462  1.00  0.00           H  
ATOM   1292  C   SER    95      70.840  84.621  65.457  1.00  0.00           C  
ATOM   1293  O   SER    95      71.684  85.222  64.736  1.00  0.00           O  
ATOM   1294  N   SER    96      70.183  83.546  65.040  1.00  0.00           N  
ATOM   1295  H   SER    96      69.666  83.136  65.805  1.00  0.00           H  
ATOM   1296  CA  SER    96      70.159  82.900  63.729  1.00  0.00           C  
ATOM   1297  HA  SER    96      70.519  83.651  63.026  1.00  0.00           H  
ATOM   1298  CB  SER    96      71.228  81.802  63.853  1.00  0.00           C  
ATOM   1299  HB2 SER    96      72.195  82.252  64.078  1.00  0.00           H  
ATOM   1300  HB3 SER    96      70.960  81.144  64.679  1.00  0.00           H  
ATOM   1301  OG  SER    96      71.400  81.027  62.726  1.00  0.00           O  
ATOM   1302  HG  SER    96      70.690  80.403  62.562  1.00  0.00           H  
ATOM   1303  C   SER    96      68.820  82.210  63.440  1.00  0.00           C  
ATOM   1304  O   SER    96      68.423  81.268  64.114  1.00  0.00           O  
ATOM   1305  N   TYR    97      68.036  82.690  62.390  1.00  0.00           N  
ATOM   1306  H   TYR    97      67.340  81.992  62.169  1.00  0.00           H  
ATOM   1307  CA  TYR    97      68.043  83.978  61.698  1.00  0.00           C  
ATOM   1308  HA  TYR    97      67.048  84.045  61.258  1.00  0.00           H  
ATOM   1309  CB  TYR    97      68.279  85.247  62.580  1.00  0.00           C  
ATOM   1310  HB2 TYR    97      67.419  85.322  63.245  1.00  0.00           H  
ATOM   1311  HB3 TYR    97      69.154  85.136  63.221  1.00  0.00           H  
ATOM   1312  CG  TYR    97      68.566  86.428  61.708  1.00  0.00           C  
ATOM   1313  CD1 TYR    97      69.874  86.769  61.409  1.00  0.00           C  
ATOM   1314  HD1 TYR    97      70.710  86.150  61.700  1.00  0.00           H  
ATOM   1315  CE1 TYR    97      70.108  87.946  60.721  1.00  0.00           C  
ATOM   1316  HE1 TYR    97      71.082  88.333  60.462  1.00  0.00           H  
ATOM   1317  CZ  TYR    97      69.056  88.803  60.307  1.00  0.00           C  
ATOM   1318  OH  TYR    97      69.338  90.002  59.750  1.00  0.00           O  
ATOM   1319  HH  TYR    97      70.262  90.222  59.614  1.00  0.00           H  
ATOM   1320  CE2 TYR    97      67.755  88.493  60.654  1.00  0.00           C  
ATOM   1321  HE2 TYR    97      66.927  89.131  60.383  1.00  0.00           H  
ATOM   1322  CD2 TYR    97      67.504  87.263  61.332  1.00  0.00           C  
ATOM   1323  HD2 TYR    97      66.493  86.889  61.410  1.00  0.00           H  
ATOM   1324  C   TYR    97      69.017  84.031  60.486  1.00  0.00           C  
ATOM   1325  O   TYR    97      70.146  83.652  60.661  1.00  0.00           O  
ATOM   1326  N   PRO    98      68.593  84.434  59.255  1.00  0.00           N  
ATOM   1327  CD  PRO    98      69.465  85.009  58.241  1.00  0.00           C  
ATOM   1328  HD2 PRO    98      70.029  84.308  57.626  1.00  0.00           H  
ATOM   1329  HD3 PRO    98      70.241  85.552  58.780  1.00  0.00           H  
ATOM   1330  CG  PRO    98      68.555  85.897  57.402  1.00  0.00           C  
ATOM   1331  HG2 PRO    98      68.953  86.122  56.412  1.00  0.00           H  
ATOM   1332  HG3 PRO    98      68.347  86.849  57.890  1.00  0.00           H  
ATOM   1333  CB  PRO    98      67.224  85.067  57.446  1.00  0.00           C  
ATOM   1334  HB2 PRO    98      67.327  84.236  56.748  1.00  0.00           H  
ATOM   1335  HB3 PRO    98      66.347  85.615  57.100  1.00  0.00           H  
ATOM   1336  CA  PRO    98      67.186  84.536  58.887  1.00  0.00           C  
ATOM   1337  HA  PRO    98      66.585  85.261  59.436  1.00  0.00           H  
ATOM   1338  C   PRO    98      66.395  83.226  58.829  1.00  0.00           C  
ATOM   1339  O   PRO    98      66.979  82.177  59.019  1.00  0.00           O  
ATOM   1340  N   GLY    99      65.081  83.231  58.572  1.00  0.00           N  
ATOM   1341  H   GLY    99      64.666  84.064  58.179  1.00  0.00           H  
ATOM   1342  CA  GLY    99      64.313  81.942  58.485  1.00  0.00           C  
ATOM   1343  HA2 GLY    99      64.829  81.198  59.092  1.00  0.00           H  
ATOM   1344  HA3 GLY    99      63.350  82.030  58.988  1.00  0.00           H  
ATOM   1345  C   GLY    99      64.268  81.262  57.143  1.00  0.00           C  
ATOM   1346  O   GLY    99      65.028  81.661  56.236  1.00  0.00           O  
ATOM   1347  N   TYR   100      63.397  80.298  56.919  1.00  0.00           N  
ATOM   1348  H   TYR   100      62.853  80.150  57.756  1.00  0.00           H  
ATOM   1349  CA  TYR   100      63.367  79.343  55.791  1.00  0.00           C  
ATOM   1350  HA  TYR   100      64.284  78.758  55.719  1.00  0.00           H  
ATOM   1351  CB  TYR   100      62.278  78.296  56.188  1.00  0.00           C  
ATOM   1352  HB2 TYR   100      62.432  77.955  57.212  1.00  0.00           H  
ATOM   1353  HB3 TYR   100      61.291  78.758  56.178  1.00  0.00           H  
ATOM   1354  CG  TYR   100      62.097  77.058  55.267  1.00  0.00           C  
ATOM   1355  CD1 TYR   100      63.169  76.328  54.797  1.00  0.00           C  
ATOM   1356  HD1 TYR   100      64.185  76.685  54.872  1.00  0.00           H  
ATOM   1357  CE1 TYR   100      62.889  75.115  54.068  1.00  0.00           C  
ATOM   1358  HE1 TYR   100      63.699  74.544  53.640  1.00  0.00           H  
ATOM   1359  CZ  TYR   100      61.525  74.691  53.781  1.00  0.00           C  
ATOM   1360  OH  TYR   100      61.290  73.575  53.203  1.00  0.00           O  
ATOM   1361  HH  TYR   100      61.930  73.422  52.504  1.00  0.00           H  
ATOM   1362  CE2 TYR   100      60.540  75.487  54.220  1.00  0.00           C  
ATOM   1363  HE2 TYR   100      59.519  75.252  53.957  1.00  0.00           H  
ATOM   1364  CD2 TYR   100      60.797  76.630  55.012  1.00  0.00           C  
ATOM   1365  HD2 TYR   100      59.980  77.228  55.387  1.00  0.00           H  
ATOM   1366  C   TYR   100      63.104  80.012  54.415  1.00  0.00           C  
ATOM   1367  O   TYR   100      63.680  79.577  53.451  1.00  0.00           O  
ATOM   1368  N   GLY   101      62.253  81.136  54.387  1.00  0.00           N  
ATOM   1369  H   GLY   101      61.515  81.207  55.074  1.00  0.00           H  
ATOM   1370  CA  GLY   101      62.388  82.236  53.424  1.00  0.00           C  
ATOM   1371  HA2 GLY   101      61.940  83.137  53.843  1.00  0.00           H  
ATOM   1372  HA3 GLY   101      63.455  82.451  53.362  1.00  0.00           H  
ATOM   1373  C   GLY   101      61.674  82.010  52.072  1.00  0.00           C  
ATOM   1374  O   GLY   101      60.864  81.119  51.865  1.00  0.00           O  
ATOM   1375  N   GLN   102      61.783  83.000  51.184  1.00  0.00           N  
ATOM   1376  H   GLN   102      62.394  83.751  51.472  1.00  0.00           H  
ATOM   1377  CA  GLN   102      61.171  83.014  49.833  1.00  0.00           C  
ATOM   1378  HA  GLN   102      60.175  82.590  49.963  1.00  0.00           H  
ATOM   1379  CB  GLN   102      60.824  84.482  49.512  1.00  0.00           C  
ATOM   1380  HB2 GLN   102      60.383  84.898  50.418  1.00  0.00           H  
ATOM   1381  HB3 GLN   102      61.725  85.023  49.223  1.00  0.00           H  
ATOM   1382  CG  GLN   102      59.876  84.550  48.288  1.00  0.00           C  
ATOM   1383  HG2 GLN   102      60.492  84.207  47.456  1.00  0.00           H  
ATOM   1384  HG3 GLN   102      59.019  83.877  48.314  1.00  0.00           H  
ATOM   1385  CD  GLN   102      59.377  85.988  48.081  1.00  0.00           C  
ATOM   1386  OE1 GLN   102      59.545  86.862  48.903  1.00  0.00           O  
ATOM   1387  NE2 GLN   102      58.712  86.247  47.007  1.00  0.00           N  
ATOM   1388 HE21 GLN   102      58.404  85.524  46.373  1.00  0.00           H  
ATOM   1389 HE22 GLN   102      58.323  87.179  47.030  1.00  0.00           H  
ATOM   1390  C   GLN   102      61.887  82.183  48.717  1.00  0.00           C  
ATOM   1391  O   GLN   102      61.436  81.783  47.629  1.00  0.00           O  
ATOM   1392  N   GLN   103      63.193  81.908  49.017  1.00  0.00           N  
ATOM   1393  H   GLN   103      63.620  82.374  49.805  1.00  0.00           H  
ATOM   1394  CA  GLN   103      63.942  80.914  48.216  1.00  0.00           C  
ATOM   1395  HA  GLN   103      63.608  81.146  47.204  1.00  0.00           H  
ATOM   1396  CB  GLN   103      65.408  81.141  48.230  1.00  0.00           C  
ATOM   1397  HB2 GLN   103      65.834  81.255  49.226  1.00  0.00           H  
ATOM   1398  HB3 GLN   103      65.742  80.329  47.584  1.00  0.00           H  
ATOM   1399  CG  GLN   103      65.763  82.402  47.371  1.00  0.00           C  
ATOM   1400  HG2 GLN   103      65.691  82.272  46.291  1.00  0.00           H  
ATOM   1401  HG3 GLN   103      65.186  83.232  47.781  1.00  0.00           H  
ATOM   1402  CD  GLN   103      67.252  82.658  47.480  1.00  0.00           C  
ATOM   1403  OE1 GLN   103      67.964  81.702  47.677  1.00  0.00           O  
ATOM   1404  NE2 GLN   103      67.771  83.873  47.297  1.00  0.00           N  
ATOM   1405 HE21 GLN   103      68.749  84.029  47.494  1.00  0.00           H  
ATOM   1406 HE22 GLN   103      67.278  84.699  46.988  1.00  0.00           H  
ATOM   1407  C   GLN   103      63.598  79.405  48.586  1.00  0.00           C  
ATOM   1408  O   GLN   103      63.367  79.089  49.723  1.00  0.00           O  
ATOM   1409  N   PRO   104      63.398  78.489  47.587  1.00  0.00           N  
ATOM   1410  CD  PRO   104      63.879  78.699  46.264  1.00  0.00           C  
ATOM   1411  HD2 PRO   104      64.909  79.053  46.202  1.00  0.00           H  
ATOM   1412  HD3 PRO   104      63.262  79.416  45.724  1.00  0.00           H  
ATOM   1413  CG  PRO   104      63.730  77.372  45.597  1.00  0.00           C  
ATOM   1414  HG2 PRO   104      64.756  77.005  45.569  1.00  0.00           H  
ATOM   1415  HG3 PRO   104      63.381  77.374  44.565  1.00  0.00           H  
ATOM   1416  CB  PRO   104      62.736  76.479  46.465  1.00  0.00           C  
ATOM   1417  HB2 PRO   104      62.978  75.432  46.281  1.00  0.00           H  
ATOM   1418  HB3 PRO   104      61.722  76.601  46.086  1.00  0.00           H  
ATOM   1419  CA  PRO   104      63.002  77.086  47.855  1.00  0.00           C  
ATOM   1420  HA  PRO   104      62.094  77.057  48.457  1.00  0.00           H  
ATOM   1421  C   PRO   104      64.104  76.271  48.620  1.00  0.00           C  
ATOM   1422  O   PRO   104      65.232  76.378  48.190  1.00  0.00           O  
ATOM   1423  N   ALA   105      63.785  75.494  49.639  1.00  0.00           N  
ATOM   1424  H   ALA   105      62.820  75.467  49.935  1.00  0.00           H  
ATOM   1425  CA  ALA   105      64.828  74.940  50.483  1.00  0.00           C  
ATOM   1426  HA  ALA   105      65.659  74.619  49.854  1.00  0.00           H  
ATOM   1427  CB  ALA   105      65.322  75.975  51.545  1.00  0.00           C  
ATOM   1428  HB1 ALA   105      65.924  76.714  51.017  1.00  0.00           H  
ATOM   1429  HB2 ALA   105      64.446  76.488  51.944  1.00  0.00           H  
ATOM   1430  HB3 ALA   105      66.002  75.492  52.246  1.00  0.00           H  
ATOM   1431  C   ALA   105      64.361  73.614  51.072  1.00  0.00           C  
ATOM   1432  O   ALA   105      63.146  73.410  51.132  1.00  0.00           O  
ATOM   1433  N   PRO   106      65.253  72.635  51.426  1.00  0.00           N  
ATOM   1434  CD  PRO   106      66.746  72.715  51.418  1.00  0.00           C  
ATOM   1435  HD2 PRO   106      67.071  73.362  52.233  1.00  0.00           H  
ATOM   1436  HD3 PRO   106      67.133  72.994  50.438  1.00  0.00           H  
ATOM   1437  CG  PRO   106      67.268  71.329  51.692  1.00  0.00           C  
ATOM   1438  HG2 PRO   106      68.167  71.565  52.263  1.00  0.00           H  
ATOM   1439  HG3 PRO   106      67.358  70.818  50.734  1.00  0.00           H  
ATOM   1440  CB  PRO   106      66.163  70.699  52.545  1.00  0.00           C  
ATOM   1441  HB2 PRO   106      66.442  71.001  53.555  1.00  0.00           H  
ATOM   1442  HB3 PRO   106      66.161  69.611  52.467  1.00  0.00           H  
ATOM   1443  CA  PRO   106      64.857  71.326  51.929  1.00  0.00           C  
ATOM   1444  HA  PRO   106      64.628  70.801  51.001  1.00  0.00           H  
ATOM   1445  C   PRO   106      63.639  71.239  52.839  1.00  0.00           C  
ATOM   1446  O   PRO   106      63.720  71.768  53.949  1.00  0.00           O  
ATOM   1447  N   SER   107      62.560  70.608  52.404  1.00  0.00           N  
ATOM   1448  H   SER   107      62.823  70.124  51.557  1.00  0.00           H  
ATOM   1449  CA  SER   107      61.404  70.197  53.202  1.00  0.00           C  
ATOM   1450  HA  SER   107      60.856  71.043  53.616  1.00  0.00           H  
ATOM   1451  CB  SER   107      60.342  69.432  52.364  1.00  0.00           C  
ATOM   1452  HB2 SER   107      60.653  68.440  52.036  1.00  0.00           H  
ATOM   1453  HB3 SER   107      59.489  69.332  53.035  1.00  0.00           H  
ATOM   1454  OG  SER   107      59.840  70.155  51.181  1.00  0.00           O  
ATOM   1455  HG  SER   107      59.135  70.723  51.501  1.00  0.00           H  
ATOM   1456  C   SER   107      61.804  69.153  54.288  1.00  0.00           C  
ATOM   1457  O   SER   107      61.138  69.113  55.333  1.00  0.00           O  
ATOM   1458  N   SER   108      62.819  68.334  53.983  1.00  0.00           N  
ATOM   1459  H   SER   108      63.315  68.421  53.108  1.00  0.00           H  
ATOM   1460  CA  SER   108      63.391  67.345  54.890  1.00  0.00           C  
ATOM   1461  HA  SER   108      62.606  66.782  55.395  1.00  0.00           H  
ATOM   1462  CB  SER   108      64.197  66.397  54.127  1.00  0.00           C  
ATOM   1463  HB2 SER   108      64.617  65.670  54.822  1.00  0.00           H  
ATOM   1464  HB3 SER   108      63.596  65.820  53.424  1.00  0.00           H  
ATOM   1465  OG  SER   108      65.166  67.122  53.427  1.00  0.00           O  
ATOM   1466  HG  SER   108      66.002  66.889  53.837  1.00  0.00           H  
ATOM   1467  C   SER   108      64.170  67.957  56.061  1.00  0.00           C  
ATOM   1468  O   SER   108      64.941  68.895  55.776  1.00  0.00           O  
ATOM   1469  N   THR   109      64.028  67.389  57.246  1.00  0.00           N  
ATOM   1470  H   THR   109      63.244  66.753  57.282  1.00  0.00           H  
ATOM   1471  CA  THR   109      64.778  67.766  58.490  1.00  0.00           C  
ATOM   1472  HA  THR   109      65.601  68.426  58.217  1.00  0.00           H  
ATOM   1473  CB  THR   109      63.724  68.494  59.344  1.00  0.00           C  
ATOM   1474  HB  THR   109      64.066  68.665  60.364  1.00  0.00           H  
ATOM   1475  CG2 THR   109      63.369  69.852  58.853  1.00  0.00           C  
ATOM   1476 HG21 THR   109      63.163  69.952  57.787  1.00  0.00           H  
ATOM   1477 HG22 THR   109      62.515  70.173  59.449  1.00  0.00           H  
ATOM   1478 HG23 THR   109      64.227  70.495  59.049  1.00  0.00           H  
ATOM   1479  OG1 THR   109      62.505  67.780  59.485  1.00  0.00           O  
ATOM   1480  HG1 THR   109      62.163  67.696  58.592  1.00  0.00           H  
ATOM   1481  C   THR   109      65.491  66.650  59.339  1.00  0.00           C  
ATOM   1482  O   THR   109      65.316  65.434  59.093  1.00  0.00           O  
ATOM   1483  N   SER   110      66.269  67.083  60.392  1.00  0.00           N  
ATOM   1484  H   SER   110      66.234  68.084  60.525  1.00  0.00           H  
ATOM   1485  CA  SER   110      66.891  66.099  61.345  1.00  0.00           C  
ATOM   1486  HA  SER   110      67.358  65.266  60.821  1.00  0.00           H  
ATOM   1487  CB  SER   110      67.921  66.824  62.215  1.00  0.00           C  
ATOM   1488  HB2 SER   110      67.453  67.613  62.803  1.00  0.00           H  
ATOM   1489  HB3 SER   110      68.331  66.029  62.838  1.00  0.00           H  
ATOM   1490  OG  SER   110      69.004  67.334  61.375  1.00  0.00           O  
ATOM   1491  HG  SER   110      68.758  68.199  61.039  1.00  0.00           H  
ATOM   1492  C   SER   110      65.837  65.529  62.265  1.00  0.00           C  
ATOM   1493  O   SER   110      64.858  66.249  62.650  1.00  0.00           O  
ATOM   1494  N   GLY   111      65.989  64.340  62.791  1.00  0.00           N  
ATOM   1495  H   GLY   111      66.894  63.911  62.658  1.00  0.00           H  
ATOM   1496  CA  GLY   111      65.161  63.744  63.917  1.00  0.00           C  
ATOM   1497  HA2 GLY   111      64.120  63.614  63.623  1.00  0.00           H  
ATOM   1498  HA3 GLY   111      65.599  62.789  64.206  1.00  0.00           H  
ATOM   1499  C   GLY   111      65.226  64.624  65.212  1.00  0.00           C  
ATOM   1500  O   GLY   111      66.018  65.593  65.320  1.00  0.00           O  
ATOM   1501  N   SER   112      64.549  64.271  66.305  1.00  0.00           N  
ATOM   1502  H   SER   112      64.909  64.722  67.134  1.00  0.00           H  
ATOM   1503  CA  SER   112      63.635  63.095  66.523  1.00  0.00           C  
ATOM   1504  HA  SER   112      64.221  62.176  66.544  1.00  0.00           H  
ATOM   1505  CB  SER   112      62.906  63.346  67.823  1.00  0.00           C  
ATOM   1506  HB2 SER   112      62.669  64.410  67.833  1.00  0.00           H  
ATOM   1507  HB3 SER   112      61.983  62.766  67.811  1.00  0.00           H  
ATOM   1508  OG  SER   112      63.849  63.157  68.899  1.00  0.00           O  
ATOM   1509  HG  SER   112      64.068  62.224  68.834  1.00  0.00           H  
ATOM   1510  C   SER   112      62.597  62.943  65.388  1.00  0.00           C  
ATOM   1511  O   SER   112      62.068  63.921  64.898  1.00  0.00           O  
ATOM   1512  N   TYR   113      62.224  61.706  65.043  1.00  0.00           N  
ATOM   1513  H   TYR   113      61.552  61.708  64.289  1.00  0.00           H  
ATOM   1514  CA  TYR   113      62.589  60.379  65.666  1.00  0.00           C  
ATOM   1515  HA  TYR   113      63.081  60.511  66.630  1.00  0.00           H  
ATOM   1516  CB  TYR   113      61.331  59.586  66.107  1.00  0.00           C  
ATOM   1517  HB2 TYR   113      60.634  59.534  65.270  1.00  0.00           H  
ATOM   1518  HB3 TYR   113      61.622  58.557  66.315  1.00  0.00           H  
ATOM   1519  CG  TYR   113      60.611  60.317  67.181  1.00  0.00           C  
ATOM   1520  CD1 TYR   113      59.643  61.333  66.777  1.00  0.00           C  
ATOM   1521  HD1 TYR   113      59.316  61.530  65.767  1.00  0.00           H  
ATOM   1522  CE1 TYR   113      59.136  62.198  67.724  1.00  0.00           C  
ATOM   1523  HE1 TYR   113      58.615  63.071  67.360  1.00  0.00           H  
ATOM   1524  CZ  TYR   113      59.536  62.118  69.088  1.00  0.00           C  
ATOM   1525  OH  TYR   113      59.147  63.134  69.918  1.00  0.00           O  
ATOM   1526  HH  TYR   113      58.337  63.547  69.609  1.00  0.00           H  
ATOM   1527  CE2 TYR   113      60.400  61.034  69.457  1.00  0.00           C  
ATOM   1528  HE2 TYR   113      60.724  60.845  70.470  1.00  0.00           H  
ATOM   1529  CD2 TYR   113      60.975  60.176  68.518  1.00  0.00           C  
ATOM   1530  HD2 TYR   113      61.730  59.453  68.791  1.00  0.00           H  
ATOM   1531  C   TYR   113      63.533  59.561  64.778  1.00  0.00           C  
ATOM   1532  O   TYR   113      63.445  59.587  63.539  1.00  0.00           O  
ATOM   1533  N   GLY   114      64.446  58.849  65.433  1.00  0.00           N  
ATOM   1534  H   GLY   114      64.458  58.764  66.439  1.00  0.00           H  
ATOM   1535  CA  GLY   114      65.395  57.947  64.829  1.00  0.00           C  
ATOM   1536  HA2 GLY   114      65.846  58.340  63.918  1.00  0.00           H  
ATOM   1537  HA3 GLY   114      66.138  57.846  65.620  1.00  0.00           H  
ATOM   1538  C   GLY   114      64.741  56.621  64.461  1.00  0.00           C  
ATOM   1539  O   GLY   114      63.651  56.297  64.911  1.00  0.00           O  
ATOM   1540  N   SER   115      65.363  55.759  63.660  1.00  0.00           N  
ATOM   1541  H   SER   115      64.884  54.922  63.362  1.00  0.00           H  
ATOM   1542  CA  SER   115      66.680  55.945  63.026  1.00  0.00           C  
ATOM   1543  HA  SER   115      67.250  56.713  63.548  1.00  0.00           H  
ATOM   1544  CB  SER   115      67.473  54.594  63.099  1.00  0.00           C  
ATOM   1545  HB2 SER   115      68.519  54.706  62.811  1.00  0.00           H  
ATOM   1546  HB3 SER   115      67.499  54.293  64.146  1.00  0.00           H  
ATOM   1547  OG  SER   115      66.875  53.566  62.383  1.00  0.00           O  
ATOM   1548  HG  SER   115      67.337  52.746  62.572  1.00  0.00           H  
ATOM   1549  C   SER   115      66.637  56.424  61.505  1.00  0.00           C  
ATOM   1550  O   SER   115      65.603  56.194  60.836  1.00  0.00           O  
ATOM   1551  N   SER   116      67.574  57.313  61.097  1.00  0.00           N  
ATOM   1552  H   SER   116      68.293  57.763  61.645  1.00  0.00           H  
ATOM   1553  CA  SER   116      67.545  57.795  59.717  1.00  0.00           C  
ATOM   1554  HA  SER   116      66.605  58.343  59.646  1.00  0.00           H  
ATOM   1555  CB  SER   116      68.660  58.820  59.563  1.00  0.00           C  
ATOM   1556  HB2 SER   116      68.193  59.632  59.006  1.00  0.00           H  
ATOM   1557  HB3 SER   116      68.898  59.208  60.554  1.00  0.00           H  
ATOM   1558  OG  SER   116      69.902  58.392  58.994  1.00  0.00           O  
ATOM   1559  HG  SER   116      70.482  58.247  59.745  1.00  0.00           H  
ATOM   1560  C   SER   116      67.673  56.797  58.586  1.00  0.00           C  
ATOM   1561  O   SER   116      68.295  55.735  58.707  1.00  0.00           O  
ATOM   1562  N   SER   117      67.115  57.143  57.412  1.00  0.00           N  
ATOM   1563  H   SER   117      66.556  57.982  57.479  1.00  0.00           H  
ATOM   1564  CA  SER   117      67.212  56.394  56.191  1.00  0.00           C  
ATOM   1565  HA  SER   117      68.263  56.182  55.998  1.00  0.00           H  
ATOM   1566  CB  SER   117      66.569  54.975  56.272  1.00  0.00           C  
ATOM   1567  HB2 SER   117      66.725  54.532  55.289  1.00  0.00           H  
ATOM   1568  HB3 SER   117      66.957  54.448  57.144  1.00  0.00           H  
ATOM   1569  OG  SER   117      65.199  55.120  56.414  1.00  0.00           O  
ATOM   1570  HG  SER   117      64.992  55.816  57.042  1.00  0.00           H  
ATOM   1571  C   SER   117      66.719  57.295  55.085  1.00  0.00           C  
ATOM   1572  O   SER   117      67.363  58.255  54.721  1.00  0.00           O  
ATOM   1573  N   GLN   118      65.628  56.912  54.403  1.00  0.00           N  
ATOM   1574  H   GLN   118      65.220  56.059  54.758  1.00  0.00           H  
ATOM   1575  CA  GLN   118      64.862  57.663  53.377  1.00  0.00           C  
ATOM   1576  HA  GLN   118      64.959  58.699  53.704  1.00  0.00           H  
ATOM   1577  CB  GLN   118      65.445  57.374  51.958  1.00  0.00           C  
ATOM   1578  HB2 GLN   118      65.081  56.381  51.697  1.00  0.00           H  
ATOM   1579  HB3 GLN   118      64.902  57.889  51.166  1.00  0.00           H  
ATOM   1580  CG  GLN   118      66.984  57.478  51.742  1.00  0.00           C  
ATOM   1581  HG2 GLN   118      67.519  56.776  52.382  1.00  0.00           H  
ATOM   1582  HG3 GLN   118      67.264  57.303  50.703  1.00  0.00           H  
ATOM   1583  CD  GLN   118      67.535  58.914  51.893  1.00  0.00           C  
ATOM   1584  OE1 GLN   118      66.791  59.819  52.194  1.00  0.00           O  
ATOM   1585  NE2 GLN   118      68.796  59.009  51.619  1.00  0.00           N  
ATOM   1586 HE21 GLN   118      69.274  58.132  51.472  1.00  0.00           H  
ATOM   1587 HE22 GLN   118      69.377  59.803  51.847  1.00  0.00           H  
ATOM   1588  C   GLN   118      63.369  57.287  53.343  1.00  0.00           C  
ATOM   1589  O   GLN   118      62.995  56.128  53.150  1.00  0.00           O  
ATOM   1590  N   SER   119      62.387  58.177  53.472  1.00  0.00           N  
ATOM   1591  H   SER   119      61.497  57.698  53.485  1.00  0.00           H  
ATOM   1592  CA  SER   119      62.424  59.636  53.564  1.00  0.00           C  
ATOM   1593  HA  SER   119      63.271  60.004  52.985  1.00  0.00           H  
ATOM   1594  CB  SER   119      61.163  60.135  52.926  1.00  0.00           C  
ATOM   1595  HB2 SER   119      61.125  61.222  53.003  1.00  0.00           H  
ATOM   1596  HB3 SER   119      61.105  59.925  51.858  1.00  0.00           H  
ATOM   1597  OG  SER   119      59.944  59.769  53.530  1.00  0.00           O  
ATOM   1598  HG  SER   119      60.080  59.398  54.405  1.00  0.00           H  
ATOM   1599  C   SER   119      62.611  60.090  54.985  1.00  0.00           C  
ATOM   1600  O   SER   119      63.098  59.374  55.869  1.00  0.00           O  
ATOM   1601  N   SER   120      62.215  61.292  55.274  1.00  0.00           N  
ATOM   1602  H   SER   120      62.041  61.991  54.566  1.00  0.00           H  
ATOM   1603  CA  SER   120      62.275  61.856  56.636  1.00  0.00           C  
ATOM   1604  HA  SER   120      62.888  61.332  57.370  1.00  0.00           H  
ATOM   1605  CB  SER   120      62.940  63.186  56.617  1.00  0.00           C  
ATOM   1606  HB2 SER   120      62.969  63.572  57.636  1.00  0.00           H  
ATOM   1607  HB3 SER   120      63.981  62.871  56.548  1.00  0.00           H  
ATOM   1608  OG  SER   120      62.607  64.008  55.539  1.00  0.00           O  
ATOM   1609  HG  SER   120      61.818  64.533  55.695  1.00  0.00           H  
ATOM   1610  C   SER   120      60.864  62.235  57.126  1.00  0.00           C  
ATOM   1611  O   SER   120      60.064  62.844  56.401  1.00  0.00           O  
ATOM   1612  N   SER   121      60.454  61.751  58.329  1.00  0.00           N  
ATOM   1613  H   SER   121      59.499  61.973  58.571  1.00  0.00           H  
ATOM   1614  CA  SER   121      61.306  61.023  59.310  1.00  0.00           C  
ATOM   1615  HA  SER   121      62.173  61.679  59.236  1.00  0.00           H  
ATOM   1616  CB  SER   121      60.768  61.095  60.767  1.00  0.00           C  
ATOM   1617  HB2 SER   121      59.837  60.530  60.795  1.00  0.00           H  
ATOM   1618  HB3 SER   121      61.542  60.793  61.472  1.00  0.00           H  
ATOM   1619  OG  SER   121      60.417  62.479  60.934  1.00  0.00           O  
ATOM   1620  HG  SER   121      59.812  62.467  61.679  1.00  0.00           H  
ATOM   1621  C   SER   121      61.609  59.600  58.980  1.00  0.00           C  
ATOM   1622  O   SER   121      62.700  59.119  59.240  1.00  0.00           O  
ATOM   1623  N   TYR   122      60.700  58.826  58.309  1.00  0.00           N  
ATOM   1624  H   TYR   122      59.979  59.332  57.815  1.00  0.00           H  
ATOM   1625  CA  TYR   122      60.860  57.428  57.958  1.00  0.00           C  
ATOM   1626  HA  TYR   122      61.875  57.233  58.303  1.00  0.00           H  
ATOM   1627  CB  TYR   122      59.901  56.615  58.867  1.00  0.00           C  
ATOM   1628  HB2 TYR   122      58.910  57.068  58.848  1.00  0.00           H  
ATOM   1629  HB3 TYR   122      59.796  55.597  58.491  1.00  0.00           H  
ATOM   1630  CG  TYR   122      60.209  56.738  60.321  1.00  0.00           C  
ATOM   1631  CD1 TYR   122      59.191  57.273  61.203  1.00  0.00           C  
ATOM   1632  HD1 TYR   122      58.222  57.526  60.799  1.00  0.00           H  
ATOM   1633  CE1 TYR   122      59.529  57.338  62.599  1.00  0.00           C  
ATOM   1634  HE1 TYR   122      58.736  57.633  63.270  1.00  0.00           H  
ATOM   1635  CZ  TYR   122      60.729  56.789  63.080  1.00  0.00           C  
ATOM   1636  OH  TYR   122      61.005  56.780  64.448  1.00  0.00           O  
ATOM   1637  HH  TYR   122      61.921  56.589  64.664  1.00  0.00           H  
ATOM   1638  CE2 TYR   122      61.757  56.397  62.193  1.00  0.00           C  
ATOM   1639  HE2 TYR   122      62.699  56.006  62.549  1.00  0.00           H  
ATOM   1640  CD2 TYR   122      61.457  56.356  60.812  1.00  0.00           C  
ATOM   1641  HD2 TYR   122      62.243  56.009  60.157  1.00  0.00           H  
ATOM   1642  C   TYR   122      60.627  57.132  56.491  1.00  0.00           C  
ATOM   1643  O   TYR   122      60.089  57.970  55.738  1.00  0.00           O  
ATOM   1644  N   GLY   123      61.018  55.988  55.925  1.00  0.00           N  
ATOM   1645  H   GLY   123      60.767  55.896  54.951  1.00  0.00           H  
ATOM   1646  CA  GLY   123      61.809  54.911  56.512  1.00  0.00           C  
ATOM   1647  HA2 GLY   123      62.773  55.273  56.868  1.00  0.00           H  
ATOM   1648  HA3 GLY   123      61.302  54.556  57.410  1.00  0.00           H  
ATOM   1649  C   GLY   123      62.103  53.742  55.581  1.00  0.00           C  
ATOM   1650  O   GLY   123      61.314  53.374  54.661  1.00  0.00           O  
ATOM   1651  N   GLN   124      63.143  53.043  55.839  1.00  0.00           N  
ATOM   1652  H   GLN   124      63.826  53.375  56.505  1.00  0.00           H  
ATOM   1653  CA  GLN   124      63.508  51.897  55.082  1.00  0.00           C  
ATOM   1654  HA  GLN   124      62.762  51.632  54.332  1.00  0.00           H  
ATOM   1655  CB  GLN   124      64.860  52.079  54.291  1.00  0.00           C  
ATOM   1656  HB2 GLN   124      65.615  52.422  54.998  1.00  0.00           H  
ATOM   1657  HB3 GLN   124      65.143  51.116  53.866  1.00  0.00           H  
ATOM   1658  CG  GLN   124      64.571  53.070  53.123  1.00  0.00           C  
ATOM   1659  HG2 GLN   124      63.591  52.874  52.686  1.00  0.00           H  
ATOM   1660  HG3 GLN   124      64.651  54.103  53.462  1.00  0.00           H  
ATOM   1661  CD  GLN   124      65.654  52.885  52.051  1.00  0.00           C  
ATOM   1662  OE1 GLN   124      66.840  52.818  52.344  1.00  0.00           O  
ATOM   1663  NE2 GLN   124      65.329  52.856  50.756  1.00  0.00           N  
ATOM   1664 HE21 GLN   124      64.385  53.076  50.471  1.00  0.00           H  
ATOM   1665 HE22 GLN   124      66.103  52.827  50.107  1.00  0.00           H  
ATOM   1666  C   GLN   124      63.613  50.579  55.904  1.00  0.00           C  
ATOM   1667  O   GLN   124      64.617  50.404  56.605  1.00  0.00           O  
ATOM   1668  N   PRO   125      62.611  49.722  55.915  1.00  0.00           N  
ATOM   1669  CD  PRO   125      62.914  48.334  56.188  1.00  0.00           C  
ATOM   1670  HD2 PRO   125      63.453  48.294  57.134  1.00  0.00           H  
ATOM   1671  HD3 PRO   125      63.449  47.932  55.328  1.00  0.00           H  
ATOM   1672  CG  PRO   125      61.501  47.702  56.212  1.00  0.00           C  
ATOM   1673  HG2 PRO   125      60.989  47.985  57.132  1.00  0.00           H  
ATOM   1674  HG3 PRO   125      61.616  46.638  56.009  1.00  0.00           H  
ATOM   1675  CB  PRO   125      60.785  48.396  55.104  1.00  0.00           C  
ATOM   1676  HB2 PRO   125      59.708  48.243  55.036  1.00  0.00           H  
ATOM   1677  HB3 PRO   125      61.105  48.027  54.129  1.00  0.00           H  
ATOM   1678  CA  PRO   125      61.260  49.890  55.376  1.00  0.00           C  
ATOM   1679  HA  PRO   125      61.260  50.207  54.333  1.00  0.00           H  
ATOM   1680  C   PRO   125      60.284  50.744  56.214  1.00  0.00           C  
ATOM   1681  O   PRO   125      60.470  51.060  57.406  1.00  0.00           O  
ATOM   1682  N   GLN   126      59.183  51.198  55.538  1.00  0.00           N  
ATOM   1683  H   GLN   126      59.203  51.110  54.532  1.00  0.00           H  
ATOM   1684  CA  GLN   126      58.332  52.360  56.038  1.00  0.00           C  
ATOM   1685  HA  GLN   126      58.936  53.266  56.024  1.00  0.00           H  
ATOM   1686  CB  GLN   126      57.068  52.517  55.159  1.00  0.00           C  
ATOM   1687  HB2 GLN   126      57.331  52.735  54.124  1.00  0.00           H  
ATOM   1688  HB3 GLN   126      56.516  51.578  55.109  1.00  0.00           H  
ATOM   1689  CG  GLN   126      56.041  53.617  55.547  1.00  0.00           C  
ATOM   1690  HG2 GLN   126      55.350  53.748  54.714  1.00  0.00           H  
ATOM   1691  HG3 GLN   126      55.482  53.344  56.443  1.00  0.00           H  
ATOM   1692  CD  GLN   126      56.604  54.949  55.870  1.00  0.00           C  
ATOM   1693  OE1 GLN   126      57.783  55.209  55.960  1.00  0.00           O  
ATOM   1694  NE2 GLN   126      55.818  55.949  56.075  1.00  0.00           N  
ATOM   1695 HE21 GLN   126      54.812  55.937  55.985  1.00  0.00           H  
ATOM   1696 HE22 GLN   126      56.191  56.881  56.186  1.00  0.00           H  
ATOM   1697  C   GLN   126      57.994  52.299  57.559  1.00  0.00           C  
ATOM   1698  O   GLN   126      57.586  51.217  58.037  1.00  0.00           O  
ATOM   1699  N   SER   127      58.234  53.341  58.283  1.00  0.00           N  
ATOM   1700  H   SER   127      58.680  54.140  57.855  1.00  0.00           H  
ATOM   1701  CA  SER   127      57.945  53.419  59.722  1.00  0.00           C  
ATOM   1702  HA  SER   127      58.077  54.498  59.807  1.00  0.00           H  
ATOM   1703  CB  SER   127      56.476  53.020  60.156  1.00  0.00           C  
ATOM   1704  HB2 SER   127      56.246  51.955  60.173  1.00  0.00           H  
ATOM   1705  HB3 SER   127      56.338  53.260  61.210  1.00  0.00           H  
ATOM   1706  OG  SER   127      55.522  53.831  59.553  1.00  0.00           O  
ATOM   1707  HG  SER   127      54.681  53.586  59.945  1.00  0.00           H  
ATOM   1708  C   SER   127      58.989  52.719  60.615  1.00  0.00           C  
ATOM   1709  O   SER   127      58.923  52.786  61.825  1.00  0.00           O  
ATOM   1710  N   GLY   128      60.081  52.190  60.070  1.00  0.00           N  
ATOM   1711  H   GLY   128      60.044  51.898  59.104  1.00  0.00           H  
ATOM   1712  CA  GLY   128      61.288  51.906  60.851  1.00  0.00           C  
ATOM   1713  HA2 GLY   128      61.777  52.836  61.142  1.00  0.00           H  
ATOM   1714  HA3 GLY   128      60.889  51.523  61.790  1.00  0.00           H  
ATOM   1715  C   GLY   128      62.172  50.772  60.279  1.00  0.00           C  
ATOM   1716  O   GLY   128      61.671  49.612  59.960  1.00  0.00           O  
ATOM   1717  N   SER   129      63.484  50.899  60.079  1.00  0.00           N  
ATOM   1718  H   SER   129      64.057  50.106  59.829  1.00  0.00           H  
ATOM   1719  CA  SER   129      64.356  51.931  60.676  1.00  0.00           C  
ATOM   1720  HA  SER   129      65.366  51.571  60.481  1.00  0.00           H  
ATOM   1721  CB  SER   129      64.143  53.255  59.904  1.00  0.00           C  
ATOM   1722  HB2 SER   129      63.105  53.579  59.839  1.00  0.00           H  
ATOM   1723  HB3 SER   129      64.678  53.973  60.525  1.00  0.00           H  
ATOM   1724  OG  SER   129      64.650  53.138  58.601  1.00  0.00           O  
ATOM   1725  HG  SER   129      65.609  53.105  58.600  1.00  0.00           H  
ATOM   1726  C   SER   129      64.146  52.147  62.222  1.00  0.00           C  
ATOM   1727  O   SER   129      63.616  53.137  62.716  1.00  0.00           O  
ATOM   1728  N   TYR   130      64.420  51.051  62.945  1.00  0.00           N  
ATOM   1729  H   TYR   130      64.969  50.311  62.532  1.00  0.00           H  
ATOM   1730  CA  TYR   130      64.350  50.954  64.343  1.00  0.00           C  
ATOM   1731  HA  TYR   130      63.843  51.820  64.769  1.00  0.00           H  
ATOM   1732  CB  TYR   130      63.496  49.707  64.710  1.00  0.00           C  
ATOM   1733  HB2 TYR   130      63.887  48.887  64.108  1.00  0.00           H  
ATOM   1734  HB3 TYR   130      63.502  49.469  65.774  1.00  0.00           H  
ATOM   1735  CG  TYR   130      62.034  49.731  64.309  1.00  0.00           C  
ATOM   1736  CD1 TYR   130      61.522  48.947  63.268  1.00  0.00           C  
ATOM   1737  HD1 TYR   130      62.180  48.212  62.828  1.00  0.00           H  
ATOM   1738  CE1 TYR   130      60.144  49.061  62.912  1.00  0.00           C  
ATOM   1739  HE1 TYR   130      59.771  48.377  62.164  1.00  0.00           H  
ATOM   1740  CZ  TYR   130      59.338  49.907  63.651  1.00  0.00           C  
ATOM   1741  OH  TYR   130      57.977  50.048  63.310  1.00  0.00           O  
ATOM   1742  HH  TYR   130      57.772  49.717  62.433  1.00  0.00           H  
ATOM   1743  CE2 TYR   130      59.868  50.647  64.756  1.00  0.00           C  
ATOM   1744  HE2 TYR   130      59.153  51.275  65.267  1.00  0.00           H  
ATOM   1745  CD2 TYR   130      61.183  50.543  65.058  1.00  0.00           C  
ATOM   1746  HD2 TYR   130      61.540  51.146  65.880  1.00  0.00           H  
ATOM   1747  C   TYR   130      65.701  50.809  65.041  1.00  0.00           C  
ATOM   1748  O   TYR   130      66.477  49.941  64.464  1.00  0.00           O  
ATOM   1749  N   SER   131      66.110  51.520  66.108  1.00  0.00           N  
ATOM   1750  H   SER   131      67.035  51.245  66.407  1.00  0.00           H  
ATOM   1751  CA  SER   131      65.251  52.218  67.147  1.00  0.00           C  
ATOM   1752  HA  SER   131      65.911  52.398  67.995  1.00  0.00           H  
ATOM   1753  CB  SER   131      64.718  53.588  66.608  1.00  0.00           C  
ATOM   1754  HB2 SER   131      64.102  53.583  65.709  1.00  0.00           H  
ATOM   1755  HB3 SER   131      64.189  53.982  67.476  1.00  0.00           H  
ATOM   1756  OG  SER   131      65.785  54.451  66.487  1.00  0.00           O  
ATOM   1757  HG  SER   131      66.008  54.924  67.292  1.00  0.00           H  
ATOM   1758  C   SER   131      64.157  51.461  67.750  1.00  0.00           C  
ATOM   1759  O   SER   131      63.048  52.028  67.829  1.00  0.00           O  
ATOM   1760  N   GLN   132      64.322  50.194  68.217  1.00  0.00           N  
ATOM   1761  H   GLN   132      63.481  49.770  68.581  1.00  0.00           H  
ATOM   1762  CA  GLN   132      65.588  49.475  68.603  1.00  0.00           C  
ATOM   1763  HA  GLN   132      66.327  49.605  67.812  1.00  0.00           H  
ATOM   1764  CB  GLN   132      66.316  50.078  69.858  1.00  0.00           C  
ATOM   1765  HB2 GLN   132      67.201  49.482  70.080  1.00  0.00           H  
ATOM   1766  HB3 GLN   132      66.673  51.080  69.621  1.00  0.00           H  
ATOM   1767  CG  GLN   132      65.460  50.163  71.179  1.00  0.00           C  
ATOM   1768  HG2 GLN   132      64.728  50.970  71.195  1.00  0.00           H  
ATOM   1769  HG3 GLN   132      64.853  49.262  71.269  1.00  0.00           H  
ATOM   1770  CD  GLN   132      66.256  50.129  72.420  1.00  0.00           C  
ATOM   1771  OE1 GLN   132      67.345  50.660  72.543  1.00  0.00           O  
ATOM   1772  NE2 GLN   132      65.945  49.375  73.411  1.00  0.00           N  
ATOM   1773 HE21 GLN   132      65.212  48.690  73.291  1.00  0.00           H  
ATOM   1774 HE22 GLN   132      66.637  49.266  74.138  1.00  0.00           H  
ATOM   1775  C   GLN   132      65.374  47.999  68.929  1.00  0.00           C  
ATOM   1776  O   GLN   132      64.202  47.532  68.992  1.00  0.00           O  
ATOM   1777  N   GLN   133      66.429  47.317  69.246  1.00  0.00           N  
ATOM   1778  H   GLN   133      67.306  47.702  68.924  1.00  0.00           H  
ATOM   1779  CA  GLN   133      66.527  45.905  69.676  1.00  0.00           C  
ATOM   1780  HA  GLN   133      67.492  45.560  69.306  1.00  0.00           H  
ATOM   1781  CB  GLN   133      66.563  45.710  71.243  1.00  0.00           C  
ATOM   1782  HB2 GLN   133      65.582  45.909  71.675  1.00  0.00           H  
ATOM   1783  HB3 GLN   133      66.662  44.639  71.420  1.00  0.00           H  
ATOM   1784  CG  GLN   133      67.718  46.317  71.964  1.00  0.00           C  
ATOM   1785  HG2 GLN   133      68.621  46.339  71.355  1.00  0.00           H  
ATOM   1786  HG3 GLN   133      67.368  47.316  72.224  1.00  0.00           H  
ATOM   1787  CD  GLN   133      67.900  45.618  73.254  1.00  0.00           C  
ATOM   1788  OE1 GLN   133      66.910  45.295  73.891  1.00  0.00           O  
ATOM   1789  NE2 GLN   133      69.035  45.276  73.775  1.00  0.00           N  
ATOM   1790 HE21 GLN   133      69.906  45.472  73.302  1.00  0.00           H  
ATOM   1791 HE22 GLN   133      68.975  45.027  74.752  1.00  0.00           H  
ATOM   1792  C   GLN   133      65.537  44.852  69.026  1.00  0.00           C  
ATOM   1793  O   GLN   133      64.659  44.324  69.772  1.00  0.00           O  
ATOM   1794  N   PRO   134      65.674  44.417  67.756  1.00  0.00           N  
ATOM   1795  CD  PRO   134      64.910  43.290  67.361  1.00  0.00           C  
ATOM   1796  HD2 PRO   134      63.852  43.535  67.265  1.00  0.00           H  
ATOM   1797  HD3 PRO   134      65.165  42.507  68.075  1.00  0.00           H  
ATOM   1798  CG  PRO   134      65.406  42.795  66.016  1.00  0.00           C  
ATOM   1799  HG2 PRO   134      64.740  43.024  65.184  1.00  0.00           H  
ATOM   1800  HG3 PRO   134      65.584  41.723  66.095  1.00  0.00           H  
ATOM   1801  CB  PRO   134      66.660  43.582  65.636  1.00  0.00           C  
ATOM   1802  HB2 PRO   134      66.711  43.952  64.612  1.00  0.00           H  
ATOM   1803  HB3 PRO   134      67.558  42.981  65.784  1.00  0.00           H  
ATOM   1804  CA  PRO   134      66.668  44.785  66.690  1.00  0.00           C  
ATOM   1805  HA  PRO   134      67.655  44.880  67.142  1.00  0.00           H  
ATOM   1806  C   PRO   134      66.233  46.080  66.052  1.00  0.00           C  
ATOM   1807  O   PRO   134      65.049  46.443  66.028  1.00  0.00           O  
ATOM   1808  N   SER   135      67.110  46.893  65.515  1.00  0.00           N  
ATOM   1809  H   SER   135      66.788  47.817  65.267  1.00  0.00           H  
ATOM   1810  CA  SER   135      68.526  46.627  65.394  1.00  0.00           C  
ATOM   1811  HA  SER   135      68.611  45.627  64.969  1.00  0.00           H  
ATOM   1812  CB  SER   135      69.149  47.603  64.361  1.00  0.00           C  
ATOM   1813  HB2 SER   135      70.145  47.222  64.139  1.00  0.00           H  
ATOM   1814  HB3 SER   135      68.536  47.480  63.468  1.00  0.00           H  
ATOM   1815  OG  SER   135      69.075  48.926  64.832  1.00  0.00           O  
ATOM   1816  HG  SER   135      68.174  49.248  64.901  1.00  0.00           H  
ATOM   1817  C   SER   135      69.232  46.695  66.820  1.00  0.00           C  
ATOM   1818  O   SER   135      68.711  47.202  67.808  1.00  0.00           O  
ATOM   1819  N   TYR   136      70.463  46.295  66.879  1.00  0.00           N  
ATOM   1820  H   TYR   136      70.868  45.879  66.053  1.00  0.00           H  
ATOM   1821  CA  TYR   136      71.201  46.277  68.066  1.00  0.00           C  
ATOM   1822  HA  TYR   136      70.620  46.683  68.894  1.00  0.00           H  
ATOM   1823  CB  TYR   136      71.625  44.839  68.383  1.00  0.00           C  
ATOM   1824  HB2 TYR   136      72.140  44.389  67.534  1.00  0.00           H  
ATOM   1825  HB3 TYR   136      72.377  44.770  69.168  1.00  0.00           H  
ATOM   1826  CG  TYR   136      70.415  44.009  68.805  1.00  0.00           C  
ATOM   1827  CD1 TYR   136      69.747  44.123  70.033  1.00  0.00           C  
ATOM   1828  HD1 TYR   136      70.233  44.675  70.824  1.00  0.00           H  
ATOM   1829  CE1 TYR   136      68.849  43.120  70.473  1.00  0.00           C  
ATOM   1830  HE1 TYR   136      68.708  42.960  71.531  1.00  0.00           H  
ATOM   1831  CZ  TYR   136      68.408  42.102  69.538  1.00  0.00           C  
ATOM   1832  OH  TYR   136      67.702  41.011  69.967  1.00  0.00           O  
ATOM   1833  HH  TYR   136      67.363  41.212  70.843  1.00  0.00           H  
ATOM   1834  CE2 TYR   136      68.873  42.208  68.145  1.00  0.00           C  
ATOM   1835  HE2 TYR   136      68.534  41.486  67.417  1.00  0.00           H  
ATOM   1836  CD2 TYR   136      69.865  43.200  67.841  1.00  0.00           C  
ATOM   1837  HD2 TYR   136      70.275  43.182  66.842  1.00  0.00           H  
ATOM   1838  C   TYR   136      72.486  47.189  67.978  1.00  0.00           C  
ATOM   1839  O   TYR   136      73.572  46.778  67.583  1.00  0.00           O  
ATOM   1840  N   GLY   137      72.476  48.450  68.284  1.00  0.00           N  
ATOM   1841  H   GLY   137      73.297  49.000  68.075  1.00  0.00           H  
ATOM   1842  CA  GLY   137      71.381  49.146  68.999  1.00  0.00           C  
ATOM   1843  HA2 GLY   137      71.688  50.188  68.905  1.00  0.00           H  
ATOM   1844  HA3 GLY   137      70.414  48.987  68.522  1.00  0.00           H  
ATOM   1845  C   GLY   137      71.354  48.672  70.479  1.00  0.00           C  
ATOM   1846  O   GLY   137      71.593  47.482  70.773  1.00  0.00           O  
ATOM   1847  N   GLY   138      70.859  49.508  71.421  1.00  0.00           N  
ATOM   1848  H   GLY   138      70.407  50.348  71.091  1.00  0.00           H  
ATOM   1849  CA  GLY   138      70.698  49.289  72.892  1.00  0.00           C  
ATOM   1850  HA2 GLY   138      70.047  50.062  73.302  1.00  0.00           H  
ATOM   1851  HA3 GLY   138      70.238  48.320  73.089  1.00  0.00           H  
ATOM   1852  C   GLY   138      72.001  49.283  73.651  1.00  0.00           C  
ATOM   1853  O   GLY   138      73.066  49.237  73.059  1.00  0.00           O  
ATOM   1854  N   GLN   139      72.004  49.273  74.971  1.00  0.00           N  
ATOM   1855  H   GLN   139      72.756  48.856  75.501  1.00  0.00           H  
ATOM   1856  CA  GLN   139      70.853  49.355  75.907  1.00  0.00           C  
ATOM   1857  HA  GLN   139      69.970  49.850  75.504  1.00  0.00           H  
ATOM   1858  CB  GLN   139      70.409  47.842  76.195  1.00  0.00           C  
ATOM   1859  HB2 GLN   139      70.068  47.483  75.224  1.00  0.00           H  
ATOM   1860  HB3 GLN   139      71.266  47.279  76.567  1.00  0.00           H  
ATOM   1861  CG  GLN   139      69.230  47.689  77.266  1.00  0.00           C  
ATOM   1862  HG2 GLN   139      68.935  46.651  77.419  1.00  0.00           H  
ATOM   1863  HG3 GLN   139      69.547  48.009  78.258  1.00  0.00           H  
ATOM   1864  CD  GLN   139      68.101  48.533  76.813  1.00  0.00           C  
ATOM   1865  OE1 GLN   139      67.662  48.510  75.660  1.00  0.00           O  
ATOM   1866  NE2 GLN   139      67.670  49.355  77.719  1.00  0.00           N  
ATOM   1867 HE21 GLN   139      68.154  49.372  78.604  1.00  0.00           H  
ATOM   1868 HE22 GLN   139      66.994  50.016  77.364  1.00  0.00           H  
ATOM   1869  C   GLN   139      71.192  50.093  77.226  1.00  0.00           C  
ATOM   1870  O   GLN   139      71.535  49.460  78.240  1.00  0.00           O  
ATOM   1871  N   GLN   140      70.907  51.379  77.226  1.00  0.00           N  
ATOM   1872  H   GLN   140      70.674  51.808  76.342  1.00  0.00           H  
ATOM   1873  CA  GLN   140      70.715  52.238  78.444  1.00  0.00           C  
ATOM   1874  HA  GLN   140      70.594  51.600  79.319  1.00  0.00           H  
ATOM   1875  CB  GLN   140      71.834  53.194  78.630  1.00  0.00           C  
ATOM   1876  HB2 GLN   140      72.084  53.662  77.678  1.00  0.00           H  
ATOM   1877  HB3 GLN   140      71.583  54.036  79.275  1.00  0.00           H  
ATOM   1878  CG  GLN   140      73.135  52.669  79.295  1.00  0.00           C  
ATOM   1879  HG2 GLN   140      73.519  51.889  78.638  1.00  0.00           H  
ATOM   1880  HG3 GLN   140      73.850  53.481  79.422  1.00  0.00           H  
ATOM   1881  CD  GLN   140      73.001  52.097  80.702  1.00  0.00           C  
ATOM   1882  OE1 GLN   140      72.222  52.556  81.534  1.00  0.00           O  
ATOM   1883  NE2 GLN   140      73.697  51.124  81.055  1.00  0.00           N  
ATOM   1884 HE21 GLN   140      74.187  50.574  80.364  1.00  0.00           H  
ATOM   1885 HE22 GLN   140      73.542  50.712  81.964  1.00  0.00           H  
ATOM   1886  C   GLN   140      69.364  52.984  78.414  1.00  0.00           C  
ATOM   1887  O   GLN   140      69.106  53.609  77.370  1.00  0.00           O  
ATOM   1888  N   GLN   141      68.493  53.027  79.469  1.00  0.00           N  
ATOM   1889  H   GLN   141      68.657  52.371  80.219  1.00  0.00           H  
ATOM   1890  CA  GLN   141      67.186  53.651  79.543  1.00  0.00           C  
ATOM   1891  HA  GLN   141      67.099  54.199  78.605  1.00  0.00           H  
ATOM   1892  CB  GLN   141      66.077  52.590  79.674  1.00  0.00           C  
ATOM   1893  HB2 GLN   141      65.155  53.167  79.741  1.00  0.00           H  
ATOM   1894  HB3 GLN   141      66.062  51.942  78.798  1.00  0.00           H  
ATOM   1895  CG  GLN   141      65.996  51.797  80.993  1.00  0.00           C  
ATOM   1896  HG2 GLN   141      66.998  51.439  81.230  1.00  0.00           H  
ATOM   1897  HG3 GLN   141      65.719  52.357  81.886  1.00  0.00           H  
ATOM   1898  CD  GLN   141      65.045  50.617  80.927  1.00  0.00           C  
ATOM   1899  OE1 GLN   141      64.095  50.556  80.209  1.00  0.00           O  
ATOM   1900  NE2 GLN   141      65.366  49.664  81.690  1.00  0.00           N  
ATOM   1901 HE21 GLN   141      66.078  49.796  82.393  1.00  0.00           H  
ATOM   1902 HE22 GLN   141      64.619  49.000  81.840  1.00  0.00           H  
ATOM   1903  C   GLN   141      67.011  54.704  80.602  1.00  0.00           C  
ATOM   1904  O   GLN   141      67.232  54.423  81.774  1.00  0.00           O  
ATOM   1905  N   SER   142      66.818  56.009  80.262  1.00  0.00           N  
ATOM   1906  H   SER   142      66.789  56.695  81.003  1.00  0.00           H  
ATOM   1907  CA  SER   142      66.510  56.620  78.936  1.00  0.00           C  
ATOM   1908  HA  SER   142      66.195  57.653  79.080  1.00  0.00           H  
ATOM   1909  CB  SER   142      67.761  56.727  77.977  1.00  0.00           C  
ATOM   1910  HB2 SER   142      68.091  55.691  77.899  1.00  0.00           H  
ATOM   1911  HB3 SER   142      67.531  57.155  77.002  1.00  0.00           H  
ATOM   1912  OG  SER   142      68.676  57.567  78.556  1.00  0.00           O  
ATOM   1913  HG  SER   142      69.384  57.624  77.909  1.00  0.00           H  
ATOM   1914  C   SER   142      65.298  55.908  78.250  1.00  0.00           C  
ATOM   1915  O   SER   142      65.423  55.279  77.227  1.00  0.00           O  
ATOM   1916  N   TYR   143      64.073  56.026  78.884  1.00  0.00           N  
ATOM   1917  H   TYR   143      64.034  56.704  79.631  1.00  0.00           H  
ATOM   1918  CA  TYR   143      62.915  55.253  78.538  1.00  0.00           C  
ATOM   1919  HA  TYR   143      63.163  54.224  78.277  1.00  0.00           H  
ATOM   1920  CB  TYR   143      61.948  55.141  79.792  1.00  0.00           C  
ATOM   1921  HB2 TYR   143      61.679  56.161  80.064  1.00  0.00           H  
ATOM   1922  HB3 TYR   143      61.035  54.621  79.502  1.00  0.00           H  
ATOM   1923  CG  TYR   143      62.593  54.407  80.999  1.00  0.00           C  
ATOM   1924  CD1 TYR   143      62.095  53.101  81.239  1.00  0.00           C  
ATOM   1925  HD1 TYR   143      61.269  52.709  80.664  1.00  0.00           H  
ATOM   1926  CE1 TYR   143      62.433  52.332  82.382  1.00  0.00           C  
ATOM   1927  HE1 TYR   143      61.848  51.489  82.718  1.00  0.00           H  
ATOM   1928  CZ  TYR   143      63.404  52.951  83.282  1.00  0.00           C  
ATOM   1929  OH  TYR   143      63.784  52.264  84.375  1.00  0.00           O  
ATOM   1930  HH  TYR   143      63.412  51.402  84.175  1.00  0.00           H  
ATOM   1931  CE2 TYR   143      64.010  54.213  82.982  1.00  0.00           C  
ATOM   1932  HE2 TYR   143      64.727  54.703  83.624  1.00  0.00           H  
ATOM   1933  CD2 TYR   143      63.461  54.975  81.966  1.00  0.00           C  
ATOM   1934  HD2 TYR   143      63.633  56.029  82.124  1.00  0.00           H  
ATOM   1935  C   TYR   143      62.080  55.749  77.380  1.00  0.00           C  
ATOM   1936  O   TYR   143      61.085  55.114  77.059  1.00  0.00           O  
ATOM   1937  N   GLY   144      62.448  56.840  76.622  1.00  0.00           N  
ATOM   1938  H   GLY   144      63.254  57.387  76.887  1.00  0.00           H  
ATOM   1939  CA  GLY   144      61.428  57.622  75.814  1.00  0.00           C  
ATOM   1940  HA2 GLY   144      61.883  57.963  74.884  1.00  0.00           H  
ATOM   1941  HA3 GLY   144      60.495  57.067  75.712  1.00  0.00           H  
ATOM   1942  C   GLY   144      61.147  58.880  76.634  1.00  0.00           C  
ATOM   1943  O   GLY   144      60.517  58.814  77.705  1.00  0.00           O  
ATOM   1944  N   GLN   145      61.762  59.916  76.222  1.00  0.00           N  
ATOM   1945  H   GLN   145      62.284  59.792  75.366  1.00  0.00           H  
ATOM   1946  CA  GLN   145      61.578  61.298  76.748  1.00  0.00           C  
ATOM   1947  HA  GLN   145      60.598  61.435  77.206  1.00  0.00           H  
ATOM   1948  CB  GLN   145      62.675  61.410  77.844  1.00  0.00           C  
ATOM   1949  HB2 GLN   145      62.411  60.671  78.600  1.00  0.00           H  
ATOM   1950  HB3 GLN   145      63.648  61.248  77.380  1.00  0.00           H  
ATOM   1951  CG  GLN   145      62.662  62.752  78.611  1.00  0.00           C  
ATOM   1952  HG2 GLN   145      62.437  63.687  78.098  1.00  0.00           H  
ATOM   1953  HG3 GLN   145      61.823  62.604  79.291  1.00  0.00           H  
ATOM   1954  CD  GLN   145      63.867  62.998  79.470  1.00  0.00           C  
ATOM   1955  OE1 GLN   145      64.989  63.116  79.012  1.00  0.00           O  
ATOM   1956  NE2 GLN   145      63.624  63.152  80.740  1.00  0.00           N  
ATOM   1957 HE21 GLN   145      64.374  63.500  81.320  1.00  0.00           H  
ATOM   1958 HE22 GLN   145      62.708  62.883  81.068  1.00  0.00           H  
ATOM   1959  C   GLN   145      61.635  62.399  75.675  1.00  0.00           C  
ATOM   1960  O   GLN   145      62.571  62.469  74.926  1.00  0.00           O  
ATOM   1961  N   GLN   146      60.601  63.199  75.631  1.00  0.00           N  
ATOM   1962  H   GLN   146      59.905  63.072  76.352  1.00  0.00           H  
ATOM   1963  CA  GLN   146      60.331  64.345  74.717  1.00  0.00           C  
ATOM   1964  HA  GLN   146      61.258  64.683  74.254  1.00  0.00           H  
ATOM   1965  CB  GLN   146      59.385  63.885  73.597  1.00  0.00           C  
ATOM   1966  HB2 GLN   146      59.857  63.069  73.051  1.00  0.00           H  
ATOM   1967  HB3 GLN   146      58.408  63.560  73.955  1.00  0.00           H  
ATOM   1968  CG  GLN   146      59.058  64.932  72.524  1.00  0.00           C  
ATOM   1969  HG2 GLN   146      58.299  64.558  71.837  1.00  0.00           H  
ATOM   1970  HG3 GLN   146      58.765  65.883  72.968  1.00  0.00           H  
ATOM   1971  CD  GLN   146      60.284  65.299  71.529  1.00  0.00           C  
ATOM   1972  OE1 GLN   146      61.446  64.812  71.578  1.00  0.00           O  
ATOM   1973  NE2 GLN   146      60.011  66.204  70.571  1.00  0.00           N  
ATOM   1974 HE21 GLN   146      59.048  66.510  70.583  1.00  0.00           H  
ATOM   1975 HE22 GLN   146      60.738  66.497  69.935  1.00  0.00           H  
ATOM   1976  C   GLN   146      59.630  65.494  75.447  1.00  0.00           C  
ATOM   1977  O   GLN   146      58.472  65.298  75.901  1.00  0.00           O  
ATOM   1978  N   GLN   147      60.398  66.569  75.759  1.00  0.00           N  
ATOM   1979  H   GLN   147      61.394  66.566  75.592  1.00  0.00           H  
ATOM   1980  CA  GLN   147      59.905  67.623  76.554  1.00  0.00           C  
ATOM   1981  HA  GLN   147      59.750  67.332  77.593  1.00  0.00           H  
ATOM   1982  CB  GLN   147      60.874  68.876  76.443  1.00  0.00           C  
ATOM   1983  HB2 GLN   147      61.923  68.707  76.688  1.00  0.00           H  
ATOM   1984  HB3 GLN   147      60.784  69.121  75.385  1.00  0.00           H  
ATOM   1985  CG  GLN   147      60.573  70.105  77.388  1.00  0.00           C  
ATOM   1986  HG2 GLN   147      60.890  71.066  76.983  1.00  0.00           H  
ATOM   1987  HG3 GLN   147      59.513  70.148  77.638  1.00  0.00           H  
ATOM   1988  CD  GLN   147      61.348  69.813  78.673  1.00  0.00           C  
ATOM   1989  OE1 GLN   147      61.355  68.788  79.319  1.00  0.00           O  
ATOM   1990  NE2 GLN   147      62.237  70.716  79.100  1.00  0.00           N  
ATOM   1991 HE21 GLN   147      62.399  71.545  78.546  1.00  0.00           H  
ATOM   1992 HE22 GLN   147      62.497  70.531  80.059  1.00  0.00           H  
ATOM   1993  C   GLN   147      58.444  68.099  76.163  1.00  0.00           C  
ATOM   1994  O   GLN   147      58.119  68.351  75.010  1.00  0.00           O  
ATOM   1995  N   SER   148      57.583  68.383  77.153  1.00  0.00           N  
ATOM   1996  H   SER   148      57.894  68.171  78.090  1.00  0.00           H  
ATOM   1997  CA  SER   148      56.246  68.992  76.970  1.00  0.00           C  
ATOM   1998  HA  SER   148      55.793  68.797  75.998  1.00  0.00           H  
ATOM   1999  CB  SER   148      55.352  68.482  78.010  1.00  0.00           C  
ATOM   2000  HB2 SER   148      55.600  67.440  78.209  1.00  0.00           H  
ATOM   2001  HB3 SER   148      55.557  69.012  78.940  1.00  0.00           H  
ATOM   2002  OG  SER   148      53.983  68.485  77.754  1.00  0.00           O  
ATOM   2003  HG  SER   148      53.605  67.946  78.452  1.00  0.00           H  
ATOM   2004  C   SER   148      56.278  70.517  77.110  1.00  0.00           C  
ATOM   2005  O   SER   148      56.927  71.057  77.974  1.00  0.00           O  
ATOM   2006  N   TYR   149      55.463  71.205  76.289  1.00  0.00           N  
ATOM   2007  H   TYR   149      55.153  70.815  75.410  1.00  0.00           H  
ATOM   2008  CA  TYR   149      55.238  72.643  76.341  1.00  0.00           C  
ATOM   2009  HA  TYR   149      56.166  73.160  76.096  1.00  0.00           H  
ATOM   2010  CB  TYR   149      54.193  73.178  75.282  1.00  0.00           C  
ATOM   2011  HB2 TYR   149      54.639  72.931  74.319  1.00  0.00           H  
ATOM   2012  HB3 TYR   149      53.240  72.650  75.311  1.00  0.00           H  
ATOM   2013  CG  TYR   149      53.887  74.669  75.357  1.00  0.00           C  
ATOM   2014  CD1 TYR   149      52.593  75.089  75.584  1.00  0.00           C  
ATOM   2015  HD1 TYR   149      51.855  74.333  75.809  1.00  0.00           H  
ATOM   2016  CE1 TYR   149      52.269  76.422  75.537  1.00  0.00           C  
ATOM   2017  HE1 TYR   149      51.242  76.752  75.601  1.00  0.00           H  
ATOM   2018  CZ  TYR   149      53.307  77.391  75.305  1.00  0.00           C  
ATOM   2019  OH  TYR   149      53.052  78.755  75.196  1.00  0.00           O  
ATOM   2020  HH  TYR   149      52.159  78.982  75.465  1.00  0.00           H  
ATOM   2021  CE2 TYR   149      54.678  77.011  75.079  1.00  0.00           C  
ATOM   2022  HE2 TYR   149      55.425  77.789  75.018  1.00  0.00           H  
ATOM   2023  CD2 TYR   149      54.966  75.619  75.146  1.00  0.00           C  
ATOM   2024  HD2 TYR   149      55.981  75.295  74.974  1.00  0.00           H  
ATOM   2025  C   TYR   149      54.779  73.091  77.740  1.00  0.00           C  
ATOM   2026  O   TYR   149      53.830  72.520  78.311  1.00  0.00           O  
ATOM   2027  N   ASN   150      55.404  74.095  78.270  1.00  0.00           N  
ATOM   2028  H   ASN   150      56.154  74.469  77.706  1.00  0.00           H  
ATOM   2029  CA  ASN   150      54.911  74.790  79.484  1.00  0.00           C  
ATOM   2030  HA  ASN   150      54.170  74.161  79.977  1.00  0.00           H  
ATOM   2031  CB  ASN   150      56.077  75.170  80.465  1.00  0.00           C  
ATOM   2032  HB2 ASN   150      56.507  74.263  80.889  1.00  0.00           H  
ATOM   2033  HB3 ASN   150      56.834  75.694  79.881  1.00  0.00           H  
ATOM   2034  CG  ASN   150      55.589  76.040  81.541  1.00  0.00           C  
ATOM   2035  OD1 ASN   150      54.709  75.716  82.298  1.00  0.00           O  
ATOM   2036  ND2 ASN   150      56.225  77.141  81.841  1.00  0.00           N  
ATOM   2037 HD21 ASN   150      55.556  77.798  82.217  1.00  0.00           H  
ATOM   2038 HD22 ASN   150      56.996  77.459  81.272  1.00  0.00           H  
ATOM   2039  C   ASN   150      54.126  76.081  78.999  1.00  0.00           C  
ATOM   2040  O   ASN   150      54.772  77.038  78.518  1.00  0.00           O  
ATOM   2041  N   PRO   151      52.786  76.166  79.114  1.00  0.00           N  
ATOM   2042  CD  PRO   151      51.888  75.147  79.542  1.00  0.00           C  
ATOM   2043  HD2 PRO   151      52.243  74.684  80.463  1.00  0.00           H  
ATOM   2044  HD3 PRO   151      51.942  74.437  78.717  1.00  0.00           H  
ATOM   2045  CG  PRO   151      50.599  75.900  79.830  1.00  0.00           C  
ATOM   2046  HG2 PRO   151      50.636  76.258  80.859  1.00  0.00           H  
ATOM   2047  HG3 PRO   151      49.650  75.375  79.725  1.00  0.00           H  
ATOM   2048  CB  PRO   151      50.629  77.213  79.056  1.00  0.00           C  
ATOM   2049  HB2 PRO   151      50.233  78.048  79.634  1.00  0.00           H  
ATOM   2050  HB3 PRO   151      50.231  77.199  78.042  1.00  0.00           H  
ATOM   2051  CA  PRO   151      52.130  77.455  78.955  1.00  0.00           C  
ATOM   2052  HA  PRO   151      52.335  77.882  77.973  1.00  0.00           H  
ATOM   2053  C   PRO   151      52.625  78.486  79.969  1.00  0.00           C  
ATOM   2054  O   PRO   151      52.754  78.113  81.167  1.00  0.00           O  
ATOM   2055  N   PRO   152      52.973  79.750  79.510  1.00  0.00           N  
ATOM   2056  CD  PRO   152      53.056  80.149  78.142  1.00  0.00           C  
ATOM   2057  HD2 PRO   152      52.143  79.953  77.581  1.00  0.00           H  
ATOM   2058  HD3 PRO   152      53.834  79.575  77.638  1.00  0.00           H  
ATOM   2059  CG  PRO   152      53.458  81.644  78.097  1.00  0.00           C  
ATOM   2060  HG2 PRO   152      52.547  82.228  78.231  1.00  0.00           H  
ATOM   2061  HG3 PRO   152      53.945  81.921  77.163  1.00  0.00           H  
ATOM   2062  CB  PRO   152      54.339  81.692  79.349  1.00  0.00           C  
ATOM   2063  HB2 PRO   152      54.404  82.708  79.740  1.00  0.00           H  
ATOM   2064  HB3 PRO   152      55.289  81.281  79.008  1.00  0.00           H  
ATOM   2065  CA  PRO   152      53.631  80.815  80.321  1.00  0.00           C  
ATOM   2066  HA  PRO   152      54.372  80.249  80.885  1.00  0.00           H  
ATOM   2067  C   PRO   152      52.738  81.507  81.300  1.00  0.00           C  
ATOM   2068  O   PRO   152      52.236  82.602  81.000  1.00  0.00           O  
ATOM   2069  N   GLN   153      52.544  80.965  82.479  1.00  0.00           N  
ATOM   2070  H   GLN   153      52.838  80.010  82.628  1.00  0.00           H  
ATOM   2071  CA  GLN   153      51.577  81.527  83.439  1.00  0.00           C  
ATOM   2072  HA  GLN   153      51.785  82.596  83.466  1.00  0.00           H  
ATOM   2073  CB  GLN   153      50.115  81.359  82.972  1.00  0.00           C  
ATOM   2074  HB2 GLN   153      49.564  82.020  83.641  1.00  0.00           H  
ATOM   2075  HB3 GLN   153      50.008  81.782  81.973  1.00  0.00           H  
ATOM   2076  CG  GLN   153      49.637  79.856  82.900  1.00  0.00           C  
ATOM   2077  HG2 GLN   153      50.382  79.354  82.283  1.00  0.00           H  
ATOM   2078  HG3 GLN   153      49.510  79.304  83.831  1.00  0.00           H  
ATOM   2079  CD  GLN   153      48.329  79.623  82.082  1.00  0.00           C  
ATOM   2080  OE1 GLN   153      47.840  80.569  81.494  1.00  0.00           O  
ATOM   2081  NE2 GLN   153      47.891  78.441  81.836  1.00  0.00           N  
ATOM   2082 HE21 GLN   153      48.320  77.693  82.362  1.00  0.00           H  
ATOM   2083 HE22 GLN   153      46.992  78.272  81.407  1.00  0.00           H  
ATOM   2084  C   GLN   153      51.822  80.930  84.858  1.00  0.00           C  
ATOM   2085  O   GLN   153      52.276  79.801  85.001  1.00  0.00           O  
ATOM   2086  N   GLY   154      51.434  81.681  85.859  1.00  0.00           N  
ATOM   2087  H   GLY   154      50.999  82.582  85.719  1.00  0.00           H  
ATOM   2088  CA  GLY   154      51.687  81.386  87.269  1.00  0.00           C  
ATOM   2089  HA2 GLY   154      50.903  81.802  87.902  1.00  0.00           H  
ATOM   2090  HA3 GLY   154      51.669  80.297  87.308  1.00  0.00           H  
ATOM   2091  C   GLY   154      52.903  82.011  87.826  1.00  0.00           C  
ATOM   2092  O   GLY   154      52.793  83.141  88.233  1.00  0.00           O  
ATOM   2093  N   TYR   155      54.105  81.304  87.811  1.00  0.00           N  
ATOM   2094  H   TYR   155      54.059  80.349  87.486  1.00  0.00           H  
ATOM   2095  CA  TYR   155      55.438  81.784  88.269  1.00  0.00           C  
ATOM   2096  HA  TYR   155      55.239  82.821  88.539  1.00  0.00           H  
ATOM   2097  CB  TYR   155      55.826  80.981  89.561  1.00  0.00           C  
ATOM   2098  HB2 TYR   155      55.863  79.921  89.309  1.00  0.00           H  
ATOM   2099  HB3 TYR   155      56.750  81.412  89.948  1.00  0.00           H  
ATOM   2100  CG  TYR   155      54.757  81.058  90.624  1.00  0.00           C  
ATOM   2101  CD1 TYR   155      54.923  82.011  91.703  1.00  0.00           C  
ATOM   2102  HD1 TYR   155      55.673  82.786  91.649  1.00  0.00           H  
ATOM   2103  CE1 TYR   155      53.949  81.933  92.782  1.00  0.00           C  
ATOM   2104  HE1 TYR   155      53.919  82.674  93.567  1.00  0.00           H  
ATOM   2105  CZ  TYR   155      52.972  80.983  92.814  1.00  0.00           C  
ATOM   2106  OH  TYR   155      52.044  80.906  93.803  1.00  0.00           O  
ATOM   2107  HH  TYR   155      51.119  80.856  93.551  1.00  0.00           H  
ATOM   2108  CE2 TYR   155      52.904  80.054  91.779  1.00  0.00           C  
ATOM   2109  HE2 TYR   155      52.205  79.231  91.810  1.00  0.00           H  
ATOM   2110  CD2 TYR   155      53.720  80.162  90.636  1.00  0.00           C  
ATOM   2111  HD2 TYR   155      53.653  79.303  89.985  1.00  0.00           H  
ATOM   2112  C   TYR   155      56.587  81.643  87.268  1.00  0.00           C  
ATOM   2113  O   TYR   155      56.640  80.688  86.489  1.00  0.00           O  
ATOM   2114  N   GLY   156      57.473  82.658  87.080  1.00  0.00           N  
ATOM   2115  H   GLY   156      58.149  82.679  86.330  1.00  0.00           H  
ATOM   2116  CA  GLY   156      57.507  83.814  88.033  1.00  0.00           C  
ATOM   2117  HA2 GLY   156      57.448  83.498  89.074  1.00  0.00           H  
ATOM   2118  HA3 GLY   156      58.435  84.337  87.804  1.00  0.00           H  
ATOM   2119  C   GLY   156      56.548  84.928  87.841  1.00  0.00           C  
ATOM   2120  O   GLY   156      55.842  84.997  86.837  1.00  0.00           O  
ATOM   2121  N   GLN   157      56.527  85.808  88.818  1.00  0.00           N  
ATOM   2122  H   GLN   157      57.119  85.676  89.626  1.00  0.00           H  
ATOM   2123  CA  GLN   157      55.468  86.914  88.961  1.00  0.00           C  
ATOM   2124  HA  GLN   157      55.472  87.530  88.061  1.00  0.00           H  
ATOM   2125  CB  GLN   157      54.064  86.291  89.236  1.00  0.00           C  
ATOM   2126  HB2 GLN   157      53.296  87.058  89.135  1.00  0.00           H  
ATOM   2127  HB3 GLN   157      53.727  85.681  88.398  1.00  0.00           H  
ATOM   2128  CG  GLN   157      53.903  85.577  90.590  1.00  0.00           C  
ATOM   2129  HG2 GLN   157      52.942  85.067  90.666  1.00  0.00           H  
ATOM   2130  HG3 GLN   157      54.693  84.846  90.760  1.00  0.00           H  
ATOM   2131  CD  GLN   157      53.948  86.507  91.767  1.00  0.00           C  
ATOM   2132  OE1 GLN   157      54.903  86.552  92.570  1.00  0.00           O  
ATOM   2133  NE2 GLN   157      52.941  87.399  91.949  1.00  0.00           N  
ATOM   2134 HE21 GLN   157      52.149  87.379  91.323  1.00  0.00           H  
ATOM   2135 HE22 GLN   157      52.923  88.094  92.682  1.00  0.00           H  
ATOM   2136  C   GLN   157      55.936  87.983  89.997  1.00  0.00           C  
ATOM   2137  O   GLN   157      56.830  87.643  90.761  1.00  0.00           O  
ATOM   2138  N   GLN   158      55.337  89.223  90.070  1.00  0.00           N  
ATOM   2139  H   GLN   158      55.868  89.817  90.691  1.00  0.00           H  
ATOM   2140  CA  GLN   158      54.099  89.813  89.514  1.00  0.00           C  
ATOM   2141  HA  GLN   158      53.269  89.142  89.730  1.00  0.00           H  
ATOM   2142  CB  GLN   158      53.765  91.146  90.316  1.00  0.00           C  
ATOM   2143  HB2 GLN   158      53.843  90.910  91.377  1.00  0.00           H  
ATOM   2144  HB3 GLN   158      54.535  91.881  90.082  1.00  0.00           H  
ATOM   2145  CG  GLN   158      52.385  91.802  90.001  1.00  0.00           C  
ATOM   2146  HG2 GLN   158      52.582  92.779  89.559  1.00  0.00           H  
ATOM   2147  HG3 GLN   158      51.834  91.217  89.265  1.00  0.00           H  
ATOM   2148  CD  GLN   158      51.474  91.921  91.258  1.00  0.00           C  
ATOM   2149  OE1 GLN   158      51.745  91.242  92.223  1.00  0.00           O  
ATOM   2150  NE2 GLN   158      50.372  92.687  91.302  1.00  0.00           N  
ATOM   2151 HE21 GLN   158      50.077  93.200  90.483  1.00  0.00           H  
ATOM   2152 HE22 GLN   158      49.884  92.818  92.176  1.00  0.00           H  
ATOM   2153  C   GLN   158      54.270  90.037  88.023  1.00  0.00           C  
ATOM   2154  O   GLN   158      55.380  90.328  87.537  1.00  0.00           O  
ATOM   2155  N   ASN   159      53.146  89.931  87.313  1.00  0.00           N  
ATOM   2156  H   ASN   159      52.369  89.395  87.672  1.00  0.00           H  
ATOM   2157  CA  ASN   159      53.085  90.348  85.947  1.00  0.00           C  
ATOM   2158  HA  ASN   159      53.657  89.567  85.444  1.00  0.00           H  
ATOM   2159  CB  ASN   159      51.583  90.284  85.544  1.00  0.00           C  
ATOM   2160  HB2 ASN   159      51.070  89.384  85.883  1.00  0.00           H  
ATOM   2161  HB3 ASN   159      51.010  91.113  85.959  1.00  0.00           H  
ATOM   2162  CG  ASN   159      51.353  90.390  84.077  1.00  0.00           C  
ATOM   2163  OD1 ASN   159      50.884  91.440  83.591  1.00  0.00           O  
ATOM   2164  ND2 ASN   159      51.817  89.442  83.277  1.00  0.00           N  
ATOM   2165 HD21 ASN   159      52.043  88.585  83.762  1.00  0.00           H  
ATOM   2166 HD22 ASN   159      51.801  89.483  82.268  1.00  0.00           H  
ATOM   2167  C   ASN   159      53.642  91.732  85.733  1.00  0.00           C  
ATOM   2168  O   ASN   159      53.230  92.634  86.478  1.00  0.00           O  
ATOM   2169  N   GLN   160      54.674  91.966  84.901  1.00  0.00           N  
ATOM   2170  H   GLN   160      54.862  92.950  84.774  1.00  0.00           H  
ATOM   2171  CA  GLN   160      55.445  90.943  84.148  1.00  0.00           C  
ATOM   2172  HA  GLN   160      55.040  89.931  84.129  1.00  0.00           H  
ATOM   2173  CB  GLN   160      55.304  91.398  82.661  1.00  0.00           C  
ATOM   2174  HB2 GLN   160      54.252  91.298  82.393  1.00  0.00           H  
ATOM   2175  HB3 GLN   160      55.675  92.409  82.492  1.00  0.00           H  
ATOM   2176  CG  GLN   160      56.126  90.610  81.647  1.00  0.00           C  
ATOM   2177  HG2 GLN   160      55.811  90.987  80.674  1.00  0.00           H  
ATOM   2178  HG3 GLN   160      57.178  90.874  81.751  1.00  0.00           H  
ATOM   2179  CD  GLN   160      56.086  89.076  81.711  1.00  0.00           C  
ATOM   2180  OE1 GLN   160      57.093  88.403  81.834  1.00  0.00           O  
ATOM   2181  NE2 GLN   160      54.948  88.492  81.583  1.00  0.00           N  
ATOM   2182 HE21 GLN   160      54.276  89.140  81.200  1.00  0.00           H  
ATOM   2183 HE22 GLN   160      54.692  87.519  81.679  1.00  0.00           H  
ATOM   2184  C   GLN   160      56.897  90.718  84.508  1.00  0.00           C  
ATOM   2185  O   GLN   160      57.769  91.547  84.286  1.00  0.00           O  
ATOM   2186  N   TYR   161      57.255  89.530  85.028  1.00  0.00           N  
ATOM   2187  H   TYR   161      56.536  88.827  85.124  1.00  0.00           H  
ATOM   2188  CA  TYR   161      58.551  89.186  85.617  1.00  0.00           C  
ATOM   2189  HA  TYR   161      58.783  89.827  86.467  1.00  0.00           H  
ATOM   2190  CB  TYR   161      58.488  87.767  86.183  1.00  0.00           C  
ATOM   2191  HB2 TYR   161      57.873  87.822  87.082  1.00  0.00           H  
ATOM   2192  HB3 TYR   161      57.976  86.999  85.604  1.00  0.00           H  
ATOM   2193  CG  TYR   161      59.832  87.215  86.484  1.00  0.00           C  
ATOM   2194  CD1 TYR   161      60.535  86.388  85.632  1.00  0.00           C  
ATOM   2195  HD1 TYR   161      60.018  86.128  84.720  1.00  0.00           H  
ATOM   2196  CE1 TYR   161      61.819  85.912  85.951  1.00  0.00           C  
ATOM   2197  HE1 TYR   161      62.309  85.307  85.201  1.00  0.00           H  
ATOM   2198  CZ  TYR   161      62.400  86.386  87.119  1.00  0.00           C  
ATOM   2199  OH  TYR   161      63.622  85.884  87.348  1.00  0.00           O  
ATOM   2200  HH  TYR   161      63.900  85.238  86.694  1.00  0.00           H  
ATOM   2201  CE2 TYR   161      61.792  87.366  87.958  1.00  0.00           C  
ATOM   2202  HE2 TYR   161      62.261  87.720  88.865  1.00  0.00           H  
ATOM   2203  CD2 TYR   161      60.477  87.619  87.666  1.00  0.00           C  
ATOM   2204  HD2 TYR   161      59.900  88.256  88.320  1.00  0.00           H  
ATOM   2205  C   TYR   161      59.733  89.360  84.601  1.00  0.00           C  
ATOM   2206  O   TYR   161      60.799  89.720  85.007  1.00  0.00           O  
ATOM   2207  N   ASN   162      59.507  89.114  83.284  1.00  0.00           N  
ATOM   2208  H   ASN   162      58.576  88.833  83.013  1.00  0.00           H  
ATOM   2209  CA  ASN   162      60.600  88.998  82.289  1.00  0.00           C  
ATOM   2210  HA  ASN   162      61.544  88.885  82.822  1.00  0.00           H  
ATOM   2211  CB  ASN   162      60.276  87.838  81.277  1.00  0.00           C  
ATOM   2212  HB2 ASN   162      59.460  88.191  80.647  1.00  0.00           H  
ATOM   2213  HB3 ASN   162      61.118  87.794  80.586  1.00  0.00           H  
ATOM   2214  CG  ASN   162      60.130  86.468  81.904  1.00  0.00           C  
ATOM   2215  OD1 ASN   162      61.053  85.668  82.013  1.00  0.00           O  
ATOM   2216  ND2 ASN   162      58.903  86.176  82.130  1.00  0.00           N  
ATOM   2217 HD21 ASN   162      58.718  85.208  82.348  1.00  0.00           H  
ATOM   2218 HD22 ASN   162      58.144  86.796  81.884  1.00  0.00           H  
ATOM   2219  C   ASN   162      60.754  90.270  81.386  1.00  0.00           C  
ATOM   2220  O   ASN   162      59.827  91.032  81.148  1.00  0.00           O  
ATOM   2221  N   SER   163      61.984  90.534  80.853  1.00  0.00           N  
ATOM   2222  H   SER   163      62.666  89.801  80.983  1.00  0.00           H  
ATOM   2223  CA  SER   163      62.338  91.679  79.957  1.00  0.00           C  
ATOM   2224  HA  SER   163      61.428  92.189  79.640  1.00  0.00           H  
ATOM   2225  CB  SER   163      63.128  92.714  80.753  1.00  0.00           C  
ATOM   2226  HB2 SER   163      63.127  93.605  80.124  1.00  0.00           H  
ATOM   2227  HB3 SER   163      62.599  92.974  81.670  1.00  0.00           H  
ATOM   2228  OG  SER   163      64.452  92.319  81.059  1.00  0.00           O  
ATOM   2229  HG  SER   163      64.373  91.508  81.567  1.00  0.00           H  
ATOM   2230  C   SER   163      63.208  91.170  78.810  1.00  0.00           C  
ATOM   2231  O   SER   163      63.756  90.038  78.851  1.00  0.00           O  
ATOM   2232  N   SER   164      63.313  91.955  77.788  1.00  0.00           N  
ATOM   2233  H   SER   164      63.050  92.898  78.038  1.00  0.00           H  
ATOM   2234  CA  SER   164      63.988  91.793  76.491  1.00  0.00           C  
ATOM   2235  HA  SER   164      63.628  92.576  75.822  1.00  0.00           H  
ATOM   2236  CB  SER   164      63.589  90.439  75.820  1.00  0.00           C  
ATOM   2237  HB2 SER   164      63.794  89.614  76.502  1.00  0.00           H  
ATOM   2238  HB3 SER   164      62.503  90.426  75.725  1.00  0.00           H  
ATOM   2239  OG  SER   164      64.042  90.270  74.423  1.00  0.00           O  
ATOM   2240  HG  SER   164      63.533  89.559  74.026  1.00  0.00           H  
ATOM   2241  C   SER   164      65.511  91.772  76.599  1.00  0.00           C  
ATOM   2242  O   SER   164      66.141  91.629  77.704  1.00  0.00           O  
ATOM   2243  N   SER   165      66.158  91.721  75.459  1.00  0.00           N  
ATOM   2244  H   SER   165      65.581  91.839  74.639  1.00  0.00           H  
ATOM   2245  CA  SER   165      67.639  91.497  75.257  1.00  0.00           C  
ATOM   2246  HA  SER   165      67.866  90.751  76.019  1.00  0.00           H  
ATOM   2247  CB  SER   165      68.061  91.017  73.886  1.00  0.00           C  
ATOM   2248  HB2 SER   165      67.741  91.698  73.097  1.00  0.00           H  
ATOM   2249  HB3 SER   165      69.136  90.840  73.861  1.00  0.00           H  
ATOM   2250  OG  SER   165      67.437  89.793  73.671  1.00  0.00           O  
ATOM   2251  HG  SER   165      66.932  89.848  72.856  1.00  0.00           H  
ATOM   2252  C   SER   165      68.345  92.755  75.714  1.00  0.00           C  
ATOM   2253  O   SER   165      67.743  93.818  75.487  1.00  0.00           O  
ATOM   2254  N   GLY   166      69.503  92.677  76.332  1.00  0.00           N  
ATOM   2255  H   GLY   166      69.937  91.767  76.264  1.00  0.00           H  
ATOM   2256  CA  GLY   166      70.191  93.787  77.011  1.00  0.00           C  
ATOM   2257  HA2 GLY   166      69.654  94.078  77.914  1.00  0.00           H  
ATOM   2258  HA3 GLY   166      71.189  93.456  77.297  1.00  0.00           H  
ATOM   2259  C   GLY   166      70.324  94.996  76.096  1.00  0.00           C  
ATOM   2260  O   GLY   166      70.546  94.839  74.901  1.00  0.00           O  
ATOM   2261  N   GLY   167      70.165  96.238  76.587  1.00  0.00           N  
ATOM   2262  H   GLY   167      69.828  96.384  77.528  1.00  0.00           H  
ATOM   2263  CA  GLY   167      70.352  97.461  75.774  1.00  0.00           C  
ATOM   2264  HA2 GLY   167      69.781  97.364  74.851  1.00  0.00           H  
ATOM   2265  HA3 GLY   167      70.159  98.432  76.231  1.00  0.00           H  
ATOM   2266  C   GLY   167      71.770  97.783  75.347  1.00  0.00           C  
ATOM   2267  O   GLY   167      71.935  98.686  74.526  1.00  0.00           O  
ATOM   2268  N   GLY   168      72.765  97.131  75.965  1.00  0.00           N  
ATOM   2269  H   GLY   168      72.513  96.330  76.527  1.00  0.00           H  
ATOM   2270  CA  GLY   168      74.198  97.359  75.828  1.00  0.00           C  
ATOM   2271  HA2 GLY   168      74.717  96.477  76.202  1.00  0.00           H  
ATOM   2272  HA3 GLY   168      74.460  97.465  74.776  1.00  0.00           H  
ATOM   2273  C   GLY   168      74.721  98.685  76.546  1.00  0.00           C  
ATOM   2274  O   GLY   168      73.988  99.432  77.109  1.00  0.00           O  
ATOM   2275  N   GLY   169      75.997  98.915  76.365  1.00  0.00           N  
ATOM   2276  H   GLY   169      76.535  99.677  76.753  1.00  0.00           H  
ATOM   2277  CA  GLY   169      76.877  98.249  75.371  1.00  0.00           C  
ATOM   2278  HA2 GLY   169      76.956  97.184  75.586  1.00  0.00           H  
ATOM   2279  HA3 GLY   169      76.567  98.414  74.339  1.00  0.00           H  
ATOM   2280  C   GLY   169      78.292  98.626  75.470  1.00  0.00           C  
ATOM   2281  O   GLY   169      78.595  99.601  76.140  1.00  0.00           O  
ATOM   2282  N   GLY   170      79.217  97.857  74.842  1.00  0.00           N  
ATOM   2283  H   GLY   170      78.885  97.221  74.131  1.00  0.00           H  
ATOM   2284  CA  GLY   170      80.606  97.838  75.262  1.00  0.00           C  
ATOM   2285  HA2 GLY   170      81.125  97.157  74.588  1.00  0.00           H  
ATOM   2286  HA3 GLY   170      80.978  98.849  75.097  1.00  0.00           H  
ATOM   2287  C   GLY   170      80.827  97.356  76.676  1.00  0.00           C  
ATOM   2288  O   GLY   170      79.816  96.980  77.357  1.00  0.00           O  
ATOM   2289  N   GLY   171      81.990  97.351  77.192  1.00  0.00           N  
ATOM   2290  H   GLY   171      81.994  97.051  78.157  1.00  0.00           H  
ATOM   2291  CA  GLY   171      83.244  97.779  76.587  1.00  0.00           C  
ATOM   2292  HA2 GLY   171      84.117  97.321  77.052  1.00  0.00           H  
ATOM   2293  HA3 GLY   171      83.265  97.338  75.590  1.00  0.00           H  
ATOM   2294  C   GLY   171      83.318  99.341  76.646  1.00  0.00           C  
ATOM   2295  O   GLY   171      82.543 100.039  77.328  1.00  0.00           O  
ATOM   2296  N   GLY   172      84.343  99.921  76.101  1.00  0.00           N  
ATOM   2297  H   GLY   172      84.339 100.928  76.181  1.00  0.00           H  
ATOM   2298  CA  GLY   172      85.564  99.426  75.634  1.00  0.00           C  
ATOM   2299  HA2 GLY   172      85.734  98.473  76.136  1.00  0.00           H  
ATOM   2300  HA3 GLY   172      85.739  99.074  74.618  1.00  0.00           H  
ATOM   2301  C   GLY   172      86.703 100.369  75.980  1.00  0.00           C  
ATOM   2302  O   GLY   172      86.596 101.573  76.251  1.00  0.00           O  
ATOM   2303  N   GLY   173      87.945  99.823  75.928  1.00  0.00           N  
ATOM   2304  H   GLY   173      88.065  98.842  75.716  1.00  0.00           H  
ATOM   2305  CA  GLY   173      89.211 100.625  75.921  1.00  0.00           C  
ATOM   2306  HA2 GLY   173      89.176 101.451  75.211  1.00  0.00           H  
ATOM   2307  HA3 GLY   173      89.332 101.094  76.898  1.00  0.00           H  
ATOM   2308  C   GLY   173      90.413  99.765  75.630  1.00  0.00           C  
ATOM   2309  O   GLY   173      90.683  98.822  76.326  1.00  0.00           O  
ATOM   2310  N   GLY   174      91.189 100.054  74.536  1.00  0.00           N  
ATOM   2311  H   GLY   174      91.885  99.335  74.400  1.00  0.00           H  
ATOM   2312  CA  GLY   174      91.045 101.118  73.554  1.00  0.00           C  
ATOM   2313  HA2 GLY   174      91.046 102.094  74.040  1.00  0.00           H  
ATOM   2314  HA3 GLY   174      91.824 101.100  72.791  1.00  0.00           H  
ATOM   2315  C   GLY   174      89.840 100.900  72.724  1.00  0.00           C  
ATOM   2316  O   GLY   174      89.104 101.877  72.510  1.00  0.00           O  
ATOM   2317  N   GLY   175      89.583  99.691  72.254  1.00  0.00           N  
ATOM   2318  H   GLY   175      90.300  99.001  72.428  1.00  0.00           H  
ATOM   2319  CA  GLY   175      88.602  99.215  71.271  1.00  0.00           C  
ATOM   2320  HA2 GLY   175      88.854  98.228  70.884  1.00  0.00           H  
ATOM   2321  HA3 GLY   175      87.662  99.115  71.813  1.00  0.00           H  
ATOM   2322  C   GLY   175      88.394 100.053  70.046  1.00  0.00           C  
ATOM   2323  O   GLY   175      89.362 100.689  69.521  1.00  0.00           O  
ATOM   2324  N   ASN   176      87.200 100.055  69.405  1.00  0.00           N  
ATOM   2325  H   ASN   176      86.595  99.296  69.683  1.00  0.00           H  
ATOM   2326  CA  ASN   176      86.820 100.889  68.289  1.00  0.00           C  
ATOM   2327  HA  ASN   176      87.185 101.909  68.413  1.00  0.00           H  
ATOM   2328  CB  ASN   176      87.218 100.283  66.947  1.00  0.00           C  
ATOM   2329  HB2 ASN   176      88.254 100.518  66.701  1.00  0.00           H  
ATOM   2330  HB3 ASN   176      87.098  99.202  66.880  1.00  0.00           H  
ATOM   2331  CG  ASN   176      86.403 100.993  65.813  1.00  0.00           C  
ATOM   2332  OD1 ASN   176      86.193 102.202  65.796  1.00  0.00           O  
ATOM   2333  ND2 ASN   176      86.014 100.169  64.740  1.00  0.00           N  
ATOM   2334 HD21 ASN   176      85.512 100.482  63.921  1.00  0.00           H  
ATOM   2335 HD22 ASN   176      86.440  99.255  64.682  1.00  0.00           H  
ATOM   2336  C   ASN   176      85.311 101.059  68.470  1.00  0.00           C  
ATOM   2337  O   ASN   176      84.570 100.058  68.492  1.00  0.00           O  
ATOM   2338  N   TYR   177      84.870 102.343  68.477  1.00  0.00           N  
ATOM   2339  H   TYR   177      85.528 103.086  68.288  1.00  0.00           H  
ATOM   2340  CA  TYR   177      83.442 102.682  68.693  1.00  0.00           C  
ATOM   2341  HA  TYR   177      83.153 102.270  69.661  1.00  0.00           H  
ATOM   2342  CB  TYR   177      83.511 104.167  68.637  1.00  0.00           C  
ATOM   2343  HB2 TYR   177      83.885 104.534  67.681  1.00  0.00           H  
ATOM   2344  HB3 TYR   177      82.491 104.519  68.792  1.00  0.00           H  
ATOM   2345  CG  TYR   177      84.377 104.780  69.655  1.00  0.00           C  
ATOM   2346  CD1 TYR   177      85.605 105.327  69.165  1.00  0.00           C  
ATOM   2347  HD1 TYR   177      85.805 105.264  68.106  1.00  0.00           H  
ATOM   2348  CE1 TYR   177      86.553 105.832  70.158  1.00  0.00           C  
ATOM   2349  HE1 TYR   177      87.508 106.241  69.861  1.00  0.00           H  
ATOM   2350  CZ  TYR   177      86.238 105.820  71.530  1.00  0.00           C  
ATOM   2351  OH  TYR   177      87.080 106.373  72.443  1.00  0.00           O  
ATOM   2352  HH  TYR   177      88.014 106.270  72.247  1.00  0.00           H  
ATOM   2353  CE2 TYR   177      84.940 105.321  71.994  1.00  0.00           C  
ATOM   2354  HE2 TYR   177      84.682 105.322  73.042  1.00  0.00           H  
ATOM   2355  CD2 TYR   177      83.985 104.816  71.018  1.00  0.00           C  
ATOM   2356  HD2 TYR   177      83.014 104.412  71.268  1.00  0.00           H  
ATOM   2357  C   TYR   177      82.375 102.260  67.680  1.00  0.00           C  
ATOM   2358  O   TYR   177      82.606 102.424  66.446  1.00  0.00           O  
ATOM   2359  N   GLY   178      81.175 101.764  68.048  1.00  0.00           N  
ATOM   2360  H   GLY   178      80.632 101.470  67.248  1.00  0.00           H  
ATOM   2361  CA  GLY   178      80.892 101.165  69.433  1.00  0.00           C  
ATOM   2362  HA2 GLY   178      80.039 100.487  69.421  1.00  0.00           H  
ATOM   2363  HA3 GLY   178      81.782 100.627  69.761  1.00  0.00           H  
ATOM   2364  C   GLY   178      80.615 102.237  70.451  1.00  0.00           C  
ATOM   2365  O   GLY   178      80.856 103.444  70.221  1.00  0.00           O  
ATOM   2366  N   GLN   179      79.992 101.834  71.556  1.00  0.00           N  
ATOM   2367  H   GLN   179      79.588 100.910  71.515  1.00  0.00           H  
ATOM   2368  CA  GLN   179      80.039 102.696  72.739  1.00  0.00           C  
ATOM   2369  HA  GLN   179      79.507 103.611  72.475  1.00  0.00           H  
ATOM   2370  CB  GLN   179      79.249 102.047  73.892  1.00  0.00           C  
ATOM   2371  HB2 GLN   179      79.863 101.253  74.317  1.00  0.00           H  
ATOM   2372  HB3 GLN   179      79.027 102.808  74.639  1.00  0.00           H  
ATOM   2373  CG  GLN   179      77.884 101.506  73.514  1.00  0.00           C  
ATOM   2374  HG2 GLN   179      77.944 100.830  72.661  1.00  0.00           H  
ATOM   2375  HG3 GLN   179      77.457 100.919  74.327  1.00  0.00           H  
ATOM   2376  CD  GLN   179      76.926 102.682  73.253  1.00  0.00           C  
ATOM   2377  OE1 GLN   179      77.209 103.928  73.373  1.00  0.00           O  
ATOM   2378  NE2 GLN   179      75.698 102.354  72.833  1.00  0.00           N  
ATOM   2379 HE21 GLN   179      75.366 101.400  72.819  1.00  0.00           H  
ATOM   2380 HE22 GLN   179      75.031 103.113  72.816  1.00  0.00           H  
ATOM   2381  C   GLN   179      81.414 103.097  73.188  1.00  0.00           C  
ATOM   2382  O   GLN   179      82.403 102.359  73.198  1.00  0.00           O  
ATOM   2383  N   ASP   180      81.712 104.366  73.647  1.00  0.00           N  
ATOM   2384  H   ASP   180      82.633 104.608  73.983  1.00  0.00           H  
ATOM   2385  CA  ASP   180      80.951 105.624  73.455  1.00  0.00           C  
ATOM   2386  HA  ASP   180      80.226 105.423  72.667  1.00  0.00           H  
ATOM   2387  CB  ASP   180      80.121 105.994  74.687  1.00  0.00           C  
ATOM   2388  HB2 ASP   180      79.300 105.279  74.746  1.00  0.00           H  
ATOM   2389  HB3 ASP   180      80.738 105.869  75.577  1.00  0.00           H  
ATOM   2390  CG  ASP   180      79.596 107.382  74.672  1.00  0.00           C  
ATOM   2391  OD1 ASP   180      79.192 107.903  75.723  1.00  0.00           O  
ATOM   2392  OD2 ASP   180      79.294 107.880  73.575  1.00  0.00           O  
ATOM   2393  C   ASP   180      81.908 106.830  73.065  1.00  0.00           C  
ATOM   2394  O   ASP   180      82.685 107.250  73.907  1.00  0.00           O  
ATOM   2395  N   GLN   181      81.830 107.315  71.822  1.00  0.00           N  
ATOM   2396  H   GLN   181      81.158 106.938  71.169  1.00  0.00           H  
ATOM   2397  CA  GLN   181      82.825 108.284  71.303  1.00  0.00           C  
ATOM   2398  HA  GLN   181      83.818 107.886  71.510  1.00  0.00           H  
ATOM   2399  CB  GLN   181      82.760 108.355  69.779  1.00  0.00           C  
ATOM   2400  HB2 GLN   181      83.639 108.811  69.323  1.00  0.00           H  
ATOM   2401  HB3 GLN   181      82.737 107.332  69.402  1.00  0.00           H  
ATOM   2402  CG  GLN   181      81.481 109.117  69.204  1.00  0.00           C  
ATOM   2403  HG2 GLN   181      80.653 108.901  69.879  1.00  0.00           H  
ATOM   2404  HG3 GLN   181      81.681 110.187  69.253  1.00  0.00           H  
ATOM   2405  CD  GLN   181      81.222 108.868  67.754  1.00  0.00           C  
ATOM   2406  OE1 GLN   181      81.571 109.654  66.849  1.00  0.00           O  
ATOM   2407  NE2 GLN   181      80.513 107.823  67.462  1.00  0.00           N  
ATOM   2408 HE21 GLN   181      80.384 107.030  68.074  1.00  0.00           H  
ATOM   2409 HE22 GLN   181      80.374 107.677  66.472  1.00  0.00           H  
ATOM   2410  C   GLN   181      82.832 109.629  71.990  1.00  0.00           C  
ATOM   2411  O   GLN   181      83.629 110.559  71.733  1.00  0.00           O  
ATOM   2412  N   SER   182      81.740 109.886  72.767  1.00  0.00           N  
ATOM   2413  H   SER   182      81.091 109.118  72.860  1.00  0.00           H  
ATOM   2414  CA  SER   182      81.717 111.089  73.642  1.00  0.00           C  
ATOM   2415  HA  SER   182      81.714 111.934  72.954  1.00  0.00           H  
ATOM   2416  CB  SER   182      80.343 111.068  74.330  1.00  0.00           C  
ATOM   2417  HB2 SER   182      80.411 110.366  75.160  1.00  0.00           H  
ATOM   2418  HB3 SER   182      80.214 112.069  74.743  1.00  0.00           H  
ATOM   2419  OG  SER   182      79.227 110.813  73.468  1.00  0.00           O  
ATOM   2420  HG  SER   182      79.199 109.853  73.463  1.00  0.00           H  
ATOM   2421  C   SER   182      82.896 111.077  74.649  1.00  0.00           C  
ATOM   2422  O   SER   182      83.492 110.019  74.976  1.00  0.00           O  
ATOM   2423  N   SER   183      83.381 112.209  75.173  1.00  0.00           N  
ATOM   2424  H   SER   183      84.137 112.128  75.838  1.00  0.00           H  
ATOM   2425  CA  SER   183      82.983 113.510  74.778  1.00  0.00           C  
ATOM   2426  HA  SER   183      81.896 113.467  74.853  1.00  0.00           H  
ATOM   2427  CB  SER   183      83.523 114.624  75.716  1.00  0.00           C  
ATOM   2428  HB2 SER   183      83.458 115.622  75.284  1.00  0.00           H  
ATOM   2429  HB3 SER   183      82.978 114.648  76.660  1.00  0.00           H  
ATOM   2430  OG  SER   183      84.951 114.288  75.985  1.00  0.00           O  
ATOM   2431  HG  SER   183      85.038 113.664  76.709  1.00  0.00           H  
ATOM   2432  C   SER   183      83.346 113.864  73.348  1.00  0.00           C  
ATOM   2433  O   SER   183      84.410 113.405  72.861  1.00  0.00           O  
ATOM   2434  N   MET   184      82.571 114.762  72.703  1.00  0.00           N  
ATOM   2435  H   MET   184      81.872 115.199  73.287  1.00  0.00           H  
ATOM   2436  CA  MET   184      82.639 115.086  71.256  1.00  0.00           C  
ATOM   2437  HA  MET   184      83.480 114.570  70.792  1.00  0.00           H  
ATOM   2438  CB  MET   184      81.369 114.383  70.625  1.00  0.00           C  
ATOM   2439  HB2 MET   184      81.414 113.330  70.901  1.00  0.00           H  
ATOM   2440  HB3 MET   184      80.413 114.733  71.015  1.00  0.00           H  
ATOM   2441  CG  MET   184      81.424 114.492  69.128  1.00  0.00           C  
ATOM   2442  HG2 MET   184      81.200 115.514  68.825  1.00  0.00           H  
ATOM   2443  HG3 MET   184      82.440 114.236  68.829  1.00  0.00           H  
ATOM   2444  SD  MET   184      80.290 113.414  68.170  1.00  0.00           S  
ATOM   2445  CE  MET   184      81.461 112.928  66.822  1.00  0.00           C  
ATOM   2446  HE1 MET   184      81.075 112.042  66.316  1.00  0.00           H  
ATOM   2447  HE2 MET   184      81.637 113.780  66.166  1.00  0.00           H  
ATOM   2448  HE3 MET   184      82.360 112.546  67.304  1.00  0.00           H  
ATOM   2449  C   MET   184      82.747 116.586  71.052  1.00  0.00           C  
ATOM   2450  O   MET   184      81.775 117.311  71.368  1.00  0.00           O  
ATOM   2451  N   SER   185      83.928 116.986  70.643  1.00  0.00           N  
ATOM   2452  H   SER   185      84.565 116.232  70.426  1.00  0.00           H  
ATOM   2453  CA  SER   185      84.261 118.416  70.556  1.00  0.00           C  
ATOM   2454  HA  SER   185      83.988 118.855  71.515  1.00  0.00           H  
ATOM   2455  CB  SER   185      85.820 118.501  70.367  1.00  0.00           C  
ATOM   2456  HB2 SER   185      86.199 118.110  71.311  1.00  0.00           H  
ATOM   2457  HB3 SER   185      86.144 117.900  69.518  1.00  0.00           H  
ATOM   2458  OG  SER   185      86.292 119.871  70.277  1.00  0.00           O  
ATOM   2459  HG  SER   185      86.134 120.227  71.154  1.00  0.00           H  
ATOM   2460  C   SER   185      83.495 119.090  69.470  1.00  0.00           C  
ATOM   2461  O   SER   185      83.487 118.641  68.326  1.00  0.00           O  
ATOM   2462  N   SER   186      82.909 120.210  69.790  1.00  0.00           N  
ATOM   2463  H   SER   186      82.883 120.537  70.745  1.00  0.00           H  
ATOM   2464  CA  SER   186      81.958 121.004  68.988  1.00  0.00           C  
ATOM   2465  HA  SER   186      82.217 120.864  67.938  1.00  0.00           H  
ATOM   2466  CB  SER   186      80.582 120.327  69.083  1.00  0.00           C  
ATOM   2467  HB2 SER   186      80.747 119.362  68.605  1.00  0.00           H  
ATOM   2468  HB3 SER   186      80.360 120.048  70.112  1.00  0.00           H  
ATOM   2469  OG  SER   186      79.645 121.081  68.417  1.00  0.00           O  
ATOM   2470  HG  SER   186      79.044 121.419  69.085  1.00  0.00           H  
ATOM   2471  C   SER   186      81.932 122.450  69.499  1.00  0.00           C  
ATOM   2472  O   SER   186      82.007 122.640  70.740  1.00  0.00           O  
ATOM   2473  N   GLY   187      81.770 123.556  68.764  1.00  0.00           N  
ATOM   2474  H   GLY   187      81.825 124.417  69.288  1.00  0.00           H  
ATOM   2475  CA  GLY   187      81.615 123.572  67.291  1.00  0.00           C  
ATOM   2476  HA2 GLY   187      82.289 124.310  66.857  1.00  0.00           H  
ATOM   2477  HA3 GLY   187      81.927 122.606  66.894  1.00  0.00           H  
ATOM   2478  C   GLY   187      80.225 123.990  66.801  1.00  0.00           C  
ATOM   2479  O   GLY   187      80.084 124.229  65.595  1.00  0.00           O  
ATOM   2480  N   GLY   188      79.219 124.142  67.670  1.00  0.00           N  
ATOM   2481  H   GLY   188      79.436 123.766  68.582  1.00  0.00           H  
ATOM   2482  CA  GLY   188      77.892 124.746  67.396  1.00  0.00           C  
ATOM   2483  HA2 GLY   188      77.548 124.239  66.495  1.00  0.00           H  
ATOM   2484  HA3 GLY   188      77.240 124.632  68.263  1.00  0.00           H  
ATOM   2485  C   GLY   188      77.859 126.209  67.260  1.00  0.00           C  
ATOM   2486  O   GLY   188      78.829 126.838  67.560  1.00  0.00           O  
ATOM   2487  N   GLY   189      76.794 126.914  66.964  1.00  0.00           N  
ATOM   2488  H   GLY   189      76.834 127.918  66.863  1.00  0.00           H  
ATOM   2489  CA  GLY   189      75.491 126.269  66.597  1.00  0.00           C  
ATOM   2490  HA2 GLY   189      75.287 125.566  67.405  1.00  0.00           H  
ATOM   2491  HA3 GLY   189      74.710 127.015  66.746  1.00  0.00           H  
ATOM   2492  C   GLY   189      75.361 125.579  65.197  1.00  0.00           C  
ATOM   2493  O   GLY   189      76.087 125.824  64.257  1.00  0.00           O  
ATOM   2494  N   SER   190      74.317 124.832  65.033  1.00  0.00           N  
ATOM   2495  H   SER   190      73.659 124.742  65.794  1.00  0.00           H  
ATOM   2496  CA  SER   190      73.773 124.475  63.725  1.00  0.00           C  
ATOM   2497  HA  SER   190      74.569 124.204  63.032  1.00  0.00           H  
ATOM   2498  CB  SER   190      72.715 123.231  63.891  1.00  0.00           C  
ATOM   2499  HB2 SER   190      73.296 122.422  64.335  1.00  0.00           H  
ATOM   2500  HB3 SER   190      71.901 123.505  64.563  1.00  0.00           H  
ATOM   2501  OG  SER   190      72.162 122.740  62.700  1.00  0.00           O  
ATOM   2502  HG  SER   190      71.377 122.302  63.038  1.00  0.00           H  
ATOM   2503  C   SER   190      73.028 125.643  62.993  1.00  0.00           C  
ATOM   2504  O   SER   190      72.399 126.427  63.662  1.00  0.00           O  
ATOM   2505  N   GLY   191      73.116 125.785  61.658  1.00  0.00           N  
ATOM   2506  H   GLY   191      72.486 126.482  61.287  1.00  0.00           H  
ATOM   2507  CA  GLY   191      73.976 125.116  60.655  1.00  0.00           C  
ATOM   2508  HA2 GLY   191      74.769 124.630  61.224  1.00  0.00           H  
ATOM   2509  HA3 GLY   191      73.389 124.333  60.176  1.00  0.00           H  
ATOM   2510  C   GLY   191      74.528 126.076  59.586  1.00  0.00           C  
ATOM   2511  O   GLY   191      73.796 126.774  58.952  1.00  0.00           O  
ATOM   2512  N   GLY   192      75.858 126.059  59.559  1.00  0.00           N  
ATOM   2513  H   GLY   192      76.320 125.523  60.280  1.00  0.00           H  
ATOM   2514  CA  GLY   192      76.667 126.933  58.683  1.00  0.00           C  
ATOM   2515  HA2 GLY   192      76.411 127.915  59.083  1.00  0.00           H  
ATOM   2516  HA3 GLY   192      77.723 126.755  58.886  1.00  0.00           H  
ATOM   2517  C   GLY   192      76.378 126.674  57.167  1.00  0.00           C  
ATOM   2518  O   GLY   192      75.425 125.996  56.749  1.00  0.00           O  
ATOM   2519  N   GLY   193      77.455 126.963  56.428  1.00  0.00           N  
ATOM   2520  H   GLY   193      78.294 127.260  56.905  1.00  0.00           H  
ATOM   2521  CA  GLY   193      77.540 126.637  55.022  1.00  0.00           C  
ATOM   2522  HA2 GLY   193      78.561 126.883  54.731  1.00  0.00           H  
ATOM   2523  HA3 GLY   193      77.416 125.557  54.936  1.00  0.00           H  
ATOM   2524  C   GLY   193      76.580 127.382  54.105  1.00  0.00           C  
ATOM   2525  O   GLY   193      75.921 128.309  54.593  1.00  0.00           O  
ATOM   2526  N   TYR   194      76.501 126.944  52.876  1.00  0.00           N  
ATOM   2527  H   TYR   194      77.095 126.180  52.588  1.00  0.00           H  
ATOM   2528  CA  TYR   194      75.644 127.501  51.888  1.00  0.00           C  
ATOM   2529  HA  TYR   194      75.446 128.554  52.091  1.00  0.00           H  
ATOM   2530  CB  TYR   194      76.360 127.418  50.507  1.00  0.00           C  
ATOM   2531  HB2 TYR   194      77.010 128.289  50.589  1.00  0.00           H  
ATOM   2532  HB3 TYR   194      77.088 126.606  50.503  1.00  0.00           H  
ATOM   2533  CG  TYR   194      75.524 127.469  49.271  1.00  0.00           C  
ATOM   2534  CD1 TYR   194      74.907 126.284  48.815  1.00  0.00           C  
ATOM   2535  HD1 TYR   194      75.166 125.367  49.323  1.00  0.00           H  
ATOM   2536  CE1 TYR   194      74.113 126.244  47.696  1.00  0.00           C  
ATOM   2537  HE1 TYR   194      73.821 125.268  47.337  1.00  0.00           H  
ATOM   2538  CZ  TYR   194      73.831 127.453  47.102  1.00  0.00           C  
ATOM   2539  OH  TYR   194      73.093 127.397  45.949  1.00  0.00           O  
ATOM   2540  HH  TYR   194      72.768 126.508  45.789  1.00  0.00           H  
ATOM   2541  CE2 TYR   194      74.394 128.718  47.581  1.00  0.00           C  
ATOM   2542  HE2 TYR   194      74.276 129.649  47.047  1.00  0.00           H  
ATOM   2543  CD2 TYR   194      75.308 128.730  48.641  1.00  0.00           C  
ATOM   2544  HD2 TYR   194      75.753 129.682  48.889  1.00  0.00           H  
ATOM   2545  C   TYR   194      74.289 126.812  51.941  1.00  0.00           C  
ATOM   2546  O   TYR   194      74.248 125.565  52.072  1.00  0.00           O  
ATOM   2547  N   GLY   195      73.133 127.529  51.762  1.00  0.00           N  
ATOM   2548  H   GLY   195      72.254 127.056  51.912  1.00  0.00           H  
ATOM   2549  CA  GLY   195      72.970 128.856  51.198  1.00  0.00           C  
ATOM   2550  HA2 GLY   195      72.497 129.406  52.011  1.00  0.00           H  
ATOM   2551  HA3 GLY   195      73.897 129.287  50.820  1.00  0.00           H  
ATOM   2552  C   GLY   195      72.051 128.918  49.974  1.00  0.00           C  
ATOM   2553  O   GLY   195      71.457 127.874  49.586  1.00  0.00           O  
ATOM   2554  N   ASN   196      71.692 130.116  49.379  1.00  0.00           N  
ATOM   2555  H   ASN   196      72.251 130.938  49.555  1.00  0.00           H  
ATOM   2556  CA  ASN   196      70.534 130.444  48.489  1.00  0.00           C  
ATOM   2557  HA  ASN   196      70.421 131.527  48.533  1.00  0.00           H  
ATOM   2558  CB  ASN   196      70.851 129.804  47.116  1.00  0.00           C  
ATOM   2559  HB2 ASN   196      71.123 128.749  47.147  1.00  0.00           H  
ATOM   2560  HB3 ASN   196      69.931 129.806  46.533  1.00  0.00           H  
ATOM   2561  CG  ASN   196      71.882 130.628  46.327  1.00  0.00           C  
ATOM   2562  OD1 ASN   196      72.436 131.615  46.848  1.00  0.00           O  
ATOM   2563  ND2 ASN   196      72.078 130.472  45.123  1.00  0.00           N  
ATOM   2564 HD21 ASN   196      72.553 131.197  44.604  1.00  0.00           H  
ATOM   2565 HD22 ASN   196      71.661 129.703  44.618  1.00  0.00           H  
ATOM   2566  C   ASN   196      69.127 130.041  48.965  1.00  0.00           C  
ATOM   2567  O   ASN   196      68.306 129.362  48.276  1.00  0.00           O  
ATOM   2568  N   GLN   197      68.802 130.376  50.188  1.00  0.00           N  
ATOM   2569  H   GLN   197      69.521 130.891  50.676  1.00  0.00           H  
ATOM   2570  CA  GLN   197      67.521 130.065  50.760  1.00  0.00           C  
ATOM   2571  HA  GLN   197      67.232 129.083  50.385  1.00  0.00           H  
ATOM   2572  CB  GLN   197      67.663 130.152  52.284  1.00  0.00           C  
ATOM   2573  HB2 GLN   197      68.068 131.136  52.516  1.00  0.00           H  
ATOM   2574  HB3 GLN   197      66.659 130.021  52.688  1.00  0.00           H  
ATOM   2575  CG  GLN   197      68.738 129.107  52.771  1.00  0.00           C  
ATOM   2576  HG2 GLN   197      68.432 128.066  52.661  1.00  0.00           H  
ATOM   2577  HG3 GLN   197      69.618 129.162  52.130  1.00  0.00           H  
ATOM   2578  CD  GLN   197      69.290 129.316  54.199  1.00  0.00           C  
ATOM   2579  OE1 GLN   197      69.019 130.302  54.842  1.00  0.00           O  
ATOM   2580  NE2 GLN   197      70.119 128.366  54.646  1.00  0.00           N  
ATOM   2581 HE21 GLN   197      70.194 127.488  54.151  1.00  0.00           H  
ATOM   2582 HE22 GLN   197      70.722 128.457  55.451  1.00  0.00           H  
ATOM   2583  C   GLN   197      66.465 131.063  50.129  1.00  0.00           C  
ATOM   2584  O   GLN   197      66.654 132.263  50.022  1.00  0.00           O  
ATOM   2585  N   ASP   198      65.368 130.465  49.711  1.00  0.00           N  
ATOM   2586  H   ASP   198      65.255 129.470  49.845  1.00  0.00           H  
ATOM   2587  CA  ASP   198      64.326 131.130  48.901  1.00  0.00           C  
ATOM   2588  HA  ASP   198      64.313 132.200  49.110  1.00  0.00           H  
ATOM   2589  CB  ASP   198      64.454 130.899  47.418  1.00  0.00           C  
ATOM   2590  HB2 ASP   198      65.448 131.269  47.167  1.00  0.00           H  
ATOM   2591  HB3 ASP   198      64.353 129.825  47.264  1.00  0.00           H  
ATOM   2592  CG  ASP   198      63.400 131.582  46.588  1.00  0.00           C  
ATOM   2593  OD1 ASP   198      63.010 132.700  46.859  1.00  0.00           O  
ATOM   2594  OD2 ASP   198      62.927 130.901  45.603  1.00  0.00           O  
ATOM   2595  C   ASP   198      63.010 130.475  49.394  1.00  0.00           C  
ATOM   2596  O   ASP   198      62.460 129.504  48.911  1.00  0.00           O  
ATOM   2597  N   GLN   199      62.441 131.133  50.383  1.00  0.00           N  
ATOM   2598  H   GLN   199      62.993 131.910  50.716  1.00  0.00           H  
ATOM   2599  CA  GLN   199      61.015 131.036  50.826  1.00  0.00           C  
ATOM   2600  HA  GLN   199      60.890 131.666  51.706  1.00  0.00           H  
ATOM   2601  CB  GLN   199      60.042 131.526  49.733  1.00  0.00           C  
ATOM   2602  HB2 GLN   199      60.250 130.967  48.821  1.00  0.00           H  
ATOM   2603  HB3 GLN   199      59.021 131.306  50.045  1.00  0.00           H  
ATOM   2604  CG  GLN   199      60.233 133.014  49.410  1.00  0.00           C  
ATOM   2605  HG2 GLN   199      59.865 133.602  50.251  1.00  0.00           H  
ATOM   2606  HG3 GLN   199      61.300 133.161  49.245  1.00  0.00           H  
ATOM   2607  CD  GLN   199      59.469 133.490  48.146  1.00  0.00           C  
ATOM   2608  OE1 GLN   199      58.440 132.950  47.743  1.00  0.00           O  
ATOM   2609  NE2 GLN   199      59.841 134.578  47.511  1.00  0.00           N  
ATOM   2610 HE21 GLN   199      60.665 135.070  47.825  1.00  0.00           H  
ATOM   2611 HE22 GLN   199      59.279 134.817  46.707  1.00  0.00           H  
ATOM   2612  C   GLN   199      60.669 129.530  51.226  1.00  0.00           C  
ATOM   2613  O   GLN   199      59.845 128.926  50.623  1.00  0.00           O  
ATOM   2614  N   SER   200      61.355 128.898  52.182  1.00  0.00           N  
ATOM   2615  H   SER   200      61.336 127.888  52.161  1.00  0.00           H  
ATOM   2616  CA  SER   200      62.249 129.546  53.189  1.00  0.00           C  
ATOM   2617  HA  SER   200      62.813 130.330  52.685  1.00  0.00           H  
ATOM   2618  CB  SER   200      61.456 130.384  54.251  1.00  0.00           C  
ATOM   2619  HB2 SER   200      62.135 130.592  55.078  1.00  0.00           H  
ATOM   2620  HB3 SER   200      61.014 131.283  53.821  1.00  0.00           H  
ATOM   2621  OG  SER   200      60.514 129.602  54.909  1.00  0.00           O  
ATOM   2622  HG  SER   200      59.887 129.184  54.314  1.00  0.00           H  
ATOM   2623  C   SER   200      63.126 128.519  53.897  1.00  0.00           C  
ATOM   2624  O   SER   200      62.746 127.399  54.251  1.00  0.00           O  
ATOM   2625  N   GLY   201      64.388 128.953  54.120  1.00  0.00           N  
ATOM   2626  H   GLY   201      64.585 129.857  53.715  1.00  0.00           H  
ATOM   2627  CA  GLY   201      65.481 128.322  54.955  1.00  0.00           C  
ATOM   2628  HA2 GLY   201      65.319 127.244  54.956  1.00  0.00           H  
ATOM   2629  HA3 GLY   201      66.455 128.562  54.529  1.00  0.00           H  
ATOM   2630  C   GLY   201      65.455 128.760  56.451  1.00  0.00           C  
ATOM   2631  O   GLY   201      64.663 129.570  56.873  1.00  0.00           O  
ATOM   2632  N   GLY   202      66.391 128.335  57.307  1.00  0.00           N  
ATOM   2633  H   GLY   202      66.089 128.610  58.231  1.00  0.00           H  
ATOM   2634  CA  GLY   202      67.443 127.311  57.155  1.00  0.00           C  
ATOM   2635  HA2 GLY   202      68.026 127.490  56.251  1.00  0.00           H  
ATOM   2636  HA3 GLY   202      68.074 127.354  58.042  1.00  0.00           H  
ATOM   2637  C   GLY   202      66.797 125.943  57.018  1.00  0.00           C  
ATOM   2638  O   GLY   202      65.563 125.791  57.274  1.00  0.00           O  
ATOM   2639  N   GLY   203      67.559 124.910  56.808  1.00  0.00           N  
ATOM   2640  H   GLY   203      67.081 124.034  56.967  1.00  0.00           H  
ATOM   2641  CA  GLY   203      68.911 124.807  56.220  1.00  0.00           C  
ATOM   2642  HA2 GLY   203      69.595 125.516  56.689  1.00  0.00           H  
ATOM   2643  HA3 GLY   203      69.202 123.764  56.344  1.00  0.00           H  
ATOM   2644  C   GLY   203      68.887 124.981  54.711  1.00  0.00           C  
ATOM   2645  O   GLY   203      68.057 125.735  54.203  1.00  0.00           O  
ATOM   2646  N   GLY   204      69.878 124.389  54.086  1.00  0.00           N  
ATOM   2647  H   GLY   204      70.562 123.876  54.623  1.00  0.00           H  
ATOM   2648  CA  GLY   204      70.054 124.177  52.619  1.00  0.00           C  
ATOM   2649  HA2 GLY   204      70.834 123.472  52.332  1.00  0.00           H  
ATOM   2650  HA3 GLY   204      69.104 123.968  52.126  1.00  0.00           H  
ATOM   2651  C   GLY   204      70.551 125.468  51.953  1.00  0.00           C  
ATOM   2652  O   GLY   204      70.724 126.573  52.551  1.00  0.00           O  
ATOM   2653  N   SER   205      70.939 125.360  50.730  1.00  0.00           N  
ATOM   2654  H   SER   205      71.060 126.266  50.299  1.00  0.00           H  
ATOM   2655  CA  SER   205      70.757 124.216  49.765  1.00  0.00           C  
ATOM   2656  HA  SER   205      69.870 123.683  50.108  1.00  0.00           H  
ATOM   2657  CB  SER   205      70.346 124.764  48.349  1.00  0.00           C  
ATOM   2658  HB2 SER   205      70.173 123.929  47.669  1.00  0.00           H  
ATOM   2659  HB3 SER   205      69.431 125.287  48.627  1.00  0.00           H  
ATOM   2660  OG  SER   205      71.280 125.637  47.750  1.00  0.00           O  
ATOM   2661  HG  SER   205      71.459 126.397  48.309  1.00  0.00           H  
ATOM   2662  C   SER   205      71.829 123.144  49.582  1.00  0.00           C  
ATOM   2663  O   SER   205      71.643 122.179  48.878  1.00  0.00           O  
ATOM   2664  N   GLY   206      72.925 123.336  50.327  1.00  0.00           N  
ATOM   2665  H   GLY   206      73.072 124.302  50.584  1.00  0.00           H  
ATOM   2666  CA  GLY   206      74.092 122.429  50.366  1.00  0.00           C  
ATOM   2667  HA2 GLY   206      74.747 122.626  51.215  1.00  0.00           H  
ATOM   2668  HA3 GLY   206      73.779 121.400  50.543  1.00  0.00           H  
ATOM   2669  C   GLY   206      74.944 122.339  49.073  1.00  0.00           C  
ATOM   2670  O   GLY   206      74.685 123.134  48.129  1.00  0.00           O  
ATOM   2671  N   GLY   207      76.072 121.590  49.090  1.00  0.00           N  
ATOM   2672  H   GLY   207      76.514 121.595  48.181  1.00  0.00           H  
ATOM   2673  CA  GLY   207      76.605 120.803  50.179  1.00  0.00           C  
ATOM   2674  HA2 GLY   207      75.956 119.966  50.439  1.00  0.00           H  
ATOM   2675  HA3 GLY   207      77.588 120.511  49.811  1.00  0.00           H  
ATOM   2676  C   GLY   207      77.064 121.442  51.460  1.00  0.00           C  
ATOM   2677  O   GLY   207      77.482 122.629  51.469  1.00  0.00           O  
ATOM   2678  N   TYR   208      77.061 120.698  52.555  1.00  0.00           N  
ATOM   2679  H   TYR   208      76.877 119.709  52.462  1.00  0.00           H  
ATOM   2680  CA  TYR   208      77.334 121.058  53.893  1.00  0.00           C  
ATOM   2681  HA  TYR   208      78.264 121.626  53.870  1.00  0.00           H  
ATOM   2682  CB  TYR   208      76.234 121.945  54.454  1.00  0.00           C  
ATOM   2683  HB2 TYR   208      76.221 122.881  53.894  1.00  0.00           H  
ATOM   2684  HB3 TYR   208      75.228 121.556  54.295  1.00  0.00           H  
ATOM   2685  CG  TYR   208      76.423 122.221  55.934  1.00  0.00           C  
ATOM   2686  CD1 TYR   208      75.607 121.472  56.811  1.00  0.00           C  
ATOM   2687  HD1 TYR   208      74.918 120.762  56.378  1.00  0.00           H  
ATOM   2688  CE1 TYR   208      75.676 121.724  58.205  1.00  0.00           C  
ATOM   2689  HE1 TYR   208      75.072 121.041  58.784  1.00  0.00           H  
ATOM   2690  CZ  TYR   208      76.562 122.781  58.689  1.00  0.00           C  
ATOM   2691  OH  TYR   208      76.658 123.071  60.052  1.00  0.00           O  
ATOM   2692  HH  TYR   208      76.226 122.481  60.674  1.00  0.00           H  
ATOM   2693  CE2 TYR   208      77.304 123.582  57.738  1.00  0.00           C  
ATOM   2694  HE2 TYR   208      77.929 124.406  58.050  1.00  0.00           H  
ATOM   2695  CD2 TYR   208      77.293 123.244  56.364  1.00  0.00           C  
ATOM   2696  HD2 TYR   208      77.983 123.737  55.696  1.00  0.00           H  
ATOM   2697  C   TYR   208      77.505 119.855  54.805  1.00  0.00           C  
ATOM   2698  O   TYR   208      76.771 118.866  54.692  1.00  0.00           O  
ATOM   2699  N   GLY   209      78.482 120.031  55.728  1.00  0.00           N  
ATOM   2700  H   GLY   209      78.897 120.948  55.804  1.00  0.00           H  
ATOM   2701  CA  GLY   209      78.845 119.136  56.757  1.00  0.00           C  
ATOM   2702  HA2 GLY   209      77.918 118.699  57.128  1.00  0.00           H  
ATOM   2703  HA3 GLY   209      79.587 118.441  56.363  1.00  0.00           H  
ATOM   2704  C   GLY   209      79.476 119.928  57.835  1.00  0.00           C  
ATOM   2705  O   GLY   209      79.219 121.153  57.975  1.00  0.00           O  
ATOM   2706  N   GLN   210      80.324 119.352  58.729  1.00  0.00           N  
ATOM   2707  H   GLN   210      80.834 119.894  59.411  1.00  0.00           H  
ATOM   2708  CA  GLN   210      80.826 117.992  58.809  1.00  0.00           C  
ATOM   2709  HA  GLN   210      81.683 118.012  59.482  1.00  0.00           H  
ATOM   2710  CB  GLN   210      79.763 116.972  59.379  1.00  0.00           C  
ATOM   2711  HB2 GLN   210      79.011 116.784  58.613  1.00  0.00           H  
ATOM   2712  HB3 GLN   210      80.297 116.063  59.658  1.00  0.00           H  
ATOM   2713  CG  GLN   210      79.030 117.463  60.563  1.00  0.00           C  
ATOM   2714  HG2 GLN   210      78.470 116.594  60.908  1.00  0.00           H  
ATOM   2715  HG3 GLN   210      79.696 117.561  61.420  1.00  0.00           H  
ATOM   2716  CD  GLN   210      77.938 118.509  60.413  1.00  0.00           C  
ATOM   2717  OE1 GLN   210      77.110 118.479  59.471  1.00  0.00           O  
ATOM   2718  NE2 GLN   210      77.826 119.450  61.292  1.00  0.00           N  
ATOM   2719 HE21 GLN   210      77.137 120.138  61.024  1.00  0.00           H  
ATOM   2720 HE22 GLN   210      78.540 119.574  61.996  1.00  0.00           H  
ATOM   2721  C   GLN   210      81.459 117.420  57.553  1.00  0.00           C  
ATOM   2722  O   GLN   210      80.810 116.691  56.830  1.00  0.00           O  
ATOM   2723  N   GLN   211      82.533 117.990  57.096  1.00  0.00           N  
ATOM   2724  H   GLN   211      82.903 118.783  57.600  1.00  0.00           H  
ATOM   2725  CA  GLN   211      83.363 117.763  55.901  1.00  0.00           C  
ATOM   2726  HA  GLN   211      82.709 117.154  55.277  1.00  0.00           H  
ATOM   2727  CB  GLN   211      83.437 119.215  55.315  1.00  0.00           C  
ATOM   2728  HB2 GLN   211      83.952 119.823  56.059  1.00  0.00           H  
ATOM   2729  HB3 GLN   211      83.944 119.190  54.350  1.00  0.00           H  
ATOM   2730  CG  GLN   211      81.993 119.758  54.984  1.00  0.00           C  
ATOM   2731  HG2 GLN   211      81.212 119.054  54.695  1.00  0.00           H  
ATOM   2732  HG3 GLN   211      81.569 120.272  55.846  1.00  0.00           H  
ATOM   2733  CD  GLN   211      81.964 120.823  53.892  1.00  0.00           C  
ATOM   2734  OE1 GLN   211      82.580 121.872  53.990  1.00  0.00           O  
ATOM   2735  NE2 GLN   211      81.340 120.629  52.768  1.00  0.00           N  
ATOM   2736 HE21 GLN   211      80.895 119.733  52.629  1.00  0.00           H  
ATOM   2737 HE22 GLN   211      81.134 121.315  52.057  1.00  0.00           H  
ATOM   2738  C   GLN   211      84.669 116.932  56.095  1.00  0.00           C  
ATOM   2739  O   GLN   211      85.167 116.473  55.101  1.00  0.00           O  
ATOM   2740  N   ASP   212      85.071 116.628  57.355  1.00  0.00           N  
ATOM   2741  H   ASP   212      84.599 117.112  58.105  1.00  0.00           H  
ATOM   2742  CA  ASP   212      86.148 115.640  57.542  1.00  0.00           C  
ATOM   2743  HA  ASP   212      87.000 115.992  56.960  1.00  0.00           H  
ATOM   2744  CB  ASP   212      86.603 115.553  59.042  1.00  0.00           C  
ATOM   2745  HB2 ASP   212      85.797 115.150  59.655  1.00  0.00           H  
ATOM   2746  HB3 ASP   212      87.435 114.850  59.077  1.00  0.00           H  
ATOM   2747  CG  ASP   212      87.035 116.938  59.613  1.00  0.00           C  
ATOM   2748  OD1 ASP   212      86.986 117.899  58.793  1.00  0.00           O  
ATOM   2749  OD2 ASP   212      87.396 117.005  60.838  1.00  0.00           O  
ATOM   2750  C   ASP   212      85.796 114.173  57.171  1.00  0.00           C  
ATOM   2751  O   ASP   212      86.641 113.404  56.641  1.00  0.00           O  
ATOM   2752  N   ARG   213      84.557 113.767  57.387  1.00  0.00           N  
ATOM   2753  H   ARG   213      84.032 114.307  58.059  1.00  0.00           H  
ATOM   2754  CA  ARG   213      83.832 112.552  56.869  1.00  0.00           C  
ATOM   2755  HA  ARG   213      84.571 112.189  56.155  1.00  0.00           H  
ATOM   2756  CB  ARG   213      83.815 111.427  57.921  1.00  0.00           C  
ATOM   2757  HB2 ARG   213      83.632 111.792  58.932  1.00  0.00           H  
ATOM   2758  HB3 ARG   213      82.957 110.784  57.729  1.00  0.00           H  
ATOM   2759  CG  ARG   213      85.148 110.602  57.856  1.00  0.00           C  
ATOM   2760  HG2 ARG   213      85.336 110.178  56.870  1.00  0.00           H  
ATOM   2761  HG3 ARG   213      85.957 111.322  57.977  1.00  0.00           H  
ATOM   2762  CD  ARG   213      85.205 109.546  58.947  1.00  0.00           C  
ATOM   2763  HD2 ARG   213      84.456 108.767  58.802  1.00  0.00           H  
ATOM   2764  HD3 ARG   213      86.144 108.993  58.917  1.00  0.00           H  
ATOM   2765  NE  ARG   213      85.000 110.094  60.230  1.00  0.00           N  
ATOM   2766  HE  ARG   213      84.950 111.102  60.256  1.00  0.00           H  
ATOM   2767  CZ  ARG   213      85.031 109.504  61.414  1.00  0.00           C  
ATOM   2768  NH1 ARG   213      85.044 108.234  61.454  1.00  0.00           N  
ATOM   2769 HH11 ARG   213      85.134 107.847  62.382  1.00  0.00           H  
ATOM   2770 HH12 ARG   213      85.107 107.658  60.626  1.00  0.00           H  
ATOM   2771  NH2 ARG   213      85.089 110.183  62.530  1.00  0.00           N  
ATOM   2772 HH21 ARG   213      85.073 109.789  63.460  1.00  0.00           H  
ATOM   2773 HH22 ARG   213      85.178 111.186  62.459  1.00  0.00           H  
ATOM   2774  C   ARG   213      82.450 112.790  56.308  1.00  0.00           C  
ATOM   2775  O   ARG   213      81.659 113.564  56.819  1.00  0.00           O  
ATOM   2776  N   GLY   214      82.130 112.378  55.121  1.00  0.00           N  
ATOM   2777  H   GLY   214      81.221 112.767  54.914  1.00  0.00           H  
ATOM   2778  CA  GLY   214      82.836 111.340  54.354  1.00  0.00           C  
ATOM   2779  HA2 GLY   214      82.608 111.342  53.288  1.00  0.00           H  
ATOM   2780  HA3 GLY   214      83.912 111.457  54.484  1.00  0.00           H  
ATOM   2781  C   GLY   214      82.565 109.870  54.848  1.00  0.00           C  
ATOM   2782  O   GLY   214      83.446 109.028  54.507  1.00  0.00           O  
ATOM   2783  OXT GLY   214      81.669 109.633  55.705  1.00  0.00           O  
TER    2784      GLY   214 
END   
