# Supplementary material for: Visualization of oligomerization, clustering, and density transition of intrinsically disordered proteins
Source: Natl Sci Rev. 2026 Feb 14;13(7):nwag107. doi: 10.1093/nsr/nwag107 (PMC13114874; doi:10.1093/nsr/nwag107)
Supplement: nwag107_Supplemental_Files [file nwag107_supplemental_files.zip › SI-MD-Structures/MD-Sturctures/frame26.pdb]

CRYST1  135.127  149.293  136.891  90.00  90.00  90.00               1
ATOM      1  N   MET     1      31.956  61.945 104.058  1.00  0.00           N  
ATOM      2  H1  MET     1      32.449  62.169 104.910  1.00  0.00           H  
ATOM      3  H2  MET     1      30.984  61.884 104.323  1.00  0.00           H  
ATOM      4  H3  MET     1      32.287  61.086 103.641  1.00  0.00           H  
ATOM      5  CA  MET     1      32.182  62.864 103.013  1.00  0.00           C  
ATOM      6  HA  MET     1      33.243  62.798 102.773  1.00  0.00           H  
ATOM      7  CB  MET     1      31.324  62.672 101.761  1.00  0.00           C  
ATOM      8  HB2 MET     1      30.267  62.664 102.025  1.00  0.00           H  
ATOM      9  HB3 MET     1      31.612  63.466 101.072  1.00  0.00           H  
ATOM     10  CG  MET     1      31.655  61.359 100.999  1.00  0.00           C  
ATOM     11  HG2 MET     1      31.219  61.446 100.004  1.00  0.00           H  
ATOM     12  HG3 MET     1      32.738  61.342 100.875  1.00  0.00           H  
ATOM     13  SD  MET     1      31.026  59.904 101.988  1.00  0.00           S  
ATOM     14  CE  MET     1      29.380  59.737 101.200  1.00  0.00           C  
ATOM     15  HE1 MET     1      28.997  60.758 101.181  1.00  0.00           H  
ATOM     16  HE2 MET     1      29.542  59.301 100.215  1.00  0.00           H  
ATOM     17  HE3 MET     1      28.729  59.131 101.830  1.00  0.00           H  
ATOM     18  C   MET     1      31.927  64.292 103.565  1.00  0.00           C  
ATOM     19  O   MET     1      30.962  64.430 104.334  1.00  0.00           O  
ATOM     20  N   ALA     2      32.832  65.269 103.394  1.00  0.00           N  
ATOM     21  H   ALA     2      32.616  66.039 104.010  1.00  0.00           H  
ATOM     22  CA  ALA     2      33.982  65.303 102.480  1.00  0.00           C  
ATOM     23  HA  ALA     2      34.370  66.317 102.574  1.00  0.00           H  
ATOM     24  CB  ALA     2      35.092  64.416 103.012  1.00  0.00           C  
ATOM     25  HB1 ALA     2      35.054  64.409 104.101  1.00  0.00           H  
ATOM     26  HB2 ALA     2      35.024  63.387 102.656  1.00  0.00           H  
ATOM     27  HB3 ALA     2      36.095  64.704 102.695  1.00  0.00           H  
ATOM     28  C   ALA     2      33.706  65.144 100.921  1.00  0.00           C  
ATOM     29  O   ALA     2      34.332  64.291 100.260  1.00  0.00           O  
ATOM     30  N   SER     3      32.723  65.818 100.287  1.00  0.00           N  
ATOM     31  H   SER     3      32.730  65.788  99.277  1.00  0.00           H  
ATOM     32  CA  SER     3      32.074  67.049 100.786  1.00  0.00           C  
ATOM     33  HA  SER     3      32.052  67.153 101.871  1.00  0.00           H  
ATOM     34  CB  SER     3      32.909  68.270 100.236  1.00  0.00           C  
ATOM     35  HB2 SER     3      32.937  68.099  99.160  1.00  0.00           H  
ATOM     36  HB3 SER     3      32.458  69.202 100.576  1.00  0.00           H  
ATOM     37  OG  SER     3      34.268  68.201 100.771  1.00  0.00           O  
ATOM     38  HG  SER     3      34.647  69.082 100.825  1.00  0.00           H  
ATOM     39  C   SER     3      30.639  67.124 100.249  1.00  0.00           C  
ATOM     40  O   SER     3      30.317  66.558  99.199  1.00  0.00           O  
ATOM     41  N   ASN     4      29.766  67.929 100.918  1.00  0.00           N  
ATOM     42  H   ASN     4      30.172  68.459 101.676  1.00  0.00           H  
ATOM     43  CA  ASN     4      28.357  68.159 100.483  1.00  0.00           C  
ATOM     44  HA  ASN     4      28.386  68.372  99.415  1.00  0.00           H  
ATOM     45  CB  ASN     4      27.462  66.949 100.712  1.00  0.00           C  
ATOM     46  HB2 ASN     4      28.041  66.097 100.357  1.00  0.00           H  
ATOM     47  HB3 ASN     4      27.207  66.830 101.765  1.00  0.00           H  
ATOM     48  CG  ASN     4      26.094  66.943 100.045  1.00  0.00           C  
ATOM     49  OD1 ASN     4      25.598  67.871  99.299  1.00  0.00           O  
ATOM     50  ND2 ASN     4      25.241  65.994 100.394  1.00  0.00           N  
ATOM     51 HD21 ASN     4      24.332  66.016  99.956  1.00  0.00           H  
ATOM     52 HD22 ASN     4      25.672  65.299 100.987  1.00  0.00           H  
ATOM     53  C   ASN     4      27.767  69.380 101.207  1.00  0.00           C  
ATOM     54  O   ASN     4      27.580  69.311 102.428  1.00  0.00           O  
ATOM     55  N   ASP     5      27.456  70.496 100.537  1.00  0.00           N  
ATOM     56  H   ASP     5      27.015  71.245 101.052  1.00  0.00           H  
ATOM     57  CA  ASP     5      27.841  70.847  99.135  1.00  0.00           C  
ATOM     58  HA  ASP     5      27.523  70.090  98.417  1.00  0.00           H  
ATOM     59  CB  ASP     5      27.155  72.161  98.769  1.00  0.00           C  
ATOM     60  HB2 ASP     5      27.511  72.863  99.523  1.00  0.00           H  
ATOM     61  HB3 ASP     5      27.653  72.415  97.833  1.00  0.00           H  
ATOM     62  CG  ASP     5      25.619  72.036  98.630  1.00  0.00           C  
ATOM     63  OD1 ASP     5      24.907  71.918  99.622  1.00  0.00           O  
ATOM     64  OD2 ASP     5      25.217  71.857  97.472  1.00  0.00           O  
ATOM     65  C   ASP     5      29.355  71.123  99.019  1.00  0.00           C  
ATOM     66  O   ASP     5      30.044  71.375 100.002  1.00  0.00           O  
ATOM     67  N   TYR     6      29.898  71.083  97.844  1.00  0.00           N  
ATOM     68  H   TYR     6      29.222  71.060  97.093  1.00  0.00           H  
ATOM     69  CA  TYR     6      31.244  71.505  97.421  1.00  0.00           C  
ATOM     70  HA  TYR     6      31.782  71.736  98.340  1.00  0.00           H  
ATOM     71  CB  TYR     6      32.031  70.300  96.871  1.00  0.00           C  
ATOM     72  HB2 TYR     6      33.023  70.711  96.684  1.00  0.00           H  
ATOM     73  HB3 TYR     6      32.039  69.610  97.715  1.00  0.00           H  
ATOM     74  CG  TYR     6      31.578  69.648  95.506  1.00  0.00           C  
ATOM     75  CD1 TYR     6      30.535  68.651  95.441  1.00  0.00           C  
ATOM     76  HD1 TYR     6      30.070  68.319  96.358  1.00  0.00           H  
ATOM     77  CE1 TYR     6      30.183  68.075  94.178  1.00  0.00           C  
ATOM     78  HE1 TYR     6      29.447  67.291  94.076  1.00  0.00           H  
ATOM     79  CZ  TYR     6      30.777  68.609  92.941  1.00  0.00           C  
ATOM     80  OH  TYR     6      30.374  68.109  91.680  1.00  0.00           O  
ATOM     81  HH  TYR     6      29.679  67.447  91.687  1.00  0.00           H  
ATOM     82  CE2 TYR     6      31.759  69.598  93.074  1.00  0.00           C  
ATOM     83  HE2 TYR     6      32.261  69.891  92.164  1.00  0.00           H  
ATOM     84  CD2 TYR     6      32.162  70.149  94.294  1.00  0.00           C  
ATOM     85  HD2 TYR     6      32.900  70.922  94.447  1.00  0.00           H  
ATOM     86  C   TYR     6      31.283  72.841  96.734  1.00  0.00           C  
ATOM     87  O   TYR     6      30.255  73.170  96.134  1.00  0.00           O  
ATOM     88  N   THR     7      32.331  73.627  96.854  1.00  0.00           N  
ATOM     89  H   THR     7      33.236  73.295  97.155  1.00  0.00           H  
ATOM     90  CA  THR     7      32.346  75.069  96.484  1.00  0.00           C  
ATOM     91  HA  THR     7      31.919  75.120  95.483  1.00  0.00           H  
ATOM     92  CB  THR     7      31.433  75.968  97.404  1.00  0.00           C  
ATOM     93  HB  THR     7      30.452  75.531  97.589  1.00  0.00           H  
ATOM     94  CG2 THR     7      32.130  76.234  98.765  1.00  0.00           C  
ATOM     95 HG21 THR     7      31.421  76.792  99.376  1.00  0.00           H  
ATOM     96 HG22 THR     7      32.221  75.290  99.302  1.00  0.00           H  
ATOM     97 HG23 THR     7      33.015  76.871  98.761  1.00  0.00           H  
ATOM     98  OG1 THR     7      31.096  77.217  96.814  1.00  0.00           O  
ATOM     99  HG1 THR     7      30.552  77.075  96.036  1.00  0.00           H  
ATOM    100  C   THR     7      33.813  75.623  96.476  1.00  0.00           C  
ATOM    101  O   THR     7      34.598  75.301  97.377  1.00  0.00           O  
ATOM    102  N   GLN     8      34.012  76.553  95.562  1.00  0.00           N  
ATOM    103  H   GLN     8      33.258  76.747  94.918  1.00  0.00           H  
ATOM    104  CA  GLN     8      35.296  77.277  95.366  1.00  0.00           C  
ATOM    105  HA  GLN     8      36.098  77.004  96.052  1.00  0.00           H  
ATOM    106  CB  GLN     8      35.862  77.124  93.964  1.00  0.00           C  
ATOM    107  HB2 GLN     8      35.197  77.297  93.118  1.00  0.00           H  
ATOM    108  HB3 GLN     8      36.788  77.695  93.889  1.00  0.00           H  
ATOM    109  CG  GLN     8      36.233  75.627  93.805  1.00  0.00           C  
ATOM    110  HG2 GLN     8      36.677  75.155  94.681  1.00  0.00           H  
ATOM    111  HG3 GLN     8      35.331  75.041  93.631  1.00  0.00           H  
ATOM    112  CD  GLN     8      37.196  75.499  92.597  1.00  0.00           C  
ATOM    113  OE1 GLN     8      36.722  75.504  91.455  1.00  0.00           O  
ATOM    114  NE2 GLN     8      38.469  75.342  92.857  1.00  0.00           N  
ATOM    115 HE21 GLN     8      38.917  75.453  93.755  1.00  0.00           H  
ATOM    116 HE22 GLN     8      39.118  75.263  92.088  1.00  0.00           H  
ATOM    117  C   GLN     8      35.033  78.796  95.608  1.00  0.00           C  
ATOM    118  O   GLN     8      34.102  79.271  94.965  1.00  0.00           O  
ATOM    119  N   GLN     9      35.883  79.608  96.281  1.00  0.00           N  
ATOM    120  H   GLN     9      35.600  80.576  96.340  1.00  0.00           H  
ATOM    121  CA  GLN     9      37.084  79.317  97.087  1.00  0.00           C  
ATOM    122  HA  GLN     9      37.503  80.297  97.316  1.00  0.00           H  
ATOM    123  CB  GLN     9      36.611  78.465  98.342  1.00  0.00           C  
ATOM    124  HB2 GLN     9      36.200  77.516  98.000  1.00  0.00           H  
ATOM    125  HB3 GLN     9      37.507  78.330  98.949  1.00  0.00           H  
ATOM    126  CG  GLN     9      35.607  79.123  99.219  1.00  0.00           C  
ATOM    127  HG2 GLN     9      36.031  80.093  99.481  1.00  0.00           H  
ATOM    128  HG3 GLN     9      34.652  79.220  98.702  1.00  0.00           H  
ATOM    129  CD  GLN     9      35.335  78.375 100.482  1.00  0.00           C  
ATOM    130  OE1 GLN     9      35.267  77.163 100.516  1.00  0.00           O  
ATOM    131  NE2 GLN     9      35.084  79.038 101.590  1.00  0.00           N  
ATOM    132 HE21 GLN     9      34.910  80.025 101.460  1.00  0.00           H  
ATOM    133 HE22 GLN     9      34.758  78.578 102.428  1.00  0.00           H  
ATOM    134  C   GLN     9      38.183  78.594  96.347  1.00  0.00           C  
ATOM    135  O   GLN     9      38.705  77.590  96.824  1.00  0.00           O  
ATOM    136  N   ALA    10      38.550  79.170  95.186  1.00  0.00           N  
ATOM    137  H   ALA    10      39.283  78.749  94.633  1.00  0.00           H  
ATOM    138  CA  ALA    10      38.388  80.607  94.725  1.00  0.00           C  
ATOM    139  HA  ALA    10      37.446  81.067  95.023  1.00  0.00           H  
ATOM    140  CB  ALA    10      39.474  81.583  95.187  1.00  0.00           C  
ATOM    141  HB1 ALA    10      39.467  81.441  96.268  1.00  0.00           H  
ATOM    142  HB2 ALA    10      40.490  81.432  94.822  1.00  0.00           H  
ATOM    143  HB3 ALA    10      39.221  82.597  94.875  1.00  0.00           H  
ATOM    144  C   ALA    10      38.551  80.627  93.236  1.00  0.00           C  
ATOM    145  O   ALA    10      39.082  79.663  92.623  1.00  0.00           O  
ATOM    146  N   THR    11      37.949  81.627  92.698  1.00  0.00           N  
ATOM    147  H   THR    11      37.742  82.357  93.365  1.00  0.00           H  
ATOM    148  CA  THR    11      37.482  81.655  91.254  1.00  0.00           C  
ATOM    149  HA  THR    11      37.840  80.741  90.781  1.00  0.00           H  
ATOM    150  CB  THR    11      35.927  81.577  91.213  1.00  0.00           C  
ATOM    151  HB  THR    11      35.644  81.738  90.172  1.00  0.00           H  
ATOM    152  CG2 THR    11      35.369  80.262  91.853  1.00  0.00           C  
ATOM    153 HG21 THR    11      35.917  79.371  91.548  1.00  0.00           H  
ATOM    154 HG22 THR    11      35.257  80.180  92.934  1.00  0.00           H  
ATOM    155 HG23 THR    11      34.331  80.270  91.522  1.00  0.00           H  
ATOM    156  OG1 THR    11      35.337  82.605  91.847  1.00  0.00           O  
ATOM    157  HG1 THR    11      35.923  83.334  91.630  1.00  0.00           H  
ATOM    158  C   THR    11      38.056  82.791  90.422  1.00  0.00           C  
ATOM    159  O   THR    11      37.380  83.849  90.342  1.00  0.00           O  
ATOM    160  N   GLN    12      39.216  82.680  89.858  1.00  0.00           N  
ATOM    161  H   GLN    12      39.678  83.477  89.443  1.00  0.00           H  
ATOM    162  CA  GLN    12      40.285  81.705  90.118  1.00  0.00           C  
ATOM    163  HA  GLN    12      39.840  80.719  89.979  1.00  0.00           H  
ATOM    164  CB  GLN    12      41.301  81.849  88.955  1.00  0.00           C  
ATOM    165  HB2 GLN    12      41.600  82.894  89.033  1.00  0.00           H  
ATOM    166  HB3 GLN    12      42.195  81.241  89.097  1.00  0.00           H  
ATOM    167  CG  GLN    12      40.730  81.535  87.589  1.00  0.00           C  
ATOM    168  HG2 GLN    12      40.977  80.496  87.372  1.00  0.00           H  
ATOM    169  HG3 GLN    12      39.642  81.592  87.594  1.00  0.00           H  
ATOM    170  CD  GLN    12      41.278  82.476  86.544  1.00  0.00           C  
ATOM    171  OE1 GLN    12      42.407  82.882  86.573  1.00  0.00           O  
ATOM    172  NE2 GLN    12      40.385  82.896  85.625  1.00  0.00           N  
ATOM    173 HE21 GLN    12      40.665  83.506  84.870  1.00  0.00           H  
ATOM    174 HE22 GLN    12      39.419  82.604  85.681  1.00  0.00           H  
ATOM    175  C   GLN    12      41.115  81.886  91.432  1.00  0.00           C  
ATOM    176  O   GLN    12      40.846  82.857  92.167  1.00  0.00           O  
ATOM    177  N   SER    13      41.903  80.858  91.839  1.00  0.00           N  
ATOM    178  H   SER    13      41.886  79.971  91.357  1.00  0.00           H  
ATOM    179  CA  SER    13      42.805  80.983  93.031  1.00  0.00           C  
ATOM    180  HA  SER    13      42.326  81.457  93.888  1.00  0.00           H  
ATOM    181  CB  SER    13      43.346  79.645  93.566  1.00  0.00           C  
ATOM    182  HB2 SER    13      43.642  78.968  92.765  1.00  0.00           H  
ATOM    183  HB3 SER    13      44.116  79.727  94.333  1.00  0.00           H  
ATOM    184  OG  SER    13      42.270  79.028  94.198  1.00  0.00           O  
ATOM    185  HG  SER    13      42.035  79.567  94.956  1.00  0.00           H  
ATOM    186  C   SER    13      44.012  81.812  92.683  1.00  0.00           C  
ATOM    187  O   SER    13      44.681  81.710  91.679  1.00  0.00           O  
ATOM    188  N   TYR    14      44.380  82.621  93.674  1.00  0.00           N  
ATOM    189  H   TYR    14      43.828  82.693  94.517  1.00  0.00           H  
ATOM    190  CA  TYR    14      45.696  83.278  93.742  1.00  0.00           C  
ATOM    191  HA  TYR    14      45.764  83.826  94.682  1.00  0.00           H  
ATOM    192  CB  TYR    14      46.782  82.100  93.877  1.00  0.00           C  
ATOM    193  HB2 TYR    14      46.722  81.693  92.868  1.00  0.00           H  
ATOM    194  HB3 TYR    14      47.806  82.445  94.019  1.00  0.00           H  
ATOM    195  CG  TYR    14      46.375  80.981  94.817  1.00  0.00           C  
ATOM    196  CD1 TYR    14      45.933  81.299  96.104  1.00  0.00           C  
ATOM    197  HD1 TYR    14      45.734  82.279  96.511  1.00  0.00           H  
ATOM    198  CE1 TYR    14      45.552  80.295  96.978  1.00  0.00           C  
ATOM    199  HE1 TYR    14      45.113  80.537  97.935  1.00  0.00           H  
ATOM    200  CZ  TYR    14      45.832  78.947  96.632  1.00  0.00           C  
ATOM    201  OH  TYR    14      45.654  78.007  97.558  1.00  0.00           O  
ATOM    202  HH  TYR    14      46.163  77.217  97.362  1.00  0.00           H  
ATOM    203  CE2 TYR    14      46.382  78.684  95.381  1.00  0.00           C  
ATOM    204  HE2 TYR    14      46.591  77.642  95.191  1.00  0.00           H  
ATOM    205  CD2 TYR    14      46.612  79.651  94.441  1.00  0.00           C  
ATOM    206  HD2 TYR    14      46.966  79.395  93.453  1.00  0.00           H  
ATOM    207  C   TYR    14      45.965  84.387  92.637  1.00  0.00           C  
ATOM    208  O   TYR    14      47.010  84.340  92.010  1.00  0.00           O  
ATOM    209  N   GLY    15      44.983  85.192  92.070  1.00  0.00           N  
ATOM    210  H   GLY    15      45.307  85.568  91.190  1.00  0.00           H  
ATOM    211  CA  GLY    15      43.680  85.575  92.567  1.00  0.00           C  
ATOM    212  HA2 GLY    15      43.163  85.904  91.665  1.00  0.00           H  
ATOM    213  HA3 GLY    15      43.139  84.716  92.962  1.00  0.00           H  
ATOM    214  C   GLY    15      43.821  86.686  93.662  1.00  0.00           C  
ATOM    215  O   GLY    15      44.818  87.388  93.693  1.00  0.00           O  
ATOM    216  N   ALA    16      42.875  86.836  94.601  1.00  0.00           N  
ATOM    217  H   ALA    16      41.977  86.382  94.509  1.00  0.00           H  
ATOM    218  CA  ALA    16      43.054  87.847  95.690  1.00  0.00           C  
ATOM    219  HA  ALA    16      43.083  88.838  95.235  1.00  0.00           H  
ATOM    220  CB  ALA    16      41.769  87.760  96.441  1.00  0.00           C  
ATOM    221  HB1 ALA    16      41.784  88.471  97.268  1.00  0.00           H  
ATOM    222  HB2 ALA    16      40.937  87.997  95.779  1.00  0.00           H  
ATOM    223  HB3 ALA    16      41.653  86.780  96.903  1.00  0.00           H  
ATOM    224  C   ALA    16      44.336  87.737  96.532  1.00  0.00           C  
ATOM    225  O   ALA    16      44.802  88.664  97.077  1.00  0.00           O  
ATOM    226  N   TYR    17      44.927  86.535  96.685  1.00  0.00           N  
ATOM    227  H   TYR    17      44.458  85.792  96.188  1.00  0.00           H  
ATOM    228  CA  TYR    17      46.099  86.217  97.500  1.00  0.00           C  
ATOM    229  HA  TYR    17      46.654  87.109  97.790  1.00  0.00           H  
ATOM    230  CB  TYR    17      45.707  85.642  98.931  1.00  0.00           C  
ATOM    231  HB2 TYR    17      45.339  84.616  98.919  1.00  0.00           H  
ATOM    232  HB3 TYR    17      46.604  85.540  99.542  1.00  0.00           H  
ATOM    233  CG  TYR    17      44.776  86.585  99.662  1.00  0.00           C  
ATOM    234  CD1 TYR    17      45.285  87.638 100.385  1.00  0.00           C  
ATOM    235  HD1 TYR    17      46.361  87.731 100.361  1.00  0.00           H  
ATOM    236  CE1 TYR    17      44.475  88.627 101.034  1.00  0.00           C  
ATOM    237  HE1 TYR    17      44.961  89.518 101.402  1.00  0.00           H  
ATOM    238  CZ  TYR    17      43.062  88.351 101.073  1.00  0.00           C  
ATOM    239  OH  TYR    17      42.280  89.135 101.836  1.00  0.00           O  
ATOM    240  HH  TYR    17      42.753  89.927 102.103  1.00  0.00           H  
ATOM    241  CE2 TYR    17      42.523  87.286 100.413  1.00  0.00           C  
ATOM    242  HE2 TYR    17      41.455  87.214 100.561  1.00  0.00           H  
ATOM    243  CD2 TYR    17      43.320  86.414  99.672  1.00  0.00           C  
ATOM    244  HD2 TYR    17      42.861  85.649  99.064  1.00  0.00           H  
ATOM    245  C   TYR    17      47.094  85.348  96.680  1.00  0.00           C  
ATOM    246  O   TYR    17      47.143  84.134  96.858  1.00  0.00           O  
ATOM    247  N   PRO    18      47.932  85.955  95.769  1.00  0.00           N  
ATOM    248  CD  PRO    18      47.749  87.337  95.340  1.00  0.00           C  
ATOM    249  HD2 PRO    18      48.380  87.935  95.999  1.00  0.00           H  
ATOM    250  HD3 PRO    18      46.723  87.701  95.390  1.00  0.00           H  
ATOM    251  CG  PRO    18      48.050  87.233  93.780  1.00  0.00           C  
ATOM    252  HG2 PRO    18      48.398  88.090  93.203  1.00  0.00           H  
ATOM    253  HG3 PRO    18      47.185  86.889  93.212  1.00  0.00           H  
ATOM    254  CB  PRO    18      49.138  86.117  93.686  1.00  0.00           C  
ATOM    255  HB2 PRO    18      50.120  86.563  93.842  1.00  0.00           H  
ATOM    256  HB3 PRO    18      49.236  85.619  92.722  1.00  0.00           H  
ATOM    257  CA  PRO    18      48.793  85.178  94.842  1.00  0.00           C  
ATOM    258  HA  PRO    18      48.188  84.331  94.520  1.00  0.00           H  
ATOM    259  C   PRO    18      49.995  84.586  95.542  1.00  0.00           C  
ATOM    260  O   PRO    18      50.658  85.375  96.273  1.00  0.00           O  
ATOM    261  N   THR    19      50.364  83.363  95.291  1.00  0.00           N  
ATOM    262  H   THR    19      50.034  82.743  94.565  1.00  0.00           H  
ATOM    263  CA  THR    19      51.395  82.762  96.155  1.00  0.00           C  
ATOM    264  HA  THR    19      51.319  83.020  97.211  1.00  0.00           H  
ATOM    265  CB  THR    19      51.280  81.234  96.096  1.00  0.00           C  
ATOM    266  HB  THR    19      51.356  80.919  95.055  1.00  0.00           H  
ATOM    267  CG2 THR    19      52.239  80.563  97.055  1.00  0.00           C  
ATOM    268 HG21 THR    19      51.969  79.618  97.526  1.00  0.00           H  
ATOM    269 HG22 THR    19      53.227  80.437  96.613  1.00  0.00           H  
ATOM    270 HG23 THR    19      52.431  81.229  97.896  1.00  0.00           H  
ATOM    271  OG1 THR    19      50.052  80.818  96.462  1.00  0.00           O  
ATOM    272  HG1 THR    19      49.996  79.921  96.125  1.00  0.00           H  
ATOM    273  C   THR    19      52.775  83.135  95.659  1.00  0.00           C  
ATOM    274  O   THR    19      52.976  83.285  94.474  1.00  0.00           O  
ATOM    275  N   GLN    20      53.763  83.306  96.540  1.00  0.00           N  
ATOM    276  H   GLN    20      53.607  82.967  97.478  1.00  0.00           H  
ATOM    277  CA  GLN    20      55.184  83.654  96.323  1.00  0.00           C  
ATOM    278  HA  GLN    20      55.282  84.406  95.540  1.00  0.00           H  
ATOM    279  CB  GLN    20      55.682  84.188  97.658  1.00  0.00           C  
ATOM    280  HB2 GLN    20      55.227  85.167  97.810  1.00  0.00           H  
ATOM    281  HB3 GLN    20      55.319  83.503  98.424  1.00  0.00           H  
ATOM    282  CG  GLN    20      57.233  84.296  97.783  1.00  0.00           C  
ATOM    283  HG2 GLN    20      57.697  83.323  97.626  1.00  0.00           H  
ATOM    284  HG3 GLN    20      57.559  85.050  97.066  1.00  0.00           H  
ATOM    285  CD  GLN    20      57.656  84.706  99.228  1.00  0.00           C  
ATOM    286  OE1 GLN    20      56.890  85.279  99.974  1.00  0.00           O  
ATOM    287  NE2 GLN    20      58.883  84.490  99.659  1.00  0.00           N  
ATOM    288 HE21 GLN    20      59.514  83.970  99.067  1.00  0.00           H  
ATOM    289 HE22 GLN    20      59.145  84.750 100.600  1.00  0.00           H  
ATOM    290  C   GLN    20      56.050  82.465  95.871  1.00  0.00           C  
ATOM    291  O   GLN    20      56.318  81.598  96.595  1.00  0.00           O  
ATOM    292  N   PRO    21      56.504  82.446  94.621  1.00  0.00           N  
ATOM    293  CD  PRO    21      56.044  82.983  93.380  1.00  0.00           C  
ATOM    294  HD2 PRO    21      55.847  84.048  93.502  1.00  0.00           H  
ATOM    295  HD3 PRO    21      55.159  82.459  93.019  1.00  0.00           H  
ATOM    296  CG  PRO    21      57.132  82.755  92.302  1.00  0.00           C  
ATOM    297  HG2 PRO    21      57.865  83.561  92.276  1.00  0.00           H  
ATOM    298  HG3 PRO    21      56.716  82.472  91.335  1.00  0.00           H  
ATOM    299  CB  PRO    21      57.829  81.466  92.814  1.00  0.00           C  
ATOM    300  HB2 PRO    21      58.839  81.348  92.423  1.00  0.00           H  
ATOM    301  HB3 PRO    21      57.270  80.631  92.393  1.00  0.00           H  
ATOM    302  CA  PRO    21      57.770  81.640  94.352  1.00  0.00           C  
ATOM    303  HA  PRO    21      57.828  80.689  94.880  1.00  0.00           H  
ATOM    304  C   PRO    21      59.095  82.410  94.802  1.00  0.00           C  
ATOM    305  O   PRO    21      59.232  83.621  94.528  1.00  0.00           O  
ATOM    306  N   GLY    22      60.002  81.741  95.493  1.00  0.00           N  
ATOM    307  H   GLY    22      59.801  80.779  95.724  1.00  0.00           H  
ATOM    308  CA  GLY    22      61.380  82.098  95.692  1.00  0.00           C  
ATOM    309  HA2 GLY    22      61.912  81.177  95.929  1.00  0.00           H  
ATOM    310  HA3 GLY    22      61.798  82.425  94.740  1.00  0.00           H  
ATOM    311  C   GLY    22      61.649  83.239  96.682  1.00  0.00           C  
ATOM    312  O   GLY    22      60.796  83.883  97.286  1.00  0.00           O  
ATOM    313  N   GLN    23      62.970  83.407  96.901  1.00  0.00           N  
ATOM    314  H   GLN    23      63.612  82.831  96.376  1.00  0.00           H  
ATOM    315  CA  GLN    23      63.680  84.455  97.742  1.00  0.00           C  
ATOM    316  HA  GLN    23      64.694  84.396  97.346  1.00  0.00           H  
ATOM    317  CB  GLN    23      63.121  85.829  97.531  1.00  0.00           C  
ATOM    318  HB2 GLN    23      63.103  85.953  96.448  1.00  0.00           H  
ATOM    319  HB3 GLN    23      62.111  85.897  97.937  1.00  0.00           H  
ATOM    320  CG  GLN    23      63.829  87.046  98.233  1.00  0.00           C  
ATOM    321  HG2 GLN    23      63.102  87.853  98.136  1.00  0.00           H  
ATOM    322  HG3 GLN    23      63.857  86.740  99.278  1.00  0.00           H  
ATOM    323  CD  GLN    23      65.166  87.469  97.700  1.00  0.00           C  
ATOM    324  OE1 GLN    23      65.688  87.002  96.633  1.00  0.00           O  
ATOM    325  NE2 GLN    23      65.847  88.425  98.359  1.00  0.00           N  
ATOM    326 HE21 GLN    23      65.309  88.815  99.120  1.00  0.00           H  
ATOM    327 HE22 GLN    23      66.646  88.902  97.966  1.00  0.00           H  
ATOM    328  C   GLN    23      63.795  83.929  99.221  1.00  0.00           C  
ATOM    329  O   GLN    23      62.768  83.570  99.812  1.00  0.00           O  
ATOM    330  N   GLY    24      65.047  83.912  99.755  1.00  0.00           N  
ATOM    331  H   GLY    24      65.829  84.072  99.135  1.00  0.00           H  
ATOM    332  CA  GLY    24      65.475  83.711 101.117  1.00  0.00           C  
ATOM    333  HA2 GLY    24      64.999  82.824 101.534  1.00  0.00           H  
ATOM    334  HA3 GLY    24      66.565  83.703 101.129  1.00  0.00           H  
ATOM    335  C   GLY    24      64.923  84.765 102.028  1.00  0.00           C  
ATOM    336  O   GLY    24      64.130  85.622 101.657  1.00  0.00           O  
ATOM    337  N   TYR    25      65.208  84.671 103.267  1.00  0.00           N  
ATOM    338  H   TYR    25      65.785  83.944 103.665  1.00  0.00           H  
ATOM    339  CA  TYR    25      64.803  85.607 104.364  1.00  0.00           C  
ATOM    340  HA  TYR    25      63.865  86.135 104.188  1.00  0.00           H  
ATOM    341  CB  TYR    25      64.613  84.894 105.699  1.00  0.00           C  
ATOM    342  HB2 TYR    25      65.599  84.649 106.094  1.00  0.00           H  
ATOM    343  HB3 TYR    25      64.174  85.666 106.331  1.00  0.00           H  
ATOM    344  CG  TYR    25      63.812  83.641 105.775  1.00  0.00           C  
ATOM    345  CD1 TYR    25      64.472  82.405 105.758  1.00  0.00           C  
ATOM    346  HD1 TYR    25      65.511  82.358 105.468  1.00  0.00           H  
ATOM    347  CE1 TYR    25      63.889  81.217 106.153  1.00  0.00           C  
ATOM    348  HE1 TYR    25      64.499  80.331 106.246  1.00  0.00           H  
ATOM    349  CZ  TYR    25      62.606  81.338 106.722  1.00  0.00           C  
ATOM    350  OH  TYR    25      62.120  80.230 107.377  1.00  0.00           O  
ATOM    351  HH  TYR    25      61.214  80.387 107.651  1.00  0.00           H  
ATOM    352  CE2 TYR    25      61.879  82.560 106.717  1.00  0.00           C  
ATOM    353  HE2 TYR    25      60.942  82.561 107.255  1.00  0.00           H  
ATOM    354  CD2 TYR    25      62.472  83.716 106.216  1.00  0.00           C  
ATOM    355  HD2 TYR    25      61.909  84.638 106.207  1.00  0.00           H  
ATOM    356  C   TYR    25      65.778  86.753 104.559  1.00  0.00           C  
ATOM    357  O   TYR    25      66.990  86.581 104.823  1.00  0.00           O  
ATOM    358  N   SER    26      65.253  88.014 104.580  1.00  0.00           N  
ATOM    359  H   SER    26      64.255  87.979 104.427  1.00  0.00           H  
ATOM    360  CA  SER    26      66.048  89.190 104.904  1.00  0.00           C  
ATOM    361  HA  SER    26      67.087  88.891 105.038  1.00  0.00           H  
ATOM    362  CB  SER    26      65.881  90.194 103.809  1.00  0.00           C  
ATOM    363  HB2 SER    26      64.833  90.483 103.735  1.00  0.00           H  
ATOM    364  HB3 SER    26      66.563  91.024 103.997  1.00  0.00           H  
ATOM    365  OG  SER    26      66.175  89.522 102.575  1.00  0.00           O  
ATOM    366  HG  SER    26      65.628  89.972 101.928  1.00  0.00           H  
ATOM    367  C   SER    26      65.634  89.694 106.324  1.00  0.00           C  
ATOM    368  O   SER    26      64.536  89.479 106.744  1.00  0.00           O  
ATOM    369  N   GLN    27      66.558  90.492 107.001  1.00  0.00           N  
ATOM    370  H   GLN    27      67.414  90.662 106.492  1.00  0.00           H  
ATOM    371  CA  GLN    27      66.515  90.904 108.359  1.00  0.00           C  
ATOM    372  HA  GLN    27      65.573  91.425 108.528  1.00  0.00           H  
ATOM    373  CB  GLN    27      66.330  89.692 109.342  1.00  0.00           C  
ATOM    374  HB2 GLN    27      66.171  90.009 110.373  1.00  0.00           H  
ATOM    375  HB3 GLN    27      65.492  89.028 109.132  1.00  0.00           H  
ATOM    376  CG  GLN    27      67.620  88.806 109.284  1.00  0.00           C  
ATOM    377  HG2 GLN    27      68.105  88.931 108.315  1.00  0.00           H  
ATOM    378  HG3 GLN    27      68.337  89.023 110.076  1.00  0.00           H  
ATOM    379  CD  GLN    27      67.294  87.359 109.375  1.00  0.00           C  
ATOM    380  OE1 GLN    27      66.467  86.934 110.140  1.00  0.00           O  
ATOM    381  NE2 GLN    27      67.965  86.587 108.582  1.00  0.00           N  
ATOM    382 HE21 GLN    27      68.735  86.980 108.059  1.00  0.00           H  
ATOM    383 HE22 GLN    27      67.774  85.598 108.525  1.00  0.00           H  
ATOM    384  C   GLN    27      67.680  91.903 108.723  1.00  0.00           C  
ATOM    385  O   GLN    27      68.333  91.818 109.754  1.00  0.00           O  
ATOM    386  N   GLN    28      67.927  92.914 107.877  1.00  0.00           N  
ATOM    387  H   GLN    28      67.239  93.143 107.174  1.00  0.00           H  
ATOM    388  CA  GLN    28      69.064  93.801 107.855  1.00  0.00           C  
ATOM    389  HA  GLN    28      69.293  93.945 108.911  1.00  0.00           H  
ATOM    390  CB  GLN    28      70.267  93.141 107.263  1.00  0.00           C  
ATOM    391  HB2 GLN    28      70.514  92.238 107.820  1.00  0.00           H  
ATOM    392  HB3 GLN    28      70.033  92.804 106.253  1.00  0.00           H  
ATOM    393  CG  GLN    28      71.518  94.081 107.143  1.00  0.00           C  
ATOM    394  HG2 GLN    28      72.210  93.477 106.557  1.00  0.00           H  
ATOM    395  HG3 GLN    28      71.132  94.956 106.619  1.00  0.00           H  
ATOM    396  CD  GLN    28      72.155  94.349 108.446  1.00  0.00           C  
ATOM    397  OE1 GLN    28      72.699  93.495 109.099  1.00  0.00           O  
ATOM    398  NE2 GLN    28      72.213  95.609 108.885  1.00  0.00           N  
ATOM    399 HE21 GLN    28      72.690  95.741 109.766  1.00  0.00           H  
ATOM    400 HE22 GLN    28      71.737  96.323 108.353  1.00  0.00           H  
ATOM    401  C   GLN    28      68.618  95.075 107.179  1.00  0.00           C  
ATOM    402  O   GLN    28      68.390  95.104 105.990  1.00  0.00           O  
ATOM    403  N   SER    29      68.746  96.150 107.902  1.00  0.00           N  
ATOM    404  H   SER    29      68.952  96.004 108.880  1.00  0.00           H  
ATOM    405  CA  SER    29      68.704  97.566 107.468  1.00  0.00           C  
ATOM    406  HA  SER    29      67.857  97.889 106.863  1.00  0.00           H  
ATOM    407  CB  SER    29      68.684  98.512 108.656  1.00  0.00           C  
ATOM    408  HB2 SER    29      68.288  98.087 109.579  1.00  0.00           H  
ATOM    409  HB3 SER    29      69.688  98.851 108.912  1.00  0.00           H  
ATOM    410  OG  SER    29      67.869  99.626 108.310  1.00  0.00           O  
ATOM    411  HG  SER    29      66.979  99.364 108.558  1.00  0.00           H  
ATOM    412  C   SER    29      69.955  97.903 106.631  1.00  0.00           C  
ATOM    413  O   SER    29      71.034  97.407 106.976  1.00  0.00           O  
ATOM    414  N   SER    30      69.937  98.748 105.597  1.00  0.00           N  
ATOM    415  H   SER    30      69.018  99.044 105.301  1.00  0.00           H  
ATOM    416  CA  SER    30      71.140  99.131 104.809  1.00  0.00           C  
ATOM    417  HA  SER    30      71.510  98.197 104.385  1.00  0.00           H  
ATOM    418  CB  SER    30      70.765 100.062 103.640  1.00  0.00           C  
ATOM    419  HB2 SER    30      69.947  99.534 103.149  1.00  0.00           H  
ATOM    420  HB3 SER    30      70.372 100.975 104.087  1.00  0.00           H  
ATOM    421  OG  SER    30      71.868 100.229 102.767  1.00  0.00           O  
ATOM    422  HG  SER    30      71.690  99.742 101.959  1.00  0.00           H  
ATOM    423  C   SER    30      72.145  99.868 105.788  1.00  0.00           C  
ATOM    424  O   SER    30      71.706 100.807 106.489  1.00  0.00           O  
ATOM    425  N   GLN    31      73.408  99.538 105.834  1.00  0.00           N  
ATOM    426  H   GLN    31      74.011 100.096 106.422  1.00  0.00           H  
ATOM    427  CA  GLN    31      74.140  98.388 105.345  1.00  0.00           C  
ATOM    428  HA  GLN    31      73.409  97.583 105.267  1.00  0.00           H  
ATOM    429  CB  GLN    31      74.736  98.594 103.995  1.00  0.00           C  
ATOM    430  HB2 GLN    31      75.308  97.740 103.631  1.00  0.00           H  
ATOM    431  HB3 GLN    31      73.885  98.670 103.319  1.00  0.00           H  
ATOM    432  CG  GLN    31      75.737  99.734 103.840  1.00  0.00           C  
ATOM    433  HG2 GLN    31      75.312 100.647 104.256  1.00  0.00           H  
ATOM    434  HG3 GLN    31      76.638  99.519 104.416  1.00  0.00           H  
ATOM    435  CD  GLN    31      76.159  99.888 102.400  1.00  0.00           C  
ATOM    436  OE1 GLN    31      76.103  98.962 101.552  1.00  0.00           O  
ATOM    437  NE2 GLN    31      76.357 101.078 101.997  1.00  0.00           N  
ATOM    438 HE21 GLN    31      76.550 101.255 101.021  1.00  0.00           H  
ATOM    439 HE22 GLN    31      76.158 101.935 102.492  1.00  0.00           H  
ATOM    440  C   GLN    31      75.200  98.024 106.403  1.00  0.00           C  
ATOM    441  O   GLN    31      75.859  98.910 107.000  1.00  0.00           O  
ATOM    442  N   PRO    32      75.468  96.691 106.693  1.00  0.00           N  
ATOM    443  CD  PRO    32      74.732  95.544 106.160  1.00  0.00           C  
ATOM    444  HD2 PRO    32      74.814  95.505 105.074  1.00  0.00           H  
ATOM    445  HD3 PRO    32      73.661  95.589 106.358  1.00  0.00           H  
ATOM    446  CG  PRO    32      75.372  94.309 106.746  1.00  0.00           C  
ATOM    447  HG2 PRO    32      76.201  94.022 106.099  1.00  0.00           H  
ATOM    448  HG3 PRO    32      74.638  93.504 106.740  1.00  0.00           H  
ATOM    449  CB  PRO    32      75.959  94.829 108.069  1.00  0.00           C  
ATOM    450  HB2 PRO    32      76.878  94.291 108.300  1.00  0.00           H  
ATOM    451  HB3 PRO    32      75.259  94.618 108.877  1.00  0.00           H  
ATOM    452  CA  PRO    32      76.362  96.293 107.835  1.00  0.00           C  
ATOM    453  HA  PRO    32      76.053  96.918 108.673  1.00  0.00           H  
ATOM    454  C   PRO    32      77.820  96.542 107.569  1.00  0.00           C  
ATOM    455  O   PRO    32      78.524  95.644 107.080  1.00  0.00           O  
ATOM    456  N   TYR    33      78.428  97.682 107.883  1.00  0.00           N  
ATOM    457  H   TYR    33      77.797  98.422 108.154  1.00  0.00           H  
ATOM    458  CA  TYR    33      79.879  97.995 107.781  1.00  0.00           C  
ATOM    459  HA  TYR    33      80.391  97.340 107.077  1.00  0.00           H  
ATOM    460  CB  TYR    33      79.981  99.424 107.210  1.00  0.00           C  
ATOM    461  HB2 TYR    33      79.252 100.040 107.736  1.00  0.00           H  
ATOM    462  HB3 TYR    33      80.958  99.864 107.409  1.00  0.00           H  
ATOM    463  CG  TYR    33      79.818  99.561 105.682  1.00  0.00           C  
ATOM    464  CD1 TYR    33      79.604  98.512 104.766  1.00  0.00           C  
ATOM    465  HD1 TYR    33      79.481  97.470 105.024  1.00  0.00           H  
ATOM    466  CE1 TYR    33      79.556  98.802 103.393  1.00  0.00           C  
ATOM    467  HE1 TYR    33      79.454  97.990 102.688  1.00  0.00           H  
ATOM    468  CZ  TYR    33      79.722 100.103 102.899  1.00  0.00           C  
ATOM    469  OH  TYR    33      79.853 100.300 101.573  1.00  0.00           O  
ATOM    470  HH  TYR    33      79.926 101.214 101.288  1.00  0.00           H  
ATOM    471  CE2 TYR    33      79.938 101.159 103.800  1.00  0.00           C  
ATOM    472  HE2 TYR    33      80.132 102.162 103.449  1.00  0.00           H  
ATOM    473  CD2 TYR    33      79.931 100.878 105.202  1.00  0.00           C  
ATOM    474  HD2 TYR    33      80.138 101.644 105.934  1.00  0.00           H  
ATOM    475  C   TYR    33      80.533  97.912 109.146  1.00  0.00           C  
ATOM    476  O   TYR    33      81.696  97.533 109.257  1.00  0.00           O  
ATOM    477  N   GLY    34      79.806  98.390 110.133  1.00  0.00           N  
ATOM    478  H   GLY    34      78.941  98.873 109.937  1.00  0.00           H  
ATOM    479  CA  GLY    34      80.237  98.633 111.519  1.00  0.00           C  
ATOM    480  HA2 GLY    34      79.497  99.109 112.163  1.00  0.00           H  
ATOM    481  HA3 GLY    34      80.470  97.654 111.939  1.00  0.00           H  
ATOM    482  C   GLY    34      81.425  99.552 111.503  1.00  0.00           C  
ATOM    483  O   GLY    34      81.466 100.494 110.707  1.00  0.00           O  
ATOM    484  N   GLN    35      82.451  99.381 112.400  1.00  0.00           N  
ATOM    485  H   GLN    35      82.316  98.720 113.151  1.00  0.00           H  
ATOM    486  CA  GLN    35      83.714 100.135 112.419  1.00  0.00           C  
ATOM    487  HA  GLN    35      83.590 101.068 111.870  1.00  0.00           H  
ATOM    488  CB  GLN    35      83.944 100.590 113.880  1.00  0.00           C  
ATOM    489  HB2 GLN    35      83.067 101.111 114.266  1.00  0.00           H  
ATOM    490  HB3 GLN    35      84.078  99.708 114.507  1.00  0.00           H  
ATOM    491  CG  GLN    35      85.073 101.614 113.929  1.00  0.00           C  
ATOM    492  HG2 GLN    35      85.310 101.784 114.980  1.00  0.00           H  
ATOM    493  HG3 GLN    35      85.900 101.234 113.330  1.00  0.00           H  
ATOM    494  CD  GLN    35      84.803 103.040 113.365  1.00  0.00           C  
ATOM    495  OE1 GLN    35      83.669 103.367 112.964  1.00  0.00           O  
ATOM    496  NE2 GLN    35      85.830 103.849 113.223  1.00  0.00           N  
ATOM    497 HE21 GLN    35      86.721 103.597 113.625  1.00  0.00           H  
ATOM    498 HE22 GLN    35      85.695 104.712 112.716  1.00  0.00           H  
ATOM    499  C   GLN    35      84.918  99.353 111.796  1.00  0.00           C  
ATOM    500  O   GLN    35      85.495  98.499 112.470  1.00  0.00           O  
ATOM    501  N   GLN    36      85.247  99.452 110.495  1.00  0.00           N  
ATOM    502  H   GLN    36      85.977  98.819 110.201  1.00  0.00           H  
ATOM    503  CA  GLN    36      84.678 100.287 109.407  1.00  0.00           C  
ATOM    504  HA  GLN    36      83.591 100.292 109.491  1.00  0.00           H  
ATOM    505  CB  GLN    36      85.246 101.698 109.508  1.00  0.00           C  
ATOM    506  HB2 GLN    36      84.641 102.336 108.864  1.00  0.00           H  
ATOM    507  HB3 GLN    36      85.178 102.126 110.508  1.00  0.00           H  
ATOM    508  CG  GLN    36      86.687 101.914 109.087  1.00  0.00           C  
ATOM    509  HG2 GLN    36      87.399 101.227 109.545  1.00  0.00           H  
ATOM    510  HG3 GLN    36      86.646 101.757 108.009  1.00  0.00           H  
ATOM    511  CD  GLN    36      87.142 103.339 109.399  1.00  0.00           C  
ATOM    512  OE1 GLN    36      86.411 104.247 109.714  1.00  0.00           O  
ATOM    513  NE2 GLN    36      88.451 103.638 109.260  1.00  0.00           N  
ATOM    514 HE21 GLN    36      88.987 102.840 108.952  1.00  0.00           H  
ATOM    515 HE22 GLN    36      88.768 104.584 109.418  1.00  0.00           H  
ATOM    516  C   GLN    36      84.889  99.522 108.048  1.00  0.00           C  
ATOM    517  O   GLN    36      85.657  98.522 107.986  1.00  0.00           O  
ATOM    518  N   SER    37      84.256 100.091 107.034  1.00  0.00           N  
ATOM    519  H   SER    37      83.741 100.948 107.172  1.00  0.00           H  
ATOM    520  CA  SER    37      84.414  99.625 105.645  1.00  0.00           C  
ATOM    521  HA  SER    37      84.641  98.560 105.704  1.00  0.00           H  
ATOM    522  CB  SER    37      83.136  99.624 104.889  1.00  0.00           C  
ATOM    523  HB2 SER    37      82.312  99.236 105.488  1.00  0.00           H  
ATOM    524  HB3 SER    37      82.891 100.652 104.623  1.00  0.00           H  
ATOM    525  OG  SER    37      83.223  98.732 103.799  1.00  0.00           O  
ATOM    526  HG  SER    37      82.973  97.872 104.142  1.00  0.00           H  
ATOM    527  C   SER    37      85.452 100.375 104.911  1.00  0.00           C  
ATOM    528  O   SER    37      85.676 101.574 105.185  1.00  0.00           O  
ATOM    529  N   TYR    38      86.191  99.739 104.055  1.00  0.00           N  
ATOM    530  H   TYR    38      86.008  98.754 103.929  1.00  0.00           H  
ATOM    531  CA  TYR    38      87.245 100.296 103.159  1.00  0.00           C  
ATOM    532  HA  TYR    38      87.207 101.385 103.131  1.00  0.00           H  
ATOM    533  CB  TYR    38      88.686  99.873 103.461  1.00  0.00           C  
ATOM    534  HB2 TYR    38      88.983 100.144 104.474  1.00  0.00           H  
ATOM    535  HB3 TYR    38      88.652  98.789 103.344  1.00  0.00           H  
ATOM    536  CG  TYR    38      89.681 100.401 102.383  1.00  0.00           C  
ATOM    537  CD1 TYR    38      90.061  99.604 101.273  1.00  0.00           C  
ATOM    538  HD1 TYR    38      89.618  98.653 101.017  1.00  0.00           H  
ATOM    539  CE1 TYR    38      91.008 100.077 100.323  1.00  0.00           C  
ATOM    540  HE1 TYR    38      91.254  99.701  99.341  1.00  0.00           H  
ATOM    541  CZ  TYR    38      91.652 101.326 100.561  1.00  0.00           C  
ATOM    542  OH  TYR    38      92.523 101.883  99.695  1.00  0.00           O  
ATOM    543  HH  TYR    38      92.696 101.370  98.902  1.00  0.00           H  
ATOM    544  CE2 TYR    38      91.371 102.051 101.725  1.00  0.00           C  
ATOM    545  HE2 TYR    38      91.911 102.950 101.981  1.00  0.00           H  
ATOM    546  CD2 TYR    38      90.315 101.633 102.564  1.00  0.00           C  
ATOM    547  HD2 TYR    38      90.031 102.226 103.421  1.00  0.00           H  
ATOM    548  C   TYR    38      87.019  99.897 101.750  1.00  0.00           C  
ATOM    549  O   TYR    38      87.127  98.719 101.410  1.00  0.00           O  
ATOM    550  N   SER    39      86.709 100.848 100.866  1.00  0.00           N  
ATOM    551  H   SER    39      86.494 101.782 101.183  1.00  0.00           H  
ATOM    552  CA  SER    39      86.707 100.606  99.417  1.00  0.00           C  
ATOM    553  HA  SER    39      87.192  99.677  99.117  1.00  0.00           H  
ATOM    554  CB  SER    39      85.250 100.431  98.813  1.00  0.00           C  
ATOM    555  HB2 SER    39      84.617 101.300  98.996  1.00  0.00           H  
ATOM    556  HB3 SER    39      85.221 100.063  97.788  1.00  0.00           H  
ATOM    557  OG  SER    39      84.539  99.383  99.378  1.00  0.00           O  
ATOM    558  HG  SER    39      83.996  99.897  99.980  1.00  0.00           H  
ATOM    559  C   SER    39      87.526 101.660  98.701  1.00  0.00           C  
ATOM    560  O   SER    39      87.070 102.063  97.639  1.00  0.00           O  
ATOM    561  N   GLY    40      88.553 102.231  99.376  1.00  0.00           N  
ATOM    562  H   GLY    40      88.987 101.727 100.136  1.00  0.00           H  
ATOM    563  CA  GLY    40      89.295 103.383  98.861  1.00  0.00           C  
ATOM    564  HA2 GLY    40      88.606 104.218  98.986  1.00  0.00           H  
ATOM    565  HA3 GLY    40      90.115 103.626  99.537  1.00  0.00           H  
ATOM    566  C   GLY    40      89.948 103.218  97.431  1.00  0.00           C  
ATOM    567  O   GLY    40      90.442 102.116  97.264  1.00  0.00           O  
ATOM    568  N   TYR    41      90.074 104.200  96.544  1.00  0.00           N  
ATOM    569  H   TYR    41      90.589 103.981  95.704  1.00  0.00           H  
ATOM    570  CA  TYR    41      89.745 105.578  96.670  1.00  0.00           C  
ATOM    571  HA  TYR    41      88.907 105.743  97.347  1.00  0.00           H  
ATOM    572  CB  TYR    41      90.859 106.365  97.403  1.00  0.00           C  
ATOM    573  HB2 TYR    41      91.781 106.248  96.834  1.00  0.00           H  
ATOM    574  HB3 TYR    41      90.654 107.435  97.357  1.00  0.00           H  
ATOM    575  CG  TYR    41      91.342 105.986  98.773  1.00  0.00           C  
ATOM    576  CD1 TYR    41      92.503 105.252  98.875  1.00  0.00           C  
ATOM    577  HD1 TYR    41      93.084 104.989  98.004  1.00  0.00           H  
ATOM    578  CE1 TYR    41      93.144 104.983 100.112  1.00  0.00           C  
ATOM    579  HE1 TYR    41      94.075 104.439 100.161  1.00  0.00           H  
ATOM    580  CZ  TYR    41      92.471 105.422 101.287  1.00  0.00           C  
ATOM    581  OH  TYR    41      93.059 105.223 102.491  1.00  0.00           O  
ATOM    582  HH  TYR    41      93.760 104.571 102.432  1.00  0.00           H  
ATOM    583  CE2 TYR    41      91.172 106.121 101.228  1.00  0.00           C  
ATOM    584  HE2 TYR    41      90.629 106.426 102.110  1.00  0.00           H  
ATOM    585  CD2 TYR    41      90.694 106.476  99.967  1.00  0.00           C  
ATOM    586  HD2 TYR    41      89.876 107.178  99.907  1.00  0.00           H  
ATOM    587  C   TYR    41      89.363 106.159  95.314  1.00  0.00           C  
ATOM    588  O   TYR    41      89.997 105.826  94.351  1.00  0.00           O  
ATOM    589  N   SER    42      88.360 106.998  95.291  1.00  0.00           N  
ATOM    590  H   SER    42      88.155 107.274  96.240  1.00  0.00           H  
ATOM    591  CA  SER    42      87.723 107.616  94.172  1.00  0.00           C  
ATOM    592  HA  SER    42      88.119 107.094  93.301  1.00  0.00           H  
ATOM    593  CB  SER    42      86.238 107.428  94.265  1.00  0.00           C  
ATOM    594  HB2 SER    42      85.774 107.955  93.431  1.00  0.00           H  
ATOM    595  HB3 SER    42      86.052 106.379  94.039  1.00  0.00           H  
ATOM    596  OG  SER    42      85.624 107.908  95.512  1.00  0.00           O  
ATOM    597  HG  SER    42      85.887 107.278  96.186  1.00  0.00           H  
ATOM    598  C   SER    42      87.938 109.147  94.056  1.00  0.00           C  
ATOM    599  O   SER    42      88.269 109.813  95.045  1.00  0.00           O  
ATOM    600  N   GLN    43      87.846 109.610  92.766  1.00  0.00           N  
ATOM    601  H   GLN    43      87.586 108.997  92.007  1.00  0.00           H  
ATOM    602  CA  GLN    43      87.969 111.015  92.458  1.00  0.00           C  
ATOM    603  HA  GLN    43      88.351 111.597  93.297  1.00  0.00           H  
ATOM    604  CB  GLN    43      89.004 111.168  91.225  1.00  0.00           C  
ATOM    605  HB2 GLN    43      88.615 110.554  90.412  1.00  0.00           H  
ATOM    606  HB3 GLN    43      88.975 112.222  90.947  1.00  0.00           H  
ATOM    607  CG  GLN    43      90.402 110.883  91.658  1.00  0.00           C  
ATOM    608  HG2 GLN    43      90.482 110.226  92.524  1.00  0.00           H  
ATOM    609  HG3 GLN    43      90.822 110.281  90.852  1.00  0.00           H  
ATOM    610  CD  GLN    43      91.216 112.092  92.051  1.00  0.00           C  
ATOM    611  OE1 GLN    43      90.952 113.236  91.689  1.00  0.00           O  
ATOM    612  NE2 GLN    43      92.329 111.805  92.651  1.00  0.00           N  
ATOM    613 HE21 GLN    43      92.327 110.975  93.227  1.00  0.00           H  
ATOM    614 HE22 GLN    43      92.719 112.698  92.916  1.00  0.00           H  
ATOM    615  C   GLN    43      86.597 111.626  92.087  1.00  0.00           C  
ATOM    616  O   GLN    43      85.706 110.935  91.584  1.00  0.00           O  
ATOM    617  N   SER    44      86.391 112.945  92.219  1.00  0.00           N  
ATOM    618  H   SER    44      87.147 113.518  92.566  1.00  0.00           H  
ATOM    619  CA  SER    44      85.119 113.638  92.022  1.00  0.00           C  
ATOM    620  HA  SER    44      84.611 113.335  91.107  1.00  0.00           H  
ATOM    621  CB  SER    44      84.110 113.281  93.146  1.00  0.00           C  
ATOM    622  HB2 SER    44      83.231 113.882  92.914  1.00  0.00           H  
ATOM    623  HB3 SER    44      83.848 112.227  93.053  1.00  0.00           H  
ATOM    624  OG  SER    44      84.433 113.542  94.512  1.00  0.00           O  
ATOM    625  HG  SER    44      85.007 112.897  94.933  1.00  0.00           H  
ATOM    626  C   SER    44      85.354 115.232  91.954  1.00  0.00           C  
ATOM    627  O   SER    44      85.954 115.823  92.840  1.00  0.00           O  
ATOM    628  N   THR    45      84.831 115.895  90.927  1.00  0.00           N  
ATOM    629  H   THR    45      84.352 115.294  90.272  1.00  0.00           H  
ATOM    630  CA  THR    45      85.118 117.269  90.501  1.00  0.00           C  
ATOM    631  HA  THR    45      84.330 117.641  89.846  1.00  0.00           H  
ATOM    632  CB  THR    45      85.207 118.245  91.578  1.00  0.00           C  
ATOM    633  HB  THR    45      86.123 118.032  92.129  1.00  0.00           H  
ATOM    634  CG2 THR    45      85.030 119.673  91.123  1.00  0.00           C  
ATOM    635 HG21 THR    45      85.862 120.040  90.521  1.00  0.00           H  
ATOM    636 HG22 THR    45      84.116 119.720  90.531  1.00  0.00           H  
ATOM    637 HG23 THR    45      84.871 120.384  91.934  1.00  0.00           H  
ATOM    638  OG1 THR    45      84.077 118.088  92.382  1.00  0.00           O  
ATOM    639  HG1 THR    45      84.345 117.398  92.993  1.00  0.00           H  
ATOM    640  C   THR    45      86.459 117.375  89.678  1.00  0.00           C  
ATOM    641  O   THR    45      87.457 116.789  89.998  1.00  0.00           O  
ATOM    642  N   ASP    46      86.465 118.000  88.502  1.00  0.00           N  
ATOM    643  H   ASP    46      85.555 118.295  88.176  1.00  0.00           H  
ATOM    644  CA  ASP    46      87.599 118.309  87.643  1.00  0.00           C  
ATOM    645  HA  ASP    46      88.040 117.383  87.273  1.00  0.00           H  
ATOM    646  CB  ASP    46      87.224 119.024  86.354  1.00  0.00           C  
ATOM    647  HB2 ASP    46      86.633 119.929  86.498  1.00  0.00           H  
ATOM    648  HB3 ASP    46      88.143 119.263  85.820  1.00  0.00           H  
ATOM    649  CG  ASP    46      86.356 118.166  85.385  1.00  0.00           C  
ATOM    650  OD1 ASP    46      86.516 116.930  85.284  1.00  0.00           O  
ATOM    651  OD2 ASP    46      85.431 118.724  84.768  1.00  0.00           O  
ATOM    652  C   ASP    46      88.673 119.131  88.401  1.00  0.00           C  
ATOM    653  O   ASP    46      88.435 120.221  88.982  1.00  0.00           O  
ATOM    654  N   THR    47      89.927 118.660  88.372  1.00  0.00           N  
ATOM    655  H   THR    47      90.028 117.835  87.799  1.00  0.00           H  
ATOM    656  CA  THR    47      91.149 119.409  88.696  1.00  0.00           C  
ATOM    657  HA  THR    47      91.046 119.487  89.779  1.00  0.00           H  
ATOM    658  CB  THR    47      92.484 118.628  88.263  1.00  0.00           C  
ATOM    659  HB  THR    47      92.338 117.601  88.598  1.00  0.00           H  
ATOM    660  CG2 THR    47      92.811 118.625  86.786  1.00  0.00           C  
ATOM    661 HG21 THR    47      93.075 119.635  86.471  1.00  0.00           H  
ATOM    662 HG22 THR    47      93.724 118.032  86.720  1.00  0.00           H  
ATOM    663 HG23 THR    47      92.031 118.230  86.135  1.00  0.00           H  
ATOM    664  OG1 THR    47      93.572 119.038  89.002  1.00  0.00           O  
ATOM    665  HG1 THR    47      93.649 118.659  89.880  1.00  0.00           H  
ATOM    666  C   THR    47      91.153 120.743  87.949  1.00  0.00           C  
ATOM    667  O   THR    47      90.661 120.885  86.837  1.00  0.00           O  
ATOM    668  N   SER    48      91.611 121.821  88.578  1.00  0.00           N  
ATOM    669  H   SER    48      92.096 121.612  89.439  1.00  0.00           H  
ATOM    670  CA  SER    48      91.492 123.255  88.176  1.00  0.00           C  
ATOM    671  HA  SER    48      90.430 123.488  88.101  1.00  0.00           H  
ATOM    672  CB  SER    48      92.065 124.179  89.306  1.00  0.00           C  
ATOM    673  HB2 SER    48      93.146 124.062  89.384  1.00  0.00           H  
ATOM    674  HB3 SER    48      91.870 125.237  89.128  1.00  0.00           H  
ATOM    675  OG  SER    48      91.589 123.814  90.583  1.00  0.00           O  
ATOM    676  HG  SER    48      90.697 124.159  90.669  1.00  0.00           H  
ATOM    677  C   SER    48      92.110 123.523  86.775  1.00  0.00           C  
ATOM    678  O   SER    48      92.713 122.671  86.110  1.00  0.00           O  
ATOM    679  N   GLY    49      91.854 124.743  86.277  1.00  0.00           N  
ATOM    680  H   GLY    49      91.444 125.411  86.914  1.00  0.00           H  
ATOM    681  CA  GLY    49      92.056 125.118  84.899  1.00  0.00           C  
ATOM    682  HA2 GLY    49      91.818 126.171  84.752  1.00  0.00           H  
ATOM    683  HA3 GLY    49      93.136 125.017  84.792  1.00  0.00           H  
ATOM    684  C   GLY    49      91.448 124.214  83.783  1.00  0.00           C  
ATOM    685  O   GLY    49      90.426 123.507  83.913  1.00  0.00           O  
ATOM    686  N   TYR    50      92.042 124.167  82.609  1.00  0.00           N  
ATOM    687  H   TYR    50      91.769 123.415  81.993  1.00  0.00           H  
ATOM    688  CA  TYR    50      93.256 124.870  82.177  1.00  0.00           C  
ATOM    689  HA  TYR    50      93.556 125.605  82.923  1.00  0.00           H  
ATOM    690  CB  TYR    50      94.347 123.810  81.946  1.00  0.00           C  
ATOM    691  HB2 TYR    50      94.591 123.241  82.843  1.00  0.00           H  
ATOM    692  HB3 TYR    50      93.997 123.132  81.167  1.00  0.00           H  
ATOM    693  CG  TYR    50      95.672 124.454  81.523  1.00  0.00           C  
ATOM    694  CD1 TYR    50      95.822 124.695  80.152  1.00  0.00           C  
ATOM    695  HD1 TYR    50      95.068 124.466  79.413  1.00  0.00           H  
ATOM    696  CE1 TYR    50      96.988 125.389  79.727  1.00  0.00           C  
ATOM    697  HE1 TYR    50      97.210 125.596  78.690  1.00  0.00           H  
ATOM    698  CZ  TYR    50      97.949 125.876  80.619  1.00  0.00           C  
ATOM    699  OH  TYR    50      99.145 126.392  80.213  1.00  0.00           O  
ATOM    700  HH  TYR    50      99.003 126.695  79.313  1.00  0.00           H  
ATOM    701  CE2 TYR    50      97.811 125.591  81.987  1.00  0.00           C  
ATOM    702  HE2 TYR    50      98.630 125.718  82.680  1.00  0.00           H  
ATOM    703  CD2 TYR    50      96.649 124.913  82.484  1.00  0.00           C  
ATOM    704  HD2 TYR    50      96.589 124.584  83.511  1.00  0.00           H  
ATOM    705  C   TYR    50      92.910 125.665  80.861  1.00  0.00           C  
ATOM    706  O   TYR    50      92.368 125.138  79.898  1.00  0.00           O  
ATOM    707  N   GLY    51      93.272 126.930  80.736  1.00  0.00           N  
ATOM    708  H   GLY    51      93.059 127.401  79.868  1.00  0.00           H  
ATOM    709  CA  GLY    51      94.060 127.773  81.658  1.00  0.00           C  
ATOM    710  HA2 GLY    51      93.594 127.865  82.639  1.00  0.00           H  
ATOM    711  HA3 GLY    51      94.966 127.217  81.899  1.00  0.00           H  
ATOM    712  C   GLY    51      94.380 129.187  81.110  1.00  0.00           C  
ATOM    713  O   GLY    51      93.938 129.542  79.977  1.00  0.00           O  
ATOM    714  N   GLN    52      95.176 129.887  81.995  1.00  0.00           N  
ATOM    715  H   GLN    52      95.552 129.433  82.815  1.00  0.00           H  
ATOM    716  CA  GLN    52      95.573 131.266  81.840  1.00  0.00           C  
ATOM    717  HA  GLN    52      96.384 131.568  82.502  1.00  0.00           H  
ATOM    718  CB  GLN    52      96.146 131.484  80.441  1.00  0.00           C  
ATOM    719  HB2 GLN    52      95.344 131.556  79.706  1.00  0.00           H  
ATOM    720  HB3 GLN    52      96.696 132.420  80.535  1.00  0.00           H  
ATOM    721  CG  GLN    52      97.228 130.418  79.956  1.00  0.00           C  
ATOM    722  HG2 GLN    52      96.856 129.440  79.652  1.00  0.00           H  
ATOM    723  HG3 GLN    52      97.777 130.916  79.157  1.00  0.00           H  
ATOM    724  CD  GLN    52      98.302 130.128  80.956  1.00  0.00           C  
ATOM    725  OE1 GLN    52      98.587 129.028  81.395  1.00  0.00           O  
ATOM    726  NE2 GLN    52      99.031 131.090  81.527  1.00  0.00           N  
ATOM    727 HE21 GLN    52      99.167 131.980  81.069  1.00  0.00           H  
ATOM    728 HE22 GLN    52      99.763 130.838  82.175  1.00  0.00           H  
ATOM    729  C   GLN    52      94.413 132.214  82.182  1.00  0.00           C  
ATOM    730  O   GLN    52      93.556 132.521  81.392  1.00  0.00           O  
ATOM    731  N   SER    53      94.241 132.612  83.429  1.00  0.00           N  
ATOM    732  H   SER    53      93.405 133.165  83.557  1.00  0.00           H  
ATOM    733  CA  SER    53      95.136 132.493  84.615  1.00  0.00           C  
ATOM    734  HA  SER    53      96.156 132.252  84.318  1.00  0.00           H  
ATOM    735  CB  SER    53      95.273 133.911  85.195  1.00  0.00           C  
ATOM    736  HB2 SER    53      95.802 133.871  86.147  1.00  0.00           H  
ATOM    737  HB3 SER    53      95.874 134.550  84.549  1.00  0.00           H  
ATOM    738  OG  SER    53      93.976 134.526  85.409  1.00  0.00           O  
ATOM    739  HG  SER    53      93.809 135.130  84.682  1.00  0.00           H  
ATOM    740  C   SER    53      94.730 131.375  85.589  1.00  0.00           C  
ATOM    741  O   SER    53      94.677 130.218  85.269  1.00  0.00           O  
ATOM    742  N   SER    54      94.431 131.782  86.799  1.00  0.00           N  
ATOM    743  H   SER    54      94.441 132.747  87.095  1.00  0.00           H  
ATOM    744  CA  SER    54      94.536 130.829  87.957  1.00  0.00           C  
ATOM    745  HA  SER    54      95.331 130.100  87.804  1.00  0.00           H  
ATOM    746  CB  SER    54      94.934 131.733  89.094  1.00  0.00           C  
ATOM    747  HB2 SER    54      94.880 131.182  90.033  1.00  0.00           H  
ATOM    748  HB3 SER    54      95.935 132.113  88.891  1.00  0.00           H  
ATOM    749  OG  SER    54      94.089 132.881  89.221  1.00  0.00           O  
ATOM    750  HG  SER    54      94.520 133.487  89.829  1.00  0.00           H  
ATOM    751  C   SER    54      93.259 130.106  88.385  1.00  0.00           C  
ATOM    752  O   SER    54      93.035 129.689  89.512  1.00  0.00           O  
ATOM    753  N   TYR    55      92.293 130.124  87.443  1.00  0.00           N  
ATOM    754  H   TYR    55      92.613 130.441  86.539  1.00  0.00           H  
ATOM    755  CA  TYR    55      90.904 129.647  87.620  1.00  0.00           C  
ATOM    756  HA  TYR    55      90.292 130.320  88.220  1.00  0.00           H  
ATOM    757  CB  TYR    55      90.185 129.734  86.238  1.00  0.00           C  
ATOM    758  HB2 TYR    55      90.601 128.953  85.601  1.00  0.00           H  
ATOM    759  HB3 TYR    55      89.106 129.632  86.353  1.00  0.00           H  
ATOM    760  CG  TYR    55      90.250 131.102  85.501  1.00  0.00           C  
ATOM    761  CD1 TYR    55      89.874 132.321  86.132  1.00  0.00           C  
ATOM    762  HD1 TYR    55      89.533 132.284  87.156  1.00  0.00           H  
ATOM    763  CE1 TYR    55      89.889 133.509  85.411  1.00  0.00           C  
ATOM    764  HE1 TYR    55      89.357 134.352  85.827  1.00  0.00           H  
ATOM    765  CZ  TYR    55      90.294 133.470  84.058  1.00  0.00           C  
ATOM    766  OH  TYR    55      90.435 134.607  83.358  1.00  0.00           O  
ATOM    767  HH  TYR    55      89.963 134.514  82.527  1.00  0.00           H  
ATOM    768  CE2 TYR    55      90.735 132.267  83.453  1.00  0.00           C  
ATOM    769  HE2 TYR    55      91.078 132.255  82.429  1.00  0.00           H  
ATOM    770  CD2 TYR    55      90.609 131.009  84.101  1.00  0.00           C  
ATOM    771  HD2 TYR    55      90.843 130.105  83.558  1.00  0.00           H  
ATOM    772  C   TYR    55      90.956 128.197  88.110  1.00  0.00           C  
ATOM    773  O   TYR    55      91.585 127.327  87.489  1.00  0.00           O  
ATOM    774  N   SER    56      90.251 127.865  89.195  1.00  0.00           N  
ATOM    775  H   SER    56      90.397 126.913  89.499  1.00  0.00           H  
ATOM    776  CA  SER    56      89.247 128.715  89.972  1.00  0.00           C  
ATOM    777  HA  SER    56      88.717 128.029  90.632  1.00  0.00           H  
ATOM    778  CB  SER    56      90.023 129.669  90.857  1.00  0.00           C  
ATOM    779  HB2 SER    56      90.800 129.000  91.227  1.00  0.00           H  
ATOM    780  HB3 SER    56      90.465 130.490  90.292  1.00  0.00           H  
ATOM    781  OG  SER    56      89.155 129.980  91.910  1.00  0.00           O  
ATOM    782  HG  SER    56      89.429 129.317  92.548  1.00  0.00           H  
ATOM    783  C   SER    56      88.034 129.377  89.282  1.00  0.00           C  
ATOM    784  O   SER    56      87.943 130.588  89.335  1.00  0.00           O  
ATOM    785  N   SER    57      87.131 128.674  88.522  1.00  0.00           N  
ATOM    786  H   SER    57      86.409 129.262  88.131  1.00  0.00           H  
ATOM    787  CA  SER    57      87.045 127.234  88.288  1.00  0.00           C  
ATOM    788  HA  SER    57      87.884 126.667  88.692  1.00  0.00           H  
ATOM    789  CB  SER    57      85.825 126.782  89.009  1.00  0.00           C  
ATOM    790  HB2 SER    57      85.726 125.700  89.100  1.00  0.00           H  
ATOM    791  HB3 SER    57      85.875 127.286  89.974  1.00  0.00           H  
ATOM    792  OG  SER    57      84.635 127.313  88.563  1.00  0.00           O  
ATOM    793  HG  SER    57      83.915 126.899  89.046  1.00  0.00           H  
ATOM    794  C   SER    57      86.940 126.790  86.787  1.00  0.00           C  
ATOM    795  O   SER    57      86.792 125.565  86.528  1.00  0.00           O  
ATOM    796  N   TYR    58      86.973 127.662  85.787  1.00  0.00           N  
ATOM    797  H   TYR    58      87.068 128.614  86.109  1.00  0.00           H  
ATOM    798  CA  TYR    58      87.124 127.260  84.422  1.00  0.00           C  
ATOM    799  HA  TYR    58      86.220 126.666  84.290  1.00  0.00           H  
ATOM    800  CB  TYR    58      87.098 128.435  83.486  1.00  0.00           C  
ATOM    801  HB2 TYR    58      87.934 129.132  83.442  1.00  0.00           H  
ATOM    802  HB3 TYR    58      87.101 128.033  82.473  1.00  0.00           H  
ATOM    803  CG  TYR    58      85.844 129.293  83.650  1.00  0.00           C  
ATOM    804  CD1 TYR    58      85.953 130.704  83.878  1.00  0.00           C  
ATOM    805  HD1 TYR    58      86.889 131.227  84.012  1.00  0.00           H  
ATOM    806  CE1 TYR    58      84.758 131.472  84.008  1.00  0.00           C  
ATOM    807  HE1 TYR    58      84.740 132.551  84.058  1.00  0.00           H  
ATOM    808  CZ  TYR    58      83.560 130.830  84.185  1.00  0.00           C  
ATOM    809  OH  TYR    58      82.444 131.607  84.018  1.00  0.00           O  
ATOM    810  HH  TYR    58      82.570 132.522  84.281  1.00  0.00           H  
ATOM    811  CE2 TYR    58      83.438 129.469  84.052  1.00  0.00           C  
ATOM    812  HE2 TYR    58      82.455 129.032  84.141  1.00  0.00           H  
ATOM    813  CD2 TYR    58      84.571 128.664  83.764  1.00  0.00           C  
ATOM    814  HD2 TYR    58      84.400 127.622  83.533  1.00  0.00           H  
ATOM    815  C   TYR    58      88.344 126.344  84.184  1.00  0.00           C  
ATOM    816  O   TYR    58      89.323 126.548  84.847  1.00  0.00           O  
ATOM    817  N   GLY    59      88.259 125.370  83.325  1.00  0.00           N  
ATOM    818  H   GLY    59      89.015 124.701  83.320  1.00  0.00           H  
ATOM    819  CA  GLY    59      87.243 125.082  82.241  1.00  0.00           C  
ATOM    820  HA2 GLY    59      87.034 124.015  82.168  1.00  0.00           H  
ATOM    821  HA3 GLY    59      86.363 125.694  82.443  1.00  0.00           H  
ATOM    822  C   GLY    59      87.723 125.688  80.947  1.00  0.00           C  
ATOM    823  O   GLY    59      88.855 126.265  80.818  1.00  0.00           O  
ATOM    824  N   GLN    60      86.891 125.640  79.934  1.00  0.00           N  
ATOM    825  H   GLN    60      87.276 125.959  79.056  1.00  0.00           H  
ATOM    826  CA  GLN    60      85.597 125.005  79.800  1.00  0.00           C  
ATOM    827  HA  GLN    60      85.549 124.231  80.566  1.00  0.00           H  
ATOM    828  CB  GLN    60      84.463 125.995  80.144  1.00  0.00           C  
ATOM    829  HB2 GLN    60      84.203 126.026  81.202  1.00  0.00           H  
ATOM    830  HB3 GLN    60      84.842 127.011  80.037  1.00  0.00           H  
ATOM    831  CG  GLN    60      83.137 125.840  79.297  1.00  0.00           C  
ATOM    832  HG2 GLN    60      83.232 126.282  78.305  1.00  0.00           H  
ATOM    833  HG3 GLN    60      83.075 124.752  79.252  1.00  0.00           H  
ATOM    834  CD  GLN    60      81.818 126.472  79.894  1.00  0.00           C  
ATOM    835  OE1 GLN    60      81.744 126.759  81.099  1.00  0.00           O  
ATOM    836  NE2 GLN    60      80.833 126.790  79.039  1.00  0.00           N  
ATOM    837 HE21 GLN    60      80.848 126.557  78.056  1.00  0.00           H  
ATOM    838 HE22 GLN    60      79.929 127.050  79.408  1.00  0.00           H  
ATOM    839  C   GLN    60      85.506 124.355  78.343  1.00  0.00           C  
ATOM    840  O   GLN    60      85.568 125.113  77.352  1.00  0.00           O  
ATOM    841  N   SER    61      85.212 123.064  78.304  1.00  0.00           N  
ATOM    842  H   SER    61      85.264 122.562  79.178  1.00  0.00           H  
ATOM    843  CA  SER    61      85.007 122.314  77.094  1.00  0.00           C  
ATOM    844  HA  SER    61      84.426 122.916  76.396  1.00  0.00           H  
ATOM    845  CB  SER    61      86.302 121.916  76.496  1.00  0.00           C  
ATOM    846  HB2 SER    61      86.158 121.174  75.710  1.00  0.00           H  
ATOM    847  HB3 SER    61      86.839 122.695  75.957  1.00  0.00           H  
ATOM    848  OG  SER    61      87.184 121.426  77.517  1.00  0.00           O  
ATOM    849  HG  SER    61      87.573 122.224  77.885  1.00  0.00           H  
ATOM    850  C   SER    61      84.262 121.024  77.414  1.00  0.00           C  
ATOM    851  O   SER    61      84.276 120.466  78.510  1.00  0.00           O  
ATOM    852  N   GLN    62      83.518 120.574  76.398  1.00  0.00           N  
ATOM    853  H   GLN    62      83.766 120.977  75.506  1.00  0.00           H  
ATOM    854  CA  GLN    62      82.592 119.416  76.361  1.00  0.00           C  
ATOM    855  HA  GLN    62      82.897 118.543  76.938  1.00  0.00           H  
ATOM    856  CB  GLN    62      81.168 119.704  76.946  1.00  0.00           C  
ATOM    857  HB2 GLN    62      81.223 120.099  77.960  1.00  0.00           H  
ATOM    858  HB3 GLN    62      80.761 120.551  76.394  1.00  0.00           H  
ATOM    859  CG  GLN    62      80.273 118.472  76.959  1.00  0.00           C  
ATOM    860  HG2 GLN    62      79.952 118.443  75.917  1.00  0.00           H  
ATOM    861  HG3 GLN    62      80.801 117.547  77.186  1.00  0.00           H  
ATOM    862  CD  GLN    62      79.009 118.448  77.828  1.00  0.00           C  
ATOM    863  OE1 GLN    62      78.999 118.955  79.000  1.00  0.00           O  
ATOM    864  NE2 GLN    62      77.960 117.758  77.429  1.00  0.00           N  
ATOM    865 HE21 GLN    62      77.145 117.895  78.009  1.00  0.00           H  
ATOM    866 HE22 GLN    62      78.018 117.162  76.616  1.00  0.00           H  
ATOM    867  C   GLN    62      82.399 119.124  74.844  1.00  0.00           C  
ATOM    868  O   GLN    62      82.249 120.037  74.048  1.00  0.00           O  
ATOM    869  N   ASN    63      82.432 117.904  74.373  1.00  0.00           N  
ATOM    870  H   ASN    63      82.783 117.166  74.966  1.00  0.00           H  
ATOM    871  CA  ASN    63      82.023 117.549  72.986  1.00  0.00           C  
ATOM    872  HA  ASN    63      82.642 118.049  72.241  1.00  0.00           H  
ATOM    873  CB  ASN    63      82.103 116.069  72.827  1.00  0.00           C  
ATOM    874  HB2 ASN    63      83.064 115.555  72.843  1.00  0.00           H  
ATOM    875  HB3 ASN    63      81.531 115.665  73.663  1.00  0.00           H  
ATOM    876  CG  ASN    63      81.415 115.542  71.579  1.00  0.00           C  
ATOM    877  OD1 ASN    63      81.493 116.057  70.467  1.00  0.00           O  
ATOM    878  ND2 ASN    63      80.792 114.458  71.665  1.00  0.00           N  
ATOM    879 HD21 ASN    63      80.247 114.193  70.857  1.00  0.00           H  
ATOM    880 HD22 ASN    63      80.662 114.028  72.570  1.00  0.00           H  
ATOM    881  C   ASN    63      80.496 117.936  72.762  1.00  0.00           C  
ATOM    882  O   ASN    63      79.645 117.497  73.527  1.00  0.00           O  
ATOM    883  N   THR    64      80.141 118.636  71.672  1.00  0.00           N  
ATOM    884  H   THR    64      80.896 118.828  71.029  1.00  0.00           H  
ATOM    885  CA  THR    64      78.796 119.196  71.356  1.00  0.00           C  
ATOM    886  HA  THR    64      78.076 118.393  71.512  1.00  0.00           H  
ATOM    887  CB  THR    64      78.524 120.495  72.169  1.00  0.00           C  
ATOM    888  HB  THR    64      78.780 120.264  73.203  1.00  0.00           H  
ATOM    889  CG2 THR    64      79.312 121.698  71.552  1.00  0.00           C  
ATOM    890 HG21 THR    64      79.387 122.495  72.292  1.00  0.00           H  
ATOM    891 HG22 THR    64      80.342 121.402  71.350  1.00  0.00           H  
ATOM    892 HG23 THR    64      78.965 122.145  70.621  1.00  0.00           H  
ATOM    893  OG1 THR    64      77.176 120.773  72.124  1.00  0.00           O  
ATOM    894  HG1 THR    64      77.038 121.269  72.934  1.00  0.00           H  
ATOM    895  C   THR    64      78.679 119.416  69.811  1.00  0.00           C  
ATOM    896  O   THR    64      79.710 119.780  69.229  1.00  0.00           O  
ATOM    897  N   GLY    65      77.578 119.317  69.083  1.00  0.00           N  
ATOM    898  H   GLY    65      77.612 119.677  68.140  1.00  0.00           H  
ATOM    899  CA  GLY    65      76.257 118.814  69.494  1.00  0.00           C  
ATOM    900  HA2 GLY    65      75.958 119.254  70.446  1.00  0.00           H  
ATOM    901  HA3 GLY    65      75.495 119.158  68.795  1.00  0.00           H  
ATOM    902  C   GLY    65      76.134 117.325  69.690  1.00  0.00           C  
ATOM    903  O   GLY    65      77.072 116.522  69.718  1.00  0.00           O  
ATOM    904  N   TYR    66      74.905 116.952  70.048  1.00  0.00           N  
ATOM    905  H   TYR    66      74.148 117.619  70.089  1.00  0.00           H  
ATOM    906  CA  TYR    66      74.554 115.596  70.545  1.00  0.00           C  
ATOM    907  HA  TYR    66      75.046 114.823  69.954  1.00  0.00           H  
ATOM    908  CB  TYR    66      74.839 115.430  72.064  1.00  0.00           C  
ATOM    909  HB2 TYR    66      75.614 116.119  72.399  1.00  0.00           H  
ATOM    910  HB3 TYR    66      73.998 115.660  72.717  1.00  0.00           H  
ATOM    911  CG  TYR    66      75.451 114.072  72.408  1.00  0.00           C  
ATOM    912  CD1 TYR    66      74.652 113.020  72.872  1.00  0.00           C  
ATOM    913  HD1 TYR    66      73.579 113.141  72.870  1.00  0.00           H  
ATOM    914  CE1 TYR    66      75.241 111.746  73.035  1.00  0.00           C  
ATOM    915  HE1 TYR    66      74.556 110.930  73.216  1.00  0.00           H  
ATOM    916  CZ  TYR    66      76.637 111.529  72.880  1.00  0.00           C  
ATOM    917  OH  TYR    66      77.170 110.290  72.893  1.00  0.00           O  
ATOM    918  HH  TYR    66      78.020 110.254  73.338  1.00  0.00           H  
ATOM    919  CE2 TYR    66      77.430 112.677  72.567  1.00  0.00           C  
ATOM    920  HE2 TYR    66      78.445 112.565  72.215  1.00  0.00           H  
ATOM    921  CD2 TYR    66      76.850 113.915  72.360  1.00  0.00           C  
ATOM    922  HD2 TYR    66      77.443 114.779  72.101  1.00  0.00           H  
ATOM    923  C   TYR    66      73.050 115.213  70.497  1.00  0.00           C  
ATOM    924  O   TYR    66      72.219 116.096  70.475  1.00  0.00           O  
ATOM    925  N   GLY    67      72.678 113.956  70.446  1.00  0.00           N  
ATOM    926  H   GLY    67      73.422 113.273  70.452  1.00  0.00           H  
ATOM    927  CA  GLY    67      71.283 113.543  70.290  1.00  0.00           C  
ATOM    928  HA2 GLY    67      71.199 112.475  70.489  1.00  0.00           H  
ATOM    929  HA3 GLY    67      70.740 114.050  71.088  1.00  0.00           H  
ATOM    930  C   GLY    67      70.558 113.946  68.982  1.00  0.00           C  
ATOM    931  O   GLY    67      71.181 114.458  68.059  1.00  0.00           O  
ATOM    932  N   THR    68      69.272 113.637  68.833  1.00  0.00           N  
ATOM    933  H   THR    68      68.666 113.179  69.498  1.00  0.00           H  
ATOM    934  CA  THR    68      68.601 113.818  67.536  1.00  0.00           C  
ATOM    935  HA  THR    68      69.054 114.646  66.991  1.00  0.00           H  
ATOM    936  CB  THR    68      68.720 112.517  66.730  1.00  0.00           C  
ATOM    937  HB  THR    68      68.281 111.741  67.356  1.00  0.00           H  
ATOM    938  CG2 THR    68      67.960 112.557  65.415  1.00  0.00           C  
ATOM    939 HG21 THR    68      68.000 111.560  64.976  1.00  0.00           H  
ATOM    940 HG22 THR    68      66.880 112.697  65.374  1.00  0.00           H  
ATOM    941 HG23 THR    68      68.377 113.214  64.651  1.00  0.00           H  
ATOM    942  OG1 THR    68      70.084 112.245  66.426  1.00  0.00           O  
ATOM    943  HG1 THR    68      70.423 113.006  65.950  1.00  0.00           H  
ATOM    944  C   THR    68      67.077 114.023  67.864  1.00  0.00           C  
ATOM    945  O   THR    68      66.525 113.349  68.684  1.00  0.00           O  
ATOM    946  N   GLN    69      66.455 115.030  67.242  1.00  0.00           N  
ATOM    947  H   GLN    69      66.967 115.709  66.698  1.00  0.00           H  
ATOM    948  CA  GLN    69      65.036 115.291  67.437  1.00  0.00           C  
ATOM    949  HA  GLN    69      64.895 115.620  68.467  1.00  0.00           H  
ATOM    950  CB  GLN    69      64.632 116.445  66.500  1.00  0.00           C  
ATOM    951  HB2 GLN    69      64.820 116.230  65.448  1.00  0.00           H  
ATOM    952  HB3 GLN    69      63.563 116.602  66.647  1.00  0.00           H  
ATOM    953  CG  GLN    69      65.226 117.843  66.725  1.00  0.00           C  
ATOM    954  HG2 GLN    69      66.308 117.709  66.736  1.00  0.00           H  
ATOM    955  HG3 GLN    69      64.949 118.465  65.874  1.00  0.00           H  
ATOM    956  CD  GLN    69      64.837 118.364  68.102  1.00  0.00           C  
ATOM    957  OE1 GLN    69      63.797 118.126  68.772  1.00  0.00           O  
ATOM    958  NE2 GLN    69      65.674 119.154  68.786  1.00  0.00           N  
ATOM    959 HE21 GLN    69      66.549 119.408  68.349  1.00  0.00           H  
ATOM    960 HE22 GLN    69      65.538 119.207  69.786  1.00  0.00           H  
ATOM    961  C   GLN    69      64.089 114.109  67.156  1.00  0.00           C  
ATOM    962  O   GLN    69      64.468 113.215  66.423  1.00  0.00           O  
ATOM    963  N   SER    70      62.832 114.196  67.699  1.00  0.00           N  
ATOM    964  H   SER    70      62.679 114.987  68.308  1.00  0.00           H  
ATOM    965  CA  SER    70      61.650 113.398  67.356  1.00  0.00           C  
ATOM    966  HA  SER    70      62.045 112.504  66.874  1.00  0.00           H  
ATOM    967  CB  SER    70      60.858 112.955  68.650  1.00  0.00           C  
ATOM    968  HB2 SER    70      61.528 112.774  69.490  1.00  0.00           H  
ATOM    969  HB3 SER    70      60.228 113.796  68.938  1.00  0.00           H  
ATOM    970  OG  SER    70      60.180 111.779  68.305  1.00  0.00           O  
ATOM    971  HG  SER    70      60.864 111.112  68.398  1.00  0.00           H  
ATOM    972  C   SER    70      60.713 114.098  66.402  1.00  0.00           C  
ATOM    973  O   SER    70      60.842 115.249  66.023  1.00  0.00           O  
ATOM    974  N   THR    71      59.722 113.246  65.916  1.00  0.00           N  
ATOM    975  H   THR    71      59.524 112.438  66.488  1.00  0.00           H  
ATOM    976  CA  THR    71      58.753 113.677  64.877  1.00  0.00           C  
ATOM    977  HA  THR    71      58.901 114.757  64.870  1.00  0.00           H  
ATOM    978  CB  THR    71      59.180 113.103  63.541  1.00  0.00           C  
ATOM    979  HB  THR    71      59.733 112.167  63.617  1.00  0.00           H  
ATOM    980  CG2 THR    71      58.020 112.726  62.638  1.00  0.00           C  
ATOM    981 HG21 THR    71      58.370 112.067  61.844  1.00  0.00           H  
ATOM    982 HG22 THR    71      57.338 112.062  63.169  1.00  0.00           H  
ATOM    983 HG23 THR    71      57.507 113.597  62.231  1.00  0.00           H  
ATOM    984  OG1 THR    71      59.924 114.059  62.848  1.00  0.00           O  
ATOM    985  HG1 THR    71      60.819 114.090  63.194  1.00  0.00           H  
ATOM    986  C   THR    71      57.257 113.430  65.252  1.00  0.00           C  
ATOM    987  O   THR    71      56.961 112.368  65.787  1.00  0.00           O  
ATOM    988  N   PRO    72      56.312 114.340  64.861  1.00  0.00           N  
ATOM    989  CD  PRO    72      56.529 115.722  64.483  1.00  0.00           C  
ATOM    990  HD2 PRO    72      57.297 115.773  63.712  1.00  0.00           H  
ATOM    991  HD3 PRO    72      56.683 116.381  65.337  1.00  0.00           H  
ATOM    992  CG  PRO    72      55.247 116.069  63.827  1.00  0.00           C  
ATOM    993  HG2 PRO    72      55.256 115.851  62.759  1.00  0.00           H  
ATOM    994  HG3 PRO    72      55.145 117.153  63.882  1.00  0.00           H  
ATOM    995  CB  PRO    72      54.274 115.336  64.726  1.00  0.00           C  
ATOM    996  HB2 PRO    72      53.250 115.261  64.360  1.00  0.00           H  
ATOM    997  HB3 PRO    72      54.317 115.718  65.746  1.00  0.00           H  
ATOM    998  CA  PRO    72      54.887 113.951  64.883  1.00  0.00           C  
ATOM    999  HA  PRO    72      54.562 113.517  65.828  1.00  0.00           H  
ATOM   1000  C   PRO    72      54.465 112.973  63.776  1.00  0.00           C  
ATOM   1001  O   PRO    72      55.136 112.976  62.750  1.00  0.00           O  
ATOM   1002  N   GLN    73      53.416 112.111  63.934  1.00  0.00           N  
ATOM   1003  H   GLN    73      52.888 112.276  64.779  1.00  0.00           H  
ATOM   1004  CA  GLN    73      52.994 111.060  63.062  1.00  0.00           C  
ATOM   1005  HA  GLN    73      53.782 110.315  62.948  1.00  0.00           H  
ATOM   1006  CB  GLN    73      51.778 110.293  63.633  1.00  0.00           C  
ATOM   1007  HB2 GLN    73      50.965 110.987  63.845  1.00  0.00           H  
ATOM   1008  HB3 GLN    73      51.411 109.673  62.815  1.00  0.00           H  
ATOM   1009  CG  GLN    73      52.204 109.482  64.853  1.00  0.00           C  
ATOM   1010  HG2 GLN    73      52.744 108.628  64.443  1.00  0.00           H  
ATOM   1011  HG3 GLN    73      52.807 110.106  65.513  1.00  0.00           H  
ATOM   1012  CD  GLN    73      51.036 108.889  65.625  1.00  0.00           C  
ATOM   1013  OE1 GLN    73      49.889 109.336  65.537  1.00  0.00           O  
ATOM   1014  NE2 GLN    73      51.328 107.859  66.383  1.00  0.00           N  
ATOM   1015 HE21 GLN    73      52.282 107.549  66.504  1.00  0.00           H  
ATOM   1016 HE22 GLN    73      50.693 107.459  67.058  1.00  0.00           H  
ATOM   1017  C   GLN    73      52.637 111.562  61.691  1.00  0.00           C  
ATOM   1018  O   GLN    73      51.843 112.517  61.618  1.00  0.00           O  
ATOM   1019  N   GLY    74      53.110 110.925  60.604  1.00  0.00           N  
ATOM   1020  H   GLY    74      53.743 110.162  60.798  1.00  0.00           H  
ATOM   1021  CA  GLY    74      52.813 111.319  59.248  1.00  0.00           C  
ATOM   1022  HA2 GLY    74      53.159 112.330  59.032  1.00  0.00           H  
ATOM   1023  HA3 GLY    74      53.399 110.662  58.604  1.00  0.00           H  
ATOM   1024  C   GLY    74      51.336 111.135  58.890  1.00  0.00           C  
ATOM   1025  O   GLY    74      50.498 110.655  59.710  1.00  0.00           O  
ATOM   1026  N   TYR    75      50.982 111.571  57.661  1.00  0.00           N  
ATOM   1027  H   TYR    75      51.686 112.009  57.085  1.00  0.00           H  
ATOM   1028  CA  TYR    75      49.574 111.876  57.330  1.00  0.00           C  
ATOM   1029  HA  TYR    75      48.998 112.002  58.246  1.00  0.00           H  
ATOM   1030  CB  TYR    75      49.473 113.212  56.526  1.00  0.00           C  
ATOM   1031  HB2 TYR    75      49.701 113.086  55.468  1.00  0.00           H  
ATOM   1032  HB3 TYR    75      48.444 113.559  56.615  1.00  0.00           H  
ATOM   1033  CG  TYR    75      50.390 114.276  57.096  1.00  0.00           C  
ATOM   1034  CD1 TYR    75      51.462 114.635  56.292  1.00  0.00           C  
ATOM   1035  HD1 TYR    75      51.610 114.187  55.320  1.00  0.00           H  
ATOM   1036  CE1 TYR    75      52.398 115.564  56.757  1.00  0.00           C  
ATOM   1037  HE1 TYR    75      53.128 116.040  56.120  1.00  0.00           H  
ATOM   1038  CZ  TYR    75      52.284 116.149  58.102  1.00  0.00           C  
ATOM   1039  OH  TYR    75      53.218 116.952  58.630  1.00  0.00           O  
ATOM   1040  HH  TYR    75      54.032 116.954  58.121  1.00  0.00           H  
ATOM   1041  CE2 TYR    75      51.155 115.768  58.901  1.00  0.00           C  
ATOM   1042  HE2 TYR    75      51.090 116.253  59.864  1.00  0.00           H  
ATOM   1043  CD2 TYR    75      50.253 114.784  58.434  1.00  0.00           C  
ATOM   1044  HD2 TYR    75      49.469 114.463  59.103  1.00  0.00           H  
ATOM   1045  C   TYR    75      48.900 110.721  56.531  1.00  0.00           C  
ATOM   1046  O   TYR    75      48.795 110.744  55.271  1.00  0.00           O  
ATOM   1047  N   GLY    76      48.430 109.681  57.227  1.00  0.00           N  
ATOM   1048  H   GLY    76      48.488 109.746  58.233  1.00  0.00           H  
ATOM   1049  CA  GLY    76      48.019 108.398  56.751  1.00  0.00           C  
ATOM   1050  HA2 GLY    76      48.791 107.972  56.109  1.00  0.00           H  
ATOM   1051  HA3 GLY    76      48.085 107.703  57.588  1.00  0.00           H  
ATOM   1052  C   GLY    76      46.655 108.372  55.996  1.00  0.00           C  
ATOM   1053  O   GLY    76      46.252 107.258  55.573  1.00  0.00           O  
ATOM   1054  N   SER    77      45.939 109.499  55.873  1.00  0.00           N  
ATOM   1055  H   SER    77      46.328 110.373  56.196  1.00  0.00           H  
ATOM   1056  CA  SER    77      44.666 109.472  55.169  1.00  0.00           C  
ATOM   1057  HA  SER    77      44.166 108.504  55.128  1.00  0.00           H  
ATOM   1058  CB  SER    77      43.610 110.408  55.769  1.00  0.00           C  
ATOM   1059  HB2 SER    77      43.851 111.458  55.935  1.00  0.00           H  
ATOM   1060  HB3 SER    77      42.846 110.347  54.994  1.00  0.00           H  
ATOM   1061  OG  SER    77      43.065 109.756  56.906  1.00  0.00           O  
ATOM   1062  HG  SER    77      42.453 109.083  56.598  1.00  0.00           H  
ATOM   1063  C   SER    77      44.870 109.935  53.638  1.00  0.00           C  
ATOM   1064  O   SER    77      45.318 111.060  53.518  1.00  0.00           O  
ATOM   1065  N   THR    78      44.618 109.168  52.603  1.00  0.00           N  
ATOM   1066  H   THR    78      44.955 109.468  51.700  1.00  0.00           H  
ATOM   1067  CA  THR    78      43.993 107.845  52.557  1.00  0.00           C  
ATOM   1068  HA  THR    78      44.131 107.290  53.485  1.00  0.00           H  
ATOM   1069  CB  THR    78      42.515 107.953  52.326  1.00  0.00           C  
ATOM   1070  HB  THR    78      42.418 108.545  51.416  1.00  0.00           H  
ATOM   1071  CG2 THR    78      41.856 106.585  52.170  1.00  0.00           C  
ATOM   1072 HG21 THR    78      40.772 106.702  52.169  1.00  0.00           H  
ATOM   1073 HG22 THR    78      42.182 106.198  51.204  1.00  0.00           H  
ATOM   1074 HG23 THR    78      42.161 105.972  53.018  1.00  0.00           H  
ATOM   1075  OG1 THR    78      41.860 108.649  53.338  1.00  0.00           O  
ATOM   1076  HG1 THR    78      42.093 109.576  53.253  1.00  0.00           H  
ATOM   1077  C   THR    78      44.585 107.073  51.391  1.00  0.00           C  
ATOM   1078  O   THR    78      44.608 107.565  50.293  1.00  0.00           O  
ATOM   1079  N   GLY    79      44.936 105.833  51.632  1.00  0.00           N  
ATOM   1080  H   GLY    79      44.861 105.406  52.545  1.00  0.00           H  
ATOM   1081  CA  GLY    79      45.646 104.992  50.549  1.00  0.00           C  
ATOM   1082  HA2 GLY    79      45.937 104.103  51.109  1.00  0.00           H  
ATOM   1083  HA3 GLY    79      45.071 104.774  49.649  1.00  0.00           H  
ATOM   1084  C   GLY    79      46.962 105.673  50.211  1.00  0.00           C  
ATOM   1085  O   GLY    79      47.631 106.379  51.002  1.00  0.00           O  
ATOM   1086  N   GLY    80      47.452 105.659  48.950  1.00  0.00           N  
ATOM   1087  H   GLY    80      48.398 105.980  48.799  1.00  0.00           H  
ATOM   1088  CA  GLY    80      46.843 104.995  47.793  1.00  0.00           C  
ATOM   1089  HA2 GLY    80      45.814 105.327  47.660  1.00  0.00           H  
ATOM   1090  HA3 GLY    80      47.382 105.302  46.896  1.00  0.00           H  
ATOM   1091  C   GLY    80      46.795 103.410  47.945  1.00  0.00           C  
ATOM   1092  O   GLY    80      47.738 102.674  47.844  1.00  0.00           O  
ATOM   1093  N   TYR    81      45.615 102.820  48.208  1.00  0.00           N  
ATOM   1094  H   TYR    81      44.749 103.341  48.226  1.00  0.00           H  
ATOM   1095  CA  TYR    81      45.490 101.358  48.397  1.00  0.00           C  
ATOM   1096  HA  TYR    81      46.223 101.124  49.170  1.00  0.00           H  
ATOM   1097  CB  TYR    81      44.085 101.057  48.974  1.00  0.00           C  
ATOM   1098  HB2 TYR    81      43.333 101.361  48.246  1.00  0.00           H  
ATOM   1099  HB3 TYR    81      43.810 100.006  49.055  1.00  0.00           H  
ATOM   1100  CG  TYR    81      43.797 101.796  50.294  1.00  0.00           C  
ATOM   1101  CD1 TYR    81      44.551 101.622  51.534  1.00  0.00           C  
ATOM   1102  HD1 TYR    81      45.363 100.913  51.479  1.00  0.00           H  
ATOM   1103  CE1 TYR    81      44.134 102.196  52.722  1.00  0.00           C  
ATOM   1104  HE1 TYR    81      44.857 102.203  53.524  1.00  0.00           H  
ATOM   1105  CZ  TYR    81      42.875 102.826  52.757  1.00  0.00           C  
ATOM   1106  OH  TYR    81      42.435 103.483  53.887  1.00  0.00           O  
ATOM   1107  HH  TYR    81      43.216 103.720  54.392  1.00  0.00           H  
ATOM   1108  CE2 TYR    81      42.088 102.968  51.617  1.00  0.00           C  
ATOM   1109  HE2 TYR    81      41.151 103.501  51.686  1.00  0.00           H  
ATOM   1110  CD2 TYR    81      42.605 102.531  50.376  1.00  0.00           C  
ATOM   1111  HD2 TYR    81      42.113 102.795  49.452  1.00  0.00           H  
ATOM   1112  C   TYR    81      45.811 100.535  47.203  1.00  0.00           C  
ATOM   1113  O   TYR    81      45.224 100.838  46.128  1.00  0.00           O  
ATOM   1114  N   GLY    82      46.679  99.519  47.259  1.00  0.00           N  
ATOM   1115  H   GLY    82      46.889  99.159  46.339  1.00  0.00           H  
ATOM   1116  CA  GLY    82      47.458  98.992  48.340  1.00  0.00           C  
ATOM   1117  HA2 GLY    82      48.200  98.270  47.999  1.00  0.00           H  
ATOM   1118  HA3 GLY    82      47.855  99.882  48.828  1.00  0.00           H  
ATOM   1119  C   GLY    82      46.701  98.313  49.478  1.00  0.00           C  
ATOM   1120  O   GLY    82      45.531  97.997  49.359  1.00  0.00           O  
ATOM   1121  N   SER    83      47.466  97.866  50.529  1.00  0.00           N  
ATOM   1122  H   SER    83      48.467  97.930  50.411  1.00  0.00           H  
ATOM   1123  CA  SER    83      46.950  97.179  51.737  1.00  0.00           C  
ATOM   1124  HA  SER    83      47.774  96.821  52.354  1.00  0.00           H  
ATOM   1125  CB  SER    83      46.186  98.278  52.501  1.00  0.00           C  
ATOM   1126  HB2 SER    83      46.654  99.262  52.473  1.00  0.00           H  
ATOM   1127  HB3 SER    83      45.121  98.333  52.276  1.00  0.00           H  
ATOM   1128  OG  SER    83      46.151  98.075  53.905  1.00  0.00           O  
ATOM   1129  HG  SER    83      47.059  98.223  54.180  1.00  0.00           H  
ATOM   1130  C   SER    83      46.110  95.900  51.543  1.00  0.00           C  
ATOM   1131  O   SER    83      44.988  95.896  51.989  1.00  0.00           O  
ATOM   1132  N   SER    84      46.537  94.846  50.863  1.00  0.00           N  
ATOM   1133  H   SER    84      45.811  94.154  50.747  1.00  0.00           H  
ATOM   1134  CA  SER    84      47.856  94.702  50.142  1.00  0.00           C  
ATOM   1135  HA  SER    84      48.558  95.470  50.467  1.00  0.00           H  
ATOM   1136  CB  SER    84      48.499  93.310  50.329  1.00  0.00           C  
ATOM   1137  HB2 SER    84      49.534  93.239  49.995  1.00  0.00           H  
ATOM   1138  HB3 SER    84      48.525  92.932  51.351  1.00  0.00           H  
ATOM   1139  OG  SER    84      47.785  92.217  49.667  1.00  0.00           O  
ATOM   1140  HG  SER    84      47.808  91.471  50.271  1.00  0.00           H  
ATOM   1141  C   SER    84      47.715  94.990  48.659  1.00  0.00           C  
ATOM   1142  O   SER    84      48.586  95.677  48.107  1.00  0.00           O  
ATOM   1143  N   GLN    85      46.567  94.608  48.056  1.00  0.00           N  
ATOM   1144  H   GLN    85      45.827  94.285  48.663  1.00  0.00           H  
ATOM   1145  CA  GLN    85      46.355  94.363  46.623  1.00  0.00           C  
ATOM   1146  HA  GLN    85      45.413  93.815  46.620  1.00  0.00           H  
ATOM   1147  CB  GLN    85      46.015  95.605  45.838  1.00  0.00           C  
ATOM   1148  HB2 GLN    85      46.787  96.354  46.014  1.00  0.00           H  
ATOM   1149  HB3 GLN    85      45.889  95.404  44.774  1.00  0.00           H  
ATOM   1150  CG  GLN    85      44.700  96.305  46.251  1.00  0.00           C  
ATOM   1151  HG2 GLN    85      43.797  95.695  46.281  1.00  0.00           H  
ATOM   1152  HG3 GLN    85      44.862  96.633  47.277  1.00  0.00           H  
ATOM   1153  CD  GLN    85      44.330  97.455  45.318  1.00  0.00           C  
ATOM   1154  OE1 GLN    85      44.809  97.662  44.200  1.00  0.00           O  
ATOM   1155  NE2 GLN    85      43.490  98.306  45.820  1.00  0.00           N  
ATOM   1156 HE21 GLN    85      43.297  99.235  45.474  1.00  0.00           H  
ATOM   1157 HE22 GLN    85      43.039  98.090  46.698  1.00  0.00           H  
ATOM   1158  C   GLN    85      47.450  93.531  45.938  1.00  0.00           C  
ATOM   1159  O   GLN    85      48.116  93.938  44.988  1.00  0.00           O  
ATOM   1160  N   SER    86      47.861  92.502  46.662  1.00  0.00           N  
ATOM   1161  H   SER    86      47.382  92.368  47.541  1.00  0.00           H  
ATOM   1162  CA  SER    86      48.849  91.528  46.258  1.00  0.00           C  
ATOM   1163  HA  SER    86      49.730  92.119  46.010  1.00  0.00           H  
ATOM   1164  CB  SER    86      49.182  90.656  47.426  1.00  0.00           C  
ATOM   1165  HB2 SER    86      49.452  91.392  48.184  1.00  0.00           H  
ATOM   1166  HB3 SER    86      48.291  90.074  47.660  1.00  0.00           H  
ATOM   1167  OG  SER    86      50.151  89.714  47.200  1.00  0.00           O  
ATOM   1168  HG  SER    86      50.159  89.139  47.968  1.00  0.00           H  
ATOM   1169  C   SER    86      48.464  90.712  44.996  1.00  0.00           C  
ATOM   1170  O   SER    86      47.280  90.535  44.727  1.00  0.00           O  
ATOM   1171  N   SER    87      49.400  90.110  44.266  1.00  0.00           N  
ATOM   1172  H   SER    87      50.392  90.253  44.394  1.00  0.00           H  
ATOM   1173  CA  SER    87      49.194  89.266  43.070  1.00  0.00           C  
ATOM   1174  HA  SER    87      48.535  89.808  42.392  1.00  0.00           H  
ATOM   1175  CB  SER    87      50.524  89.158  42.307  1.00  0.00           C  
ATOM   1176  HB2 SER    87      50.300  88.402  41.554  1.00  0.00           H  
ATOM   1177  HB3 SER    87      50.828  90.090  41.831  1.00  0.00           H  
ATOM   1178  OG  SER    87      51.538  88.892  43.262  1.00  0.00           O  
ATOM   1179  HG  SER    87      51.355  88.066  43.715  1.00  0.00           H  
ATOM   1180  C   SER    87      48.479  87.915  43.232  1.00  0.00           C  
ATOM   1181  O   SER    87      48.075  87.497  44.334  1.00  0.00           O  
ATOM   1182  N   GLN    88      48.115  87.364  42.071  1.00  0.00           N  
ATOM   1183  H   GLN    88      48.389  87.831  41.219  1.00  0.00           H  
ATOM   1184  CA  GLN    88      47.211  86.202  41.973  1.00  0.00           C  
ATOM   1185  HA  GLN    88      46.614  86.160  42.885  1.00  0.00           H  
ATOM   1186  CB  GLN    88      46.268  86.429  40.795  1.00  0.00           C  
ATOM   1187  HB2 GLN    88      46.929  86.508  39.931  1.00  0.00           H  
ATOM   1188  HB3 GLN    88      45.607  85.572  40.663  1.00  0.00           H  
ATOM   1189  CG  GLN    88      45.323  87.675  40.847  1.00  0.00           C  
ATOM   1190  HG2 GLN    88      45.920  88.582  40.754  1.00  0.00           H  
ATOM   1191  HG3 GLN    88      44.724  87.770  39.941  1.00  0.00           H  
ATOM   1192  CD  GLN    88      44.340  87.821  41.981  1.00  0.00           C  
ATOM   1193  OE1 GLN    88      44.360  88.759  42.767  1.00  0.00           O  
ATOM   1194  NE2 GLN    88      43.337  86.957  42.152  1.00  0.00           N  
ATOM   1195 HE21 GLN    88      43.073  86.215  41.520  1.00  0.00           H  
ATOM   1196 HE22 GLN    88      42.738  87.219  42.922  1.00  0.00           H  
ATOM   1197  C   GLN    88      47.962  84.841  41.794  1.00  0.00           C  
ATOM   1198  O   GLN    88      49.176  84.757  41.509  1.00  0.00           O  
ATOM   1199  N   SER    89      47.203  83.682  41.832  1.00  0.00           N  
ATOM   1200  H   SER    89      46.286  83.725  42.254  1.00  0.00           H  
ATOM   1201  CA  SER    89      47.818  82.371  41.469  1.00  0.00           C  
ATOM   1202  HA  SER    89      48.704  82.164  42.070  1.00  0.00           H  
ATOM   1203  CB  SER    89      46.799  81.258  41.904  1.00  0.00           C  
ATOM   1204  HB2 SER    89      46.566  81.216  42.968  1.00  0.00           H  
ATOM   1205  HB3 SER    89      45.858  81.411  41.376  1.00  0.00           H  
ATOM   1206  OG  SER    89      47.250  80.027  41.445  1.00  0.00           O  
ATOM   1207  HG  SER    89      46.817  79.355  41.976  1.00  0.00           H  
ATOM   1208  C   SER    89      48.235  82.330  40.002  1.00  0.00           C  
ATOM   1209  O   SER    89      47.428  82.261  39.101  1.00  0.00           O  
ATOM   1210  N   SER    90      49.579  82.350  39.764  1.00  0.00           N  
ATOM   1211  H   SER    90      50.232  82.252  40.528  1.00  0.00           H  
ATOM   1212  CA  SER    90      50.219  82.478  38.457  1.00  0.00           C  
ATOM   1213  HA  SER    90      50.109  83.525  38.174  1.00  0.00           H  
ATOM   1214  CB  SER    90      51.752  82.160  38.604  1.00  0.00           C  
ATOM   1215  HB2 SER    90      51.816  81.081  38.743  1.00  0.00           H  
ATOM   1216  HB3 SER    90      52.238  82.298  37.638  1.00  0.00           H  
ATOM   1217  OG  SER    90      52.241  82.865  39.702  1.00  0.00           O  
ATOM   1218  HG  SER    90      52.224  82.260  40.447  1.00  0.00           H  
ATOM   1219  C   SER    90      49.621  81.539  37.391  1.00  0.00           C  
ATOM   1220  O   SER    90      49.331  80.375  37.695  1.00  0.00           O  
ATOM   1221  N   TYR    91      49.389  82.009  36.201  1.00  0.00           N  
ATOM   1222  H   TYR    91      49.751  82.931  36.001  1.00  0.00           H  
ATOM   1223  CA  TYR    91      48.990  81.202  35.074  1.00  0.00           C  
ATOM   1224  HA  TYR    91      48.079  80.643  35.285  1.00  0.00           H  
ATOM   1225  CB  TYR    91      48.767  82.161  33.971  1.00  0.00           C  
ATOM   1226  HB2 TYR    91      48.208  83.032  34.313  1.00  0.00           H  
ATOM   1227  HB3 TYR    91      49.688  82.571  33.557  1.00  0.00           H  
ATOM   1228  CG  TYR    91      47.977  81.552  32.810  1.00  0.00           C  
ATOM   1229  CD1 TYR    91      46.548  81.731  32.728  1.00  0.00           C  
ATOM   1230  HD1 TYR    91      46.078  82.260  33.544  1.00  0.00           H  
ATOM   1231  CE1 TYR    91      45.797  81.326  31.585  1.00  0.00           C  
ATOM   1232  HE1 TYR    91      44.763  81.617  31.471  1.00  0.00           H  
ATOM   1233  CZ  TYR    91      46.412  80.581  30.539  1.00  0.00           C  
ATOM   1234  OH  TYR    91      45.644  79.960  29.688  1.00  0.00           O  
ATOM   1235  HH  TYR    91      46.042  79.912  28.815  1.00  0.00           H  
ATOM   1236  CE2 TYR    91      47.810  80.373  30.614  1.00  0.00           C  
ATOM   1237  HE2 TYR    91      48.332  79.714  29.936  1.00  0.00           H  
ATOM   1238  CD2 TYR    91      48.532  80.807  31.769  1.00  0.00           C  
ATOM   1239  HD2 TYR    91      49.592  80.598  31.755  1.00  0.00           H  
ATOM   1240  C   TYR    91      50.171  80.194  34.707  1.00  0.00           C  
ATOM   1241  O   TYR    91      51.319  80.524  34.811  1.00  0.00           O  
ATOM   1242  N   GLY    92      49.915  78.971  34.251  1.00  0.00           N  
ATOM   1243  H   GLY    92      50.684  78.470  33.829  1.00  0.00           H  
ATOM   1244  CA  GLY    92      48.586  78.391  34.071  1.00  0.00           C  
ATOM   1245  HA2 GLY    92      48.039  79.123  33.477  1.00  0.00           H  
ATOM   1246  HA3 GLY    92      48.728  77.439  33.559  1.00  0.00           H  
ATOM   1247  C   GLY    92      47.741  78.119  35.347  1.00  0.00           C  
ATOM   1248  O   GLY    92      48.252  78.133  36.503  1.00  0.00           O  
ATOM   1249  N   GLN    93      46.403  77.969  35.171  1.00  0.00           N  
ATOM   1250  H   GLN    93      46.084  78.221  34.247  1.00  0.00           H  
ATOM   1251  CA  GLN    93      45.565  77.236  36.182  1.00  0.00           C  
ATOM   1252  HA  GLN    93      45.700  77.744  37.137  1.00  0.00           H  
ATOM   1253  CB  GLN    93      44.085  77.190  35.802  1.00  0.00           C  
ATOM   1254  HB2 GLN    93      43.935  76.746  34.818  1.00  0.00           H  
ATOM   1255  HB3 GLN    93      43.510  76.585  36.503  1.00  0.00           H  
ATOM   1256  CG  GLN    93      43.587  78.631  35.813  1.00  0.00           C  
ATOM   1257  HG2 GLN    93      43.599  78.971  36.848  1.00  0.00           H  
ATOM   1258  HG3 GLN    93      44.163  79.374  35.261  1.00  0.00           H  
ATOM   1259  CD  GLN    93      42.107  78.805  35.318  1.00  0.00           C  
ATOM   1260  OE1 GLN    93      41.414  77.885  34.918  1.00  0.00           O  
ATOM   1261  NE2 GLN    93      41.637  80.040  35.298  1.00  0.00           N  
ATOM   1262 HE21 GLN    93      40.643  80.140  35.152  1.00  0.00           H  
ATOM   1263 HE22 GLN    93      42.255  80.769  35.625  1.00  0.00           H  
ATOM   1264  C   GLN    93      46.099  75.784  36.344  1.00  0.00           C  
ATOM   1265  O   GLN    93      46.388  75.210  35.262  1.00  0.00           O  
ATOM   1266  N   GLN    94      46.271  75.320  37.601  1.00  0.00           N  
ATOM   1267  H   GLN    94      46.215  76.003  38.343  1.00  0.00           H  
ATOM   1268  CA  GLN    94      46.700  73.983  37.998  1.00  0.00           C  
ATOM   1269  HA  GLN    94      47.785  73.922  37.906  1.00  0.00           H  
ATOM   1270  CB  GLN    94      46.357  73.830  39.521  1.00  0.00           C  
ATOM   1271  HB2 GLN    94      46.731  72.893  39.932  1.00  0.00           H  
ATOM   1272  HB3 GLN    94      46.900  74.612  40.054  1.00  0.00           H  
ATOM   1273  CG  GLN    94      44.889  73.969  39.934  1.00  0.00           C  
ATOM   1274  HG2 GLN    94      44.351  74.797  39.471  1.00  0.00           H  
ATOM   1275  HG3 GLN    94      44.366  73.047  39.679  1.00  0.00           H  
ATOM   1276  CD  GLN    94      44.785  74.270  41.438  1.00  0.00           C  
ATOM   1277  OE1 GLN    94      45.685  74.882  42.083  1.00  0.00           O  
ATOM   1278  NE2 GLN    94      43.773  73.739  42.104  1.00  0.00           N  
ATOM   1279 HE21 GLN    94      42.950  73.228  41.818  1.00  0.00           H  
ATOM   1280 HE22 GLN    94      43.701  74.087  43.049  1.00  0.00           H  
ATOM   1281  C   GLN    94      46.229  72.728  37.116  1.00  0.00           C  
ATOM   1282  O   GLN    94      45.078  72.617  36.652  1.00  0.00           O  
ATOM   1283  N   SER    95      47.149  71.802  36.804  1.00  0.00           N  
ATOM   1284  H   SER    95      48.124  71.977  36.999  1.00  0.00           H  
ATOM   1285  CA  SER    95      46.857  70.732  35.828  1.00  0.00           C  
ATOM   1286  HA  SER    95      46.360  71.245  35.004  1.00  0.00           H  
ATOM   1287  CB  SER    95      48.178  70.004  35.520  1.00  0.00           C  
ATOM   1288  HB2 SER    95      48.884  70.762  35.182  1.00  0.00           H  
ATOM   1289  HB3 SER    95      48.468  69.573  36.478  1.00  0.00           H  
ATOM   1290  OG  SER    95      47.975  68.955  34.638  1.00  0.00           O  
ATOM   1291  HG  SER    95      48.772  68.434  34.758  1.00  0.00           H  
ATOM   1292  C   SER    95      45.794  69.747  36.321  1.00  0.00           C  
ATOM   1293  O   SER    95      45.743  69.421  37.510  1.00  0.00           O  
ATOM   1294  N   SER    96      44.998  69.175  35.406  1.00  0.00           N  
ATOM   1295  H   SER    96      45.016  69.477  34.443  1.00  0.00           H  
ATOM   1296  CA  SER    96      43.926  68.159  35.613  1.00  0.00           C  
ATOM   1297  HA  SER    96      43.981  67.993  36.688  1.00  0.00           H  
ATOM   1298  CB  SER    96      42.565  68.729  35.125  1.00  0.00           C  
ATOM   1299  HB2 SER    96      41.873  67.890  35.065  1.00  0.00           H  
ATOM   1300  HB3 SER    96      42.247  69.460  35.869  1.00  0.00           H  
ATOM   1301  OG  SER    96      42.672  69.254  33.806  1.00  0.00           O  
ATOM   1302  HG  SER    96      42.436  68.590  33.154  1.00  0.00           H  
ATOM   1303  C   SER    96      44.257  66.839  34.865  1.00  0.00           C  
ATOM   1304  O   SER    96      44.640  66.900  33.670  1.00  0.00           O  
ATOM   1305  N   TYR    97      44.172  65.639  35.458  1.00  0.00           N  
ATOM   1306  H   TYR    97      44.558  64.836  34.983  1.00  0.00           H  
ATOM   1307  CA  TYR    97      43.862  65.383  36.854  1.00  0.00           C  
ATOM   1308  HA  TYR    97      43.847  64.318  37.085  1.00  0.00           H  
ATOM   1309  CB  TYR    97      44.998  65.712  37.758  1.00  0.00           C  
ATOM   1310  HB2 TYR    97      45.166  66.789  37.727  1.00  0.00           H  
ATOM   1311  HB3 TYR    97      44.739  65.495  38.795  1.00  0.00           H  
ATOM   1312  CG  TYR    97      46.301  65.088  37.292  1.00  0.00           C  
ATOM   1313  CD1 TYR    97      47.127  65.683  36.362  1.00  0.00           C  
ATOM   1314  HD1 TYR    97      46.912  66.679  36.004  1.00  0.00           H  
ATOM   1315  CE1 TYR    97      48.322  65.149  35.881  1.00  0.00           C  
ATOM   1316  HE1 TYR    97      48.899  65.599  35.086  1.00  0.00           H  
ATOM   1317  CZ  TYR    97      48.789  63.932  36.431  1.00  0.00           C  
ATOM   1318  OH  TYR    97      49.943  63.325  36.028  1.00  0.00           O  
ATOM   1319  HH  TYR    97      50.063  62.664  36.713  1.00  0.00           H  
ATOM   1320  CE2 TYR    97      47.945  63.277  37.405  1.00  0.00           C  
ATOM   1321  HE2 TYR    97      48.151  62.355  37.928  1.00  0.00           H  
ATOM   1322  CD2 TYR    97      46.713  63.853  37.790  1.00  0.00           C  
ATOM   1323  HD2 TYR    97      46.077  63.287  38.454  1.00  0.00           H  
ATOM   1324  C   TYR    97      42.482  65.920  37.239  1.00  0.00           C  
ATOM   1325  O   TYR    97      42.327  66.812  38.091  1.00  0.00           O  
ATOM   1326  N   PRO    98      41.392  65.535  36.533  1.00  0.00           N  
ATOM   1327  CD  PRO    98      39.985  65.913  36.761  1.00  0.00           C  
ATOM   1328  HD2 PRO    98      39.797  66.876  36.287  1.00  0.00           H  
ATOM   1329  HD3 PRO    98      39.842  65.902  37.842  1.00  0.00           H  
ATOM   1330  CG  PRO    98      39.094  64.938  36.044  1.00  0.00           C  
ATOM   1331  HG2 PRO    98      38.853  65.356  35.066  1.00  0.00           H  
ATOM   1332  HG3 PRO    98      38.141  64.787  36.551  1.00  0.00           H  
ATOM   1333  CB  PRO    98      39.922  63.666  35.961  1.00  0.00           C  
ATOM   1334  HB2 PRO    98      39.545  62.974  35.207  1.00  0.00           H  
ATOM   1335  HB3 PRO    98      39.812  63.176  36.928  1.00  0.00           H  
ATOM   1336  CA  PRO    98      41.319  64.182  35.744  1.00  0.00           C  
ATOM   1337  HA  PRO    98      42.009  63.469  36.194  1.00  0.00           H  
ATOM   1338  C   PRO    98      41.560  64.323  34.258  1.00  0.00           C  
ATOM   1339  O   PRO    98      41.127  65.318  33.661  1.00  0.00           O  
ATOM   1340  N   GLY    99      42.261  63.340  33.642  1.00  0.00           N  
ATOM   1341  H   GLY    99      42.670  62.601  34.195  1.00  0.00           H  
ATOM   1342  CA  GLY    99      42.436  63.377  32.195  1.00  0.00           C  
ATOM   1343  HA2 GLY    99      42.486  64.410  31.849  1.00  0.00           H  
ATOM   1344  HA3 GLY    99      43.383  62.888  31.969  1.00  0.00           H  
ATOM   1345  C   GLY    99      41.262  62.722  31.439  1.00  0.00           C  
ATOM   1346  O   GLY    99      40.144  62.576  31.970  1.00  0.00           O  
ATOM   1347  N   TYR   100      41.470  62.350  30.180  1.00  0.00           N  
ATOM   1348  H   TYR   100      42.385  62.503  29.781  1.00  0.00           H  
ATOM   1349  CA  TYR   100      40.479  61.767  29.320  1.00  0.00           C  
ATOM   1350  HA  TYR   100      39.552  62.281  29.572  1.00  0.00           H  
ATOM   1351  CB  TYR   100      40.695  62.136  27.847  1.00  0.00           C  
ATOM   1352  HB2 TYR   100      41.564  61.520  27.614  1.00  0.00           H  
ATOM   1353  HB3 TYR   100      39.886  61.791  27.204  1.00  0.00           H  
ATOM   1354  CG  TYR   100      41.127  63.546  27.538  1.00  0.00           C  
ATOM   1355  CD1 TYR   100      40.846  64.655  28.334  1.00  0.00           C  
ATOM   1356  HD1 TYR   100      40.168  64.529  29.166  1.00  0.00           H  
ATOM   1357  CE1 TYR   100      41.319  65.970  27.976  1.00  0.00           C  
ATOM   1358  HE1 TYR   100      41.001  66.743  28.660  1.00  0.00           H  
ATOM   1359  CZ  TYR   100      42.104  66.138  26.855  1.00  0.00           C  
ATOM   1360  OH  TYR   100      42.702  67.342  26.603  1.00  0.00           O  
ATOM   1361  HH  TYR   100      43.035  67.161  25.721  1.00  0.00           H  
ATOM   1362  CE2 TYR   100      42.370  65.085  25.993  1.00  0.00           C  
ATOM   1363  HE2 TYR   100      42.975  65.169  25.103  1.00  0.00           H  
ATOM   1364  CD2 TYR   100      41.919  63.753  26.353  1.00  0.00           C  
ATOM   1365  HD2 TYR   100      42.246  62.843  25.872  1.00  0.00           H  
ATOM   1366  C   TYR   100      40.144  60.290  29.589  1.00  0.00           C  
ATOM   1367  O   TYR   100      39.056  59.808  29.247  1.00  0.00           O  
ATOM   1368  N   GLY   101      41.089  59.581  30.178  1.00  0.00           N  
ATOM   1369  H   GLY   101      41.922  60.098  30.420  1.00  0.00           H  
ATOM   1370  CA  GLY   101      40.987  58.164  30.686  1.00  0.00           C  
ATOM   1371  HA2 GLY   101      40.740  57.595  29.789  1.00  0.00           H  
ATOM   1372  HA3 GLY   101      41.954  57.776  31.008  1.00  0.00           H  
ATOM   1373  C   GLY   101      39.877  57.917  31.746  1.00  0.00           C  
ATOM   1374  O   GLY   101      39.570  58.809  32.571  1.00  0.00           O  
ATOM   1375  N   GLN   102      39.505  56.627  31.873  1.00  0.00           N  
ATOM   1376  H   GLN   102      39.819  55.858  31.298  1.00  0.00           H  
ATOM   1377  CA  GLN   102      38.451  56.243  32.817  1.00  0.00           C  
ATOM   1378  HA  GLN   102      38.412  56.962  33.636  1.00  0.00           H  
ATOM   1379  CB  GLN   102      37.097  56.046  32.119  1.00  0.00           C  
ATOM   1380  HB2 GLN   102      36.354  55.704  32.840  1.00  0.00           H  
ATOM   1381  HB3 GLN   102      36.872  57.072  31.827  1.00  0.00           H  
ATOM   1382  CG  GLN   102      37.160  55.140  30.877  1.00  0.00           C  
ATOM   1383  HG2 GLN   102      37.542  55.677  30.009  1.00  0.00           H  
ATOM   1384  HG3 GLN   102      37.852  54.322  31.074  1.00  0.00           H  
ATOM   1385  CD  GLN   102      35.794  54.620  30.417  1.00  0.00           C  
ATOM   1386  OE1 GLN   102      34.735  54.692  31.054  1.00  0.00           O  
ATOM   1387  NE2 GLN   102      35.811  54.055  29.248  1.00  0.00           N  
ATOM   1388 HE21 GLN   102      36.654  54.070  28.693  1.00  0.00           H  
ATOM   1389 HE22 GLN   102      34.889  53.913  28.860  1.00  0.00           H  
ATOM   1390  C   GLN   102      38.866  54.959  33.538  1.00  0.00           C  
ATOM   1391  O   GLN   102      39.688  54.179  33.027  1.00  0.00           O  
ATOM   1392  N   GLN   103      38.287  54.707  34.693  1.00  0.00           N  
ATOM   1393  H   GLN   103      37.830  55.448  35.205  1.00  0.00           H  
ATOM   1394  CA  GLN   103      38.567  53.437  35.490  1.00  0.00           C  
ATOM   1395  HA  GLN   103      39.129  52.702  34.914  1.00  0.00           H  
ATOM   1396  CB  GLN   103      39.298  53.739  36.848  1.00  0.00           C  
ATOM   1397  HB2 GLN   103      38.639  54.428  37.376  1.00  0.00           H  
ATOM   1398  HB3 GLN   103      39.449  52.834  37.436  1.00  0.00           H  
ATOM   1399  CG  GLN   103      40.624  54.457  36.759  1.00  0.00           C  
ATOM   1400  HG2 GLN   103      41.447  53.829  36.417  1.00  0.00           H  
ATOM   1401  HG3 GLN   103      40.619  55.266  36.028  1.00  0.00           H  
ATOM   1402  CD  GLN   103      41.072  54.931  38.108  1.00  0.00           C  
ATOM   1403  OE1 GLN   103      40.351  55.195  39.071  1.00  0.00           O  
ATOM   1404  NE2 GLN   103      42.347  55.208  38.178  1.00  0.00           N  
ATOM   1405 HE21 GLN   103      42.677  55.768  38.951  1.00  0.00           H  
ATOM   1406 HE22 GLN   103      42.994  54.784  37.528  1.00  0.00           H  
ATOM   1407  C   GLN   103      37.160  52.783  35.818  1.00  0.00           C  
ATOM   1408  O   GLN   103      36.586  53.096  36.917  1.00  0.00           O  
ATOM   1409  N   PRO   104      36.553  51.978  34.884  1.00  0.00           N  
ATOM   1410  CD  PRO   104      36.896  51.864  33.452  1.00  0.00           C  
ATOM   1411  HD2 PRO   104      37.360  50.902  33.230  1.00  0.00           H  
ATOM   1412  HD3 PRO   104      37.575  52.644  33.106  1.00  0.00           H  
ATOM   1413  CG  PRO   104      35.606  51.894  32.780  1.00  0.00           C  
ATOM   1414  HG2 PRO   104      35.566  51.388  31.815  1.00  0.00           H  
ATOM   1415  HG3 PRO   104      35.217  52.911  32.826  1.00  0.00           H  
ATOM   1416  CB  PRO   104      34.728  51.017  33.702  1.00  0.00           C  
ATOM   1417  HB2 PRO   104      34.863  49.958  33.481  1.00  0.00           H  
ATOM   1418  HB3 PRO   104      33.696  51.357  33.612  1.00  0.00           H  
ATOM   1419  CA  PRO   104      35.233  51.371  35.093  1.00  0.00           C  
ATOM   1420  HA  PRO   104      34.678  52.212  35.508  1.00  0.00           H  
ATOM   1421  C   PRO   104      35.300  50.294  36.204  1.00  0.00           C  
ATOM   1422  O   PRO   104      36.302  49.606  36.324  1.00  0.00           O  
ATOM   1423  N   ALA   105      34.188  50.159  37.014  1.00  0.00           N  
ATOM   1424  H   ALA   105      33.599  50.974  37.103  1.00  0.00           H  
ATOM   1425  CA  ALA   105      34.071  49.133  38.023  1.00  0.00           C  
ATOM   1426  HA  ALA   105      35.006  48.581  37.930  1.00  0.00           H  
ATOM   1427  CB  ALA   105      33.952  49.913  39.321  1.00  0.00           C  
ATOM   1428  HB1 ALA   105      33.650  49.265  40.144  1.00  0.00           H  
ATOM   1429  HB2 ALA   105      34.924  50.283  39.649  1.00  0.00           H  
ATOM   1430  HB3 ALA   105      33.239  50.725  39.178  1.00  0.00           H  
ATOM   1431  C   ALA   105      32.992  48.139  37.745  1.00  0.00           C  
ATOM   1432  O   ALA   105      32.000  48.485  37.079  1.00  0.00           O  
ATOM   1433  N   PRO   106      33.125  46.860  38.160  1.00  0.00           N  
ATOM   1434  CD  PRO   106      34.337  46.289  38.793  1.00  0.00           C  
ATOM   1435  HD2 PRO   106      34.370  46.694  39.804  1.00  0.00           H  
ATOM   1436  HD3 PRO   106      35.261  46.527  38.268  1.00  0.00           H  
ATOM   1437  CG  PRO   106      34.120  44.785  39.009  1.00  0.00           C  
ATOM   1438  HG2 PRO   106      34.742  44.597  39.884  1.00  0.00           H  
ATOM   1439  HG3 PRO   106      34.381  44.193  38.132  1.00  0.00           H  
ATOM   1440  CB  PRO   106      32.648  44.839  39.238  1.00  0.00           C  
ATOM   1441  HB2 PRO   106      32.449  45.277  40.216  1.00  0.00           H  
ATOM   1442  HB3 PRO   106      32.192  43.860  39.093  1.00  0.00           H  
ATOM   1443  CA  PRO   106      32.117  45.814  38.163  1.00  0.00           C  
ATOM   1444  HA  PRO   106      32.008  45.293  37.212  1.00  0.00           H  
ATOM   1445  C   PRO   106      30.747  46.212  38.604  1.00  0.00           C  
ATOM   1446  O   PRO   106      30.642  47.134  39.385  1.00  0.00           O  
ATOM   1447  N   SER   107      29.708  45.509  38.114  1.00  0.00           N  
ATOM   1448  H   SER   107      29.840  44.721  37.496  1.00  0.00           H  
ATOM   1449  CA  SER   107      28.321  45.581  38.610  1.00  0.00           C  
ATOM   1450  HA  SER   107      28.033  46.620  38.449  1.00  0.00           H  
ATOM   1451  CB  SER   107      27.420  44.717  37.746  1.00  0.00           C  
ATOM   1452  HB2 SER   107      27.735  44.815  36.707  1.00  0.00           H  
ATOM   1453  HB3 SER   107      27.674  43.681  37.970  1.00  0.00           H  
ATOM   1454  OG  SER   107      26.079  44.988  37.921  1.00  0.00           O  
ATOM   1455  HG  SER   107      25.591  44.691  37.149  1.00  0.00           H  
ATOM   1456  C   SER   107      28.124  45.170  40.100  1.00  0.00           C  
ATOM   1457  O   SER   107      28.738  44.248  40.573  1.00  0.00           O  
ATOM   1458  N   SER   108      27.181  45.841  40.746  1.00  0.00           N  
ATOM   1459  H   SER   108      26.790  46.619  40.235  1.00  0.00           H  
ATOM   1460  CA  SER   108      26.621  45.569  42.092  1.00  0.00           C  
ATOM   1461  HA  SER   108      27.386  45.421  42.854  1.00  0.00           H  
ATOM   1462  CB  SER   108      25.957  46.916  42.538  1.00  0.00           C  
ATOM   1463  HB2 SER   108      25.596  46.921  43.566  1.00  0.00           H  
ATOM   1464  HB3 SER   108      26.591  47.786  42.370  1.00  0.00           H  
ATOM   1465  OG  SER   108      24.837  47.137  41.718  1.00  0.00           O  
ATOM   1466  HG  SER   108      25.055  47.495  40.854  1.00  0.00           H  
ATOM   1467  C   SER   108      25.619  44.449  42.134  1.00  0.00           C  
ATOM   1468  O   SER   108      25.534  43.810  43.158  1.00  0.00           O  
ATOM   1469  N   THR   109      24.928  44.184  41.053  1.00  0.00           N  
ATOM   1470  H   THR   109      25.224  44.614  40.188  1.00  0.00           H  
ATOM   1471  CA  THR   109      24.041  43.026  40.913  1.00  0.00           C  
ATOM   1472  HA  THR   109      23.496  42.794  41.828  1.00  0.00           H  
ATOM   1473  CB  THR   109      22.978  43.398  39.826  1.00  0.00           C  
ATOM   1474  HB  THR   109      23.503  43.520  38.879  1.00  0.00           H  
ATOM   1475  CG2 THR   109      21.862  42.376  39.488  1.00  0.00           C  
ATOM   1476 HG21 THR   109      21.078  42.874  38.918  1.00  0.00           H  
ATOM   1477 HG22 THR   109      22.187  41.486  38.948  1.00  0.00           H  
ATOM   1478 HG23 THR   109      21.551  42.001  40.463  1.00  0.00           H  
ATOM   1479  OG1 THR   109      22.312  44.611  40.127  1.00  0.00           O  
ATOM   1480  HG1 THR   109      22.867  45.268  39.700  1.00  0.00           H  
ATOM   1481  C   THR   109      24.808  41.732  40.661  1.00  0.00           C  
ATOM   1482  O   THR   109      25.799  41.770  39.990  1.00  0.00           O  
ATOM   1483  N   SER   110      24.268  40.648  41.123  1.00  0.00           N  
ATOM   1484  H   SER   110      23.369  40.762  41.570  1.00  0.00           H  
ATOM   1485  CA  SER   110      24.863  39.326  41.099  1.00  0.00           C  
ATOM   1486  HA  SER   110      25.907  39.414  40.799  1.00  0.00           H  
ATOM   1487  CB  SER   110      24.868  38.799  42.542  1.00  0.00           C  
ATOM   1488  HB2 SER   110      25.085  39.539  43.313  1.00  0.00           H  
ATOM   1489  HB3 SER   110      23.842  38.457  42.680  1.00  0.00           H  
ATOM   1490  OG  SER   110      25.704  37.623  42.648  1.00  0.00           O  
ATOM   1491  HG  SER   110      26.581  37.994  42.768  1.00  0.00           H  
ATOM   1492  C   SER   110      24.157  38.428  40.097  1.00  0.00           C  
ATOM   1493  O   SER   110      22.903  38.368  40.023  1.00  0.00           O  
ATOM   1494  N   GLY   111      25.051  37.702  39.324  1.00  0.00           N  
ATOM   1495  H   GLY   111      26.048  37.863  39.328  1.00  0.00           H  
ATOM   1496  CA  GLY   111      24.611  36.870  38.179  1.00  0.00           C  
ATOM   1497  HA2 GLY   111      23.982  37.530  37.582  1.00  0.00           H  
ATOM   1498  HA3 GLY   111      25.441  36.697  37.494  1.00  0.00           H  
ATOM   1499  C   GLY   111      23.848  35.620  38.575  1.00  0.00           C  
ATOM   1500  O   GLY   111      23.846  35.239  39.742  1.00  0.00           O  
ATOM   1501  N   SER   112      23.267  34.868  37.678  1.00  0.00           N  
ATOM   1502  H   SER   112      22.600  34.218  38.068  1.00  0.00           H  
ATOM   1503  CA  SER   112      23.580  34.859  36.261  1.00  0.00           C  
ATOM   1504  HA  SER   112      23.190  33.919  35.872  1.00  0.00           H  
ATOM   1505  CB  SER   112      22.604  35.902  35.670  1.00  0.00           C  
ATOM   1506  HB2 SER   112      21.593  35.563  35.893  1.00  0.00           H  
ATOM   1507  HB3 SER   112      22.767  36.816  36.241  1.00  0.00           H  
ATOM   1508  OG  SER   112      22.798  36.132  34.282  1.00  0.00           O  
ATOM   1509  HG  SER   112      23.413  36.867  34.223  1.00  0.00           H  
ATOM   1510  C   SER   112      25.080  34.950  35.878  1.00  0.00           C  
ATOM   1511  O   SER   112      25.504  35.925  35.211  1.00  0.00           O  
ATOM   1512  N   TYR   113      25.970  34.058  36.293  1.00  0.00           N  
ATOM   1513  H   TYR   113      26.910  34.239  35.972  1.00  0.00           H  
ATOM   1514  CA  TYR   113      25.798  32.850  37.181  1.00  0.00           C  
ATOM   1515  HA  TYR   113      25.120  33.058  38.009  1.00  0.00           H  
ATOM   1516  CB  TYR   113      25.148  31.676  36.406  1.00  0.00           C  
ATOM   1517  HB2 TYR   113      24.951  30.905  37.151  1.00  0.00           H  
ATOM   1518  HB3 TYR   113      24.185  31.903  35.948  1.00  0.00           H  
ATOM   1519  CG  TYR   113      26.020  30.969  35.400  1.00  0.00           C  
ATOM   1520  CD1 TYR   113      25.974  31.369  34.066  1.00  0.00           C  
ATOM   1521  HD1 TYR   113      25.323  32.173  33.758  1.00  0.00           H  
ATOM   1522  CE1 TYR   113      26.567  30.575  33.070  1.00  0.00           C  
ATOM   1523  HE1 TYR   113      26.381  30.758  32.022  1.00  0.00           H  
ATOM   1524  CZ  TYR   113      27.498  29.560  33.391  1.00  0.00           C  
ATOM   1525  OH  TYR   113      28.168  28.839  32.464  1.00  0.00           O  
ATOM   1526  HH  TYR   113      27.803  29.052  31.603  1.00  0.00           H  
ATOM   1527  CE2 TYR   113      27.623  29.249  34.719  1.00  0.00           C  
ATOM   1528  HE2 TYR   113      28.319  28.448  34.924  1.00  0.00           H  
ATOM   1529  CD2 TYR   113      26.939  29.921  35.757  1.00  0.00           C  
ATOM   1530  HD2 TYR   113      27.006  29.512  36.754  1.00  0.00           H  
ATOM   1531  C   TYR   113      27.147  32.440  37.847  1.00  0.00           C  
ATOM   1532  O   TYR   113      28.221  32.494  37.177  1.00  0.00           O  
ATOM   1533  N   GLY   114      27.100  31.981  39.103  1.00  0.00           N  
ATOM   1534  H   GLY   114      26.222  31.872  39.591  1.00  0.00           H  
ATOM   1535  CA  GLY   114      28.253  31.916  40.016  1.00  0.00           C  
ATOM   1536  HA2 GLY   114      27.983  31.286  40.863  1.00  0.00           H  
ATOM   1537  HA3 GLY   114      29.143  31.450  39.591  1.00  0.00           H  
ATOM   1538  C   GLY   114      28.655  33.319  40.645  1.00  0.00           C  
ATOM   1539  O   GLY   114      28.161  34.332  40.168  1.00  0.00           O  
ATOM   1540  N   SER   115      29.514  33.382  41.633  1.00  0.00           N  
ATOM   1541  H   SER   115      29.879  34.297  41.856  1.00  0.00           H  
ATOM   1542  CA  SER   115      30.106  32.257  42.371  1.00  0.00           C  
ATOM   1543  HA  SER   115      29.499  31.388  42.121  1.00  0.00           H  
ATOM   1544  CB  SER   115      31.510  31.861  41.971  1.00  0.00           C  
ATOM   1545  HB2 SER   115      31.538  31.775  40.885  1.00  0.00           H  
ATOM   1546  HB3 SER   115      32.177  32.646  42.328  1.00  0.00           H  
ATOM   1547  OG  SER   115      31.900  30.615  42.709  1.00  0.00           O  
ATOM   1548  HG  SER   115      32.619  30.196  42.230  1.00  0.00           H  
ATOM   1549  C   SER   115      29.971  32.518  43.874  1.00  0.00           C  
ATOM   1550  O   SER   115      30.094  33.682  44.387  1.00  0.00           O  
ATOM   1551  N   SER   116      29.650  31.399  44.538  1.00  0.00           N  
ATOM   1552  H   SER   116      29.473  30.534  44.046  1.00  0.00           H  
ATOM   1553  CA  SER   116      29.319  31.529  45.962  1.00  0.00           C  
ATOM   1554  HA  SER   116      29.503  32.510  46.402  1.00  0.00           H  
ATOM   1555  CB  SER   116      27.902  31.107  46.265  1.00  0.00           C  
ATOM   1556  HB2 SER   116      27.745  31.110  47.344  1.00  0.00           H  
ATOM   1557  HB3 SER   116      27.222  31.861  45.868  1.00  0.00           H  
ATOM   1558  OG  SER   116      27.524  29.866  45.770  1.00  0.00           O  
ATOM   1559  HG  SER   116      26.727  29.678  46.271  1.00  0.00           H  
ATOM   1560  C   SER   116      30.249  30.579  46.849  1.00  0.00           C  
ATOM   1561  O   SER   116      30.034  30.343  48.067  1.00  0.00           O  
ATOM   1562  N   SER   117      31.299  30.042  46.199  1.00  0.00           N  
ATOM   1563  H   SER   117      31.352  30.256  45.213  1.00  0.00           H  
ATOM   1564  CA  SER   117      32.128  28.963  46.679  1.00  0.00           C  
ATOM   1565  HA  SER   117      32.189  28.940  47.767  1.00  0.00           H  
ATOM   1566  CB  SER   117      31.493  27.632  46.251  1.00  0.00           C  
ATOM   1567  HB2 SER   117      30.615  27.357  46.835  1.00  0.00           H  
ATOM   1568  HB3 SER   117      31.191  27.762  45.212  1.00  0.00           H  
ATOM   1569  OG  SER   117      32.464  26.570  46.269  1.00  0.00           O  
ATOM   1570  HG  SER   117      32.324  26.132  47.112  1.00  0.00           H  
ATOM   1571  C   SER   117      33.570  29.068  46.096  1.00  0.00           C  
ATOM   1572  O   SER   117      33.708  29.480  44.971  1.00  0.00           O  
ATOM   1573  N   GLN   118      34.592  28.794  46.926  1.00  0.00           N  
ATOM   1574  H   GLN   118      34.322  28.380  47.807  1.00  0.00           H  
ATOM   1575  CA  GLN   118      36.050  28.845  46.733  1.00  0.00           C  
ATOM   1576  HA  GLN   118      36.478  28.087  47.389  1.00  0.00           H  
ATOM   1577  CB  GLN   118      36.499  28.296  45.342  1.00  0.00           C  
ATOM   1578  HB2 GLN   118      36.025  28.837  44.523  1.00  0.00           H  
ATOM   1579  HB3 GLN   118      37.574  28.465  45.274  1.00  0.00           H  
ATOM   1580  CG  GLN   118      36.284  26.760  45.166  1.00  0.00           C  
ATOM   1581  HG2 GLN   118      35.236  26.537  45.362  1.00  0.00           H  
ATOM   1582  HG3 GLN   118      36.435  26.519  44.114  1.00  0.00           H  
ATOM   1583  CD  GLN   118      37.186  25.958  46.053  1.00  0.00           C  
ATOM   1584  OE1 GLN   118      38.276  26.311  46.436  1.00  0.00           O  
ATOM   1585  NE2 GLN   118      36.899  24.728  46.203  1.00  0.00           N  
ATOM   1586 HE21 GLN   118      36.118  24.208  45.830  1.00  0.00           H  
ATOM   1587 HE22 GLN   118      37.543  24.099  46.661  1.00  0.00           H  
ATOM   1588  C   GLN   118      36.594  30.267  47.192  1.00  0.00           C  
ATOM   1589  O   GLN   118      36.031  31.251  46.725  1.00  0.00           O  
ATOM   1590  N   SER   119      37.649  30.421  48.044  1.00  0.00           N  
ATOM   1591  H   SER   119      38.001  31.364  48.129  1.00  0.00           H  
ATOM   1592  CA  SER   119      38.548  29.343  48.546  1.00  0.00           C  
ATOM   1593  HA  SER   119      38.982  28.920  47.639  1.00  0.00           H  
ATOM   1594  CB  SER   119      39.798  29.909  49.306  1.00  0.00           C  
ATOM   1595  HB2 SER   119      40.240  30.587  48.576  1.00  0.00           H  
ATOM   1596  HB3 SER   119      39.629  30.526  50.188  1.00  0.00           H  
ATOM   1597  OG  SER   119      40.771  28.859  49.641  1.00  0.00           O  
ATOM   1598  HG  SER   119      41.650  29.193  49.449  1.00  0.00           H  
ATOM   1599  C   SER   119      37.732  28.285  49.362  1.00  0.00           C  
ATOM   1600  O   SER   119      36.880  28.655  50.110  1.00  0.00           O  
ATOM   1601  N   SER   120      38.145  27.017  49.164  1.00  0.00           N  
ATOM   1602  H   SER   120      38.556  26.727  48.287  1.00  0.00           H  
ATOM   1603  CA  SER   120      37.614  25.789  49.934  1.00  0.00           C  
ATOM   1604  HA  SER   120      38.483  25.147  50.078  1.00  0.00           H  
ATOM   1605  CB  SER   120      37.182  26.157  51.416  1.00  0.00           C  
ATOM   1606  HB2 SER   120      37.854  26.954  51.735  1.00  0.00           H  
ATOM   1607  HB3 SER   120      36.251  26.706  51.555  1.00  0.00           H  
ATOM   1608  OG  SER   120      37.338  25.100  52.322  1.00  0.00           O  
ATOM   1609  HG  SER   120      36.576  24.517  52.360  1.00  0.00           H  
ATOM   1610  C   SER   120      36.399  25.126  49.301  1.00  0.00           C  
ATOM   1611  O   SER   120      35.513  25.815  48.792  1.00  0.00           O  
ATOM   1612  N   SER   121      36.268  23.842  49.337  1.00  0.00           N  
ATOM   1613  H   SER   121      35.529  23.457  48.765  1.00  0.00           H  
ATOM   1614  CA  SER   121      37.264  22.875  49.641  1.00  0.00           C  
ATOM   1615  HA  SER   121      37.662  23.113  50.627  1.00  0.00           H  
ATOM   1616  CB  SER   121      36.644  21.475  49.704  1.00  0.00           C  
ATOM   1617  HB2 SER   121      36.282  21.088  48.752  1.00  0.00           H  
ATOM   1618  HB3 SER   121      37.392  20.773  50.073  1.00  0.00           H  
ATOM   1619  OG  SER   121      35.657  21.417  50.673  1.00  0.00           O  
ATOM   1620  HG  SER   121      35.015  20.801  50.312  1.00  0.00           H  
ATOM   1621  C   SER   121      38.430  22.836  48.730  1.00  0.00           C  
ATOM   1622  O   SER   121      38.177  22.655  47.490  1.00  0.00           O  
ATOM   1623  N   TYR   122      39.659  22.913  49.303  1.00  0.00           N  
ATOM   1624  H   TYR   122      39.823  23.252  50.240  1.00  0.00           H  
ATOM   1625  CA  TYR   122      40.918  22.658  48.640  1.00  0.00           C  
ATOM   1626  HA  TYR   122      41.759  22.886  49.294  1.00  0.00           H  
ATOM   1627  CB  TYR   122      41.074  21.151  48.243  1.00  0.00           C  
ATOM   1628  HB2 TYR   122      40.714  21.022  47.222  1.00  0.00           H  
ATOM   1629  HB3 TYR   122      42.150  20.982  48.213  1.00  0.00           H  
ATOM   1630  CG  TYR   122      40.360  20.175  49.110  1.00  0.00           C  
ATOM   1631  CD1 TYR   122      40.715  20.122  50.464  1.00  0.00           C  
ATOM   1632  HD1 TYR   122      41.441  20.773  50.927  1.00  0.00           H  
ATOM   1633  CE1 TYR   122      39.981  19.292  51.340  1.00  0.00           C  
ATOM   1634  HE1 TYR   122      40.317  19.160  52.358  1.00  0.00           H  
ATOM   1635  CZ  TYR   122      39.195  18.247  50.812  1.00  0.00           C  
ATOM   1636  OH  TYR   122      38.560  17.449  51.771  1.00  0.00           O  
ATOM   1637  HH  TYR   122      38.113  16.724  51.329  1.00  0.00           H  
ATOM   1638  CE2 TYR   122      38.817  18.281  49.458  1.00  0.00           C  
ATOM   1639  HE2 TYR   122      38.147  17.544  49.040  1.00  0.00           H  
ATOM   1640  CD2 TYR   122      39.425  19.205  48.617  1.00  0.00           C  
ATOM   1641  HD2 TYR   122      39.162  19.221  47.570  1.00  0.00           H  
ATOM   1642  C   TYR   122      41.090  23.589  47.424  1.00  0.00           C  
ATOM   1643  O   TYR   122      41.014  23.186  46.254  1.00  0.00           O  
ATOM   1644  N   GLY   123      41.131  24.921  47.658  1.00  0.00           N  
ATOM   1645  H   GLY   123      41.075  25.495  46.829  1.00  0.00           H  
ATOM   1646  CA  GLY   123      41.497  25.631  48.866  1.00  0.00           C  
ATOM   1647  HA2 GLY   123      41.427  26.706  48.696  1.00  0.00           H  
ATOM   1648  HA3 GLY   123      40.819  25.295  49.650  1.00  0.00           H  
ATOM   1649  C   GLY   123      43.019  25.383  49.274  1.00  0.00           C  
ATOM   1650  O   GLY   123      43.152  24.972  50.458  1.00  0.00           O  
ATOM   1651  N   GLN   124      43.932  25.509  48.344  1.00  0.00           N  
ATOM   1652  H   GLN   124      43.708  25.886  47.434  1.00  0.00           H  
ATOM   1653  CA  GLN   124      45.338  25.193  48.561  1.00  0.00           C  
ATOM   1654  HA  GLN   124      45.399  24.219  49.047  1.00  0.00           H  
ATOM   1655  CB  GLN   124      46.083  25.048  47.202  1.00  0.00           C  
ATOM   1656  HB2 GLN   124      45.869  26.016  46.751  1.00  0.00           H  
ATOM   1657  HB3 GLN   124      47.152  24.898  47.351  1.00  0.00           H  
ATOM   1658  CG  GLN   124      45.574  23.930  46.239  1.00  0.00           C  
ATOM   1659  HG2 GLN   124      44.506  24.030  46.044  1.00  0.00           H  
ATOM   1660  HG3 GLN   124      46.007  24.170  45.268  1.00  0.00           H  
ATOM   1661  CD  GLN   124      45.758  22.549  46.830  1.00  0.00           C  
ATOM   1662  OE1 GLN   124      46.224  22.364  47.932  1.00  0.00           O  
ATOM   1663  NE2 GLN   124      45.536  21.463  46.154  1.00  0.00           N  
ATOM   1664 HE21 GLN   124      45.108  21.490  45.239  1.00  0.00           H  
ATOM   1665 HE22 GLN   124      45.690  20.611  46.673  1.00  0.00           H  
ATOM   1666  C   GLN   124      46.039  26.256  49.413  1.00  0.00           C  
ATOM   1667  O   GLN   124      45.625  27.410  49.349  1.00  0.00           O  
ATOM   1668  N   PRO   125      46.985  25.896  50.278  1.00  0.00           N  
ATOM   1669  CD  PRO   125      47.635  26.886  51.149  1.00  0.00           C  
ATOM   1670  HD2 PRO   125      47.014  27.023  52.034  1.00  0.00           H  
ATOM   1671  HD3 PRO   125      47.739  27.828  50.610  1.00  0.00           H  
ATOM   1672  CG  PRO   125      49.016  26.268  51.457  1.00  0.00           C  
ATOM   1673  HG2 PRO   125      49.417  26.649  52.396  1.00  0.00           H  
ATOM   1674  HG3 PRO   125      49.744  26.628  50.730  1.00  0.00           H  
ATOM   1675  CB  PRO   125      48.882  24.744  51.279  1.00  0.00           C  
ATOM   1676  HB2 PRO   125      48.960  24.302  52.272  1.00  0.00           H  
ATOM   1677  HB3 PRO   125      49.669  24.386  50.616  1.00  0.00           H  
ATOM   1678  CA  PRO   125      47.570  24.595  50.484  1.00  0.00           C  
ATOM   1679  HA  PRO   125      47.825  24.228  49.490  1.00  0.00           H  
ATOM   1680  C   PRO   125      46.545  23.688  51.261  1.00  0.00           C  
ATOM   1681  O   PRO   125      45.997  24.046  52.350  1.00  0.00           O  
ATOM   1682  N   GLN   126      46.306  22.447  50.762  1.00  0.00           N  
ATOM   1683  H   GLN   126      46.762  22.109  49.926  1.00  0.00           H  
ATOM   1684  CA  GLN   126      45.343  21.510  51.337  1.00  0.00           C  
ATOM   1685  HA  GLN   126      44.409  22.055  51.473  1.00  0.00           H  
ATOM   1686  CB  GLN   126      44.996  20.495  50.220  1.00  0.00           C  
ATOM   1687  HB2 GLN   126      44.336  20.952  49.482  1.00  0.00           H  
ATOM   1688  HB3 GLN   126      45.927  20.251  49.708  1.00  0.00           H  
ATOM   1689  CG  GLN   126      44.128  19.276  50.734  1.00  0.00           C  
ATOM   1690  HG2 GLN   126      44.800  18.668  51.340  1.00  0.00           H  
ATOM   1691  HG3 GLN   126      43.325  19.614  51.388  1.00  0.00           H  
ATOM   1692  CD  GLN   126      43.565  18.387  49.646  1.00  0.00           C  
ATOM   1693  OE1 GLN   126      43.678  18.579  48.402  1.00  0.00           O  
ATOM   1694  NE2 GLN   126      42.979  17.257  49.967  1.00  0.00           N  
ATOM   1695 HE21 GLN   126      42.719  17.058  50.923  1.00  0.00           H  
ATOM   1696 HE22 GLN   126      42.660  16.674  49.206  1.00  0.00           H  
ATOM   1697  C   GLN   126      45.739  20.902  52.630  1.00  0.00           C  
ATOM   1698  O   GLN   126      46.658  20.100  52.667  1.00  0.00           O  
ATOM   1699  N   SER   127      45.007  21.235  53.710  1.00  0.00           N  
ATOM   1700  H   SER   127      44.340  21.992  53.695  1.00  0.00           H  
ATOM   1701  CA  SER   127      45.309  20.758  55.080  1.00  0.00           C  
ATOM   1702  HA  SER   127      44.574  21.241  55.725  1.00  0.00           H  
ATOM   1703  CB  SER   127      44.827  19.357  55.247  1.00  0.00           C  
ATOM   1704  HB2 SER   127      45.501  18.756  54.638  1.00  0.00           H  
ATOM   1705  HB3 SER   127      44.879  19.014  56.281  1.00  0.00           H  
ATOM   1706  OG  SER   127      43.528  19.081  54.718  1.00  0.00           O  
ATOM   1707  HG  SER   127      42.954  19.674  55.207  1.00  0.00           H  
ATOM   1708  C   SER   127      46.691  21.102  55.625  1.00  0.00           C  
ATOM   1709  O   SER   127      47.358  20.200  56.118  1.00  0.00           O  
ATOM   1710  N   GLY   128      47.248  22.297  55.425  1.00  0.00           N  
ATOM   1711  H   GLY   128      46.777  22.943  54.808  1.00  0.00           H  
ATOM   1712  CA  GLY   128      48.674  22.590  55.651  1.00  0.00           C  
ATOM   1713  HA2 GLY   128      48.711  23.613  56.026  1.00  0.00           H  
ATOM   1714  HA3 GLY   128      49.196  21.994  56.400  1.00  0.00           H  
ATOM   1715  C   GLY   128      49.594  22.422  54.447  1.00  0.00           C  
ATOM   1716  O   GLY   128      49.238  21.727  53.525  1.00  0.00           O  
ATOM   1717  N   SER   129      50.722  23.078  54.335  1.00  0.00           N  
ATOM   1718  H   SER   129      51.321  22.828  53.561  1.00  0.00           H  
ATOM   1719  CA  SER   129      51.329  24.143  55.064  1.00  0.00           C  
ATOM   1720  HA  SER   129      52.092  24.423  54.338  1.00  0.00           H  
ATOM   1721  CB  SER   129      50.422  25.341  55.322  1.00  0.00           C  
ATOM   1722  HB2 SER   129      49.785  25.576  54.469  1.00  0.00           H  
ATOM   1723  HB3 SER   129      49.719  25.117  56.124  1.00  0.00           H  
ATOM   1724  OG  SER   129      51.088  26.492  55.724  1.00  0.00           O  
ATOM   1725  HG  SER   129      50.969  26.471  56.676  1.00  0.00           H  
ATOM   1726  C   SER   129      52.050  23.617  56.348  1.00  0.00           C  
ATOM   1727  O   SER   129      51.560  22.591  56.823  1.00  0.00           O  
ATOM   1728  N   TYR   130      53.190  24.156  56.774  1.00  0.00           N  
ATOM   1729  H   TYR   130      53.516  24.986  56.299  1.00  0.00           H  
ATOM   1730  CA  TYR   130      54.047  23.646  57.886  1.00  0.00           C  
ATOM   1731  HA  TYR   130      53.545  22.848  58.433  1.00  0.00           H  
ATOM   1732  CB  TYR   130      55.347  23.268  57.244  1.00  0.00           C  
ATOM   1733  HB2 TYR   130      55.120  22.603  56.410  1.00  0.00           H  
ATOM   1734  HB3 TYR   130      55.847  24.134  56.811  1.00  0.00           H  
ATOM   1735  CG  TYR   130      56.279  22.511  58.210  1.00  0.00           C  
ATOM   1736  CD1 TYR   130      57.026  23.360  59.106  1.00  0.00           C  
ATOM   1737  HD1 TYR   130      56.982  24.438  59.127  1.00  0.00           H  
ATOM   1738  CE1 TYR   130      57.798  22.738  60.120  1.00  0.00           C  
ATOM   1739  HE1 TYR   130      58.319  23.341  60.849  1.00  0.00           H  
ATOM   1740  CZ  TYR   130      57.999  21.313  60.197  1.00  0.00           C  
ATOM   1741  OH  TYR   130      58.708  20.693  61.088  1.00  0.00           O  
ATOM   1742  HH  TYR   130      58.467  21.176  61.882  1.00  0.00           H  
ATOM   1743  CE2 TYR   130      57.184  20.537  59.286  1.00  0.00           C  
ATOM   1744  HE2 TYR   130      57.039  19.474  59.410  1.00  0.00           H  
ATOM   1745  CD2 TYR   130      56.382  21.085  58.271  1.00  0.00           C  
ATOM   1746  HD2 TYR   130      55.915  20.468  57.518  1.00  0.00           H  
ATOM   1747  C   TYR   130      54.214  24.768  58.921  1.00  0.00           C  
ATOM   1748  O   TYR   130      54.718  25.851  58.576  1.00  0.00           O  
ATOM   1749  N   SER   131      53.752  24.573  60.148  1.00  0.00           N  
ATOM   1750  H   SER   131      53.735  25.450  60.650  1.00  0.00           H  
ATOM   1751  CA  SER   131      53.095  23.444  60.799  1.00  0.00           C  
ATOM   1752  HA  SER   131      52.890  23.777  61.817  1.00  0.00           H  
ATOM   1753  CB  SER   131      51.728  23.078  60.159  1.00  0.00           C  
ATOM   1754  HB2 SER   131      51.865  22.573  59.203  1.00  0.00           H  
ATOM   1755  HB3 SER   131      51.168  22.370  60.769  1.00  0.00           H  
ATOM   1756  OG  SER   131      50.921  24.234  59.931  1.00  0.00           O  
ATOM   1757  HG  SER   131      50.025  23.918  59.789  1.00  0.00           H  
ATOM   1758  C   SER   131      54.059  22.279  60.919  1.00  0.00           C  
ATOM   1759  O   SER   131      53.902  21.267  60.231  1.00  0.00           O  
ATOM   1760  N   GLN   132      55.065  22.254  61.763  1.00  0.00           N  
ATOM   1761  H   GLN   132      55.715  21.504  61.573  1.00  0.00           H  
ATOM   1762  CA  GLN   132      55.345  23.171  62.877  1.00  0.00           C  
ATOM   1763  HA  GLN   132      55.264  24.230  62.632  1.00  0.00           H  
ATOM   1764  CB  GLN   132      54.400  22.853  64.073  1.00  0.00           C  
ATOM   1765  HB2 GLN   132      54.456  23.645  64.820  1.00  0.00           H  
ATOM   1766  HB3 GLN   132      53.351  22.896  63.781  1.00  0.00           H  
ATOM   1767  CG  GLN   132      54.686  21.533  64.729  1.00  0.00           C  
ATOM   1768  HG2 GLN   132      55.735  21.317  64.931  1.00  0.00           H  
ATOM   1769  HG3 GLN   132      54.269  21.420  65.729  1.00  0.00           H  
ATOM   1770  CD  GLN   132      54.101  20.421  63.854  1.00  0.00           C  
ATOM   1771  OE1 GLN   132      52.955  20.456  63.447  1.00  0.00           O  
ATOM   1772  NE2 GLN   132      54.838  19.415  63.380  1.00  0.00           N  
ATOM   1773 HE21 GLN   132      55.776  19.225  63.704  1.00  0.00           H  
ATOM   1774 HE22 GLN   132      54.525  18.899  62.571  1.00  0.00           H  
ATOM   1775  C   GLN   132      56.715  23.064  63.400  1.00  0.00           C  
ATOM   1776  O   GLN   132      57.362  22.072  63.064  1.00  0.00           O  
ATOM   1777  N   GLN   133      57.287  24.031  64.189  1.00  0.00           N  
ATOM   1778  H   GLN   133      56.692  24.823  64.385  1.00  0.00           H  
ATOM   1779  CA  GLN   133      58.696  24.062  64.562  1.00  0.00           C  
ATOM   1780  HA  GLN   133      58.911  24.964  65.135  1.00  0.00           H  
ATOM   1781  CB  GLN   133      59.024  22.829  65.502  1.00  0.00           C  
ATOM   1782  HB2 GLN   133      59.035  21.871  64.982  1.00  0.00           H  
ATOM   1783  HB3 GLN   133      60.034  23.022  65.862  1.00  0.00           H  
ATOM   1784  CG  GLN   133      58.071  22.753  66.737  1.00  0.00           C  
ATOM   1785  HG2 GLN   133      58.337  23.553  67.430  1.00  0.00           H  
ATOM   1786  HG3 GLN   133      57.042  22.938  66.429  1.00  0.00           H  
ATOM   1787  CD  GLN   133      58.128  21.365  67.484  1.00  0.00           C  
ATOM   1788  OE1 GLN   133      58.260  20.267  66.943  1.00  0.00           O  
ATOM   1789  NE2 GLN   133      57.931  21.288  68.766  1.00  0.00           N  
ATOM   1790 HE21 GLN   133      57.955  22.124  69.334  1.00  0.00           H  
ATOM   1791 HE22 GLN   133      58.159  20.397  69.183  1.00  0.00           H  
ATOM   1792  C   GLN   133      59.658  24.118  63.342  1.00  0.00           C  
ATOM   1793  O   GLN   133      60.373  23.140  63.055  1.00  0.00           O  
ATOM   1794  N   PRO   134      59.739  25.274  62.634  1.00  0.00           N  
ATOM   1795  CD  PRO   134      60.917  25.465  61.772  1.00  0.00           C  
ATOM   1796  HD2 PRO   134      61.126  24.600  61.143  1.00  0.00           H  
ATOM   1797  HD3 PRO   134      61.752  25.589  62.461  1.00  0.00           H  
ATOM   1798  CG  PRO   134      60.600  26.825  61.124  1.00  0.00           C  
ATOM   1799  HG2 PRO   134      59.994  26.540  60.265  1.00  0.00           H  
ATOM   1800  HG3 PRO   134      61.462  27.416  60.815  1.00  0.00           H  
ATOM   1801  CB  PRO   134      59.810  27.575  62.125  1.00  0.00           C  
ATOM   1802  HB2 PRO   134      59.133  28.324  61.713  1.00  0.00           H  
ATOM   1803  HB3 PRO   134      60.517  28.028  62.820  1.00  0.00           H  
ATOM   1804  CA  PRO   134      58.975  26.457  62.799  1.00  0.00           C  
ATOM   1805  HA  PRO   134      58.909  26.704  63.859  1.00  0.00           H  
ATOM   1806  C   PRO   134      57.542  26.426  62.225  1.00  0.00           C  
ATOM   1807  O   PRO   134      57.181  25.673  61.315  1.00  0.00           O  
ATOM   1808  N   SER   135      56.577  27.293  62.645  1.00  0.00           N  
ATOM   1809  H   SER   135      55.673  27.216  62.202  1.00  0.00           H  
ATOM   1810  CA  SER   135      56.808  28.275  63.725  1.00  0.00           C  
ATOM   1811  HA  SER   135      57.785  28.753  63.659  1.00  0.00           H  
ATOM   1812  CB  SER   135      55.883  29.482  63.386  1.00  0.00           C  
ATOM   1813  HB2 SER   135      54.813  29.281  63.446  1.00  0.00           H  
ATOM   1814  HB3 SER   135      56.189  30.245  64.101  1.00  0.00           H  
ATOM   1815  OG  SER   135      56.118  29.924  62.016  1.00  0.00           O  
ATOM   1816  HG  SER   135      55.984  29.179  61.426  1.00  0.00           H  
ATOM   1817  C   SER   135      56.555  27.863  65.166  1.00  0.00           C  
ATOM   1818  O   SER   135      56.108  26.779  65.426  1.00  0.00           O  
ATOM   1819  N   TYR   136      57.035  28.688  66.130  1.00  0.00           N  
ATOM   1820  H   TYR   136      57.501  29.550  65.883  1.00  0.00           H  
ATOM   1821  CA  TYR   136      57.093  28.403  67.537  1.00  0.00           C  
ATOM   1822  HA  TYR   136      56.736  27.382  67.670  1.00  0.00           H  
ATOM   1823  CB  TYR   136      58.548  28.539  68.051  1.00  0.00           C  
ATOM   1824  HB2 TYR   136      58.830  29.589  67.963  1.00  0.00           H  
ATOM   1825  HB3 TYR   136      58.547  28.197  69.086  1.00  0.00           H  
ATOM   1826  CG  TYR   136      59.624  27.768  67.393  1.00  0.00           C  
ATOM   1827  CD1 TYR   136      59.861  26.409  67.768  1.00  0.00           C  
ATOM   1828  HD1 TYR   136      59.275  25.948  68.550  1.00  0.00           H  
ATOM   1829  CE1 TYR   136      60.806  25.679  67.120  1.00  0.00           C  
ATOM   1830  HE1 TYR   136      60.998  24.650  67.384  1.00  0.00           H  
ATOM   1831  CZ  TYR   136      61.520  26.226  66.039  1.00  0.00           C  
ATOM   1832  OH  TYR   136      62.442  25.458  65.384  1.00  0.00           O  
ATOM   1833  HH  TYR   136      62.826  24.849  66.019  1.00  0.00           H  
ATOM   1834  CE2 TYR   136      61.368  27.548  65.706  1.00  0.00           C  
ATOM   1835  HE2 TYR   136      61.914  27.951  64.865  1.00  0.00           H  
ATOM   1836  CD2 TYR   136      60.468  28.338  66.406  1.00  0.00           C  
ATOM   1837  HD2 TYR   136      60.416  29.387  66.155  1.00  0.00           H  
ATOM   1838  C   TYR   136      56.086  29.316  68.332  1.00  0.00           C  
ATOM   1839  O   TYR   136      55.848  30.464  67.938  1.00  0.00           O  
ATOM   1840  N   GLY   137      55.275  28.749  69.273  1.00  0.00           N  
ATOM   1841  H   GLY   137      54.680  29.419  69.740  1.00  0.00           H  
ATOM   1842  CA  GLY   137      55.281  27.456  69.903  1.00  0.00           C  
ATOM   1843  HA2 GLY   137      54.291  27.154  70.242  1.00  0.00           H  
ATOM   1844  HA3 GLY   137      55.534  26.678  69.183  1.00  0.00           H  
ATOM   1845  C   GLY   137      56.171  27.416  71.133  1.00  0.00           C  
ATOM   1846  O   GLY   137      57.144  28.221  71.308  1.00  0.00           O  
ATOM   1847  N   GLY   138      55.910  26.392  71.942  1.00  0.00           N  
ATOM   1848  H   GLY   138      55.221  25.716  71.645  1.00  0.00           H  
ATOM   1849  CA  GLY   138      56.646  26.200  73.187  1.00  0.00           C  
ATOM   1850  HA2 GLY   138      56.497  25.168  73.502  1.00  0.00           H  
ATOM   1851  HA3 GLY   138      57.722  26.308  73.051  1.00  0.00           H  
ATOM   1852  C   GLY   138      56.352  27.115  74.343  1.00  0.00           C  
ATOM   1853  O   GLY   138      55.326  27.786  74.297  1.00  0.00           O  
ATOM   1854  N   GLN   139      57.248  27.427  75.232  1.00  0.00           N  
ATOM   1855  H   GLN   139      56.941  28.200  75.806  1.00  0.00           H  
ATOM   1856  CA  GLN   139      58.524  26.784  75.439  1.00  0.00           C  
ATOM   1857  HA  GLN   139      58.589  25.792  74.992  1.00  0.00           H  
ATOM   1858  CB  GLN   139      59.705  27.532  74.802  1.00  0.00           C  
ATOM   1859  HB2 GLN   139      60.646  27.189  75.233  1.00  0.00           H  
ATOM   1860  HB3 GLN   139      59.689  27.452  73.716  1.00  0.00           H  
ATOM   1861  CG  GLN   139      59.578  29.119  75.005  1.00  0.00           C  
ATOM   1862  HG2 GLN   139      58.660  29.557  74.612  1.00  0.00           H  
ATOM   1863  HG3 GLN   139      59.456  29.234  76.082  1.00  0.00           H  
ATOM   1864  CD  GLN   139      60.832  29.935  74.567  1.00  0.00           C  
ATOM   1865  OE1 GLN   139      61.891  29.398  74.314  1.00  0.00           O  
ATOM   1866  NE2 GLN   139      60.736  31.207  74.590  1.00  0.00           N  
ATOM   1867 HE21 GLN   139      59.833  31.554  74.880  1.00  0.00           H  
ATOM   1868 HE22 GLN   139      61.595  31.739  74.579  1.00  0.00           H  
ATOM   1869  C   GLN   139      58.711  26.484  76.890  1.00  0.00           C  
ATOM   1870  O   GLN   139      59.838  26.643  77.475  1.00  0.00           O  
ATOM   1871  N   GLN   140      57.625  25.988  77.585  1.00  0.00           N  
ATOM   1872  H   GLN   140      56.814  25.776  77.021  1.00  0.00           H  
ATOM   1873  CA  GLN   140      57.512  25.676  79.033  1.00  0.00           C  
ATOM   1874  HA  GLN   140      56.466  25.498  79.283  1.00  0.00           H  
ATOM   1875  CB  GLN   140      58.191  24.363  79.370  1.00  0.00           C  
ATOM   1876  HB2 GLN   140      59.280  24.370  79.335  1.00  0.00           H  
ATOM   1877  HB3 GLN   140      58.251  24.305  80.457  1.00  0.00           H  
ATOM   1878  CG  GLN   140      57.625  23.034  78.858  1.00  0.00           C  
ATOM   1879  HG2 GLN   140      57.831  22.348  79.680  1.00  0.00           H  
ATOM   1880  HG3 GLN   140      56.555  23.124  78.668  1.00  0.00           H  
ATOM   1881  CD  GLN   140      58.348  22.357  77.685  1.00  0.00           C  
ATOM   1882  OE1 GLN   140      58.900  22.938  76.788  1.00  0.00           O  
ATOM   1883  NE2 GLN   140      58.311  21.025  77.543  1.00  0.00           N  
ATOM   1884 HE21 GLN   140      57.699  20.487  78.138  1.00  0.00           H  
ATOM   1885 HE22 GLN   140      58.781  20.611  76.750  1.00  0.00           H  
ATOM   1886  C   GLN   140      57.869  26.976  79.835  1.00  0.00           C  
ATOM   1887  O   GLN   140      57.569  28.061  79.441  1.00  0.00           O  
ATOM   1888  N   GLN   141      58.498  26.864  81.019  1.00  0.00           N  
ATOM   1889  H   GLN   141      58.633  25.901  81.291  1.00  0.00           H  
ATOM   1890  CA  GLN   141      59.213  27.958  81.741  1.00  0.00           C  
ATOM   1891  HA  GLN   141      59.082  28.857  81.139  1.00  0.00           H  
ATOM   1892  CB  GLN   141      58.750  28.162  83.223  1.00  0.00           C  
ATOM   1893  HB2 GLN   141      58.841  27.208  83.743  1.00  0.00           H  
ATOM   1894  HB3 GLN   141      59.415  28.831  83.770  1.00  0.00           H  
ATOM   1895  CG  GLN   141      57.317  28.607  83.515  1.00  0.00           C  
ATOM   1896  HG2 GLN   141      56.687  27.739  83.320  1.00  0.00           H  
ATOM   1897  HG3 GLN   141      57.183  28.933  84.546  1.00  0.00           H  
ATOM   1898  CD  GLN   141      56.950  29.806  82.589  1.00  0.00           C  
ATOM   1899  OE1 GLN   141      57.549  30.891  82.504  1.00  0.00           O  
ATOM   1900  NE2 GLN   141      55.807  29.640  81.951  1.00  0.00           N  
ATOM   1901 HE21 GLN   141      55.296  28.774  82.050  1.00  0.00           H  
ATOM   1902 HE22 GLN   141      55.503  30.448  81.426  1.00  0.00           H  
ATOM   1903  C   GLN   141      60.719  27.689  81.720  1.00  0.00           C  
ATOM   1904  O   GLN   141      61.136  26.618  82.122  1.00  0.00           O  
ATOM   1905  N   SER   142      61.645  28.578  81.317  1.00  0.00           N  
ATOM   1906  H   SER   142      62.602  28.264  81.387  1.00  0.00           H  
ATOM   1907  CA  SER   142      61.510  29.868  80.617  1.00  0.00           C  
ATOM   1908  HA  SER   142      62.505  30.283  80.457  1.00  0.00           H  
ATOM   1909  CB  SER   142      60.927  29.533  79.232  1.00  0.00           C  
ATOM   1910  HB2 SER   142      61.303  28.622  78.766  1.00  0.00           H  
ATOM   1911  HB3 SER   142      59.855  29.404  79.383  1.00  0.00           H  
ATOM   1912  OG  SER   142      61.201  30.647  78.437  1.00  0.00           O  
ATOM   1913  HG  SER   142      61.943  30.393  77.882  1.00  0.00           H  
ATOM   1914  C   SER   142      60.737  31.004  81.368  1.00  0.00           C  
ATOM   1915  O   SER   142      59.903  31.703  80.828  1.00  0.00           O  
ATOM   1916  N   TYR   143      61.062  31.216  82.657  1.00  0.00           N  
ATOM   1917  H   TYR   143      61.841  30.651  82.963  1.00  0.00           H  
ATOM   1918  CA  TYR   143      60.558  32.236  83.545  1.00  0.00           C  
ATOM   1919  HA  TYR   143      59.486  32.060  83.640  1.00  0.00           H  
ATOM   1920  CB  TYR   143      61.249  31.954  84.870  1.00  0.00           C  
ATOM   1921  HB2 TYR   143      62.320  32.138  84.781  1.00  0.00           H  
ATOM   1922  HB3 TYR   143      60.920  32.619  85.668  1.00  0.00           H  
ATOM   1923  CG  TYR   143      61.023  30.567  85.448  1.00  0.00           C  
ATOM   1924  CD1 TYR   143      59.764  30.377  86.045  1.00  0.00           C  
ATOM   1925  HD1 TYR   143      58.982  31.120  86.016  1.00  0.00           H  
ATOM   1926  CE1 TYR   143      59.484  29.123  86.570  1.00  0.00           C  
ATOM   1927  HE1 TYR   143      58.540  28.986  87.076  1.00  0.00           H  
ATOM   1928  CZ  TYR   143      60.434  28.073  86.470  1.00  0.00           C  
ATOM   1929  OH  TYR   143      60.121  26.870  86.929  1.00  0.00           O  
ATOM   1930  HH  TYR   143      59.430  26.924  87.594  1.00  0.00           H  
ATOM   1931  CE2 TYR   143      61.732  28.306  85.918  1.00  0.00           C  
ATOM   1932  HE2 TYR   143      62.462  27.511  85.876  1.00  0.00           H  
ATOM   1933  CD2 TYR   143      61.982  29.553  85.356  1.00  0.00           C  
ATOM   1934  HD2 TYR   143      62.960  29.695  84.920  1.00  0.00           H  
ATOM   1935  C   TYR   143      60.846  33.696  83.044  1.00  0.00           C  
ATOM   1936  O   TYR   143      61.822  33.907  82.321  1.00  0.00           O  
ATOM   1937  N   GLY   144      60.079  34.631  83.479  1.00  0.00           N  
ATOM   1938  H   GLY   144      59.293  34.490  84.097  1.00  0.00           H  
ATOM   1939  CA  GLY   144      60.251  36.060  83.062  1.00  0.00           C  
ATOM   1940  HA2 GLY   144      60.461  36.126  81.995  1.00  0.00           H  
ATOM   1941  HA3 GLY   144      59.269  36.491  83.258  1.00  0.00           H  
ATOM   1942  C   GLY   144      61.399  36.746  83.740  1.00  0.00           C  
ATOM   1943  O   GLY   144      61.902  36.359  84.782  1.00  0.00           O  
ATOM   1944  N   GLN   145      61.714  37.909  83.146  1.00  0.00           N  
ATOM   1945  H   GLN   145      61.118  38.224  82.393  1.00  0.00           H  
ATOM   1946  CA  GLN   145      62.933  38.735  83.511  1.00  0.00           C  
ATOM   1947  HA  GLN   145      63.212  38.415  84.515  1.00  0.00           H  
ATOM   1948  CB  GLN   145      64.057  38.531  82.487  1.00  0.00           C  
ATOM   1949  HB2 GLN   145      64.846  39.216  82.796  1.00  0.00           H  
ATOM   1950  HB3 GLN   145      64.461  37.528  82.624  1.00  0.00           H  
ATOM   1951  CG  GLN   145      63.826  38.821  81.036  1.00  0.00           C  
ATOM   1952  HG2 GLN   145      62.959  39.469  80.910  1.00  0.00           H  
ATOM   1953  HG3 GLN   145      64.589  39.407  80.524  1.00  0.00           H  
ATOM   1954  CD  GLN   145      63.631  37.514  80.222  1.00  0.00           C  
ATOM   1955  OE1 GLN   145      62.497  37.121  79.966  1.00  0.00           O  
ATOM   1956  NE2 GLN   145      64.668  36.858  79.749  1.00  0.00           N  
ATOM   1957 HE21 GLN   145      64.541  36.037  79.173  1.00  0.00           H  
ATOM   1958 HE22 GLN   145      65.531  37.378  79.690  1.00  0.00           H  
ATOM   1959  C   GLN   145      62.516  40.180  83.713  1.00  0.00           C  
ATOM   1960  O   GLN   145      62.020  40.795  82.770  1.00  0.00           O  
ATOM   1961  N   GLN   146      62.523  40.684  84.929  1.00  0.00           N  
ATOM   1962  H   GLN   146      62.973  40.102  85.621  1.00  0.00           H  
ATOM   1963  CA  GLN   146      61.681  41.866  85.389  1.00  0.00           C  
ATOM   1964  HA  GLN   146      60.632  41.621  85.223  1.00  0.00           H  
ATOM   1965  CB  GLN   146      61.962  42.137  86.914  1.00  0.00           C  
ATOM   1966  HB2 GLN   146      61.393  42.977  87.312  1.00  0.00           H  
ATOM   1967  HB3 GLN   146      61.573  41.288  87.477  1.00  0.00           H  
ATOM   1968  CG  GLN   146      63.477  42.321  87.301  1.00  0.00           C  
ATOM   1969  HG2 GLN   146      63.629  41.756  88.221  1.00  0.00           H  
ATOM   1970  HG3 GLN   146      64.071  41.922  86.479  1.00  0.00           H  
ATOM   1971  CD  GLN   146      63.911  43.750  87.598  1.00  0.00           C  
ATOM   1972  OE1 GLN   146      63.259  44.574  88.197  1.00  0.00           O  
ATOM   1973  NE2 GLN   146      65.185  44.006  87.403  1.00  0.00           N  
ATOM   1974 HE21 GLN   146      65.820  43.288  87.085  1.00  0.00           H  
ATOM   1975 HE22 GLN   146      65.376  44.998  87.381  1.00  0.00           H  
ATOM   1976  C   GLN   146      62.098  43.206  84.690  1.00  0.00           C  
ATOM   1977  O   GLN   146      63.223  43.424  84.274  1.00  0.00           O  
ATOM   1978  N   GLN   147      61.107  44.072  84.621  1.00  0.00           N  
ATOM   1979  H   GLN   147      60.184  43.804  84.931  1.00  0.00           H  
ATOM   1980  CA  GLN   147      61.176  45.449  84.169  1.00  0.00           C  
ATOM   1981  HA  GLN   147      61.534  45.442  83.140  1.00  0.00           H  
ATOM   1982  CB  GLN   147      59.825  46.201  84.203  1.00  0.00           C  
ATOM   1983  HB2 GLN   147      59.134  45.470  83.783  1.00  0.00           H  
ATOM   1984  HB3 GLN   147      59.629  46.409  85.254  1.00  0.00           H  
ATOM   1985  CG  GLN   147      59.866  47.541  83.495  1.00  0.00           C  
ATOM   1986  HG2 GLN   147      58.944  48.097  83.662  1.00  0.00           H  
ATOM   1987  HG3 GLN   147      60.659  48.170  83.899  1.00  0.00           H  
ATOM   1988  CD  GLN   147      60.144  47.324  81.985  1.00  0.00           C  
ATOM   1989  OE1 GLN   147      59.903  46.352  81.302  1.00  0.00           O  
ATOM   1990  NE2 GLN   147      60.825  48.323  81.433  1.00  0.00           N  
ATOM   1991 HE21 GLN   147      60.881  49.164  81.990  1.00  0.00           H  
ATOM   1992 HE22 GLN   147      60.945  48.206  80.437  1.00  0.00           H  
ATOM   1993  C   GLN   147      62.225  46.250  85.047  1.00  0.00           C  
ATOM   1994  O   GLN   147      62.048  46.334  86.272  1.00  0.00           O  
ATOM   1995  N   SER   148      63.263  46.774  84.375  1.00  0.00           N  
ATOM   1996  H   SER   148      63.344  46.635  83.378  1.00  0.00           H  
ATOM   1997  CA  SER   148      64.236  47.585  85.142  1.00  0.00           C  
ATOM   1998  HA  SER   148      64.619  47.034  86.002  1.00  0.00           H  
ATOM   1999  CB  SER   148      65.505  48.036  84.366  1.00  0.00           C  
ATOM   2000  HB2 SER   148      66.041  47.210  83.899  1.00  0.00           H  
ATOM   2001  HB3 SER   148      65.137  48.817  83.700  1.00  0.00           H  
ATOM   2002  OG  SER   148      66.442  48.653  85.274  1.00  0.00           O  
ATOM   2003  HG  SER   148      67.307  48.460  84.904  1.00  0.00           H  
ATOM   2004  C   SER   148      63.641  48.847  85.697  1.00  0.00           C  
ATOM   2005  O   SER   148      62.983  49.674  85.006  1.00  0.00           O  
ATOM   2006  N   TYR   149      63.997  49.031  86.959  1.00  0.00           N  
ATOM   2007  H   TYR   149      64.815  48.515  87.249  1.00  0.00           H  
ATOM   2008  CA  TYR   149      63.575  50.180  87.752  1.00  0.00           C  
ATOM   2009  HA  TYR   149      62.487  50.208  87.690  1.00  0.00           H  
ATOM   2010  CB  TYR   149      63.880  49.741  89.232  1.00  0.00           C  
ATOM   2011  HB2 TYR   149      63.330  48.821  89.425  1.00  0.00           H  
ATOM   2012  HB3 TYR   149      64.954  49.569  89.290  1.00  0.00           H  
ATOM   2013  CG  TYR   149      63.445  50.795  90.285  1.00  0.00           C  
ATOM   2014  CD1 TYR   149      64.336  51.450  91.127  1.00  0.00           C  
ATOM   2015  HD1 TYR   149      65.397  51.256  91.068  1.00  0.00           H  
ATOM   2016  CE1 TYR   149      63.880  52.455  91.968  1.00  0.00           C  
ATOM   2017  HE1 TYR   149      64.587  52.979  92.593  1.00  0.00           H  
ATOM   2018  CZ  TYR   149      62.504  52.679  92.111  1.00  0.00           C  
ATOM   2019  OH  TYR   149      62.074  53.548  93.117  1.00  0.00           O  
ATOM   2020  HH  TYR   149      62.733  53.618  93.811  1.00  0.00           H  
ATOM   2021  CE2 TYR   149      61.520  51.948  91.348  1.00  0.00           C  
ATOM   2022  HE2 TYR   149      60.489  52.213  91.532  1.00  0.00           H  
ATOM   2023  CD2 TYR   149      62.048  51.047  90.346  1.00  0.00           C  
ATOM   2024  HD2 TYR   149      61.362  50.473  89.742  1.00  0.00           H  
ATOM   2025  C   TYR   149      64.128  51.555  87.387  1.00  0.00           C  
ATOM   2026  O   TYR   149      65.134  51.693  86.725  1.00  0.00           O  
ATOM   2027  N   ASN   150      63.446  52.620  87.818  1.00  0.00           N  
ATOM   2028  H   ASN   150      62.597  52.478  88.345  1.00  0.00           H  
ATOM   2029  CA  ASN   150      63.805  54.033  87.606  1.00  0.00           C  
ATOM   2030  HA  ASN   150      64.892  54.027  87.684  1.00  0.00           H  
ATOM   2031  CB  ASN   150      63.448  54.439  86.194  1.00  0.00           C  
ATOM   2032  HB2 ASN   150      63.877  53.817  85.408  1.00  0.00           H  
ATOM   2033  HB3 ASN   150      62.370  54.368  86.055  1.00  0.00           H  
ATOM   2034  CG  ASN   150      63.817  55.857  85.919  1.00  0.00           C  
ATOM   2035  OD1 ASN   150      64.785  56.390  86.505  1.00  0.00           O  
ATOM   2036  ND2 ASN   150      63.159  56.614  85.049  1.00  0.00           N  
ATOM   2037 HD21 ASN   150      63.497  57.510  84.729  1.00  0.00           H  
ATOM   2038 HD22 ASN   150      62.338  56.224  84.609  1.00  0.00           H  
ATOM   2039  C   ASN   150      63.179  54.827  88.793  1.00  0.00           C  
ATOM   2040  O   ASN   150      61.956  54.784  88.929  1.00  0.00           O  
ATOM   2041  N   PRO   151      63.953  55.415  89.715  1.00  0.00           N  
ATOM   2042  CD  PRO   151      65.400  55.275  89.800  1.00  0.00           C  
ATOM   2043  HD2 PRO   151      65.795  55.772  88.914  1.00  0.00           H  
ATOM   2044  HD3 PRO   151      65.729  54.240  89.892  1.00  0.00           H  
ATOM   2045  CG  PRO   151      65.814  55.896  91.130  1.00  0.00           C  
ATOM   2046  HG2 PRO   151      66.752  56.447  91.065  1.00  0.00           H  
ATOM   2047  HG3 PRO   151      65.986  55.118  91.874  1.00  0.00           H  
ATOM   2048  CB  PRO   151      64.645  56.789  91.603  1.00  0.00           C  
ATOM   2049  HB2 PRO   151      64.855  57.830  91.356  1.00  0.00           H  
ATOM   2050  HB3 PRO   151      64.525  56.747  92.686  1.00  0.00           H  
ATOM   2051  CA  PRO   151      63.452  56.136  90.929  1.00  0.00           C  
ATOM   2052  HA  PRO   151      63.091  55.456  91.700  1.00  0.00           H  
ATOM   2053  C   PRO   151      62.349  57.210  90.634  1.00  0.00           C  
ATOM   2054  O   PRO   151      62.415  57.857  89.584  1.00  0.00           O  
ATOM   2055  N   PRO   152      61.308  57.279  91.466  1.00  0.00           N  
ATOM   2056  CD  PRO   152      60.602  56.239  92.216  1.00  0.00           C  
ATOM   2057  HD2 PRO   152      61.093  55.888  93.124  1.00  0.00           H  
ATOM   2058  HD3 PRO   152      60.633  55.447  91.468  1.00  0.00           H  
ATOM   2059  CG  PRO   152      59.152  56.714  92.485  1.00  0.00           C  
ATOM   2060  HG2 PRO   152      59.021  57.002  93.528  1.00  0.00           H  
ATOM   2061  HG3 PRO   152      58.551  55.826  92.290  1.00  0.00           H  
ATOM   2062  CB  PRO   152      58.940  57.956  91.610  1.00  0.00           C  
ATOM   2063  HB2 PRO   152      58.268  58.597  92.181  1.00  0.00           H  
ATOM   2064  HB3 PRO   152      58.540  57.804  90.608  1.00  0.00           H  
ATOM   2065  CA  PRO   152      60.444  58.444  91.442  1.00  0.00           C  
ATOM   2066  HA  PRO   152      60.417  59.050  90.537  1.00  0.00           H  
ATOM   2067  C   PRO   152      60.805  59.520  92.542  1.00  0.00           C  
ATOM   2068  O   PRO   152      61.175  59.124  93.638  1.00  0.00           O  
ATOM   2069  N   GLN   153      60.456  60.783  92.304  1.00  0.00           N  
ATOM   2070  H   GLN   153      59.932  61.007  91.470  1.00  0.00           H  
ATOM   2071  CA  GLN   153      60.423  61.756  93.380  1.00  0.00           C  
ATOM   2072  HA  GLN   153      61.147  61.504  94.155  1.00  0.00           H  
ATOM   2073  CB  GLN   153      60.888  63.113  92.786  1.00  0.00           C  
ATOM   2074  HB2 GLN   153      61.767  62.820  92.212  1.00  0.00           H  
ATOM   2075  HB3 GLN   153      60.183  63.506  92.053  1.00  0.00           H  
ATOM   2076  CG  GLN   153      61.278  64.083  93.953  1.00  0.00           C  
ATOM   2077  HG2 GLN   153      60.510  64.522  94.590  1.00  0.00           H  
ATOM   2078  HG3 GLN   153      61.918  63.599  94.691  1.00  0.00           H  
ATOM   2079  CD  GLN   153      62.061  65.268  93.331  1.00  0.00           C  
ATOM   2080  OE1 GLN   153      61.767  65.843  92.308  1.00  0.00           O  
ATOM   2081  NE2 GLN   153      63.111  65.720  93.927  1.00  0.00           N  
ATOM   2082 HE21 GLN   153      63.527  65.385  94.784  1.00  0.00           H  
ATOM   2083 HE22 GLN   153      63.651  66.465  93.510  1.00  0.00           H  
ATOM   2084  C   GLN   153      59.116  61.766  94.105  1.00  0.00           C  
ATOM   2085  O   GLN   153      58.802  60.780  94.780  1.00  0.00           O  
ATOM   2086  N   GLY   154      58.331  62.862  94.052  1.00  0.00           N  
ATOM   2087  H   GLY   154      58.804  63.656  93.646  1.00  0.00           H  
ATOM   2088  CA  GLY   154      57.162  63.032  94.775  1.00  0.00           C  
ATOM   2089  HA2 GLY   154      56.511  63.688  94.196  1.00  0.00           H  
ATOM   2090  HA3 GLY   154      56.682  62.054  94.750  1.00  0.00           H  
ATOM   2091  C   GLY   154      57.258  63.543  96.249  1.00  0.00           C  
ATOM   2092  O   GLY   154      58.403  63.478  96.691  1.00  0.00           O  
ATOM   2093  N   TYR   155      56.280  64.207  96.853  1.00  0.00           N  
ATOM   2094  H   TYR   155      55.392  64.335  96.389  1.00  0.00           H  
ATOM   2095  CA  TYR   155      56.505  64.907  98.109  1.00  0.00           C  
ATOM   2096  HA  TYR   155      57.180  64.259  98.669  1.00  0.00           H  
ATOM   2097  CB  TYR   155      57.146  66.287  97.714  1.00  0.00           C  
ATOM   2098  HB2 TYR   155      57.617  66.745  98.583  1.00  0.00           H  
ATOM   2099  HB3 TYR   155      57.912  66.078  96.967  1.00  0.00           H  
ATOM   2100  CG  TYR   155      56.277  67.248  97.029  1.00  0.00           C  
ATOM   2101  CD1 TYR   155      56.102  67.216  95.668  1.00  0.00           C  
ATOM   2102  HD1 TYR   155      56.605  66.493  95.042  1.00  0.00           H  
ATOM   2103  CE1 TYR   155      55.239  68.092  95.054  1.00  0.00           C  
ATOM   2104  HE1 TYR   155      55.087  68.110  93.985  1.00  0.00           H  
ATOM   2105  CZ  TYR   155      54.493  68.994  95.823  1.00  0.00           C  
ATOM   2106  OH  TYR   155      53.675  69.837  95.277  1.00  0.00           O  
ATOM   2107  HH  TYR   155      53.008  70.055  95.933  1.00  0.00           H  
ATOM   2108  CE2 TYR   155      54.630  68.999  97.214  1.00  0.00           C  
ATOM   2109  HE2 TYR   155      53.953  69.603  97.799  1.00  0.00           H  
ATOM   2110  CD2 TYR   155      55.583  68.121  97.863  1.00  0.00           C  
ATOM   2111  HD2 TYR   155      55.747  68.222  98.925  1.00  0.00           H  
ATOM   2112  C   TYR   155      55.223  65.091  98.952  1.00  0.00           C  
ATOM   2113  O   TYR   155      54.115  65.311  98.363  1.00  0.00           O  
ATOM   2114  N   GLY   156      55.305  64.993 100.284  1.00  0.00           N  
ATOM   2115  H   GLY   156      54.400  64.862 100.713  1.00  0.00           H  
ATOM   2116  CA  GLY   156      56.554  65.041 101.096  1.00  0.00           C  
ATOM   2117  HA2 GLY   156      56.723  64.120 101.654  1.00  0.00           H  
ATOM   2118  HA3 GLY   156      57.348  65.410 100.447  1.00  0.00           H  
ATOM   2119  C   GLY   156      56.498  66.181 102.111  1.00  0.00           C  
ATOM   2120  O   GLY   156      57.595  66.446 102.678  1.00  0.00           O  
ATOM   2121  N   GLN   157      55.421  66.894 102.210  1.00  0.00           N  
ATOM   2122  H   GLN   157      54.656  66.726 101.572  1.00  0.00           H  
ATOM   2123  CA  GLN   157      55.259  67.870 103.300  1.00  0.00           C  
ATOM   2124  HA  GLN   157      56.146  68.494 103.189  1.00  0.00           H  
ATOM   2125  CB  GLN   157      54.012  68.657 102.967  1.00  0.00           C  
ATOM   2126  HB2 GLN   157      53.946  69.571 103.557  1.00  0.00           H  
ATOM   2127  HB3 GLN   157      54.254  69.070 101.988  1.00  0.00           H  
ATOM   2128  CG  GLN   157      52.661  67.941 102.813  1.00  0.00           C  
ATOM   2129  HG2 GLN   157      52.873  66.872 102.815  1.00  0.00           H  
ATOM   2130  HG3 GLN   157      52.256  68.115 103.810  1.00  0.00           H  
ATOM   2131  CD  GLN   157      51.660  68.446 101.789  1.00  0.00           C  
ATOM   2132  OE1 GLN   157      51.033  67.665 101.069  1.00  0.00           O  
ATOM   2133  NE2 GLN   157      51.500  69.730 101.590  1.00  0.00           N  
ATOM   2134 HE21 GLN   157      51.880  70.425 102.217  1.00  0.00           H  
ATOM   2135 HE22 GLN   157      50.804  70.100 100.959  1.00  0.00           H  
ATOM   2136  C   GLN   157      55.075  67.249 104.657  1.00  0.00           C  
ATOM   2137  O   GLN   157      54.393  66.278 104.807  1.00  0.00           O  
ATOM   2138  N   GLN   158      55.457  67.939 105.713  1.00  0.00           N  
ATOM   2139  H   GLN   158      55.481  67.536 106.638  1.00  0.00           H  
ATOM   2140  CA  GLN   158      55.956  69.351 105.717  1.00  0.00           C  
ATOM   2141  HA  GLN   158      55.435  69.955 104.975  1.00  0.00           H  
ATOM   2142  CB  GLN   158      55.493  70.013 107.083  1.00  0.00           C  
ATOM   2143  HB2 GLN   158      56.135  69.654 107.888  1.00  0.00           H  
ATOM   2144  HB3 GLN   158      55.696  71.084 107.083  1.00  0.00           H  
ATOM   2145  CG  GLN   158      54.050  69.856 107.450  1.00  0.00           C  
ATOM   2146  HG2 GLN   158      53.878  68.783 107.541  1.00  0.00           H  
ATOM   2147  HG3 GLN   158      53.821  70.320 108.409  1.00  0.00           H  
ATOM   2148  CD  GLN   158      53.124  70.447 106.439  1.00  0.00           C  
ATOM   2149  OE1 GLN   158      53.335  71.475 105.868  1.00  0.00           O  
ATOM   2150  NE2 GLN   158      52.083  69.791 106.147  1.00  0.00           N  
ATOM   2151 HE21 GLN   158      51.967  68.853 106.502  1.00  0.00           H  
ATOM   2152 HE22 GLN   158      51.419  70.215 105.514  1.00  0.00           H  
ATOM   2153  C   GLN   158      57.498  69.484 105.502  1.00  0.00           C  
ATOM   2154  O   GLN   158      58.047  68.656 104.774  1.00  0.00           O  
ATOM   2155  N   ASN   159      58.232  70.487 106.012  1.00  0.00           N  
ATOM   2156  H   ASN   159      57.681  71.079 106.617  1.00  0.00           H  
ATOM   2157  CA  ASN   159      59.719  70.788 105.828  1.00  0.00           C  
ATOM   2158  HA  ASN   159      59.728  71.830 106.151  1.00  0.00           H  
ATOM   2159  CB  ASN   159      60.534  69.948 106.817  1.00  0.00           C  
ATOM   2160  HB2 ASN   159      60.203  68.917 106.689  1.00  0.00           H  
ATOM   2161  HB3 ASN   159      61.594  70.076 106.599  1.00  0.00           H  
ATOM   2162  CG  ASN   159      60.386  70.369 108.211  1.00  0.00           C  
ATOM   2163  OD1 ASN   159      59.540  69.961 108.937  1.00  0.00           O  
ATOM   2164  ND2 ASN   159      61.328  71.128 108.795  1.00  0.00           N  
ATOM   2165 HD21 ASN   159      62.100  71.519 108.273  1.00  0.00           H  
ATOM   2166 HD22 ASN   159      61.305  71.173 109.804  1.00  0.00           H  
ATOM   2167  C   ASN   159      60.168  70.608 104.371  1.00  0.00           C  
ATOM   2168  O   ASN   159      60.832  69.620 104.114  1.00  0.00           O  
ATOM   2169  N   GLN   160      59.749  71.320 103.370  1.00  0.00           N  
ATOM   2170  H   GLN   160      60.067  70.925 102.496  1.00  0.00           H  
ATOM   2171  CA  GLN   160      59.096  72.631 103.319  1.00  0.00           C  
ATOM   2172  HA  GLN   160      58.283  72.476 104.029  1.00  0.00           H  
ATOM   2173  CB  GLN   160      60.037  73.710 103.805  1.00  0.00           C  
ATOM   2174  HB2 GLN   160      60.403  73.486 104.808  1.00  0.00           H  
ATOM   2175  HB3 GLN   160      60.900  73.768 103.141  1.00  0.00           H  
ATOM   2176  CG  GLN   160      59.393  75.124 103.810  1.00  0.00           C  
ATOM   2177  HG2 GLN   160      60.116  75.883 104.109  1.00  0.00           H  
ATOM   2178  HG3 GLN   160      59.009  75.288 102.803  1.00  0.00           H  
ATOM   2179  CD  GLN   160      58.191  75.232 104.725  1.00  0.00           C  
ATOM   2180  OE1 GLN   160      57.979  74.356 105.534  1.00  0.00           O  
ATOM   2181  NE2 GLN   160      57.210  76.144 104.535  1.00  0.00           N  
ATOM   2182 HE21 GLN   160      57.168  76.688 103.684  1.00  0.00           H  
ATOM   2183 HE22 GLN   160      56.433  75.996 105.163  1.00  0.00           H  
ATOM   2184  C   GLN   160      58.460  72.956 101.975  1.00  0.00           C  
ATOM   2185  O   GLN   160      59.172  72.831 101.034  1.00  0.00           O  
ATOM   2186  N   TYR   161      57.157  73.394 101.979  1.00  0.00           N  
ATOM   2187  H   TYR   161      56.617  73.418 102.832  1.00  0.00           H  
ATOM   2188  CA  TYR   161      56.315  73.608 100.746  1.00  0.00           C  
ATOM   2189  HA  TYR   161      56.966  74.058  99.996  1.00  0.00           H  
ATOM   2190  CB  TYR   161      55.753  72.223 100.297  1.00  0.00           C  
ATOM   2191  HB2 TYR   161      55.035  71.906 101.054  1.00  0.00           H  
ATOM   2192  HB3 TYR   161      55.154  72.272  99.387  1.00  0.00           H  
ATOM   2193  CG  TYR   161      56.829  71.092 100.177  1.00  0.00           C  
ATOM   2194  CD1 TYR   161      57.487  70.984  98.956  1.00  0.00           C  
ATOM   2195  HD1 TYR   161      57.227  71.580  98.094  1.00  0.00           H  
ATOM   2196  CE1 TYR   161      58.466  69.980  98.854  1.00  0.00           C  
ATOM   2197  HE1 TYR   161      59.033  69.870  97.941  1.00  0.00           H  
ATOM   2198  CZ  TYR   161      58.843  69.199  99.935  1.00  0.00           C  
ATOM   2199  OH  TYR   161      59.913  68.375  99.818  1.00  0.00           O  
ATOM   2200  HH  TYR   161      60.045  68.012 100.697  1.00  0.00           H  
ATOM   2201  CE2 TYR   161      58.161  69.333 101.176  1.00  0.00           C  
ATOM   2202  HE2 TYR   161      58.495  68.750 102.022  1.00  0.00           H  
ATOM   2203  CD2 TYR   161      57.026  70.224 101.258  1.00  0.00           C  
ATOM   2204  HD2 TYR   161      56.526  70.422 102.195  1.00  0.00           H  
ATOM   2205  C   TYR   161      55.255  74.798 100.819  1.00  0.00           C  
ATOM   2206  O   TYR   161      54.814  75.276  99.753  1.00  0.00           O  
ATOM   2207  N   ASN   162      54.862  75.286 102.007  1.00  0.00           N  
ATOM   2208  H   ASN   162      55.199  74.935 102.892  1.00  0.00           H  
ATOM   2209  CA  ASN   162      54.068  76.440 102.221  1.00  0.00           C  
ATOM   2210  HA  ASN   162      53.321  76.370 101.431  1.00  0.00           H  
ATOM   2211  CB  ASN   162      53.517  76.363 103.622  1.00  0.00           C  
ATOM   2212  HB2 ASN   162      54.253  76.066 104.369  1.00  0.00           H  
ATOM   2213  HB3 ASN   162      53.038  77.309 103.875  1.00  0.00           H  
ATOM   2214  CG  ASN   162      52.416  75.362 103.763  1.00  0.00           C  
ATOM   2215  OD1 ASN   162      52.170  74.478 102.969  1.00  0.00           O  
ATOM   2216  ND2 ASN   162      51.879  75.321 104.983  1.00  0.00           N  
ATOM   2217 HD21 ASN   162      51.122  74.672 105.143  1.00  0.00           H  
ATOM   2218 HD22 ASN   162      52.042  76.078 105.631  1.00  0.00           H  
ATOM   2219  C   ASN   162      54.877  77.723 101.948  1.00  0.00           C  
ATOM   2220  O   ASN   162      56.090  77.691 102.120  1.00  0.00           O  
ATOM   2221  N   SER   163      54.190  78.733 101.395  1.00  0.00           N  
ATOM   2222  H   SER   163      53.208  78.500 101.438  1.00  0.00           H  
ATOM   2223  CA  SER   163      54.688  80.068 101.054  1.00  0.00           C  
ATOM   2224  HA  SER   163      55.548  80.334 101.669  1.00  0.00           H  
ATOM   2225  CB  SER   163      55.161  80.019  99.664  1.00  0.00           C  
ATOM   2226  HB2 SER   163      55.600  79.047  99.439  1.00  0.00           H  
ATOM   2227  HB3 SER   163      54.323  80.225  98.999  1.00  0.00           H  
ATOM   2228  OG  SER   163      56.126  81.017  99.374  1.00  0.00           O  
ATOM   2229  HG  SER   163      56.238  81.098  98.423  1.00  0.00           H  
ATOM   2230  C   SER   163      53.681  81.193 101.126  1.00  0.00           C  
ATOM   2231  O   SER   163      52.480  80.986 100.945  1.00  0.00           O  
ATOM   2232  N   SER   164      54.294  82.371 101.373  1.00  0.00           N  
ATOM   2233  H   SER   164      55.298  82.325 101.278  1.00  0.00           H  
ATOM   2234  CA  SER   164      53.688  83.701 101.617  1.00  0.00           C  
ATOM   2235  HA  SER   164      54.572  84.309 101.809  1.00  0.00           H  
ATOM   2236  CB  SER   164      52.782  83.666 102.943  1.00  0.00           C  
ATOM   2237  HB2 SER   164      51.882  83.103 102.696  1.00  0.00           H  
ATOM   2238  HB3 SER   164      53.307  83.210 103.782  1.00  0.00           H  
ATOM   2239  OG  SER   164      52.396  84.900 103.317  1.00  0.00           O  
ATOM   2240  HG  SER   164      52.653  85.117 104.216  1.00  0.00           H  
ATOM   2241  C   SER   164      52.949  84.371 100.463  1.00  0.00           C  
ATOM   2242  O   SER   164      53.080  83.858  99.328  1.00  0.00           O  
ATOM   2243  N   SER   165      52.379  85.510 100.621  1.00  0.00           N  
ATOM   2244  H   SER   165      52.449  85.833 101.575  1.00  0.00           H  
ATOM   2245  CA  SER   165      51.628  86.319  99.652  1.00  0.00           C  
ATOM   2246  HA  SER   165      52.199  86.418  98.728  1.00  0.00           H  
ATOM   2247  CB  SER   165      50.296  85.715  99.239  1.00  0.00           C  
ATOM   2248  HB2 SER   165      50.539  84.855  98.615  1.00  0.00           H  
ATOM   2249  HB3 SER   165      49.811  85.299 100.122  1.00  0.00           H  
ATOM   2250  OG  SER   165      49.610  86.651  98.449  1.00  0.00           O  
ATOM   2251  HG  SER   165      50.140  86.738  97.654  1.00  0.00           H  
ATOM   2252  C   SER   165      51.563  87.758 100.198  1.00  0.00           C  
ATOM   2253  O   SER   165      51.149  87.892 101.297  1.00  0.00           O  
ATOM   2254  N   GLY   166      51.924  88.712  99.351  1.00  0.00           N  
ATOM   2255  H   GLY   166      52.487  88.477  98.546  1.00  0.00           H  
ATOM   2256  CA  GLY   166      51.686  90.136  99.658  1.00  0.00           C  
ATOM   2257  HA2 GLY   166      51.978  90.305 100.694  1.00  0.00           H  
ATOM   2258  HA3 GLY   166      52.361  90.761  99.073  1.00  0.00           H  
ATOM   2259  C   GLY   166      50.198  90.520  99.508  1.00  0.00           C  
ATOM   2260  O   GLY   166      49.761  91.536 100.130  1.00  0.00           O  
ATOM   2261  N   GLY   167      49.420  89.867  98.684  1.00  0.00           N  
ATOM   2262  H   GLY   167      49.877  89.192  98.088  1.00  0.00           H  
ATOM   2263  CA  GLY   167      47.975  90.122  98.388  1.00  0.00           C  
ATOM   2264  HA2 GLY   167      47.447  89.170  98.332  1.00  0.00           H  
ATOM   2265  HA3 GLY   167      47.545  90.653  99.237  1.00  0.00           H  
ATOM   2266  C   GLY   167      47.785  90.955  97.130  1.00  0.00           C  
ATOM   2267  O   GLY   167      48.482  91.900  96.814  1.00  0.00           O  
ATOM   2268  N   GLY   168      46.723  90.663  96.360  1.00  0.00           N  
ATOM   2269  H   GLY   168      46.051  89.965  96.648  1.00  0.00           H  
ATOM   2270  CA  GLY   168      46.446  91.310  95.060  1.00  0.00           C  
ATOM   2271  HA2 GLY   168      47.408  91.443  94.565  1.00  0.00           H  
ATOM   2272  HA3 GLY   168      45.882  90.549  94.520  1.00  0.00           H  
ATOM   2273  C   GLY   168      45.691  92.639  95.071  1.00  0.00           C  
ATOM   2274  O   GLY   168      45.230  93.051  96.169  1.00  0.00           O  
ATOM   2275  N   GLY   169      45.681  93.297  93.999  1.00  0.00           N  
ATOM   2276  H   GLY   169      45.146  94.153  94.025  1.00  0.00           H  
ATOM   2277  CA  GLY   169      46.389  92.958  92.756  1.00  0.00           C  
ATOM   2278  HA2 GLY   169      47.462  92.793  92.853  1.00  0.00           H  
ATOM   2279  HA3 GLY   169      46.155  91.929  92.483  1.00  0.00           H  
ATOM   2280  C   GLY   169      46.171  93.825  91.535  1.00  0.00           C  
ATOM   2281  O   GLY   169      45.433  94.827  91.546  1.00  0.00           O  
ATOM   2282  N   GLY   170      46.711  93.431  90.434  1.00  0.00           N  
ATOM   2283  H   GLY   170      47.321  92.626  90.458  1.00  0.00           H  
ATOM   2284  CA  GLY   170      46.753  94.184  89.148  1.00  0.00           C  
ATOM   2285  HA2 GLY   170      46.226  93.598  88.395  1.00  0.00           H  
ATOM   2286  HA3 GLY   170      46.482  95.237  89.215  1.00  0.00           H  
ATOM   2287  C   GLY   170      48.238  94.288  88.677  1.00  0.00           C  
ATOM   2288  O   GLY   170      49.197  93.671  89.252  1.00  0.00           O  
ATOM   2289  N   GLY   171      48.565  95.123  87.624  1.00  0.00           N  
ATOM   2290  H   GLY   171      49.563  95.213  87.497  1.00  0.00           H  
ATOM   2291  CA  GLY   171      47.617  95.992  86.845  1.00  0.00           C  
ATOM   2292  HA2 GLY   171      46.603  95.611  86.968  1.00  0.00           H  
ATOM   2293  HA3 GLY   171      47.636  96.969  87.328  1.00  0.00           H  
ATOM   2294  C   GLY   171      48.017  96.044  85.331  1.00  0.00           C  
ATOM   2295  O   GLY   171      48.708  95.112  84.962  1.00  0.00           O  
ATOM   2296  N   GLY   172      47.675  97.034  84.495  1.00  0.00           N  
ATOM   2297  H   GLY   172      47.989  96.970  83.537  1.00  0.00           H  
ATOM   2298  CA  GLY   172      47.110  98.241  84.921  1.00  0.00           C  
ATOM   2299  HA2 GLY   172      46.183  97.900  85.382  1.00  0.00           H  
ATOM   2300  HA3 GLY   172      47.771  98.724  85.641  1.00  0.00           H  
ATOM   2301  C   GLY   172      46.912  99.276  83.816  1.00  0.00           C  
ATOM   2302  O   GLY   172      47.624  99.270  82.817  1.00  0.00           O  
ATOM   2303  N   GLY   173      46.004 100.203  83.982  1.00  0.00           N  
ATOM   2304  H   GLY   173      45.433 100.221  84.815  1.00  0.00           H  
ATOM   2305  CA  GLY   173      45.594 101.190  83.004  1.00  0.00           C  
ATOM   2306  HA2 GLY   173      45.011 102.013  83.416  1.00  0.00           H  
ATOM   2307  HA3 GLY   173      46.520 101.652  82.662  1.00  0.00           H  
ATOM   2308  C   GLY   173      44.842 100.546  81.789  1.00  0.00           C  
ATOM   2309  O   GLY   173      44.420  99.417  81.884  1.00  0.00           O  
ATOM   2310  N   GLY   174      44.738 101.235  80.632  1.00  0.00           N  
ATOM   2311  H   GLY   174      43.986 100.862  80.070  1.00  0.00           H  
ATOM   2312  CA  GLY   174      45.031 102.596  80.346  1.00  0.00           C  
ATOM   2313  HA2 GLY   174      45.164 103.124  81.290  1.00  0.00           H  
ATOM   2314  HA3 GLY   174      46.029 102.651  79.911  1.00  0.00           H  
ATOM   2315  C   GLY   174      43.930 103.375  79.581  1.00  0.00           C  
ATOM   2316  O   GLY   174      42.733 103.046  79.643  1.00  0.00           O  
ATOM   2317  N   GLY   175      44.328 104.304  78.753  1.00  0.00           N  
ATOM   2318  H   GLY   175      45.227 104.737  78.910  1.00  0.00           H  
ATOM   2319  CA  GLY   175      43.563 104.918  77.707  1.00  0.00           C  
ATOM   2320  HA2 GLY   175      42.488 104.919  77.886  1.00  0.00           H  
ATOM   2321  HA3 GLY   175      43.900 105.955  77.692  1.00  0.00           H  
ATOM   2322  C   GLY   175      43.747 104.318  76.336  1.00  0.00           C  
ATOM   2323  O   GLY   175      44.162 103.127  76.239  1.00  0.00           O  
ATOM   2324  N   ASN   176      43.211 104.961  75.303  1.00  0.00           N  
ATOM   2325  H   ASN   176      42.775 105.860  75.451  1.00  0.00           H  
ATOM   2326  CA  ASN   176      43.403 104.571  73.902  1.00  0.00           C  
ATOM   2327  HA  ASN   176      43.189 103.506  73.812  1.00  0.00           H  
ATOM   2328  CB  ASN   176      42.325 105.337  73.099  1.00  0.00           C  
ATOM   2329  HB2 ASN   176      42.642 106.375  73.000  1.00  0.00           H  
ATOM   2330  HB3 ASN   176      42.418 104.993  72.069  1.00  0.00           H  
ATOM   2331  CG  ASN   176      40.856 105.293  73.456  1.00  0.00           C  
ATOM   2332  OD1 ASN   176      40.248 104.241  73.661  1.00  0.00           O  
ATOM   2333  ND2 ASN   176      40.119 106.394  73.537  1.00  0.00           N  
ATOM   2334 HD21 ASN   176      39.161 106.285  73.836  1.00  0.00           H  
ATOM   2335 HD22 ASN   176      40.707 107.215  73.506  1.00  0.00           H  
ATOM   2336  C   ASN   176      44.786 104.800  73.137  1.00  0.00           C  
ATOM   2337  O   ASN   176      45.594 105.623  73.554  1.00  0.00           O  
ATOM   2338  N   TYR   177      45.172 103.827  72.263  1.00  0.00           N  
ATOM   2339  H   TYR   177      44.561 103.034  72.127  1.00  0.00           H  
ATOM   2340  CA  TYR   177      46.392 103.874  71.453  1.00  0.00           C  
ATOM   2341  HA  TYR   177      46.880 104.823  71.673  1.00  0.00           H  
ATOM   2342  CB  TYR   177      47.297 102.760  71.967  1.00  0.00           C  
ATOM   2343  HB2 TYR   177      46.788 101.873  71.589  1.00  0.00           H  
ATOM   2344  HB3 TYR   177      48.265 102.931  71.496  1.00  0.00           H  
ATOM   2345  CG  TYR   177      47.440 102.718  73.427  1.00  0.00           C  
ATOM   2346  CD1 TYR   177      48.225 103.696  74.037  1.00  0.00           C  
ATOM   2347  HD1 TYR   177      48.837 104.393  73.484  1.00  0.00           H  
ATOM   2348  CE1 TYR   177      48.313 103.653  75.464  1.00  0.00           C  
ATOM   2349  HE1 TYR   177      49.052 104.244  75.985  1.00  0.00           H  
ATOM   2350  CZ  TYR   177      47.625 102.659  76.192  1.00  0.00           C  
ATOM   2351  OH  TYR   177      47.677 102.640  77.507  1.00  0.00           O  
ATOM   2352  HH  TYR   177      47.118 101.906  77.774  1.00  0.00           H  
ATOM   2353  CE2 TYR   177      46.788 101.786  75.534  1.00  0.00           C  
ATOM   2354  HE2 TYR   177      46.190 101.045  76.043  1.00  0.00           H  
ATOM   2355  CD2 TYR   177      46.670 101.784  74.129  1.00  0.00           C  
ATOM   2356  HD2 TYR   177      46.126 101.050  73.553  1.00  0.00           H  
ATOM   2357  C   TYR   177      46.120 103.771  69.937  1.00  0.00           C  
ATOM   2358  O   TYR   177      45.103 103.131  69.594  1.00  0.00           O  
ATOM   2359  N   GLY   178      46.871 104.298  69.001  1.00  0.00           N  
ATOM   2360  H   GLY   178      46.516 104.138  68.069  1.00  0.00           H  
ATOM   2361  CA  GLY   178      48.060 105.182  69.205  1.00  0.00           C  
ATOM   2362  HA2 GLY   178      48.816 104.647  69.781  1.00  0.00           H  
ATOM   2363  HA3 GLY   178      48.561 105.409  68.264  1.00  0.00           H  
ATOM   2364  C   GLY   178      47.724 106.548  69.800  1.00  0.00           C  
ATOM   2365  O   GLY   178      46.524 106.822  69.978  1.00  0.00           O  
ATOM   2366  N   GLN   179      48.680 107.458  70.000  1.00  0.00           N  
ATOM   2367  H   GLN   179      49.617 107.309  69.654  1.00  0.00           H  
ATOM   2368  CA  GLN   179      48.572 108.674  70.873  1.00  0.00           C  
ATOM   2369  HA  GLN   179      47.511 108.841  71.060  1.00  0.00           H  
ATOM   2370  CB  GLN   179      49.224 108.394  72.219  1.00  0.00           C  
ATOM   2371  HB2 GLN   179      50.199 107.924  72.092  1.00  0.00           H  
ATOM   2372  HB3 GLN   179      49.381 109.320  72.771  1.00  0.00           H  
ATOM   2373  CG  GLN   179      48.391 107.343  73.004  1.00  0.00           C  
ATOM   2374  HG2 GLN   179      47.419 107.221  72.526  1.00  0.00           H  
ATOM   2375  HG3 GLN   179      48.912 106.405  72.811  1.00  0.00           H  
ATOM   2376  CD  GLN   179      48.289 107.545  74.472  1.00  0.00           C  
ATOM   2377  OE1 GLN   179      48.904 108.416  75.032  1.00  0.00           O  
ATOM   2378  NE2 GLN   179      47.536 106.778  75.184  1.00  0.00           N  
ATOM   2379 HE21 GLN   179      47.052 105.966  74.830  1.00  0.00           H  
ATOM   2380 HE22 GLN   179      47.664 106.910  76.177  1.00  0.00           H  
ATOM   2381  C   GLN   179      49.062 109.873  70.039  1.00  0.00           C  
ATOM   2382  O   GLN   179      50.105 109.696  69.357  1.00  0.00           O  
ATOM   2383  N   ASP   180      48.527 111.126  70.106  1.00  0.00           N  
ATOM   2384  H   ASP   180      49.099 111.803  69.621  1.00  0.00           H  
ATOM   2385  CA  ASP   180      47.376 111.591  70.797  1.00  0.00           C  
ATOM   2386  HA  ASP   180      46.615 110.814  70.855  1.00  0.00           H  
ATOM   2387  CB  ASP   180      47.719 112.133  72.169  1.00  0.00           C  
ATOM   2388  HB2 ASP   180      46.824 112.419  72.722  1.00  0.00           H  
ATOM   2389  HB3 ASP   180      48.183 111.322  72.730  1.00  0.00           H  
ATOM   2390  CG  ASP   180      48.711 113.270  72.145  1.00  0.00           C  
ATOM   2391  OD1 ASP   180      49.327 113.582  71.073  1.00  0.00           O  
ATOM   2392  OD2 ASP   180      48.782 113.842  73.245  1.00  0.00           O  
ATOM   2393  C   ASP   180      46.635 112.616  69.923  1.00  0.00           C  
ATOM   2394  O   ASP   180      45.593 113.130  70.320  1.00  0.00           O  
ATOM   2395  N   GLN   181      47.100 112.941  68.691  1.00  0.00           N  
ATOM   2396  H   GLN   181      47.848 112.365  68.332  1.00  0.00           H  
ATOM   2397  CA  GLN   181      46.814 114.121  67.926  1.00  0.00           C  
ATOM   2398  HA  GLN   181      45.991 114.630  68.428  1.00  0.00           H  
ATOM   2399  CB  GLN   181      48.028 114.987  67.801  1.00  0.00           C  
ATOM   2400  HB2 GLN   181      48.505 115.105  68.774  1.00  0.00           H  
ATOM   2401  HB3 GLN   181      48.772 114.485  67.182  1.00  0.00           H  
ATOM   2402  CG  GLN   181      47.899 116.469  67.310  1.00  0.00           C  
ATOM   2403  HG2 GLN   181      48.939 116.788  67.239  1.00  0.00           H  
ATOM   2404  HG3 GLN   181      47.455 116.421  66.316  1.00  0.00           H  
ATOM   2405  CD  GLN   181      47.118 117.301  68.310  1.00  0.00           C  
ATOM   2406  OE1 GLN   181      46.043 117.818  68.010  1.00  0.00           O  
ATOM   2407  NE2 GLN   181      47.575 117.426  69.545  1.00  0.00           N  
ATOM   2408 HE21 GLN   181      48.451 116.996  69.804  1.00  0.00           H  
ATOM   2409 HE22 GLN   181      47.072 118.084  70.123  1.00  0.00           H  
ATOM   2410  C   GLN   181      46.161 113.744  66.612  1.00  0.00           C  
ATOM   2411  O   GLN   181      45.579 114.627  65.944  1.00  0.00           O  
ATOM   2412  N   SER   182      46.336 112.478  66.197  1.00  0.00           N  
ATOM   2413  H   SER   182      46.958 111.915  66.760  1.00  0.00           H  
ATOM   2414  CA  SER   182      45.861 112.099  64.865  1.00  0.00           C  
ATOM   2415  HA  SER   182      46.266 112.813  64.148  1.00  0.00           H  
ATOM   2416  CB  SER   182      46.431 110.739  64.434  1.00  0.00           C  
ATOM   2417  HB2 SER   182      47.507 110.572  64.478  1.00  0.00           H  
ATOM   2418  HB3 SER   182      45.949 110.018  65.094  1.00  0.00           H  
ATOM   2419  OG  SER   182      45.989 110.445  63.134  1.00  0.00           O  
ATOM   2420  HG  SER   182      46.615 110.839  62.522  1.00  0.00           H  
ATOM   2421  C   SER   182      44.333 112.261  64.725  1.00  0.00           C  
ATOM   2422  O   SER   182      43.597 112.177  65.752  1.00  0.00           O  
ATOM   2423  N   SER   183      43.668 112.412  63.569  1.00  0.00           N  
ATOM   2424  H   SER   183      42.686 112.544  63.766  1.00  0.00           H  
ATOM   2425  CA  SER   183      44.083 112.816  62.206  1.00  0.00           C  
ATOM   2426  HA  SER   183      44.711 112.044  61.764  1.00  0.00           H  
ATOM   2427  CB  SER   183      42.880 112.934  61.225  1.00  0.00           C  
ATOM   2428  HB2 SER   183      42.361 111.976  61.258  1.00  0.00           H  
ATOM   2429  HB3 SER   183      42.217 113.684  61.657  1.00  0.00           H  
ATOM   2430  OG  SER   183      43.314 113.228  59.864  1.00  0.00           O  
ATOM   2431  HG  SER   183      42.655 112.887  59.255  1.00  0.00           H  
ATOM   2432  C   SER   183      45.013 114.050  62.076  1.00  0.00           C  
ATOM   2433  O   SER   183      44.736 115.025  62.800  1.00  0.00           O  
ATOM   2434  N   MET   184      45.945 114.063  61.092  1.00  0.00           N  
ATOM   2435  H   MET   184      46.019 113.260  60.485  1.00  0.00           H  
ATOM   2436  CA  MET   184      46.817 115.256  60.758  1.00  0.00           C  
ATOM   2437  HA  MET   184      46.266 116.169  60.986  1.00  0.00           H  
ATOM   2438  CB  MET   184      48.072 115.183  61.625  1.00  0.00           C  
ATOM   2439  HB2 MET   184      48.429 114.157  61.542  1.00  0.00           H  
ATOM   2440  HB3 MET   184      48.777 115.893  61.192  1.00  0.00           H  
ATOM   2441  CG  MET   184      47.808 115.476  63.067  1.00  0.00           C  
ATOM   2442  HG2 MET   184      47.095 116.298  63.118  1.00  0.00           H  
ATOM   2443  HG3 MET   184      47.324 114.670  63.618  1.00  0.00           H  
ATOM   2444  SD  MET   184      49.324 115.757  64.051  1.00  0.00           S  
ATOM   2445  CE  MET   184      50.078 114.077  64.202  1.00  0.00           C  
ATOM   2446  HE1 MET   184      51.119 114.075  64.525  1.00  0.00           H  
ATOM   2447  HE2 MET   184      49.532 113.443  64.901  1.00  0.00           H  
ATOM   2448  HE3 MET   184      49.999 113.683  63.189  1.00  0.00           H  
ATOM   2449  C   MET   184      47.085 115.481  59.237  1.00  0.00           C  
ATOM   2450  O   MET   184      46.654 114.692  58.399  1.00  0.00           O  
ATOM   2451  N   SER   185      47.456 116.684  58.877  1.00  0.00           N  
ATOM   2452  H   SER   185      47.605 117.348  59.624  1.00  0.00           H  
ATOM   2453  CA  SER   185      47.530 117.179  57.508  1.00  0.00           C  
ATOM   2454  HA  SER   185      47.482 116.346  56.808  1.00  0.00           H  
ATOM   2455  CB  SER   185      46.156 117.871  57.135  1.00  0.00           C  
ATOM   2456  HB2 SER   185      46.117 118.871  57.567  1.00  0.00           H  
ATOM   2457  HB3 SER   185      46.249 118.070  56.068  1.00  0.00           H  
ATOM   2458  OG  SER   185      45.054 117.069  57.475  1.00  0.00           O  
ATOM   2459  HG  SER   185      44.843 117.411  58.347  1.00  0.00           H  
ATOM   2460  C   SER   185      48.694 118.156  57.253  1.00  0.00           C  
ATOM   2461  O   SER   185      48.948 119.016  58.056  1.00  0.00           O  
ATOM   2462  N   SER   186      49.350 117.908  56.120  1.00  0.00           N  
ATOM   2463  H   SER   186      48.981 117.133  55.586  1.00  0.00           H  
ATOM   2464  CA  SER   186      50.628 118.532  55.714  1.00  0.00           C  
ATOM   2465  HA  SER   186      51.317 118.273  56.519  1.00  0.00           H  
ATOM   2466  CB  SER   186      50.989 118.020  54.343  1.00  0.00           C  
ATOM   2467  HB2 SER   186      51.117 116.940  54.410  1.00  0.00           H  
ATOM   2468  HB3 SER   186      50.274 118.242  53.551  1.00  0.00           H  
ATOM   2469  OG  SER   186      52.253 118.625  53.947  1.00  0.00           O  
ATOM   2470  HG  SER   186      52.893 117.964  53.673  1.00  0.00           H  
ATOM   2471  C   SER   186      50.400 120.099  55.765  1.00  0.00           C  
ATOM   2472  O   SER   186      49.367 120.525  55.324  1.00  0.00           O  
ATOM   2473  N   GLY   187      51.276 120.944  56.233  1.00  0.00           N  
ATOM   2474  H   GLY   187      51.090 121.900  55.967  1.00  0.00           H  
ATOM   2475  CA  GLY   187      52.480 120.552  57.016  1.00  0.00           C  
ATOM   2476  HA2 GLY   187      51.989 120.132  57.894  1.00  0.00           H  
ATOM   2477  HA3 GLY   187      53.156 119.822  56.571  1.00  0.00           H  
ATOM   2478  C   GLY   187      53.290 121.664  57.698  1.00  0.00           C  
ATOM   2479  O   GLY   187      52.803 122.729  57.983  1.00  0.00           O  
ATOM   2480  N   GLY   188      54.498 121.334  58.139  1.00  0.00           N  
ATOM   2481  H   GLY   188      54.837 120.434  57.828  1.00  0.00           H  
ATOM   2482  CA  GLY   188      55.327 122.074  59.063  1.00  0.00           C  
ATOM   2483  HA2 GLY   188      54.663 122.654  59.703  1.00  0.00           H  
ATOM   2484  HA3 GLY   188      55.827 121.300  59.645  1.00  0.00           H  
ATOM   2485  C   GLY   188      56.263 123.112  58.405  1.00  0.00           C  
ATOM   2486  O   GLY   188      55.752 123.894  57.669  1.00  0.00           O  
ATOM   2487  N   GLY   189      57.578 123.091  58.637  1.00  0.00           N  
ATOM   2488  H   GLY   189      58.156 123.717  58.095  1.00  0.00           H  
ATOM   2489  CA  GLY   189      58.306 122.102  59.361  1.00  0.00           C  
ATOM   2490  HA2 GLY   189      59.185 122.615  59.752  1.00  0.00           H  
ATOM   2491  HA3 GLY   189      57.758 121.710  60.218  1.00  0.00           H  
ATOM   2492  C   GLY   189      58.793 120.950  58.477  1.00  0.00           C  
ATOM   2493  O   GLY   189      57.948 120.495  57.731  1.00  0.00           O  
ATOM   2494  N   SER   190      60.109 120.541  58.565  1.00  0.00           N  
ATOM   2495  H   SER   190      60.788 121.084  59.078  1.00  0.00           H  
ATOM   2496  CA  SER   190      60.614 119.406  57.781  1.00  0.00           C  
ATOM   2497  HA  SER   190      60.303 119.532  56.744  1.00  0.00           H  
ATOM   2498  CB  SER   190      62.104 119.297  57.876  1.00  0.00           C  
ATOM   2499  HB2 SER   190      62.415 119.560  58.886  1.00  0.00           H  
ATOM   2500  HB3 SER   190      62.470 118.301  57.627  1.00  0.00           H  
ATOM   2501  OG  SER   190      62.584 120.197  56.843  1.00  0.00           O  
ATOM   2502  HG  SER   190      63.544 120.211  56.852  1.00  0.00           H  
ATOM   2503  C   SER   190      59.902 118.142  58.246  1.00  0.00           C  
ATOM   2504  O   SER   190      59.662 117.914  59.462  1.00  0.00           O  
ATOM   2505  N   GLY   191      59.592 117.190  57.376  1.00  0.00           N  
ATOM   2506  H   GLY   191      59.238 116.341  57.792  1.00  0.00           H  
ATOM   2507  CA  GLY   191      59.647 117.284  55.828  1.00  0.00           C  
ATOM   2508  HA2 GLY   191      58.883 116.566  55.528  1.00  0.00           H  
ATOM   2509  HA3 GLY   191      59.192 118.228  55.527  1.00  0.00           H  
ATOM   2510  C   GLY   191      60.977 117.010  55.118  1.00  0.00           C  
ATOM   2511  O   GLY   191      62.003 116.883  55.823  1.00  0.00           O  
ATOM   2512  N   GLY   192      60.962 116.704  53.835  1.00  0.00           N  
ATOM   2513  H   GLY   192      60.103 116.643  53.309  1.00  0.00           H  
ATOM   2514  CA  GLY   192      62.215 116.340  53.078  1.00  0.00           C  
ATOM   2515  HA2 GLY   192      62.604 115.473  53.612  1.00  0.00           H  
ATOM   2516  HA3 GLY   192      61.919 115.998  52.086  1.00  0.00           H  
ATOM   2517  C   GLY   192      63.327 117.422  52.942  1.00  0.00           C  
ATOM   2518  O   GLY   192      64.499 117.063  52.888  1.00  0.00           O  
ATOM   2519  N   GLY   193      63.003 118.749  52.986  1.00  0.00           N  
ATOM   2520  H   GLY   193      62.027 118.985  53.101  1.00  0.00           H  
ATOM   2521  CA  GLY   193      64.006 119.744  53.105  1.00  0.00           C  
ATOM   2522  HA2 GLY   193      63.629 120.687  53.500  1.00  0.00           H  
ATOM   2523  HA3 GLY   193      64.668 119.446  53.919  1.00  0.00           H  
ATOM   2524  C   GLY   193      64.782 119.977  51.779  1.00  0.00           C  
ATOM   2525  O   GLY   193      64.583 119.329  50.742  1.00  0.00           O  
ATOM   2526  N   TYR   194      65.729 120.951  51.843  1.00  0.00           N  
ATOM   2527  H   TYR   194      65.756 121.661  52.560  1.00  0.00           H  
ATOM   2528  CA  TYR   194      66.728 121.078  50.766  1.00  0.00           C  
ATOM   2529  HA  TYR   194      66.262 121.132  49.782  1.00  0.00           H  
ATOM   2530  CB  TYR   194      67.485 122.453  50.907  1.00  0.00           C  
ATOM   2531  HB2 TYR   194      67.560 122.638  51.978  1.00  0.00           H  
ATOM   2532  HB3 TYR   194      68.455 122.271  50.445  1.00  0.00           H  
ATOM   2533  CG  TYR   194      66.715 123.577  50.272  1.00  0.00           C  
ATOM   2534  CD1 TYR   194      67.025 124.153  49.001  1.00  0.00           C  
ATOM   2535  HD1 TYR   194      67.858 123.828  48.396  1.00  0.00           H  
ATOM   2536  CE1 TYR   194      66.258 125.247  48.529  1.00  0.00           C  
ATOM   2537  HE1 TYR   194      66.401 125.644  47.535  1.00  0.00           H  
ATOM   2538  CZ  TYR   194      65.141 125.669  49.267  1.00  0.00           C  
ATOM   2539  OH  TYR   194      64.247 126.566  48.797  1.00  0.00           O  
ATOM   2540  HH  TYR   194      63.838 127.043  49.523  1.00  0.00           H  
ATOM   2541  CE2 TYR   194      64.827 125.141  50.525  1.00  0.00           C  
ATOM   2542  HE2 TYR   194      64.099 125.581  51.191  1.00  0.00           H  
ATOM   2543  CD2 TYR   194      65.636 124.091  50.974  1.00  0.00           C  
ATOM   2544  HD2 TYR   194      65.373 123.648  51.923  1.00  0.00           H  
ATOM   2545  C   TYR   194      67.652 119.835  50.742  1.00  0.00           C  
ATOM   2546  O   TYR   194      67.969 119.263  51.755  1.00  0.00           O  
ATOM   2547  N   GLY   195      68.243 119.532  49.564  1.00  0.00           N  
ATOM   2548  H   GLY   195      68.876 118.748  49.638  1.00  0.00           H  
ATOM   2549  CA  GLY   195      68.107 120.162  48.253  1.00  0.00           C  
ATOM   2550  HA2 GLY   195      67.094 119.940  47.920  1.00  0.00           H  
ATOM   2551  HA3 GLY   195      68.187 121.247  48.187  1.00  0.00           H  
ATOM   2552  C   GLY   195      69.028 119.545  47.087  1.00  0.00           C  
ATOM   2553  O   GLY   195      69.731 118.576  47.274  1.00  0.00           O  
ATOM   2554  N   ASN   196      69.016 120.177  45.919  1.00  0.00           N  
ATOM   2555  H   ASN   196      68.633 121.105  45.807  1.00  0.00           H  
ATOM   2556  CA  ASN   196      69.734 119.730  44.689  1.00  0.00           C  
ATOM   2557  HA  ASN   196      70.737 119.504  45.050  1.00  0.00           H  
ATOM   2558  CB  ASN   196      69.172 118.484  44.044  1.00  0.00           C  
ATOM   2559  HB2 ASN   196      68.283 118.790  43.492  1.00  0.00           H  
ATOM   2560  HB3 ASN   196      69.819 118.185  43.220  1.00  0.00           H  
ATOM   2561  CG  ASN   196      68.868 117.250  44.854  1.00  0.00           C  
ATOM   2562  OD1 ASN   196      67.712 116.910  45.049  1.00  0.00           O  
ATOM   2563  ND2 ASN   196      69.741 116.383  45.212  1.00  0.00           N  
ATOM   2564 HD21 ASN   196      69.370 115.469  45.431  1.00  0.00           H  
ATOM   2565 HD22 ASN   196      70.695 116.445  44.886  1.00  0.00           H  
ATOM   2566  C   ASN   196      69.937 120.791  43.606  1.00  0.00           C  
ATOM   2567  O   ASN   196      69.225 121.794  43.537  1.00  0.00           O  
ATOM   2568  N   GLN   197      71.035 120.664  42.812  1.00  0.00           N  
ATOM   2569  H   GLN   197      71.647 119.882  42.996  1.00  0.00           H  
ATOM   2570  CA  GLN   197      71.441 121.622  41.762  1.00  0.00           C  
ATOM   2571  HA  GLN   197      71.581 122.554  42.310  1.00  0.00           H  
ATOM   2572  CB  GLN   197      72.860 121.240  41.212  1.00  0.00           C  
ATOM   2573  HB2 GLN   197      73.195 122.150  40.714  1.00  0.00           H  
ATOM   2574  HB3 GLN   197      73.552 121.081  42.038  1.00  0.00           H  
ATOM   2575  CG  GLN   197      72.988 120.065  40.151  1.00  0.00           C  
ATOM   2576  HG2 GLN   197      73.262 119.253  40.824  1.00  0.00           H  
ATOM   2577  HG3 GLN   197      72.079 119.836  39.595  1.00  0.00           H  
ATOM   2578  CD  GLN   197      74.180 120.168  39.159  1.00  0.00           C  
ATOM   2579  OE1 GLN   197      75.147 120.836  39.465  1.00  0.00           O  
ATOM   2580  NE2 GLN   197      74.170 119.508  38.079  1.00  0.00           N  
ATOM   2581 HE21 GLN   197      73.433 118.830  37.943  1.00  0.00           H  
ATOM   2582 HE22 GLN   197      74.994 119.572  37.497  1.00  0.00           H  
ATOM   2583  C   GLN   197      70.320 121.832  40.694  1.00  0.00           C  
ATOM   2584  O   GLN   197      69.720 120.883  40.268  1.00  0.00           O  
ATOM   2585  N   ASP   198      70.269 123.021  40.093  1.00  0.00           N  
ATOM   2586  H   ASP   198      70.981 123.690  40.347  1.00  0.00           H  
ATOM   2587  CA  ASP   198      69.705 123.253  38.754  1.00  0.00           C  
ATOM   2588  HA  ASP   198      68.849 122.583  38.839  1.00  0.00           H  
ATOM   2589  CB  ASP   198      69.176 124.643  38.576  1.00  0.00           C  
ATOM   2590  HB2 ASP   198      70.039 125.306  38.515  1.00  0.00           H  
ATOM   2591  HB3 ASP   198      68.464 124.658  37.751  1.00  0.00           H  
ATOM   2592  CG  ASP   198      68.266 125.105  39.719  1.00  0.00           C  
ATOM   2593  OD1 ASP   198      68.166 126.345  39.928  1.00  0.00           O  
ATOM   2594  OD2 ASP   198      67.670 124.233  40.400  1.00  0.00           O  
ATOM   2595  C   ASP   198      70.650 122.804  37.654  1.00  0.00           C  
ATOM   2596  O   ASP   198      71.852 123.142  37.660  1.00  0.00           O  
ATOM   2597  N   GLN   199      70.171 122.212  36.547  1.00  0.00           N  
ATOM   2598  H   GLN   199      69.169 122.082  36.523  1.00  0.00           H  
ATOM   2599  CA  GLN   199      70.944 121.722  35.401  1.00  0.00           C  
ATOM   2600  HA  GLN   199      71.744 122.432  35.188  1.00  0.00           H  
ATOM   2601  CB  GLN   199      71.645 120.388  35.790  1.00  0.00           C  
ATOM   2602  HB2 GLN   199      72.052 120.333  36.799  1.00  0.00           H  
ATOM   2603  HB3 GLN   199      70.890 119.607  35.699  1.00  0.00           H  
ATOM   2604  CG  GLN   199      72.693 120.163  34.722  1.00  0.00           C  
ATOM   2605  HG2 GLN   199      72.117 120.203  33.797  1.00  0.00           H  
ATOM   2606  HG3 GLN   199      73.425 120.960  34.851  1.00  0.00           H  
ATOM   2607  CD  GLN   199      73.266 118.772  34.769  1.00  0.00           C  
ATOM   2608  OE1 GLN   199      72.871 117.771  35.391  1.00  0.00           O  
ATOM   2609  NE2 GLN   199      74.344 118.623  34.078  1.00  0.00           N  
ATOM   2610 HE21 GLN   199      74.677 119.327  33.436  1.00  0.00           H  
ATOM   2611 HE22 GLN   199      74.791 117.719  34.134  1.00  0.00           H  
ATOM   2612  C   GLN   199      69.945 121.595  34.200  1.00  0.00           C  
ATOM   2613  O   GLN   199      68.886 121.020  34.383  1.00  0.00           O  
ATOM   2614  N   SER   200      70.187 122.107  32.990  1.00  0.00           N  
ATOM   2615  H   SER   200      69.331 121.996  32.465  1.00  0.00           H  
ATOM   2616  CA  SER   200      71.371 122.850  32.416  1.00  0.00           C  
ATOM   2617  HA  SER   200      72.334 122.370  32.590  1.00  0.00           H  
ATOM   2618  CB  SER   200      71.264 122.836  30.938  1.00  0.00           C  
ATOM   2619  HB2 SER   200      72.076 123.402  30.482  1.00  0.00           H  
ATOM   2620  HB3 SER   200      71.361 121.822  30.548  1.00  0.00           H  
ATOM   2621  OG  SER   200      70.025 123.298  30.407  1.00  0.00           O  
ATOM   2622  HG  SER   200      69.593 122.598  29.911  1.00  0.00           H  
ATOM   2623  C   SER   200      71.434 124.218  33.005  1.00  0.00           C  
ATOM   2624  O   SER   200      72.345 124.503  33.802  1.00  0.00           O  
ATOM   2625  N   GLY   201      70.399 125.027  32.800  1.00  0.00           N  
ATOM   2626  H   GLY   201      69.616 124.762  32.220  1.00  0.00           H  
ATOM   2627  CA  GLY   201      70.200 126.233  33.566  1.00  0.00           C  
ATOM   2628  HA2 GLY   201      71.190 126.686  33.619  1.00  0.00           H  
ATOM   2629  HA3 GLY   201      69.579 126.902  32.970  1.00  0.00           H  
ATOM   2630  C   GLY   201      69.594 126.122  34.952  1.00  0.00           C  
ATOM   2631  O   GLY   201      69.229 124.990  35.316  1.00  0.00           O  
ATOM   2632  N   GLY   202      69.693 127.059  35.904  1.00  0.00           N  
ATOM   2633  H   GLY   202      69.248 126.839  36.784  1.00  0.00           H  
ATOM   2634  CA  GLY   202      70.342 128.375  35.712  1.00  0.00           C  
ATOM   2635  HA2 GLY   202      70.589 128.756  36.703  1.00  0.00           H  
ATOM   2636  HA3 GLY   202      71.251 128.248  35.125  1.00  0.00           H  
ATOM   2637  C   GLY   202      69.305 129.375  35.062  1.00  0.00           C  
ATOM   2638  O   GLY   202      68.348 129.008  34.447  1.00  0.00           O  
ATOM   2639  N   GLY   203      69.605 130.679  35.007  1.00  0.00           N  
ATOM   2640  H   GLY   203      68.885 131.257  34.596  1.00  0.00           H  
ATOM   2641  CA  GLY   203      70.915 131.360  35.263  1.00  0.00           C  
ATOM   2642  HA2 GLY   203      70.852 132.434  35.084  1.00  0.00           H  
ATOM   2643  HA3 GLY   203      71.215 131.251  36.305  1.00  0.00           H  
ATOM   2644  C   GLY   203      71.961 130.901  34.308  1.00  0.00           C  
ATOM   2645  O   GLY   203      71.688 130.152  33.391  1.00  0.00           O  
ATOM   2646  N   GLY   204      73.169 131.358  34.506  1.00  0.00           N  
ATOM   2647  H   GLY   204      73.273 132.141  35.135  1.00  0.00           H  
ATOM   2648  CA  GLY   204      74.345 131.106  33.545  1.00  0.00           C  
ATOM   2649  HA2 GLY   204      75.261 130.995  34.126  1.00  0.00           H  
ATOM   2650  HA3 GLY   204      74.257 130.178  32.980  1.00  0.00           H  
ATOM   2651  C   GLY   204      74.385 132.181  32.421  1.00  0.00           C  
ATOM   2652  O   GLY   204      73.365 132.537  31.838  1.00  0.00           O  
ATOM   2653  N   SER   205      75.518 132.772  31.975  1.00  0.00           N  
ATOM   2654  H   SER   205      75.310 133.456  31.262  1.00  0.00           H  
ATOM   2655  CA  SER   205      76.825 132.494  32.367  1.00  0.00           C  
ATOM   2656  HA  SER   205      76.901 132.190  33.411  1.00  0.00           H  
ATOM   2657  CB  SER   205      77.197 131.200  31.594  1.00  0.00           C  
ATOM   2658  HB2 SER   205      76.330 130.550  31.474  1.00  0.00           H  
ATOM   2659  HB3 SER   205      77.584 131.495  30.619  1.00  0.00           H  
ATOM   2660  OG  SER   205      78.090 130.522  32.346  1.00  0.00           O  
ATOM   2661  HG  SER   205      78.565 129.888  31.805  1.00  0.00           H  
ATOM   2662  C   SER   205      77.803 133.604  32.036  1.00  0.00           C  
ATOM   2663  O   SER   205      77.698 134.168  30.933  1.00  0.00           O  
ATOM   2664  N   GLY   206      78.769 133.975  32.916  1.00  0.00           N  
ATOM   2665  H   GLY   206      78.831 133.384  33.733  1.00  0.00           H  
ATOM   2666  CA  GLY   206      79.988 134.688  32.443  1.00  0.00           C  
ATOM   2667  HA2 GLY   206      79.706 135.681  32.094  1.00  0.00           H  
ATOM   2668  HA3 GLY   206      80.718 134.781  33.246  1.00  0.00           H  
ATOM   2669  C   GLY   206      80.883 134.026  31.353  1.00  0.00           C  
ATOM   2670  O   GLY   206      80.597 132.967  30.802  1.00  0.00           O  
ATOM   2671  N   GLY   207      82.016 134.611  30.990  1.00  0.00           N  
ATOM   2672  H   GLY   207      82.578 134.144  30.293  1.00  0.00           H  
ATOM   2673  CA  GLY   207      82.497 135.955  31.316  1.00  0.00           C  
ATOM   2674  HA2 GLY   207      83.006 136.378  30.450  1.00  0.00           H  
ATOM   2675  HA3 GLY   207      81.611 136.550  31.539  1.00  0.00           H  
ATOM   2676  C   GLY   207      83.483 136.113  32.465  1.00  0.00           C  
ATOM   2677  O   GLY   207      83.759 137.242  32.782  1.00  0.00           O  
ATOM   2678  N   TYR   208      83.962 135.147  33.102  1.00  0.00           N  
ATOM   2679  H   TYR   208      83.654 134.207  32.902  1.00  0.00           H  
ATOM   2680  CA  TYR   208      85.060 135.329  34.140  1.00  0.00           C  
ATOM   2681  HA  TYR   208      84.907 136.218  34.751  1.00  0.00           H  
ATOM   2682  CB  TYR   208      85.095 134.043  35.093  1.00  0.00           C  
ATOM   2683  HB2 TYR   208      84.061 133.878  35.396  1.00  0.00           H  
ATOM   2684  HB3 TYR   208      85.143 133.158  34.459  1.00  0.00           H  
ATOM   2685  CG  TYR   208      86.021 134.165  36.199  1.00  0.00           C  
ATOM   2686  CD1 TYR   208      85.734 134.918  37.358  1.00  0.00           C  
ATOM   2687  HD1 TYR   208      85.024 135.721  37.230  1.00  0.00           H  
ATOM   2688  CE1 TYR   208      86.571 134.839  38.463  1.00  0.00           C  
ATOM   2689  HE1 TYR   208      86.243 135.371  39.344  1.00  0.00           H  
ATOM   2690  CZ  TYR   208      87.602 133.891  38.432  1.00  0.00           C  
ATOM   2691  OH  TYR   208      88.402 133.816  39.549  1.00  0.00           O  
ATOM   2692  HH  TYR   208      88.377 134.600  40.102  1.00  0.00           H  
ATOM   2693  CE2 TYR   208      87.924 133.085  37.345  1.00  0.00           C  
ATOM   2694  HE2 TYR   208      88.743 132.387  37.439  1.00  0.00           H  
ATOM   2695  CD2 TYR   208      87.160 133.296  36.183  1.00  0.00           C  
ATOM   2696  HD2 TYR   208      87.424 132.625  35.379  1.00  0.00           H  
ATOM   2697  C   TYR   208      86.449 135.538  33.431  1.00  0.00           C  
ATOM   2698  O   TYR   208      86.874 134.863  32.466  1.00  0.00           O  
ATOM   2699  N   GLY   209      87.277 136.462  33.994  1.00  0.00           N  
ATOM   2700  H   GLY   209      86.872 137.070  34.693  1.00  0.00           H  
ATOM   2701  CA  GLY   209      88.655 136.725  33.574  1.00  0.00           C  
ATOM   2702  HA2 GLY   209      89.111 135.777  33.291  1.00  0.00           H  
ATOM   2703  HA3 GLY   209      88.617 137.427  32.741  1.00  0.00           H  
ATOM   2704  C   GLY   209      89.560 137.434  34.620  1.00  0.00           C  
ATOM   2705  O   GLY   209      89.121 138.322  35.373  1.00  0.00           O  
ATOM   2706  N   GLN   210      90.881 137.134  34.690  1.00  0.00           N  
ATOM   2707  H   GLN   210      91.372 137.706  35.362  1.00  0.00           H  
ATOM   2708  CA  GLN   210      91.634 136.088  34.053  1.00  0.00           C  
ATOM   2709  HA  GLN   210      92.684 136.340  34.197  1.00  0.00           H  
ATOM   2710  CB  GLN   210      91.536 134.749  34.836  1.00  0.00           C  
ATOM   2711  HB2 GLN   210      90.566 134.261  34.740  1.00  0.00           H  
ATOM   2712  HB3 GLN   210      92.099 133.977  34.312  1.00  0.00           H  
ATOM   2713  CG  GLN   210      92.030 134.770  36.314  1.00  0.00           C  
ATOM   2714  HG2 GLN   210      93.080 135.059  36.263  1.00  0.00           H  
ATOM   2715  HG3 GLN   210      91.458 135.536  36.838  1.00  0.00           H  
ATOM   2716  CD  GLN   210      91.847 133.542  37.186  1.00  0.00           C  
ATOM   2717  OE1 GLN   210      91.696 132.484  36.642  1.00  0.00           O  
ATOM   2718  NE2 GLN   210      91.951 133.572  38.502  1.00  0.00           N  
ATOM   2719 HE21 GLN   210      91.878 132.739  39.069  1.00  0.00           H  
ATOM   2720 HE22 GLN   210      92.305 134.406  38.947  1.00  0.00           H  
ATOM   2721  C   GLN   210      91.467 135.976  32.508  1.00  0.00           C  
ATOM   2722  O   GLN   210      91.221 137.025  31.911  1.00  0.00           O  
ATOM   2723  N   GLN   211      91.731 134.862  31.813  1.00  0.00           N  
ATOM   2724  H   GLN   211      92.090 134.071  32.328  1.00  0.00           H  
ATOM   2725  CA  GLN   211      91.716 134.734  30.291  1.00  0.00           C  
ATOM   2726  HA  GLN   211      91.605 133.654  30.195  1.00  0.00           H  
ATOM   2727  CB  GLN   211      90.512 135.330  29.487  1.00  0.00           C  
ATOM   2728  HB2 GLN   211      90.662 136.378  29.228  1.00  0.00           H  
ATOM   2729  HB3 GLN   211      90.650 134.886  28.502  1.00  0.00           H  
ATOM   2730  CG  GLN   211      89.102 135.086  29.943  1.00  0.00           C  
ATOM   2731  HG2 GLN   211      88.980 134.005  30.009  1.00  0.00           H  
ATOM   2732  HG3 GLN   211      89.091 135.423  30.979  1.00  0.00           H  
ATOM   2733  CD  GLN   211      87.943 135.842  29.204  1.00  0.00           C  
ATOM   2734  OE1 GLN   211      88.008 136.520  28.144  1.00  0.00           O  
ATOM   2735  NE2 GLN   211      86.872 136.010  29.925  1.00  0.00           N  
ATOM   2736 HE21 GLN   211      86.897 135.821  30.917  1.00  0.00           H  
ATOM   2737 HE22 GLN   211      86.019 136.225  29.429  1.00  0.00           H  
ATOM   2738  C   GLN   211      93.052 135.102  29.710  1.00  0.00           C  
ATOM   2739  O   GLN   211      93.170 135.750  28.662  1.00  0.00           O  
ATOM   2740  N   ASP   212      94.078 134.713  30.412  1.00  0.00           N  
ATOM   2741  H   ASP   212      93.969 134.235  31.295  1.00  0.00           H  
ATOM   2742  CA  ASP   212      95.484 135.227  30.135  1.00  0.00           C  
ATOM   2743  HA  ASP   212      95.446 136.313  30.225  1.00  0.00           H  
ATOM   2744  CB  ASP   212      96.380 134.699  31.312  1.00  0.00           C  
ATOM   2745  HB2 ASP   212      96.217 133.622  31.321  1.00  0.00           H  
ATOM   2746  HB3 ASP   212      97.412 134.995  31.122  1.00  0.00           H  
ATOM   2747  CG  ASP   212      96.036 135.304  32.658  1.00  0.00           C  
ATOM   2748  OD1 ASP   212      96.182 134.517  33.644  1.00  0.00           O  
ATOM   2749  OD2 ASP   212      95.871 136.506  32.958  1.00  0.00           O  
ATOM   2750  C   ASP   212      95.951 134.679  28.741  1.00  0.00           C  
ATOM   2751  O   ASP   212      95.486 133.657  28.214  1.00  0.00           O  
ATOM   2752  N   ARG   213      96.915 135.409  28.150  1.00  0.00           N  
ATOM   2753  H   ARG   213      97.094 136.346  28.483  1.00  0.00           H  
ATOM   2754  CA  ARG   213      97.710 134.954  26.998  1.00  0.00           C  
ATOM   2755  HA  ARG   213      97.128 134.700  26.112  1.00  0.00           H  
ATOM   2756  CB  ARG   213      98.728 136.070  26.653  1.00  0.00           C  
ATOM   2757  HB2 ARG   213      99.166 135.753  25.707  1.00  0.00           H  
ATOM   2758  HB3 ARG   213      98.359 137.095  26.694  1.00  0.00           H  
ATOM   2759  CG  ARG   213      99.890 135.986  27.742  1.00  0.00           C  
ATOM   2760  HG2 ARG   213      99.469 135.861  28.740  1.00  0.00           H  
ATOM   2761  HG3 ARG   213     100.492 135.118  27.474  1.00  0.00           H  
ATOM   2762  CD  ARG   213     100.774 137.190  27.669  1.00  0.00           C  
ATOM   2763  HD2 ARG   213     101.106 137.476  26.671  1.00  0.00           H  
ATOM   2764  HD3 ARG   213     100.226 138.103  27.903  1.00  0.00           H  
ATOM   2765  NE  ARG   213     101.967 137.039  28.551  1.00  0.00           N  
ATOM   2766  HE  ARG   213     101.955 137.608  29.385  1.00  0.00           H  
ATOM   2767  CZ  ARG   213     103.022 136.342  28.257  1.00  0.00           C  
ATOM   2768  NH1 ARG   213     103.065 135.509  27.259  1.00  0.00           N  
ATOM   2769 HH11 ARG   213     103.902 134.989  27.036  1.00  0.00           H  
ATOM   2770 HH12 ARG   213     102.275 135.296  26.667  1.00  0.00           H  
ATOM   2771  NH2 ARG   213     104.018 136.355  29.089  1.00  0.00           N  
ATOM   2772 HH21 ARG   213     104.873 135.877  28.845  1.00  0.00           H  
ATOM   2773 HH22 ARG   213     103.884 136.776  29.998  1.00  0.00           H  
ATOM   2774  C   ARG   213      98.286 133.581  27.255  1.00  0.00           C  
ATOM   2775  O   ARG   213      98.584 133.282  28.395  1.00  0.00           O  
ATOM   2776  N   GLY   214      98.570 132.740  26.263  1.00  0.00           N  
ATOM   2777  H   GLY   214      98.979 131.855  26.526  1.00  0.00           H  
ATOM   2778  CA  GLY   214      98.321 132.827  24.796  1.00  0.00           C  
ATOM   2779  HA2 GLY   214      97.238 132.750  24.700  1.00  0.00           H  
ATOM   2780  HA3 GLY   214      98.612 133.816  24.441  1.00  0.00           H  
ATOM   2781  C   GLY   214      99.083 131.798  24.043  1.00  0.00           C  
ATOM   2782  O   GLY   214     100.350 131.810  24.107  1.00  0.00           O  
ATOM   2783  OXT GLY   214      98.405 130.956  23.315  1.00  0.00           O  
TER    2784      GLY   214 
END   
