# Supplementary material for: Visualization of oligomerization, clustering, and density transition of intrinsically disordered proteins
Source: Natl Sci Rev. 2026 Feb 14;13(7):nwag107. doi: 10.1093/nsr/nwag107 (PMC13114874; doi:10.1093/nsr/nwag107)
Supplement: nwag107_Supplemental_Files [file nwag107_supplemental_files.zip › SI-MD-Structures/MD-Sturctures/frame260.pdb]

CRYST1  135.050  149.208  136.813  90.00  90.00  90.00               1
ATOM      1  N   MET     1      37.128 107.531 105.988  1.00  0.00           N  
ATOM      2  H1  MET     1      37.288 107.478 106.984  1.00  0.00           H  
ATOM      3  H2  MET     1      37.142 108.488 105.666  1.00  0.00           H  
ATOM      4  H3  MET     1      36.190 107.158 105.965  1.00  0.00           H  
ATOM      5  CA  MET     1      37.957 106.712 105.075  1.00  0.00           C  
ATOM      6  HA  MET     1      38.994 106.961 105.300  1.00  0.00           H  
ATOM      7  CB  MET     1      37.679 105.243 105.335  1.00  0.00           C  
ATOM      8  HB2 MET     1      36.626 104.968 105.281  1.00  0.00           H  
ATOM      9  HB3 MET     1      38.241 104.752 104.541  1.00  0.00           H  
ATOM     10  CG  MET     1      38.287 104.815 106.655  1.00  0.00           C  
ATOM     11  HG2 MET     1      39.206 105.371 106.841  1.00  0.00           H  
ATOM     12  HG3 MET     1      37.677 105.103 107.511  1.00  0.00           H  
ATOM     13  SD  MET     1      38.680 103.073 106.498  1.00  0.00           S  
ATOM     14  CE  MET     1      37.027 102.418 106.145  1.00  0.00           C  
ATOM     15  HE1 MET     1      37.150 101.363 106.388  1.00  0.00           H  
ATOM     16  HE2 MET     1      36.297 102.817 106.850  1.00  0.00           H  
ATOM     17  HE3 MET     1      36.667 102.537 105.123  1.00  0.00           H  
ATOM     18  C   MET     1      37.795 107.138 103.619  1.00  0.00           C  
ATOM     19  O   MET     1      36.642 107.141 103.154  1.00  0.00           O  
ATOM     20  N   ALA     2      38.805 107.649 102.845  1.00  0.00           N  
ATOM     21  H   ALA     2      38.562 107.816 101.879  1.00  0.00           H  
ATOM     22  CA  ALA     2      40.230 107.911 103.111  1.00  0.00           C  
ATOM     23  HA  ALA     2      40.678 108.418 102.256  1.00  0.00           H  
ATOM     24  CB  ALA     2      40.412 109.038 104.144  1.00  0.00           C  
ATOM     25  HB1 ALA     2      41.467 109.307 104.194  1.00  0.00           H  
ATOM     26  HB2 ALA     2      39.878 109.923 103.798  1.00  0.00           H  
ATOM     27  HB3 ALA     2      40.075 108.757 105.142  1.00  0.00           H  
ATOM     28  C   ALA     2      41.015 106.614 103.531  1.00  0.00           C  
ATOM     29  O   ALA     2      40.846 106.137 104.656  1.00  0.00           O  
ATOM     30  N   SER     3      41.760 105.817 102.717  1.00  0.00           N  
ATOM     31  H   SER     3      42.130 105.020 103.215  1.00  0.00           H  
ATOM     32  CA  SER     3      41.900 105.995 101.247  1.00  0.00           C  
ATOM     33  HA  SER     3      40.914 106.235 100.849  1.00  0.00           H  
ATOM     34  CB  SER     3      42.929 107.151 100.976  1.00  0.00           C  
ATOM     35  HB2 SER     3      42.788 108.009 101.633  1.00  0.00           H  
ATOM     36  HB3 SER     3      43.941 106.856 101.255  1.00  0.00           H  
ATOM     37  OG  SER     3      43.046 107.508  99.645  1.00  0.00           O  
ATOM     38  HG  SER     3      43.670 106.878  99.278  1.00  0.00           H  
ATOM     39  C   SER     3      42.374 104.757 100.532  1.00  0.00           C  
ATOM     40  O   SER     3      43.375 104.217 101.044  1.00  0.00           O  
ATOM     41  N   ASN     4      41.800 104.494  99.365  1.00  0.00           N  
ATOM     42  H   ASN     4      40.991 105.040  99.104  1.00  0.00           H  
ATOM     43  CA  ASN     4      42.076 103.255  98.600  1.00  0.00           C  
ATOM     44  HA  ASN     4      41.700 102.428  99.204  1.00  0.00           H  
ATOM     45  CB  ASN     4      41.354 103.368  97.177  1.00  0.00           C  
ATOM     46  HB2 ASN     4      41.740 104.192  96.576  1.00  0.00           H  
ATOM     47  HB3 ASN     4      41.537 102.526  96.510  1.00  0.00           H  
ATOM     48  CG  ASN     4      39.803 103.377  97.356  1.00  0.00           C  
ATOM     49  OD1 ASN     4      39.274 102.405  97.848  1.00  0.00           O  
ATOM     50  ND2 ASN     4      38.940 104.324  96.927  1.00  0.00           N  
ATOM     51 HD21 ASN     4      37.958 104.221  97.138  1.00  0.00           H  
ATOM     52 HD22 ASN     4      39.380 105.135  96.516  1.00  0.00           H  
ATOM     53  C   ASN     4      43.591 102.906  98.296  1.00  0.00           C  
ATOM     54  O   ASN     4      44.483 103.733  98.348  1.00  0.00           O  
ATOM     55  N   ASP     5      43.936 101.713  97.890  1.00  0.00           N  
ATOM     56  H   ASP     5      44.857 101.659  97.478  1.00  0.00           H  
ATOM     57  CA  ASP     5      43.267 100.485  98.159  1.00  0.00           C  
ATOM     58  HA  ASP     5      42.240 100.579  97.804  1.00  0.00           H  
ATOM     59  CB  ASP     5      43.950  99.351  97.336  1.00  0.00           C  
ATOM     60  HB2 ASP     5      44.975  99.203  97.676  1.00  0.00           H  
ATOM     61  HB3 ASP     5      43.518  98.358  97.459  1.00  0.00           H  
ATOM     62  CG  ASP     5      43.986  99.647  95.799  1.00  0.00           C  
ATOM     63  OD1 ASP     5      42.904 100.029  95.319  1.00  0.00           O  
ATOM     64  OD2 ASP     5      44.997  99.545  95.100  1.00  0.00           O  
ATOM     65  C   ASP     5      43.280 100.098  99.665  1.00  0.00           C  
ATOM     66  O   ASP     5      44.136 100.457 100.480  1.00  0.00           O  
ATOM     67  N   TYR     6      42.283  99.421 100.135  1.00  0.00           N  
ATOM     68  H   TYR     6      41.437  99.294  99.599  1.00  0.00           H  
ATOM     69  CA  TYR     6      42.229  98.884 101.499  1.00  0.00           C  
ATOM     70  HA  TYR     6      42.945  99.355 102.173  1.00  0.00           H  
ATOM     71  CB  TYR     6      40.838  99.188 102.073  1.00  0.00           C  
ATOM     72  HB2 TYR     6      40.145  98.524 101.556  1.00  0.00           H  
ATOM     73  HB3 TYR     6      40.808  98.934 103.132  1.00  0.00           H  
ATOM     74  CG  TYR     6      40.422 100.574 102.051  1.00  0.00           C  
ATOM     75  CD1 TYR     6      39.661 101.037 100.993  1.00  0.00           C  
ATOM     76  HD1 TYR     6      39.340 100.388 100.192  1.00  0.00           H  
ATOM     77  CE1 TYR     6      39.083 102.325 101.050  1.00  0.00           C  
ATOM     78  HE1 TYR     6      38.435 102.589 100.227  1.00  0.00           H  
ATOM     79  CZ  TYR     6      39.462 103.258 102.009  1.00  0.00           C  
ATOM     80  OH  TYR     6      38.925 104.456 101.966  1.00  0.00           O  
ATOM     81  HH  TYR     6      38.126 104.505 101.435  1.00  0.00           H  
ATOM     82  CE2 TYR     6      40.253 102.718 103.083  1.00  0.00           C  
ATOM     83  HE2 TYR     6      40.199 103.356 103.953  1.00  0.00           H  
ATOM     84  CD2 TYR     6      40.650 101.413 103.134  1.00  0.00           C  
ATOM     85  HD2 TYR     6      41.167 100.985 103.980  1.00  0.00           H  
ATOM     86  C   TYR     6      42.410  97.356 101.472  1.00  0.00           C  
ATOM     87  O   TYR     6      42.236  96.712 102.485  1.00  0.00           O  
ATOM     88  N   THR     7      42.571  96.693 100.280  1.00  0.00           N  
ATOM     89  H   THR     7      42.648  97.323  99.494  1.00  0.00           H  
ATOM     90  CA  THR     7      42.617  95.259 100.093  1.00  0.00           C  
ATOM     91  HA  THR     7      43.468  95.089 100.753  1.00  0.00           H  
ATOM     92  CB  THR     7      41.378  94.428 100.546  1.00  0.00           C  
ATOM     93  HB  THR     7      41.046  94.811 101.511  1.00  0.00           H  
ATOM     94  CG2 THR     7      40.140  94.489  99.624  1.00  0.00           C  
ATOM     95 HG21 THR     7      40.379  94.171  98.610  1.00  0.00           H  
ATOM     96 HG22 THR     7      39.344  93.855 100.015  1.00  0.00           H  
ATOM     97 HG23 THR     7      39.790  95.521  99.601  1.00  0.00           H  
ATOM     98  OG1 THR     7      41.649  93.040 100.733  1.00  0.00           O  
ATOM     99  HG1 THR     7      42.195  92.911 101.512  1.00  0.00           H  
ATOM    100  C   THR     7      43.075  94.899  98.655  1.00  0.00           C  
ATOM    101  O   THR     7      43.400  95.781  97.771  1.00  0.00           O  
ATOM    102  N   GLN     8      43.190  93.621  98.269  1.00  0.00           N  
ATOM    103  H   GLN     8      42.969  92.985  99.022  1.00  0.00           H  
ATOM    104  CA  GLN     8      43.525  92.994  96.978  1.00  0.00           C  
ATOM    105  HA  GLN     8      44.415  93.587  96.766  1.00  0.00           H  
ATOM    106  CB  GLN     8      43.862  91.539  97.281  1.00  0.00           C  
ATOM    107  HB2 GLN     8      44.159  91.027  96.366  1.00  0.00           H  
ATOM    108  HB3 GLN     8      44.766  91.486  97.887  1.00  0.00           H  
ATOM    109  CG  GLN     8      42.683  90.769  97.985  1.00  0.00           C  
ATOM    110  HG2 GLN     8      42.415  91.347  98.870  1.00  0.00           H  
ATOM    111  HG3 GLN     8      41.800  90.571  97.378  1.00  0.00           H  
ATOM    112  CD  GLN     8      43.137  89.433  98.448  1.00  0.00           C  
ATOM    113  OE1 GLN     8      44.158  88.900  98.006  1.00  0.00           O  
ATOM    114  NE2 GLN     8      42.384  88.763  99.272  1.00  0.00           N  
ATOM    115 HE21 GLN     8      41.510  89.119  99.630  1.00  0.00           H  
ATOM    116 HE22 GLN     8      42.677  87.832  99.531  1.00  0.00           H  
ATOM    117  C   GLN     8      42.432  93.232  95.969  1.00  0.00           C  
ATOM    118  O   GLN     8      41.227  93.091  96.282  1.00  0.00           O  
ATOM    119  N   GLN     9      42.685  93.449  94.640  1.00  0.00           N  
ATOM    120  H   GLN     9      42.098  93.139  93.878  1.00  0.00           H  
ATOM    121  CA  GLN     9      43.866  93.979  93.947  1.00  0.00           C  
ATOM    122  HA  GLN     9      43.759  93.905  92.865  1.00  0.00           H  
ATOM    123  CB  GLN     9      44.051  95.487  94.269  1.00  0.00           C  
ATOM    124  HB2 GLN     9      44.445  95.663  95.270  1.00  0.00           H  
ATOM    125  HB3 GLN     9      44.740  95.883  93.523  1.00  0.00           H  
ATOM    126  CG  GLN     9      42.823  96.456  94.110  1.00  0.00           C  
ATOM    127  HG2 GLN     9      41.882  95.922  94.240  1.00  0.00           H  
ATOM    128  HG3 GLN     9      42.911  97.177  94.923  1.00  0.00           H  
ATOM    129  CD  GLN     9      42.768  97.178  92.787  1.00  0.00           C  
ATOM    130  OE1 GLN     9      42.433  96.648  91.742  1.00  0.00           O  
ATOM    131  NE2 GLN     9      43.000  98.486  92.727  1.00  0.00           N  
ATOM    132 HE21 GLN     9      43.168  99.016  93.570  1.00  0.00           H  
ATOM    133 HE22 GLN     9      43.005  98.874  91.795  1.00  0.00           H  
ATOM    134  C   GLN     9      45.203  93.246  94.191  1.00  0.00           C  
ATOM    135  O   GLN     9      46.207  93.737  94.765  1.00  0.00           O  
ATOM    136  N   ALA    10      45.370  91.947  93.943  1.00  0.00           N  
ATOM    137  H   ALA    10      46.302  91.592  94.104  1.00  0.00           H  
ATOM    138  CA  ALA    10      44.538  90.893  93.309  1.00  0.00           C  
ATOM    139  HA  ALA    10      43.516  91.143  93.592  1.00  0.00           H  
ATOM    140  CB  ALA    10      44.542  91.151  91.787  1.00  0.00           C  
ATOM    141  HB1 ALA    10      43.901  92.005  91.568  1.00  0.00           H  
ATOM    142  HB2 ALA    10      45.545  91.340  91.405  1.00  0.00           H  
ATOM    143  HB3 ALA    10      44.188  90.302  91.202  1.00  0.00           H  
ATOM    144  C   ALA    10      44.896  89.469  93.565  1.00  0.00           C  
ATOM    145  O   ALA    10      46.015  89.052  93.867  1.00  0.00           O  
ATOM    146  N   THR    11      43.841  88.669  93.565  1.00  0.00           N  
ATOM    147  H   THR    11      42.911  89.050  93.467  1.00  0.00           H  
ATOM    148  CA  THR    11      43.951  87.158  93.416  1.00  0.00           C  
ATOM    149  HA  THR    11      44.912  86.880  92.984  1.00  0.00           H  
ATOM    150  CB  THR    11      44.138  86.434  94.791  1.00  0.00           C  
ATOM    151  HB  THR    11      45.090  86.792  95.183  1.00  0.00           H  
ATOM    152  CG2 THR    11      43.165  86.755  95.902  1.00  0.00           C  
ATOM    153 HG21 THR    11      43.364  87.784  96.201  1.00  0.00           H  
ATOM    154 HG22 THR    11      42.206  86.761  95.383  1.00  0.00           H  
ATOM    155 HG23 THR    11      43.171  85.995  96.683  1.00  0.00           H  
ATOM    156  OG1 THR    11      44.312  85.006  94.578  1.00  0.00           O  
ATOM    157  HG1 THR    11      45.253  84.900  94.425  1.00  0.00           H  
ATOM    158  C   THR    11      42.822  86.576  92.502  1.00  0.00           C  
ATOM    159  O   THR    11      41.638  86.799  92.835  1.00  0.00           O  
ATOM    160  N   GLN    12      43.017  85.811  91.449  1.00  0.00           N  
ATOM    161  H   GLN    12      42.179  85.316  91.179  1.00  0.00           H  
ATOM    162  CA  GLN    12      44.341  85.511  90.876  1.00  0.00           C  
ATOM    163  HA  GLN    12      44.960  85.034  91.636  1.00  0.00           H  
ATOM    164  CB  GLN    12      44.304  84.460  89.721  1.00  0.00           C  
ATOM    165  HB2 GLN    12      45.278  84.316  89.254  1.00  0.00           H  
ATOM    166  HB3 GLN    12      44.047  83.480  90.122  1.00  0.00           H  
ATOM    167  CG  GLN    12      43.334  85.036  88.648  1.00  0.00           C  
ATOM    168  HG2 GLN    12      43.551  86.072  88.387  1.00  0.00           H  
ATOM    169  HG3 GLN    12      43.537  84.414  87.776  1.00  0.00           H  
ATOM    170  CD  GLN    12      41.859  84.765  88.897  1.00  0.00           C  
ATOM    171  OE1 GLN    12      41.354  84.022  89.729  1.00  0.00           O  
ATOM    172  NE2 GLN    12      41.087  85.292  87.995  1.00  0.00           N  
ATOM    173 HE21 GLN    12      40.079  85.231  87.961  1.00  0.00           H  
ATOM    174 HE22 GLN    12      41.495  85.837  87.249  1.00  0.00           H  
ATOM    175  C   GLN    12      45.057  86.822  90.445  1.00  0.00           C  
ATOM    176  O   GLN    12      44.545  87.920  90.491  1.00  0.00           O  
ATOM    177  N   SER    13      46.299  86.673  90.005  1.00  0.00           N  
ATOM    178  H   SER    13      46.693  85.748  89.912  1.00  0.00           H  
ATOM    179  CA  SER    13      47.209  87.814  89.673  1.00  0.00           C  
ATOM    180  HA  SER    13      47.341  88.480  90.526  1.00  0.00           H  
ATOM    181  CB  SER    13      48.667  87.286  89.455  1.00  0.00           C  
ATOM    182  HB2 SER    13      49.295  88.152  89.248  1.00  0.00           H  
ATOM    183  HB3 SER    13      48.992  86.784  90.366  1.00  0.00           H  
ATOM    184  OG  SER    13      48.622  86.436  88.323  1.00  0.00           O  
ATOM    185  HG  SER    13      49.548  86.192  88.257  1.00  0.00           H  
ATOM    186  C   SER    13      46.698  88.659  88.483  1.00  0.00           C  
ATOM    187  O   SER    13      45.928  88.221  87.599  1.00  0.00           O  
ATOM    188  N   TYR    14      47.230  89.866  88.340  1.00  0.00           N  
ATOM    189  H   TYR    14      48.036  90.035  88.924  1.00  0.00           H  
ATOM    190  CA  TYR    14      46.977  90.846  87.270  1.00  0.00           C  
ATOM    191  HA  TYR    14      46.909  90.327  86.314  1.00  0.00           H  
ATOM    192  CB  TYR    14      45.642  91.539  87.464  1.00  0.00           C  
ATOM    193  HB2 TYR    14      44.891  90.782  87.239  1.00  0.00           H  
ATOM    194  HB3 TYR    14      45.556  91.840  88.508  1.00  0.00           H  
ATOM    195  CG  TYR    14      45.396  92.644  86.454  1.00  0.00           C  
ATOM    196  CD1 TYR    14      44.654  92.304  85.312  1.00  0.00           C  
ATOM    197  HD1 TYR    14      44.266  91.298  85.255  1.00  0.00           H  
ATOM    198  CE1 TYR    14      44.332  93.299  84.364  1.00  0.00           C  
ATOM    199  HE1 TYR    14      43.668  93.124  83.530  1.00  0.00           H  
ATOM    200  CZ  TYR    14      44.707  94.643  84.564  1.00  0.00           C  
ATOM    201  OH  TYR    14      44.404  95.604  83.708  1.00  0.00           O  
ATOM    202  HH  TYR    14      44.187  95.170  82.879  1.00  0.00           H  
ATOM    203  CE2 TYR    14      45.475  94.940  85.703  1.00  0.00           C  
ATOM    204  HE2 TYR    14      45.729  95.941  86.017  1.00  0.00           H  
ATOM    205  CD2 TYR    14      45.851  93.940  86.550  1.00  0.00           C  
ATOM    206  HD2 TYR    14      46.451  94.258  87.390  1.00  0.00           H  
ATOM    207  C   TYR    14      48.133  91.864  87.258  1.00  0.00           C  
ATOM    208  O   TYR    14      48.587  92.230  88.312  1.00  0.00           O  
ATOM    209  N   GLY    15      48.614  92.432  86.107  1.00  0.00           N  
ATOM    210  H   GLY    15      49.271  93.186  86.251  1.00  0.00           H  
ATOM    211  CA  GLY    15      48.183  92.074  84.695  1.00  0.00           C  
ATOM    212  HA2 GLY    15      47.141  92.296  84.465  1.00  0.00           H  
ATOM    213  HA3 GLY    15      48.713  92.697  83.974  1.00  0.00           H  
ATOM    214  C   GLY    15      48.614  90.714  84.222  1.00  0.00           C  
ATOM    215  O   GLY    15      49.040  89.858  84.993  1.00  0.00           O  
ATOM    216  N   ALA    16      48.729  90.553  82.876  1.00  0.00           N  
ATOM    217  H   ALA    16      48.386  91.296  82.285  1.00  0.00           H  
ATOM    218  CA  ALA    16      48.986  89.229  82.217  1.00  0.00           C  
ATOM    219  HA  ALA    16      49.833  88.830  82.774  1.00  0.00           H  
ATOM    220  CB  ALA    16      47.860  88.164  82.460  1.00  0.00           C  
ATOM    221  HB1 ALA    16      47.505  88.019  83.480  1.00  0.00           H  
ATOM    222  HB2 ALA    16      47.091  88.529  81.779  1.00  0.00           H  
ATOM    223  HB3 ALA    16      48.327  87.227  82.155  1.00  0.00           H  
ATOM    224  C   ALA    16      49.417  89.361  80.725  1.00  0.00           C  
ATOM    225  O   ALA    16      49.057  88.521  79.900  1.00  0.00           O  
ATOM    226  N   TYR    17      50.298  90.379  80.344  1.00  0.00           N  
ATOM    227  H   TYR    17      50.618  91.023  81.052  1.00  0.00           H  
ATOM    228  CA  TYR    17      50.955  90.484  79.011  1.00  0.00           C  
ATOM    229  HA  TYR    17      50.117  90.426  78.317  1.00  0.00           H  
ATOM    230  CB  TYR    17      51.445  91.948  78.799  1.00  0.00           C  
ATOM    231  HB2 TYR    17      50.553  92.572  78.766  1.00  0.00           H  
ATOM    232  HB3 TYR    17      52.078  92.221  79.643  1.00  0.00           H  
ATOM    233  CG  TYR    17      52.315  92.204  77.596  1.00  0.00           C  
ATOM    234  CD1 TYR    17      53.779  92.245  77.742  1.00  0.00           C  
ATOM    235  HD1 TYR    17      54.233  91.922  78.667  1.00  0.00           H  
ATOM    236  CE1 TYR    17      54.599  92.647  76.691  1.00  0.00           C  
ATOM    237  HE1 TYR    17      55.663  92.764  76.837  1.00  0.00           H  
ATOM    238  CZ  TYR    17      53.942  93.064  75.480  1.00  0.00           C  
ATOM    239  OH  TYR    17      54.761  93.296  74.371  1.00  0.00           O  
ATOM    240  HH  TYR    17      55.356  94.029  74.543  1.00  0.00           H  
ATOM    241  CE2 TYR    17      52.533  92.886  75.234  1.00  0.00           C  
ATOM    242  HE2 TYR    17      52.112  93.044  74.252  1.00  0.00           H  
ATOM    243  CD2 TYR    17      51.708  92.536  76.353  1.00  0.00           C  
ATOM    244  HD2 TYR    17      50.638  92.406  76.283  1.00  0.00           H  
ATOM    245  C   TYR    17      51.910  89.315  78.661  1.00  0.00           C  
ATOM    246  O   TYR    17      52.843  89.176  79.413  1.00  0.00           O  
ATOM    247  N   PRO    18      51.725  88.525  77.585  1.00  0.00           N  
ATOM    248  CD  PRO    18      50.567  88.460  76.663  1.00  0.00           C  
ATOM    249  HD2 PRO    18      50.348  89.477  76.338  1.00  0.00           H  
ATOM    250  HD3 PRO    18      49.639  88.125  77.126  1.00  0.00           H  
ATOM    251  CG  PRO    18      50.987  87.530  75.622  1.00  0.00           C  
ATOM    252  HG2 PRO    18      51.585  88.060  74.881  1.00  0.00           H  
ATOM    253  HG3 PRO    18      50.157  86.983  75.174  1.00  0.00           H  
ATOM    254  CB  PRO    18      51.860  86.524  76.404  1.00  0.00           C  
ATOM    255  HB2 PRO    18      52.498  85.951  75.732  1.00  0.00           H  
ATOM    256  HB3 PRO    18      51.247  85.816  76.961  1.00  0.00           H  
ATOM    257  CA  PRO    18      52.647  87.385  77.350  1.00  0.00           C  
ATOM    258  HA  PRO    18      52.824  86.780  78.240  1.00  0.00           H  
ATOM    259  C   PRO    18      53.995  87.786  76.734  1.00  0.00           C  
ATOM    260  O   PRO    18      54.098  88.471  75.672  1.00  0.00           O  
ATOM    261  N   THR    19      54.999  87.423  77.517  1.00  0.00           N  
ATOM    262  H   THR    19      54.772  86.919  78.362  1.00  0.00           H  
ATOM    263  CA  THR    19      56.366  87.625  77.057  1.00  0.00           C  
ATOM    264  HA  THR    19      56.327  87.861  75.994  1.00  0.00           H  
ATOM    265  CB  THR    19      56.932  88.900  77.710  1.00  0.00           C  
ATOM    266  HB  THR    19      56.756  88.886  78.786  1.00  0.00           H  
ATOM    267  CG2 THR    19      58.434  89.160  77.299  1.00  0.00           C  
ATOM    268 HG21 THR    19      59.097  88.479  77.831  1.00  0.00           H  
ATOM    269 HG22 THR    19      58.486  88.967  76.227  1.00  0.00           H  
ATOM    270 HG23 THR    19      58.783  90.143  77.616  1.00  0.00           H  
ATOM    271  OG1 THR    19      56.228  90.043  77.174  1.00  0.00           O  
ATOM    272  HG1 THR    19      55.283  90.123  77.323  1.00  0.00           H  
ATOM    273  C   THR    19      57.274  86.353  77.305  1.00  0.00           C  
ATOM    274  O   THR    19      57.221  85.709  78.346  1.00  0.00           O  
ATOM    275  N   GLN    20      58.073  86.014  76.281  1.00  0.00           N  
ATOM    276  H   GLN    20      57.807  86.438  75.404  1.00  0.00           H  
ATOM    277  CA  GLN    20      59.235  85.133  76.279  1.00  0.00           C  
ATOM    278  HA  GLN    20      59.071  84.189  76.798  1.00  0.00           H  
ATOM    279  CB  GLN    20      59.926  84.941  74.879  1.00  0.00           C  
ATOM    280  HB2 GLN    20      60.074  85.919  74.419  1.00  0.00           H  
ATOM    281  HB3 GLN    20      60.903  84.460  74.927  1.00  0.00           H  
ATOM    282  CG  GLN    20      59.088  84.021  73.951  1.00  0.00           C  
ATOM    283  HG2 GLN    20      58.075  84.411  73.843  1.00  0.00           H  
ATOM    284  HG3 GLN    20      59.423  84.154  72.923  1.00  0.00           H  
ATOM    285  CD  GLN    20      59.089  82.591  74.314  1.00  0.00           C  
ATOM    286  OE1 GLN    20      59.857  82.163  75.173  1.00  0.00           O  
ATOM    287  NE2 GLN    20      58.333  81.750  73.645  1.00  0.00           N  
ATOM    288 HE21 GLN    20      57.950  82.083  72.772  1.00  0.00           H  
ATOM    289 HE22 GLN    20      58.400  80.777  73.907  1.00  0.00           H  
ATOM    290  C   GLN    20      60.333  85.779  77.263  1.00  0.00           C  
ATOM    291  O   GLN    20      60.640  86.963  77.181  1.00  0.00           O  
ATOM    292  N   PRO    21      60.916  84.976  78.203  1.00  0.00           N  
ATOM    293  CD  PRO    21      60.738  83.534  78.521  1.00  0.00           C  
ATOM    294  HD2 PRO    21      60.910  82.890  77.658  1.00  0.00           H  
ATOM    295  HD3 PRO    21      59.741  83.280  78.881  1.00  0.00           H  
ATOM    296  CG  PRO    21      61.783  83.096  79.550  1.00  0.00           C  
ATOM    297  HG2 PRO    21      62.626  82.691  78.989  1.00  0.00           H  
ATOM    298  HG3 PRO    21      61.419  82.402  80.309  1.00  0.00           H  
ATOM    299  CB  PRO    21      62.259  84.448  80.105  1.00  0.00           C  
ATOM    300  HB2 PRO    21      63.306  84.514  80.402  1.00  0.00           H  
ATOM    301  HB3 PRO    21      61.600  84.682  80.941  1.00  0.00           H  
ATOM    302  CA  PRO    21      62.037  85.493  78.967  1.00  0.00           C  
ATOM    303  HA  PRO    21      61.808  86.501  79.313  1.00  0.00           H  
ATOM    304  C   PRO    21      63.217  85.594  78.053  1.00  0.00           C  
ATOM    305  O   PRO    21      63.801  84.583  77.691  1.00  0.00           O  
ATOM    306  N   GLY    22      63.616  86.840  77.751  1.00  0.00           N  
ATOM    307  H   GLY    22      63.107  87.584  78.207  1.00  0.00           H  
ATOM    308  CA  GLY    22      64.817  87.097  77.030  1.00  0.00           C  
ATOM    309  HA2 GLY    22      64.796  86.534  76.097  1.00  0.00           H  
ATOM    310  HA3 GLY    22      64.768  88.178  76.897  1.00  0.00           H  
ATOM    311  C   GLY    22      66.084  86.848  77.836  1.00  0.00           C  
ATOM    312  O   GLY    22      66.106  86.557  79.073  1.00  0.00           O  
ATOM    313  N   GLN    23      67.238  86.892  77.114  1.00  0.00           N  
ATOM    314  H   GLN    23      67.199  87.235  76.165  1.00  0.00           H  
ATOM    315  CA  GLN    23      68.467  87.176  77.839  1.00  0.00           C  
ATOM    316  HA  GLN    23      68.523  86.637  78.785  1.00  0.00           H  
ATOM    317  CB  GLN    23      69.608  86.538  77.001  1.00  0.00           C  
ATOM    318  HB2 GLN    23      69.413  85.471  76.902  1.00  0.00           H  
ATOM    319  HB3 GLN    23      69.660  86.993  76.011  1.00  0.00           H  
ATOM    320  CG  GLN    23      71.020  86.673  77.653  1.00  0.00           C  
ATOM    321  HG2 GLN    23      71.677  86.361  76.841  1.00  0.00           H  
ATOM    322  HG3 GLN    23      71.187  87.704  77.967  1.00  0.00           H  
ATOM    323  CD  GLN    23      71.371  85.628  78.732  1.00  0.00           C  
ATOM    324  OE1 GLN    23      70.574  84.770  79.075  1.00  0.00           O  
ATOM    325  NE2 GLN    23      72.534  85.690  79.360  1.00  0.00           N  
ATOM    326 HE21 GLN    23      73.272  86.318  79.076  1.00  0.00           H  
ATOM    327 HE22 GLN    23      72.801  84.846  79.847  1.00  0.00           H  
ATOM    328  C   GLN    23      68.561  88.640  78.050  1.00  0.00           C  
ATOM    329  O   GLN    23      68.520  89.385  77.077  1.00  0.00           O  
ATOM    330  N   GLY    24      68.722  88.957  79.385  1.00  0.00           N  
ATOM    331  H   GLY    24      68.895  88.262  80.097  1.00  0.00           H  
ATOM    332  CA  GLY    24      69.122  90.293  79.864  1.00  0.00           C  
ATOM    333  HA2 GLY    24      68.511  91.046  79.367  1.00  0.00           H  
ATOM    334  HA3 GLY    24      68.758  90.448  80.880  1.00  0.00           H  
ATOM    335  C   GLY    24      70.605  90.559  79.692  1.00  0.00           C  
ATOM    336  O   GLY    24      71.402  89.700  79.352  1.00  0.00           O  
ATOM    337  N   TYR    25      70.944  91.783  80.031  1.00  0.00           N  
ATOM    338  H   TYR    25      70.177  92.417  80.203  1.00  0.00           H  
ATOM    339  CA  TYR    25      72.318  92.281  80.117  1.00  0.00           C  
ATOM    340  HA  TYR    25      73.070  91.663  79.626  1.00  0.00           H  
ATOM    341  CB  TYR    25      72.384  93.672  79.488  1.00  0.00           C  
ATOM    342  HB2 TYR    25      72.043  93.461  78.475  1.00  0.00           H  
ATOM    343  HB3 TYR    25      71.634  94.308  79.959  1.00  0.00           H  
ATOM    344  CG  TYR    25      73.794  94.319  79.510  1.00  0.00           C  
ATOM    345  CD1 TYR    25      74.877  93.661  78.825  1.00  0.00           C  
ATOM    346  HD1 TYR    25      74.737  92.685  78.383  1.00  0.00           H  
ATOM    347  CE1 TYR    25      76.113  94.252  78.835  1.00  0.00           C  
ATOM    348  HE1 TYR    25      76.891  93.707  78.321  1.00  0.00           H  
ATOM    349  CZ  TYR    25      76.294  95.524  79.448  1.00  0.00           C  
ATOM    350  OH  TYR    25      77.524  96.035  79.297  1.00  0.00           O  
ATOM    351  HH  TYR    25      78.052  95.449  78.749  1.00  0.00           H  
ATOM    352  CE2 TYR    25      75.254  96.183  80.126  1.00  0.00           C  
ATOM    353  HE2 TYR    25      75.464  97.189  80.456  1.00  0.00           H  
ATOM    354  CD2 TYR    25      74.000  95.500  80.210  1.00  0.00           C  
ATOM    355  HD2 TYR    25      73.169  95.989  80.697  1.00  0.00           H  
ATOM    356  C   TYR    25      72.859  92.419  81.644  1.00  0.00           C  
ATOM    357  O   TYR    25      72.409  93.246  82.420  1.00  0.00           O  
ATOM    358  N   SER    26      73.971  91.666  81.922  1.00  0.00           N  
ATOM    359  H   SER    26      74.360  91.014  81.257  1.00  0.00           H  
ATOM    360  CA  SER    26      74.713  91.794  83.182  1.00  0.00           C  
ATOM    361  HA  SER    26      74.027  91.917  84.020  1.00  0.00           H  
ATOM    362  CB  SER    26      75.446  90.469  83.392  1.00  0.00           C  
ATOM    363  HB2 SER    26      76.113  90.329  82.541  1.00  0.00           H  
ATOM    364  HB3 SER    26      76.042  90.493  84.305  1.00  0.00           H  
ATOM    365  OG  SER    26      74.604  89.291  83.499  1.00  0.00           O  
ATOM    366  HG  SER    26      74.631  88.807  82.670  1.00  0.00           H  
ATOM    367  C   SER    26      75.799  92.915  83.075  1.00  0.00           C  
ATOM    368  O   SER    26      76.812  92.751  82.399  1.00  0.00           O  
ATOM    369  N   GLN    27      75.588  93.982  83.776  1.00  0.00           N  
ATOM    370  H   GLN    27      74.800  94.039  84.405  1.00  0.00           H  
ATOM    371  CA  GLN    27      76.520  95.088  83.715  1.00  0.00           C  
ATOM    372  HA  GLN    27      76.623  95.455  82.693  1.00  0.00           H  
ATOM    373  CB  GLN    27      75.903  96.244  84.528  1.00  0.00           C  
ATOM    374  HB2 GLN    27      74.914  96.428  84.108  1.00  0.00           H  
ATOM    375  HB3 GLN    27      75.745  95.932  85.561  1.00  0.00           H  
ATOM    376  CG  GLN    27      76.637  97.647  84.421  1.00  0.00           C  
ATOM    377  HG2 GLN    27      77.688  97.555  84.698  1.00  0.00           H  
ATOM    378  HG3 GLN    27      76.630  98.017  83.395  1.00  0.00           H  
ATOM    379  CD  GLN    27      76.020  98.696  85.372  1.00  0.00           C  
ATOM    380  OE1 GLN    27      74.916  98.579  85.847  1.00  0.00           O  
ATOM    381  NE2 GLN    27      76.644  99.778  85.723  1.00  0.00           N  
ATOM    382 HE21 GLN    27      77.586  99.998  85.434  1.00  0.00           H  
ATOM    383 HE22 GLN    27      76.169 100.403  86.359  1.00  0.00           H  
ATOM    384  C   GLN    27      77.977  94.739  84.150  1.00  0.00           C  
ATOM    385  O   GLN    27      78.969  95.244  83.564  1.00  0.00           O  
ATOM    386  N   GLN    28      78.108  93.673  84.985  1.00  0.00           N  
ATOM    387  H   GLN    28      77.416  93.463  85.690  1.00  0.00           H  
ATOM    388  CA  GLN    28      79.435  93.176  85.337  1.00  0.00           C  
ATOM    389  HA  GLN    28      80.029  93.993  85.746  1.00  0.00           H  
ATOM    390  CB  GLN    28      79.295  92.127  86.522  1.00  0.00           C  
ATOM    391  HB2 GLN    28      78.886  92.655  87.383  1.00  0.00           H  
ATOM    392  HB3 GLN    28      78.589  91.351  86.227  1.00  0.00           H  
ATOM    393  CG  GLN    28      80.622  91.405  86.970  1.00  0.00           C  
ATOM    394  HG2 GLN    28      80.409  90.681  87.757  1.00  0.00           H  
ATOM    395  HG3 GLN    28      80.875  90.759  86.130  1.00  0.00           H  
ATOM    396  CD  GLN    28      81.802  92.319  87.396  1.00  0.00           C  
ATOM    397  OE1 GLN    28      81.681  93.524  87.552  1.00  0.00           O  
ATOM    398  NE2 GLN    28      82.956  91.722  87.614  1.00  0.00           N  
ATOM    399 HE21 GLN    28      83.716  92.267  87.996  1.00  0.00           H  
ATOM    400 HE22 GLN    28      83.010  90.722  87.484  1.00  0.00           H  
ATOM    401  C   GLN    28      80.341  92.626  84.218  1.00  0.00           C  
ATOM    402  O   GLN    28      81.549  92.744  84.336  1.00  0.00           O  
ATOM    403  N   SER    29      79.797  92.096  83.153  1.00  0.00           N  
ATOM    404  H   SER    29      78.793  91.988  83.187  1.00  0.00           H  
ATOM    405  CA  SER    29      80.549  91.792  81.882  1.00  0.00           C  
ATOM    406  HA  SER    29      81.297  91.092  82.255  1.00  0.00           H  
ATOM    407  CB  SER    29      79.616  91.059  80.992  1.00  0.00           C  
ATOM    408  HB2 SER    29      80.257  91.004  80.112  1.00  0.00           H  
ATOM    409  HB3 SER    29      79.249  90.128  81.424  1.00  0.00           H  
ATOM    410  OG  SER    29      78.489  91.836  80.564  1.00  0.00           O  
ATOM    411  HG  SER    29      77.916  92.122  81.279  1.00  0.00           H  
ATOM    412  C   SER    29      81.180  92.977  81.131  1.00  0.00           C  
ATOM    413  O   SER    29      82.068  92.771  80.269  1.00  0.00           O  
ATOM    414  N   SER    30      80.829  94.231  81.489  1.00  0.00           N  
ATOM    415  H   SER    30      80.003  94.247  82.071  1.00  0.00           H  
ATOM    416  CA  SER    30      81.477  95.520  81.134  1.00  0.00           C  
ATOM    417  HA  SER    30      82.349  95.329  80.509  1.00  0.00           H  
ATOM    418  CB  SER    30      80.491  96.478  80.468  1.00  0.00           C  
ATOM    419  HB2 SER    30      80.160  95.924  79.589  1.00  0.00           H  
ATOM    420  HB3 SER    30      79.632  96.710  81.098  1.00  0.00           H  
ATOM    421  OG  SER    30      81.104  97.666  79.943  1.00  0.00           O  
ATOM    422  HG  SER    30      81.866  97.328  79.466  1.00  0.00           H  
ATOM    423  C   SER    30      81.932  96.196  82.474  1.00  0.00           C  
ATOM    424  O   SER    30      81.270  97.097  82.946  1.00  0.00           O  
ATOM    425  N   GLN    31      83.077  95.854  83.071  1.00  0.00           N  
ATOM    426  H   GLN    31      83.384  96.359  83.891  1.00  0.00           H  
ATOM    427  CA  GLN    31      84.055  94.783  82.636  1.00  0.00           C  
ATOM    428  HA  GLN    31      83.605  94.109  81.906  1.00  0.00           H  
ATOM    429  CB  GLN    31      85.154  95.532  81.897  1.00  0.00           C  
ATOM    430  HB2 GLN    31      84.678  96.124  81.115  1.00  0.00           H  
ATOM    431  HB3 GLN    31      85.518  96.251  82.630  1.00  0.00           H  
ATOM    432  CG  GLN    31      86.395  94.705  81.374  1.00  0.00           C  
ATOM    433  HG2 GLN    31      86.716  94.046  82.181  1.00  0.00           H  
ATOM    434  HG3 GLN    31      86.052  93.984  80.631  1.00  0.00           H  
ATOM    435  CD  GLN    31      87.525  95.528  80.806  1.00  0.00           C  
ATOM    436  OE1 GLN    31      87.566  96.748  80.928  1.00  0.00           O  
ATOM    437  NE2 GLN    31      88.374  94.982  79.982  1.00  0.00           N  
ATOM    438 HE21 GLN    31      89.087  95.570  79.573  1.00  0.00           H  
ATOM    439 HE22 GLN    31      88.543  93.988  79.916  1.00  0.00           H  
ATOM    440  C   GLN    31      84.552  94.019  83.821  1.00  0.00           C  
ATOM    441  O   GLN    31      84.735  94.590  84.936  1.00  0.00           O  
ATOM    442  N   PRO    32      84.684  92.676  83.720  1.00  0.00           N  
ATOM    443  CD  PRO    32      84.501  91.822  82.524  1.00  0.00           C  
ATOM    444  HD2 PRO    32      84.892  92.176  81.570  1.00  0.00           H  
ATOM    445  HD3 PRO    32      83.430  91.710  82.352  1.00  0.00           H  
ATOM    446  CG  PRO    32      85.092  90.411  82.921  1.00  0.00           C  
ATOM    447  HG2 PRO    32      86.157  90.392  82.690  1.00  0.00           H  
ATOM    448  HG3 PRO    32      84.578  89.600  82.406  1.00  0.00           H  
ATOM    449  CB  PRO    32      84.837  90.373  84.380  1.00  0.00           C  
ATOM    450  HB2 PRO    32      85.667  89.785  84.773  1.00  0.00           H  
ATOM    451  HB3 PRO    32      83.901  89.880  84.647  1.00  0.00           H  
ATOM    452  CA  PRO    32      84.927  91.813  84.873  1.00  0.00           C  
ATOM    453  HA  PRO    32      84.193  92.048  85.644  1.00  0.00           H  
ATOM    454  C   PRO    32      86.256  92.083  85.588  1.00  0.00           C  
ATOM    455  O   PRO    32      87.201  92.681  85.019  1.00  0.00           O  
ATOM    456  N   TYR    33      86.287  91.685  86.869  1.00  0.00           N  
ATOM    457  H   TYR    33      85.499  91.171  87.237  1.00  0.00           H  
ATOM    458  CA  TYR    33      87.372  92.025  87.779  1.00  0.00           C  
ATOM    459  HA  TYR    33      87.506  93.106  87.823  1.00  0.00           H  
ATOM    460  CB  TYR    33      87.008  91.535  89.188  1.00  0.00           C  
ATOM    461  HB2 TYR    33      87.075  90.449  89.242  1.00  0.00           H  
ATOM    462  HB3 TYR    33      87.851  91.813  89.819  1.00  0.00           H  
ATOM    463  CG  TYR    33      85.691  92.072  89.726  1.00  0.00           C  
ATOM    464  CD1 TYR    33      85.197  93.413  89.524  1.00  0.00           C  
ATOM    465  HD1 TYR    33      85.731  94.218  89.042  1.00  0.00           H  
ATOM    466  CE1 TYR    33      83.946  93.855  89.997  1.00  0.00           C  
ATOM    467  HE1 TYR    33      83.671  94.899  89.995  1.00  0.00           H  
ATOM    468  CZ  TYR    33      83.095  92.966  90.676  1.00  0.00           C  
ATOM    469  OH  TYR    33      81.956  93.437  91.244  1.00  0.00           O  
ATOM    470  HH  TYR    33      81.610  94.189  90.757  1.00  0.00           H  
ATOM    471  CE2 TYR    33      83.541  91.622  90.815  1.00  0.00           C  
ATOM    472  HE2 TYR    33      82.748  91.016  91.228  1.00  0.00           H  
ATOM    473  CD2 TYR    33      84.831  91.222  90.469  1.00  0.00           C  
ATOM    474  HD2 TYR    33      85.042  90.185  90.684  1.00  0.00           H  
ATOM    475  C   TYR    33      88.695  91.469  87.326  1.00  0.00           C  
ATOM    476  O   TYR    33      89.654  92.198  87.311  1.00  0.00           O  
ATOM    477  N   GLY    34      88.788  90.151  87.026  1.00  0.00           N  
ATOM    478  H   GLY    34      88.003  89.545  87.219  1.00  0.00           H  
ATOM    479  CA  GLY    34      89.917  89.508  86.372  1.00  0.00           C  
ATOM    480  HA2 GLY    34      89.705  89.081  85.391  1.00  0.00           H  
ATOM    481  HA3 GLY    34      90.576  90.332  86.098  1.00  0.00           H  
ATOM    482  C   GLY    34      90.846  88.671  87.166  1.00  0.00           C  
ATOM    483  O   GLY    34      90.996  88.786  88.388  1.00  0.00           O  
ATOM    484  N   GLN    35      91.602  87.831  86.503  1.00  0.00           N  
ATOM    485  H   GLN    35      91.562  87.922  85.498  1.00  0.00           H  
ATOM    486  CA  GLN    35      92.711  87.019  87.101  1.00  0.00           C  
ATOM    487  HA  GLN    35      93.137  87.721  87.817  1.00  0.00           H  
ATOM    488  CB  GLN    35      92.184  85.849  87.866  1.00  0.00           C  
ATOM    489  HB2 GLN    35      91.539  86.211  88.668  1.00  0.00           H  
ATOM    490  HB3 GLN    35      91.617  85.286  87.125  1.00  0.00           H  
ATOM    491  CG  GLN    35      93.216  84.955  88.544  1.00  0.00           C  
ATOM    492  HG2 GLN    35      94.008  85.633  88.861  1.00  0.00           H  
ATOM    493  HG3 GLN    35      92.639  84.521  89.361  1.00  0.00           H  
ATOM    494  CD  GLN    35      93.743  83.823  87.524  1.00  0.00           C  
ATOM    495  OE1 GLN    35      94.845  83.884  86.959  1.00  0.00           O  
ATOM    496  NE2 GLN    35      92.930  82.843  87.263  1.00  0.00           N  
ATOM    497 HE21 GLN    35      92.137  82.775  87.885  1.00  0.00           H  
ATOM    498 HE22 GLN    35      93.264  81.959  86.907  1.00  0.00           H  
ATOM    499  C   GLN    35      93.736  86.652  86.010  1.00  0.00           C  
ATOM    500  O   GLN    35      93.408  86.255  84.913  1.00  0.00           O  
ATOM    501  N   GLN    36      95.044  86.949  86.158  1.00  0.00           N  
ATOM    502  H   GLN    36      95.670  86.734  85.395  1.00  0.00           H  
ATOM    503  CA  GLN    36      95.795  87.617  87.273  1.00  0.00           C  
ATOM    504  HA  GLN    36      95.620  87.237  88.279  1.00  0.00           H  
ATOM    505  CB  GLN    36      97.273  87.234  87.069  1.00  0.00           C  
ATOM    506  HB2 GLN    36      97.388  86.151  87.061  1.00  0.00           H  
ATOM    507  HB3 GLN    36      97.711  87.498  86.107  1.00  0.00           H  
ATOM    508  CG  GLN    36      98.230  87.900  88.116  1.00  0.00           C  
ATOM    509  HG2 GLN    36      97.911  88.928  87.940  1.00  0.00           H  
ATOM    510  HG3 GLN    36      97.869  87.692  89.123  1.00  0.00           H  
ATOM    511  CD  GLN    36      99.715  87.580  87.907  1.00  0.00           C  
ATOM    512  OE1 GLN    36     100.129  86.939  86.966  1.00  0.00           O  
ATOM    513  NE2 GLN    36     100.645  88.002  88.738  1.00  0.00           N  
ATOM    514 HE21 GLN    36     100.395  88.324  89.662  1.00  0.00           H  
ATOM    515 HE22 GLN    36     101.577  87.732  88.458  1.00  0.00           H  
ATOM    516  C   GLN    36      95.464  89.152  87.270  1.00  0.00           C  
ATOM    517  O   GLN    36      95.598  89.740  86.203  1.00  0.00           O  
ATOM    518  N   SER    37      95.174  89.775  88.454  1.00  0.00           N  
ATOM    519  H   SER    37      95.047  89.227  89.293  1.00  0.00           H  
ATOM    520  CA  SER    37      95.038  91.263  88.608  1.00  0.00           C  
ATOM    521  HA  SER    37      94.672  91.694  87.676  1.00  0.00           H  
ATOM    522  CB  SER    37      94.093  91.601  89.743  1.00  0.00           C  
ATOM    523  HB2 SER    37      93.960  92.683  89.730  1.00  0.00           H  
ATOM    524  HB3 SER    37      93.099  91.195  89.555  1.00  0.00           H  
ATOM    525  OG  SER    37      94.599  91.171  91.007  1.00  0.00           O  
ATOM    526  HG  SER    37      93.825  91.135  91.574  1.00  0.00           H  
ATOM    527  C   SER    37      96.417  91.884  88.826  1.00  0.00           C  
ATOM    528  O   SER    37      97.258  91.408  89.546  1.00  0.00           O  
ATOM    529  N   TYR    38      96.556  92.955  88.092  1.00  0.00           N  
ATOM    530  H   TYR    38      95.738  93.128  87.525  1.00  0.00           H  
ATOM    531  CA  TYR    38      97.869  93.465  87.663  1.00  0.00           C  
ATOM    532  HA  TYR    38      98.473  93.773  88.516  1.00  0.00           H  
ATOM    533  CB  TYR    38      98.695  92.362  86.881  1.00  0.00           C  
ATOM    534  HB2 TYR    38      98.500  91.452  87.448  1.00  0.00           H  
ATOM    535  HB3 TYR    38      98.434  92.272  85.826  1.00  0.00           H  
ATOM    536  CG  TYR    38     100.268  92.464  87.005  1.00  0.00           C  
ATOM    537  CD1 TYR    38     101.092  93.093  86.039  1.00  0.00           C  
ATOM    538  HD1 TYR    38     100.602  93.601  85.221  1.00  0.00           H  
ATOM    539  CE1 TYR    38     102.468  93.166  86.127  1.00  0.00           C  
ATOM    540  HE1 TYR    38     103.073  93.695  85.405  1.00  0.00           H  
ATOM    541  CZ  TYR    38     103.085  92.557  87.253  1.00  0.00           C  
ATOM    542  OH  TYR    38     104.388  92.512  87.324  1.00  0.00           O  
ATOM    543  HH  TYR    38     104.679  92.518  88.239  1.00  0.00           H  
ATOM    544  CE2 TYR    38     102.349  91.927  88.188  1.00  0.00           C  
ATOM    545  HE2 TYR    38     102.817  91.515  89.070  1.00  0.00           H  
ATOM    546  CD2 TYR    38     100.957  91.881  88.144  1.00  0.00           C  
ATOM    547  HD2 TYR    38     100.270  91.310  88.752  1.00  0.00           H  
ATOM    548  C   TYR    38      97.750  94.797  86.857  1.00  0.00           C  
ATOM    549  O   TYR    38      97.110  94.894  85.764  1.00  0.00           O  
ATOM    550  N   SER    39      98.411  95.869  87.238  1.00  0.00           N  
ATOM    551  H   SER    39      98.831  95.875  88.156  1.00  0.00           H  
ATOM    552  CA  SER    39      98.680  97.081  86.401  1.00  0.00           C  
ATOM    553  HA  SER    39      98.490  96.878  85.347  1.00  0.00           H  
ATOM    554  CB  SER    39      97.689  98.151  86.837  1.00  0.00           C  
ATOM    555  HB2 SER    39      97.869  99.103  86.336  1.00  0.00           H  
ATOM    556  HB3 SER    39      96.663  97.829  86.662  1.00  0.00           H  
ATOM    557  OG  SER    39      98.024  98.408  88.183  1.00  0.00           O  
ATOM    558  HG  SER    39      97.408  98.085  88.845  1.00  0.00           H  
ATOM    559  C   SER    39     100.121  97.587  86.519  1.00  0.00           C  
ATOM    560  O   SER    39     100.994  96.886  87.143  1.00  0.00           O  
ATOM    561  N   GLY    40     100.408  98.742  85.848  1.00  0.00           N  
ATOM    562  H   GLY    40      99.731  99.207  85.260  1.00  0.00           H  
ATOM    563  CA  GLY    40     101.666  99.422  86.063  1.00  0.00           C  
ATOM    564  HA2 GLY    40     101.563 100.430  85.661  1.00  0.00           H  
ATOM    565  HA3 GLY    40     101.963  99.535  87.105  1.00  0.00           H  
ATOM    566  C   GLY    40     102.773  98.645  85.309  1.00  0.00           C  
ATOM    567  O   GLY    40     102.574  97.990  84.309  1.00  0.00           O  
ATOM    568  N   TYR    41     104.002  98.599  85.782  1.00  0.00           N  
ATOM    569  H   TYR    41     104.679  98.137  85.191  1.00  0.00           H  
ATOM    570  CA  TYR    41     104.514  99.286  86.996  1.00  0.00           C  
ATOM    571  HA  TYR    41     103.957 100.201  87.198  1.00  0.00           H  
ATOM    572  CB  TYR    41     104.464  98.323  88.248  1.00  0.00           C  
ATOM    573  HB2 TYR    41     103.422  98.004  88.246  1.00  0.00           H  
ATOM    574  HB3 TYR    41     105.134  97.487  88.050  1.00  0.00           H  
ATOM    575  CG  TYR    41     105.020  98.921  89.545  1.00  0.00           C  
ATOM    576  CD1 TYR    41     106.280  98.733  90.043  1.00  0.00           C  
ATOM    577  HD1 TYR    41     106.928  98.011  89.567  1.00  0.00           H  
ATOM    578  CE1 TYR    41     106.808  99.366  91.227  1.00  0.00           C  
ATOM    579  HE1 TYR    41     107.817  99.190  91.572  1.00  0.00           H  
ATOM    580  CZ  TYR    41     106.001 100.276  91.918  1.00  0.00           C  
ATOM    581  OH  TYR    41     106.494 100.988  92.979  1.00  0.00           O  
ATOM    582  HH  TYR    41     107.427 100.778  93.064  1.00  0.00           H  
ATOM    583  CE2 TYR    41     104.678 100.444  91.439  1.00  0.00           C  
ATOM    584  HE2 TYR    41     104.002 101.017  92.057  1.00  0.00           H  
ATOM    585  CD2 TYR    41     104.229  99.789  90.326  1.00  0.00           C  
ATOM    586  HD2 TYR    41     103.198  99.994  90.078  1.00  0.00           H  
ATOM    587  C   TYR    41     106.011  99.800  86.844  1.00  0.00           C  
ATOM    588  O   TYR    41     106.969  99.056  86.754  1.00  0.00           O  
ATOM    589  N   SER    42     106.289 101.094  86.931  1.00  0.00           N  
ATOM    590  H   SER    42     105.532 101.758  86.853  1.00  0.00           H  
ATOM    591  CA  SER    42     107.592 101.739  87.251  1.00  0.00           C  
ATOM    592  HA  SER    42     108.325 100.955  87.060  1.00  0.00           H  
ATOM    593  CB  SER    42     107.845 102.852  86.263  1.00  0.00           C  
ATOM    594  HB2 SER    42     107.641 102.477  85.260  1.00  0.00           H  
ATOM    595  HB3 SER    42     107.227 103.714  86.512  1.00  0.00           H  
ATOM    596  OG  SER    42     109.164 103.167  86.442  1.00  0.00           O  
ATOM    597  HG  SER    42     109.625 102.953  85.628  1.00  0.00           H  
ATOM    598  C   SER    42     107.737 102.185  88.748  1.00  0.00           C  
ATOM    599  O   SER    42     106.952 102.998  89.241  1.00  0.00           O  
ATOM    600  N   GLN    43     108.877 101.764  89.371  1.00  0.00           N  
ATOM    601  H   GLN    43     109.484 101.149  88.849  1.00  0.00           H  
ATOM    602  CA  GLN    43     109.245 102.192  90.728  1.00  0.00           C  
ATOM    603  HA  GLN    43     108.475 101.910  91.446  1.00  0.00           H  
ATOM    604  CB  GLN    43     110.498 101.436  91.166  1.00  0.00           C  
ATOM    605  HB2 GLN    43     110.386 100.353  91.218  1.00  0.00           H  
ATOM    606  HB3 GLN    43     111.241 101.551  90.377  1.00  0.00           H  
ATOM    607  CG  GLN    43     110.940 101.725  92.646  1.00  0.00           C  
ATOM    608  HG2 GLN    43     111.736 101.011  92.860  1.00  0.00           H  
ATOM    609  HG3 GLN    43     111.199 102.784  92.652  1.00  0.00           H  
ATOM    610  CD  GLN    43     109.769 101.606  93.621  1.00  0.00           C  
ATOM    611  OE1 GLN    43     109.042 100.617  93.618  1.00  0.00           O  
ATOM    612  NE2 GLN    43     109.734 102.448  94.647  1.00  0.00           N  
ATOM    613 HE21 GLN    43     110.404 103.203  94.635  1.00  0.00           H  
ATOM    614 HE22 GLN    43     109.138 102.170  95.414  1.00  0.00           H  
ATOM    615  C   GLN    43     109.507 103.686  90.722  1.00  0.00           C  
ATOM    616  O   GLN    43     109.185 104.401  91.689  1.00  0.00           O  
ATOM    617  N   SER    44     109.997 104.359  89.643  1.00  0.00           N  
ATOM    618  H   SER    44     110.096 103.841  88.782  1.00  0.00           H  
ATOM    619  CA  SER    44     110.370 105.696  89.584  1.00  0.00           C  
ATOM    620  HA  SER    44     110.562 105.964  90.623  1.00  0.00           H  
ATOM    621  CB  SER    44     111.562 105.866  88.730  1.00  0.00           C  
ATOM    622  HB2 SER    44     111.389 105.604  87.687  1.00  0.00           H  
ATOM    623  HB3 SER    44     111.754 106.925  88.556  1.00  0.00           H  
ATOM    624  OG  SER    44     112.690 105.165  89.248  1.00  0.00           O  
ATOM    625  HG  SER    44     112.768 104.319  88.800  1.00  0.00           H  
ATOM    626  C   SER    44     109.136 106.499  89.146  1.00  0.00           C  
ATOM    627  O   SER    44     109.143 106.950  87.986  1.00  0.00           O  
ATOM    628  N   THR    45     108.103 106.604  89.978  1.00  0.00           N  
ATOM    629  H   THR    45     108.176 106.186  90.895  1.00  0.00           H  
ATOM    630  CA  THR    45     106.848 107.313  89.576  1.00  0.00           C  
ATOM    631  HA  THR    45     107.005 107.974  88.723  1.00  0.00           H  
ATOM    632  CB  THR    45     105.728 106.383  89.122  1.00  0.00           C  
ATOM    633  HB  THR    45     105.401 105.845  90.012  1.00  0.00           H  
ATOM    634  CG2 THR    45     104.514 107.188  88.552  1.00  0.00           C  
ATOM    635 HG21 THR    45     103.712 106.476  88.355  1.00  0.00           H  
ATOM    636 HG22 THR    45     104.283 107.883  89.359  1.00  0.00           H  
ATOM    637 HG23 THR    45     104.773 107.791  87.682  1.00  0.00           H  
ATOM    638  OG1 THR    45     106.161 105.425  88.084  1.00  0.00           O  
ATOM    639  HG1 THR    45     106.569 104.714  88.583  1.00  0.00           H  
ATOM    640  C   THR    45     106.382 108.162  90.804  1.00  0.00           C  
ATOM    641  O   THR    45     105.873 107.685  91.799  1.00  0.00           O  
ATOM    642  N   ASP    46     106.466 109.439  90.537  1.00  0.00           N  
ATOM    643  H   ASP    46     106.682 109.711  89.588  1.00  0.00           H  
ATOM    644  CA  ASP    46     105.916 110.462  91.499  1.00  0.00           C  
ATOM    645  HA  ASP    46     105.791 110.036  92.494  1.00  0.00           H  
ATOM    646  CB  ASP    46     106.973 111.620  91.500  1.00  0.00           C  
ATOM    647  HB2 ASP    46     107.911 111.135  91.774  1.00  0.00           H  
ATOM    648  HB3 ASP    46     107.039 112.020  90.488  1.00  0.00           H  
ATOM    649  CG  ASP    46     106.649 112.771  92.475  1.00  0.00           C  
ATOM    650  OD1 ASP    46     107.303 113.814  92.427  1.00  0.00           O  
ATOM    651  OD2 ASP    46     105.799 112.604  93.343  1.00  0.00           O  
ATOM    652  C   ASP    46     104.633 111.033  91.025  1.00  0.00           C  
ATOM    653  O   ASP    46     104.484 111.508  89.886  1.00  0.00           O  
ATOM    654  N   THR    47     103.610 111.021  91.898  1.00  0.00           N  
ATOM    655  H   THR    47     103.790 110.612  92.804  1.00  0.00           H  
ATOM    656  CA  THR    47     102.235 111.333  91.602  1.00  0.00           C  
ATOM    657  HA  THR    47     102.183 111.550  90.535  1.00  0.00           H  
ATOM    658  CB  THR    47     101.386 110.171  92.031  1.00  0.00           C  
ATOM    659  HB  THR    47     100.392 110.340  91.618  1.00  0.00           H  
ATOM    660  CG2 THR    47     101.925 108.791  91.563  1.00  0.00           C  
ATOM    661 HG21 THR    47     102.883 108.432  91.939  1.00  0.00           H  
ATOM    662 HG22 THR    47     101.096 108.102  91.726  1.00  0.00           H  
ATOM    663 HG23 THR    47     102.094 108.800  90.486  1.00  0.00           H  
ATOM    664  OG1 THR    47     101.394 110.122  93.454  1.00  0.00           O  
ATOM    665  HG1 THR    47     100.614 110.532  93.835  1.00  0.00           H  
ATOM    666  C   THR    47     101.881 112.679  92.264  1.00  0.00           C  
ATOM    667  O   THR    47     100.789 113.180  92.121  1.00  0.00           O  
ATOM    668  N   SER    48     102.741 113.268  93.100  1.00  0.00           N  
ATOM    669  H   SER    48     103.558 112.727  93.344  1.00  0.00           H  
ATOM    670  CA  SER    48     102.463 114.490  93.908  1.00  0.00           C  
ATOM    671  HA  SER    48     101.522 114.383  94.446  1.00  0.00           H  
ATOM    672  CB  SER    48     103.606 114.642  94.940  1.00  0.00           C  
ATOM    673  HB2 SER    48     103.471 115.549  95.528  1.00  0.00           H  
ATOM    674  HB3 SER    48     103.589 113.795  95.626  1.00  0.00           H  
ATOM    675  OG  SER    48     104.883 114.851  94.511  1.00  0.00           O  
ATOM    676  HG  SER    48     105.074 114.021  94.067  1.00  0.00           H  
ATOM    677  C   SER    48     102.298 115.814  93.100  1.00  0.00           C  
ATOM    678  O   SER    48     103.008 116.112  92.107  1.00  0.00           O  
ATOM    679  N   GLY    49     101.372 116.718  93.517  1.00  0.00           N  
ATOM    680  H   GLY    49     100.790 116.275  94.213  1.00  0.00           H  
ATOM    681  CA  GLY    49     100.990 117.962  92.877  1.00  0.00           C  
ATOM    682  HA2 GLY    49     101.757 118.332  92.197  1.00  0.00           H  
ATOM    683  HA3 GLY    49     100.125 117.786  92.238  1.00  0.00           H  
ATOM    684  C   GLY    49     100.597 119.089  93.928  1.00  0.00           C  
ATOM    685  O   GLY    49     100.549 118.793  95.131  1.00  0.00           O  
ATOM    686  N   TYR    50     100.169 120.253  93.550  1.00  0.00           N  
ATOM    687  H   TYR    50      99.652 120.796  94.227  1.00  0.00           H  
ATOM    688  CA  TYR    50     100.151 120.881  92.148  1.00  0.00           C  
ATOM    689  HA  TYR    50     101.116 120.835  91.642  1.00  0.00           H  
ATOM    690  CB  TYR    50      99.039 120.277  91.280  1.00  0.00           C  
ATOM    691  HB2 TYR    50      99.390 119.268  91.061  1.00  0.00           H  
ATOM    692  HB3 TYR    50      98.142 120.208  91.895  1.00  0.00           H  
ATOM    693  CG  TYR    50      98.689 121.059  90.006  1.00  0.00           C  
ATOM    694  CD1 TYR    50      97.324 121.528  89.911  1.00  0.00           C  
ATOM    695  HD1 TYR    50      96.589 121.368  90.686  1.00  0.00           H  
ATOM    696  CE1 TYR    50      96.943 122.394  88.861  1.00  0.00           C  
ATOM    697  HE1 TYR    50      95.885 122.545  88.711  1.00  0.00           H  
ATOM    698  CZ  TYR    50      97.912 122.740  87.881  1.00  0.00           C  
ATOM    699  OH  TYR    50      97.577 123.566  86.874  1.00  0.00           O  
ATOM    700  HH  TYR    50      98.319 123.767  86.299  1.00  0.00           H  
ATOM    701  CE2 TYR    50      99.239 122.206  87.933  1.00  0.00           C  
ATOM    702  HE2 TYR    50      99.763 122.439  87.017  1.00  0.00           H  
ATOM    703  CD2 TYR    50      99.673 121.404  89.021  1.00  0.00           C  
ATOM    704  HD2 TYR    50     100.662 121.000  89.180  1.00  0.00           H  
ATOM    705  C   TYR    50      99.780 122.366  92.352  1.00  0.00           C  
ATOM    706  O   TYR    50      98.814 122.685  93.055  1.00  0.00           O  
ATOM    707  N   GLY    51     100.355 123.402  91.701  1.00  0.00           N  
ATOM    708  H   GLY    51     100.069 124.349  91.903  1.00  0.00           H  
ATOM    709  CA  GLY    51     101.645 123.356  91.112  1.00  0.00           C  
ATOM    710  HA2 GLY    51     102.342 122.602  91.478  1.00  0.00           H  
ATOM    711  HA3 GLY    51     101.572 123.077  90.061  1.00  0.00           H  
ATOM    712  C   GLY    51     102.310 124.720  91.068  1.00  0.00           C  
ATOM    713  O   GLY    51     101.736 125.729  91.163  1.00  0.00           O  
ATOM    714  N   GLN    52     103.590 124.798  90.756  1.00  0.00           N  
ATOM    715  H   GLN    52     104.162 123.974  90.635  1.00  0.00           H  
ATOM    716  CA  GLN    52     104.339 126.091  90.693  1.00  0.00           C  
ATOM    717  HA  GLN    52     103.607 126.792  90.293  1.00  0.00           H  
ATOM    718  CB  GLN    52     104.892 126.378  92.090  1.00  0.00           C  
ATOM    719  HB2 GLN    52     104.094 126.518  92.819  1.00  0.00           H  
ATOM    720  HB3 GLN    52     105.416 125.478  92.411  1.00  0.00           H  
ATOM    721  CG  GLN    52     105.806 127.709  92.116  1.00  0.00           C  
ATOM    722  HG2 GLN    52     106.150 127.936  93.125  1.00  0.00           H  
ATOM    723  HG3 GLN    52     106.689 127.534  91.502  1.00  0.00           H  
ATOM    724  CD  GLN    52     105.197 128.988  91.586  1.00  0.00           C  
ATOM    725  OE1 GLN    52     103.962 129.102  91.649  1.00  0.00           O  
ATOM    726  NE2 GLN    52     105.953 129.980  91.082  1.00  0.00           N  
ATOM    727 HE21 GLN    52     106.948 129.829  90.995  1.00  0.00           H  
ATOM    728 HE22 GLN    52     105.485 130.725  90.587  1.00  0.00           H  
ATOM    729  C   GLN    52     105.410 125.921  89.636  1.00  0.00           C  
ATOM    730  O   GLN    52     106.216 125.009  89.705  1.00  0.00           O  
ATOM    731  N   SER    53     105.495 126.677  88.515  1.00  0.00           N  
ATOM    732  H   SER    53     106.138 126.431  87.776  1.00  0.00           H  
ATOM    733  CA  SER    53     104.381 127.595  88.070  1.00  0.00           C  
ATOM    734  HA  SER    53     104.143 128.217  88.933  1.00  0.00           H  
ATOM    735  CB  SER    53     104.689 128.644  87.002  1.00  0.00           C  
ATOM    736  HB2 SER    53     105.261 129.425  87.502  1.00  0.00           H  
ATOM    737  HB3 SER    53     105.351 128.247  86.233  1.00  0.00           H  
ATOM    738  OG  SER    53     103.589 129.193  86.310  1.00  0.00           O  
ATOM    739  HG  SER    53     103.881 130.043  85.971  1.00  0.00           H  
ATOM    740  C   SER    53     103.212 126.771  87.597  1.00  0.00           C  
ATOM    741  O   SER    53     103.373 125.741  86.933  1.00  0.00           O  
ATOM    742  N   SER    54     102.026 127.281  87.879  1.00  0.00           N  
ATOM    743  H   SER    54     101.927 128.174  88.340  1.00  0.00           H  
ATOM    744  CA  SER    54     100.775 126.667  87.419  1.00  0.00           C  
ATOM    745  HA  SER    54     100.635 125.687  87.875  1.00  0.00           H  
ATOM    746  CB  SER    54      99.596 127.540  87.872  1.00  0.00           C  
ATOM    747  HB2 SER    54      98.705 126.955  87.641  1.00  0.00           H  
ATOM    748  HB3 SER    54      99.576 127.682  88.952  1.00  0.00           H  
ATOM    749  OG  SER    54      99.575 128.784  87.214  1.00  0.00           O  
ATOM    750  HG  SER    54      98.751 129.244  87.389  1.00  0.00           H  
ATOM    751  C   SER    54     100.713 126.444  85.868  1.00  0.00           C  
ATOM    752  O   SER    54     100.201 125.400  85.467  1.00  0.00           O  
ATOM    753  N   TYR    55     101.199 127.383  85.083  1.00  0.00           N  
ATOM    754  H   TYR    55     101.455 128.253  85.527  1.00  0.00           H  
ATOM    755  CA  TYR    55     101.277 127.384  83.629  1.00  0.00           C  
ATOM    756  HA  TYR    55     101.394 126.392  83.192  1.00  0.00           H  
ATOM    757  CB  TYR    55      99.923 127.857  83.140  1.00  0.00           C  
ATOM    758  HB2 TYR    55      99.672 128.719  83.758  1.00  0.00           H  
ATOM    759  HB3 TYR    55     100.080 128.167  82.107  1.00  0.00           H  
ATOM    760  CG  TYR    55      98.746 126.871  83.303  1.00  0.00           C  
ATOM    761  CD1 TYR    55      97.810 127.127  84.271  1.00  0.00           C  
ATOM    762  HD1 TYR    55      98.008 127.950  84.941  1.00  0.00           H  
ATOM    763  CE1 TYR    55      96.843 126.226  84.660  1.00  0.00           C  
ATOM    764  HE1 TYR    55      96.174 126.367  85.496  1.00  0.00           H  
ATOM    765  CZ  TYR    55      96.596 125.133  83.798  1.00  0.00           C  
ATOM    766  OH  TYR    55      95.648 124.223  84.106  1.00  0.00           O  
ATOM    767  HH  TYR    55      95.274 123.847  83.305  1.00  0.00           H  
ATOM    768  CE2 TYR    55      97.482 124.966  82.722  1.00  0.00           C  
ATOM    769  HE2 TYR    55      97.376 124.064  82.138  1.00  0.00           H  
ATOM    770  CD2 TYR    55      98.613 125.809  82.473  1.00  0.00           C  
ATOM    771  HD2 TYR    55      99.356 125.558  81.731  1.00  0.00           H  
ATOM    772  C   TYR    55     102.474 128.386  83.239  1.00  0.00           C  
ATOM    773  O   TYR    55     102.334 129.591  83.371  1.00  0.00           O  
ATOM    774  N   SER    56     103.627 127.890  82.871  1.00  0.00           N  
ATOM    775  H   SER    56     104.263 128.584  82.506  1.00  0.00           H  
ATOM    776  CA  SER    56     104.084 126.507  82.651  1.00  0.00           C  
ATOM    777  HA  SER    56     105.058 126.552  82.163  1.00  0.00           H  
ATOM    778  CB  SER    56     104.219 125.810  84.053  1.00  0.00           C  
ATOM    779  HB2 SER    56     104.936 126.362  84.660  1.00  0.00           H  
ATOM    780  HB3 SER    56     103.263 125.604  84.535  1.00  0.00           H  
ATOM    781  OG  SER    56     104.899 124.609  83.848  1.00  0.00           O  
ATOM    782  HG  SER    56     104.342 123.889  83.542  1.00  0.00           H  
ATOM    783  C   SER    56     103.188 125.577  81.752  1.00  0.00           C  
ATOM    784  O   SER    56     102.669 124.520  82.171  1.00  0.00           O  
ATOM    785  N   SER    57     103.047 125.811  80.472  1.00  0.00           N  
ATOM    786  H   SER    57     102.387 125.207  80.003  1.00  0.00           H  
ATOM    787  CA  SER    57     103.551 126.952  79.698  1.00  0.00           C  
ATOM    788  HA  SER    57     104.564 127.240  79.979  1.00  0.00           H  
ATOM    789  CB  SER    57     103.615 126.481  78.224  1.00  0.00           C  
ATOM    790  HB2 SER    57     104.269 125.614  78.127  1.00  0.00           H  
ATOM    791  HB3 SER    57     102.619 126.115  77.975  1.00  0.00           H  
ATOM    792  OG  SER    57     103.962 127.500  77.300  1.00  0.00           O  
ATOM    793  HG  SER    57     104.897 127.659  77.444  1.00  0.00           H  
ATOM    794  C   SER    57     102.643 128.184  79.832  1.00  0.00           C  
ATOM    795  O   SER    57     101.447 128.073  80.100  1.00  0.00           O  
ATOM    796  N   TYR    58     103.216 129.418  79.632  1.00  0.00           N  
ATOM    797  H   TYR    58     104.179 129.434  79.327  1.00  0.00           H  
ATOM    798  CA  TYR    58     102.578 130.669  79.882  1.00  0.00           C  
ATOM    799  HA  TYR    58     102.174 130.746  80.891  1.00  0.00           H  
ATOM    800  CB  TYR    58     103.545 131.756  79.711  1.00  0.00           C  
ATOM    801  HB2 TYR    58     104.360 131.600  80.418  1.00  0.00           H  
ATOM    802  HB3 TYR    58     103.892 131.825  78.680  1.00  0.00           H  
ATOM    803  CG  TYR    58     103.014 133.125  80.167  1.00  0.00           C  
ATOM    804  CD1 TYR    58     102.409 134.010  79.317  1.00  0.00           C  
ATOM    805  HD1 TYR    58     102.219 133.782  78.278  1.00  0.00           H  
ATOM    806  CE1 TYR    58     101.765 135.144  79.804  1.00  0.00           C  
ATOM    807  HE1 TYR    58     101.150 135.710  79.121  1.00  0.00           H  
ATOM    808  CZ  TYR    58     101.885 135.465  81.172  1.00  0.00           C  
ATOM    809  OH  TYR    58     101.387 136.668  81.619  1.00  0.00           O  
ATOM    810  HH  TYR    58     100.690 136.954  81.024  1.00  0.00           H  
ATOM    811  CE2 TYR    58     102.689 134.704  82.022  1.00  0.00           C  
ATOM    812  HE2 TYR    58     102.838 134.872  83.078  1.00  0.00           H  
ATOM    813  CD2 TYR    58     103.125 133.470  81.520  1.00  0.00           C  
ATOM    814  HD2 TYR    58     103.711 132.848  82.179  1.00  0.00           H  
ATOM    815  C   TYR    58     101.373 130.838  78.933  1.00  0.00           C  
ATOM    816  O   TYR    58     101.518 130.716  77.730  1.00  0.00           O  
ATOM    817  N   GLY    59     100.155 131.266  79.346  1.00  0.00           N  
ATOM    818  H   GLY    59      99.396 131.338  78.684  1.00  0.00           H  
ATOM    819  CA  GLY    59      99.841 131.620  80.790  1.00  0.00           C  
ATOM    820  HA2 GLY    59      99.805 130.708  81.385  1.00  0.00           H  
ATOM    821  HA3 GLY    59     100.598 132.283  81.208  1.00  0.00           H  
ATOM    822  C   GLY    59      98.513 132.351  80.922  1.00  0.00           C  
ATOM    823  O   GLY    59      97.910 132.808  79.985  1.00  0.00           O  
ATOM    824  N   GLN    60      97.988 132.655  82.094  1.00  0.00           N  
ATOM    825  H   GLN    60      97.266 133.354  81.985  1.00  0.00           H  
ATOM    826  CA  GLN    60      98.562 132.301  83.460  1.00  0.00           C  
ATOM    827  HA  GLN    60      99.180 131.416  83.312  1.00  0.00           H  
ATOM    828  CB  GLN    60      99.410 133.410  83.941  1.00  0.00           C  
ATOM    829  HB2 GLN    60      99.823 133.227  84.933  1.00  0.00           H  
ATOM    830  HB3 GLN    60     100.307 133.518  83.331  1.00  0.00           H  
ATOM    831  CG  GLN    60      98.834 134.840  83.937  1.00  0.00           C  
ATOM    832  HG2 GLN    60      98.522 134.947  82.898  1.00  0.00           H  
ATOM    833  HG3 GLN    60      97.901 134.969  84.485  1.00  0.00           H  
ATOM    834  CD  GLN    60      99.807 135.885  84.403  1.00  0.00           C  
ATOM    835  OE1 GLN    60     100.918 135.641  84.850  1.00  0.00           O  
ATOM    836  NE2 GLN    60      99.529 137.114  84.175  1.00  0.00           N  
ATOM    837 HE21 GLN    60      98.612 137.284  83.786  1.00  0.00           H  
ATOM    838 HE22 GLN    60     100.112 137.814  84.611  1.00  0.00           H  
ATOM    839  C   GLN    60      97.398 131.839  84.336  1.00  0.00           C  
ATOM    840  O   GLN    60      97.502 131.873  85.525  1.00  0.00           O  
ATOM    841  N   SER    61      96.299 131.369  83.740  1.00  0.00           N  
ATOM    842  H   SER    61      96.248 131.383  82.731  1.00  0.00           H  
ATOM    843  CA  SER    61      95.173 130.711  84.427  1.00  0.00           C  
ATOM    844  HA  SER    61      95.474 130.565  85.464  1.00  0.00           H  
ATOM    845  CB  SER    61      94.087 131.748  84.455  1.00  0.00           C  
ATOM    846  HB2 SER    61      94.472 132.656  84.920  1.00  0.00           H  
ATOM    847  HB3 SER    61      93.857 132.058  83.436  1.00  0.00           H  
ATOM    848  OG  SER    61      92.916 131.203  85.128  1.00  0.00           O  
ATOM    849  HG  SER    61      92.456 131.848  85.669  1.00  0.00           H  
ATOM    850  C   SER    61      94.752 129.393  83.716  1.00  0.00           C  
ATOM    851  O   SER    61      94.777 129.222  82.481  1.00  0.00           O  
ATOM    852  N   GLN    62      94.141 128.527  84.515  1.00  0.00           N  
ATOM    853  H   GLN    62      94.247 128.681  85.508  1.00  0.00           H  
ATOM    854  CA  GLN    62      93.223 127.507  84.058  1.00  0.00           C  
ATOM    855  HA  GLN    62      93.819 126.924  83.356  1.00  0.00           H  
ATOM    856  CB  GLN    62      92.802 126.514  85.181  1.00  0.00           C  
ATOM    857  HB2 GLN    62      92.436 125.608  84.697  1.00  0.00           H  
ATOM    858  HB3 GLN    62      93.658 126.299  85.821  1.00  0.00           H  
ATOM    859  CG  GLN    62      91.811 126.934  86.229  1.00  0.00           C  
ATOM    860  HG2 GLN    62      90.871 127.130  85.713  1.00  0.00           H  
ATOM    861  HG3 GLN    62      91.572 126.115  86.908  1.00  0.00           H  
ATOM    862  CD  GLN    62      92.189 128.108  87.047  1.00  0.00           C  
ATOM    863  OE1 GLN    62      93.318 128.497  87.148  1.00  0.00           O  
ATOM    864  NE2 GLN    62      91.212 128.941  87.488  1.00  0.00           N  
ATOM    865 HE21 GLN    62      91.504 129.886  87.693  1.00  0.00           H  
ATOM    866 HE22 GLN    62      90.294 128.584  87.265  1.00  0.00           H  
ATOM    867  C   GLN    62      91.942 128.006  83.303  1.00  0.00           C  
ATOM    868  O   GLN    62      91.272 127.238  82.560  1.00  0.00           O  
ATOM    869  N   ASN    63      91.527 129.255  83.548  1.00  0.00           N  
ATOM    870  H   ASN    63      92.195 129.812  84.062  1.00  0.00           H  
ATOM    871  CA  ASN    63      90.389 129.870  82.821  1.00  0.00           C  
ATOM    872  HA  ASN    63      89.794 129.019  82.490  1.00  0.00           H  
ATOM    873  CB  ASN    63      89.518 130.704  83.769  1.00  0.00           C  
ATOM    874  HB2 ASN    63      90.192 131.422  84.235  1.00  0.00           H  
ATOM    875  HB3 ASN    63      88.821 131.419  83.333  1.00  0.00           H  
ATOM    876  CG  ASN    63      88.700 129.870  84.633  1.00  0.00           C  
ATOM    877  OD1 ASN    63      88.103 128.876  84.305  1.00  0.00           O  
ATOM    878  ND2 ASN    63      88.767 130.178  85.915  1.00  0.00           N  
ATOM    879 HD21 ASN    63      88.278 129.657  86.629  1.00  0.00           H  
ATOM    880 HD22 ASN    63      89.155 131.070  86.190  1.00  0.00           H  
ATOM    881  C   ASN    63      90.820 130.663  81.608  1.00  0.00           C  
ATOM    882  O   ASN    63      89.950 130.988  80.762  1.00  0.00           O  
ATOM    883  N   THR    64      92.097 131.028  81.435  1.00  0.00           N  
ATOM    884  H   THR    64      92.796 130.593  82.020  1.00  0.00           H  
ATOM    885  CA  THR    64      92.565 131.947  80.417  1.00  0.00           C  
ATOM    886  HA  THR    64      92.041 131.748  79.482  1.00  0.00           H  
ATOM    887  CB  THR    64      92.436 133.434  80.851  1.00  0.00           C  
ATOM    888  HB  THR    64      93.186 133.704  81.594  1.00  0.00           H  
ATOM    889  CG2 THR    64      92.397 134.410  79.703  1.00  0.00           C  
ATOM    890 HG21 THR    64      93.412 134.790  79.592  1.00  0.00           H  
ATOM    891 HG22 THR    64      92.051 133.890  78.809  1.00  0.00           H  
ATOM    892 HG23 THR    64      91.772 135.276  79.922  1.00  0.00           H  
ATOM    893  OG1 THR    64      91.213 133.649  81.501  1.00  0.00           O  
ATOM    894  HG1 THR    64      91.208 134.514  81.917  1.00  0.00           H  
ATOM    895  C   THR    64      94.092 131.612  80.225  1.00  0.00           C  
ATOM    896  O   THR    64      94.944 132.034  81.039  1.00  0.00           O  
ATOM    897  N   GLY    65      94.547 130.869  79.158  1.00  0.00           N  
ATOM    898  H   GLY    65      95.546 130.720  79.174  1.00  0.00           H  
ATOM    899  CA  GLY    65      93.755 130.253  78.048  1.00  0.00           C  
ATOM    900  HA2 GLY    65      93.114 131.018  77.610  1.00  0.00           H  
ATOM    901  HA3 GLY    65      94.456 129.913  77.285  1.00  0.00           H  
ATOM    902  C   GLY    65      92.878 129.099  78.421  1.00  0.00           C  
ATOM    903  O   GLY    65      92.945 128.555  79.541  1.00  0.00           O  
ATOM    904  N   TYR    66      92.046 128.689  77.530  1.00  0.00           N  
ATOM    905  H   TYR    66      92.071 129.193  76.655  1.00  0.00           H  
ATOM    906  CA  TYR    66      90.999 127.653  77.694  1.00  0.00           C  
ATOM    907  HA  TYR    66      91.401 126.699  78.036  1.00  0.00           H  
ATOM    908  CB  TYR    66      89.864 128.191  78.565  1.00  0.00           C  
ATOM    909  HB2 TYR    66      90.220 128.601  79.510  1.00  0.00           H  
ATOM    910  HB3 TYR    66      89.523 128.981  77.896  1.00  0.00           H  
ATOM    911  CG  TYR    66      88.673 127.289  78.753  1.00  0.00           C  
ATOM    912  CD1 TYR    66      87.673 127.257  77.761  1.00  0.00           C  
ATOM    913  HD1 TYR    66      87.843 127.890  76.902  1.00  0.00           H  
ATOM    914  CE1 TYR    66      86.492 126.480  77.811  1.00  0.00           C  
ATOM    915  HE1 TYR    66      85.730 126.615  77.057  1.00  0.00           H  
ATOM    916  CZ  TYR    66      86.333 125.573  78.846  1.00  0.00           C  
ATOM    917  OH  TYR    66      85.166 124.899  78.892  1.00  0.00           O  
ATOM    918  HH  TYR    66      84.346 125.179  78.480  1.00  0.00           H  
ATOM    919  CE2 TYR    66      87.381 125.542  79.836  1.00  0.00           C  
ATOM    920  HE2 TYR    66      87.308 124.842  80.654  1.00  0.00           H  
ATOM    921  CD2 TYR    66      88.489 126.436  79.844  1.00  0.00           C  
ATOM    922  HD2 TYR    66      89.130 126.583  80.700  1.00  0.00           H  
ATOM    923  C   TYR    66      90.434 127.262  76.320  1.00  0.00           C  
ATOM    924  O   TYR    66      90.356 128.128  75.472  1.00  0.00           O  
ATOM    925  N   GLY    67      89.944 126.013  76.087  1.00  0.00           N  
ATOM    926  H   GLY    67      89.938 125.305  76.808  1.00  0.00           H  
ATOM    927  CA  GLY    67      89.172 125.763  74.845  1.00  0.00           C  
ATOM    928  HA2 GLY    67      88.303 126.420  74.822  1.00  0.00           H  
ATOM    929  HA3 GLY    67      89.854 125.965  74.019  1.00  0.00           H  
ATOM    930  C   GLY    67      88.656 124.333  74.699  1.00  0.00           C  
ATOM    931  O   GLY    67      88.151 123.703  75.624  1.00  0.00           O  
ATOM    932  N   THR    68      88.588 123.942  73.438  1.00  0.00           N  
ATOM    933  H   THR    68      88.944 124.629  72.789  1.00  0.00           H  
ATOM    934  CA  THR    68      88.087 122.690  72.889  1.00  0.00           C  
ATOM    935  HA  THR    68      88.437 121.826  73.452  1.00  0.00           H  
ATOM    936  CB  THR    68      86.571 122.590  73.114  1.00  0.00           C  
ATOM    937  HB  THR    68      86.239 122.718  74.145  1.00  0.00           H  
ATOM    938  CG2 THR    68      85.740 123.550  72.342  1.00  0.00           C  
ATOM    939 HG21 THR    68      84.821 123.907  72.807  1.00  0.00           H  
ATOM    940 HG22 THR    68      86.321 124.439  72.096  1.00  0.00           H  
ATOM    941 HG23 THR    68      85.477 123.111  71.379  1.00  0.00           H  
ATOM    942  OG1 THR    68      86.159 121.293  72.889  1.00  0.00           O  
ATOM    943  HG1 THR    68      86.194 120.770  73.693  1.00  0.00           H  
ATOM    944  C   THR    68      88.576 122.435  71.455  1.00  0.00           C  
ATOM    945  O   THR    68      89.182 123.303  70.835  1.00  0.00           O  
ATOM    946  N   GLN    69      88.282 121.285  70.856  1.00  0.00           N  
ATOM    947  H   GLN    69      87.603 120.681  71.297  1.00  0.00           H  
ATOM    948  CA  GLN    69      88.679 120.929  69.473  1.00  0.00           C  
ATOM    949  HA  GLN    69      89.679 121.350  69.372  1.00  0.00           H  
ATOM    950  CB  GLN    69      88.727 119.417  69.312  1.00  0.00           C  
ATOM    951  HB2 GLN    69      87.684 119.103  69.258  1.00  0.00           H  
ATOM    952  HB3 GLN    69      89.078 119.092  68.332  1.00  0.00           H  
ATOM    953  CG  GLN    69      89.395 118.605  70.385  1.00  0.00           C  
ATOM    954  HG2 GLN    69      88.649 118.552  71.178  1.00  0.00           H  
ATOM    955  HG3 GLN    69      89.588 117.595  70.023  1.00  0.00           H  
ATOM    956  CD  GLN    69      90.735 119.210  70.802  1.00  0.00           C  
ATOM    957  OE1 GLN    69      91.514 119.550  69.934  1.00  0.00           O  
ATOM    958  NE2 GLN    69      91.015 119.595  72.021  1.00  0.00           N  
ATOM    959 HE21 GLN    69      90.356 119.355  72.749  1.00  0.00           H  
ATOM    960 HE22 GLN    69      91.911 120.043  72.149  1.00  0.00           H  
ATOM    961  C   GLN    69      87.936 121.634  68.283  1.00  0.00           C  
ATOM    962  O   GLN    69      86.896 122.346  68.570  1.00  0.00           O  
ATOM    963  N   SER    70      88.584 121.855  67.100  1.00  0.00           N  
ATOM    964  H   SER    70      89.462 121.382  66.940  1.00  0.00           H  
ATOM    965  CA  SER    70      88.055 122.682  65.926  1.00  0.00           C  
ATOM    966  HA  SER    70      87.570 123.534  66.403  1.00  0.00           H  
ATOM    967  CB  SER    70      89.250 123.160  65.106  1.00  0.00           C  
ATOM    968  HB2 SER    70      88.928 123.801  64.285  1.00  0.00           H  
ATOM    969  HB3 SER    70      89.923 123.797  65.679  1.00  0.00           H  
ATOM    970  OG  SER    70      89.930 122.129  64.440  1.00  0.00           O  
ATOM    971  HG  SER    70      90.169 121.491  65.116  1.00  0.00           H  
ATOM    972  C   SER    70      86.979 122.044  64.981  1.00  0.00           C  
ATOM    973  O   SER    70      86.725 122.515  63.872  1.00  0.00           O  
ATOM    974  N   THR    71      86.378 120.974  65.481  1.00  0.00           N  
ATOM    975  H   THR    71      86.466 120.856  66.480  1.00  0.00           H  
ATOM    976  CA  THR    71      85.180 120.365  64.941  1.00  0.00           C  
ATOM    977  HA  THR    71      84.618 121.128  64.403  1.00  0.00           H  
ATOM    978  CB  THR    71      85.610 119.285  63.915  1.00  0.00           C  
ATOM    979  HB  THR    71      86.529 119.630  63.441  1.00  0.00           H  
ATOM    980  CG2 THR    71      85.885 117.843  64.450  1.00  0.00           C  
ATOM    981 HG21 THR    71      86.344 117.265  63.648  1.00  0.00           H  
ATOM    982 HG22 THR    71      86.532 117.803  65.326  1.00  0.00           H  
ATOM    983 HG23 THR    71      84.906 117.433  64.698  1.00  0.00           H  
ATOM    984  OG1 THR    71      84.647 119.025  62.878  1.00  0.00           O  
ATOM    985  HG1 THR    71      84.574 119.856  62.404  1.00  0.00           H  
ATOM    986  C   THR    71      84.306 119.863  66.058  1.00  0.00           C  
ATOM    987  O   THR    71      84.770 119.563  67.145  1.00  0.00           O  
ATOM    988  N   PRO    72      82.955 119.730  65.869  1.00  0.00           N  
ATOM    989  CD  PRO    72      82.233 120.100  64.612  1.00  0.00           C  
ATOM    990  HD2 PRO    72      82.469 119.382  63.826  1.00  0.00           H  
ATOM    991  HD3 PRO    72      82.422 121.091  64.202  1.00  0.00           H  
ATOM    992  CG  PRO    72      80.778 120.028  64.905  1.00  0.00           C  
ATOM    993  HG2 PRO    72      80.448 119.022  64.646  1.00  0.00           H  
ATOM    994  HG3 PRO    72      80.291 120.834  64.357  1.00  0.00           H  
ATOM    995  CB  PRO    72      80.653 120.229  66.392  1.00  0.00           C  
ATOM    996  HB2 PRO    72      79.700 119.829  66.739  1.00  0.00           H  
ATOM    997  HB3 PRO    72      80.766 121.273  66.685  1.00  0.00           H  
ATOM    998  CA  PRO    72      81.896 119.453  66.913  1.00  0.00           C  
ATOM    999  HA  PRO    72      82.236 119.794  67.891  1.00  0.00           H  
ATOM   1000  C   PRO    72      81.587 117.924  67.011  1.00  0.00           C  
ATOM   1001  O   PRO    72      82.010 117.107  66.246  1.00  0.00           O  
ATOM   1002  N   GLN    73      80.783 117.580  67.934  1.00  0.00           N  
ATOM   1003  H   GLN    73      80.466 118.429  68.380  1.00  0.00           H  
ATOM   1004  CA  GLN    73      80.127 116.253  68.124  1.00  0.00           C  
ATOM   1005  HA  GLN    73      80.924 115.545  67.898  1.00  0.00           H  
ATOM   1006  CB  GLN    73      79.662 116.167  69.574  1.00  0.00           C  
ATOM   1007  HB2 GLN    73      79.444 115.131  69.832  1.00  0.00           H  
ATOM   1008  HB3 GLN    73      80.530 116.297  70.222  1.00  0.00           H  
ATOM   1009  CG  GLN    73      78.569 117.093  70.071  1.00  0.00           C  
ATOM   1010  HG2 GLN    73      78.553 117.157  71.159  1.00  0.00           H  
ATOM   1011  HG3 GLN    73      78.815 118.103  69.743  1.00  0.00           H  
ATOM   1012  CD  GLN    73      77.106 116.672  69.689  1.00  0.00           C  
ATOM   1013  OE1 GLN    73      76.821 115.551  69.303  1.00  0.00           O  
ATOM   1014  NE2 GLN    73      76.130 117.422  69.944  1.00  0.00           N  
ATOM   1015 HE21 GLN    73      76.281 118.399  70.150  1.00  0.00           H  
ATOM   1016 HE22 GLN    73      75.241 116.962  69.811  1.00  0.00           H  
ATOM   1017  C   GLN    73      79.063 115.939  67.057  1.00  0.00           C  
ATOM   1018  O   GLN    73      78.470 116.808  66.454  1.00  0.00           O  
ATOM   1019  N   GLY    74      78.665 114.685  67.102  1.00  0.00           N  
ATOM   1020  H   GLY    74      79.168 114.044  67.699  1.00  0.00           H  
ATOM   1021  CA  GLY    74      77.942 114.014  65.992  1.00  0.00           C  
ATOM   1022  HA2 GLY    74      78.238 114.575  65.106  1.00  0.00           H  
ATOM   1023  HA3 GLY    74      78.403 113.055  65.756  1.00  0.00           H  
ATOM   1024  C   GLY    74      76.398 113.913  65.974  1.00  0.00           C  
ATOM   1025  O   GLY    74      75.835 113.195  65.142  1.00  0.00           O  
ATOM   1026  N   TYR    75      75.734 114.647  66.847  1.00  0.00           N  
ATOM   1027  H   TYR    75      76.225 115.157  67.568  1.00  0.00           H  
ATOM   1028  CA  TYR    75      74.354 114.244  67.366  1.00  0.00           C  
ATOM   1029  HA  TYR    75      73.776 113.737  66.594  1.00  0.00           H  
ATOM   1030  CB  TYR    75      74.534 113.309  68.599  1.00  0.00           C  
ATOM   1031  HB2 TYR    75      75.007 113.893  69.389  1.00  0.00           H  
ATOM   1032  HB3 TYR    75      73.521 113.062  68.920  1.00  0.00           H  
ATOM   1033  CG  TYR    75      75.233 111.958  68.355  1.00  0.00           C  
ATOM   1034  CD1 TYR    75      76.650 111.803  68.409  1.00  0.00           C  
ATOM   1035  HD1 TYR    75      77.154 112.727  68.650  1.00  0.00           H  
ATOM   1036  CE1 TYR    75      77.297 110.590  68.100  1.00  0.00           C  
ATOM   1037  HE1 TYR    75      78.365 110.447  68.174  1.00  0.00           H  
ATOM   1038  CZ  TYR    75      76.439 109.498  67.724  1.00  0.00           C  
ATOM   1039  OH  TYR    75      77.127 108.338  67.396  1.00  0.00           O  
ATOM   1040  HH  TYR    75      76.546 107.612  67.156  1.00  0.00           H  
ATOM   1041  CE2 TYR    75      75.007 109.613  67.699  1.00  0.00           C  
ATOM   1042  HE2 TYR    75      74.314 108.873  67.328  1.00  0.00           H  
ATOM   1043  CD2 TYR    75      74.468 110.829  68.041  1.00  0.00           C  
ATOM   1044  HD2 TYR    75      73.404 110.997  68.110  1.00  0.00           H  
ATOM   1045  C   TYR    75      73.557 115.413  67.821  1.00  0.00           C  
ATOM   1046  O   TYR    75      73.952 116.506  67.426  1.00  0.00           O  
ATOM   1047  N   GLY    76      72.391 115.223  68.445  1.00  0.00           N  
ATOM   1048  H   GLY    76      72.007 114.293  68.536  1.00  0.00           H  
ATOM   1049  CA  GLY    76      71.721 116.310  69.109  1.00  0.00           C  
ATOM   1050  HA2 GLY    76      71.712 117.221  68.511  1.00  0.00           H  
ATOM   1051  HA3 GLY    76      70.698 115.958  69.244  1.00  0.00           H  
ATOM   1052  C   GLY    76      72.335 116.762  70.416  1.00  0.00           C  
ATOM   1053  O   GLY    76      73.584 116.658  70.599  1.00  0.00           O  
ATOM   1054  N   SER    77      71.487 117.289  71.257  1.00  0.00           N  
ATOM   1055  H   SER    77      70.540 116.942  71.208  1.00  0.00           H  
ATOM   1056  CA  SER    77      71.827 118.137  72.430  1.00  0.00           C  
ATOM   1057  HA  SER    77      72.721 118.682  72.128  1.00  0.00           H  
ATOM   1058  CB  SER    77      70.766 119.129  72.637  1.00  0.00           C  
ATOM   1059  HB2 SER    77      69.755 118.777  72.841  1.00  0.00           H  
ATOM   1060  HB3 SER    77      71.135 119.698  73.490  1.00  0.00           H  
ATOM   1061  OG  SER    77      70.746 120.109  71.610  1.00  0.00           O  
ATOM   1062  HG  SER    77      71.561 120.599  71.739  1.00  0.00           H  
ATOM   1063  C   SER    77      72.062 117.419  73.722  1.00  0.00           C  
ATOM   1064  O   SER    77      71.022 117.071  74.373  1.00  0.00           O  
ATOM   1065  N   THR    78      73.256 117.137  74.263  1.00  0.00           N  
ATOM   1066  H   THR    78      73.180 116.874  75.235  1.00  0.00           H  
ATOM   1067  CA  THR    78      74.607 117.219  73.682  1.00  0.00           C  
ATOM   1068  HA  THR    78      74.551 117.551  72.646  1.00  0.00           H  
ATOM   1069  CB  THR    78      75.413 118.377  74.212  1.00  0.00           C  
ATOM   1070  HB  THR    78      75.256 118.387  75.290  1.00  0.00           H  
ATOM   1071  CG2 THR    78      76.923 118.393  73.976  1.00  0.00           C  
ATOM   1072 HG21 THR    78      76.965 118.395  72.887  1.00  0.00           H  
ATOM   1073 HG22 THR    78      77.272 119.358  74.343  1.00  0.00           H  
ATOM   1074 HG23 THR    78      77.493 117.603  74.465  1.00  0.00           H  
ATOM   1075  OG1 THR    78      74.812 119.618  73.749  1.00  0.00           O  
ATOM   1076  HG1 THR    78      74.057 119.811  74.310  1.00  0.00           H  
ATOM   1077  C   THR    78      75.418 115.944  73.832  1.00  0.00           C  
ATOM   1078  O   THR    78      75.703 115.527  74.939  1.00  0.00           O  
ATOM   1079  N   GLY    79      75.700 115.236  72.723  1.00  0.00           N  
ATOM   1080  H   GLY    79      75.323 115.597  71.858  1.00  0.00           H  
ATOM   1081  CA  GLY    79      76.218 113.874  72.607  1.00  0.00           C  
ATOM   1082  HA2 GLY    79      75.630 113.206  73.236  1.00  0.00           H  
ATOM   1083  HA3 GLY    79      76.078 113.489  71.597  1.00  0.00           H  
ATOM   1084  C   GLY    79      77.676 113.664  73.039  1.00  0.00           C  
ATOM   1085  O   GLY    79      78.300 114.594  73.509  1.00  0.00           O  
ATOM   1086  N   GLY    80      78.355 112.533  72.851  1.00  0.00           N  
ATOM   1087  H   GLY    80      79.300 112.480  73.202  1.00  0.00           H  
ATOM   1088  CA  GLY    80      77.855 111.368  72.113  1.00  0.00           C  
ATOM   1089  HA2 GLY    80      77.388 111.665  71.174  1.00  0.00           H  
ATOM   1090  HA3 GLY    80      78.768 110.871  71.785  1.00  0.00           H  
ATOM   1091  C   GLY    80      76.836 110.345  72.727  1.00  0.00           C  
ATOM   1092  O   GLY    80      76.496 110.345  73.885  1.00  0.00           O  
ATOM   1093  N   TYR    81      76.219 109.530  71.899  1.00  0.00           N  
ATOM   1094  H   TYR    81      76.628 109.405  70.984  1.00  0.00           H  
ATOM   1095  CA  TYR    81      75.036 108.611  72.081  1.00  0.00           C  
ATOM   1096  HA  TYR    81      74.873 108.494  73.153  1.00  0.00           H  
ATOM   1097  CB  TYR    81      73.735 109.297  71.515  1.00  0.00           C  
ATOM   1098  HB2 TYR    81      73.828 109.447  70.439  1.00  0.00           H  
ATOM   1099  HB3 TYR    81      72.843 108.681  71.633  1.00  0.00           H  
ATOM   1100  CG  TYR    81      73.311 110.607  72.108  1.00  0.00           C  
ATOM   1101  CD1 TYR    81      73.593 110.971  73.439  1.00  0.00           C  
ATOM   1102  HD1 TYR    81      74.174 110.338  74.093  1.00  0.00           H  
ATOM   1103  CE1 TYR    81      73.103 112.176  73.954  1.00  0.00           C  
ATOM   1104  HE1 TYR    81      73.376 112.349  74.985  1.00  0.00           H  
ATOM   1105  CZ  TYR    81      72.515 113.139  73.120  1.00  0.00           C  
ATOM   1106  OH  TYR    81      72.256 114.409  73.506  1.00  0.00           O  
ATOM   1107  HH  TYR    81      72.585 114.651  74.375  1.00  0.00           H  
ATOM   1108  CE2 TYR    81      72.209 112.746  71.792  1.00  0.00           C  
ATOM   1109  HE2 TYR    81      71.676 113.477  71.201  1.00  0.00           H  
ATOM   1110  CD2 TYR    81      72.557 111.492  71.304  1.00  0.00           C  
ATOM   1111  HD2 TYR    81      72.305 111.293  70.273  1.00  0.00           H  
ATOM   1112  C   TYR    81      75.123 107.292  71.293  1.00  0.00           C  
ATOM   1113  O   TYR    81      75.363 107.190  70.070  1.00  0.00           O  
ATOM   1114  N   GLY    82      74.792 106.115  71.850  1.00  0.00           N  
ATOM   1115  H   GLY    82      74.741 105.318  71.233  1.00  0.00           H  
ATOM   1116  CA  GLY    82      74.404 105.881  73.295  1.00  0.00           C  
ATOM   1117  HA2 GLY    82      74.212 104.817  73.433  1.00  0.00           H  
ATOM   1118  HA3 GLY    82      75.108 106.285  74.022  1.00  0.00           H  
ATOM   1119  C   GLY    82      72.995 106.298  73.648  1.00  0.00           C  
ATOM   1120  O   GLY    82      72.154 106.568  72.754  1.00  0.00           O  
ATOM   1121  N   SER    83      72.782 106.484  74.971  1.00  0.00           N  
ATOM   1122  H   SER    83      73.616 106.385  75.532  1.00  0.00           H  
ATOM   1123  CA  SER    83      71.542 107.076  75.562  1.00  0.00           C  
ATOM   1124  HA  SER    83      71.539 106.792  76.614  1.00  0.00           H  
ATOM   1125  CB  SER    83      71.728 108.609  75.588  1.00  0.00           C  
ATOM   1126  HB2 SER    83      72.693 108.953  75.962  1.00  0.00           H  
ATOM   1127  HB3 SER    83      71.752 109.175  74.657  1.00  0.00           H  
ATOM   1128  OG  SER    83      70.642 109.136  76.368  1.00  0.00           O  
ATOM   1129  HG  SER    83      70.561 110.087  76.267  1.00  0.00           H  
ATOM   1130  C   SER    83      70.132 106.781  74.919  1.00  0.00           C  
ATOM   1131  O   SER    83      69.532 107.651  74.188  1.00  0.00           O  
ATOM   1132  N   SER    84      69.503 105.640  75.162  1.00  0.00           N  
ATOM   1133  H   SER    84      68.557 105.605  74.809  1.00  0.00           H  
ATOM   1134  CA  SER    84      69.980 104.585  76.022  1.00  0.00           C  
ATOM   1135  HA  SER    84      70.548 105.064  76.819  1.00  0.00           H  
ATOM   1136  CB  SER    84      68.683 103.783  76.414  1.00  0.00           C  
ATOM   1137  HB2 SER    84      68.955 102.998  77.121  1.00  0.00           H  
ATOM   1138  HB3 SER    84      67.988 104.441  76.936  1.00  0.00           H  
ATOM   1139  OG  SER    84      67.967 103.279  75.340  1.00  0.00           O  
ATOM   1140  HG  SER    84      67.266 102.714  75.672  1.00  0.00           H  
ATOM   1141  C   SER    84      70.901 103.578  75.332  1.00  0.00           C  
ATOM   1142  O   SER    84      71.708 102.960  75.975  1.00  0.00           O  
ATOM   1143  N   GLN    85      70.954 103.594  73.976  1.00  0.00           N  
ATOM   1144  H   GLN    85      70.404 104.310  73.522  1.00  0.00           H  
ATOM   1145  CA  GLN    85      71.712 102.737  73.119  1.00  0.00           C  
ATOM   1146  HA  GLN    85      72.599 102.598  73.737  1.00  0.00           H  
ATOM   1147  CB  GLN    85      71.012 101.376  72.845  1.00  0.00           C  
ATOM   1148  HB2 GLN    85      70.171 101.577  72.181  1.00  0.00           H  
ATOM   1149  HB3 GLN    85      71.711 100.710  72.340  1.00  0.00           H  
ATOM   1150  CG  GLN    85      70.597 100.504  74.068  1.00  0.00           C  
ATOM   1151  HG2 GLN    85      70.082 101.178  74.753  1.00  0.00           H  
ATOM   1152  HG3 GLN    85      69.788  99.837  73.770  1.00  0.00           H  
ATOM   1153  CD  GLN    85      71.768  99.815  74.795  1.00  0.00           C  
ATOM   1154  OE1 GLN    85      72.887  99.635  74.272  1.00  0.00           O  
ATOM   1155  NE2 GLN    85      71.572  99.385  76.047  1.00  0.00           N  
ATOM   1156 HE21 GLN    85      72.324  98.800  76.384  1.00  0.00           H  
ATOM   1157 HE22 GLN    85      70.677  99.532  76.489  1.00  0.00           H  
ATOM   1158  C   GLN    85      72.299 103.367  71.912  1.00  0.00           C  
ATOM   1159  O   GLN    85      73.556 103.414  71.793  1.00  0.00           O  
ATOM   1160  N   SER    86      71.396 103.912  71.029  1.00  0.00           N  
ATOM   1161  H   SER    86      70.402 103.779  71.150  1.00  0.00           H  
ATOM   1162  CA  SER    86      71.752 104.230  69.657  1.00  0.00           C  
ATOM   1163  HA  SER    86      70.891 104.229  68.989  1.00  0.00           H  
ATOM   1164  CB  SER    86      72.327 105.654  69.461  1.00  0.00           C  
ATOM   1165  HB2 SER    86      73.269 105.756  69.999  1.00  0.00           H  
ATOM   1166  HB3 SER    86      72.512 105.788  68.395  1.00  0.00           H  
ATOM   1167  OG  SER    86      71.330 106.564  69.881  1.00  0.00           O  
ATOM   1168  HG  SER    86      71.495 106.744  70.810  1.00  0.00           H  
ATOM   1169  C   SER    86      72.775 103.200  69.132  1.00  0.00           C  
ATOM   1170  O   SER    86      73.881 103.560  68.826  1.00  0.00           O  
ATOM   1171  N   SER    87      72.478 101.876  69.080  1.00  0.00           N  
ATOM   1172  H   SER    87      71.593 101.593  69.477  1.00  0.00           H  
ATOM   1173  CA  SER    87      73.502 100.819  68.889  1.00  0.00           C  
ATOM   1174  HA  SER    87      74.329 100.995  69.577  1.00  0.00           H  
ATOM   1175  CB  SER    87      73.005  99.550  69.448  1.00  0.00           C  
ATOM   1176  HB2 SER    87      73.767  98.790  69.281  1.00  0.00           H  
ATOM   1177  HB3 SER    87      72.808  99.648  70.516  1.00  0.00           H  
ATOM   1178  OG  SER    87      71.790  99.181  68.954  1.00  0.00           O  
ATOM   1179  HG  SER    87      71.537  98.392  69.438  1.00  0.00           H  
ATOM   1180  C   SER    87      73.871 100.652  67.351  1.00  0.00           C  
ATOM   1181  O   SER    87      74.767  99.790  67.100  1.00  0.00           O  
ATOM   1182  N   GLN    88      73.243 101.403  66.409  1.00  0.00           N  
ATOM   1183  H   GLN    88      72.738 102.207  66.756  1.00  0.00           H  
ATOM   1184  CA  GLN    88      73.416 101.168  64.959  1.00  0.00           C  
ATOM   1185  HA  GLN    88      72.669 101.764  64.436  1.00  0.00           H  
ATOM   1186  CB  GLN    88      74.706 101.702  64.294  1.00  0.00           C  
ATOM   1187  HB2 GLN    88      75.597 101.160  64.611  1.00  0.00           H  
ATOM   1188  HB3 GLN    88      74.724 101.631  63.207  1.00  0.00           H  
ATOM   1189  CG  GLN    88      74.957 103.121  64.725  1.00  0.00           C  
ATOM   1190  HG2 GLN    88      74.066 103.747  64.680  1.00  0.00           H  
ATOM   1191  HG3 GLN    88      75.299 103.215  65.756  1.00  0.00           H  
ATOM   1192  CD  GLN    88      76.099 103.710  63.938  1.00  0.00           C  
ATOM   1193  OE1 GLN    88      76.674 103.196  62.989  1.00  0.00           O  
ATOM   1194  NE2 GLN    88      76.610 104.783  64.374  1.00  0.00           N  
ATOM   1195 HE21 GLN    88      76.208 105.203  65.200  1.00  0.00           H  
ATOM   1196 HE22 GLN    88      77.325 105.278  63.860  1.00  0.00           H  
ATOM   1197  C   GLN    88      73.133  99.709  64.548  1.00  0.00           C  
ATOM   1198  O   GLN    88      73.929  98.956  64.042  1.00  0.00           O  
ATOM   1199  N   SER    89      71.929  99.218  64.984  1.00  0.00           N  
ATOM   1200  H   SER    89      71.224  99.825  65.378  1.00  0.00           H  
ATOM   1201  CA  SER    89      71.541  97.745  64.818  1.00  0.00           C  
ATOM   1202  HA  SER    89      72.331  97.101  65.203  1.00  0.00           H  
ATOM   1203  CB  SER    89      70.406  97.405  65.641  1.00  0.00           C  
ATOM   1204  HB2 SER    89      70.130  96.385  65.373  1.00  0.00           H  
ATOM   1205  HB3 SER    89      70.673  97.537  66.690  1.00  0.00           H  
ATOM   1206  OG  SER    89      69.277  98.230  65.351  1.00  0.00           O  
ATOM   1207  HG  SER    89      69.362  98.949  65.981  1.00  0.00           H  
ATOM   1208  C   SER    89      71.309  97.321  63.363  1.00  0.00           C  
ATOM   1209  O   SER    89      70.767  98.049  62.568  1.00  0.00           O  
ATOM   1210  N   SER    90      71.487  96.024  63.056  1.00  0.00           N  
ATOM   1211  H   SER    90      71.820  95.429  63.800  1.00  0.00           H  
ATOM   1212  CA  SER    90      71.422  95.382  61.745  1.00  0.00           C  
ATOM   1213  HA  SER    90      70.950  96.081  61.054  1.00  0.00           H  
ATOM   1214  CB  SER    90      72.867  95.138  61.201  1.00  0.00           C  
ATOM   1215  HB2 SER    90      72.843  94.608  60.249  1.00  0.00           H  
ATOM   1216  HB3 SER    90      73.381  96.084  61.034  1.00  0.00           H  
ATOM   1217  OG  SER    90      73.626  94.363  62.204  1.00  0.00           O  
ATOM   1218  HG  SER    90      73.588  93.450  61.911  1.00  0.00           H  
ATOM   1219  C   SER    90      70.629  94.033  61.702  1.00  0.00           C  
ATOM   1220  O   SER    90      70.963  93.053  61.031  1.00  0.00           O  
ATOM   1221  N   TYR    91      69.575  93.917  62.518  1.00  0.00           N  
ATOM   1222  H   TYR    91      69.285  94.672  63.123  1.00  0.00           H  
ATOM   1223  CA  TYR    91      68.620  92.761  62.646  1.00  0.00           C  
ATOM   1224  HA  TYR    91      69.121  91.794  62.609  1.00  0.00           H  
ATOM   1225  CB  TYR    91      67.732  93.011  63.832  1.00  0.00           C  
ATOM   1226  HB2 TYR    91      67.138  93.872  63.524  1.00  0.00           H  
ATOM   1227  HB3 TYR    91      66.968  92.242  63.939  1.00  0.00           H  
ATOM   1228  CG  TYR    91      68.426  93.101  65.151  1.00  0.00           C  
ATOM   1229  CD1 TYR    91      69.390  92.124  65.517  1.00  0.00           C  
ATOM   1230  HD1 TYR    91      69.713  91.363  64.822  1.00  0.00           H  
ATOM   1231  CE1 TYR    91      69.889  92.193  66.830  1.00  0.00           C  
ATOM   1232  HE1 TYR    91      70.520  91.489  67.352  1.00  0.00           H  
ATOM   1233  CZ  TYR    91      69.497  93.169  67.675  1.00  0.00           C  
ATOM   1234  OH  TYR    91      69.962  93.216  68.911  1.00  0.00           O  
ATOM   1235  HH  TYR    91      69.334  93.509  69.575  1.00  0.00           H  
ATOM   1236  CE2 TYR    91      68.597  94.210  67.317  1.00  0.00           C  
ATOM   1237  HE2 TYR    91      68.309  94.962  68.037  1.00  0.00           H  
ATOM   1238  CD2 TYR    91      67.990  94.087  66.040  1.00  0.00           C  
ATOM   1239  HD2 TYR    91      67.310  94.843  65.676  1.00  0.00           H  
ATOM   1240  C   TYR    91      67.807  92.724  61.355  1.00  0.00           C  
ATOM   1241  O   TYR    91      67.264  93.752  60.925  1.00  0.00           O  
ATOM   1242  N   GLY    92      67.573  91.568  60.658  1.00  0.00           N  
ATOM   1243  H   GLY    92      66.936  91.637  59.877  1.00  0.00           H  
ATOM   1244  CA  GLY    92      67.957  90.221  61.025  1.00  0.00           C  
ATOM   1245  HA2 GLY    92      67.708  89.622  60.149  1.00  0.00           H  
ATOM   1246  HA3 GLY    92      69.042  90.276  61.118  1.00  0.00           H  
ATOM   1247  C   GLY    92      67.181  89.737  62.266  1.00  0.00           C  
ATOM   1248  O   GLY    92      65.935  89.886  62.215  1.00  0.00           O  
ATOM   1249  N   GLN    93      67.802  89.132  63.316  1.00  0.00           N  
ATOM   1250  H   GLN    93      68.777  88.896  63.201  1.00  0.00           H  
ATOM   1251  CA  GLN    93      67.235  88.718  64.601  1.00  0.00           C  
ATOM   1252  HA  GLN    93      67.052  89.608  65.203  1.00  0.00           H  
ATOM   1253  CB  GLN    93      65.993  87.796  64.398  1.00  0.00           C  
ATOM   1254  HB2 GLN    93      65.892  87.468  63.364  1.00  0.00           H  
ATOM   1255  HB3 GLN    93      66.049  86.764  64.745  1.00  0.00           H  
ATOM   1256  CG  GLN    93      64.709  88.518  64.839  1.00  0.00           C  
ATOM   1257  HG2 GLN    93      64.623  89.571  64.573  1.00  0.00           H  
ATOM   1258  HG3 GLN    93      63.979  87.969  64.245  1.00  0.00           H  
ATOM   1259  CD  GLN    93      64.437  88.289  66.295  1.00  0.00           C  
ATOM   1260  OE1 GLN    93      65.147  87.560  67.012  1.00  0.00           O  
ATOM   1261  NE2 GLN    93      63.320  88.822  66.693  1.00  0.00           N  
ATOM   1262 HE21 GLN    93      63.148  88.987  67.675  1.00  0.00           H  
ATOM   1263 HE22 GLN    93      62.788  89.329  66.000  1.00  0.00           H  
ATOM   1264  C   GLN    93      68.181  87.775  65.459  1.00  0.00           C  
ATOM   1265  O   GLN    93      69.113  87.188  64.902  1.00  0.00           O  
ATOM   1266  N   GLN    94      67.987  87.722  66.777  1.00  0.00           N  
ATOM   1267  H   GLN    94      67.232  88.302  67.115  1.00  0.00           H  
ATOM   1268  CA  GLN    94      68.628  86.762  67.641  1.00  0.00           C  
ATOM   1269  HA  GLN    94      69.693  86.828  67.418  1.00  0.00           H  
ATOM   1270  CB  GLN    94      68.451  87.304  69.149  1.00  0.00           C  
ATOM   1271  HB2 GLN    94      68.969  88.262  69.200  1.00  0.00           H  
ATOM   1272  HB3 GLN    94      67.384  87.310  69.374  1.00  0.00           H  
ATOM   1273  CG  GLN    94      69.110  86.313  70.115  1.00  0.00           C  
ATOM   1274  HG2 GLN    94      69.133  86.813  71.083  1.00  0.00           H  
ATOM   1275  HG3 GLN    94      68.414  85.483  70.234  1.00  0.00           H  
ATOM   1276  CD  GLN    94      70.546  85.970  69.746  1.00  0.00           C  
ATOM   1277  OE1 GLN    94      71.385  86.808  69.445  1.00  0.00           O  
ATOM   1278  NE2 GLN    94      70.978  84.697  69.944  1.00  0.00           N  
ATOM   1279 HE21 GLN    94      70.316  84.098  70.417  1.00  0.00           H  
ATOM   1280 HE22 GLN    94      71.979  84.568  69.989  1.00  0.00           H  
ATOM   1281  C   GLN    94      68.186  85.351  67.441  1.00  0.00           C  
ATOM   1282  O   GLN    94      69.013  84.426  67.641  1.00  0.00           O  
ATOM   1283  N   SER    95      66.921  85.159  67.097  1.00  0.00           N  
ATOM   1284  H   SER    95      66.353  85.993  67.053  1.00  0.00           H  
ATOM   1285  CA  SER    95      66.288  83.965  66.728  1.00  0.00           C  
ATOM   1286  HA  SER    95      66.421  83.214  67.506  1.00  0.00           H  
ATOM   1287  CB  SER    95      64.803  84.106  66.591  1.00  0.00           C  
ATOM   1288  HB2 SER    95      64.324  84.463  67.503  1.00  0.00           H  
ATOM   1289  HB3 SER    95      64.515  84.817  65.817  1.00  0.00           H  
ATOM   1290  OG  SER    95      64.324  82.911  66.112  1.00  0.00           O  
ATOM   1291  HG  SER    95      64.122  82.362  66.873  1.00  0.00           H  
ATOM   1292  C   SER    95      66.938  83.414  65.394  1.00  0.00           C  
ATOM   1293  O   SER    95      67.352  84.181  64.565  1.00  0.00           O  
ATOM   1294  N   SER    96      67.003  82.075  65.236  1.00  0.00           N  
ATOM   1295  H   SER    96      66.775  81.521  66.049  1.00  0.00           H  
ATOM   1296  CA  SER    96      67.187  81.383  63.932  1.00  0.00           C  
ATOM   1297  HA  SER    96      67.544  82.116  63.208  1.00  0.00           H  
ATOM   1298  CB  SER    96      68.332  80.293  64.093  1.00  0.00           C  
ATOM   1299  HB2 SER    96      69.218  80.655  64.615  1.00  0.00           H  
ATOM   1300  HB3 SER    96      67.890  79.490  64.683  1.00  0.00           H  
ATOM   1301  OG  SER    96      68.905  79.832  62.889  1.00  0.00           O  
ATOM   1302  HG  SER    96      69.352  80.545  62.427  1.00  0.00           H  
ATOM   1303  C   SER    96      65.849  80.838  63.407  1.00  0.00           C  
ATOM   1304  O   SER    96      65.418  79.853  63.900  1.00  0.00           O  
ATOM   1305  N   TYR    97      65.067  81.389  62.414  1.00  0.00           N  
ATOM   1306  H   TYR    97      64.211  80.855  62.457  1.00  0.00           H  
ATOM   1307  CA  TYR    97      65.052  82.559  61.525  1.00  0.00           C  
ATOM   1308  HA  TYR    97      64.026  82.670  61.173  1.00  0.00           H  
ATOM   1309  CB  TYR    97      65.705  83.852  62.161  1.00  0.00           C  
ATOM   1310  HB2 TYR    97      65.158  84.068  63.078  1.00  0.00           H  
ATOM   1311  HB3 TYR    97      66.772  83.733  62.353  1.00  0.00           H  
ATOM   1312  CG  TYR    97      65.518  85.083  61.345  1.00  0.00           C  
ATOM   1313  CD1 TYR    97      66.490  85.529  60.463  1.00  0.00           C  
ATOM   1314  HD1 TYR    97      67.502  85.163  60.550  1.00  0.00           H  
ATOM   1315  CE1 TYR    97      66.258  86.458  59.449  1.00  0.00           C  
ATOM   1316  HE1 TYR    97      66.983  86.613  58.664  1.00  0.00           H  
ATOM   1317  CZ  TYR    97      64.962  86.967  59.326  1.00  0.00           C  
ATOM   1318  OH  TYR    97      64.602  87.733  58.234  1.00  0.00           O  
ATOM   1319  HH  TYR    97      63.651  87.852  58.172  1.00  0.00           H  
ATOM   1320  CE2 TYR    97      63.999  86.706  60.327  1.00  0.00           C  
ATOM   1321  HE2 TYR    97      63.042  87.206  60.366  1.00  0.00           H  
ATOM   1322  CD2 TYR    97      64.254  85.746  61.299  1.00  0.00           C  
ATOM   1323  HD2 TYR    97      63.644  85.591  62.177  1.00  0.00           H  
ATOM   1324  C   TYR    97      65.915  82.260  60.209  1.00  0.00           C  
ATOM   1325  O   TYR    97      66.878  81.468  60.244  1.00  0.00           O  
ATOM   1326  N   PRO    98      65.474  82.756  59.024  1.00  0.00           N  
ATOM   1327  CD  PRO    98      66.321  82.704  57.839  1.00  0.00           C  
ATOM   1328  HD2 PRO    98      66.358  81.722  57.367  1.00  0.00           H  
ATOM   1329  HD3 PRO    98      67.291  83.032  58.212  1.00  0.00           H  
ATOM   1330  CG  PRO    98      65.757  83.743  56.927  1.00  0.00           C  
ATOM   1331  HG2 PRO    98      66.021  83.526  55.892  1.00  0.00           H  
ATOM   1332  HG3 PRO    98      66.125  84.764  57.026  1.00  0.00           H  
ATOM   1333  CB  PRO    98      64.224  83.658  57.151  1.00  0.00           C  
ATOM   1334  HB2 PRO    98      63.792  82.896  56.501  1.00  0.00           H  
ATOM   1335  HB3 PRO    98      63.759  84.626  56.964  1.00  0.00           H  
ATOM   1336  CA  PRO    98      64.163  83.249  58.642  1.00  0.00           C  
ATOM   1337  HA  PRO    98      63.819  84.109  59.217  1.00  0.00           H  
ATOM   1338  C   PRO    98      63.076  82.125  58.777  1.00  0.00           C  
ATOM   1339  O   PRO    98      63.342  80.949  58.701  1.00  0.00           O  
ATOM   1340  N   GLY    99      61.841  82.571  59.047  1.00  0.00           N  
ATOM   1341  H   GLY    99      61.722  83.571  59.124  1.00  0.00           H  
ATOM   1342  CA  GLY    99      60.704  81.749  58.941  1.00  0.00           C  
ATOM   1343  HA2 GLY    99      60.686  80.943  59.674  1.00  0.00           H  
ATOM   1344  HA3 GLY    99      59.779  82.325  58.927  1.00  0.00           H  
ATOM   1345  C   GLY    99      60.683  81.089  57.540  1.00  0.00           C  
ATOM   1346  O   GLY    99      61.346  81.506  56.646  1.00  0.00           O  
ATOM   1347  N   TYR   100      59.824  80.034  57.423  1.00  0.00           N  
ATOM   1348  H   TYR   100      59.372  79.764  58.285  1.00  0.00           H  
ATOM   1349  CA  TYR   100      59.711  79.014  56.300  1.00  0.00           C  
ATOM   1350  HA  TYR   100      60.698  78.601  56.087  1.00  0.00           H  
ATOM   1351  CB  TYR   100      58.735  77.906  56.669  1.00  0.00           C  
ATOM   1352  HB2 TYR   100      59.054  77.471  57.616  1.00  0.00           H  
ATOM   1353  HB3 TYR   100      57.724  78.309  56.719  1.00  0.00           H  
ATOM   1354  CG  TYR   100      58.796  76.775  55.706  1.00  0.00           C  
ATOM   1355  CD1 TYR   100      59.795  75.780  55.795  1.00  0.00           C  
ATOM   1356  HD1 TYR   100      60.596  75.876  56.513  1.00  0.00           H  
ATOM   1357  CE1 TYR   100      59.876  74.701  54.933  1.00  0.00           C  
ATOM   1358  HE1 TYR   100      60.798  74.142  55.002  1.00  0.00           H  
ATOM   1359  CZ  TYR   100      58.921  74.544  53.880  1.00  0.00           C  
ATOM   1360  OH  TYR   100      58.899  73.529  52.956  1.00  0.00           O  
ATOM   1361  HH  TYR   100      59.750  73.150  52.727  1.00  0.00           H  
ATOM   1362  CE2 TYR   100      57.872  75.522  53.782  1.00  0.00           C  
ATOM   1363  HE2 TYR   100      57.158  75.506  52.972  1.00  0.00           H  
ATOM   1364  CD2 TYR   100      57.869  76.691  54.666  1.00  0.00           C  
ATOM   1365  HD2 TYR   100      57.169  77.503  54.532  1.00  0.00           H  
ATOM   1366  C   TYR   100      59.290  79.695  54.968  1.00  0.00           C  
ATOM   1367  O   TYR   100      59.879  79.408  53.923  1.00  0.00           O  
ATOM   1368  N   GLY   101      58.552  80.798  54.972  1.00  0.00           N  
ATOM   1369  H   GLY   101      58.486  81.216  55.889  1.00  0.00           H  
ATOM   1370  CA  GLY   101      58.317  81.689  53.828  1.00  0.00           C  
ATOM   1371  HA2 GLY   101      57.662  82.496  54.156  1.00  0.00           H  
ATOM   1372  HA3 GLY   101      59.284  82.090  53.524  1.00  0.00           H  
ATOM   1373  C   GLY   101      57.739  81.046  52.532  1.00  0.00           C  
ATOM   1374  O   GLY   101      56.790  80.222  52.597  1.00  0.00           O  
ATOM   1375  N   GLN   102      58.353  81.490  51.377  1.00  0.00           N  
ATOM   1376  H   GLN   102      58.897  82.333  51.497  1.00  0.00           H  
ATOM   1377  CA  GLN   102      58.081  80.939  49.997  1.00  0.00           C  
ATOM   1378  HA  GLN   102      57.320  80.160  50.049  1.00  0.00           H  
ATOM   1379  CB  GLN   102      57.500  82.034  49.112  1.00  0.00           C  
ATOM   1380  HB2 GLN   102      56.521  82.355  49.466  1.00  0.00           H  
ATOM   1381  HB3 GLN   102      58.179  82.887  49.097  1.00  0.00           H  
ATOM   1382  CG  GLN   102      57.263  81.511  47.660  1.00  0.00           C  
ATOM   1383  HG2 GLN   102      58.297  81.315  47.376  1.00  0.00           H  
ATOM   1384  HG3 GLN   102      56.803  80.523  47.631  1.00  0.00           H  
ATOM   1385  CD  GLN   102      56.656  82.460  46.675  1.00  0.00           C  
ATOM   1386  OE1 GLN   102      55.872  83.352  47.018  1.00  0.00           O  
ATOM   1387  NE2 GLN   102      56.990  82.384  45.440  1.00  0.00           N  
ATOM   1388 HE21 GLN   102      57.535  81.573  45.185  1.00  0.00           H  
ATOM   1389 HE22 GLN   102      56.733  83.121  44.798  1.00  0.00           H  
ATOM   1390  C   GLN   102      59.389  80.297  49.447  1.00  0.00           C  
ATOM   1391  O   GLN   102      59.326  79.290  48.653  1.00  0.00           O  
ATOM   1392  N   GLN   103      60.564  80.849  49.786  1.00  0.00           N  
ATOM   1393  H   GLN   103      60.569  81.579  50.484  1.00  0.00           H  
ATOM   1394  CA  GLN   103      61.919  80.328  49.362  1.00  0.00           C  
ATOM   1395  HA  GLN   103      62.095  80.565  48.312  1.00  0.00           H  
ATOM   1396  CB  GLN   103      63.050  80.950  50.243  1.00  0.00           C  
ATOM   1397  HB2 GLN   103      62.871  80.699  51.288  1.00  0.00           H  
ATOM   1398  HB3 GLN   103      64.046  80.662  49.907  1.00  0.00           H  
ATOM   1399  CG  GLN   103      63.038  82.486  50.110  1.00  0.00           C  
ATOM   1400  HG2 GLN   103      62.061  82.744  50.519  1.00  0.00           H  
ATOM   1401  HG3 GLN   103      63.816  82.932  50.730  1.00  0.00           H  
ATOM   1402  CD  GLN   103      63.173  82.835  48.657  1.00  0.00           C  
ATOM   1403  OE1 GLN   103      62.240  83.275  47.987  1.00  0.00           O  
ATOM   1404  NE2 GLN   103      64.288  82.503  48.094  1.00  0.00           N  
ATOM   1405 HE21 GLN   103      64.251  82.398  47.091  1.00  0.00           H  
ATOM   1406 HE22 GLN   103      65.120  82.241  48.603  1.00  0.00           H  
ATOM   1407  C   GLN   103      62.128  78.816  49.465  1.00  0.00           C  
ATOM   1408  O   GLN   103      61.721  78.248  50.424  1.00  0.00           O  
ATOM   1409  N   PRO   104      62.657  78.101  48.451  1.00  0.00           N  
ATOM   1410  CD  PRO   104      63.342  78.586  47.264  1.00  0.00           C  
ATOM   1411  HD2 PRO   104      64.068  79.388  47.394  1.00  0.00           H  
ATOM   1412  HD3 PRO   104      62.592  78.877  46.529  1.00  0.00           H  
ATOM   1413  CG  PRO   104      64.065  77.432  46.655  1.00  0.00           C  
ATOM   1414  HG2 PRO   104      65.047  77.251  47.090  1.00  0.00           H  
ATOM   1415  HG3 PRO   104      64.178  77.491  45.572  1.00  0.00           H  
ATOM   1416  CB  PRO   104      63.164  76.242  47.027  1.00  0.00           C  
ATOM   1417  HB2 PRO   104      63.851  75.414  47.197  1.00  0.00           H  
ATOM   1418  HB3 PRO   104      62.477  76.043  46.204  1.00  0.00           H  
ATOM   1419  CA  PRO   104      62.520  76.593  48.382  1.00  0.00           C  
ATOM   1420  HA  PRO   104      61.482  76.275  48.480  1.00  0.00           H  
ATOM   1421  C   PRO   104      63.256  76.036  49.574  1.00  0.00           C  
ATOM   1422  O   PRO   104      64.456  76.269  49.747  1.00  0.00           O  
ATOM   1423  N   ALA   105      62.653  75.101  50.286  1.00  0.00           N  
ATOM   1424  H   ALA   105      61.680  74.879  50.131  1.00  0.00           H  
ATOM   1425  CA  ALA   105      63.234  74.372  51.365  1.00  0.00           C  
ATOM   1426  HA  ALA   105      64.231  74.040  51.074  1.00  0.00           H  
ATOM   1427  CB  ALA   105      63.429  75.297  52.612  1.00  0.00           C  
ATOM   1428  HB1 ALA   105      62.479  75.695  52.969  1.00  0.00           H  
ATOM   1429  HB2 ALA   105      63.790  74.630  53.394  1.00  0.00           H  
ATOM   1430  HB3 ALA   105      64.116  76.082  52.296  1.00  0.00           H  
ATOM   1431  C   ALA   105      62.431  73.046  51.663  1.00  0.00           C  
ATOM   1432  O   ALA   105      61.172  73.095  51.642  1.00  0.00           O  
ATOM   1433  N   PRO   106      63.014  71.855  52.001  1.00  0.00           N  
ATOM   1434  CD  PRO   106      64.430  71.567  52.116  1.00  0.00           C  
ATOM   1435  HD2 PRO   106      64.953  72.462  52.454  1.00  0.00           H  
ATOM   1436  HD3 PRO   106      64.749  71.361  51.094  1.00  0.00           H  
ATOM   1437  CG  PRO   106      64.514  70.338  52.997  1.00  0.00           C  
ATOM   1438  HG2 PRO   106      64.540  70.732  54.013  1.00  0.00           H  
ATOM   1439  HG3 PRO   106      65.396  69.735  52.777  1.00  0.00           H  
ATOM   1440  CB  PRO   106      63.236  69.573  52.564  1.00  0.00           C  
ATOM   1441  HB2 PRO   106      62.938  68.783  53.252  1.00  0.00           H  
ATOM   1442  HB3 PRO   106      63.405  69.230  51.544  1.00  0.00           H  
ATOM   1443  CA  PRO   106      62.190  70.664  52.439  1.00  0.00           C  
ATOM   1444  HA  PRO   106      61.530  70.383  51.618  1.00  0.00           H  
ATOM   1445  C   PRO   106      61.413  70.916  53.728  1.00  0.00           C  
ATOM   1446  O   PRO   106      61.955  71.573  54.610  1.00  0.00           O  
ATOM   1447  N   SER   107      60.267  70.263  53.842  1.00  0.00           N  
ATOM   1448  H   SER   107      59.942  69.766  53.025  1.00  0.00           H  
ATOM   1449  CA  SER   107      59.448  70.149  55.089  1.00  0.00           C  
ATOM   1450  HA  SER   107      59.463  71.115  55.594  1.00  0.00           H  
ATOM   1451  CB  SER   107      57.965  69.962  54.656  1.00  0.00           C  
ATOM   1452  HB2 SER   107      57.996  69.066  54.037  1.00  0.00           H  
ATOM   1453  HB3 SER   107      57.371  69.819  55.559  1.00  0.00           H  
ATOM   1454  OG  SER   107      57.425  70.974  53.829  1.00  0.00           O  
ATOM   1455  HG  SER   107      57.883  70.904  52.988  1.00  0.00           H  
ATOM   1456  C   SER   107      59.819  69.086  56.160  1.00  0.00           C  
ATOM   1457  O   SER   107      59.058  68.852  57.118  1.00  0.00           O  
ATOM   1458  N   SER   108      60.901  68.415  55.989  1.00  0.00           N  
ATOM   1459  H   SER   108      61.535  68.854  55.337  1.00  0.00           H  
ATOM   1460  CA  SER   108      61.306  67.374  56.912  1.00  0.00           C  
ATOM   1461  HA  SER   108      60.603  66.542  56.890  1.00  0.00           H  
ATOM   1462  CB  SER   108      62.654  66.866  56.386  1.00  0.00           C  
ATOM   1463  HB2 SER   108      63.072  66.041  56.963  1.00  0.00           H  
ATOM   1464  HB3 SER   108      62.542  66.522  55.358  1.00  0.00           H  
ATOM   1465  OG  SER   108      63.650  67.977  56.479  1.00  0.00           O  
ATOM   1466  HG  SER   108      64.558  67.708  56.633  1.00  0.00           H  
ATOM   1467  C   SER   108      61.366  67.681  58.436  1.00  0.00           C  
ATOM   1468  O   SER   108      61.569  68.817  58.768  1.00  0.00           O  
ATOM   1469  N   THR   109      61.152  66.755  59.371  1.00  0.00           N  
ATOM   1470  H   THR   109      61.116  65.800  59.044  1.00  0.00           H  
ATOM   1471  CA  THR   109      61.096  67.023  60.874  1.00  0.00           C  
ATOM   1472  HA  THR   109      61.288  68.093  60.953  1.00  0.00           H  
ATOM   1473  CB  THR   109      59.807  66.674  61.616  1.00  0.00           C  
ATOM   1474  HB  THR   109      59.953  66.797  62.689  1.00  0.00           H  
ATOM   1475  CG2 THR   109      58.730  67.659  61.209  1.00  0.00           C  
ATOM   1476 HG21 THR   109      57.737  67.212  61.174  1.00  0.00           H  
ATOM   1477 HG22 THR   109      58.781  68.503  61.897  1.00  0.00           H  
ATOM   1478 HG23 THR   109      59.010  68.077  60.241  1.00  0.00           H  
ATOM   1479  OG1 THR   109      59.472  65.350  61.167  1.00  0.00           O  
ATOM   1480  HG1 THR   109      59.591  64.747  61.904  1.00  0.00           H  
ATOM   1481  C   THR   109      62.254  66.339  61.613  1.00  0.00           C  
ATOM   1482  O   THR   109      62.735  65.286  61.193  1.00  0.00           O  
ATOM   1483  N   SER   110      62.654  66.843  62.743  1.00  0.00           N  
ATOM   1484  H   SER   110      62.418  67.787  63.014  1.00  0.00           H  
ATOM   1485  CA  SER   110      63.314  66.160  63.834  1.00  0.00           C  
ATOM   1486  HA  SER   110      64.212  65.609  63.556  1.00  0.00           H  
ATOM   1487  CB  SER   110      63.756  67.247  64.802  1.00  0.00           C  
ATOM   1488  HB2 SER   110      62.828  67.591  65.258  1.00  0.00           H  
ATOM   1489  HB3 SER   110      64.450  66.786  65.505  1.00  0.00           H  
ATOM   1490  OG  SER   110      64.456  68.384  64.219  1.00  0.00           O  
ATOM   1491  HG  SER   110      65.381  68.235  64.428  1.00  0.00           H  
ATOM   1492  C   SER   110      62.333  65.270  64.600  1.00  0.00           C  
ATOM   1493  O   SER   110      61.173  65.692  64.814  1.00  0.00           O  
ATOM   1494  N   GLY   111      62.890  64.202  65.145  1.00  0.00           N  
ATOM   1495  H   GLY   111      63.842  63.934  64.940  1.00  0.00           H  
ATOM   1496  CA  GLY   111      62.180  63.365  66.189  1.00  0.00           C  
ATOM   1497  HA2 GLY   111      61.130  63.209  65.943  1.00  0.00           H  
ATOM   1498  HA3 GLY   111      62.716  62.426  66.332  1.00  0.00           H  
ATOM   1499  C   GLY   111      62.083  64.018  67.648  1.00  0.00           C  
ATOM   1500  O   GLY   111      62.026  65.250  67.688  1.00  0.00           O  
ATOM   1501  N   SER   112      61.957  63.213  68.728  1.00  0.00           N  
ATOM   1502  H   SER   112      62.014  63.570  69.672  1.00  0.00           H  
ATOM   1503  CA  SER   112      62.038  61.695  68.777  1.00  0.00           C  
ATOM   1504  HA  SER   112      63.044  61.582  68.373  1.00  0.00           H  
ATOM   1505  CB  SER   112      61.851  61.282  70.257  1.00  0.00           C  
ATOM   1506  HB2 SER   112      60.832  61.543  70.543  1.00  0.00           H  
ATOM   1507  HB3 SER   112      62.026  60.209  70.333  1.00  0.00           H  
ATOM   1508  OG  SER   112      62.809  61.946  71.063  1.00  0.00           O  
ATOM   1509  HG  SER   112      63.673  61.581  70.858  1.00  0.00           H  
ATOM   1510  C   SER   112      61.002  60.970  67.840  1.00  0.00           C  
ATOM   1511  O   SER   112      59.978  61.564  67.583  1.00  0.00           O  
ATOM   1512  N   TYR   113      61.152  59.735  67.467  1.00  0.00           N  
ATOM   1513  H   TYR   113      60.387  59.495  66.853  1.00  0.00           H  
ATOM   1514  CA  TYR   113      62.126  58.667  67.854  1.00  0.00           C  
ATOM   1515  HA  TYR   113      62.950  59.097  68.424  1.00  0.00           H  
ATOM   1516  CB  TYR   113      61.404  57.635  68.656  1.00  0.00           C  
ATOM   1517  HB2 TYR   113      60.815  57.006  67.988  1.00  0.00           H  
ATOM   1518  HB3 TYR   113      62.231  57.018  69.007  1.00  0.00           H  
ATOM   1519  CG  TYR   113      60.588  58.098  69.900  1.00  0.00           C  
ATOM   1520  CD1 TYR   113      59.365  58.681  69.839  1.00  0.00           C  
ATOM   1521  HD1 TYR   113      58.978  58.817  68.840  1.00  0.00           H  
ATOM   1522  CE1 TYR   113      58.632  59.029  70.990  1.00  0.00           C  
ATOM   1523  HE1 TYR   113      57.580  59.261  70.910  1.00  0.00           H  
ATOM   1524  CZ  TYR   113      59.219  58.763  72.242  1.00  0.00           C  
ATOM   1525  OH  TYR   113      58.509  58.861  73.462  1.00  0.00           O  
ATOM   1526  HH  TYR   113      59.072  58.860  74.239  1.00  0.00           H  
ATOM   1527  CE2 TYR   113      60.507  58.293  72.345  1.00  0.00           C  
ATOM   1528  HE2 TYR   113      60.962  58.103  73.306  1.00  0.00           H  
ATOM   1529  CD2 TYR   113      61.191  57.995  71.191  1.00  0.00           C  
ATOM   1530  HD2 TYR   113      62.221  57.670  71.209  1.00  0.00           H  
ATOM   1531  C   TYR   113      62.698  57.988  66.585  1.00  0.00           C  
ATOM   1532  O   TYR   113      62.062  57.995  65.546  1.00  0.00           O  
ATOM   1533  N   GLY   114      63.888  57.412  66.662  1.00  0.00           N  
ATOM   1534  H   GLY   114      64.443  57.667  67.466  1.00  0.00           H  
ATOM   1535  CA  GLY   114      64.402  56.410  65.739  1.00  0.00           C  
ATOM   1536  HA2 GLY   114      64.169  56.729  64.723  1.00  0.00           H  
ATOM   1537  HA3 GLY   114      65.491  56.443  65.747  1.00  0.00           H  
ATOM   1538  C   GLY   114      63.931  54.920  65.967  1.00  0.00           C  
ATOM   1539  O   GLY   114      63.052  54.664  66.770  1.00  0.00           O  
ATOM   1540  N   SER   115      64.650  53.952  65.433  1.00  0.00           N  
ATOM   1541  H   SER   115      64.302  53.004  65.450  1.00  0.00           H  
ATOM   1542  CA  SER   115      65.811  54.069  64.438  1.00  0.00           C  
ATOM   1543  HA  SER   115      66.546  54.683  64.958  1.00  0.00           H  
ATOM   1544  CB  SER   115      66.493  52.714  64.221  1.00  0.00           C  
ATOM   1545  HB2 SER   115      67.516  52.856  63.873  1.00  0.00           H  
ATOM   1546  HB3 SER   115      66.563  52.145  65.148  1.00  0.00           H  
ATOM   1547  OG  SER   115      65.783  51.908  63.323  1.00  0.00           O  
ATOM   1548  HG  SER   115      66.181  52.211  62.504  1.00  0.00           H  
ATOM   1549  C   SER   115      65.472  54.764  63.179  1.00  0.00           C  
ATOM   1550  O   SER   115      64.320  54.825  62.741  1.00  0.00           O  
ATOM   1551  N   SER   116      66.414  55.467  62.553  1.00  0.00           N  
ATOM   1552  H   SER   116      67.374  55.398  62.857  1.00  0.00           H  
ATOM   1553  CA  SER   116      66.116  56.596  61.559  1.00  0.00           C  
ATOM   1554  HA  SER   116      65.458  57.304  62.062  1.00  0.00           H  
ATOM   1555  CB  SER   116      67.323  57.343  61.279  1.00  0.00           C  
ATOM   1556  HB2 SER   116      67.099  58.064  60.492  1.00  0.00           H  
ATOM   1557  HB3 SER   116      67.650  57.900  62.157  1.00  0.00           H  
ATOM   1558  OG  SER   116      68.337  56.510  60.704  1.00  0.00           O  
ATOM   1559  HG  SER   116      69.131  57.046  60.767  1.00  0.00           H  
ATOM   1560  C   SER   116      65.365  56.023  60.389  1.00  0.00           C  
ATOM   1561  O   SER   116      65.772  54.930  59.895  1.00  0.00           O  
ATOM   1562  N   SER   117      64.322  56.733  59.946  1.00  0.00           N  
ATOM   1563  H   SER   117      64.232  57.644  60.373  1.00  0.00           H  
ATOM   1564  CA  SER   117      63.647  56.463  58.666  1.00  0.00           C  
ATOM   1565  HA  SER   117      64.173  55.666  58.141  1.00  0.00           H  
ATOM   1566  CB  SER   117      62.210  55.952  58.912  1.00  0.00           C  
ATOM   1567  HB2 SER   117      61.722  55.824  57.945  1.00  0.00           H  
ATOM   1568  HB3 SER   117      62.188  55.077  59.560  1.00  0.00           H  
ATOM   1569  OG  SER   117      61.549  57.019  59.642  1.00  0.00           O  
ATOM   1570  HG  SER   117      61.834  57.037  60.558  1.00  0.00           H  
ATOM   1571  C   SER   117      63.682  57.660  57.651  1.00  0.00           C  
ATOM   1572  O   SER   117      63.753  58.785  58.120  1.00  0.00           O  
ATOM   1573  N   GLN   118      63.745  57.333  56.359  1.00  0.00           N  
ATOM   1574  H   GLN   118      63.788  56.337  56.193  1.00  0.00           H  
ATOM   1575  CA  GLN   118      63.379  58.176  55.172  1.00  0.00           C  
ATOM   1576  HA  GLN   118      63.272  59.233  55.415  1.00  0.00           H  
ATOM   1577  CB  GLN   118      64.479  58.081  54.127  1.00  0.00           C  
ATOM   1578  HB2 GLN   118      64.613  57.052  53.793  1.00  0.00           H  
ATOM   1579  HB3 GLN   118      64.042  58.591  53.268  1.00  0.00           H  
ATOM   1580  CG  GLN   118      65.767  58.626  54.661  1.00  0.00           C  
ATOM   1581  HG2 GLN   118      65.926  58.326  55.697  1.00  0.00           H  
ATOM   1582  HG3 GLN   118      66.614  58.228  54.103  1.00  0.00           H  
ATOM   1583  CD  GLN   118      65.918  60.141  54.555  1.00  0.00           C  
ATOM   1584  OE1 GLN   118      64.971  60.882  54.513  1.00  0.00           O  
ATOM   1585  NE2 GLN   118      67.106  60.604  54.627  1.00  0.00           N  
ATOM   1586 HE21 GLN   118      67.822  59.903  54.751  1.00  0.00           H  
ATOM   1587 HE22 GLN   118      67.218  61.607  54.576  1.00  0.00           H  
ATOM   1588  C   GLN   118      62.058  57.638  54.588  1.00  0.00           C  
ATOM   1589  O   GLN   118      61.859  56.476  54.438  1.00  0.00           O  
ATOM   1590  N   SER   119      61.057  58.471  54.339  1.00  0.00           N  
ATOM   1591  H   SER   119      60.333  57.945  53.871  1.00  0.00           H  
ATOM   1592  CA  SER   119      60.907  59.879  54.667  1.00  0.00           C  
ATOM   1593  HA  SER   119      61.821  60.431  54.448  1.00  0.00           H  
ATOM   1594  CB  SER   119      59.875  60.393  53.636  1.00  0.00           C  
ATOM   1595  HB2 SER   119      59.813  61.480  53.694  1.00  0.00           H  
ATOM   1596  HB3 SER   119      60.037  60.132  52.590  1.00  0.00           H  
ATOM   1597  OG  SER   119      58.614  59.947  54.101  1.00  0.00           O  
ATOM   1598  HG  SER   119      58.668  58.993  54.007  1.00  0.00           H  
ATOM   1599  C   SER   119      60.587  60.300  56.138  1.00  0.00           C  
ATOM   1600  O   SER   119      60.205  59.414  56.986  1.00  0.00           O  
ATOM   1601  N   SER   120      60.588  61.558  56.555  1.00  0.00           N  
ATOM   1602  H   SER   120      60.872  62.225  55.852  1.00  0.00           H  
ATOM   1603  CA  SER   120      60.216  61.951  57.939  1.00  0.00           C  
ATOM   1604  HA  SER   120      60.265  61.082  58.596  1.00  0.00           H  
ATOM   1605  CB  SER   120      61.261  62.991  58.489  1.00  0.00           C  
ATOM   1606  HB2 SER   120      61.064  63.324  59.508  1.00  0.00           H  
ATOM   1607  HB3 SER   120      62.259  62.572  58.615  1.00  0.00           H  
ATOM   1608  OG  SER   120      61.391  64.167  57.724  1.00  0.00           O  
ATOM   1609  HG  SER   120      61.638  63.946  56.823  1.00  0.00           H  
ATOM   1610  C   SER   120      58.812  62.475  58.069  1.00  0.00           C  
ATOM   1611  O   SER   120      58.335  63.059  57.050  1.00  0.00           O  
ATOM   1612  N   SER   121      58.001  62.193  59.119  1.00  0.00           N  
ATOM   1613  H   SER   121      57.090  62.629  59.150  1.00  0.00           H  
ATOM   1614  CA  SER   121      58.337  61.369  60.291  1.00  0.00           C  
ATOM   1615  HA  SER   121      59.268  61.797  60.663  1.00  0.00           H  
ATOM   1616  CB  SER   121      57.282  61.393  61.364  1.00  0.00           C  
ATOM   1617  HB2 SER   121      56.323  60.993  61.035  1.00  0.00           H  
ATOM   1618  HB3 SER   121      57.529  60.870  62.288  1.00  0.00           H  
ATOM   1619  OG  SER   121      57.185  62.685  61.928  1.00  0.00           O  
ATOM   1620  HG  SER   121      56.495  63.117  61.419  1.00  0.00           H  
ATOM   1621  C   SER   121      58.619  59.922  60.005  1.00  0.00           C  
ATOM   1622  O   SER   121      59.526  59.373  60.545  1.00  0.00           O  
ATOM   1623  N   TYR   122      57.881  59.323  59.074  1.00  0.00           N  
ATOM   1624  H   TYR   122      57.307  59.843  58.426  1.00  0.00           H  
ATOM   1625  CA  TYR   122      58.023  57.940  58.537  1.00  0.00           C  
ATOM   1626  HA  TYR   122      59.051  57.636  58.738  1.00  0.00           H  
ATOM   1627  CB  TYR   122      57.099  57.039  59.373  1.00  0.00           C  
ATOM   1628  HB2 TYR   122      56.106  57.481  59.454  1.00  0.00           H  
ATOM   1629  HB3 TYR   122      57.010  56.118  58.796  1.00  0.00           H  
ATOM   1630  CG  TYR   122      57.612  56.624  60.729  1.00  0.00           C  
ATOM   1631  CD1 TYR   122      57.061  57.302  61.832  1.00  0.00           C  
ATOM   1632  HD1 TYR   122      56.334  58.096  61.743  1.00  0.00           H  
ATOM   1633  CE1 TYR   122      57.555  57.014  63.146  1.00  0.00           C  
ATOM   1634  HE1 TYR   122      57.182  57.582  63.986  1.00  0.00           H  
ATOM   1635  CZ  TYR   122      58.543  56.053  63.341  1.00  0.00           C  
ATOM   1636  OH  TYR   122      59.013  55.866  64.590  1.00  0.00           O  
ATOM   1637  HH  TYR   122      59.762  55.267  64.621  1.00  0.00           H  
ATOM   1638  CE2 TYR   122      59.231  55.452  62.219  1.00  0.00           C  
ATOM   1639  HE2 TYR   122      59.962  54.660  62.282  1.00  0.00           H  
ATOM   1640  CD2 TYR   122      58.695  55.740  60.922  1.00  0.00           C  
ATOM   1641  HD2 TYR   122      59.198  55.349  60.051  1.00  0.00           H  
ATOM   1642  C   TYR   122      57.619  57.865  57.057  1.00  0.00           C  
ATOM   1643  O   TYR   122      56.805  58.671  56.662  1.00  0.00           O  
ATOM   1644  N   GLY   123      58.153  56.976  56.209  1.00  0.00           N  
ATOM   1645  H   GLY   123      57.623  56.857  55.357  1.00  0.00           H  
ATOM   1646  CA  GLY   123      59.184  55.956  56.540  1.00  0.00           C  
ATOM   1647  HA2 GLY   123      60.156  56.375  56.281  1.00  0.00           H  
ATOM   1648  HA3 GLY   123      59.188  55.815  57.621  1.00  0.00           H  
ATOM   1649  C   GLY   123      59.100  54.633  55.796  1.00  0.00           C  
ATOM   1650  O   GLY   123      58.162  54.302  55.070  1.00  0.00           O  
ATOM   1651  N   GLN   124      60.186  53.842  55.814  1.00  0.00           N  
ATOM   1652  H   GLN   124      61.051  54.148  56.235  1.00  0.00           H  
ATOM   1653  CA  GLN   124      60.427  52.623  54.930  1.00  0.00           C  
ATOM   1654  HA  GLN   124      59.537  52.061  54.648  1.00  0.00           H  
ATOM   1655  CB  GLN   124      61.126  53.014  53.636  1.00  0.00           C  
ATOM   1656  HB2 GLN   124      62.026  53.589  53.856  1.00  0.00           H  
ATOM   1657  HB3 GLN   124      61.448  52.124  53.096  1.00  0.00           H  
ATOM   1658  CG  GLN   124      60.291  53.824  52.624  1.00  0.00           C  
ATOM   1659  HG2 GLN   124      59.559  53.122  52.225  1.00  0.00           H  
ATOM   1660  HG3 GLN   124      59.848  54.646  53.188  1.00  0.00           H  
ATOM   1661  CD  GLN   124      61.146  54.377  51.512  1.00  0.00           C  
ATOM   1662  OE1 GLN   124      61.320  53.698  50.480  1.00  0.00           O  
ATOM   1663  NE2 GLN   124      61.531  55.589  51.594  1.00  0.00           N  
ATOM   1664 HE21 GLN   124      61.411  56.138  52.433  1.00  0.00           H  
ATOM   1665 HE22 GLN   124      62.139  55.857  50.834  1.00  0.00           H  
ATOM   1666  C   GLN   124      61.223  51.602  55.896  1.00  0.00           C  
ATOM   1667  O   GLN   124      62.401  51.360  55.700  1.00  0.00           O  
ATOM   1668  N   PRO   125      60.571  50.903  56.835  1.00  0.00           N  
ATOM   1669  CD  PRO   125      61.204  49.803  57.560  1.00  0.00           C  
ATOM   1670  HD2 PRO   125      62.074  50.093  58.149  1.00  0.00           H  
ATOM   1671  HD3 PRO   125      61.653  49.115  56.843  1.00  0.00           H  
ATOM   1672  CG  PRO   125      60.254  48.977  58.370  1.00  0.00           C  
ATOM   1673  HG2 PRO   125      60.220  49.474  59.340  1.00  0.00           H  
ATOM   1674  HG3 PRO   125      60.366  47.893  58.366  1.00  0.00           H  
ATOM   1675  CB  PRO   125      58.943  49.304  57.629  1.00  0.00           C  
ATOM   1676  HB2 PRO   125      58.087  49.293  58.305  1.00  0.00           H  
ATOM   1677  HB3 PRO   125      58.866  48.533  56.863  1.00  0.00           H  
ATOM   1678  CA  PRO   125      59.157  50.767  57.116  1.00  0.00           C  
ATOM   1679  HA  PRO   125      58.525  50.890  56.237  1.00  0.00           H  
ATOM   1680  C   PRO   125      58.688  51.741  58.171  1.00  0.00           C  
ATOM   1681  O   PRO   125      59.434  52.035  59.127  1.00  0.00           O  
ATOM   1682  N   GLN   126      57.452  52.207  58.025  1.00  0.00           N  
ATOM   1683  H   GLN   126      56.850  51.888  57.279  1.00  0.00           H  
ATOM   1684  CA  GLN   126      56.674  53.098  58.838  1.00  0.00           C  
ATOM   1685  HA  GLN   126      57.137  54.066  59.031  1.00  0.00           H  
ATOM   1686  CB  GLN   126      55.363  53.391  58.040  1.00  0.00           C  
ATOM   1687  HB2 GLN   126      55.674  53.648  57.027  1.00  0.00           H  
ATOM   1688  HB3 GLN   126      54.713  52.521  57.946  1.00  0.00           H  
ATOM   1689  CG  GLN   126      54.437  54.481  58.593  1.00  0.00           C  
ATOM   1690  HG2 GLN   126      53.581  53.980  59.044  1.00  0.00           H  
ATOM   1691  HG3 GLN   126      54.852  55.346  59.110  1.00  0.00           H  
ATOM   1692  CD  GLN   126      53.793  55.324  57.459  1.00  0.00           C  
ATOM   1693  OE1 GLN   126      54.431  56.103  56.741  1.00  0.00           O  
ATOM   1694  NE2 GLN   126      52.454  55.458  57.297  1.00  0.00           N  
ATOM   1695 HE21 GLN   126      51.844  54.922  57.898  1.00  0.00           H  
ATOM   1696 HE22 GLN   126      52.112  55.996  56.514  1.00  0.00           H  
ATOM   1697  C   GLN   126      56.299  52.449  60.166  1.00  0.00           C  
ATOM   1698  O   GLN   126      55.867  51.285  60.230  1.00  0.00           O  
ATOM   1699  N   SER   127      56.375  53.287  61.194  1.00  0.00           N  
ATOM   1700  H   SER   127      56.753  54.222  61.147  1.00  0.00           H  
ATOM   1701  CA  SER   127      55.950  52.934  62.554  1.00  0.00           C  
ATOM   1702  HA  SER   127      56.100  53.803  63.195  1.00  0.00           H  
ATOM   1703  CB  SER   127      54.488  52.528  62.656  1.00  0.00           C  
ATOM   1704  HB2 SER   127      54.288  51.538  62.246  1.00  0.00           H  
ATOM   1705  HB3 SER   127      54.163  52.560  63.696  1.00  0.00           H  
ATOM   1706  OG  SER   127      53.814  53.515  61.974  1.00  0.00           O  
ATOM   1707  HG  SER   127      54.077  54.351  62.366  1.00  0.00           H  
ATOM   1708  C   SER   127      56.851  51.808  63.153  1.00  0.00           C  
ATOM   1709  O   SER   127      56.412  50.793  63.634  1.00  0.00           O  
ATOM   1710  N   GLY   128      58.133  52.001  62.957  1.00  0.00           N  
ATOM   1711  H   GLY   128      58.468  52.590  62.209  1.00  0.00           H  
ATOM   1712  CA  GLY   128      59.224  51.136  63.402  1.00  0.00           C  
ATOM   1713  HA2 GLY   128      60.001  51.771  63.827  1.00  0.00           H  
ATOM   1714  HA3 GLY   128      58.893  50.581  64.280  1.00  0.00           H  
ATOM   1715  C   GLY   128      59.757  50.197  62.332  1.00  0.00           C  
ATOM   1716  O   GLY   128      58.851  49.585  61.712  1.00  0.00           O  
ATOM   1717  N   SER   129      61.038  50.100  62.100  1.00  0.00           N  
ATOM   1718  H   SER   129      61.307  49.360  61.467  1.00  0.00           H  
ATOM   1719  CA  SER   129      62.159  50.939  62.379  1.00  0.00           C  
ATOM   1720  HA  SER   129      63.035  50.515  61.887  1.00  0.00           H  
ATOM   1721  CB  SER   129      62.072  52.356  61.841  1.00  0.00           C  
ATOM   1722  HB2 SER   129      61.250  52.889  62.319  1.00  0.00           H  
ATOM   1723  HB3 SER   129      62.993  52.865  62.126  1.00  0.00           H  
ATOM   1724  OG  SER   129      61.912  52.381  60.426  1.00  0.00           O  
ATOM   1725  HG  SER   129      61.083  51.933  60.239  1.00  0.00           H  
ATOM   1726  C   SER   129      62.561  50.990  63.881  1.00  0.00           C  
ATOM   1727  O   SER   129      62.399  51.996  64.559  1.00  0.00           O  
ATOM   1728  N   TYR   130      62.832  49.799  64.429  1.00  0.00           N  
ATOM   1729  H   TYR   130      62.691  49.033  63.785  1.00  0.00           H  
ATOM   1730  CA  TYR   130      63.097  49.485  65.882  1.00  0.00           C  
ATOM   1731  HA  TYR   130      62.632  50.233  66.524  1.00  0.00           H  
ATOM   1732  CB  TYR   130      62.326  48.181  66.234  1.00  0.00           C  
ATOM   1733  HB2 TYR   130      62.685  47.402  65.561  1.00  0.00           H  
ATOM   1734  HB3 TYR   130      62.555  47.915  67.266  1.00  0.00           H  
ATOM   1735  CG  TYR   130      60.787  48.416  66.024  1.00  0.00           C  
ATOM   1736  CD1 TYR   130      60.097  47.701  65.010  1.00  0.00           C  
ATOM   1737  HD1 TYR   130      60.671  47.050  64.367  1.00  0.00           H  
ATOM   1738  CE1 TYR   130      58.687  47.713  64.891  1.00  0.00           C  
ATOM   1739  HE1 TYR   130      58.172  47.180  64.106  1.00  0.00           H  
ATOM   1740  CZ  TYR   130      57.883  48.440  65.823  1.00  0.00           C  
ATOM   1741  OH  TYR   130      56.571  48.513  65.752  1.00  0.00           O  
ATOM   1742  HH  TYR   130      56.234  48.461  64.854  1.00  0.00           H  
ATOM   1743  CE2 TYR   130      58.603  49.255  66.783  1.00  0.00           C  
ATOM   1744  HE2 TYR   130      57.982  49.988  67.275  1.00  0.00           H  
ATOM   1745  CD2 TYR   130      60.005  49.193  66.925  1.00  0.00           C  
ATOM   1746  HD2 TYR   130      60.554  49.744  67.674  1.00  0.00           H  
ATOM   1747  C   TYR   130      64.607  49.253  66.099  1.00  0.00           C  
ATOM   1748  O   TYR   130      65.212  48.551  65.338  1.00  0.00           O  
ATOM   1749  N   SER   131      65.262  49.764  67.138  1.00  0.00           N  
ATOM   1750  H   SER   131      66.241  49.517  67.111  1.00  0.00           H  
ATOM   1751  CA  SER   131      64.884  50.557  68.290  1.00  0.00           C  
ATOM   1752  HA  SER   131      65.788  50.793  68.851  1.00  0.00           H  
ATOM   1753  CB  SER   131      64.484  51.885  67.924  1.00  0.00           C  
ATOM   1754  HB2 SER   131      65.377  52.326  67.481  1.00  0.00           H  
ATOM   1755  HB3 SER   131      63.690  51.773  67.185  1.00  0.00           H  
ATOM   1756  OG  SER   131      64.038  52.687  69.000  1.00  0.00           O  
ATOM   1757  HG  SER   131      64.823  53.133  69.327  1.00  0.00           H  
ATOM   1758  C   SER   131      63.796  49.763  69.172  1.00  0.00           C  
ATOM   1759  O   SER   131      62.730  50.251  69.420  1.00  0.00           O  
ATOM   1760  N   GLN   132      63.995  48.566  69.653  1.00  0.00           N  
ATOM   1761  H   GLN   132      63.191  48.209  70.149  1.00  0.00           H  
ATOM   1762  CA  GLN   132      65.083  47.632  69.540  1.00  0.00           C  
ATOM   1763  HA  GLN   132      65.391  47.689  68.496  1.00  0.00           H  
ATOM   1764  CB  GLN   132      66.232  48.081  70.497  1.00  0.00           C  
ATOM   1765  HB2 GLN   132      67.101  47.447  70.319  1.00  0.00           H  
ATOM   1766  HB3 GLN   132      66.529  49.107  70.277  1.00  0.00           H  
ATOM   1767  CG  GLN   132      65.963  47.962  72.016  1.00  0.00           C  
ATOM   1768  HG2 GLN   132      64.889  48.018  72.194  1.00  0.00           H  
ATOM   1769  HG3 GLN   132      66.260  46.962  72.332  1.00  0.00           H  
ATOM   1770  CD  GLN   132      66.651  48.990  72.905  1.00  0.00           C  
ATOM   1771  OE1 GLN   132      67.882  49.202  72.888  1.00  0.00           O  
ATOM   1772  NE2 GLN   132      65.993  49.745  73.754  1.00  0.00           N  
ATOM   1773 HE21 GLN   132      65.018  49.575  73.955  1.00  0.00           H  
ATOM   1774 HE22 GLN   132      66.602  50.326  74.313  1.00  0.00           H  
ATOM   1775  C   GLN   132      64.633  46.231  69.900  1.00  0.00           C  
ATOM   1776  O   GLN   132      63.639  46.067  70.641  1.00  0.00           O  
ATOM   1777  N   GLN   133      65.456  45.217  69.526  1.00  0.00           N  
ATOM   1778  H   GLN   133      66.247  45.498  68.964  1.00  0.00           H  
ATOM   1779  CA  GLN   133      65.326  43.774  69.847  1.00  0.00           C  
ATOM   1780  HA  GLN   133      66.066  43.224  69.266  1.00  0.00           H  
ATOM   1781  CB  GLN   133      65.774  43.570  71.347  1.00  0.00           C  
ATOM   1782  HB2 GLN   133      65.172  44.174  72.026  1.00  0.00           H  
ATOM   1783  HB3 GLN   133      65.634  42.507  71.542  1.00  0.00           H  
ATOM   1784  CG  GLN   133      67.277  43.922  71.486  1.00  0.00           C  
ATOM   1785  HG2 GLN   133      67.926  43.650  70.654  1.00  0.00           H  
ATOM   1786  HG3 GLN   133      67.199  44.965  71.796  1.00  0.00           H  
ATOM   1787  CD  GLN   133      67.871  43.277  72.787  1.00  0.00           C  
ATOM   1788  OE1 GLN   133      67.217  42.924  73.719  1.00  0.00           O  
ATOM   1789  NE2 GLN   133      69.153  43.050  72.780  1.00  0.00           N  
ATOM   1790 HE21 GLN   133      69.703  43.253  71.958  1.00  0.00           H  
ATOM   1791 HE22 GLN   133      69.514  42.587  73.602  1.00  0.00           H  
ATOM   1792  C   GLN   133      63.933  43.210  69.469  1.00  0.00           C  
ATOM   1793  O   GLN   133      63.123  43.009  70.369  1.00  0.00           O  
ATOM   1794  N   PRO   134      63.622  43.054  68.122  1.00  0.00           N  
ATOM   1795  CD  PRO   134      62.358  42.520  67.631  1.00  0.00           C  
ATOM   1796  HD2 PRO   134      61.485  43.162  67.753  1.00  0.00           H  
ATOM   1797  HD3 PRO   134      62.171  41.576  68.142  1.00  0.00           H  
ATOM   1798  CG  PRO   134      62.573  42.186  66.166  1.00  0.00           C  
ATOM   1799  HG2 PRO   134      62.015  42.904  65.565  1.00  0.00           H  
ATOM   1800  HG3 PRO   134      62.341  41.155  65.901  1.00  0.00           H  
ATOM   1801  CB  PRO   134      64.073  42.317  65.862  1.00  0.00           C  
ATOM   1802  HB2 PRO   134      64.313  42.755  64.893  1.00  0.00           H  
ATOM   1803  HB3 PRO   134      64.507  41.325  65.980  1.00  0.00           H  
ATOM   1804  CA  PRO   134      64.553  43.231  66.969  1.00  0.00           C  
ATOM   1805  HA  PRO   134      65.571  42.913  67.198  1.00  0.00           H  
ATOM   1806  C   PRO   134      64.623  44.766  66.604  1.00  0.00           C  
ATOM   1807  O   PRO   134      63.751  45.517  66.963  1.00  0.00           O  
ATOM   1808  N   SER   135      65.702  45.207  66.004  1.00  0.00           N  
ATOM   1809  H   SER   135      65.757  46.199  65.825  1.00  0.00           H  
ATOM   1810  CA  SER   135      66.885  44.510  65.645  1.00  0.00           C  
ATOM   1811  HA  SER   135      66.648  43.549  65.188  1.00  0.00           H  
ATOM   1812  CB  SER   135      67.597  45.303  64.528  1.00  0.00           C  
ATOM   1813  HB2 SER   135      68.423  44.798  64.027  1.00  0.00           H  
ATOM   1814  HB3 SER   135      66.871  45.550  63.753  1.00  0.00           H  
ATOM   1815  OG  SER   135      68.189  46.489  65.077  1.00  0.00           O  
ATOM   1816  HG  SER   135      68.154  47.227  64.464  1.00  0.00           H  
ATOM   1817  C   SER   135      67.863  44.254  66.855  1.00  0.00           C  
ATOM   1818  O   SER   135      67.786  44.949  67.886  1.00  0.00           O  
ATOM   1819  N   TYR   136      68.884  43.321  66.762  1.00  0.00           N  
ATOM   1820  H   TYR   136      68.861  43.018  65.798  1.00  0.00           H  
ATOM   1821  CA  TYR   136      69.690  42.813  67.813  1.00  0.00           C  
ATOM   1822  HA  TYR   136      69.373  43.159  68.797  1.00  0.00           H  
ATOM   1823  CB  TYR   136      69.522  41.262  67.843  1.00  0.00           C  
ATOM   1824  HB2 TYR   136      69.487  40.875  66.824  1.00  0.00           H  
ATOM   1825  HB3 TYR   136      70.376  40.773  68.312  1.00  0.00           H  
ATOM   1826  CG  TYR   136      68.337  40.761  68.542  1.00  0.00           C  
ATOM   1827  CD1 TYR   136      68.373  40.725  69.993  1.00  0.00           C  
ATOM   1828  HD1 TYR   136      69.299  40.999  70.478  1.00  0.00           H  
ATOM   1829  CE1 TYR   136      67.260  40.319  70.779  1.00  0.00           C  
ATOM   1830  HE1 TYR   136      67.326  40.208  71.851  1.00  0.00           H  
ATOM   1831  CZ  TYR   136      66.065  40.031  70.110  1.00  0.00           C  
ATOM   1832  OH  TYR   136      65.020  39.636  70.916  1.00  0.00           O  
ATOM   1833  HH  TYR   136      65.039  39.931  71.829  1.00  0.00           H  
ATOM   1834  CE2 TYR   136      65.953  40.108  68.711  1.00  0.00           C  
ATOM   1835  HE2 TYR   136      65.006  39.860  68.257  1.00  0.00           H  
ATOM   1836  CD2 TYR   136      67.130  40.437  67.944  1.00  0.00           C  
ATOM   1837  HD2 TYR   136      67.126  40.502  66.866  1.00  0.00           H  
ATOM   1838  C   TYR   136      71.173  43.177  67.600  1.00  0.00           C  
ATOM   1839  O   TYR   136      71.981  42.366  67.215  1.00  0.00           O  
ATOM   1840  N   GLY   137      71.603  44.408  67.780  1.00  0.00           N  
ATOM   1841  H   GLY   137      72.606  44.489  67.867  1.00  0.00           H  
ATOM   1842  CA  GLY   137      70.906  45.560  68.507  1.00  0.00           C  
ATOM   1843  HA2 GLY   137      71.549  46.412  68.286  1.00  0.00           H  
ATOM   1844  HA3 GLY   137      69.974  45.851  68.024  1.00  0.00           H  
ATOM   1845  C   GLY   137      70.684  45.386  69.986  1.00  0.00           C  
ATOM   1846  O   GLY   137      70.778  44.304  70.493  1.00  0.00           O  
ATOM   1847  N   GLY   138      70.342  46.505  70.647  1.00  0.00           N  
ATOM   1848  H   GLY   138      70.193  47.357  70.125  1.00  0.00           H  
ATOM   1849  CA  GLY   138      70.366  46.640  72.065  1.00  0.00           C  
ATOM   1850  HA2 GLY   138      70.220  47.685  72.337  1.00  0.00           H  
ATOM   1851  HA3 GLY   138      69.488  46.068  72.365  1.00  0.00           H  
ATOM   1852  C   GLY   138      71.662  46.257  72.824  1.00  0.00           C  
ATOM   1853  O   GLY   138      72.621  45.760  72.254  1.00  0.00           O  
ATOM   1854  N   GLN   139      71.840  46.596  74.110  1.00  0.00           N  
ATOM   1855  H   GLN   139      72.698  46.342  74.580  1.00  0.00           H  
ATOM   1856  CA  GLN   139      70.681  47.016  74.950  1.00  0.00           C  
ATOM   1857  HA  GLN   139      69.928  47.577  74.395  1.00  0.00           H  
ATOM   1858  CB  GLN   139      70.001  45.771  75.421  1.00  0.00           C  
ATOM   1859  HB2 GLN   139      69.619  45.186  74.584  1.00  0.00           H  
ATOM   1860  HB3 GLN   139      70.715  45.140  75.951  1.00  0.00           H  
ATOM   1861  CG  GLN   139      68.790  45.901  76.395  1.00  0.00           C  
ATOM   1862  HG2 GLN   139      68.540  44.942  76.847  1.00  0.00           H  
ATOM   1863  HG3 GLN   139      69.059  46.502  77.263  1.00  0.00           H  
ATOM   1864  CD  GLN   139      67.664  46.529  75.541  1.00  0.00           C  
ATOM   1865  OE1 GLN   139      67.437  46.228  74.367  1.00  0.00           O  
ATOM   1866  NE2 GLN   139      66.955  47.491  76.026  1.00  0.00           N  
ATOM   1867 HE21 GLN   139      67.069  47.848  76.964  1.00  0.00           H  
ATOM   1868 HE22 GLN   139      66.422  48.014  75.346  1.00  0.00           H  
ATOM   1869  C   GLN   139      71.258  47.880  76.094  1.00  0.00           C  
ATOM   1870  O   GLN   139      71.934  47.393  77.048  1.00  0.00           O  
ATOM   1871  N   GLN   140      71.031  49.205  76.070  1.00  0.00           N  
ATOM   1872  H   GLN   140      70.700  49.631  75.216  1.00  0.00           H  
ATOM   1873  CA  GLN   140      71.405  50.149  77.154  1.00  0.00           C  
ATOM   1874  HA  GLN   140      71.753  49.550  77.995  1.00  0.00           H  
ATOM   1875  CB  GLN   140      72.564  51.033  76.550  1.00  0.00           C  
ATOM   1876  HB2 GLN   140      72.113  51.608  75.742  1.00  0.00           H  
ATOM   1877  HB3 GLN   140      72.949  51.653  77.360  1.00  0.00           H  
ATOM   1878  CG  GLN   140      73.871  50.334  76.015  1.00  0.00           C  
ATOM   1879  HG2 GLN   140      73.575  49.783  75.123  1.00  0.00           H  
ATOM   1880  HG3 GLN   140      74.606  51.034  75.617  1.00  0.00           H  
ATOM   1881  CD  GLN   140      74.687  49.359  76.949  1.00  0.00           C  
ATOM   1882  OE1 GLN   140      74.679  49.435  78.169  1.00  0.00           O  
ATOM   1883  NE2 GLN   140      75.373  48.512  76.275  1.00  0.00           N  
ATOM   1884 HE21 GLN   140      75.230  48.437  75.278  1.00  0.00           H  
ATOM   1885 HE22 GLN   140      75.817  47.881  76.927  1.00  0.00           H  
ATOM   1886  C   GLN   140      70.256  51.006  77.566  1.00  0.00           C  
ATOM   1887  O   GLN   140      69.316  51.287  76.807  1.00  0.00           O  
ATOM   1888  N   GLN   141      70.203  51.476  78.805  1.00  0.00           N  
ATOM   1889  H   GLN   141      70.973  51.415  79.456  1.00  0.00           H  
ATOM   1890  CA  GLN   141      69.071  52.307  79.276  1.00  0.00           C  
ATOM   1891  HA  GLN   141      68.793  52.931  78.427  1.00  0.00           H  
ATOM   1892  CB  GLN   141      67.827  51.476  79.741  1.00  0.00           C  
ATOM   1893  HB2 GLN   141      67.279  52.097  80.450  1.00  0.00           H  
ATOM   1894  HB3 GLN   141      67.134  51.368  78.907  1.00  0.00           H  
ATOM   1895  CG  GLN   141      68.147  50.054  80.358  1.00  0.00           C  
ATOM   1896  HG2 GLN   141      68.988  50.070  81.051  1.00  0.00           H  
ATOM   1897  HG3 GLN   141      67.280  49.749  80.943  1.00  0.00           H  
ATOM   1898  CD  GLN   141      68.419  48.919  79.324  1.00  0.00           C  
ATOM   1899  OE1 GLN   141      67.622  48.659  78.375  1.00  0.00           O  
ATOM   1900  NE2 GLN   141      69.462  48.176  79.527  1.00  0.00           N  
ATOM   1901 HE21 GLN   141      69.885  48.251  80.441  1.00  0.00           H  
ATOM   1902 HE22 GLN   141      69.440  47.342  78.958  1.00  0.00           H  
ATOM   1903  C   GLN   141      69.532  53.214  80.440  1.00  0.00           C  
ATOM   1904  O   GLN   141      70.117  52.761  81.417  1.00  0.00           O  
ATOM   1905  N   SER   142      69.411  54.535  80.359  1.00  0.00           N  
ATOM   1906  H   SER   142      69.673  55.092  81.160  1.00  0.00           H  
ATOM   1907  CA  SER   142      68.584  55.297  79.410  1.00  0.00           C  
ATOM   1908  HA  SER   142      68.445  56.267  79.887  1.00  0.00           H  
ATOM   1909  CB  SER   142      69.361  55.519  78.166  1.00  0.00           C  
ATOM   1910  HB2 SER   142      69.621  54.671  77.532  1.00  0.00           H  
ATOM   1911  HB3 SER   142      68.670  56.050  77.511  1.00  0.00           H  
ATOM   1912  OG  SER   142      70.549  56.249  78.490  1.00  0.00           O  
ATOM   1913  HG  SER   142      71.217  55.615  78.762  1.00  0.00           H  
ATOM   1914  C   SER   142      67.109  54.843  79.244  1.00  0.00           C  
ATOM   1915  O   SER   142      66.607  54.543  78.123  1.00  0.00           O  
ATOM   1916  N   TYR   143      66.450  54.667  80.389  1.00  0.00           N  
ATOM   1917  H   TYR   143      66.988  54.802  81.233  1.00  0.00           H  
ATOM   1918  CA  TYR   143      65.054  54.188  80.584  1.00  0.00           C  
ATOM   1919  HA  TYR   143      65.039  53.149  80.255  1.00  0.00           H  
ATOM   1920  CB  TYR   143      64.919  54.285  82.129  1.00  0.00           C  
ATOM   1921  HB2 TYR   143      65.172  55.311  82.397  1.00  0.00           H  
ATOM   1922  HB3 TYR   143      63.838  54.214  82.247  1.00  0.00           H  
ATOM   1923  CG  TYR   143      65.647  53.236  82.930  1.00  0.00           C  
ATOM   1924  CD1 TYR   143      65.214  51.868  82.937  1.00  0.00           C  
ATOM   1925  HD1 TYR   143      64.275  51.604  82.473  1.00  0.00           H  
ATOM   1926  CE1 TYR   143      66.063  50.878  83.406  1.00  0.00           C  
ATOM   1927  HE1 TYR   143      65.734  49.860  83.261  1.00  0.00           H  
ATOM   1928  CZ  TYR   143      67.412  51.136  83.701  1.00  0.00           C  
ATOM   1929  OH  TYR   143      68.295  50.119  83.825  1.00  0.00           O  
ATOM   1930  HH  TYR   143      69.228  50.300  83.690  1.00  0.00           H  
ATOM   1931  CE2 TYR   143      67.767  52.520  83.811  1.00  0.00           C  
ATOM   1932  HE2 TYR   143      68.719  52.804  84.236  1.00  0.00           H  
ATOM   1933  CD2 TYR   143      66.902  53.519  83.428  1.00  0.00           C  
ATOM   1934  HD2 TYR   143      67.146  54.567  83.523  1.00  0.00           H  
ATOM   1935  C   TYR   143      63.896  55.051  79.929  1.00  0.00           C  
ATOM   1936  O   TYR   143      62.917  54.459  79.372  1.00  0.00           O  
ATOM   1937  N   GLY   144      64.059  56.369  79.871  1.00  0.00           N  
ATOM   1938  H   GLY   144      64.762  56.829  80.431  1.00  0.00           H  
ATOM   1939  CA  GLY   144      63.299  57.346  79.034  1.00  0.00           C  
ATOM   1940  HA2 GLY   144      63.846  57.518  78.107  1.00  0.00           H  
ATOM   1941  HA3 GLY   144      62.313  56.916  78.859  1.00  0.00           H  
ATOM   1942  C   GLY   144      63.139  58.635  79.836  1.00  0.00           C  
ATOM   1943  O   GLY   144      62.882  58.597  81.035  1.00  0.00           O  
ATOM   1944  N   GLN   145      63.198  59.841  79.172  1.00  0.00           N  
ATOM   1945  H   GLN   145      63.311  59.766  78.172  1.00  0.00           H  
ATOM   1946  CA  GLN   145      63.414  61.153  79.836  1.00  0.00           C  
ATOM   1947  HA  GLN   145      62.530  61.480  80.383  1.00  0.00           H  
ATOM   1948  CB  GLN   145      64.561  61.061  80.858  1.00  0.00           C  
ATOM   1949  HB2 GLN   145      64.149  60.356  81.580  1.00  0.00           H  
ATOM   1950  HB3 GLN   145      65.528  60.743  80.468  1.00  0.00           H  
ATOM   1951  CG  GLN   145      64.727  62.340  81.581  1.00  0.00           C  
ATOM   1952  HG2 GLN   145      65.142  63.083  80.900  1.00  0.00           H  
ATOM   1953  HG3 GLN   145      63.712  62.612  81.871  1.00  0.00           H  
ATOM   1954  CD  GLN   145      65.647  62.300  82.767  1.00  0.00           C  
ATOM   1955  OE1 GLN   145      66.782  62.678  82.645  1.00  0.00           O  
ATOM   1956  NE2 GLN   145      65.369  61.815  83.888  1.00  0.00           N  
ATOM   1957 HE21 GLN   145      66.081  61.766  84.603  1.00  0.00           H  
ATOM   1958 HE22 GLN   145      64.538  61.258  84.024  1.00  0.00           H  
ATOM   1959  C   GLN   145      63.478  62.360  78.932  1.00  0.00           C  
ATOM   1960  O   GLN   145      64.368  62.372  78.092  1.00  0.00           O  
ATOM   1961  N   GLN   146      62.661  63.409  79.090  1.00  0.00           N  
ATOM   1962  H   GLN   146      61.875  63.292  79.712  1.00  0.00           H  
ATOM   1963  CA  GLN   146      62.536  64.555  78.111  1.00  0.00           C  
ATOM   1964  HA  GLN   146      63.489  64.757  77.623  1.00  0.00           H  
ATOM   1965  CB  GLN   146      61.587  64.029  77.006  1.00  0.00           C  
ATOM   1966  HB2 GLN   146      62.117  63.281  76.417  1.00  0.00           H  
ATOM   1967  HB3 GLN   146      60.683  63.565  77.400  1.00  0.00           H  
ATOM   1968  CG  GLN   146      61.075  65.012  75.875  1.00  0.00           C  
ATOM   1969  HG2 GLN   146      60.632  64.345  75.136  1.00  0.00           H  
ATOM   1970  HG3 GLN   146      60.225  65.600  76.222  1.00  0.00           H  
ATOM   1971  CD  GLN   146      62.046  65.891  75.108  1.00  0.00           C  
ATOM   1972  OE1 GLN   146      63.242  65.822  75.288  1.00  0.00           O  
ATOM   1973  NE2 GLN   146      61.554  66.439  74.042  1.00  0.00           N  
ATOM   1974 HE21 GLN   146      60.547  66.468  73.963  1.00  0.00           H  
ATOM   1975 HE22 GLN   146      62.133  66.821  73.308  1.00  0.00           H  
ATOM   1976  C   GLN   146      62.035  65.840  78.779  1.00  0.00           C  
ATOM   1977  O   GLN   146      61.041  65.778  79.492  1.00  0.00           O  
ATOM   1978  N   GLN   147      62.685  66.945  78.509  1.00  0.00           N  
ATOM   1979  H   GLN   147      63.568  66.968  78.019  1.00  0.00           H  
ATOM   1980  CA  GLN   147      62.348  68.187  79.226  1.00  0.00           C  
ATOM   1981  HA  GLN   147      62.480  67.995  80.291  1.00  0.00           H  
ATOM   1982  CB  GLN   147      63.395  69.259  78.969  1.00  0.00           C  
ATOM   1983  HB2 GLN   147      64.318  68.913  79.436  1.00  0.00           H  
ATOM   1984  HB3 GLN   147      63.537  69.329  77.891  1.00  0.00           H  
ATOM   1985  CG  GLN   147      63.055  70.727  79.372  1.00  0.00           C  
ATOM   1986  HG2 GLN   147      63.901  71.268  78.949  1.00  0.00           H  
ATOM   1987  HG3 GLN   147      62.119  71.141  78.997  1.00  0.00           H  
ATOM   1988  CD  GLN   147      63.034  70.967  80.868  1.00  0.00           C  
ATOM   1989  OE1 GLN   147      62.480  70.167  81.658  1.00  0.00           O  
ATOM   1990  NE2 GLN   147      63.533  72.105  81.364  1.00  0.00           N  
ATOM   1991 HE21 GLN   147      63.745  72.906  80.787  1.00  0.00           H  
ATOM   1992 HE22 GLN   147      63.895  72.187  82.303  1.00  0.00           H  
ATOM   1993  C   GLN   147      60.963  68.723  78.954  1.00  0.00           C  
ATOM   1994  O   GLN   147      60.820  69.318  77.860  1.00  0.00           O  
ATOM   1995  N   SER   148      60.036  68.521  79.853  1.00  0.00           N  
ATOM   1996  H   SER   148      60.298  67.994  80.674  1.00  0.00           H  
ATOM   1997  CA  SER   148      58.665  68.923  79.825  1.00  0.00           C  
ATOM   1998  HA  SER   148      58.270  68.443  78.930  1.00  0.00           H  
ATOM   1999  CB  SER   148      57.985  68.508  81.141  1.00  0.00           C  
ATOM   2000  HB2 SER   148      58.277  67.513  81.479  1.00  0.00           H  
ATOM   2001  HB3 SER   148      58.223  69.187  81.960  1.00  0.00           H  
ATOM   2002  OG  SER   148      56.632  68.567  80.787  1.00  0.00           O  
ATOM   2003  HG  SER   148      56.462  67.773  80.275  1.00  0.00           H  
ATOM   2004  C   SER   148      58.517  70.381  79.443  1.00  0.00           C  
ATOM   2005  O   SER   148      59.346  71.231  79.752  1.00  0.00           O  
ATOM   2006  N   TYR   149      57.389  70.688  78.791  1.00  0.00           N  
ATOM   2007  H   TYR   149      56.708  69.956  78.652  1.00  0.00           H  
ATOM   2008  CA  TYR   149      57.003  72.065  78.474  1.00  0.00           C  
ATOM   2009  HA  TYR   149      57.832  72.589  77.999  1.00  0.00           H  
ATOM   2010  CB  TYR   149      55.833  72.047  77.522  1.00  0.00           C  
ATOM   2011  HB2 TYR   149      56.107  71.405  76.686  1.00  0.00           H  
ATOM   2012  HB3 TYR   149      55.002  71.526  77.998  1.00  0.00           H  
ATOM   2013  CG  TYR   149      55.283  73.394  77.029  1.00  0.00           C  
ATOM   2014  CD1 TYR   149      54.045  73.795  77.565  1.00  0.00           C  
ATOM   2015  HD1 TYR   149      53.501  73.071  78.154  1.00  0.00           H  
ATOM   2016  CE1 TYR   149      53.618  75.116  77.370  1.00  0.00           C  
ATOM   2017  HE1 TYR   149      52.694  75.531  77.745  1.00  0.00           H  
ATOM   2018  CZ  TYR   149      54.438  75.977  76.607  1.00  0.00           C  
ATOM   2019  OH  TYR   149      53.920  77.238  76.251  1.00  0.00           O  
ATOM   2020  HH  TYR   149      52.988  77.374  76.435  1.00  0.00           H  
ATOM   2021  CE2 TYR   149      55.667  75.573  76.109  1.00  0.00           C  
ATOM   2022  HE2 TYR   149      56.210  76.286  75.506  1.00  0.00           H  
ATOM   2023  CD2 TYR   149      56.077  74.196  76.209  1.00  0.00           C  
ATOM   2024  HD2 TYR   149      57.028  73.844  75.837  1.00  0.00           H  
ATOM   2025  C   TYR   149      56.760  72.833  79.810  1.00  0.00           C  
ATOM   2026  O   TYR   149      56.136  72.293  80.741  1.00  0.00           O  
ATOM   2027  N   ASN   150      57.089  74.063  79.855  1.00  0.00           N  
ATOM   2028  H   ASN   150      57.563  74.442  79.047  1.00  0.00           H  
ATOM   2029  CA  ASN   150      56.658  74.986  80.910  1.00  0.00           C  
ATOM   2030  HA  ASN   150      56.141  74.463  81.714  1.00  0.00           H  
ATOM   2031  CB  ASN   150      57.837  75.670  81.569  1.00  0.00           C  
ATOM   2032  HB2 ASN   150      58.529  74.941  81.991  1.00  0.00           H  
ATOM   2033  HB3 ASN   150      58.362  76.262  80.819  1.00  0.00           H  
ATOM   2034  CG  ASN   150      57.429  76.537  82.757  1.00  0.00           C  
ATOM   2035  OD1 ASN   150      57.085  75.978  83.779  1.00  0.00           O  
ATOM   2036  ND2 ASN   150      57.522  77.852  82.615  1.00  0.00           N  
ATOM   2037 HD21 ASN   150      57.554  78.390  83.468  1.00  0.00           H  
ATOM   2038 HD22 ASN   150      57.781  78.303  81.749  1.00  0.00           H  
ATOM   2039  C   ASN   150      55.646  75.966  80.324  1.00  0.00           C  
ATOM   2040  O   ASN   150      56.110  76.927  79.720  1.00  0.00           O  
ATOM   2041  N   PRO   151      54.247  75.856  80.438  1.00  0.00           N  
ATOM   2042  CD  PRO   151      53.522  74.771  81.053  1.00  0.00           C  
ATOM   2043  HD2 PRO   151      54.087  74.319  81.869  1.00  0.00           H  
ATOM   2044  HD3 PRO   151      53.367  74.012  80.286  1.00  0.00           H  
ATOM   2045  CG  PRO   151      52.249  75.414  81.450  1.00  0.00           C  
ATOM   2046  HG2 PRO   151      52.370  75.802  82.462  1.00  0.00           H  
ATOM   2047  HG3 PRO   151      51.478  74.644  81.410  1.00  0.00           H  
ATOM   2048  CB  PRO   151      52.008  76.461  80.419  1.00  0.00           C  
ATOM   2049  HB2 PRO   151      51.310  77.242  80.719  1.00  0.00           H  
ATOM   2050  HB3 PRO   151      51.641  75.920  79.547  1.00  0.00           H  
ATOM   2051  CA  PRO   151      53.388  77.009  80.189  1.00  0.00           C  
ATOM   2052  HA  PRO   151      53.467  77.279  79.136  1.00  0.00           H  
ATOM   2053  C   PRO   151      53.721  78.164  81.163  1.00  0.00           C  
ATOM   2054  O   PRO   151      53.961  77.873  82.386  1.00  0.00           O  
ATOM   2055  N   PRO   152      53.742  79.453  80.739  1.00  0.00           N  
ATOM   2056  CD  PRO   152      53.370  80.032  79.430  1.00  0.00           C  
ATOM   2057  HD2 PRO   152      52.299  79.965  79.236  1.00  0.00           H  
ATOM   2058  HD3 PRO   152      53.871  79.560  78.584  1.00  0.00           H  
ATOM   2059  CG  PRO   152      53.739  81.492  79.420  1.00  0.00           C  
ATOM   2060  HG2 PRO   152      52.922  82.191  79.598  1.00  0.00           H  
ATOM   2061  HG3 PRO   152      54.192  81.752  78.463  1.00  0.00           H  
ATOM   2062  CB  PRO   152      54.767  81.603  80.559  1.00  0.00           C  
ATOM   2063  HB2 PRO   152      54.804  82.617  80.957  1.00  0.00           H  
ATOM   2064  HB3 PRO   152      55.764  81.412  80.161  1.00  0.00           H  
ATOM   2065  CA  PRO   152      54.285  80.529  81.570  1.00  0.00           C  
ATOM   2066  HA  PRO   152      55.151  80.167  82.123  1.00  0.00           H  
ATOM   2067  C   PRO   152      53.271  80.997  82.579  1.00  0.00           C  
ATOM   2068  O   PRO   152      53.293  82.180  82.845  1.00  0.00           O  
ATOM   2069  N   GLN   153      52.392  80.170  83.177  1.00  0.00           N  
ATOM   2070  H   GLN   153      52.456  79.191  82.935  1.00  0.00           H  
ATOM   2071  CA  GLN   153      51.362  80.461  84.245  1.00  0.00           C  
ATOM   2072  HA  GLN   153      50.703  81.265  83.920  1.00  0.00           H  
ATOM   2073  CB  GLN   153      50.407  79.227  84.402  1.00  0.00           C  
ATOM   2074  HB2 GLN   153      49.612  79.497  85.097  1.00  0.00           H  
ATOM   2075  HB3 GLN   153      50.047  79.117  83.380  1.00  0.00           H  
ATOM   2076  CG  GLN   153      51.100  77.952  84.963  1.00  0.00           C  
ATOM   2077  HG2 GLN   153      51.919  77.703  84.289  1.00  0.00           H  
ATOM   2078  HG3 GLN   153      51.489  77.947  85.981  1.00  0.00           H  
ATOM   2079  CD  GLN   153      50.117  76.780  84.923  1.00  0.00           C  
ATOM   2080  OE1 GLN   153      48.932  76.958  84.896  1.00  0.00           O  
ATOM   2081  NE2 GLN   153      50.617  75.534  84.918  1.00  0.00           N  
ATOM   2082 HE21 GLN   153      51.621  75.442  84.981  1.00  0.00           H  
ATOM   2083 HE22 GLN   153      49.939  74.831  84.660  1.00  0.00           H  
ATOM   2084  C   GLN   153      51.949  80.781  85.663  1.00  0.00           C  
ATOM   2085  O   GLN   153      52.885  80.137  86.142  1.00  0.00           O  
ATOM   2086  N   GLY   154      51.377  81.749  86.410  1.00  0.00           N  
ATOM   2087  H   GLY   154      50.670  82.288  85.930  1.00  0.00           H  
ATOM   2088  CA  GLY   154      51.722  82.096  87.850  1.00  0.00           C  
ATOM   2089  HA2 GLY   154      50.979  82.771  88.275  1.00  0.00           H  
ATOM   2090  HA3 GLY   154      51.595  81.219  88.485  1.00  0.00           H  
ATOM   2091  C   GLY   154      53.097  82.684  88.039  1.00  0.00           C  
ATOM   2092  O   GLY   154      53.670  83.380  87.174  1.00  0.00           O  
ATOM   2093  N   TYR   155      53.678  82.407  89.166  1.00  0.00           N  
ATOM   2094  H   TYR   155      53.131  81.888  89.838  1.00  0.00           H  
ATOM   2095  CA  TYR   155      54.977  82.987  89.631  1.00  0.00           C  
ATOM   2096  HA  TYR   155      54.886  84.054  89.831  1.00  0.00           H  
ATOM   2097  CB  TYR   155      55.448  82.351  90.960  1.00  0.00           C  
ATOM   2098  HB2 TYR   155      55.520  81.274  90.809  1.00  0.00           H  
ATOM   2099  HB3 TYR   155      56.416  82.743  91.275  1.00  0.00           H  
ATOM   2100  CG  TYR   155      54.501  82.552  92.125  1.00  0.00           C  
ATOM   2101  CD1 TYR   155      54.017  83.792  92.409  1.00  0.00           C  
ATOM   2102  HD1 TYR   155      54.212  84.645  91.775  1.00  0.00           H  
ATOM   2103  CE1 TYR   155      53.248  84.029  93.533  1.00  0.00           C  
ATOM   2104  HE1 TYR   155      52.881  85.006  93.813  1.00  0.00           H  
ATOM   2105  CZ  TYR   155      52.976  82.935  94.396  1.00  0.00           C  
ATOM   2106  OH  TYR   155      52.220  83.229  95.454  1.00  0.00           O  
ATOM   2107  HH  TYR   155      51.932  84.137  95.575  1.00  0.00           H  
ATOM   2108  CE2 TYR   155      53.491  81.609  94.103  1.00  0.00           C  
ATOM   2109  HE2 TYR   155      53.289  80.838  94.832  1.00  0.00           H  
ATOM   2110  CD2 TYR   155      54.349  81.465  93.008  1.00  0.00           C  
ATOM   2111  HD2 TYR   155      54.892  80.545  92.850  1.00  0.00           H  
ATOM   2112  C   TYR   155      56.057  82.799  88.474  1.00  0.00           C  
ATOM   2113  O   TYR   155      56.069  81.786  87.792  1.00  0.00           O  
ATOM   2114  N   GLY   156      56.916  83.748  88.155  1.00  0.00           N  
ATOM   2115  H   GLY   156      57.420  83.551  87.302  1.00  0.00           H  
ATOM   2116  CA  GLY   156      57.329  84.827  89.062  1.00  0.00           C  
ATOM   2117  HA2 GLY   156      57.570  84.434  90.050  1.00  0.00           H  
ATOM   2118  HA3 GLY   156      58.345  85.113  88.791  1.00  0.00           H  
ATOM   2119  C   GLY   156      56.515  86.058  89.226  1.00  0.00           C  
ATOM   2120  O   GLY   156      55.479  86.134  88.571  1.00  0.00           O  
ATOM   2121  N   GLN   157      56.915  87.013  90.056  1.00  0.00           N  
ATOM   2122  H   GLN   157      57.783  86.903  90.561  1.00  0.00           H  
ATOM   2123  CA  GLN   157      56.174  88.238  90.390  1.00  0.00           C  
ATOM   2124  HA  GLN   157      55.639  88.592  89.509  1.00  0.00           H  
ATOM   2125  CB  GLN   157      55.160  87.914  91.560  1.00  0.00           C  
ATOM   2126  HB2 GLN   157      54.763  88.901  91.797  1.00  0.00           H  
ATOM   2127  HB3 GLN   157      54.431  87.258  91.085  1.00  0.00           H  
ATOM   2128  CG  GLN   157      55.784  87.334  92.853  1.00  0.00           C  
ATOM   2129  HG2 GLN   157      56.145  86.322  92.671  1.00  0.00           H  
ATOM   2130  HG3 GLN   157      56.630  87.951  93.157  1.00  0.00           H  
ATOM   2131  CD  GLN   157      54.891  87.315  94.002  1.00  0.00           C  
ATOM   2132  OE1 GLN   157      53.696  87.633  93.926  1.00  0.00           O  
ATOM   2133  NE2 GLN   157      55.486  87.098  95.129  1.00  0.00           N  
ATOM   2134 HE21 GLN   157      56.495  87.061  95.115  1.00  0.00           H  
ATOM   2135 HE22 GLN   157      54.924  87.076  95.968  1.00  0.00           H  
ATOM   2136  C   GLN   157      57.262  89.315  90.821  1.00  0.00           C  
ATOM   2137  O   GLN   157      58.307  88.977  91.354  1.00  0.00           O  
ATOM   2138  N   GLN   158      57.077  90.647  90.629  1.00  0.00           N  
ATOM   2139  H   GLN   158      57.834  91.315  90.674  1.00  0.00           H  
ATOM   2140  CA  GLN   158      55.811  91.275  90.193  1.00  0.00           C  
ATOM   2141  HA  GLN   158      55.017  90.712  90.684  1.00  0.00           H  
ATOM   2142  CB  GLN   158      55.818  92.744  90.614  1.00  0.00           C  
ATOM   2143  HB2 GLN   158      55.755  92.809  91.700  1.00  0.00           H  
ATOM   2144  HB3 GLN   158      56.695  93.256  90.217  1.00  0.00           H  
ATOM   2145  CG  GLN   158      54.528  93.560  90.205  1.00  0.00           C  
ATOM   2146  HG2 GLN   158      54.760  94.504  90.697  1.00  0.00           H  
ATOM   2147  HG3 GLN   158      54.506  93.678  89.122  1.00  0.00           H  
ATOM   2148  CD  GLN   158      53.207  93.100  90.729  1.00  0.00           C  
ATOM   2149  OE1 GLN   158      53.157  92.278  91.604  1.00  0.00           O  
ATOM   2150  NE2 GLN   158      52.053  93.601  90.270  1.00  0.00           N  
ATOM   2151 HE21 GLN   158      52.053  94.218  89.471  1.00  0.00           H  
ATOM   2152 HE22 GLN   158      51.159  93.299  90.631  1.00  0.00           H  
ATOM   2153  C   GLN   158      55.569  91.115  88.706  1.00  0.00           C  
ATOM   2154  O   GLN   158      56.540  91.367  87.934  1.00  0.00           O  
ATOM   2155  N   ASN   159      54.334  90.915  88.363  1.00  0.00           N  
ATOM   2156  H   ASN   159      53.665  90.712  89.092  1.00  0.00           H  
ATOM   2157  CA  ASN   159      53.940  90.891  86.972  1.00  0.00           C  
ATOM   2158  HA  ASN   159      54.460  90.086  86.453  1.00  0.00           H  
ATOM   2159  CB  ASN   159      52.455  90.528  86.807  1.00  0.00           C  
ATOM   2160  HB2 ASN   159      52.305  89.648  87.433  1.00  0.00           H  
ATOM   2161  HB3 ASN   159      51.813  91.328  87.176  1.00  0.00           H  
ATOM   2162  CG  ASN   159      52.038  90.184  85.369  1.00  0.00           C  
ATOM   2163  OD1 ASN   159      51.633  91.066  84.621  1.00  0.00           O  
ATOM   2164  ND2 ASN   159      52.267  88.940  84.982  1.00  0.00           N  
ATOM   2165 HD21 ASN   159      52.767  88.281  85.562  1.00  0.00           H  
ATOM   2166 HD22 ASN   159      51.821  88.622  84.134  1.00  0.00           H  
ATOM   2167  C   ASN   159      54.118  92.233  86.197  1.00  0.00           C  
ATOM   2168  O   ASN   159      53.802  93.301  86.661  1.00  0.00           O  
ATOM   2169  N   GLN   160      54.653  92.279  84.966  1.00  0.00           N  
ATOM   2170  H   GLN   160      54.372  93.131  84.502  1.00  0.00           H  
ATOM   2171  CA  GLN   160      54.975  91.133  84.188  1.00  0.00           C  
ATOM   2172  HA  GLN   160      54.525  90.186  84.487  1.00  0.00           H  
ATOM   2173  CB  GLN   160      54.658  91.281  82.688  1.00  0.00           C  
ATOM   2174  HB2 GLN   160      53.588  91.461  82.587  1.00  0.00           H  
ATOM   2175  HB3 GLN   160      55.037  92.233  82.318  1.00  0.00           H  
ATOM   2176  CG  GLN   160      55.219  90.195  81.700  1.00  0.00           C  
ATOM   2177  HG2 GLN   160      54.887  90.206  80.662  1.00  0.00           H  
ATOM   2178  HG3 GLN   160      56.306  90.267  81.670  1.00  0.00           H  
ATOM   2179  CD  GLN   160      54.856  88.747  82.200  1.00  0.00           C  
ATOM   2180  OE1 GLN   160      55.591  88.055  82.844  1.00  0.00           O  
ATOM   2181  NE2 GLN   160      53.687  88.280  81.946  1.00  0.00           N  
ATOM   2182 HE21 GLN   160      53.196  88.649  81.145  1.00  0.00           H  
ATOM   2183 HE22 GLN   160      53.398  87.466  82.469  1.00  0.00           H  
ATOM   2184  C   GLN   160      56.427  90.745  84.558  1.00  0.00           C  
ATOM   2185  O   GLN   160      57.373  91.565  84.549  1.00  0.00           O  
ATOM   2186  N   TYR   161      56.671  89.437  84.850  1.00  0.00           N  
ATOM   2187  H   TYR   161      55.883  88.822  84.706  1.00  0.00           H  
ATOM   2188  CA  TYR   161      57.942  88.900  85.264  1.00  0.00           C  
ATOM   2189  HA  TYR   161      58.311  89.631  85.983  1.00  0.00           H  
ATOM   2190  CB  TYR   161      57.565  87.651  86.140  1.00  0.00           C  
ATOM   2191  HB2 TYR   161      56.942  87.996  86.966  1.00  0.00           H  
ATOM   2192  HB3 TYR   161      57.041  86.917  85.528  1.00  0.00           H  
ATOM   2193  CG  TYR   161      58.871  86.994  86.687  1.00  0.00           C  
ATOM   2194  CD1 TYR   161      59.304  85.764  86.068  1.00  0.00           C  
ATOM   2195  HD1 TYR   161      58.702  85.112  85.452  1.00  0.00           H  
ATOM   2196  CE1 TYR   161      60.530  85.177  86.414  1.00  0.00           C  
ATOM   2197  HE1 TYR   161      60.732  84.170  86.081  1.00  0.00           H  
ATOM   2198  CZ  TYR   161      61.358  85.780  87.382  1.00  0.00           C  
ATOM   2199  OH  TYR   161      62.597  85.303  87.733  1.00  0.00           O  
ATOM   2200  HH  TYR   161      62.518  84.359  87.884  1.00  0.00           H  
ATOM   2201  CE2 TYR   161      60.948  87.048  87.909  1.00  0.00           C  
ATOM   2202  HE2 TYR   161      61.593  87.613  88.566  1.00  0.00           H  
ATOM   2203  CD2 TYR   161      59.761  87.688  87.506  1.00  0.00           C  
ATOM   2204  HD2 TYR   161      59.429  88.614  87.952  1.00  0.00           H  
ATOM   2205  C   TYR   161      58.978  88.633  84.130  1.00  0.00           C  
ATOM   2206  O   TYR   161      60.187  88.908  84.263  1.00  0.00           O  
ATOM   2207  N   ASN   162      58.522  88.251  82.962  1.00  0.00           N  
ATOM   2208  H   ASN   162      57.527  88.205  82.796  1.00  0.00           H  
ATOM   2209  CA  ASN   162      59.358  88.020  81.768  1.00  0.00           C  
ATOM   2210  HA  ASN   162      60.306  87.632  82.143  1.00  0.00           H  
ATOM   2211  CB  ASN   162      58.707  86.889  80.831  1.00  0.00           C  
ATOM   2212  HB2 ASN   162      57.701  87.151  80.503  1.00  0.00           H  
ATOM   2213  HB3 ASN   162      59.277  86.727  79.916  1.00  0.00           H  
ATOM   2214  CG  ASN   162      58.712  85.451  81.430  1.00  0.00           C  
ATOM   2215  OD1 ASN   162      59.210  85.187  82.557  1.00  0.00           O  
ATOM   2216  ND2 ASN   162      58.195  84.457  80.726  1.00  0.00           N  
ATOM   2217 HD21 ASN   162      58.184  83.519  81.102  1.00  0.00           H  
ATOM   2218 HD22 ASN   162      57.762  84.805  79.883  1.00  0.00           H  
ATOM   2219  C   ASN   162      59.700  89.328  80.974  1.00  0.00           C  
ATOM   2220  O   ASN   162      58.742  90.104  80.747  1.00  0.00           O  
ATOM   2221  N   SER   163      60.957  89.618  80.699  1.00  0.00           N  
ATOM   2222  H   SER   163      61.652  89.065  81.179  1.00  0.00           H  
ATOM   2223  CA  SER   163      61.442  90.664  79.808  1.00  0.00           C  
ATOM   2224  HA  SER   163      60.758  91.489  79.611  1.00  0.00           H  
ATOM   2225  CB  SER   163      62.502  91.360  80.583  1.00  0.00           C  
ATOM   2226  HB2 SER   163      62.042  91.561  81.551  1.00  0.00           H  
ATOM   2227  HB3 SER   163      63.395  90.749  80.714  1.00  0.00           H  
ATOM   2228  OG  SER   163      62.765  92.710  80.089  1.00  0.00           O  
ATOM   2229  HG  SER   163      61.909  93.143  80.045  1.00  0.00           H  
ATOM   2230  C   SER   163      62.028  90.243  78.442  1.00  0.00           C  
ATOM   2231  O   SER   163      62.872  89.391  78.388  1.00  0.00           O  
ATOM   2232  N   SER   164      61.559  90.862  77.324  1.00  0.00           N  
ATOM   2233  H   SER   164      60.891  91.610  77.435  1.00  0.00           H  
ATOM   2234  CA  SER   164      62.278  90.834  76.055  1.00  0.00           C  
ATOM   2235  HA  SER   164      61.877  91.601  75.392  1.00  0.00           H  
ATOM   2236  CB  SER   164      61.903  89.523  75.361  1.00  0.00           C  
ATOM   2237  HB2 SER   164      62.500  88.726  75.806  1.00  0.00           H  
ATOM   2238  HB3 SER   164      60.852  89.266  75.493  1.00  0.00           H  
ATOM   2239  OG  SER   164      62.088  89.513  73.943  1.00  0.00           O  
ATOM   2240  HG  SER   164      61.624  88.800  73.498  1.00  0.00           H  
ATOM   2241  C   SER   164      63.818  91.076  76.209  1.00  0.00           C  
ATOM   2242  O   SER   164      64.247  91.748  77.168  1.00  0.00           O  
ATOM   2243  N   SER   165      64.622  90.670  75.224  1.00  0.00           N  
ATOM   2244  H   SER   165      64.233  90.265  74.384  1.00  0.00           H  
ATOM   2245  CA  SER   165      66.089  90.718  75.127  1.00  0.00           C  
ATOM   2246  HA  SER   165      66.491  90.025  75.866  1.00  0.00           H  
ATOM   2247  CB  SER   165      66.546  90.132  73.787  1.00  0.00           C  
ATOM   2248  HB2 SER   165      66.632  90.929  73.048  1.00  0.00           H  
ATOM   2249  HB3 SER   165      67.493  89.631  73.988  1.00  0.00           H  
ATOM   2250  OG  SER   165      65.657  89.129  73.318  1.00  0.00           O  
ATOM   2251  HG  SER   165      65.109  89.547  72.649  1.00  0.00           H  
ATOM   2252  C   SER   165      66.634  92.142  75.355  1.00  0.00           C  
ATOM   2253  O   SER   165      65.980  93.109  75.050  1.00  0.00           O  
ATOM   2254  N   GLY   166      67.880  92.268  75.826  1.00  0.00           N  
ATOM   2255  H   GLY   166      68.454  91.443  75.923  1.00  0.00           H  
ATOM   2256  CA  GLY   166      68.569  93.577  75.950  1.00  0.00           C  
ATOM   2257  HA2 GLY   166      67.880  94.372  76.234  1.00  0.00           H  
ATOM   2258  HA3 GLY   166      69.313  93.486  76.741  1.00  0.00           H  
ATOM   2259  C   GLY   166      69.240  94.139  74.681  1.00  0.00           C  
ATOM   2260  O   GLY   166      69.065  93.500  73.647  1.00  0.00           O  
ATOM   2261  N   GLY   167      69.967  95.220  74.810  1.00  0.00           N  
ATOM   2262  H   GLY   167      69.883  95.662  75.715  1.00  0.00           H  
ATOM   2263  CA  GLY   167      70.701  95.881  73.700  1.00  0.00           C  
ATOM   2264  HA2 GLY   167      70.486  95.274  72.820  1.00  0.00           H  
ATOM   2265  HA3 GLY   167      70.271  96.869  73.535  1.00  0.00           H  
ATOM   2266  C   GLY   167      72.164  96.028  74.060  1.00  0.00           C  
ATOM   2267  O   GLY   167      72.799  96.873  73.500  1.00  0.00           O  
ATOM   2268  N   GLY   168      72.686  95.371  75.070  1.00  0.00           N  
ATOM   2269  H   GLY   168      72.061  94.738  75.549  1.00  0.00           H  
ATOM   2270  CA  GLY   168      74.081  95.474  75.495  1.00  0.00           C  
ATOM   2271  HA2 GLY   168      74.341  94.684  76.199  1.00  0.00           H  
ATOM   2272  HA3 GLY   168      74.777  95.166  74.715  1.00  0.00           H  
ATOM   2273  C   GLY   168      74.454  96.793  76.196  1.00  0.00           C  
ATOM   2274  O   GLY   168      73.745  97.588  76.867  1.00  0.00           O  
ATOM   2275  N   GLY   169      75.784  97.065  76.290  1.00  0.00           N  
ATOM   2276  H   GLY   169      76.188  97.635  77.020  1.00  0.00           H  
ATOM   2277  CA  GLY   169      76.811  96.300  75.595  1.00  0.00           C  
ATOM   2278  HA2 GLY   169      76.700  95.248  75.858  1.00  0.00           H  
ATOM   2279  HA3 GLY   169      76.836  96.341  74.506  1.00  0.00           H  
ATOM   2280  C   GLY   169      78.283  96.496  75.944  1.00  0.00           C  
ATOM   2281  O   GLY   169      78.590  97.505  76.559  1.00  0.00           O  
ATOM   2282  N   GLY   170      79.147  95.610  75.494  1.00  0.00           N  
ATOM   2283  H   GLY   170      78.801  94.840  74.941  1.00  0.00           H  
ATOM   2284  CA  GLY   170      80.477  95.351  75.981  1.00  0.00           C  
ATOM   2285  HA2 GLY   170      80.922  94.787  75.162  1.00  0.00           H  
ATOM   2286  HA3 GLY   170      80.830  96.341  76.271  1.00  0.00           H  
ATOM   2287  C   GLY   170      80.518  94.570  77.291  1.00  0.00           C  
ATOM   2288  O   GLY   170      79.479  94.255  77.846  1.00  0.00           O  
ATOM   2289  N   GLY   171      81.706  94.147  77.825  1.00  0.00           N  
ATOM   2290  H   GLY   171      81.640  93.532  78.624  1.00  0.00           H  
ATOM   2291  CA  GLY   171      83.076  94.357  77.279  1.00  0.00           C  
ATOM   2292  HA2 GLY   171      83.668  93.498  77.595  1.00  0.00           H  
ATOM   2293  HA3 GLY   171      83.159  94.462  76.197  1.00  0.00           H  
ATOM   2294  C   GLY   171      83.868  95.570  77.745  1.00  0.00           C  
ATOM   2295  O   GLY   171      83.330  96.316  78.585  1.00  0.00           O  
ATOM   2296  N   GLY   172      85.163  95.674  77.497  1.00  0.00           N  
ATOM   2297  H   GLY   172      85.565  96.545  77.812  1.00  0.00           H  
ATOM   2298  CA  GLY   172      86.010  94.785  76.735  1.00  0.00           C  
ATOM   2299  HA2 GLY   172      86.073  93.890  77.354  1.00  0.00           H  
ATOM   2300  HA3 GLY   172      85.609  94.576  75.743  1.00  0.00           H  
ATOM   2301  C   GLY   172      87.401  95.357  76.497  1.00  0.00           C  
ATOM   2302  O   GLY   172      87.496  96.578  76.333  1.00  0.00           O  
ATOM   2303  N   GLY   173      88.403  94.493  76.437  1.00  0.00           N  
ATOM   2304  H   GLY   173      88.193  93.507  76.379  1.00  0.00           H  
ATOM   2305  CA  GLY   173      89.815  94.767  76.764  1.00  0.00           C  
ATOM   2306  HA2 GLY   173      89.970  95.843  76.840  1.00  0.00           H  
ATOM   2307  HA3 GLY   173      89.930  94.390  77.780  1.00  0.00           H  
ATOM   2308  C   GLY   173      90.748  94.099  75.830  1.00  0.00           C  
ATOM   2309  O   GLY   173      91.103  92.953  76.032  1.00  0.00           O  
ATOM   2310  N   GLY   174      91.171  94.684  74.715  1.00  0.00           N  
ATOM   2311  H   GLY   174      91.763  94.070  74.173  1.00  0.00           H  
ATOM   2312  CA  GLY   174      90.749  95.994  74.161  1.00  0.00           C  
ATOM   2313  HA2 GLY   174      90.861  96.683  74.998  1.00  0.00           H  
ATOM   2314  HA3 GLY   174      91.397  96.367  73.367  1.00  0.00           H  
ATOM   2315  C   GLY   174      89.331  95.941  73.569  1.00  0.00           C  
ATOM   2316  O   GLY   174      88.835  96.976  73.317  1.00  0.00           O  
ATOM   2317  N   GLY   175      88.719  94.774  73.373  1.00  0.00           N  
ATOM   2318  H   GLY   175      89.088  93.900  73.720  1.00  0.00           H  
ATOM   2319  CA  GLY   175      87.343  94.668  72.759  1.00  0.00           C  
ATOM   2320  HA2 GLY   175      87.271  93.606  72.521  1.00  0.00           H  
ATOM   2321  HA3 GLY   175      86.486  94.814  73.417  1.00  0.00           H  
ATOM   2322  C   GLY   175      87.150  95.455  71.471  1.00  0.00           C  
ATOM   2323  O   GLY   175      88.055  95.634  70.596  1.00  0.00           O  
ATOM   2324  N   ASN   176      85.975  96.079  71.347  1.00  0.00           N  
ATOM   2325  H   ASN   176      85.316  95.818  72.067  1.00  0.00           H  
ATOM   2326  CA  ASN   176      85.410  96.827  70.163  1.00  0.00           C  
ATOM   2327  HA  ASN   176      86.233  97.405  69.741  1.00  0.00           H  
ATOM   2328  CB  ASN   176      84.869  95.874  69.065  1.00  0.00           C  
ATOM   2329  HB2 ASN   176      85.572  95.049  68.949  1.00  0.00           H  
ATOM   2330  HB3 ASN   176      84.004  95.293  69.383  1.00  0.00           H  
ATOM   2331  CG  ASN   176      84.735  96.398  67.667  1.00  0.00           C  
ATOM   2332  OD1 ASN   176      85.759  96.795  67.131  1.00  0.00           O  
ATOM   2333  ND2 ASN   176      83.546  96.415  67.188  1.00  0.00           N  
ATOM   2334 HD21 ASN   176      83.407  96.781  66.257  1.00  0.00           H  
ATOM   2335 HD22 ASN   176      82.727  96.136  67.707  1.00  0.00           H  
ATOM   2336  C   ASN   176      84.308  97.798  70.647  1.00  0.00           C  
ATOM   2337  O   ASN   176      83.733  97.706  71.729  1.00  0.00           O  
ATOM   2338  N   TYR   177      84.031  98.770  69.781  1.00  0.00           N  
ATOM   2339  H   TYR   177      84.685  98.949  69.032  1.00  0.00           H  
ATOM   2340  CA  TYR   177      82.954  99.743  69.955  1.00  0.00           C  
ATOM   2341  HA  TYR   177      82.351  99.460  70.818  1.00  0.00           H  
ATOM   2342  CB  TYR   177      83.558 101.125  70.181  1.00  0.00           C  
ATOM   2343  HB2 TYR   177      83.884 101.586  69.248  1.00  0.00           H  
ATOM   2344  HB3 TYR   177      82.716 101.806  70.303  1.00  0.00           H  
ATOM   2345  CG  TYR   177      84.506 101.370  71.337  1.00  0.00           C  
ATOM   2346  CD1 TYR   177      85.624 102.272  71.169  1.00  0.00           C  
ATOM   2347  HD1 TYR   177      85.713 102.838  70.253  1.00  0.00           H  
ATOM   2348  CE1 TYR   177      86.478 102.543  72.232  1.00  0.00           C  
ATOM   2349  HE1 TYR   177      87.327 103.195  72.094  1.00  0.00           H  
ATOM   2350  CZ  TYR   177      86.224 101.944  73.503  1.00  0.00           C  
ATOM   2351  OH  TYR   177      87.001 102.171  74.623  1.00  0.00           O  
ATOM   2352  HH  TYR   177      86.566 101.815  75.401  1.00  0.00           H  
ATOM   2353  CE2 TYR   177      85.133 101.072  73.709  1.00  0.00           C  
ATOM   2354  HE2 TYR   177      84.956 100.707  74.710  1.00  0.00           H  
ATOM   2355  CD2 TYR   177      84.280 100.811  72.633  1.00  0.00           C  
ATOM   2356  HD2 TYR   177      83.403 100.202  72.800  1.00  0.00           H  
ATOM   2357  C   TYR   177      82.194  99.573  68.632  1.00  0.00           C  
ATOM   2358  O   TYR   177      82.817  99.627  67.559  1.00  0.00           O  
ATOM   2359  N   GLY   178      80.822  99.529  68.509  1.00  0.00           N  
ATOM   2360  H   GLY   178      80.551  99.393  67.546  1.00  0.00           H  
ATOM   2361  CA  GLY   178      79.850  99.313  69.554  1.00  0.00           C  
ATOM   2362  HA2 GLY   178      78.860  99.221  69.106  1.00  0.00           H  
ATOM   2363  HA3 GLY   178      79.994  98.332  70.006  1.00  0.00           H  
ATOM   2364  C   GLY   178      79.734 100.279  70.738  1.00  0.00           C  
ATOM   2365  O   GLY   178      79.965 101.480  70.668  1.00  0.00           O  
ATOM   2366  N   GLN   179      79.202  99.735  71.858  1.00  0.00           N  
ATOM   2367  H   GLN   179      78.875  98.784  71.768  1.00  0.00           H  
ATOM   2368  CA  GLN   179      79.221 100.417  73.152  1.00  0.00           C  
ATOM   2369  HA  GLN   179      78.941 101.455  72.971  1.00  0.00           H  
ATOM   2370  CB  GLN   179      78.150  99.815  74.122  1.00  0.00           C  
ATOM   2371  HB2 GLN   179      78.566  98.819  74.271  1.00  0.00           H  
ATOM   2372  HB3 GLN   179      78.145 100.390  75.048  1.00  0.00           H  
ATOM   2373  CG  GLN   179      76.737  99.807  73.790  1.00  0.00           C  
ATOM   2374  HG2 GLN   179      76.571  99.102  72.976  1.00  0.00           H  
ATOM   2375  HG3 GLN   179      76.205  99.308  74.600  1.00  0.00           H  
ATOM   2376  CD  GLN   179      76.116 101.171  73.453  1.00  0.00           C  
ATOM   2377  OE1 GLN   179      76.609 102.255  73.768  1.00  0.00           O  
ATOM   2378  NE2 GLN   179      75.089 101.300  72.696  1.00  0.00           N  
ATOM   2379 HE21 GLN   179      74.445 100.526  72.609  1.00  0.00           H  
ATOM   2380 HE22 GLN   179      74.843 102.253  72.472  1.00  0.00           H  
ATOM   2381  C   GLN   179      80.668 100.369  73.770  1.00  0.00           C  
ATOM   2382  O   GLN   179      81.153  99.260  74.083  1.00  0.00           O  
ATOM   2383  N   ASP   180      81.341 101.505  74.053  1.00  0.00           N  
ATOM   2384  H   ASP   180      82.330 101.347  74.188  1.00  0.00           H  
ATOM   2385  CA  ASP   180      80.978 102.893  73.745  1.00  0.00           C  
ATOM   2386  HA  ASP   180      80.297 103.019  72.903  1.00  0.00           H  
ATOM   2387  CB  ASP   180      80.207 103.444  74.978  1.00  0.00           C  
ATOM   2388  HB2 ASP   180      79.362 102.776  75.143  1.00  0.00           H  
ATOM   2389  HB3 ASP   180      80.856 103.472  75.854  1.00  0.00           H  
ATOM   2390  CG  ASP   180      79.482 104.778  74.804  1.00  0.00           C  
ATOM   2391  OD1 ASP   180      78.575 105.157  75.582  1.00  0.00           O  
ATOM   2392  OD2 ASP   180      79.934 105.581  73.931  1.00  0.00           O  
ATOM   2393  C   ASP   180      82.202 103.783  73.465  1.00  0.00           C  
ATOM   2394  O   ASP   180      83.244 103.781  74.097  1.00  0.00           O  
ATOM   2395  N   GLN   181      82.166 104.579  72.423  1.00  0.00           N  
ATOM   2396  H   GLN   181      81.285 104.586  71.930  1.00  0.00           H  
ATOM   2397  CA  GLN   181      83.238 105.464  72.003  1.00  0.00           C  
ATOM   2398  HA  GLN   181      84.223 105.008  72.102  1.00  0.00           H  
ATOM   2399  CB  GLN   181      83.089 105.861  70.554  1.00  0.00           C  
ATOM   2400  HB2 GLN   181      84.067 106.238  70.252  1.00  0.00           H  
ATOM   2401  HB3 GLN   181      83.027 104.930  69.992  1.00  0.00           H  
ATOM   2402  CG  GLN   181      81.985 106.806  70.172  1.00  0.00           C  
ATOM   2403  HG2 GLN   181      81.085 106.410  70.643  1.00  0.00           H  
ATOM   2404  HG3 GLN   181      82.175 107.787  70.608  1.00  0.00           H  
ATOM   2405  CD  GLN   181      81.818 107.148  68.755  1.00  0.00           C  
ATOM   2406  OE1 GLN   181      80.647 107.242  68.326  1.00  0.00           O  
ATOM   2407  NE2 GLN   181      82.922 107.314  68.034  1.00  0.00           N  
ATOM   2408 HE21 GLN   181      83.836 107.330  68.463  1.00  0.00           H  
ATOM   2409 HE22 GLN   181      82.805 107.705  67.110  1.00  0.00           H  
ATOM   2410  C   GLN   181      83.298 106.786  72.888  1.00  0.00           C  
ATOM   2411  O   GLN   181      84.089 107.745  72.596  1.00  0.00           O  
ATOM   2412  N   SER   182      82.422 106.977  73.870  1.00  0.00           N  
ATOM   2413  H   SER   182      81.636 106.344  73.923  1.00  0.00           H  
ATOM   2414  CA  SER   182      82.398 108.125  74.786  1.00  0.00           C  
ATOM   2415  HA  SER   182      82.108 108.952  74.137  1.00  0.00           H  
ATOM   2416  CB  SER   182      81.324 107.947  75.777  1.00  0.00           C  
ATOM   2417  HB2 SER   182      81.453 107.090  76.438  1.00  0.00           H  
ATOM   2418  HB3 SER   182      81.325 108.845  76.395  1.00  0.00           H  
ATOM   2419  OG  SER   182      80.046 107.928  75.113  1.00  0.00           O  
ATOM   2420  HG  SER   182      79.985 107.009  74.843  1.00  0.00           H  
ATOM   2421  C   SER   182      83.686 108.460  75.598  1.00  0.00           C  
ATOM   2422  O   SER   182      84.419 107.539  75.952  1.00  0.00           O  
ATOM   2423  N   SER   183      83.952 109.674  76.012  1.00  0.00           N  
ATOM   2424  H   SER   183      84.726 109.786  76.650  1.00  0.00           H  
ATOM   2425  CA  SER   183      83.271 110.896  75.592  1.00  0.00           C  
ATOM   2426  HA  SER   183      82.185 110.799  75.608  1.00  0.00           H  
ATOM   2427  CB  SER   183      83.468 112.020  76.578  1.00  0.00           C  
ATOM   2428  HB2 SER   183      82.684 112.750  76.382  1.00  0.00           H  
ATOM   2429  HB3 SER   183      83.443 111.654  77.605  1.00  0.00           H  
ATOM   2430  OG  SER   183      84.839 112.565  76.417  1.00  0.00           O  
ATOM   2431  HG  SER   183      84.880 113.269  77.069  1.00  0.00           H  
ATOM   2432  C   SER   183      83.725 111.386  74.232  1.00  0.00           C  
ATOM   2433  O   SER   183      84.704 110.870  73.681  1.00  0.00           O  
ATOM   2434  N   MET   184      82.952 112.254  73.604  1.00  0.00           N  
ATOM   2435  H   MET   184      82.157 112.675  74.063  1.00  0.00           H  
ATOM   2436  CA  MET   184      83.224 112.786  72.225  1.00  0.00           C  
ATOM   2437  HA  MET   184      84.119 112.332  71.800  1.00  0.00           H  
ATOM   2438  CB  MET   184      82.103 112.224  71.282  1.00  0.00           C  
ATOM   2439  HB2 MET   184      82.225 111.142  71.240  1.00  0.00           H  
ATOM   2440  HB3 MET   184      81.167 112.485  71.777  1.00  0.00           H  
ATOM   2441  CG  MET   184      82.068 112.831  69.878  1.00  0.00           C  
ATOM   2442  HG2 MET   184      82.072 113.914  70.002  1.00  0.00           H  
ATOM   2443  HG3 MET   184      83.022 112.647  69.384  1.00  0.00           H  
ATOM   2444  SD  MET   184      80.783 112.389  68.726  1.00  0.00           S  
ATOM   2445  CE  MET   184      81.114 110.685  68.161  1.00  0.00           C  
ATOM   2446  HE1 MET   184      82.162 110.609  67.873  1.00  0.00           H  
ATOM   2447  HE2 MET   184      80.772 110.050  68.978  1.00  0.00           H  
ATOM   2448  HE3 MET   184      80.511 110.470  67.278  1.00  0.00           H  
ATOM   2449  C   MET   184      83.333 114.324  72.316  1.00  0.00           C  
ATOM   2450  O   MET   184      82.339 115.024  72.207  1.00  0.00           O  
ATOM   2451  N   SER   185      84.533 114.892  72.491  1.00  0.00           N  
ATOM   2452  H   SER   185      85.260 114.243  72.754  1.00  0.00           H  
ATOM   2453  CA  SER   185      84.775 116.363  72.859  1.00  0.00           C  
ATOM   2454  HA  SER   185      84.340 116.565  73.838  1.00  0.00           H  
ATOM   2455  CB  SER   185      86.284 116.648  72.659  1.00  0.00           C  
ATOM   2456  HB2 SER   185      86.801 116.153  73.481  1.00  0.00           H  
ATOM   2457  HB3 SER   185      86.659 116.196  71.740  1.00  0.00           H  
ATOM   2458  OG  SER   185      86.683 118.061  72.713  1.00  0.00           O  
ATOM   2459  HG  SER   185      86.531 118.435  73.584  1.00  0.00           H  
ATOM   2460  C   SER   185      84.131 117.340  71.889  1.00  0.00           C  
ATOM   2461  O   SER   185      84.101 117.093  70.737  1.00  0.00           O  
ATOM   2462  N   SER   186      83.535 118.482  72.254  1.00  0.00           N  
ATOM   2463  H   SER   186      83.511 118.702  73.239  1.00  0.00           H  
ATOM   2464  CA  SER   186      83.011 119.463  71.238  1.00  0.00           C  
ATOM   2465  HA  SER   186      83.638 119.594  70.356  1.00  0.00           H  
ATOM   2466  CB  SER   186      81.649 118.980  70.906  1.00  0.00           C  
ATOM   2467  HB2 SER   186      81.604 118.024  70.385  1.00  0.00           H  
ATOM   2468  HB3 SER   186      81.115 119.004  71.856  1.00  0.00           H  
ATOM   2469  OG  SER   186      81.007 119.959  70.097  1.00  0.00           O  
ATOM   2470  HG  SER   186      80.312 120.371  70.615  1.00  0.00           H  
ATOM   2471  C   SER   186      82.965 120.881  71.869  1.00  0.00           C  
ATOM   2472  O   SER   186      82.812 120.994  73.091  1.00  0.00           O  
ATOM   2473  N   GLY   187      83.157 121.977  71.155  1.00  0.00           N  
ATOM   2474  H   GLY   187      82.991 122.814  71.694  1.00  0.00           H  
ATOM   2475  CA  GLY   187      83.434 122.232  69.725  1.00  0.00           C  
ATOM   2476  HA2 GLY   187      84.392 122.747  69.656  1.00  0.00           H  
ATOM   2477  HA3 GLY   187      83.426 121.278  69.198  1.00  0.00           H  
ATOM   2478  C   GLY   187      82.369 122.940  68.923  1.00  0.00           C  
ATOM   2479  O   GLY   187      82.640 123.288  67.780  1.00  0.00           O  
ATOM   2480  N   GLY   188      81.124 123.143  69.416  1.00  0.00           N  
ATOM   2481  H   GLY   188      81.012 123.097  70.418  1.00  0.00           H  
ATOM   2482  CA  GLY   188      80.027 123.658  68.611  1.00  0.00           C  
ATOM   2483  HA2 GLY   188      80.040 123.155  67.644  1.00  0.00           H  
ATOM   2484  HA3 GLY   188      79.098 123.285  69.043  1.00  0.00           H  
ATOM   2485  C   GLY   188      80.116 125.185  68.495  1.00  0.00           C  
ATOM   2486  O   GLY   188      81.196 125.807  68.564  1.00  0.00           O  
ATOM   2487  N   GLY   189      79.050 125.935  68.280  1.00  0.00           N  
ATOM   2488  H   GLY   189      79.085 126.938  68.397  1.00  0.00           H  
ATOM   2489  CA  GLY   189      77.720 125.501  67.832  1.00  0.00           C  
ATOM   2490  HA2 GLY   189      77.536 124.594  68.408  1.00  0.00           H  
ATOM   2491  HA3 GLY   189      76.993 126.287  68.041  1.00  0.00           H  
ATOM   2492  C   GLY   189      77.628 125.289  66.340  1.00  0.00           C  
ATOM   2493  O   GLY   189      78.580 124.789  65.780  1.00  0.00           O  
ATOM   2494  N   SER   190      76.484 125.702  65.768  1.00  0.00           N  
ATOM   2495  H   SER   190      75.808 126.114  66.396  1.00  0.00           H  
ATOM   2496  CA  SER   190      76.293 125.643  64.368  1.00  0.00           C  
ATOM   2497  HA  SER   190      76.870 124.800  63.988  1.00  0.00           H  
ATOM   2498  CB  SER   190      74.889 125.199  64.015  1.00  0.00           C  
ATOM   2499  HB2 SER   190      74.755 124.129  64.174  1.00  0.00           H  
ATOM   2500  HB3 SER   190      74.232 125.964  64.427  1.00  0.00           H  
ATOM   2501  OG  SER   190      74.843 125.474  62.604  1.00  0.00           O  
ATOM   2502  HG  SER   190      75.428 124.869  62.142  1.00  0.00           H  
ATOM   2503  C   SER   190      76.726 127.001  63.750  1.00  0.00           C  
ATOM   2504  O   SER   190      76.151 128.054  64.125  1.00  0.00           O  
ATOM   2505  N   GLY   191      77.780 127.148  62.967  1.00  0.00           N  
ATOM   2506  H   GLY   191      78.039 128.035  62.559  1.00  0.00           H  
ATOM   2507  CA  GLY   191      78.678 126.052  62.574  1.00  0.00           C  
ATOM   2508  HA2 GLY   191      79.323 125.821  63.421  1.00  0.00           H  
ATOM   2509  HA3 GLY   191      78.062 125.170  62.400  1.00  0.00           H  
ATOM   2510  C   GLY   191      79.582 126.456  61.385  1.00  0.00           C  
ATOM   2511  O   GLY   191      79.076 127.062  60.476  1.00  0.00           O  
ATOM   2512  N   GLY   192      80.809 126.004  61.266  1.00  0.00           N  
ATOM   2513  H   GLY   192      81.093 125.575  62.135  1.00  0.00           H  
ATOM   2514  CA  GLY   192      81.718 126.184  60.150  1.00  0.00           C  
ATOM   2515  HA2 GLY   192      81.742 127.229  59.841  1.00  0.00           H  
ATOM   2516  HA3 GLY   192      82.669 125.754  60.464  1.00  0.00           H  
ATOM   2517  C   GLY   192      81.403 125.385  58.862  1.00  0.00           C  
ATOM   2518  O   GLY   192      80.304 124.948  58.578  1.00  0.00           O  
ATOM   2519  N   GLY   193      82.470 125.218  58.019  1.00  0.00           N  
ATOM   2520  H   GLY   193      83.288 125.793  58.163  1.00  0.00           H  
ATOM   2521  CA  GLY   193      82.332 124.858  56.561  1.00  0.00           C  
ATOM   2522  HA2 GLY   193      83.287 124.779  56.042  1.00  0.00           H  
ATOM   2523  HA3 GLY   193      81.947 123.839  56.522  1.00  0.00           H  
ATOM   2524  C   GLY   193      81.365 125.695  55.670  1.00  0.00           C  
ATOM   2525  O   GLY   193      80.912 126.751  56.095  1.00  0.00           O  
ATOM   2526  N   TYR   194      81.117 125.226  54.451  1.00  0.00           N  
ATOM   2527  H   TYR   194      81.519 124.324  54.239  1.00  0.00           H  
ATOM   2528  CA  TYR   194      80.152 125.894  53.602  1.00  0.00           C  
ATOM   2529  HA  TYR   194      80.423 126.945  53.503  1.00  0.00           H  
ATOM   2530  CB  TYR   194      80.192 125.305  52.176  1.00  0.00           C  
ATOM   2531  HB2 TYR   194      81.231 125.209  51.862  1.00  0.00           H  
ATOM   2532  HB3 TYR   194      79.857 124.268  52.199  1.00  0.00           H  
ATOM   2533  CG  TYR   194      79.524 126.083  51.053  1.00  0.00           C  
ATOM   2534  CD1 TYR   194      78.538 125.418  50.267  1.00  0.00           C  
ATOM   2535  HD1 TYR   194      78.229 124.427  50.563  1.00  0.00           H  
ATOM   2536  CE1 TYR   194      77.941 126.116  49.218  1.00  0.00           C  
ATOM   2537  HE1 TYR   194      77.140 125.626  48.684  1.00  0.00           H  
ATOM   2538  CZ  TYR   194      78.306 127.433  48.898  1.00  0.00           C  
ATOM   2539  OH  TYR   194      77.742 128.079  47.817  1.00  0.00           O  
ATOM   2540  HH  TYR   194      77.322 127.453  47.223  1.00  0.00           H  
ATOM   2541  CE2 TYR   194      79.248 128.050  49.687  1.00  0.00           C  
ATOM   2542  HE2 TYR   194      79.579 129.051  49.457  1.00  0.00           H  
ATOM   2543  CD2 TYR   194      79.926 127.348  50.706  1.00  0.00           C  
ATOM   2544  HD2 TYR   194      80.794 127.767  51.193  1.00  0.00           H  
ATOM   2545  C   TYR   194      78.780 125.641  54.273  1.00  0.00           C  
ATOM   2546  O   TYR   194      78.418 124.464  54.462  1.00  0.00           O  
ATOM   2547  N   GLY   195      78.045 126.676  54.592  1.00  0.00           N  
ATOM   2548  H   GLY   195      77.149 126.462  55.006  1.00  0.00           H  
ATOM   2549  CA  GLY   195      77.981 127.989  54.027  1.00  0.00           C  
ATOM   2550  HA2 GLY   195      78.008 128.748  54.809  1.00  0.00           H  
ATOM   2551  HA3 GLY   195      78.773 128.147  53.294  1.00  0.00           H  
ATOM   2552  C   GLY   195      76.794 128.162  53.145  1.00  0.00           C  
ATOM   2553  O   GLY   195      76.249 127.176  52.551  1.00  0.00           O  
ATOM   2554  N   ASN   196      76.311 129.413  53.042  1.00  0.00           N  
ATOM   2555  H   ASN   196      76.845 130.215  53.346  1.00  0.00           H  
ATOM   2556  CA  ASN   196      75.246 129.742  52.146  1.00  0.00           C  
ATOM   2557  HA  ASN   196      75.035 130.806  52.259  1.00  0.00           H  
ATOM   2558  CB  ASN   196      75.687 129.613  50.638  1.00  0.00           C  
ATOM   2559  HB2 ASN   196      75.970 128.590  50.389  1.00  0.00           H  
ATOM   2560  HB3 ASN   196      74.833 129.849  50.004  1.00  0.00           H  
ATOM   2561  CG  ASN   196      76.906 130.527  50.263  1.00  0.00           C  
ATOM   2562  OD1 ASN   196      77.729 130.948  51.056  1.00  0.00           O  
ATOM   2563  ND2 ASN   196      76.890 130.961  49.005  1.00  0.00           N  
ATOM   2564 HD21 ASN   196      77.674 131.504  48.674  1.00  0.00           H  
ATOM   2565 HD22 ASN   196      76.081 130.788  48.425  1.00  0.00           H  
ATOM   2566  C   ASN   196      73.969 128.948  52.454  1.00  0.00           C  
ATOM   2567  O   ASN   196      73.327 128.367  51.547  1.00  0.00           O  
ATOM   2568  N   GLN   197      73.500 129.061  53.692  1.00  0.00           N  
ATOM   2569  H   GLN   197      74.050 129.568  54.370  1.00  0.00           H  
ATOM   2570  CA  GLN   197      72.127 128.796  54.139  1.00  0.00           C  
ATOM   2571  HA  GLN   197      71.832 127.746  54.163  1.00  0.00           H  
ATOM   2572  CB  GLN   197      71.947 129.348  55.530  1.00  0.00           C  
ATOM   2573  HB2 GLN   197      72.114 130.425  55.532  1.00  0.00           H  
ATOM   2574  HB3 GLN   197      70.920 129.279  55.891  1.00  0.00           H  
ATOM   2575  CG  GLN   197      72.780 128.559  56.593  1.00  0.00           C  
ATOM   2576  HG2 GLN   197      72.242 127.620  56.725  1.00  0.00           H  
ATOM   2577  HG3 GLN   197      73.787 128.340  56.240  1.00  0.00           H  
ATOM   2578  CD  GLN   197      72.778 129.273  57.915  1.00  0.00           C  
ATOM   2579  OE1 GLN   197      71.735 129.709  58.377  1.00  0.00           O  
ATOM   2580  NE2 GLN   197      73.863 129.448  58.634  1.00  0.00           N  
ATOM   2581 HE21 GLN   197      74.728 129.057  58.289  1.00  0.00           H  
ATOM   2582 HE22 GLN   197      73.873 130.074  59.426  1.00  0.00           H  
ATOM   2583  C   GLN   197      71.142 129.573  53.267  1.00  0.00           C  
ATOM   2584  O   GLN   197      71.331 130.704  52.874  1.00  0.00           O  
ATOM   2585  N   ASP   198      69.964 128.934  52.970  1.00  0.00           N  
ATOM   2586  H   ASP   198      70.067 127.950  53.171  1.00  0.00           H  
ATOM   2587  CA  ASP   198      69.046 129.393  51.879  1.00  0.00           C  
ATOM   2588  HA  ASP   198      69.085 130.481  51.820  1.00  0.00           H  
ATOM   2589  CB  ASP   198      69.601 128.846  50.495  1.00  0.00           C  
ATOM   2590  HB2 ASP   198      70.589 129.305  50.453  1.00  0.00           H  
ATOM   2591  HB3 ASP   198      69.798 127.775  50.452  1.00  0.00           H  
ATOM   2592  CG  ASP   198      68.785 129.363  49.336  1.00  0.00           C  
ATOM   2593  OD1 ASP   198      68.456 130.524  49.443  1.00  0.00           O  
ATOM   2594  OD2 ASP   198      68.605 128.683  48.294  1.00  0.00           O  
ATOM   2595  C   ASP   198      67.569 128.948  52.197  1.00  0.00           C  
ATOM   2596  O   ASP   198      67.294 127.737  52.254  1.00  0.00           O  
ATOM   2597  N   GLN   199      66.726 129.941  52.366  1.00  0.00           N  
ATOM   2598  H   GLN   199      67.118 130.871  52.326  1.00  0.00           H  
ATOM   2599  CA  GLN   199      65.303 129.715  52.227  1.00  0.00           C  
ATOM   2600  HA  GLN   199      64.812 130.535  52.751  1.00  0.00           H  
ATOM   2601  CB  GLN   199      64.867 129.696  50.756  1.00  0.00           C  
ATOM   2602  HB2 GLN   199      65.337 128.921  50.150  1.00  0.00           H  
ATOM   2603  HB3 GLN   199      63.788 129.578  50.859  1.00  0.00           H  
ATOM   2604  CG  GLN   199      65.118 131.070  50.097  1.00  0.00           C  
ATOM   2605  HG2 GLN   199      64.423 131.770  50.560  1.00  0.00           H  
ATOM   2606  HG3 GLN   199      66.138 131.387  50.312  1.00  0.00           H  
ATOM   2607  CD  GLN   199      65.028 131.244  48.576  1.00  0.00           C  
ATOM   2608  OE1 GLN   199      64.076 131.865  48.095  1.00  0.00           O  
ATOM   2609  NE2 GLN   199      66.015 130.844  47.799  1.00  0.00           N  
ATOM   2610 HE21 GLN   199      66.855 130.495  48.237  1.00  0.00           H  
ATOM   2611 HE22 GLN   199      65.749 130.754  46.829  1.00  0.00           H  
ATOM   2612  C   GLN   199      64.732 128.487  53.004  1.00  0.00           C  
ATOM   2613  O   GLN   199      64.214 127.549  52.345  1.00  0.00           O  
ATOM   2614  N   SER   200      64.891 128.386  54.254  1.00  0.00           N  
ATOM   2615  H   SER   200      64.612 127.477  54.593  1.00  0.00           H  
ATOM   2616  CA  SER   200      65.368 129.335  55.263  1.00  0.00           C  
ATOM   2617  HA  SER   200      65.775 130.236  54.804  1.00  0.00           H  
ATOM   2618  CB  SER   200      64.178 129.829  56.116  1.00  0.00           C  
ATOM   2619  HB2 SER   200      63.742 128.939  56.568  1.00  0.00           H  
ATOM   2620  HB3 SER   200      64.548 130.491  56.899  1.00  0.00           H  
ATOM   2621  OG  SER   200      63.224 130.429  55.174  1.00  0.00           O  
ATOM   2622  HG  SER   200      62.788 129.727  54.686  1.00  0.00           H  
ATOM   2623  C   SER   200      66.539 128.761  56.077  1.00  0.00           C  
ATOM   2624  O   SER   200      66.783 127.584  56.022  1.00  0.00           O  
ATOM   2625  N   GLY   201      67.274 129.604  56.774  1.00  0.00           N  
ATOM   2626  H   GLY   201      67.116 130.601  56.738  1.00  0.00           H  
ATOM   2627  CA  GLY   201      68.277 129.172  57.776  1.00  0.00           C  
ATOM   2628  HA2 GLY   201      69.010 128.542  57.273  1.00  0.00           H  
ATOM   2629  HA3 GLY   201      68.800 130.085  58.060  1.00  0.00           H  
ATOM   2630  C   GLY   201      67.624 128.393  58.973  1.00  0.00           C  
ATOM   2631  O   GLY   201      66.536 128.660  59.390  1.00  0.00           O  
ATOM   2632  N   GLY   202      68.301 127.413  59.544  1.00  0.00           N  
ATOM   2633  H   GLY   202      67.728 126.916  60.211  1.00  0.00           H  
ATOM   2634  CA  GLY   202      69.651 126.865  59.139  1.00  0.00           C  
ATOM   2635  HA2 GLY   202      69.649 126.806  58.051  1.00  0.00           H  
ATOM   2636  HA3 GLY   202      70.424 127.582  59.417  1.00  0.00           H  
ATOM   2637  C   GLY   202      69.970 125.585  59.837  1.00  0.00           C  
ATOM   2638  O   GLY   202      69.133 124.892  60.448  1.00  0.00           O  
ATOM   2639  N   GLY   203      71.193 125.159  59.800  1.00  0.00           N  
ATOM   2640  H   GLY   203      71.324 124.284  60.288  1.00  0.00           H  
ATOM   2641  CA  GLY   203      72.324 125.753  59.164  1.00  0.00           C  
ATOM   2642  HA2 GLY   203      72.336 126.835  59.033  1.00  0.00           H  
ATOM   2643  HA3 GLY   203      73.233 125.415  59.660  1.00  0.00           H  
ATOM   2644  C   GLY   203      72.342 125.255  57.766  1.00  0.00           C  
ATOM   2645  O   GLY   203      71.233 125.232  57.135  1.00  0.00           O  
ATOM   2646  N   GLY   204      73.478 124.936  57.170  1.00  0.00           N  
ATOM   2647  H   GLY   204      74.260 124.933  57.809  1.00  0.00           H  
ATOM   2648  CA  GLY   204      73.679 124.413  55.825  1.00  0.00           C  
ATOM   2649  HA2 GLY   204      73.645 123.324  55.795  1.00  0.00           H  
ATOM   2650  HA3 GLY   204      72.839 124.854  55.289  1.00  0.00           H  
ATOM   2651  C   GLY   204      74.904 124.968  55.155  1.00  0.00           C  
ATOM   2652  O   GLY   204      75.610 125.817  55.753  1.00  0.00           O  
ATOM   2653  N   SER   205      75.284 124.615  53.901  1.00  0.00           N  
ATOM   2654  H   SER   205      76.080 125.115  53.530  1.00  0.00           H  
ATOM   2655  CA  SER   205      74.548 123.739  52.951  1.00  0.00           C  
ATOM   2656  HA  SER   205      73.555 123.532  53.350  1.00  0.00           H  
ATOM   2657  CB  SER   205      74.228 124.506  51.624  1.00  0.00           C  
ATOM   2658  HB2 SER   205      73.867 123.836  50.843  1.00  0.00           H  
ATOM   2659  HB3 SER   205      73.464 125.241  51.877  1.00  0.00           H  
ATOM   2660  OG  SER   205      75.471 125.006  51.060  1.00  0.00           O  
ATOM   2661  HG  SER   205      75.736 125.863  51.401  1.00  0.00           H  
ATOM   2662  C   SER   205      75.327 122.466  52.635  1.00  0.00           C  
ATOM   2663  O   SER   205      74.796 121.542  51.993  1.00  0.00           O  
ATOM   2664  N   GLY   206      76.499 122.239  53.223  1.00  0.00           N  
ATOM   2665  H   GLY   206      76.907 123.029  53.701  1.00  0.00           H  
ATOM   2666  CA  GLY   206      77.217 120.987  53.014  1.00  0.00           C  
ATOM   2667  HA2 GLY   206      77.917 120.806  53.829  1.00  0.00           H  
ATOM   2668  HA3 GLY   206      76.507 120.163  53.094  1.00  0.00           H  
ATOM   2669  C   GLY   206      77.949 120.890  51.634  1.00  0.00           C  
ATOM   2670  O   GLY   206      77.778 121.767  50.785  1.00  0.00           O  
ATOM   2671  N   GLY   207      78.713 119.858  51.316  1.00  0.00           N  
ATOM   2672  H   GLY   207      79.142 119.848  50.401  1.00  0.00           H  
ATOM   2673  CA  GLY   207      79.086 118.853  52.325  1.00  0.00           C  
ATOM   2674  HA2 GLY   207      78.211 118.527  52.887  1.00  0.00           H  
ATOM   2675  HA3 GLY   207      79.489 117.954  51.858  1.00  0.00           H  
ATOM   2676  C   GLY   207      80.051 119.420  53.351  1.00  0.00           C  
ATOM   2677  O   GLY   207      80.669 120.459  53.072  1.00  0.00           O  
ATOM   2678  N   TYR   208      80.131 118.815  54.562  1.00  0.00           N  
ATOM   2679  H   TYR   208      79.699 117.904  54.610  1.00  0.00           H  
ATOM   2680  CA  TYR   208      80.761 119.407  55.784  1.00  0.00           C  
ATOM   2681  HA  TYR   208      81.784 119.726  55.589  1.00  0.00           H  
ATOM   2682  CB  TYR   208      79.899 120.585  56.162  1.00  0.00           C  
ATOM   2683  HB2 TYR   208      80.182 121.391  55.484  1.00  0.00           H  
ATOM   2684  HB3 TYR   208      78.830 120.441  56.008  1.00  0.00           H  
ATOM   2685  CG  TYR   208      80.082 121.057  57.619  1.00  0.00           C  
ATOM   2686  CD1 TYR   208      79.070 120.872  58.576  1.00  0.00           C  
ATOM   2687  HD1 TYR   208      78.100 120.494  58.288  1.00  0.00           H  
ATOM   2688  CE1 TYR   208      79.290 121.237  59.960  1.00  0.00           C  
ATOM   2689  HE1 TYR   208      78.405 121.183  60.576  1.00  0.00           H  
ATOM   2690  CZ  TYR   208      80.540 121.778  60.407  1.00  0.00           C  
ATOM   2691  OH  TYR   208      80.792 122.266  61.683  1.00  0.00           O  
ATOM   2692  HH  TYR   208      80.029 122.465  62.229  1.00  0.00           H  
ATOM   2693  CE2 TYR   208      81.539 121.969  59.421  1.00  0.00           C  
ATOM   2694  HE2 TYR   208      82.506 122.386  59.659  1.00  0.00           H  
ATOM   2695  CD2 TYR   208      81.292 121.619  58.018  1.00  0.00           C  
ATOM   2696  HD2 TYR   208      82.096 121.744  57.308  1.00  0.00           H  
ATOM   2697  C   TYR   208      80.692 118.291  56.957  1.00  0.00           C  
ATOM   2698  O   TYR   208      79.727 117.560  57.036  1.00  0.00           O  
ATOM   2699  N   GLY   209      81.762 118.188  57.774  1.00  0.00           N  
ATOM   2700  H   GLY   209      82.608 118.671  57.508  1.00  0.00           H  
ATOM   2701  CA  GLY   209      81.829 117.512  59.069  1.00  0.00           C  
ATOM   2702  HA2 GLY   209      80.887 117.741  59.568  1.00  0.00           H  
ATOM   2703  HA3 GLY   209      81.933 116.442  58.892  1.00  0.00           H  
ATOM   2704  C   GLY   209      82.936 118.099  60.062  1.00  0.00           C  
ATOM   2705  O   GLY   209      83.037 119.318  60.200  1.00  0.00           O  
ATOM   2706  N   GLN   210      83.718 117.212  60.758  1.00  0.00           N  
ATOM   2707  H   GLN   210      84.447 117.718  61.241  1.00  0.00           H  
ATOM   2708  CA  GLN   210      83.609 115.771  60.982  1.00  0.00           C  
ATOM   2709  HA  GLN   210      84.454 115.566  61.639  1.00  0.00           H  
ATOM   2710  CB  GLN   210      82.257 115.399  61.581  1.00  0.00           C  
ATOM   2711  HB2 GLN   210      81.415 115.562  60.908  1.00  0.00           H  
ATOM   2712  HB3 GLN   210      82.155 114.340  61.818  1.00  0.00           H  
ATOM   2713  CG  GLN   210      82.077 116.104  62.878  1.00  0.00           C  
ATOM   2714  HG2 GLN   210      82.935 116.036  63.547  1.00  0.00           H  
ATOM   2715  HG3 GLN   210      82.071 117.164  62.623  1.00  0.00           H  
ATOM   2716  CD  GLN   210      80.787 115.724  63.643  1.00  0.00           C  
ATOM   2717  OE1 GLN   210      80.710 114.724  64.343  1.00  0.00           O  
ATOM   2718  NE2 GLN   210      79.645 116.436  63.491  1.00  0.00           N  
ATOM   2719 HE21 GLN   210      78.922 116.248  64.171  1.00  0.00           H  
ATOM   2720 HE22 GLN   210      79.523 117.084  62.727  1.00  0.00           H  
ATOM   2721  C   GLN   210      84.022 114.916  59.750  1.00  0.00           C  
ATOM   2722  O   GLN   210      83.808 113.755  59.677  1.00  0.00           O  
ATOM   2723  N   GLN   211      84.952 115.487  58.930  1.00  0.00           N  
ATOM   2724  H   GLN   211      85.297 116.350  59.325  1.00  0.00           H  
ATOM   2725  CA  GLN   211      85.652 115.006  57.756  1.00  0.00           C  
ATOM   2726  HA  GLN   211      84.904 114.760  57.002  1.00  0.00           H  
ATOM   2727  CB  GLN   211      86.242 115.999  56.767  1.00  0.00           C  
ATOM   2728  HB2 GLN   211      87.127 116.338  57.307  1.00  0.00           H  
ATOM   2729  HB3 GLN   211      86.495 115.583  55.792  1.00  0.00           H  
ATOM   2730  CG  GLN   211      85.344 117.247  56.545  1.00  0.00           C  
ATOM   2731  HG2 GLN   211      85.567 117.665  55.563  1.00  0.00           H  
ATOM   2732  HG3 GLN   211      84.332 116.867  56.406  1.00  0.00           H  
ATOM   2733  CD  GLN   211      85.458 118.436  57.434  1.00  0.00           C  
ATOM   2734  OE1 GLN   211      86.018 118.375  58.551  1.00  0.00           O  
ATOM   2735  NE2 GLN   211      84.799 119.532  57.091  1.00  0.00           N  
ATOM   2736 HE21 GLN   211      84.534 119.688  56.128  1.00  0.00           H  
ATOM   2737 HE22 GLN   211      84.970 120.343  57.669  1.00  0.00           H  
ATOM   2738  C   GLN   211      86.604 113.872  58.005  1.00  0.00           C  
ATOM   2739  O   GLN   211      86.847 113.056  57.097  1.00  0.00           O  
ATOM   2740  N   ASP   212      87.153 113.756  59.237  1.00  0.00           N  
ATOM   2741  H   ASP   212      87.020 114.618  59.746  1.00  0.00           H  
ATOM   2742  CA  ASP   212      88.242 112.825  59.520  1.00  0.00           C  
ATOM   2743  HA  ASP   212      88.763 112.765  58.564  1.00  0.00           H  
ATOM   2744  CB  ASP   212      89.129 113.362  60.598  1.00  0.00           C  
ATOM   2745  HB2 ASP   212      88.469 113.563  61.442  1.00  0.00           H  
ATOM   2746  HB3 ASP   212      89.872 112.632  60.917  1.00  0.00           H  
ATOM   2747  CG  ASP   212      90.001 114.659  60.244  1.00  0.00           C  
ATOM   2748  OD1 ASP   212      90.053 115.018  59.006  1.00  0.00           O  
ATOM   2749  OD2 ASP   212      90.647 115.247  61.116  1.00  0.00           O  
ATOM   2750  C   ASP   212      87.648 111.446  59.969  1.00  0.00           C  
ATOM   2751  O   ASP   212      88.475 110.542  59.964  1.00  0.00           O  
ATOM   2752  N   ARG   213      86.411 111.367  60.270  1.00  0.00           N  
ATOM   2753  H   ARG   213      85.836 112.162  60.507  1.00  0.00           H  
ATOM   2754  CA  ARG   213      85.851 110.068  60.810  1.00  0.00           C  
ATOM   2755  HA  ARG   213      86.415 109.211  60.440  1.00  0.00           H  
ATOM   2756  CB  ARG   213      85.740 110.019  62.316  1.00  0.00           C  
ATOM   2757  HB2 ARG   213      85.147 110.835  62.729  1.00  0.00           H  
ATOM   2758  HB3 ARG   213      85.163 109.111  62.492  1.00  0.00           H  
ATOM   2759  CG  ARG   213      87.134 110.002  62.866  1.00  0.00           C  
ATOM   2760  HG2 ARG   213      87.727 109.326  62.250  1.00  0.00           H  
ATOM   2761  HG3 ARG   213      87.649 110.949  63.027  1.00  0.00           H  
ATOM   2762  CD  ARG   213      87.005 109.437  64.293  1.00  0.00           C  
ATOM   2763  HD2 ARG   213      86.448 108.501  64.260  1.00  0.00           H  
ATOM   2764  HD3 ARG   213      88.020 109.422  64.691  1.00  0.00           H  
ATOM   2765  NE  ARG   213      86.223 110.297  65.222  1.00  0.00           N  
ATOM   2766  HE  ARG   213      85.302 110.639  64.988  1.00  0.00           H  
ATOM   2767  CZ  ARG   213      86.657 110.752  66.436  1.00  0.00           C  
ATOM   2768  NH1 ARG   213      87.756 110.455  66.955  1.00  0.00           N  
ATOM   2769 HH11 ARG   213      87.878 110.697  67.929  1.00  0.00           H  
ATOM   2770 HH12 ARG   213      88.467 109.895  66.506  1.00  0.00           H  
ATOM   2771  NH2 ARG   213      85.765 111.417  67.100  1.00  0.00           N  
ATOM   2772 HH21 ARG   213      85.977 111.604  68.070  1.00  0.00           H  
ATOM   2773 HH22 ARG   213      84.815 111.583  66.801  1.00  0.00           H  
ATOM   2774  C   ARG   213      84.424 109.901  60.213  1.00  0.00           C  
ATOM   2775  O   ARG   213      83.415 110.373  60.723  1.00  0.00           O  
ATOM   2776  N   GLY   214      84.236 109.202  59.040  1.00  0.00           N  
ATOM   2777  H   GLY   214      83.279 109.077  58.742  1.00  0.00           H  
ATOM   2778  CA  GLY   214      85.226 108.453  58.244  1.00  0.00           C  
ATOM   2779  HA2 GLY   214      84.963 108.209  57.214  1.00  0.00           H  
ATOM   2780  HA3 GLY   214      86.113 109.052  58.038  1.00  0.00           H  
ATOM   2781  C   GLY   214      85.635 107.165  58.928  1.00  0.00           C  
ATOM   2782  O   GLY   214      86.759 106.809  58.552  1.00  0.00           O  
ATOM   2783  OXT GLY   214      84.944 106.617  59.811  1.00  0.00           O  
TER    2784      GLY   214 
END   
