# Supplementary material for: Visualization of oligomerization, clustering, and density transition of intrinsically disordered proteins
Source: Natl Sci Rev. 2026 Feb 14;13(7):nwag107. doi: 10.1093/nsr/nwag107 (PMC13114874; doi:10.1093/nsr/nwag107)
Supplement: nwag107_Supplemental_Files [file nwag107_supplemental_files.zip › SI-MD-Structures/MD-Sturctures/frame261.pdb]

CRYST1  135.135  149.302  136.899  90.00  90.00  90.00               1
ATOM      1  N   MET     1      37.533 108.563 101.231  1.00  0.00           N  
ATOM      2  H1  MET     1      36.938 108.851 100.468  1.00  0.00           H  
ATOM      3  H2  MET     1      36.973 107.991 101.848  1.00  0.00           H  
ATOM      4  H3  MET     1      37.787 109.451 101.640  1.00  0.00           H  
ATOM      5  CA  MET     1      38.623 107.657 100.811  1.00  0.00           C  
ATOM      6  HA  MET     1      39.400 107.627 101.575  1.00  0.00           H  
ATOM      7  CB  MET     1      38.197 106.185 100.612  1.00  0.00           C  
ATOM      8  HB2 MET     1      37.472 106.184  99.798  1.00  0.00           H  
ATOM      9  HB3 MET     1      39.043 105.577 100.291  1.00  0.00           H  
ATOM     10  CG  MET     1      37.685 105.523 101.912  1.00  0.00           C  
ATOM     11  HG2 MET     1      37.956 106.178 102.739  1.00  0.00           H  
ATOM     12  HG3 MET     1      36.597 105.510 101.851  1.00  0.00           H  
ATOM     13  SD  MET     1      38.146 103.847 102.128  1.00  0.00           S  
ATOM     14  CE  MET     1      37.439 103.527 103.738  1.00  0.00           C  
ATOM     15  HE1 MET     1      36.443 103.141 103.523  1.00  0.00           H  
ATOM     16  HE2 MET     1      37.945 102.736 104.292  1.00  0.00           H  
ATOM     17  HE3 MET     1      37.339 104.427 104.345  1.00  0.00           H  
ATOM     18  C   MET     1      39.169 108.002  99.476  1.00  0.00           C  
ATOM     19  O   MET     1      38.426 108.432  98.668  1.00  0.00           O  
ATOM     20  N   ALA     2      40.436 107.724  99.081  1.00  0.00           N  
ATOM     21  H   ALA     2      40.570 107.842  98.087  1.00  0.00           H  
ATOM     22  CA  ALA     2      41.679 107.456  99.914  1.00  0.00           C  
ATOM     23  HA  ALA     2      42.553 107.529  99.268  1.00  0.00           H  
ATOM     24  CB  ALA     2      41.872 108.484 101.015  1.00  0.00           C  
ATOM     25  HB1 ALA     2      42.934 108.529 101.254  1.00  0.00           H  
ATOM     26  HB2 ALA     2      41.498 109.458 100.701  1.00  0.00           H  
ATOM     27  HB3 ALA     2      41.237 108.259 101.872  1.00  0.00           H  
ATOM     28  C   ALA     2      41.852 106.023 100.457  1.00  0.00           C  
ATOM     29  O   ALA     2      41.255 105.675 101.437  1.00  0.00           O  
ATOM     30  N   SER     3      42.526 105.040  99.777  1.00  0.00           N  
ATOM     31  H   SER     3      42.234 104.104 100.021  1.00  0.00           H  
ATOM     32  CA  SER     3      43.220 105.217  98.519  1.00  0.00           C  
ATOM     33  HA  SER     3      42.642 105.800  97.802  1.00  0.00           H  
ATOM     34  CB  SER     3      44.559 105.713  98.959  1.00  0.00           C  
ATOM     35  HB2 SER     3      44.509 106.779  99.178  1.00  0.00           H  
ATOM     36  HB3 SER     3      44.943 105.101  99.775  1.00  0.00           H  
ATOM     37  OG  SER     3      45.487 105.628  97.915  1.00  0.00           O  
ATOM     38  HG  SER     3      46.175 106.200  98.264  1.00  0.00           H  
ATOM     39  C   SER     3      43.365 103.813  97.871  1.00  0.00           C  
ATOM     40  O   SER     3      43.192 102.754  98.527  1.00  0.00           O  
ATOM     41  N   ASN     4      43.483 103.724  96.589  1.00  0.00           N  
ATOM     42  H   ASN     4      43.718 104.620  96.187  1.00  0.00           H  
ATOM     43  CA  ASN     4      43.833 102.500  95.898  1.00  0.00           C  
ATOM     44  HA  ASN     4      42.937 101.884  95.973  1.00  0.00           H  
ATOM     45  CB  ASN     4      44.119 102.895  94.424  1.00  0.00           C  
ATOM     46  HB2 ASN     4      45.038 103.479  94.365  1.00  0.00           H  
ATOM     47  HB3 ASN     4      44.206 101.954  93.880  1.00  0.00           H  
ATOM     48  CG  ASN     4      43.113 103.752  93.698  1.00  0.00           C  
ATOM     49  OD1 ASN     4      41.924 103.563  93.770  1.00  0.00           O  
ATOM     50  ND2 ASN     4      43.527 104.638  92.877  1.00  0.00           N  
ATOM     51 HD21 ASN     4      42.795 105.069  92.331  1.00  0.00           H  
ATOM     52 HD22 ASN     4      44.520 104.699  92.704  1.00  0.00           H  
ATOM     53  C   ASN     4      44.996 101.737  96.611  1.00  0.00           C  
ATOM     54  O   ASN     4      45.988 102.318  97.024  1.00  0.00           O  
ATOM     55  N   ASP     5      44.961 100.440  96.595  1.00  0.00           N  
ATOM     56  H   ASP     5      45.689  99.939  97.083  1.00  0.00           H  
ATOM     57  CA  ASP     5      43.860  99.511  96.146  1.00  0.00           C  
ATOM     58  HA  ASP     5      43.206 100.069  95.476  1.00  0.00           H  
ATOM     59  CB  ASP     5      44.436  98.351  95.365  1.00  0.00           C  
ATOM     60  HB2 ASP     5      45.318  97.811  95.710  1.00  0.00           H  
ATOM     61  HB3 ASP     5      43.618  97.640  95.248  1.00  0.00           H  
ATOM     62  CG  ASP     5      44.852  98.778  93.963  1.00  0.00           C  
ATOM     63  OD1 ASP     5      43.941  98.918  93.090  1.00  0.00           O  
ATOM     64  OD2 ASP     5      46.052  98.908  93.726  1.00  0.00           O  
ATOM     65  C   ASP     5      43.176  98.886  97.451  1.00  0.00           C  
ATOM     66  O   ASP     5      43.798  98.213  98.315  1.00  0.00           O  
ATOM     67  N   TYR     6      41.884  98.848  97.463  1.00  0.00           N  
ATOM     68  H   TYR     6      41.202  99.105  96.764  1.00  0.00           H  
ATOM     69  CA  TYR     6      41.069  98.320  98.579  1.00  0.00           C  
ATOM     70  HA  TYR     6      41.349  98.712  99.557  1.00  0.00           H  
ATOM     71  CB  TYR     6      39.635  98.890  98.356  1.00  0.00           C  
ATOM     72  HB2 TYR     6      39.316  98.492  97.393  1.00  0.00           H  
ATOM     73  HB3 TYR     6      38.970  98.630  99.179  1.00  0.00           H  
ATOM     74  CG  TYR     6      39.578 100.473  98.238  1.00  0.00           C  
ATOM     75  CD1 TYR     6      39.446 101.092  96.943  1.00  0.00           C  
ATOM     76  HD1 TYR     6      39.511 100.449  96.077  1.00  0.00           H  
ATOM     77  CE1 TYR     6      39.612 102.514  96.793  1.00  0.00           C  
ATOM     78  HE1 TYR     6      39.801 102.958  95.827  1.00  0.00           H  
ATOM     79  CZ  TYR     6      39.683 103.299  97.998  1.00  0.00           C  
ATOM     80  OH  TYR     6      39.882 104.629  97.944  1.00  0.00           O  
ATOM     81  HH  TYR     6      39.794 104.977  97.054  1.00  0.00           H  
ATOM     82  CE2 TYR     6      39.601 102.698  99.274  1.00  0.00           C  
ATOM     83  HE2 TYR     6      39.656 103.317 100.158  1.00  0.00           H  
ATOM     84  CD2 TYR     6      39.644 101.297  99.341  1.00  0.00           C  
ATOM     85  HD2 TYR     6      39.706 100.855 100.324  1.00  0.00           H  
ATOM     86  C   TYR     6      41.210  96.769  98.706  1.00  0.00           C  
ATOM     87  O   TYR     6      41.048  96.292  99.795  1.00  0.00           O  
ATOM     88  N   THR     7      41.624  96.085  97.637  1.00  0.00           N  
ATOM     89  H   THR     7      41.632  96.553  96.742  1.00  0.00           H  
ATOM     90  CA  THR     7      41.761  94.533  97.610  1.00  0.00           C  
ATOM     91  HA  THR     7      42.422  94.310  98.447  1.00  0.00           H  
ATOM     92  CB  THR     7      40.415  93.859  97.819  1.00  0.00           C  
ATOM     93  HB  THR     7      40.025  94.234  98.764  1.00  0.00           H  
ATOM     94  CG2 THR     7      39.422  94.264  96.682  1.00  0.00           C  
ATOM     95 HG21 THR     7      39.034  95.269  96.855  1.00  0.00           H  
ATOM     96 HG22 THR     7      39.868  94.364  95.693  1.00  0.00           H  
ATOM     97 HG23 THR     7      38.548  93.613  96.685  1.00  0.00           H  
ATOM     98  OG1 THR     7      40.458  92.469  97.811  1.00  0.00           O  
ATOM     99  HG1 THR     7      40.162  92.290  98.706  1.00  0.00           H  
ATOM    100  C   THR     7      42.511  93.992  96.427  1.00  0.00           C  
ATOM    101  O   THR     7      42.576  94.678  95.418  1.00  0.00           O  
ATOM    102  N   GLN     8      43.212  92.851  96.508  1.00  0.00           N  
ATOM    103  H   GLN     8      43.031  92.317  97.347  1.00  0.00           H  
ATOM    104  CA  GLN     8      43.965  92.151  95.433  1.00  0.00           C  
ATOM    105  HA  GLN     8      44.935  92.641  95.354  1.00  0.00           H  
ATOM    106  CB  GLN     8      44.307  90.691  95.776  1.00  0.00           C  
ATOM    107  HB2 GLN     8      44.704  90.145  94.920  1.00  0.00           H  
ATOM    108  HB3 GLN     8      45.159  90.581  96.446  1.00  0.00           H  
ATOM    109  CG  GLN     8      43.089  89.880  96.243  1.00  0.00           C  
ATOM    110  HG2 GLN     8      42.234  90.199  95.647  1.00  0.00           H  
ATOM    111  HG3 GLN     8      43.166  88.809  96.059  1.00  0.00           H  
ATOM    112  CD  GLN     8      42.678  90.030  97.737  1.00  0.00           C  
ATOM    113  OE1 GLN     8      43.256  90.787  98.543  1.00  0.00           O  
ATOM    114  NE2 GLN     8      41.871  89.130  98.277  1.00  0.00           N  
ATOM    115 HE21 GLN     8      41.421  88.370  97.786  1.00  0.00           H  
ATOM    116 HE22 GLN     8      41.762  89.301  99.266  1.00  0.00           H  
ATOM    117  C   GLN     8      43.283  92.300  94.053  1.00  0.00           C  
ATOM    118  O   GLN     8      42.096  92.022  94.036  1.00  0.00           O  
ATOM    119  N   GLN     9      43.844  92.654  92.911  1.00  0.00           N  
ATOM    120  H   GLN     9      43.175  92.845  92.180  1.00  0.00           H  
ATOM    121  CA  GLN     9      45.293  92.764  92.523  1.00  0.00           C  
ATOM    122  HA  GLN     9      45.420  92.766  91.441  1.00  0.00           H  
ATOM    123  CB  GLN     9      45.896  94.161  92.885  1.00  0.00           C  
ATOM    124  HB2 GLN     9      46.299  94.055  93.892  1.00  0.00           H  
ATOM    125  HB3 GLN     9      46.843  94.322  92.371  1.00  0.00           H  
ATOM    126  CG  GLN     9      44.999  95.396  92.807  1.00  0.00           C  
ATOM    127  HG2 GLN     9      44.109  95.303  93.429  1.00  0.00           H  
ATOM    128  HG3 GLN     9      45.539  96.272  93.167  1.00  0.00           H  
ATOM    129  CD  GLN     9      44.606  95.754  91.380  1.00  0.00           C  
ATOM    130  OE1 GLN     9      44.448  94.930  90.561  1.00  0.00           O  
ATOM    131  NE2 GLN     9      44.417  96.964  91.011  1.00  0.00           N  
ATOM    132 HE21 GLN     9      44.325  97.737  91.655  1.00  0.00           H  
ATOM    133 HE22 GLN     9      44.156  97.201  90.065  1.00  0.00           H  
ATOM    134  C   GLN     9      46.213  91.557  92.955  1.00  0.00           C  
ATOM    135  O   GLN     9      47.109  91.716  93.744  1.00  0.00           O  
ATOM    136  N   ALA    10      46.030  90.372  92.398  1.00  0.00           N  
ATOM    137  H   ALA    10      46.532  89.638  92.877  1.00  0.00           H  
ATOM    138  CA  ALA    10      45.132  90.061  91.276  1.00  0.00           C  
ATOM    139  HA  ALA    10      44.167  90.504  91.525  1.00  0.00           H  
ATOM    140  CB  ALA    10      45.641  90.656  89.963  1.00  0.00           C  
ATOM    141  HB1 ALA    10      45.094  90.048  89.243  1.00  0.00           H  
ATOM    142  HB2 ALA    10      45.223  91.637  89.737  1.00  0.00           H  
ATOM    143  HB3 ALA    10      46.721  90.522  89.903  1.00  0.00           H  
ATOM    144  C   ALA    10      45.071  88.483  91.204  1.00  0.00           C  
ATOM    145  O   ALA    10      46.002  87.713  91.408  1.00  0.00           O  
ATOM    146  N   THR    11      43.911  87.993  90.849  1.00  0.00           N  
ATOM    147  H   THR    11      43.169  88.644  90.637  1.00  0.00           H  
ATOM    148  CA  THR    11      43.602  86.614  90.833  1.00  0.00           C  
ATOM    149  HA  THR    11      44.392  86.052  90.334  1.00  0.00           H  
ATOM    150  CB  THR    11      43.514  85.894  92.165  1.00  0.00           C  
ATOM    151  HB  THR    11      44.494  85.846  92.639  1.00  0.00           H  
ATOM    152  CG2 THR    11      42.582  86.510  93.195  1.00  0.00           C  
ATOM    153 HG21 THR    11      42.975  87.484  93.489  1.00  0.00           H  
ATOM    154 HG22 THR    11      41.553  86.514  92.836  1.00  0.00           H  
ATOM    155 HG23 THR    11      42.497  85.901  94.095  1.00  0.00           H  
ATOM    156  OG1 THR    11      43.255  84.541  91.926  1.00  0.00           O  
ATOM    157  HG1 THR    11      44.079  84.124  92.190  1.00  0.00           H  
ATOM    158  C   THR    11      42.374  86.317  89.949  1.00  0.00           C  
ATOM    159  O   THR    11      41.255  86.495  90.344  1.00  0.00           O  
ATOM    160  N   GLN    12      42.524  85.889  88.741  1.00  0.00           N  
ATOM    161  H   GLN    12      41.635  85.953  88.266  1.00  0.00           H  
ATOM    162  CA  GLN    12      43.730  85.625  87.946  1.00  0.00           C  
ATOM    163  HA  GLN    12      44.192  84.750  88.402  1.00  0.00           H  
ATOM    164  CB  GLN    12      43.366  85.134  86.536  1.00  0.00           C  
ATOM    165  HB2 GLN    12      44.238  84.816  85.966  1.00  0.00           H  
ATOM    166  HB3 GLN    12      42.736  84.265  86.728  1.00  0.00           H  
ATOM    167  CG  GLN    12      42.719  86.262  85.751  1.00  0.00           C  
ATOM    168  HG2 GLN    12      42.012  86.818  86.367  1.00  0.00           H  
ATOM    169  HG3 GLN    12      43.558  86.944  85.610  1.00  0.00           H  
ATOM    170  CD  GLN    12      42.169  85.896  84.389  1.00  0.00           C  
ATOM    171  OE1 GLN    12      42.002  84.781  83.939  1.00  0.00           O  
ATOM    172  NE2 GLN    12      41.751  86.928  83.689  1.00  0.00           N  
ATOM    173 HE21 GLN    12      41.296  86.708  82.814  1.00  0.00           H  
ATOM    174 HE22 GLN    12      41.743  87.868  84.057  1.00  0.00           H  
ATOM    175  C   GLN    12      44.743  86.838  87.918  1.00  0.00           C  
ATOM    176  O   GLN    12      44.431  87.993  88.008  1.00  0.00           O  
ATOM    177  N   SER    13      46.003  86.472  87.923  1.00  0.00           N  
ATOM    178  H   SER    13      46.253  85.527  88.180  1.00  0.00           H  
ATOM    179  CA  SER    13      47.045  87.457  87.888  1.00  0.00           C  
ATOM    180  HA  SER    13      47.091  87.914  88.876  1.00  0.00           H  
ATOM    181  CB  SER    13      48.384  86.765  87.629  1.00  0.00           C  
ATOM    182  HB2 SER    13      49.206  87.474  87.722  1.00  0.00           H  
ATOM    183  HB3 SER    13      48.494  85.970  88.367  1.00  0.00           H  
ATOM    184  OG  SER    13      48.476  86.062  86.334  1.00  0.00           O  
ATOM    185  HG  SER    13      47.674  85.552  86.197  1.00  0.00           H  
ATOM    186  C   SER    13      47.007  88.537  86.811  1.00  0.00           C  
ATOM    187  O   SER    13      46.400  88.314  85.710  1.00  0.00           O  
ATOM    188  N   TYR    14      47.574  89.742  86.975  1.00  0.00           N  
ATOM    189  H   TYR    14      48.101  89.923  87.818  1.00  0.00           H  
ATOM    190  CA  TYR    14      47.446  90.828  85.970  1.00  0.00           C  
ATOM    191  HA  TYR    14      47.358  90.370  84.985  1.00  0.00           H  
ATOM    192  CB  TYR    14      46.162  91.560  86.316  1.00  0.00           C  
ATOM    193  HB2 TYR    14      45.333  90.856  86.234  1.00  0.00           H  
ATOM    194  HB3 TYR    14      46.233  91.924  87.341  1.00  0.00           H  
ATOM    195  CG  TYR    14      45.759  92.682  85.400  1.00  0.00           C  
ATOM    196  CD1 TYR    14      45.030  92.346  84.235  1.00  0.00           C  
ATOM    197  HD1 TYR    14      44.795  91.303  84.086  1.00  0.00           H  
ATOM    198  CE1 TYR    14      44.812  93.364  83.245  1.00  0.00           C  
ATOM    199  HE1 TYR    14      44.228  93.129  82.367  1.00  0.00           H  
ATOM    200  CZ  TYR    14      45.251  94.670  83.458  1.00  0.00           C  
ATOM    201  OH  TYR    14      44.999  95.581  82.452  1.00  0.00           O  
ATOM    202  HH  TYR    14      45.211  96.495  82.655  1.00  0.00           H  
ATOM    203  CE2 TYR    14      45.998  94.985  84.622  1.00  0.00           C  
ATOM    204  HE2 TYR    14      46.464  95.959  84.645  1.00  0.00           H  
ATOM    205  CD2 TYR    14      46.202  94.007  85.605  1.00  0.00           C  
ATOM    206  HD2 TYR    14      46.805  94.204  86.479  1.00  0.00           H  
ATOM    207  C   TYR    14      48.612  91.738  86.096  1.00  0.00           C  
ATOM    208  O   TYR    14      49.126  91.899  87.210  1.00  0.00           O  
ATOM    209  N   GLY    15      49.240  92.243  85.024  1.00  0.00           N  
ATOM    210  H   GLY    15      49.874  92.990  85.270  1.00  0.00           H  
ATOM    211  CA  GLY    15      48.974  91.955  83.604  1.00  0.00           C  
ATOM    212  HA2 GLY    15      47.912  91.913  83.361  1.00  0.00           H  
ATOM    213  HA3 GLY    15      49.479  92.757  83.065  1.00  0.00           H  
ATOM    214  C   GLY    15      49.587  90.542  83.195  1.00  0.00           C  
ATOM    215  O   GLY    15      49.445  89.614  83.885  1.00  0.00           O  
ATOM    216  N   ALA    16      50.062  90.386  81.908  1.00  0.00           N  
ATOM    217  H   ALA    16      50.010  91.150  81.250  1.00  0.00           H  
ATOM    218  CA  ALA    16      50.667  89.194  81.371  1.00  0.00           C  
ATOM    219  HA  ALA    16      51.501  88.886  82.002  1.00  0.00           H  
ATOM    220  CB  ALA    16      49.646  87.985  81.274  1.00  0.00           C  
ATOM    221  HB1 ALA    16      50.147  87.048  81.033  1.00  0.00           H  
ATOM    222  HB2 ALA    16      49.204  87.894  82.266  1.00  0.00           H  
ATOM    223  HB3 ALA    16      48.933  88.163  80.469  1.00  0.00           H  
ATOM    224  C   ALA    16      51.351  89.422  80.013  1.00  0.00           C  
ATOM    225  O   ALA    16      51.413  88.555  79.159  1.00  0.00           O  
ATOM    226  N   TYR    17      51.944  90.591  79.904  1.00  0.00           N  
ATOM    227  H   TYR    17      51.651  91.293  80.568  1.00  0.00           H  
ATOM    228  CA  TYR    17      52.659  91.104  78.715  1.00  0.00           C  
ATOM    229  HA  TYR    17      51.817  91.087  78.024  1.00  0.00           H  
ATOM    230  CB  TYR    17      53.083  92.576  78.907  1.00  0.00           C  
ATOM    231  HB2 TYR    17      52.237  93.216  79.158  1.00  0.00           H  
ATOM    232  HB3 TYR    17      53.731  92.577  79.783  1.00  0.00           H  
ATOM    233  CG  TYR    17      53.842  93.135  77.775  1.00  0.00           C  
ATOM    234  CD1 TYR    17      55.216  93.463  77.909  1.00  0.00           C  
ATOM    235  HD1 TYR    17      55.769  93.256  78.813  1.00  0.00           H  
ATOM    236  CE1 TYR    17      55.924  94.124  76.822  1.00  0.00           C  
ATOM    237  HE1 TYR    17      56.905  94.541  76.996  1.00  0.00           H  
ATOM    238  CZ  TYR    17      55.343  94.294  75.573  1.00  0.00           C  
ATOM    239  OH  TYR    17      56.017  94.881  74.515  1.00  0.00           O  
ATOM    240  HH  TYR    17      55.554  94.843  73.675  1.00  0.00           H  
ATOM    241  CE2 TYR    17      54.019  93.933  75.459  1.00  0.00           C  
ATOM    242  HE2 TYR    17      53.532  93.992  74.497  1.00  0.00           H  
ATOM    243  CD2 TYR    17      53.207  93.455  76.552  1.00  0.00           C  
ATOM    244  HD2 TYR    17      52.142  93.322  76.434  1.00  0.00           H  
ATOM    245  C   TYR    17      53.826  90.210  78.224  1.00  0.00           C  
ATOM    246  O   TYR    17      54.722  89.819  79.008  1.00  0.00           O  
ATOM    247  N   PRO    18      53.840  89.903  76.899  1.00  0.00           N  
ATOM    248  CD  PRO    18      52.869  90.168  75.856  1.00  0.00           C  
ATOM    249  HD2 PRO    18      52.733  91.233  75.664  1.00  0.00           H  
ATOM    250  HD3 PRO    18      51.944  89.652  76.109  1.00  0.00           H  
ATOM    251  CG  PRO    18      53.489  89.558  74.647  1.00  0.00           C  
ATOM    252  HG2 PRO    18      53.973  90.341  74.063  1.00  0.00           H  
ATOM    253  HG3 PRO    18      52.791  89.030  73.997  1.00  0.00           H  
ATOM    254  CB  PRO    18      54.553  88.561  74.978  1.00  0.00           C  
ATOM    255  HB2 PRO    18      55.320  88.567  74.204  1.00  0.00           H  
ATOM    256  HB3 PRO    18      54.159  87.589  75.276  1.00  0.00           H  
ATOM    257  CA  PRO    18      54.970  89.061  76.398  1.00  0.00           C  
ATOM    258  HA  PRO    18      55.109  88.230  77.089  1.00  0.00           H  
ATOM    259  C   PRO    18      56.295  89.798  76.363  1.00  0.00           C  
ATOM    260  O   PRO    18      56.464  90.932  75.888  1.00  0.00           O  
ATOM    261  N   THR    19      57.380  89.081  76.731  1.00  0.00           N  
ATOM    262  H   THR    19      57.248  88.117  77.002  1.00  0.00           H  
ATOM    263  CA  THR    19      58.788  89.508  76.623  1.00  0.00           C  
ATOM    264  HA  THR    19      58.981  90.218  75.819  1.00  0.00           H  
ATOM    265  CB  THR    19      59.180  90.279  77.874  1.00  0.00           C  
ATOM    266  HB  THR    19      58.922  89.692  78.756  1.00  0.00           H  
ATOM    267  CG2 THR    19      60.648  90.709  77.751  1.00  0.00           C  
ATOM    268 HG21 THR    19      61.092  89.722  77.879  1.00  0.00           H  
ATOM    269 HG22 THR    19      60.793  91.223  76.801  1.00  0.00           H  
ATOM    270 HG23 THR    19      60.916  91.439  78.516  1.00  0.00           H  
ATOM    271  OG1 THR    19      58.486  91.572  77.898  1.00  0.00           O  
ATOM    272  HG1 THR    19      57.800  91.562  77.226  1.00  0.00           H  
ATOM    273  C   THR    19      59.605  88.203  76.456  1.00  0.00           C  
ATOM    274  O   THR    19      59.393  87.255  77.238  1.00  0.00           O  
ATOM    275  N   GLN    20      60.538  88.142  75.459  1.00  0.00           N  
ATOM    276  H   GLN    20      60.598  88.864  74.755  1.00  0.00           H  
ATOM    277  CA  GLN    20      61.519  87.107  75.367  1.00  0.00           C  
ATOM    278  HA  GLN    20      61.063  86.136  75.562  1.00  0.00           H  
ATOM    279  CB  GLN    20      62.079  87.137  73.941  1.00  0.00           C  
ATOM    280  HB2 GLN    20      62.253  88.174  73.656  1.00  0.00           H  
ATOM    281  HB3 GLN    20      63.074  86.693  73.952  1.00  0.00           H  
ATOM    282  CG  GLN    20      61.143  86.550  72.857  1.00  0.00           C  
ATOM    283  HG2 GLN    20      60.299  87.195  72.613  1.00  0.00           H  
ATOM    284  HG3 GLN    20      61.807  86.381  72.009  1.00  0.00           H  
ATOM    285  CD  GLN    20      60.576  85.170  73.282  1.00  0.00           C  
ATOM    286  OE1 GLN    20      59.349  85.083  73.403  1.00  0.00           O  
ATOM    287  NE2 GLN    20      61.279  84.126  73.579  1.00  0.00           N  
ATOM    288 HE21 GLN    20      62.263  84.116  73.806  1.00  0.00           H  
ATOM    289 HE22 GLN    20      60.725  83.352  73.917  1.00  0.00           H  
ATOM    290  C   GLN    20      62.773  87.397  76.340  1.00  0.00           C  
ATOM    291  O   GLN    20      63.338  88.489  76.295  1.00  0.00           O  
ATOM    292  N   PRO    21      63.204  86.461  77.214  1.00  0.00           N  
ATOM    293  CD  PRO    21      62.519  85.244  77.409  1.00  0.00           C  
ATOM    294  HD2 PRO    21      62.893  84.478  76.730  1.00  0.00           H  
ATOM    295  HD3 PRO    21      61.440  85.335  77.283  1.00  0.00           H  
ATOM    296  CG  PRO    21      62.790  84.965  78.881  1.00  0.00           C  
ATOM    297  HG2 PRO    21      62.597  83.976  79.296  1.00  0.00           H  
ATOM    298  HG3 PRO    21      62.148  85.611  79.478  1.00  0.00           H  
ATOM    299  CB  PRO    21      64.243  85.371  79.029  1.00  0.00           C  
ATOM    300  HB2 PRO    21      64.887  84.590  78.625  1.00  0.00           H  
ATOM    301  HB3 PRO    21      64.404  85.618  80.079  1.00  0.00           H  
ATOM    302  CA  PRO    21      64.341  86.608  78.161  1.00  0.00           C  
ATOM    303  HA  PRO    21      64.179  87.548  78.689  1.00  0.00           H  
ATOM    304  C   PRO    21      65.684  86.707  77.539  1.00  0.00           C  
ATOM    305  O   PRO    21      66.005  86.191  76.485  1.00  0.00           O  
ATOM    306  N   GLY    22      66.517  87.454  78.206  1.00  0.00           N  
ATOM    307  H   GLY    22      66.206  87.813  79.097  1.00  0.00           H  
ATOM    308  CA  GLY    22      67.812  87.992  77.764  1.00  0.00           C  
ATOM    309  HA2 GLY    22      68.292  87.115  77.331  1.00  0.00           H  
ATOM    310  HA3 GLY    22      67.747  88.742  76.976  1.00  0.00           H  
ATOM    311  C   GLY    22      68.737  88.526  78.834  1.00  0.00           C  
ATOM    312  O   GLY    22      68.193  89.163  79.783  1.00  0.00           O  
ATOM    313  N   GLN    23      70.070  88.293  78.757  1.00  0.00           N  
ATOM    314  H   GLN    23      70.374  87.683  78.011  1.00  0.00           H  
ATOM    315  CA  GLN    23      71.042  88.720  79.775  1.00  0.00           C  
ATOM    316  HA  GLN    23      70.555  88.423  80.704  1.00  0.00           H  
ATOM    317  CB  GLN    23      72.378  87.849  79.635  1.00  0.00           C  
ATOM    318  HB2 GLN    23      72.193  86.788  79.805  1.00  0.00           H  
ATOM    319  HB3 GLN    23      72.782  87.968  78.630  1.00  0.00           H  
ATOM    320  CG  GLN    23      73.575  88.399  80.430  1.00  0.00           C  
ATOM    321  HG2 GLN    23      74.322  87.617  80.288  1.00  0.00           H  
ATOM    322  HG3 GLN    23      74.025  89.309  80.031  1.00  0.00           H  
ATOM    323  CD  GLN    23      73.378  88.392  81.957  1.00  0.00           C  
ATOM    324  OE1 GLN    23      72.798  87.397  82.464  1.00  0.00           O  
ATOM    325  NE2 GLN    23      73.782  89.419  82.685  1.00  0.00           N  
ATOM    326 HE21 GLN    23      74.083  90.282  82.257  1.00  0.00           H  
ATOM    327 HE22 GLN    23      73.853  89.405  83.693  1.00  0.00           H  
ATOM    328  C   GLN    23      71.336  90.256  79.664  1.00  0.00           C  
ATOM    329  O   GLN    23      71.795  90.658  78.617  1.00  0.00           O  
ATOM    330  N   GLY    24      71.113  91.020  80.717  1.00  0.00           N  
ATOM    331  H   GLY    24      70.623  90.595  81.491  1.00  0.00           H  
ATOM    332  CA  GLY    24      71.520  92.473  80.878  1.00  0.00           C  
ATOM    333  HA2 GLY    24      71.121  93.092  80.074  1.00  0.00           H  
ATOM    334  HA3 GLY    24      71.076  92.764  81.830  1.00  0.00           H  
ATOM    335  C   GLY    24      73.084  92.669  80.867  1.00  0.00           C  
ATOM    336  O   GLY    24      73.848  91.758  81.224  1.00  0.00           O  
ATOM    337  N   TYR    25      73.587  93.828  80.436  1.00  0.00           N  
ATOM    338  H   TYR    25      72.891  94.431  80.022  1.00  0.00           H  
ATOM    339  CA  TYR    25      75.087  94.048  80.346  1.00  0.00           C  
ATOM    340  HA  TYR    25      75.589  93.227  79.833  1.00  0.00           H  
ATOM    341  CB  TYR    25      75.333  95.321  79.453  1.00  0.00           C  
ATOM    342  HB2 TYR    25      74.799  95.168  78.516  1.00  0.00           H  
ATOM    343  HB3 TYR    25      74.991  96.278  79.848  1.00  0.00           H  
ATOM    344  CG  TYR    25      76.793  95.526  79.153  1.00  0.00           C  
ATOM    345  CD1 TYR    25      77.555  94.599  78.335  1.00  0.00           C  
ATOM    346  HD1 TYR    25      77.094  93.731  77.887  1.00  0.00           H  
ATOM    347  CE1 TYR    25      78.878  94.858  78.227  1.00  0.00           C  
ATOM    348  HE1 TYR    25      79.459  94.225  77.574  1.00  0.00           H  
ATOM    349  CZ  TYR    25      79.442  95.988  78.812  1.00  0.00           C  
ATOM    350  OH  TYR    25      80.762  96.267  78.492  1.00  0.00           O  
ATOM    351  HH  TYR    25      81.063  95.471  78.047  1.00  0.00           H  
ATOM    352  CE2 TYR    25      78.666  96.911  79.480  1.00  0.00           C  
ATOM    353  HE2 TYR    25      79.081  97.769  79.989  1.00  0.00           H  
ATOM    354  CD2 TYR    25      77.376  96.608  79.705  1.00  0.00           C  
ATOM    355  HD2 TYR    25      76.793  97.276  80.322  1.00  0.00           H  
ATOM    356  C   TYR    25      75.878  94.117  81.690  1.00  0.00           C  
ATOM    357  O   TYR    25      75.396  94.704  82.628  1.00  0.00           O  
ATOM    358  N   SER    26      77.112  93.631  81.674  1.00  0.00           N  
ATOM    359  H   SER    26      77.392  93.316  80.756  1.00  0.00           H  
ATOM    360  CA  SER    26      78.079  93.535  82.713  1.00  0.00           C  
ATOM    361  HA  SER    26      77.700  93.863  83.681  1.00  0.00           H  
ATOM    362  CB  SER    26      78.574  92.062  82.863  1.00  0.00           C  
ATOM    363  HB2 SER    26      79.342  91.740  82.160  1.00  0.00           H  
ATOM    364  HB3 SER    26      79.005  91.848  83.842  1.00  0.00           H  
ATOM    365  OG  SER    26      77.542  91.035  82.628  1.00  0.00           O  
ATOM    366  HG  SER    26      77.366  90.969  81.687  1.00  0.00           H  
ATOM    367  C   SER    26      79.138  94.503  82.449  1.00  0.00           C  
ATOM    368  O   SER    26      79.962  94.226  81.612  1.00  0.00           O  
ATOM    369  N   GLN    27      79.132  95.658  83.110  1.00  0.00           N  
ATOM    370  H   GLN    27      78.277  95.883  83.597  1.00  0.00           H  
ATOM    371  CA  GLN    27      80.243  96.605  83.233  1.00  0.00           C  
ATOM    372  HA  GLN    27      80.393  97.117  82.282  1.00  0.00           H  
ATOM    373  CB  GLN    27      79.753  97.656  84.237  1.00  0.00           C  
ATOM    374  HB2 GLN    27      78.779  98.070  83.979  1.00  0.00           H  
ATOM    375  HB3 GLN    27      79.660  97.237  85.239  1.00  0.00           H  
ATOM    376  CG  GLN    27      80.733  98.848  84.279  1.00  0.00           C  
ATOM    377  HG2 GLN    27      81.667  98.596  84.783  1.00  0.00           H  
ATOM    378  HG3 GLN    27      80.882  99.179  83.251  1.00  0.00           H  
ATOM    379  CD  GLN    27      80.164  99.955  85.141  1.00  0.00           C  
ATOM    380  OE1 GLN    27      80.035  99.710  86.383  1.00  0.00           O  
ATOM    381  NE2 GLN    27      79.829 101.058  84.590  1.00  0.00           N  
ATOM    382 HE21 GLN    27      80.003 101.267  83.617  1.00  0.00           H  
ATOM    383 HE22 GLN    27      79.545 101.829  85.177  1.00  0.00           H  
ATOM    384  C   GLN    27      81.541  95.956  83.642  1.00  0.00           C  
ATOM    385  O   GLN    27      82.542  96.328  83.062  1.00  0.00           O  
ATOM    386  N   GLN    28      81.554  94.808  84.419  1.00  0.00           N  
ATOM    387  H   GLN    28      80.727  94.466  84.889  1.00  0.00           H  
ATOM    388  CA  GLN    28      82.740  93.940  84.585  1.00  0.00           C  
ATOM    389  HA  GLN    28      83.500  94.493  85.138  1.00  0.00           H  
ATOM    390  CB  GLN    28      82.422  92.814  85.589  1.00  0.00           C  
ATOM    391  HB2 GLN    28      81.890  93.247  86.436  1.00  0.00           H  
ATOM    392  HB3 GLN    28      81.868  92.055  85.038  1.00  0.00           H  
ATOM    393  CG  GLN    28      83.727  92.092  86.116  1.00  0.00           C  
ATOM    394  HG2 GLN    28      83.474  91.242  86.750  1.00  0.00           H  
ATOM    395  HG3 GLN    28      84.324  91.582  85.360  1.00  0.00           H  
ATOM    396  CD  GLN    28      84.571  92.980  87.012  1.00  0.00           C  
ATOM    397  OE1 GLN    28      84.084  93.900  87.606  1.00  0.00           O  
ATOM    398  NE2 GLN    28      85.857  92.736  87.144  1.00  0.00           N  
ATOM    399 HE21 GLN    28      86.412  93.461  87.576  1.00  0.00           H  
ATOM    400 HE22 GLN    28      86.306  91.871  86.877  1.00  0.00           H  
ATOM    401  C   GLN    28      83.324  93.273  83.334  1.00  0.00           C  
ATOM    402  O   GLN    28      84.538  93.048  83.220  1.00  0.00           O  
ATOM    403  N   SER    29      82.529  93.094  82.262  1.00  0.00           N  
ATOM    404  H   SER    29      81.557  93.368  82.286  1.00  0.00           H  
ATOM    405  CA  SER    29      83.019  92.449  81.023  1.00  0.00           C  
ATOM    406  HA  SER    29      83.586  91.579  81.354  1.00  0.00           H  
ATOM    407  CB  SER    29      81.877  91.881  80.150  1.00  0.00           C  
ATOM    408  HB2 SER    29      82.395  91.452  79.293  1.00  0.00           H  
ATOM    409  HB3 SER    29      81.325  91.084  80.650  1.00  0.00           H  
ATOM    410  OG  SER    29      81.005  92.809  79.594  1.00  0.00           O  
ATOM    411  HG  SER    29      80.680  93.413  80.266  1.00  0.00           H  
ATOM    412  C   SER    29      83.949  93.414  80.179  1.00  0.00           C  
ATOM    413  O   SER    29      84.809  92.838  79.431  1.00  0.00           O  
ATOM    414  N   SER    30      83.923  94.680  80.438  1.00  0.00           N  
ATOM    415  H   SER    30      83.294  95.003  81.160  1.00  0.00           H  
ATOM    416  CA  SER    30      84.841  95.737  79.935  1.00  0.00           C  
ATOM    417  HA  SER    30      85.498  95.413  79.128  1.00  0.00           H  
ATOM    418  CB  SER    30      84.021  96.876  79.197  1.00  0.00           C  
ATOM    419  HB2 SER    30      83.415  96.278  78.516  1.00  0.00           H  
ATOM    420  HB3 SER    30      83.313  97.352  79.875  1.00  0.00           H  
ATOM    421  OG  SER    30      84.787  97.774  78.477  1.00  0.00           O  
ATOM    422  HG  SER    30      84.628  97.816  77.531  1.00  0.00           H  
ATOM    423  C   SER    30      85.750  96.419  81.052  1.00  0.00           C  
ATOM    424  O   SER    30      85.500  97.560  81.474  1.00  0.00           O  
ATOM    425  N   GLN    31      86.743  95.721  81.567  1.00  0.00           N  
ATOM    426  H   GLN    31      87.138  96.131  82.401  1.00  0.00           H  
ATOM    427  CA  GLN    31      87.078  94.296  81.355  1.00  0.00           C  
ATOM    428  HA  GLN    31      86.244  93.671  81.034  1.00  0.00           H  
ATOM    429  CB  GLN    31      88.075  94.194  80.215  1.00  0.00           C  
ATOM    430  HB2 GLN    31      88.060  93.146  79.917  1.00  0.00           H  
ATOM    431  HB3 GLN    31      87.617  94.629  79.326  1.00  0.00           H  
ATOM    432  CG  GLN    31      89.449  94.723  80.443  1.00  0.00           C  
ATOM    433  HG2 GLN    31      89.390  95.772  80.733  1.00  0.00           H  
ATOM    434  HG3 GLN    31      89.935  94.117  81.207  1.00  0.00           H  
ATOM    435  CD  GLN    31      90.357  94.542  79.217  1.00  0.00           C  
ATOM    436  OE1 GLN    31      90.753  95.541  78.614  1.00  0.00           O  
ATOM    437  NE2 GLN    31      90.755  93.376  78.866  1.00  0.00           N  
ATOM    438 HE21 GLN    31      91.370  93.216  78.081  1.00  0.00           H  
ATOM    439 HE22 GLN    31      90.268  92.557  79.199  1.00  0.00           H  
ATOM    440  C   GLN    31      87.645  93.563  82.643  1.00  0.00           C  
ATOM    441  O   GLN    31      88.105  94.289  83.495  1.00  0.00           O  
ATOM    442  N   PRO    32      87.589  92.217  82.757  1.00  0.00           N  
ATOM    443  CD  PRO    32      86.808  91.315  81.889  1.00  0.00           C  
ATOM    444  HD2 PRO    32      87.408  91.090  81.007  1.00  0.00           H  
ATOM    445  HD3 PRO    32      85.841  91.691  81.556  1.00  0.00           H  
ATOM    446  CG  PRO    32      86.686  90.036  82.745  1.00  0.00           C  
ATOM    447  HG2 PRO    32      86.720  89.204  82.041  1.00  0.00           H  
ATOM    448  HG3 PRO    32      85.823  90.101  83.408  1.00  0.00           H  
ATOM    449  CB  PRO    32      87.831  89.963  83.696  1.00  0.00           C  
ATOM    450  HB2 PRO    32      88.723  89.649  83.154  1.00  0.00           H  
ATOM    451  HB3 PRO    32      87.656  89.351  84.581  1.00  0.00           H  
ATOM    452  CA  PRO    32      88.072  91.422  83.967  1.00  0.00           C  
ATOM    453  HA  PRO    32      87.500  91.668  84.862  1.00  0.00           H  
ATOM    454  C   PRO    32      89.609  91.702  84.062  1.00  0.00           C  
ATOM    455  O   PRO    32      90.176  92.155  83.048  1.00  0.00           O  
ATOM    456  N   TYR    33      90.203  91.584  85.216  1.00  0.00           N  
ATOM    457  H   TYR    33      89.626  91.240  85.970  1.00  0.00           H  
ATOM    458  CA  TYR    33      91.622  92.004  85.472  1.00  0.00           C  
ATOM    459  HA  TYR    33      91.691  92.984  85.000  1.00  0.00           H  
ATOM    460  CB  TYR    33      91.702  92.210  86.977  1.00  0.00           C  
ATOM    461  HB2 TYR    33      91.557  91.244  87.462  1.00  0.00           H  
ATOM    462  HB3 TYR    33      92.664  92.691  87.153  1.00  0.00           H  
ATOM    463  CG  TYR    33      90.570  93.081  87.637  1.00  0.00           C  
ATOM    464  CD1 TYR    33      90.230  94.352  87.129  1.00  0.00           C  
ATOM    465  HD1 TYR    33      90.830  94.700  86.301  1.00  0.00           H  
ATOM    466  CE1 TYR    33      89.226  95.103  87.721  1.00  0.00           C  
ATOM    467  HE1 TYR    33      89.092  96.147  87.477  1.00  0.00           H  
ATOM    468  CZ  TYR    33      88.612  94.605  88.924  1.00  0.00           C  
ATOM    469  OH  TYR    33      87.711  95.479  89.450  1.00  0.00           O  
ATOM    470  HH  TYR    33      87.304  95.207  90.276  1.00  0.00           H  
ATOM    471  CE2 TYR    33      88.898  93.289  89.368  1.00  0.00           C  
ATOM    472  HE2 TYR    33      88.442  92.908  90.270  1.00  0.00           H  
ATOM    473  CD2 TYR    33      89.818  92.496  88.686  1.00  0.00           C  
ATOM    474  HD2 TYR    33      90.061  91.505  89.040  1.00  0.00           H  
ATOM    475  C   TYR    33      92.665  91.028  84.818  1.00  0.00           C  
ATOM    476  O   TYR    33      93.699  91.586  84.428  1.00  0.00           O  
ATOM    477  N   GLY    34      92.327  89.834  84.428  1.00  0.00           N  
ATOM    478  H   GLY    34      91.368  89.566  84.595  1.00  0.00           H  
ATOM    479  CA  GLY    34      93.147  88.730  84.007  1.00  0.00           C  
ATOM    480  HA2 GLY    34      92.696  88.242  83.143  1.00  0.00           H  
ATOM    481  HA3 GLY    34      94.053  89.132  83.552  1.00  0.00           H  
ATOM    482  C   GLY    34      93.574  87.762  85.098  1.00  0.00           C  
ATOM    483  O   GLY    34      93.348  87.979  86.318  1.00  0.00           O  
ATOM    484  N   GLN    35      94.063  86.581  84.659  1.00  0.00           N  
ATOM    485  H   GLN    35      94.049  86.428  83.661  1.00  0.00           H  
ATOM    486  CA  GLN    35      94.576  85.499  85.550  1.00  0.00           C  
ATOM    487  HA  GLN    35      94.657  85.800  86.595  1.00  0.00           H  
ATOM    488  CB  GLN    35      93.501  84.375  85.779  1.00  0.00           C  
ATOM    489  HB2 GLN    35      92.503  84.794  85.909  1.00  0.00           H  
ATOM    490  HB3 GLN    35      93.363  83.699  84.935  1.00  0.00           H  
ATOM    491  CG  GLN    35      93.653  83.658  87.136  1.00  0.00           C  
ATOM    492  HG2 GLN    35      93.255  84.271  87.944  1.00  0.00           H  
ATOM    493  HG3 GLN    35      93.197  82.669  87.092  1.00  0.00           H  
ATOM    494  CD  GLN    35      95.063  83.271  87.555  1.00  0.00           C  
ATOM    495  OE1 GLN    35      95.697  83.827  88.439  1.00  0.00           O  
ATOM    496  NE2 GLN    35      95.688  82.429  86.758  1.00  0.00           N  
ATOM    497 HE21 GLN    35      95.024  81.811  86.313  1.00  0.00           H  
ATOM    498 HE22 GLN    35      96.665  82.237  86.926  1.00  0.00           H  
ATOM    499  C   GLN    35      95.950  85.032  84.987  1.00  0.00           C  
ATOM    500  O   GLN    35      95.986  84.734  83.787  1.00  0.00           O  
ATOM    501  N   GLN    36      97.086  85.138  85.749  1.00  0.00           N  
ATOM    502  H   GLN    36      97.897  84.609  85.466  1.00  0.00           H  
ATOM    503  CA  GLN    36      97.279  86.185  86.820  1.00  0.00           C  
ATOM    504  HA  GLN    36      96.514  85.942  87.557  1.00  0.00           H  
ATOM    505  CB  GLN    36      98.677  85.970  87.433  1.00  0.00           C  
ATOM    506  HB2 GLN    36      98.991  84.938  87.277  1.00  0.00           H  
ATOM    507  HB3 GLN    36      99.462  86.551  86.949  1.00  0.00           H  
ATOM    508  CG  GLN    36      98.558  86.270  88.875  1.00  0.00           C  
ATOM    509  HG2 GLN    36      98.401  87.348  88.926  1.00  0.00           H  
ATOM    510  HG3 GLN    36      97.751  85.682  89.313  1.00  0.00           H  
ATOM    511  CD  GLN    36      99.880  85.988  89.636  1.00  0.00           C  
ATOM    512  OE1 GLN    36     100.929  85.781  89.033  1.00  0.00           O  
ATOM    513  NE2 GLN    36      99.856  85.969  90.922  1.00  0.00           N  
ATOM    514 HE21 GLN    36      99.036  86.325  91.393  1.00  0.00           H  
ATOM    515 HE22 GLN    36     100.640  85.688  91.492  1.00  0.00           H  
ATOM    516  C   GLN    36      97.190  87.612  86.346  1.00  0.00           C  
ATOM    517  O   GLN    36      97.910  87.959  85.408  1.00  0.00           O  
ATOM    518  N   SER    37      96.544  88.524  87.073  1.00  0.00           N  
ATOM    519  H   SER    37      96.181  88.232  87.970  1.00  0.00           H  
ATOM    520  CA  SER    37      96.548  89.976  86.814  1.00  0.00           C  
ATOM    521  HA  SER    37      96.278  90.100  85.765  1.00  0.00           H  
ATOM    522  CB  SER    37      95.442  90.684  87.434  1.00  0.00           C  
ATOM    523  HB2 SER    37      95.556  91.750  87.242  1.00  0.00           H  
ATOM    524  HB3 SER    37      94.457  90.351  87.105  1.00  0.00           H  
ATOM    525  OG  SER    37      95.440  90.475  88.850  1.00  0.00           O  
ATOM    526  HG  SER    37      96.039  90.967  89.417  1.00  0.00           H  
ATOM    527  C   SER    37      97.908  90.583  87.111  1.00  0.00           C  
ATOM    528  O   SER    37      98.638  90.061  87.911  1.00  0.00           O  
ATOM    529  N   TYR    38      98.239  91.652  86.367  1.00  0.00           N  
ATOM    530  H   TYR    38      97.485  91.985  85.783  1.00  0.00           H  
ATOM    531  CA  TYR    38      99.532  92.325  86.421  1.00  0.00           C  
ATOM    532  HA  TYR    38      99.879  92.278  87.453  1.00  0.00           H  
ATOM    533  CB  TYR    38     100.562  91.649  85.459  1.00  0.00           C  
ATOM    534  HB2 TYR    38     100.643  90.573  85.614  1.00  0.00           H  
ATOM    535  HB3 TYR    38     100.145  91.881  84.479  1.00  0.00           H  
ATOM    536  CG  TYR    38     101.910  92.286  85.448  1.00  0.00           C  
ATOM    537  CD1 TYR    38     102.282  93.344  84.520  1.00  0.00           C  
ATOM    538  HD1 TYR    38     101.574  93.527  83.725  1.00  0.00           H  
ATOM    539  CE1 TYR    38     103.453  94.121  84.718  1.00  0.00           C  
ATOM    540  HE1 TYR    38     103.736  94.835  83.960  1.00  0.00           H  
ATOM    541  CZ  TYR    38     104.429  93.768  85.732  1.00  0.00           C  
ATOM    542  OH  TYR    38     105.557  94.514  85.829  1.00  0.00           O  
ATOM    543  HH  TYR    38     105.825  94.869  84.978  1.00  0.00           H  
ATOM    544  CE2 TYR    38     104.117  92.661  86.599  1.00  0.00           C  
ATOM    545  HE2 TYR    38     104.758  92.471  87.448  1.00  0.00           H  
ATOM    546  CD2 TYR    38     102.841  92.013  86.476  1.00  0.00           C  
ATOM    547  HD2 TYR    38     102.600  91.193  87.136  1.00  0.00           H  
ATOM    548  C   TYR    38      99.495  93.822  86.088  1.00  0.00           C  
ATOM    549  O   TYR    38      98.628  94.217  85.280  1.00  0.00           O  
ATOM    550  N   SER    39     100.343  94.688  86.674  1.00  0.00           N  
ATOM    551  H   SER    39     100.999  94.295  87.334  1.00  0.00           H  
ATOM    552  CA  SER    39     100.332  96.187  86.497  1.00  0.00           C  
ATOM    553  HA  SER    39     100.127  96.325  85.435  1.00  0.00           H  
ATOM    554  CB  SER    39      99.014  96.725  87.136  1.00  0.00           C  
ATOM    555  HB2 SER    39      98.148  96.126  86.854  1.00  0.00           H  
ATOM    556  HB3 SER    39      99.128  96.618  88.215  1.00  0.00           H  
ATOM    557  OG  SER    39      98.821  98.086  86.970  1.00  0.00           O  
ATOM    558  HG  SER    39      97.898  98.334  86.880  1.00  0.00           H  
ATOM    559  C   SER    39     101.517  96.954  86.831  1.00  0.00           C  
ATOM    560  O   SER    39     102.257  96.552  87.673  1.00  0.00           O  
ATOM    561  N   GLY    40     101.790  98.139  86.263  1.00  0.00           N  
ATOM    562  H   GLY    40     101.224  98.513  85.515  1.00  0.00           H  
ATOM    563  CA  GLY    40     103.102  98.892  86.602  1.00  0.00           C  
ATOM    564  HA2 GLY    40     102.955  99.903  86.223  1.00  0.00           H  
ATOM    565  HA3 GLY    40     103.060  98.876  87.691  1.00  0.00           H  
ATOM    566  C   GLY    40     104.278  98.184  86.021  1.00  0.00           C  
ATOM    567  O   GLY    40     104.174  97.520  85.014  1.00  0.00           O  
ATOM    568  N   TYR    41     105.475  98.372  86.622  1.00  0.00           N  
ATOM    569  H   TYR    41     106.254  97.762  86.418  1.00  0.00           H  
ATOM    570  CA  TYR    41     105.818  99.303  87.687  1.00  0.00           C  
ATOM    571  HA  TYR    41     105.081 100.104  87.631  1.00  0.00           H  
ATOM    572  CB  TYR    41     105.677  98.558  89.024  1.00  0.00           C  
ATOM    573  HB2 TYR    41     104.767  97.971  89.150  1.00  0.00           H  
ATOM    574  HB3 TYR    41     106.527  97.876  89.005  1.00  0.00           H  
ATOM    575  CG  TYR    41     105.853  99.500  90.246  1.00  0.00           C  
ATOM    576  CD1 TYR    41     107.006  99.504  91.070  1.00  0.00           C  
ATOM    577  HD1 TYR    41     107.676  98.666  90.951  1.00  0.00           H  
ATOM    578  CE1 TYR    41     107.194 100.534  92.024  1.00  0.00           C  
ATOM    579  HE1 TYR    41     108.016 100.467  92.721  1.00  0.00           H  
ATOM    580  CZ  TYR    41     106.175 101.482  92.323  1.00  0.00           C  
ATOM    581  OH  TYR    41     106.341 102.459  93.226  1.00  0.00           O  
ATOM    582  HH  TYR    41     107.221 102.534  93.603  1.00  0.00           H  
ATOM    583  CE2 TYR    41     104.989 101.459  91.457  1.00  0.00           C  
ATOM    584  HE2 TYR    41     104.186 102.158  91.638  1.00  0.00           H  
ATOM    585  CD2 TYR    41     104.891 100.562  90.390  1.00  0.00           C  
ATOM    586  HD2 TYR    41     104.040 100.580  89.726  1.00  0.00           H  
ATOM    587  C   TYR    41     107.270  99.871  87.595  1.00  0.00           C  
ATOM    588  O   TYR    41     108.101  99.163  86.941  1.00  0.00           O  
ATOM    589  N   SER    42     107.634 100.942  88.287  1.00  0.00           N  
ATOM    590  H   SER    42     106.954 101.382  88.890  1.00  0.00           H  
ATOM    591  CA  SER    42     109.021 101.397  88.544  1.00  0.00           C  
ATOM    592  HA  SER    42     109.702 100.598  88.839  1.00  0.00           H  
ATOM    593  CB  SER    42     109.610 102.056  87.276  1.00  0.00           C  
ATOM    594  HB2 SER    42     109.632 101.277  86.514  1.00  0.00           H  
ATOM    595  HB3 SER    42     109.127 102.965  86.918  1.00  0.00           H  
ATOM    596  OG  SER    42     110.929 102.328  87.601  1.00  0.00           O  
ATOM    597  HG  SER    42     111.289 102.895  86.916  1.00  0.00           H  
ATOM    598  C   SER    42     109.104 102.292  89.729  1.00  0.00           C  
ATOM    599  O   SER    42     108.330 103.274  89.839  1.00  0.00           O  
ATOM    600  N   GLN    43     110.058 102.061  90.618  1.00  0.00           N  
ATOM    601  H   GLN    43     110.535 101.171  90.626  1.00  0.00           H  
ATOM    602  CA  GLN    43     110.360 102.860  91.802  1.00  0.00           C  
ATOM    603  HA  GLN    43     109.389 103.115  92.226  1.00  0.00           H  
ATOM    604  CB  GLN    43     111.073 101.984  92.825  1.00  0.00           C  
ATOM    605  HB2 GLN    43     110.608 101.002  92.919  1.00  0.00           H  
ATOM    606  HB3 GLN    43     112.123 101.922  92.539  1.00  0.00           H  
ATOM    607  CG  GLN    43     111.083 102.621  94.183  1.00  0.00           C  
ATOM    608  HG2 GLN    43     111.780 102.105  94.843  1.00  0.00           H  
ATOM    609  HG3 GLN    43     111.277 103.688  94.073  1.00  0.00           H  
ATOM    610  CD  GLN    43     109.730 102.510  94.980  1.00  0.00           C  
ATOM    611  OE1 GLN    43     108.638 102.654  94.432  1.00  0.00           O  
ATOM    612  NE2 GLN    43     109.714 102.367  96.301  1.00  0.00           N  
ATOM    613 HE21 GLN    43     110.516 102.054  96.830  1.00  0.00           H  
ATOM    614 HE22 GLN    43     108.814 102.400  96.757  1.00  0.00           H  
ATOM    615  C   GLN    43     110.958 104.229  91.390  1.00  0.00           C  
ATOM    616  O   GLN    43     110.920 105.189  92.189  1.00  0.00           O  
ATOM    617  N   SER    44     111.462 104.364  90.205  1.00  0.00           N  
ATOM    618  H   SER    44     111.305 103.528  89.661  1.00  0.00           H  
ATOM    619  CA  SER    44     112.164 105.406  89.540  1.00  0.00           C  
ATOM    620  HA  SER    44     112.895 105.758  90.269  1.00  0.00           H  
ATOM    621  CB  SER    44     113.047 104.875  88.388  1.00  0.00           C  
ATOM    622  HB2 SER    44     112.376 104.285  87.763  1.00  0.00           H  
ATOM    623  HB3 SER    44     113.599 105.660  87.872  1.00  0.00           H  
ATOM    624  OG  SER    44     113.947 104.018  89.034  1.00  0.00           O  
ATOM    625  HG  SER    44     114.621 104.646  89.305  1.00  0.00           H  
ATOM    626  C   SER    44     111.298 106.580  89.140  1.00  0.00           C  
ATOM    627  O   SER    44     111.757 107.644  88.748  1.00  0.00           O  
ATOM    628  N   THR    45     109.952 106.524  89.237  1.00  0.00           N  
ATOM    629  H   THR    45     109.613 105.635  89.575  1.00  0.00           H  
ATOM    630  CA  THR    45     109.021 107.489  88.580  1.00  0.00           C  
ATOM    631  HA  THR    45     109.378 107.880  87.628  1.00  0.00           H  
ATOM    632  CB  THR    45     107.762 106.740  88.239  1.00  0.00           C  
ATOM    633  HB  THR    45     107.103 106.437  89.053  1.00  0.00           H  
ATOM    634  CG2 THR    45     106.892 107.533  87.276  1.00  0.00           C  
ATOM    635 HG21 THR    45     106.489 108.403  87.796  1.00  0.00           H  
ATOM    636 HG22 THR    45     107.387 107.862  86.363  1.00  0.00           H  
ATOM    637 HG23 THR    45     106.043 106.911  86.992  1.00  0.00           H  
ATOM    638  OG1 THR    45     108.210 105.567  87.561  1.00  0.00           O  
ATOM    639  HG1 THR    45     108.539 105.909  86.726  1.00  0.00           H  
ATOM    640  C   THR    45     108.692 108.603  89.525  1.00  0.00           C  
ATOM    641  O   THR    45     107.952 108.368  90.537  1.00  0.00           O  
ATOM    642  N   ASP    46     109.286 109.766  89.312  1.00  0.00           N  
ATOM    643  H   ASP    46     109.887 109.963  88.525  1.00  0.00           H  
ATOM    644  CA  ASP    46     108.926 110.912  90.192  1.00  0.00           C  
ATOM    645  HA  ASP    46     109.000 110.564  91.222  1.00  0.00           H  
ATOM    646  CB  ASP    46     109.868 112.136  90.011  1.00  0.00           C  
ATOM    647  HB2 ASP    46     110.852 111.970  90.450  1.00  0.00           H  
ATOM    648  HB3 ASP    46     109.986 112.250  88.934  1.00  0.00           H  
ATOM    649  CG  ASP    46     109.282 113.379  90.689  1.00  0.00           C  
ATOM    650  OD1 ASP    46     109.384 114.443  90.085  1.00  0.00           O  
ATOM    651  OD2 ASP    46     108.723 113.367  91.822  1.00  0.00           O  
ATOM    652  C   ASP    46     107.429 111.147  89.927  1.00  0.00           C  
ATOM    653  O   ASP    46     107.147 111.311  88.704  1.00  0.00           O  
ATOM    654  N   THR    47     106.544 111.447  90.932  1.00  0.00           N  
ATOM    655  H   THR    47     106.936 111.257  91.843  1.00  0.00           H  
ATOM    656  CA  THR    47     105.109 111.808  90.776  1.00  0.00           C  
ATOM    657  HA  THR    47     104.765 111.548  89.775  1.00  0.00           H  
ATOM    658  CB  THR    47     104.385 110.698  91.625  1.00  0.00           C  
ATOM    659  HB  THR    47     103.326 110.959  91.627  1.00  0.00           H  
ATOM    660  CG2 THR    47     104.456 109.288  91.120  1.00  0.00           C  
ATOM    661 HG21 THR    47     103.916 108.596  91.765  1.00  0.00           H  
ATOM    662 HG22 THR    47     103.990 109.225  90.137  1.00  0.00           H  
ATOM    663 HG23 THR    47     105.493 108.991  90.964  1.00  0.00           H  
ATOM    664  OG1 THR    47     104.817 110.750  92.996  1.00  0.00           O  
ATOM    665  HG1 THR    47     104.397 111.499  93.426  1.00  0.00           H  
ATOM    666  C   THR    47     104.823 113.300  91.205  1.00  0.00           C  
ATOM    667  O   THR    47     103.667 113.695  91.330  1.00  0.00           O  
ATOM    668  N   SER    48     105.834 114.103  91.614  1.00  0.00           N  
ATOM    669  H   SER    48     106.738 113.738  91.347  1.00  0.00           H  
ATOM    670  CA  SER    48     105.688 115.379  92.309  1.00  0.00           C  
ATOM    671  HA  SER    48     104.894 115.251  93.043  1.00  0.00           H  
ATOM    672  CB  SER    48     106.989 115.734  93.061  1.00  0.00           C  
ATOM    673  HB2 SER    48     106.860 116.570  93.749  1.00  0.00           H  
ATOM    674  HB3 SER    48     107.249 114.890  93.701  1.00  0.00           H  
ATOM    675  OG  SER    48     108.092 116.008  92.221  1.00  0.00           O  
ATOM    676  HG  SER    48     108.321 115.178  91.798  1.00  0.00           H  
ATOM    677  C   SER    48     105.295 116.548  91.426  1.00  0.00           C  
ATOM    678  O   SER    48     105.380 116.530  90.211  1.00  0.00           O  
ATOM    679  N   GLY    49     105.015 117.637  92.135  1.00  0.00           N  
ATOM    680  H   GLY    49     105.052 117.490  93.133  1.00  0.00           H  
ATOM    681  CA  GLY    49     104.671 118.960  91.660  1.00  0.00           C  
ATOM    682  HA2 GLY    49     105.477 119.690  91.732  1.00  0.00           H  
ATOM    683  HA3 GLY    49     104.341 118.908  90.623  1.00  0.00           H  
ATOM    684  C   GLY    49     103.424 119.399  92.354  1.00  0.00           C  
ATOM    685  O   GLY    49     103.093 118.861  93.422  1.00  0.00           O  
ATOM    686  N   TYR    50     102.635 120.366  91.894  1.00  0.00           N  
ATOM    687  H   TYR    50     101.750 120.455  92.372  1.00  0.00           H  
ATOM    688  CA  TYR    50     102.864 121.203  90.743  1.00  0.00           C  
ATOM    689  HA  TYR    50     103.930 121.320  90.548  1.00  0.00           H  
ATOM    690  CB  TYR    50     102.206 120.591  89.485  1.00  0.00           C  
ATOM    691  HB2 TYR    50     102.454 119.530  89.470  1.00  0.00           H  
ATOM    692  HB3 TYR    50     101.116 120.605  89.466  1.00  0.00           H  
ATOM    693  CG  TYR    50     102.714 121.209  88.184  1.00  0.00           C  
ATOM    694  CD1 TYR    50     102.148 122.375  87.644  1.00  0.00           C  
ATOM    695  HD1 TYR    50     101.291 122.850  88.097  1.00  0.00           H  
ATOM    696  CE1 TYR    50     102.749 123.054  86.575  1.00  0.00           C  
ATOM    697  HE1 TYR    50     102.456 124.053  86.286  1.00  0.00           H  
ATOM    698  CZ  TYR    50     103.975 122.555  86.035  1.00  0.00           C  
ATOM    699  OH  TYR    50     104.624 123.262  85.054  1.00  0.00           O  
ATOM    700  HH  TYR    50     104.832 122.592  84.398  1.00  0.00           H  
ATOM    701  CE2 TYR    50     104.490 121.320  86.492  1.00  0.00           C  
ATOM    702  HE2 TYR    50     105.449 121.039  86.081  1.00  0.00           H  
ATOM    703  CD2 TYR    50     103.929 120.729  87.617  1.00  0.00           C  
ATOM    704  HD2 TYR    50     104.392 119.858  88.059  1.00  0.00           H  
ATOM    705  C   TYR    50     102.292 122.568  91.006  1.00  0.00           C  
ATOM    706  O   TYR    50     101.090 122.585  91.204  1.00  0.00           O  
ATOM    707  N   GLY    51     102.937 123.701  90.758  1.00  0.00           N  
ATOM    708  H   GLY    51     102.492 124.589  90.945  1.00  0.00           H  
ATOM    709  CA  GLY    51     104.385 123.834  90.401  1.00  0.00           C  
ATOM    710  HA2 GLY    51     104.975 123.144  91.005  1.00  0.00           H  
ATOM    711  HA3 GLY    51     104.381 123.507  89.361  1.00  0.00           H  
ATOM    712  C   GLY    51     104.893 125.284  90.460  1.00  0.00           C  
ATOM    713  O   GLY    51     104.326 126.097  91.258  1.00  0.00           O  
ATOM    714  N   GLN    52     105.802 125.648  89.585  1.00  0.00           N  
ATOM    715  H   GLN    52     106.176 124.902  89.016  1.00  0.00           H  
ATOM    716  CA  GLN    52     106.550 126.897  89.465  1.00  0.00           C  
ATOM    717  HA  GLN    52     105.803 127.678  89.610  1.00  0.00           H  
ATOM    718  CB  GLN    52     107.579 127.000  90.643  1.00  0.00           C  
ATOM    719  HB2 GLN    52     106.975 126.797  91.528  1.00  0.00           H  
ATOM    720  HB3 GLN    52     108.337 126.224  90.536  1.00  0.00           H  
ATOM    721  CG  GLN    52     108.317 128.375  90.612  1.00  0.00           C  
ATOM    722  HG2 GLN    52     108.872 128.511  91.540  1.00  0.00           H  
ATOM    723  HG3 GLN    52     109.049 128.359  89.805  1.00  0.00           H  
ATOM    724  CD  GLN    52     107.366 129.540  90.615  1.00  0.00           C  
ATOM    725  OE1 GLN    52     106.457 129.681  91.441  1.00  0.00           O  
ATOM    726  NE2 GLN    52     107.419 130.390  89.607  1.00  0.00           N  
ATOM    727 HE21 GLN    52     108.083 130.166  88.879  1.00  0.00           H  
ATOM    728 HE22 GLN    52     107.020 131.307  89.746  1.00  0.00           H  
ATOM    729  C   GLN    52     107.145 127.137  88.064  1.00  0.00           C  
ATOM    730  O   GLN    52     108.033 126.374  87.645  1.00  0.00           O  
ATOM    731  N   SER    53     106.702 128.128  87.307  1.00  0.00           N  
ATOM    732  H   SER    53     107.361 128.399  86.592  1.00  0.00           H  
ATOM    733  CA  SER    53     105.378 128.745  87.294  1.00  0.00           C  
ATOM    734  HA  SER    53     105.341 129.407  88.160  1.00  0.00           H  
ATOM    735  CB  SER    53     105.270 129.704  86.094  1.00  0.00           C  
ATOM    736  HB2 SER    53     105.753 130.628  86.413  1.00  0.00           H  
ATOM    737  HB3 SER    53     105.785 129.274  85.236  1.00  0.00           H  
ATOM    738  OG  SER    53     103.882 130.021  85.875  1.00  0.00           O  
ATOM    739  HG  SER    53     103.676 130.219  84.958  1.00  0.00           H  
ATOM    740  C   SER    53     104.247 127.618  87.422  1.00  0.00           C  
ATOM    741  O   SER    53     104.362 126.543  86.732  1.00  0.00           O  
ATOM    742  N   SER    54     103.273 127.989  88.257  1.00  0.00           N  
ATOM    743  H   SER    54     103.266 128.893  88.708  1.00  0.00           H  
ATOM    744  CA  SER    54     101.998 127.206  88.368  1.00  0.00           C  
ATOM    745  HA  SER    54     102.151 126.170  88.672  1.00  0.00           H  
ATOM    746  CB  SER    54     101.256 127.674  89.591  1.00  0.00           C  
ATOM    747  HB2 SER    54     100.376 127.052  89.755  1.00  0.00           H  
ATOM    748  HB3 SER    54     101.955 127.456  90.398  1.00  0.00           H  
ATOM    749  OG  SER    54     101.029 129.067  89.693  1.00  0.00           O  
ATOM    750  HG  SER    54     100.813 129.291  90.601  1.00  0.00           H  
ATOM    751  C   SER    54     101.027 127.201  87.173  1.00  0.00           C  
ATOM    752  O   SER    54     100.081 126.448  87.151  1.00  0.00           O  
ATOM    753  N   TYR    55     101.341 128.007  86.142  1.00  0.00           N  
ATOM    754  H   TYR    55     102.185 128.557  86.212  1.00  0.00           H  
ATOM    755  CA  TYR    55     100.506 128.282  84.944  1.00  0.00           C  
ATOM    756  HA  TYR    55      99.912 127.462  84.539  1.00  0.00           H  
ATOM    757  CB  TYR    55      99.538 129.364  85.358  1.00  0.00           C  
ATOM    758  HB2 TYR    55     100.015 129.993  86.109  1.00  0.00           H  
ATOM    759  HB3 TYR    55      99.281 129.989  84.503  1.00  0.00           H  
ATOM    760  CG  TYR    55      98.170 128.824  85.921  1.00  0.00           C  
ATOM    761  CD1 TYR    55      98.045 128.832  87.345  1.00  0.00           C  
ATOM    762  HD1 TYR    55      98.754 129.256  88.041  1.00  0.00           H  
ATOM    763  CE1 TYR    55      96.860 128.319  87.927  1.00  0.00           C  
ATOM    764  HE1 TYR    55      96.702 128.468  88.985  1.00  0.00           H  
ATOM    765  CZ  TYR    55      95.835 127.771  87.129  1.00  0.00           C  
ATOM    766  OH  TYR    55      94.749 127.140  87.648  1.00  0.00           O  
ATOM    767  HH  TYR    55      94.333 126.539  87.026  1.00  0.00           H  
ATOM    768  CE2 TYR    55      95.995 127.656  85.739  1.00  0.00           C  
ATOM    769  HE2 TYR    55      95.208 127.172  85.181  1.00  0.00           H  
ATOM    770  CD2 TYR    55      97.143 128.167  85.111  1.00  0.00           C  
ATOM    771  HD2 TYR    55      97.268 128.010  84.050  1.00  0.00           H  
ATOM    772  C   TYR    55     101.389 128.726  83.828  1.00  0.00           C  
ATOM    773  O   TYR    55     101.780 129.890  83.855  1.00  0.00           O  
ATOM    774  N   SER    56     101.896 127.887  82.896  1.00  0.00           N  
ATOM    775  H   SER    56     102.455 128.345  82.190  1.00  0.00           H  
ATOM    776  CA  SER    56     101.730 126.463  82.562  1.00  0.00           C  
ATOM    777  HA  SER    56     102.144 126.302  81.567  1.00  0.00           H  
ATOM    778  CB  SER    56     102.633 125.654  83.548  1.00  0.00           C  
ATOM    779  HB2 SER    56     102.180 125.690  84.539  1.00  0.00           H  
ATOM    780  HB3 SER    56     102.798 124.603  83.310  1.00  0.00           H  
ATOM    781  OG  SER    56     103.896 126.299  83.717  1.00  0.00           O  
ATOM    782  HG  SER    56     104.099 126.374  84.652  1.00  0.00           H  
ATOM    783  C   SER    56     100.291 126.025  82.436  1.00  0.00           C  
ATOM    784  O   SER    56      99.824 125.115  83.122  1.00  0.00           O  
ATOM    785  N   SER    57      99.492 126.698  81.652  1.00  0.00           N  
ATOM    786  H   SER    57      98.550 126.335  81.688  1.00  0.00           H  
ATOM    787  CA  SER    57      99.851 127.804  80.677  1.00  0.00           C  
ATOM    788  HA  SER    57     100.928 127.813  80.513  1.00  0.00           H  
ATOM    789  CB  SER    57      99.283 127.501  79.277  1.00  0.00           C  
ATOM    790  HB2 SER    57      99.428 126.446  79.043  1.00  0.00           H  
ATOM    791  HB3 SER    57      98.227 127.765  79.220  1.00  0.00           H  
ATOM    792  OG  SER    57     100.014 128.216  78.302  1.00  0.00           O  
ATOM    793  HG  SER    57      99.972 127.653  77.526  1.00  0.00           H  
ATOM    794  C   SER    57      99.234 129.117  81.102  1.00  0.00           C  
ATOM    795  O   SER    57      98.166 129.119  81.733  1.00  0.00           O  
ATOM    796  N   TYR    58      99.927 130.212  80.786  1.00  0.00           N  
ATOM    797  H   TYR    58     100.840 130.075  80.378  1.00  0.00           H  
ATOM    798  CA  TYR    58      99.525 131.494  81.377  1.00  0.00           C  
ATOM    799  HA  TYR    58      99.287 131.406  82.437  1.00  0.00           H  
ATOM    800  CB  TYR    58     100.679 132.488  81.405  1.00  0.00           C  
ATOM    801  HB2 TYR    58     101.545 131.934  81.767  1.00  0.00           H  
ATOM    802  HB3 TYR    58     100.942 132.799  80.394  1.00  0.00           H  
ATOM    803  CG  TYR    58     100.354 133.633  82.372  1.00  0.00           C  
ATOM    804  CD1 TYR    58      99.794 134.800  81.867  1.00  0.00           C  
ATOM    805  HD1 TYR    58      99.640 134.914  80.804  1.00  0.00           H  
ATOM    806  CE1 TYR    58      99.293 135.719  82.800  1.00  0.00           C  
ATOM    807  HE1 TYR    58      98.777 136.630  82.534  1.00  0.00           H  
ATOM    808  CZ  TYR    58      99.607 135.557  84.189  1.00  0.00           C  
ATOM    809  OH  TYR    58      99.203 136.435  85.173  1.00  0.00           O  
ATOM    810  HH  TYR    58      98.882 137.262  84.807  1.00  0.00           H  
ATOM    811  CE2 TYR    58     100.313 134.429  84.575  1.00  0.00           C  
ATOM    812  HE2 TYR    58     100.604 134.404  85.615  1.00  0.00           H  
ATOM    813  CD2 TYR    58     100.710 133.494  83.679  1.00  0.00           C  
ATOM    814  HD2 TYR    58     101.170 132.568  83.993  1.00  0.00           H  
ATOM    815  C   TYR    58      98.259 132.211  80.766  1.00  0.00           C  
ATOM    816  O   TYR    58      98.309 132.710  79.662  1.00  0.00           O  
ATOM    817  N   GLY    59      97.124 132.331  81.487  1.00  0.00           N  
ATOM    818  H   GLY    59      96.332 132.729  81.003  1.00  0.00           H  
ATOM    819  CA  GLY    59      97.007 132.123  82.901  1.00  0.00           C  
ATOM    820  HA2 GLY    59      96.818 131.078  83.145  1.00  0.00           H  
ATOM    821  HA3 GLY    59      97.908 132.531  83.358  1.00  0.00           H  
ATOM    822  C   GLY    59      95.817 132.920  83.542  1.00  0.00           C  
ATOM    823  O   GLY    59      95.255 133.828  83.000  1.00  0.00           O  
ATOM    824  N   GLN    60      95.376 132.580  84.740  1.00  0.00           N  
ATOM    825  H   GLN    60      94.579 133.135  85.016  1.00  0.00           H  
ATOM    826  CA  GLN    60      95.892 131.608  85.672  1.00  0.00           C  
ATOM    827  HA  GLN    60      96.188 130.715  85.122  1.00  0.00           H  
ATOM    828  CB  GLN    60      97.188 132.236  86.309  1.00  0.00           C  
ATOM    829  HB2 GLN    60      97.569 131.571  87.084  1.00  0.00           H  
ATOM    830  HB3 GLN    60      98.008 132.461  85.628  1.00  0.00           H  
ATOM    831  CG  GLN    60      96.938 133.491  87.049  1.00  0.00           C  
ATOM    832  HG2 GLN    60      97.084 134.294  86.326  1.00  0.00           H  
ATOM    833  HG3 GLN    60      95.909 133.544  87.406  1.00  0.00           H  
ATOM    834  CD  GLN    60      97.833 133.664  88.261  1.00  0.00           C  
ATOM    835  OE1 GLN    60      98.995 133.323  88.248  1.00  0.00           O  
ATOM    836  NE2 GLN    60      97.318 134.354  89.275  1.00  0.00           N  
ATOM    837 HE21 GLN    60      96.355 134.633  89.155  1.00  0.00           H  
ATOM    838 HE22 GLN    60      97.977 134.710  89.952  1.00  0.00           H  
ATOM    839  C   GLN    60      94.841 131.120  86.635  1.00  0.00           C  
ATOM    840  O   GLN    60      95.057 130.972  87.871  1.00  0.00           O  
ATOM    841  N   SER    61      93.751 130.770  86.027  1.00  0.00           N  
ATOM    842  H   SER    61      93.534 130.987  85.064  1.00  0.00           H  
ATOM    843  CA  SER    61      92.705 130.049  86.741  1.00  0.00           C  
ATOM    844  HA  SER    61      93.224 129.610  87.592  1.00  0.00           H  
ATOM    845  CB  SER    61      91.595 131.057  87.174  1.00  0.00           C  
ATOM    846  HB2 SER    61      90.879 130.522  87.798  1.00  0.00           H  
ATOM    847  HB3 SER    61      91.981 131.883  87.771  1.00  0.00           H  
ATOM    848  OG  SER    61      90.860 131.568  86.108  1.00  0.00           O  
ATOM    849  HG  SER    61      91.477 132.117  85.618  1.00  0.00           H  
ATOM    850  C   SER    61      92.019 128.964  85.883  1.00  0.00           C  
ATOM    851  O   SER    61      92.155 128.882  84.682  1.00  0.00           O  
ATOM    852  N   GLN    62      91.176 128.149  86.514  1.00  0.00           N  
ATOM    853  H   GLN    62      91.081 128.420  87.483  1.00  0.00           H  
ATOM    854  CA  GLN    62      90.292 127.152  85.868  1.00  0.00           C  
ATOM    855  HA  GLN    62      90.948 126.449  85.355  1.00  0.00           H  
ATOM    856  CB  GLN    62      89.526 126.400  86.956  1.00  0.00           C  
ATOM    857  HB2 GLN    62      89.231 125.465  86.480  1.00  0.00           H  
ATOM    858  HB3 GLN    62      90.187 126.135  87.781  1.00  0.00           H  
ATOM    859  CG  GLN    62      88.358 127.103  87.509  1.00  0.00           C  
ATOM    860  HG2 GLN    62      87.634 127.331  86.726  1.00  0.00           H  
ATOM    861  HG3 GLN    62      87.914 126.439  88.251  1.00  0.00           H  
ATOM    862  CD  GLN    62      88.751 128.488  88.155  1.00  0.00           C  
ATOM    863  OE1 GLN    62      88.345 129.536  87.793  1.00  0.00           O  
ATOM    864  NE2 GLN    62      89.650 128.464  89.088  1.00  0.00           N  
ATOM    865 HE21 GLN    62      89.725 129.277  89.682  1.00  0.00           H  
ATOM    866 HE22 GLN    62      90.139 127.644  89.419  1.00  0.00           H  
ATOM    867  C   GLN    62      89.427 127.622  84.690  1.00  0.00           C  
ATOM    868  O   GLN    62      89.142 126.826  83.830  1.00  0.00           O  
ATOM    869  N   ASN    63      89.049 128.913  84.646  1.00  0.00           N  
ATOM    870  H   ASN    63      89.211 129.484  85.464  1.00  0.00           H  
ATOM    871  CA  ASN    63      88.394 129.515  83.496  1.00  0.00           C  
ATOM    872  HA  ASN    63      88.256 128.749  82.733  1.00  0.00           H  
ATOM    873  CB  ASN    63      86.973 129.934  83.885  1.00  0.00           C  
ATOM    874  HB2 ASN    63      86.971 130.674  84.686  1.00  0.00           H  
ATOM    875  HB3 ASN    63      86.520 130.516  83.083  1.00  0.00           H  
ATOM    876  CG  ASN    63      86.105 128.734  84.220  1.00  0.00           C  
ATOM    877  OD1 ASN    63      85.925 127.840  83.351  1.00  0.00           O  
ATOM    878  ND2 ASN    63      85.539 128.645  85.383  1.00  0.00           N  
ATOM    879 HD21 ASN    63      85.068 127.777  85.598  1.00  0.00           H  
ATOM    880 HD22 ASN    63      85.795 129.269  86.135  1.00  0.00           H  
ATOM    881  C   ASN    63      89.117 130.695  82.816  1.00  0.00           C  
ATOM    882  O   ASN    63      88.537 131.275  81.924  1.00  0.00           O  
ATOM    883  N   THR    64      90.407 130.898  83.215  1.00  0.00           N  
ATOM    884  H   THR    64      90.773 130.282  83.928  1.00  0.00           H  
ATOM    885  CA  THR    64      91.182 131.877  82.476  1.00  0.00           C  
ATOM    886  HA  THR    64      90.714 131.933  81.493  1.00  0.00           H  
ATOM    887  CB  THR    64      91.188 133.242  83.129  1.00  0.00           C  
ATOM    888  HB  THR    64      91.979 133.237  83.878  1.00  0.00           H  
ATOM    889  CG2 THR    64      91.504 134.325  82.155  1.00  0.00           C  
ATOM    890 HG21 THR    64      91.531 135.286  82.669  1.00  0.00           H  
ATOM    891 HG22 THR    64      92.473 134.043  81.744  1.00  0.00           H  
ATOM    892 HG23 THR    64      90.848 134.235  81.289  1.00  0.00           H  
ATOM    893  OG1 THR    64      89.975 133.601  83.780  1.00  0.00           O  
ATOM    894  HG1 THR    64      90.171 134.223  84.484  1.00  0.00           H  
ATOM    895  C   THR    64      92.597 131.352  82.258  1.00  0.00           C  
ATOM    896  O   THR    64      93.358 131.259  83.249  1.00  0.00           O  
ATOM    897  N   GLY    65      93.109 131.044  81.111  1.00  0.00           N  
ATOM    898  H   GLY    65      93.824 130.341  81.227  1.00  0.00           H  
ATOM    899  CA  GLY    65      92.289 131.030  79.946  1.00  0.00           C  
ATOM    900  HA2 GLY    65      91.863 132.017  79.766  1.00  0.00           H  
ATOM    901  HA3 GLY    65      93.025 130.939  79.146  1.00  0.00           H  
ATOM    902  C   GLY    65      91.252 129.897  79.915  1.00  0.00           C  
ATOM    903  O   GLY    65      91.272 129.018  80.760  1.00  0.00           O  
ATOM    904  N   TYR    66      90.447 129.983  78.907  1.00  0.00           N  
ATOM    905  H   TYR    66      90.515 130.747  78.249  1.00  0.00           H  
ATOM    906  CA  TYR    66      89.485 128.926  78.523  1.00  0.00           C  
ATOM    907  HA  TYR    66      89.810 127.979  78.953  1.00  0.00           H  
ATOM    908  CB  TYR    66      88.166 129.275  79.244  1.00  0.00           C  
ATOM    909  HB2 TYR    66      88.309 129.199  80.322  1.00  0.00           H  
ATOM    910  HB3 TYR    66      87.865 130.282  78.956  1.00  0.00           H  
ATOM    911  CG  TYR    66      86.877 128.660  78.803  1.00  0.00           C  
ATOM    912  CD1 TYR    66      86.318 129.051  77.603  1.00  0.00           C  
ATOM    913  HD1 TYR    66      86.823 129.854  77.088  1.00  0.00           H  
ATOM    914  CE1 TYR    66      85.281 128.362  77.014  1.00  0.00           C  
ATOM    915  HE1 TYR    66      84.999 128.564  75.991  1.00  0.00           H  
ATOM    916  CZ  TYR    66      84.706 127.351  77.783  1.00  0.00           C  
ATOM    917  OH  TYR    66      83.778 126.612  77.083  1.00  0.00           O  
ATOM    918  HH  TYR    66      83.446 127.048  76.296  1.00  0.00           H  
ATOM    919  CE2 TYR    66      85.303 126.868  78.925  1.00  0.00           C  
ATOM    920  HE2 TYR    66      84.837 126.034  79.429  1.00  0.00           H  
ATOM    921  CD2 TYR    66      86.407 127.564  79.548  1.00  0.00           C  
ATOM    922  HD2 TYR    66      86.845 127.322  80.505  1.00  0.00           H  
ATOM    923  C   TYR    66      89.338 128.789  76.979  1.00  0.00           C  
ATOM    924  O   TYR    66      89.498 129.621  76.126  1.00  0.00           O  
ATOM    925  N   GLY    67      88.971 127.576  76.594  1.00  0.00           N  
ATOM    926  H   GLY    67      88.906 126.812  77.252  1.00  0.00           H  
ATOM    927  CA  GLY    67      88.697 127.223  75.243  1.00  0.00           C  
ATOM    928  HA2 GLY    67      88.227 128.063  74.731  1.00  0.00           H  
ATOM    929  HA3 GLY    67      89.623 126.930  74.748  1.00  0.00           H  
ATOM    930  C   GLY    67      87.763 126.081  75.038  1.00  0.00           C  
ATOM    931  O   GLY    67      87.368 125.372  75.984  1.00  0.00           O  
ATOM    932  N   THR    68      87.249 125.916  73.849  1.00  0.00           N  
ATOM    933  H   THR    68      87.452 126.618  73.152  1.00  0.00           H  
ATOM    934  CA  THR    68      86.271 124.849  73.501  1.00  0.00           C  
ATOM    935  HA  THR    68      86.233 124.095  74.287  1.00  0.00           H  
ATOM    936  CB  THR    68      84.869 125.402  73.338  1.00  0.00           C  
ATOM    937  HB  THR    68      84.546 125.729  74.326  1.00  0.00           H  
ATOM    938  CG2 THR    68      84.748 126.394  72.220  1.00  0.00           C  
ATOM    939 HG21 THR    68      85.161 127.366  72.490  1.00  0.00           H  
ATOM    940 HG22 THR    68      85.308 126.128  71.324  1.00  0.00           H  
ATOM    941 HG23 THR    68      83.709 126.587  71.954  1.00  0.00           H  
ATOM    942  OG1 THR    68      84.052 124.294  73.008  1.00  0.00           O  
ATOM    943  HG1 THR    68      83.996 123.726  73.779  1.00  0.00           H  
ATOM    944  C   THR    68      86.790 124.179  72.202  1.00  0.00           C  
ATOM    945  O   THR    68      87.722 124.745  71.589  1.00  0.00           O  
ATOM    946  N   GLN    69      86.198 123.084  71.778  1.00  0.00           N  
ATOM    947  H   GLN    69      85.363 122.773  72.252  1.00  0.00           H  
ATOM    948  CA  GLN    69      86.607 122.428  70.541  1.00  0.00           C  
ATOM    949  HA  GLN    69      87.662 122.196  70.685  1.00  0.00           H  
ATOM    950  CB  GLN    69      85.991 121.008  70.517  1.00  0.00           C  
ATOM    951  HB2 GLN    69      85.924 120.470  71.462  1.00  0.00           H  
ATOM    952  HB3 GLN    69      84.931 121.030  70.265  1.00  0.00           H  
ATOM    953  CG  GLN    69      86.626 119.984  69.615  1.00  0.00           C  
ATOM    954  HG2 GLN    69      85.910 119.194  69.386  1.00  0.00           H  
ATOM    955  HG3 GLN    69      86.731 120.449  68.635  1.00  0.00           H  
ATOM    956  CD  GLN    69      87.946 119.340  70.180  1.00  0.00           C  
ATOM    957  OE1 GLN    69      88.534 119.766  71.156  1.00  0.00           O  
ATOM    958  NE2 GLN    69      88.333 118.307  69.570  1.00  0.00           N  
ATOM    959 HE21 GLN    69      87.898 118.149  68.672  1.00  0.00           H  
ATOM    960 HE22 GLN    69      89.200 117.884  69.869  1.00  0.00           H  
ATOM    961  C   GLN    69      86.463 123.196  69.220  1.00  0.00           C  
ATOM    962  O   GLN    69      85.549 124.029  69.015  1.00  0.00           O  
ATOM    963  N   SER    70      87.357 122.983  68.234  1.00  0.00           N  
ATOM    964  H   SER    70      88.231 122.529  68.458  1.00  0.00           H  
ATOM    965  CA  SER    70      87.344 123.556  66.861  1.00  0.00           C  
ATOM    966  HA  SER    70      87.221 124.636  66.946  1.00  0.00           H  
ATOM    967  CB  SER    70      88.708 123.177  66.176  1.00  0.00           C  
ATOM    968  HB2 SER    70      88.743 123.685  65.213  1.00  0.00           H  
ATOM    969  HB3 SER    70      89.544 123.579  66.750  1.00  0.00           H  
ATOM    970  OG  SER    70      88.964 121.804  66.061  1.00  0.00           O  
ATOM    971  HG  SER    70      89.150 121.566  65.150  1.00  0.00           H  
ATOM    972  C   SER    70      86.260 123.193  65.899  1.00  0.00           C  
ATOM    973  O   SER    70      86.135 123.635  64.773  1.00  0.00           O  
ATOM    974  N   THR    71      85.434 122.228  66.321  1.00  0.00           N  
ATOM    975  H   THR    71      85.588 121.774  67.209  1.00  0.00           H  
ATOM    976  CA  THR    71      84.328 121.527  65.616  1.00  0.00           C  
ATOM    977  HA  THR    71      83.945 122.328  64.983  1.00  0.00           H  
ATOM    978  CB  THR    71      84.906 120.469  64.635  1.00  0.00           C  
ATOM    979  HB  THR    71      85.887 120.796  64.290  1.00  0.00           H  
ATOM    980  CG2 THR    71      84.898 119.010  65.103  1.00  0.00           C  
ATOM    981 HG21 THR    71      85.372 118.433  64.308  1.00  0.00           H  
ATOM    982 HG22 THR    71      85.561 118.723  65.919  1.00  0.00           H  
ATOM    983 HG23 THR    71      83.931 118.594  65.386  1.00  0.00           H  
ATOM    984  OG1 THR    71      84.059 120.491  63.483  1.00  0.00           O  
ATOM    985  HG1 THR    71      84.027 121.299  62.965  1.00  0.00           H  
ATOM    986  C   THR    71      83.217 121.061  66.621  1.00  0.00           C  
ATOM    987  O   THR    71      83.463 120.684  67.761  1.00  0.00           O  
ATOM    988  N   PRO    72      81.958 121.042  66.143  1.00  0.00           N  
ATOM    989  CD  PRO    72      81.441 121.620  64.864  1.00  0.00           C  
ATOM    990  HD2 PRO    72      81.820 121.119  63.973  1.00  0.00           H  
ATOM    991  HD3 PRO    72      81.764 122.659  64.925  1.00  0.00           H  
ATOM    992  CG  PRO    72      79.932 121.648  64.992  1.00  0.00           C  
ATOM    993  HG2 PRO    72      79.564 120.853  64.343  1.00  0.00           H  
ATOM    994  HG3 PRO    72      79.582 122.628  64.667  1.00  0.00           H  
ATOM    995  CB  PRO    72      79.591 121.215  66.413  1.00  0.00           C  
ATOM    996  HB2 PRO    72      78.767 120.503  66.451  1.00  0.00           H  
ATOM    997  HB3 PRO    72      79.277 122.103  66.961  1.00  0.00           H  
ATOM    998  CA  PRO    72      80.856 120.655  66.980  1.00  0.00           C  
ATOM    999  HA  PRO    72      80.868 121.194  67.928  1.00  0.00           H  
ATOM   1000  C   PRO    72      80.766 119.119  67.247  1.00  0.00           C  
ATOM   1001  O   PRO    72      81.047 118.370  66.293  1.00  0.00           O  
ATOM   1002  N   GLN    73      80.233 118.623  68.374  1.00  0.00           N  
ATOM   1003  H   GLN    73      79.871 119.334  68.995  1.00  0.00           H  
ATOM   1004  CA  GLN    73      79.923 117.209  68.630  1.00  0.00           C  
ATOM   1005  HA  GLN    73      80.913 116.756  68.581  1.00  0.00           H  
ATOM   1006  CB  GLN    73      79.485 117.043  70.078  1.00  0.00           C  
ATOM   1007  HB2 GLN    73      79.362 115.979  70.279  1.00  0.00           H  
ATOM   1008  HB3 GLN    73      80.279 117.471  70.690  1.00  0.00           H  
ATOM   1009  CG  GLN    73      78.190 117.741  70.471  1.00  0.00           C  
ATOM   1010  HG2 GLN    73      78.298 117.917  71.542  1.00  0.00           H  
ATOM   1011  HG3 GLN    73      78.210 118.724  70.001  1.00  0.00           H  
ATOM   1012  CD  GLN    73      76.931 117.013  70.147  1.00  0.00           C  
ATOM   1013  OE1 GLN    73      76.970 115.808  69.936  1.00  0.00           O  
ATOM   1014  NE2 GLN    73      75.713 117.671  70.084  1.00  0.00           N  
ATOM   1015 HE21 GLN    73      75.638 118.642  70.351  1.00  0.00           H  
ATOM   1016 HE22 GLN    73      74.916 117.119  69.799  1.00  0.00           H  
ATOM   1017  C   GLN    73      78.980 116.501  67.618  1.00  0.00           C  
ATOM   1018  O   GLN    73      77.912 117.064  67.281  1.00  0.00           O  
ATOM   1019  N   GLY    74      79.360 115.321  67.219  1.00  0.00           N  
ATOM   1020  H   GLY    74      80.206 114.916  67.594  1.00  0.00           H  
ATOM   1021  CA  GLY    74      78.864 114.597  66.008  1.00  0.00           C  
ATOM   1022  HA2 GLY    74      78.582 115.305  65.229  1.00  0.00           H  
ATOM   1023  HA3 GLY    74      79.574 113.867  65.618  1.00  0.00           H  
ATOM   1024  C   GLY    74      77.645 113.712  66.406  1.00  0.00           C  
ATOM   1025  O   GLY    74      77.497 112.637  65.958  1.00  0.00           O  
ATOM   1026  N   TYR    75      76.674 114.214  67.136  1.00  0.00           N  
ATOM   1027  H   TYR    75      76.890 115.107  67.555  1.00  0.00           H  
ATOM   1028  CA  TYR    75      75.451 113.586  67.671  1.00  0.00           C  
ATOM   1029  HA  TYR    75      75.142 112.869  66.911  1.00  0.00           H  
ATOM   1030  CB  TYR    75      75.632 113.032  69.080  1.00  0.00           C  
ATOM   1031  HB2 TYR    75      75.690 113.847  69.802  1.00  0.00           H  
ATOM   1032  HB3 TYR    75      74.758 112.449  69.369  1.00  0.00           H  
ATOM   1033  CG  TYR    75      76.970 112.313  69.342  1.00  0.00           C  
ATOM   1034  CD1 TYR    75      78.264 112.840  69.640  1.00  0.00           C  
ATOM   1035  HD1 TYR    75      78.426 113.876  69.898  1.00  0.00           H  
ATOM   1036  CE1 TYR    75      79.429 112.035  69.548  1.00  0.00           C  
ATOM   1037  HE1 TYR    75      80.401 112.504  69.569  1.00  0.00           H  
ATOM   1038  CZ  TYR    75      79.278 110.643  69.198  1.00  0.00           C  
ATOM   1039  OH  TYR    75      80.309 109.884  68.772  1.00  0.00           O  
ATOM   1040  HH  TYR    75      81.198 110.245  68.794  1.00  0.00           H  
ATOM   1041  CE2 TYR    75      77.981 110.058  69.254  1.00  0.00           C  
ATOM   1042  HE2 TYR    75      77.842 109.005  69.056  1.00  0.00           H  
ATOM   1043  CD2 TYR    75      76.892 110.916  69.303  1.00  0.00           C  
ATOM   1044  HD2 TYR    75      75.895 110.535  69.139  1.00  0.00           H  
ATOM   1045  C   TYR    75      74.337 114.595  67.757  1.00  0.00           C  
ATOM   1046  O   TYR    75      74.608 115.815  67.563  1.00  0.00           O  
ATOM   1047  N   GLY    76      73.147 114.141  67.994  1.00  0.00           N  
ATOM   1048  H   GLY    76      73.052 113.146  68.140  1.00  0.00           H  
ATOM   1049  CA  GLY    76      72.029 115.023  68.364  1.00  0.00           C  
ATOM   1050  HA2 GLY    76      72.000 115.851  67.655  1.00  0.00           H  
ATOM   1051  HA3 GLY    76      71.048 114.550  68.387  1.00  0.00           H  
ATOM   1052  C   GLY    76      72.241 115.828  69.680  1.00  0.00           C  
ATOM   1053  O   GLY    76      73.378 115.766  70.271  1.00  0.00           O  
ATOM   1054  N   SER    77      71.201 116.524  70.144  1.00  0.00           N  
ATOM   1055  H   SER    77      70.332 116.452  69.635  1.00  0.00           H  
ATOM   1056  CA  SER    77      71.157 117.297  71.366  1.00  0.00           C  
ATOM   1057  HA  SER    77      72.118 117.808  71.327  1.00  0.00           H  
ATOM   1058  CB  SER    77      70.022 118.308  71.427  1.00  0.00           C  
ATOM   1059  HB2 SER    77      69.119 117.734  71.216  1.00  0.00           H  
ATOM   1060  HB3 SER    77      70.071 118.921  72.327  1.00  0.00           H  
ATOM   1061  OG  SER    77      70.075 119.261  70.412  1.00  0.00           O  
ATOM   1062  HG  SER    77      70.848 119.818  70.530  1.00  0.00           H  
ATOM   1063  C   SER    77      71.019 116.332  72.508  1.00  0.00           C  
ATOM   1064  O   SER    77      70.008 115.675  72.652  1.00  0.00           O  
ATOM   1065  N   THR    78      71.966 116.124  73.477  1.00  0.00           N  
ATOM   1066  H   THR    78      71.691 115.678  74.340  1.00  0.00           H  
ATOM   1067  CA  THR    78      73.315 116.703  73.562  1.00  0.00           C  
ATOM   1068  HA  THR    78      73.566 117.059  72.563  1.00  0.00           H  
ATOM   1069  CB  THR    78      73.462 117.951  74.511  1.00  0.00           C  
ATOM   1070  HB  THR    78      73.199 117.713  75.541  1.00  0.00           H  
ATOM   1071  CG2 THR    78      74.857 118.684  74.591  1.00  0.00           C  
ATOM   1072 HG21 THR    78      75.199 118.844  73.568  1.00  0.00           H  
ATOM   1073 HG22 THR    78      74.712 119.670  75.031  1.00  0.00           H  
ATOM   1074 HG23 THR    78      75.571 118.267  75.302  1.00  0.00           H  
ATOM   1075  OG1 THR    78      72.544 118.815  73.861  1.00  0.00           O  
ATOM   1076  HG1 THR    78      71.684 118.630  74.246  1.00  0.00           H  
ATOM   1077  C   THR    78      74.460 115.754  73.764  1.00  0.00           C  
ATOM   1078  O   THR    78      74.590 115.302  74.916  1.00  0.00           O  
ATOM   1079  N   GLY    79      75.281 115.406  72.699  1.00  0.00           N  
ATOM   1080  H   GLY    79      75.137 115.787  71.774  1.00  0.00           H  
ATOM   1081  CA  GLY    79      76.372 114.562  72.858  1.00  0.00           C  
ATOM   1082  HA2 GLY    79      76.077 113.684  73.433  1.00  0.00           H  
ATOM   1083  HA3 GLY    79      76.727 114.123  71.927  1.00  0.00           H  
ATOM   1084  C   GLY    79      77.593 115.143  73.605  1.00  0.00           C  
ATOM   1085  O   GLY    79      77.615 116.367  73.881  1.00  0.00           O  
ATOM   1086  N   GLY    80      78.694 114.434  73.824  1.00  0.00           N  
ATOM   1087  H   GLY    80      79.400 114.920  74.358  1.00  0.00           H  
ATOM   1088  CA  GLY    80      79.086 113.060  73.487  1.00  0.00           C  
ATOM   1089  HA2 GLY    80      79.253 112.905  72.421  1.00  0.00           H  
ATOM   1090  HA3 GLY    80      79.974 112.828  74.074  1.00  0.00           H  
ATOM   1091  C   GLY    80      78.081 111.958  74.013  1.00  0.00           C  
ATOM   1092  O   GLY    80      77.560 112.191  75.131  1.00  0.00           O  
ATOM   1093  N   TYR    81      77.822 110.872  73.255  1.00  0.00           N  
ATOM   1094  H   TYR    81      78.259 110.866  72.344  1.00  0.00           H  
ATOM   1095  CA  TYR    81      76.764 109.919  73.570  1.00  0.00           C  
ATOM   1096  HA  TYR    81      76.594 109.899  74.647  1.00  0.00           H  
ATOM   1097  CB  TYR    81      75.404 110.263  72.866  1.00  0.00           C  
ATOM   1098  HB2 TYR    81      75.625 110.658  71.874  1.00  0.00           H  
ATOM   1099  HB3 TYR    81      74.817 109.365  72.677  1.00  0.00           H  
ATOM   1100  CG  TYR    81      74.482 111.328  73.517  1.00  0.00           C  
ATOM   1101  CD1 TYR    81      74.501 111.565  74.873  1.00  0.00           C  
ATOM   1102  HD1 TYR    81      75.246 111.096  75.498  1.00  0.00           H  
ATOM   1103  CE1 TYR    81      73.523 112.417  75.416  1.00  0.00           C  
ATOM   1104  HE1 TYR    81      73.533 112.670  76.466  1.00  0.00           H  
ATOM   1105  CZ  TYR    81      72.552 113.087  74.645  1.00  0.00           C  
ATOM   1106  OH  TYR    81      71.697 113.916  75.215  1.00  0.00           O  
ATOM   1107  HH  TYR    81      71.833 113.917  76.166  1.00  0.00           H  
ATOM   1108  CE2 TYR    81      72.507 112.789  73.315  1.00  0.00           C  
ATOM   1109  HE2 TYR    81      71.710 113.232  72.736  1.00  0.00           H  
ATOM   1110  CD2 TYR    81      73.472 111.875  72.774  1.00  0.00           C  
ATOM   1111  HD2 TYR    81      73.420 111.575  71.737  1.00  0.00           H  
ATOM   1112  C   TYR    81      77.233 108.508  73.078  1.00  0.00           C  
ATOM   1113  O   TYR    81      77.912 108.377  71.990  1.00  0.00           O  
ATOM   1114  N   GLY    82      76.979 107.415  73.829  1.00  0.00           N  
ATOM   1115  H   GLY    82      77.422 106.564  73.513  1.00  0.00           H  
ATOM   1116  CA  GLY    82      76.434 107.339  75.190  1.00  0.00           C  
ATOM   1117  HA2 GLY    82      76.831 106.437  75.655  1.00  0.00           H  
ATOM   1118  HA3 GLY    82      76.778 108.190  75.779  1.00  0.00           H  
ATOM   1119  C   GLY    82      74.896 107.286  75.280  1.00  0.00           C  
ATOM   1120  O   GLY    82      74.270 106.988  74.301  1.00  0.00           O  
ATOM   1121  N   SER    83      74.251 107.582  76.420  1.00  0.00           N  
ATOM   1122  H   SER    83      74.849 107.890  77.174  1.00  0.00           H  
ATOM   1123  CA  SER    83      72.798 107.637  76.538  1.00  0.00           C  
ATOM   1124  HA  SER    83      72.563 107.498  77.593  1.00  0.00           H  
ATOM   1125  CB  SER    83      72.318 109.064  76.201  1.00  0.00           C  
ATOM   1126  HB2 SER    83      72.947 109.862  76.595  1.00  0.00           H  
ATOM   1127  HB3 SER    83      72.420 109.184  75.122  1.00  0.00           H  
ATOM   1128  OG  SER    83      70.967 109.198  76.610  1.00  0.00           O  
ATOM   1129  HG  SER    83      70.329 109.034  75.911  1.00  0.00           H  
ATOM   1130  C   SER    83      71.981 106.527  75.884  1.00  0.00           C  
ATOM   1131  O   SER    83      71.076 106.612  75.039  1.00  0.00           O  
ATOM   1132  N   SER    84      72.209 105.237  76.215  1.00  0.00           N  
ATOM   1133  H   SER    84      71.462 104.616  75.940  1.00  0.00           H  
ATOM   1134  CA  SER    84      73.359 104.570  77.002  1.00  0.00           C  
ATOM   1135  HA  SER    84      73.755 105.295  77.713  1.00  0.00           H  
ATOM   1136  CB  SER    84      72.903 103.361  77.844  1.00  0.00           C  
ATOM   1137  HB2 SER    84      73.806 102.809  78.105  1.00  0.00           H  
ATOM   1138  HB3 SER    84      72.300 103.684  78.692  1.00  0.00           H  
ATOM   1139  OG  SER    84      72.098 102.551  77.036  1.00  0.00           O  
ATOM   1140  HG  SER    84      72.748 101.939  76.683  1.00  0.00           H  
ATOM   1141  C   SER    84      74.426 104.143  76.064  1.00  0.00           C  
ATOM   1142  O   SER    84      75.599 104.067  76.430  1.00  0.00           O  
ATOM   1143  N   GLN    85      74.134 103.840  74.732  1.00  0.00           N  
ATOM   1144  H   GLN    85      73.163 103.870  74.459  1.00  0.00           H  
ATOM   1145  CA  GLN    85      75.107 103.333  73.816  1.00  0.00           C  
ATOM   1146  HA  GLN    85      76.057 103.317  74.349  1.00  0.00           H  
ATOM   1147  CB  GLN    85      74.771 101.988  73.255  1.00  0.00           C  
ATOM   1148  HB2 GLN    85      73.790 101.903  72.787  1.00  0.00           H  
ATOM   1149  HB3 GLN    85      75.536 101.694  72.536  1.00  0.00           H  
ATOM   1150  CG  GLN    85      74.626 100.883  74.364  1.00  0.00           C  
ATOM   1151  HG2 GLN    85      74.055 101.349  75.167  1.00  0.00           H  
ATOM   1152  HG3 GLN    85      74.120 100.021  73.929  1.00  0.00           H  
ATOM   1153  CD  GLN    85      75.985 100.422  74.871  1.00  0.00           C  
ATOM   1154  OE1 GLN    85      76.880  99.993  74.072  1.00  0.00           O  
ATOM   1155  NE2 GLN    85      76.209 100.462  76.140  1.00  0.00           N  
ATOM   1156 HE21 GLN    85      77.074 100.264  76.621  1.00  0.00           H  
ATOM   1157 HE22 GLN    85      75.414 100.651  76.734  1.00  0.00           H  
ATOM   1158  C   GLN    85      75.348 104.325  72.643  1.00  0.00           C  
ATOM   1159  O   GLN    85      76.445 104.829  72.436  1.00  0.00           O  
ATOM   1160  N   SER    86      74.284 104.595  71.802  1.00  0.00           N  
ATOM   1161  H   SER    86      73.326 104.397  72.055  1.00  0.00           H  
ATOM   1162  CA  SER    86      74.370 105.360  70.559  1.00  0.00           C  
ATOM   1163  HA  SER    86      73.477 105.161  69.966  1.00  0.00           H  
ATOM   1164  CB  SER    86      74.464 106.923  70.803  1.00  0.00           C  
ATOM   1165  HB2 SER    86      75.394 107.286  71.242  1.00  0.00           H  
ATOM   1166  HB3 SER    86      74.391 107.440  69.846  1.00  0.00           H  
ATOM   1167  OG  SER    86      73.381 107.259  71.611  1.00  0.00           O  
ATOM   1168  HG  SER    86      73.649 106.972  72.487  1.00  0.00           H  
ATOM   1169  C   SER    86      75.538 104.890  69.740  1.00  0.00           C  
ATOM   1170  O   SER    86      76.574 105.518  69.502  1.00  0.00           O  
ATOM   1171  N   SER    87      75.458 103.677  69.217  1.00  0.00           N  
ATOM   1172  H   SER    87      74.566 103.204  69.185  1.00  0.00           H  
ATOM   1173  CA  SER    87      76.534 102.790  68.836  1.00  0.00           C  
ATOM   1174  HA  SER    87      77.495 103.245  69.077  1.00  0.00           H  
ATOM   1175  CB  SER    87      76.589 101.575  69.762  1.00  0.00           C  
ATOM   1176  HB2 SER    87      77.503 101.024  69.539  1.00  0.00           H  
ATOM   1177  HB3 SER    87      76.736 101.923  70.785  1.00  0.00           H  
ATOM   1178  OG  SER    87      75.527 100.726  69.516  1.00  0.00           O  
ATOM   1179  HG  SER    87      75.985 100.017  69.059  1.00  0.00           H  
ATOM   1180  C   SER    87      76.580 102.338  67.371  1.00  0.00           C  
ATOM   1181  O   SER    87      77.415 101.474  67.035  1.00  0.00           O  
ATOM   1182  N   GLN    88      75.680 102.885  66.470  1.00  0.00           N  
ATOM   1183  H   GLN    88      75.130 103.690  66.735  1.00  0.00           H  
ATOM   1184  CA  GLN    88      75.504 102.412  65.117  1.00  0.00           C  
ATOM   1185  HA  GLN    88      74.623 102.903  64.703  1.00  0.00           H  
ATOM   1186  CB  GLN    88      76.683 102.901  64.229  1.00  0.00           C  
ATOM   1187  HB2 GLN    88      77.557 102.312  64.508  1.00  0.00           H  
ATOM   1188  HB3 GLN    88      76.415 102.659  63.200  1.00  0.00           H  
ATOM   1189  CG  GLN    88      76.976 104.433  64.258  1.00  0.00           C  
ATOM   1190  HG2 GLN    88      76.015 104.948  64.226  1.00  0.00           H  
ATOM   1191  HG3 GLN    88      77.505 104.698  65.173  1.00  0.00           H  
ATOM   1192  CD  GLN    88      77.831 104.921  63.086  1.00  0.00           C  
ATOM   1193  OE1 GLN    88      78.613 104.227  62.543  1.00  0.00           O  
ATOM   1194  NE2 GLN    88      77.655 106.125  62.651  1.00  0.00           N  
ATOM   1195 HE21 GLN    88      76.991 106.738  63.101  1.00  0.00           H  
ATOM   1196 HE22 GLN    88      77.979 106.335  61.718  1.00  0.00           H  
ATOM   1197  C   GLN    88      75.294 100.893  65.049  1.00  0.00           C  
ATOM   1198  O   GLN    88      75.940 100.202  64.228  1.00  0.00           O  
ATOM   1199  N   SER    89      74.482 100.309  65.842  1.00  0.00           N  
ATOM   1200  H   SER    89      74.022 100.889  66.529  1.00  0.00           H  
ATOM   1201  CA  SER    89      74.351  98.875  65.958  1.00  0.00           C  
ATOM   1202  HA  SER    89      75.312  98.367  65.889  1.00  0.00           H  
ATOM   1203  CB  SER    89      73.598  98.653  67.249  1.00  0.00           C  
ATOM   1204  HB2 SER    89      73.424  97.578  67.285  1.00  0.00           H  
ATOM   1205  HB3 SER    89      74.151  98.893  68.157  1.00  0.00           H  
ATOM   1206  OG  SER    89      72.336  99.185  67.305  1.00  0.00           O  
ATOM   1207  HG  SER    89      72.515 100.055  67.669  1.00  0.00           H  
ATOM   1208  C   SER    89      73.584  98.125  64.870  1.00  0.00           C  
ATOM   1209  O   SER    89      72.987  98.766  64.017  1.00  0.00           O  
ATOM   1210  N   SER    90      73.619  96.842  64.876  1.00  0.00           N  
ATOM   1211  H   SER    90      74.232  96.420  65.559  1.00  0.00           H  
ATOM   1212  CA  SER    90      72.959  95.970  63.878  1.00  0.00           C  
ATOM   1213  HA  SER    90      72.485  96.517  63.064  1.00  0.00           H  
ATOM   1214  CB  SER    90      74.113  95.184  63.133  1.00  0.00           C  
ATOM   1215  HB2 SER    90      73.738  94.495  62.376  1.00  0.00           H  
ATOM   1216  HB3 SER    90      74.751  95.957  62.707  1.00  0.00           H  
ATOM   1217  OG  SER    90      74.808  94.471  64.112  1.00  0.00           O  
ATOM   1218  HG  SER    90      75.742  94.665  64.217  1.00  0.00           H  
ATOM   1219  C   SER    90      71.977  94.847  64.463  1.00  0.00           C  
ATOM   1220  O   SER    90      71.757  93.879  63.772  1.00  0.00           O  
ATOM   1221  N   TYR    91      71.441  95.042  65.643  1.00  0.00           N  
ATOM   1222  H   TYR    91      71.595  95.865  66.208  1.00  0.00           H  
ATOM   1223  CA  TYR    91      70.398  94.134  66.175  1.00  0.00           C  
ATOM   1224  HA  TYR    91      70.733  93.097  66.216  1.00  0.00           H  
ATOM   1225  CB  TYR    91      69.859  94.532  67.599  1.00  0.00           C  
ATOM   1226  HB2 TYR    91      69.039  95.238  67.473  1.00  0.00           H  
ATOM   1227  HB3 TYR    91      69.450  93.658  68.107  1.00  0.00           H  
ATOM   1228  CG  TYR    91      70.880  95.121  68.548  1.00  0.00           C  
ATOM   1229  CD1 TYR    91      71.676  94.232  69.256  1.00  0.00           C  
ATOM   1230  HD1 TYR    91      71.524  93.169  69.134  1.00  0.00           H  
ATOM   1231  CE1 TYR    91      72.848  94.648  69.915  1.00  0.00           C  
ATOM   1232  HE1 TYR    91      73.559  93.906  70.248  1.00  0.00           H  
ATOM   1233  CZ  TYR    91      73.094  96.036  70.150  1.00  0.00           C  
ATOM   1234  OH  TYR    91      74.113  96.460  70.953  1.00  0.00           O  
ATOM   1235  HH  TYR    91      73.968  97.408  70.905  1.00  0.00           H  
ATOM   1236  CE2 TYR    91      72.162  96.927  69.595  1.00  0.00           C  
ATOM   1237  HE2 TYR    91      72.319  97.992  69.679  1.00  0.00           H  
ATOM   1238  CD2 TYR    91      71.078  96.535  68.784  1.00  0.00           C  
ATOM   1239  HD2 TYR    91      70.361  97.163  68.277  1.00  0.00           H  
ATOM   1240  C   TYR    91      69.216  94.014  65.222  1.00  0.00           C  
ATOM   1241  O   TYR    91      68.937  95.019  64.535  1.00  0.00           O  
ATOM   1242  N   GLY    92      68.547  92.829  65.129  1.00  0.00           N  
ATOM   1243  H   GLY    92      68.026  92.716  64.271  1.00  0.00           H  
ATOM   1244  CA  GLY    92      68.767  91.614  65.925  1.00  0.00           C  
ATOM   1245  HA2 GLY    92      69.475  90.950  65.430  1.00  0.00           H  
ATOM   1246  HA3 GLY    92      69.150  91.809  66.927  1.00  0.00           H  
ATOM   1247  C   GLY    92      67.491  90.797  66.062  1.00  0.00           C  
ATOM   1248  O   GLY    92      66.433  91.418  66.302  1.00  0.00           O  
ATOM   1249  N   GLN    93      67.624  89.504  65.969  1.00  0.00           N  
ATOM   1250  H   GLN    93      68.589  89.253  65.804  1.00  0.00           H  
ATOM   1251  CA  GLN    93      66.650  88.490  66.435  1.00  0.00           C  
ATOM   1252  HA  GLN    93      65.995  88.995  67.144  1.00  0.00           H  
ATOM   1253  CB  GLN    93      65.647  88.083  65.316  1.00  0.00           C  
ATOM   1254  HB2 GLN    93      66.010  88.331  64.318  1.00  0.00           H  
ATOM   1255  HB3 GLN    93      65.631  86.994  65.326  1.00  0.00           H  
ATOM   1256  CG  GLN    93      64.255  88.642  65.637  1.00  0.00           C  
ATOM   1257  HG2 GLN    93      64.327  89.723  65.764  1.00  0.00           H  
ATOM   1258  HG3 GLN    93      63.558  88.505  64.811  1.00  0.00           H  
ATOM   1259  CD  GLN    93      63.585  88.276  66.913  1.00  0.00           C  
ATOM   1260  OE1 GLN    93      64.158  87.657  67.754  1.00  0.00           O  
ATOM   1261  NE2 GLN    93      62.441  88.742  67.164  1.00  0.00           N  
ATOM   1262 HE21 GLN    93      62.222  88.699  68.149  1.00  0.00           H  
ATOM   1263 HE22 GLN    93      61.857  89.230  66.500  1.00  0.00           H  
ATOM   1264  C   GLN    93      67.290  87.221  67.058  1.00  0.00           C  
ATOM   1265  O   GLN    93      68.115  86.499  66.423  1.00  0.00           O  
ATOM   1266  N   GLN    94      66.959  86.837  68.254  1.00  0.00           N  
ATOM   1267  H   GLN    94      66.570  87.604  68.784  1.00  0.00           H  
ATOM   1268  CA  GLN    94      67.140  85.494  68.841  1.00  0.00           C  
ATOM   1269  HA  GLN    94      68.148  85.131  68.640  1.00  0.00           H  
ATOM   1270  CB  GLN    94      67.222  85.593  70.430  1.00  0.00           C  
ATOM   1271  HB2 GLN    94      68.008  86.299  70.697  1.00  0.00           H  
ATOM   1272  HB3 GLN    94      66.254  85.953  70.777  1.00  0.00           H  
ATOM   1273  CG  GLN    94      67.383  84.245  71.235  1.00  0.00           C  
ATOM   1274  HG2 GLN    94      67.259  84.399  72.307  1.00  0.00           H  
ATOM   1275  HG3 GLN    94      66.520  83.636  70.970  1.00  0.00           H  
ATOM   1276  CD  GLN    94      68.674  83.420  71.087  1.00  0.00           C  
ATOM   1277  OE1 GLN    94      69.741  83.950  70.692  1.00  0.00           O  
ATOM   1278  NE2 GLN    94      68.786  82.220  71.557  1.00  0.00           N  
ATOM   1279 HE21 GLN    94      67.984  81.838  72.038  1.00  0.00           H  
ATOM   1280 HE22 GLN    94      69.705  81.801  71.591  1.00  0.00           H  
ATOM   1281  C   GLN    94      66.235  84.406  68.270  1.00  0.00           C  
ATOM   1282  O   GLN    94      66.681  83.267  68.082  1.00  0.00           O  
ATOM   1283  N   SER    95      65.005  84.716  67.842  1.00  0.00           N  
ATOM   1284  H   SER    95      64.786  85.702  67.863  1.00  0.00           H  
ATOM   1285  CA  SER    95      64.113  83.817  67.160  1.00  0.00           C  
ATOM   1286  HA  SER    95      64.006  82.940  67.799  1.00  0.00           H  
ATOM   1287  CB  SER    95      62.725  84.450  66.936  1.00  0.00           C  
ATOM   1288  HB2 SER    95      62.452  85.041  67.810  1.00  0.00           H  
ATOM   1289  HB3 SER    95      62.930  85.076  66.067  1.00  0.00           H  
ATOM   1290  OG  SER    95      61.749  83.424  66.650  1.00  0.00           O  
ATOM   1291  HG  SER    95      61.341  83.047  67.434  1.00  0.00           H  
ATOM   1292  C   SER    95      64.566  83.480  65.771  1.00  0.00           C  
ATOM   1293  O   SER    95      65.306  84.264  65.167  1.00  0.00           O  
ATOM   1294  N   SER    96      64.071  82.418  65.105  1.00  0.00           N  
ATOM   1295  H   SER    96      63.506  81.710  65.553  1.00  0.00           H  
ATOM   1296  CA  SER    96      64.428  82.203  63.651  1.00  0.00           C  
ATOM   1297  HA  SER    96      65.021  83.024  63.247  1.00  0.00           H  
ATOM   1298  CB  SER    96      65.293  80.947  63.503  1.00  0.00           C  
ATOM   1299  HB2 SER    96      66.212  81.298  63.971  1.00  0.00           H  
ATOM   1300  HB3 SER    96      64.825  80.126  64.046  1.00  0.00           H  
ATOM   1301  OG  SER    96      65.476  80.572  62.118  1.00  0.00           O  
ATOM   1302  HG  SER    96      65.457  81.419  61.668  1.00  0.00           H  
ATOM   1303  C   SER    96      63.104  81.955  63.004  1.00  0.00           C  
ATOM   1304  O   SER    96      62.341  81.082  63.409  1.00  0.00           O  
ATOM   1305  N   TYR    97      62.864  82.650  61.867  1.00  0.00           N  
ATOM   1306  H   TYR    97      62.070  82.209  61.425  1.00  0.00           H  
ATOM   1307  CA  TYR    97      63.380  83.873  61.213  1.00  0.00           C  
ATOM   1308  HA  TYR    97      62.685  84.025  60.387  1.00  0.00           H  
ATOM   1309  CB  TYR    97      63.239  85.057  62.123  1.00  0.00           C  
ATOM   1310  HB2 TYR    97      62.184  85.044  62.397  1.00  0.00           H  
ATOM   1311  HB3 TYR    97      63.764  84.860  63.058  1.00  0.00           H  
ATOM   1312  CG  TYR    97      63.765  86.363  61.674  1.00  0.00           C  
ATOM   1313  CD1 TYR    97      65.154  86.561  61.570  1.00  0.00           C  
ATOM   1314  HD1 TYR    97      65.800  85.766  61.912  1.00  0.00           H  
ATOM   1315  CE1 TYR    97      65.677  87.804  61.263  1.00  0.00           C  
ATOM   1316  HE1 TYR    97      66.722  88.063  61.172  1.00  0.00           H  
ATOM   1317  CZ  TYR    97      64.792  88.879  60.963  1.00  0.00           C  
ATOM   1318  OH  TYR    97      65.225  90.126  60.775  1.00  0.00           O  
ATOM   1319  HH  TYR    97      65.817  90.414  61.473  1.00  0.00           H  
ATOM   1320  CE2 TYR    97      63.380  88.662  61.099  1.00  0.00           C  
ATOM   1321  HE2 TYR    97      62.673  89.456  60.909  1.00  0.00           H  
ATOM   1322  CD2 TYR    97      62.858  87.411  61.402  1.00  0.00           C  
ATOM   1323  HD2 TYR    97      61.781  87.351  61.360  1.00  0.00           H  
ATOM   1324  C   TYR    97      64.798  83.753  60.482  1.00  0.00           C  
ATOM   1325  O   TYR    97      65.540  82.837  60.835  1.00  0.00           O  
ATOM   1326  N   PRO    98      65.018  84.435  59.308  1.00  0.00           N  
ATOM   1327  CD  PRO    98      66.364  84.525  58.823  1.00  0.00           C  
ATOM   1328  HD2 PRO    98      66.526  83.592  58.285  1.00  0.00           H  
ATOM   1329  HD3 PRO    98      67.122  84.470  59.604  1.00  0.00           H  
ATOM   1330  CG  PRO    98      66.421  85.765  57.882  1.00  0.00           C  
ATOM   1331  HG2 PRO    98      67.266  85.546  57.229  1.00  0.00           H  
ATOM   1332  HG3 PRO    98      66.611  86.700  58.409  1.00  0.00           H  
ATOM   1333  CB  PRO    98      65.072  85.673  57.231  1.00  0.00           C  
ATOM   1334  HB2 PRO    98      65.209  84.813  56.576  1.00  0.00           H  
ATOM   1335  HB3 PRO    98      64.746  86.586  56.732  1.00  0.00           H  
ATOM   1336  CA  PRO    98      64.130  85.120  58.328  1.00  0.00           C  
ATOM   1337  HA  PRO    98      63.642  85.938  58.858  1.00  0.00           H  
ATOM   1338  C   PRO    98      63.145  84.177  57.669  1.00  0.00           C  
ATOM   1339  O   PRO    98      63.193  82.974  57.818  1.00  0.00           O  
ATOM   1340  N   GLY    99      62.069  84.781  57.088  1.00  0.00           N  
ATOM   1341  H   GLY    99      62.077  85.780  56.939  1.00  0.00           H  
ATOM   1342  CA  GLY    99      60.799  84.065  56.700  1.00  0.00           C  
ATOM   1343  HA2 GLY    99      60.361  83.701  57.629  1.00  0.00           H  
ATOM   1344  HA3 GLY    99      60.085  84.737  56.221  1.00  0.00           H  
ATOM   1345  C   GLY    99      60.914  82.917  55.634  1.00  0.00           C  
ATOM   1346  O   GLY    99      61.959  82.866  54.914  1.00  0.00           O  
ATOM   1347  N   TYR   100      59.922  82.100  55.590  1.00  0.00           N  
ATOM   1348  H   TYR   100      59.269  82.115  56.360  1.00  0.00           H  
ATOM   1349  CA  TYR   100      59.824  80.982  54.693  1.00  0.00           C  
ATOM   1350  HA  TYR   100      60.823  80.565  54.823  1.00  0.00           H  
ATOM   1351  CB  TYR   100      58.687  80.073  55.099  1.00  0.00           C  
ATOM   1352  HB2 TYR   100      58.928  79.846  56.138  1.00  0.00           H  
ATOM   1353  HB3 TYR   100      57.714  80.515  54.886  1.00  0.00           H  
ATOM   1354  CG  TYR   100      58.700  78.677  54.458  1.00  0.00           C  
ATOM   1355  CD1 TYR   100      59.624  77.666  54.800  1.00  0.00           C  
ATOM   1356  HD1 TYR   100      60.536  77.843  55.351  1.00  0.00           H  
ATOM   1357  CE1 TYR   100      59.484  76.304  54.279  1.00  0.00           C  
ATOM   1358  HE1 TYR   100      60.164  75.495  54.502  1.00  0.00           H  
ATOM   1359  CZ  TYR   100      58.538  76.059  53.270  1.00  0.00           C  
ATOM   1360  OH  TYR   100      58.473  74.804  52.715  1.00  0.00           O  
ATOM   1361  HH  TYR   100      59.184  74.198  52.937  1.00  0.00           H  
ATOM   1362  CE2 TYR   100      57.552  76.991  52.973  1.00  0.00           C  
ATOM   1363  HE2 TYR   100      56.791  76.730  52.252  1.00  0.00           H  
ATOM   1364  CD2 TYR   100      57.663  78.311  53.537  1.00  0.00           C  
ATOM   1365  HD2 TYR   100      56.843  78.979  53.318  1.00  0.00           H  
ATOM   1366  C   TYR   100      59.699  81.502  53.232  1.00  0.00           C  
ATOM   1367  O   TYR   100      60.312  80.879  52.340  1.00  0.00           O  
ATOM   1368  N   GLY   101      58.996  82.612  52.907  1.00  0.00           N  
ATOM   1369  H   GLY   101      58.434  83.027  53.636  1.00  0.00           H  
ATOM   1370  CA  GLY   101      58.805  83.198  51.593  1.00  0.00           C  
ATOM   1371  HA2 GLY   101      58.151  84.055  51.751  1.00  0.00           H  
ATOM   1372  HA3 GLY   101      59.777  83.521  51.218  1.00  0.00           H  
ATOM   1373  C   GLY   101      58.251  82.338  50.450  1.00  0.00           C  
ATOM   1374  O   GLY   101      57.413  81.449  50.655  1.00  0.00           O  
ATOM   1375  N   GLN   102      58.732  82.713  49.249  1.00  0.00           N  
ATOM   1376  H   GLN   102      59.434  83.438  49.196  1.00  0.00           H  
ATOM   1377  CA  GLN   102      58.087  82.221  47.965  1.00  0.00           C  
ATOM   1378  HA  GLN   102      57.324  81.503  48.264  1.00  0.00           H  
ATOM   1379  CB  GLN   102      57.436  83.493  47.203  1.00  0.00           C  
ATOM   1380  HB2 GLN   102      56.779  83.957  47.939  1.00  0.00           H  
ATOM   1381  HB3 GLN   102      58.207  84.251  47.065  1.00  0.00           H  
ATOM   1382  CG  GLN   102      56.529  83.098  45.995  1.00  0.00           C  
ATOM   1383  HG2 GLN   102      57.240  82.955  45.182  1.00  0.00           H  
ATOM   1384  HG3 GLN   102      55.988  82.176  46.213  1.00  0.00           H  
ATOM   1385  CD  GLN   102      55.535  84.151  45.691  1.00  0.00           C  
ATOM   1386  OE1 GLN   102      54.384  84.119  46.099  1.00  0.00           O  
ATOM   1387  NE2 GLN   102      55.815  85.199  44.927  1.00  0.00           N  
ATOM   1388 HE21 GLN   102      56.709  85.201  44.457  1.00  0.00           H  
ATOM   1389 HE22 GLN   102      55.175  85.939  44.674  1.00  0.00           H  
ATOM   1390  C   GLN   102      59.077  81.458  47.133  1.00  0.00           C  
ATOM   1391  O   GLN   102      58.681  80.499  46.415  1.00  0.00           O  
ATOM   1392  N   GLN   103      60.368  81.697  47.240  1.00  0.00           N  
ATOM   1393  H   GLN   103      60.638  82.278  48.021  1.00  0.00           H  
ATOM   1394  CA  GLN   103      61.402  80.904  46.552  1.00  0.00           C  
ATOM   1395  HA  GLN   103      61.075  80.662  45.541  1.00  0.00           H  
ATOM   1396  CB  GLN   103      62.759  81.600  46.515  1.00  0.00           C  
ATOM   1397  HB2 GLN   103      62.850  82.121  47.468  1.00  0.00           H  
ATOM   1398  HB3 GLN   103      63.498  80.826  46.309  1.00  0.00           H  
ATOM   1399  CG  GLN   103      62.750  82.602  45.458  1.00  0.00           C  
ATOM   1400  HG2 GLN   103      61.918  83.295  45.581  1.00  0.00           H  
ATOM   1401  HG3 GLN   103      63.684  83.156  45.555  1.00  0.00           H  
ATOM   1402  CD  GLN   103      62.774  82.150  43.979  1.00  0.00           C  
ATOM   1403  OE1 GLN   103      62.946  80.997  43.556  1.00  0.00           O  
ATOM   1404  NE2 GLN   103      62.638  83.092  43.076  1.00  0.00           N  
ATOM   1405 HE21 GLN   103      62.972  82.953  42.133  1.00  0.00           H  
ATOM   1406 HE22 GLN   103      62.513  84.043  43.390  1.00  0.00           H  
ATOM   1407  C   GLN   103      61.399  79.527  47.373  1.00  0.00           C  
ATOM   1408  O   GLN   103      61.009  79.508  48.526  1.00  0.00           O  
ATOM   1409  N   PRO   104      61.813  78.448  46.716  1.00  0.00           N  
ATOM   1410  CD  PRO   104      62.047  78.384  45.311  1.00  0.00           C  
ATOM   1411  HD2 PRO   104      62.771  79.111  44.943  1.00  0.00           H  
ATOM   1412  HD3 PRO   104      61.161  78.466  44.681  1.00  0.00           H  
ATOM   1413  CG  PRO   104      62.716  76.981  45.047  1.00  0.00           C  
ATOM   1414  HG2 PRO   104      63.773  77.034  44.786  1.00  0.00           H  
ATOM   1415  HG3 PRO   104      62.121  76.544  44.244  1.00  0.00           H  
ATOM   1416  CB  PRO   104      62.555  76.155  46.341  1.00  0.00           C  
ATOM   1417  HB2 PRO   104      63.491  75.798  46.771  1.00  0.00           H  
ATOM   1418  HB3 PRO   104      61.905  75.315  46.091  1.00  0.00           H  
ATOM   1419  CA  PRO   104      61.819  77.076  47.319  1.00  0.00           C  
ATOM   1420  HA  PRO   104      60.746  76.885  47.301  1.00  0.00           H  
ATOM   1421  C   PRO   104      62.397  76.965  48.719  1.00  0.00           C  
ATOM   1422  O   PRO   104      63.476  77.544  48.991  1.00  0.00           O  
ATOM   1423  N   ALA   105      61.872  76.076  49.573  1.00  0.00           N  
ATOM   1424  H   ALA   105      61.033  75.601  49.271  1.00  0.00           H  
ATOM   1425  CA  ALA   105      62.459  75.715  50.854  1.00  0.00           C  
ATOM   1426  HA  ALA   105      63.523  75.749  50.619  1.00  0.00           H  
ATOM   1427  CB  ALA   105      62.078  76.833  51.775  1.00  0.00           C  
ATOM   1428  HB1 ALA   105      62.453  76.627  52.778  1.00  0.00           H  
ATOM   1429  HB2 ALA   105      62.328  77.813  51.369  1.00  0.00           H  
ATOM   1430  HB3 ALA   105      61.009  76.804  51.987  1.00  0.00           H  
ATOM   1431  C   ALA   105      61.863  74.307  51.330  1.00  0.00           C  
ATOM   1432  O   ALA   105      60.718  73.955  50.850  1.00  0.00           O  
ATOM   1433  N   PRO   106      62.490  73.544  52.234  1.00  0.00           N  
ATOM   1434  CD  PRO   106      63.827  73.834  52.745  1.00  0.00           C  
ATOM   1435  HD2 PRO   106      63.686  74.221  53.755  1.00  0.00           H  
ATOM   1436  HD3 PRO   106      64.504  74.479  52.185  1.00  0.00           H  
ATOM   1437  CG  PRO   106      64.530  72.433  52.864  1.00  0.00           C  
ATOM   1438  HG2 PRO   106      65.347  72.340  53.579  1.00  0.00           H  
ATOM   1439  HG3 PRO   106      64.796  72.122  51.854  1.00  0.00           H  
ATOM   1440  CB  PRO   106      63.332  71.551  53.352  1.00  0.00           C  
ATOM   1441  HB2 PRO   106      63.166  71.671  54.423  1.00  0.00           H  
ATOM   1442  HB3 PRO   106      63.607  70.525  53.105  1.00  0.00           H  
ATOM   1443  CA  PRO   106      62.125  72.108  52.542  1.00  0.00           C  
ATOM   1444  HA  PRO   106      62.092  71.584  51.587  1.00  0.00           H  
ATOM   1445  C   PRO   106      60.803  71.961  53.310  1.00  0.00           C  
ATOM   1446  O   PRO   106      60.302  72.902  53.889  1.00  0.00           O  
ATOM   1447  N   SER   107      60.254  70.786  53.198  1.00  0.00           N  
ATOM   1448  H   SER   107      60.593  70.200  52.449  1.00  0.00           H  
ATOM   1449  CA  SER   107      59.053  70.316  53.910  1.00  0.00           C  
ATOM   1450  HA  SER   107      58.864  71.030  54.712  1.00  0.00           H  
ATOM   1451  CB  SER   107      57.817  70.303  53.013  1.00  0.00           C  
ATOM   1452  HB2 SER   107      57.940  69.642  52.155  1.00  0.00           H  
ATOM   1453  HB3 SER   107      56.973  69.972  53.618  1.00  0.00           H  
ATOM   1454  OG  SER   107      57.651  71.579  52.427  1.00  0.00           O  
ATOM   1455  HG  SER   107      58.232  71.701  51.673  1.00  0.00           H  
ATOM   1456  C   SER   107      59.188  68.956  54.632  1.00  0.00           C  
ATOM   1457  O   SER   107      58.287  68.514  55.424  1.00  0.00           O  
ATOM   1458  N   SER   108      60.367  68.348  54.579  1.00  0.00           N  
ATOM   1459  H   SER   108      61.097  68.847  54.092  1.00  0.00           H  
ATOM   1460  CA  SER   108      60.752  67.219  55.456  1.00  0.00           C  
ATOM   1461  HA  SER   108      59.987  66.447  55.382  1.00  0.00           H  
ATOM   1462  CB  SER   108      62.134  66.788  55.037  1.00  0.00           C  
ATOM   1463  HB2 SER   108      62.528  66.032  55.717  1.00  0.00           H  
ATOM   1464  HB3 SER   108      61.914  66.163  54.172  1.00  0.00           H  
ATOM   1465  OG  SER   108      62.975  67.841  54.971  1.00  0.00           O  
ATOM   1466  HG  SER   108      63.597  67.735  54.248  1.00  0.00           H  
ATOM   1467  C   SER   108      60.779  67.646  56.907  1.00  0.00           C  
ATOM   1468  O   SER   108      60.938  68.828  57.300  1.00  0.00           O  
ATOM   1469  N   THR   109      60.623  66.609  57.825  1.00  0.00           N  
ATOM   1470  H   THR   109      60.472  65.670  57.484  1.00  0.00           H  
ATOM   1471  CA  THR   109      60.505  66.889  59.271  1.00  0.00           C  
ATOM   1472  HA  THR   109      61.060  67.816  59.417  1.00  0.00           H  
ATOM   1473  CB  THR   109      59.048  66.813  59.819  1.00  0.00           C  
ATOM   1474  HB  THR   109      58.936  66.828  60.903  1.00  0.00           H  
ATOM   1475  CG2 THR   109      58.298  68.008  59.302  1.00  0.00           C  
ATOM   1476 HG21 THR   109      57.234  67.838  59.469  1.00  0.00           H  
ATOM   1477 HG22 THR   109      58.608  68.859  59.907  1.00  0.00           H  
ATOM   1478 HG23 THR   109      58.428  68.214  58.239  1.00  0.00           H  
ATOM   1479  OG1 THR   109      58.322  65.789  59.251  1.00  0.00           O  
ATOM   1480  HG1 THR   109      58.623  64.943  59.590  1.00  0.00           H  
ATOM   1481  C   THR   109      61.193  65.813  60.093  1.00  0.00           C  
ATOM   1482  O   THR   109      61.200  64.639  59.673  1.00  0.00           O  
ATOM   1483  N   SER   110      61.873  66.283  61.204  1.00  0.00           N  
ATOM   1484  H   SER   110      61.781  67.278  61.353  1.00  0.00           H  
ATOM   1485  CA  SER   110      62.645  65.521  62.180  1.00  0.00           C  
ATOM   1486  HA  SER   110      63.420  64.930  61.693  1.00  0.00           H  
ATOM   1487  CB  SER   110      63.403  66.440  63.145  1.00  0.00           C  
ATOM   1488  HB2 SER   110      62.721  66.847  63.892  1.00  0.00           H  
ATOM   1489  HB3 SER   110      64.051  65.767  63.706  1.00  0.00           H  
ATOM   1490  OG  SER   110      64.125  67.381  62.400  1.00  0.00           O  
ATOM   1491  HG  SER   110      63.561  68.143  62.246  1.00  0.00           H  
ATOM   1492  C   SER   110      61.893  64.525  63.029  1.00  0.00           C  
ATOM   1493  O   SER   110      60.633  64.544  63.133  1.00  0.00           O  
ATOM   1494  N   GLY   111      62.611  63.676  63.773  1.00  0.00           N  
ATOM   1495  H   GLY   111      63.582  63.475  63.578  1.00  0.00           H  
ATOM   1496  CA  GLY   111      62.036  62.725  64.740  1.00  0.00           C  
ATOM   1497  HA2 GLY   111      61.251  62.214  64.181  1.00  0.00           H  
ATOM   1498  HA3 GLY   111      62.819  62.076  65.133  1.00  0.00           H  
ATOM   1499  C   GLY   111      61.401  63.425  65.900  1.00  0.00           C  
ATOM   1500  O   GLY   111      61.436  64.652  66.019  1.00  0.00           O  
ATOM   1501  N   SER   112      60.733  62.745  66.816  1.00  0.00           N  
ATOM   1502  H   SER   112      60.186  63.258  67.493  1.00  0.00           H  
ATOM   1503  CA  SER   112      60.632  61.275  67.026  1.00  0.00           C  
ATOM   1504  HA  SER   112      61.648  60.930  67.218  1.00  0.00           H  
ATOM   1505  CB  SER   112      59.887  61.042  68.328  1.00  0.00           C  
ATOM   1506  HB2 SER   112      58.845  61.335  68.204  1.00  0.00           H  
ATOM   1507  HB3 SER   112      59.932  60.018  68.698  1.00  0.00           H  
ATOM   1508  OG  SER   112      60.473  61.909  69.302  1.00  0.00           O  
ATOM   1509  HG  SER   112      60.134  62.798  69.177  1.00  0.00           H  
ATOM   1510  C   SER   112      59.993  60.439  65.956  1.00  0.00           C  
ATOM   1511  O   SER   112      59.100  60.937  65.233  1.00  0.00           O  
ATOM   1512  N   TYR   113      60.310  59.193  65.853  1.00  0.00           N  
ATOM   1513  H   TYR   113      59.897  58.727  65.058  1.00  0.00           H  
ATOM   1514  CA  TYR   113      61.130  58.260  66.674  1.00  0.00           C  
ATOM   1515  HA  TYR   113      61.457  58.594  67.658  1.00  0.00           H  
ATOM   1516  CB  TYR   113      60.182  57.137  67.010  1.00  0.00           C  
ATOM   1517  HB2 TYR   113      59.583  56.775  66.175  1.00  0.00           H  
ATOM   1518  HB3 TYR   113      60.784  56.287  67.330  1.00  0.00           H  
ATOM   1519  CG  TYR   113      59.172  57.492  68.152  1.00  0.00           C  
ATOM   1520  CD1 TYR   113      57.775  57.617  67.943  1.00  0.00           C  
ATOM   1521  HD1 TYR   113      57.425  57.307  66.969  1.00  0.00           H  
ATOM   1522  CE1 TYR   113      56.845  58.029  68.894  1.00  0.00           C  
ATOM   1523  HE1 TYR   113      55.776  57.957  68.758  1.00  0.00           H  
ATOM   1524  CZ  TYR   113      57.298  58.224  70.230  1.00  0.00           C  
ATOM   1525  OH  TYR   113      56.359  58.309  71.178  1.00  0.00           O  
ATOM   1526  HH  TYR   113      56.468  57.792  71.979  1.00  0.00           H  
ATOM   1527  CE2 TYR   113      58.675  57.975  70.494  1.00  0.00           C  
ATOM   1528  HE2 TYR   113      59.057  58.168  71.485  1.00  0.00           H  
ATOM   1529  CD2 TYR   113      59.616  57.665  69.467  1.00  0.00           C  
ATOM   1530  HD2 TYR   113      60.650  57.602  69.772  1.00  0.00           H  
ATOM   1531  C   TYR   113      62.145  57.646  65.726  1.00  0.00           C  
ATOM   1532  O   TYR   113      61.878  57.334  64.538  1.00  0.00           O  
ATOM   1533  N   GLY   114      63.403  57.602  66.175  1.00  0.00           N  
ATOM   1534  H   GLY   114      63.631  57.981  67.083  1.00  0.00           H  
ATOM   1535  CA  GLY   114      64.529  56.954  65.465  1.00  0.00           C  
ATOM   1536  HA2 GLY   114      64.560  57.349  64.450  1.00  0.00           H  
ATOM   1537  HA3 GLY   114      65.474  57.247  65.922  1.00  0.00           H  
ATOM   1538  C   GLY   114      64.422  55.389  65.439  1.00  0.00           C  
ATOM   1539  O   GLY   114      63.695  54.828  66.313  1.00  0.00           O  
ATOM   1540  N   SER   115      65.147  54.706  64.619  1.00  0.00           N  
ATOM   1541  H   SER   115      65.002  53.707  64.622  1.00  0.00           H  
ATOM   1542  CA  SER   115      66.192  55.178  63.724  1.00  0.00           C  
ATOM   1543  HA  SER   115      66.874  55.815  64.287  1.00  0.00           H  
ATOM   1544  CB  SER   115      67.011  54.036  63.098  1.00  0.00           C  
ATOM   1545  HB2 SER   115      67.871  54.411  62.543  1.00  0.00           H  
ATOM   1546  HB3 SER   115      67.465  53.523  63.945  1.00  0.00           H  
ATOM   1547  OG  SER   115      66.324  53.122  62.319  1.00  0.00           O  
ATOM   1548  HG  SER   115      66.046  53.535  61.498  1.00  0.00           H  
ATOM   1549  C   SER   115      65.598  56.077  62.583  1.00  0.00           C  
ATOM   1550  O   SER   115      64.653  55.709  61.916  1.00  0.00           O  
ATOM   1551  N   SER   116      66.257  57.242  62.249  1.00  0.00           N  
ATOM   1552  H   SER   116      67.057  57.568  62.774  1.00  0.00           H  
ATOM   1553  CA  SER   116      65.873  58.099  61.096  1.00  0.00           C  
ATOM   1554  HA  SER   116      64.860  58.492  61.185  1.00  0.00           H  
ATOM   1555  CB  SER   116      66.739  59.336  61.015  1.00  0.00           C  
ATOM   1556  HB2 SER   116      66.416  59.986  60.202  1.00  0.00           H  
ATOM   1557  HB3 SER   116      66.779  59.795  62.002  1.00  0.00           H  
ATOM   1558  OG  SER   116      68.017  58.866  60.774  1.00  0.00           O  
ATOM   1559  HG  SER   116      68.604  59.622  60.695  1.00  0.00           H  
ATOM   1560  C   SER   116      65.726  57.250  59.826  1.00  0.00           C  
ATOM   1561  O   SER   116      66.387  56.247  59.567  1.00  0.00           O  
ATOM   1562  N   SER   117      64.829  57.636  58.927  1.00  0.00           N  
ATOM   1563  H   SER   117      64.271  58.452  59.133  1.00  0.00           H  
ATOM   1564  CA  SER   117      64.663  57.010  57.583  1.00  0.00           C  
ATOM   1565  HA  SER   117      65.676  56.932  57.187  1.00  0.00           H  
ATOM   1566  CB  SER   117      64.014  55.571  57.644  1.00  0.00           C  
ATOM   1567  HB2 SER   117      64.285  55.134  56.683  1.00  0.00           H  
ATOM   1568  HB3 SER   117      64.448  54.995  58.461  1.00  0.00           H  
ATOM   1569  OG  SER   117      62.632  55.647  57.757  1.00  0.00           O  
ATOM   1570  HG  SER   117      62.387  55.891  58.653  1.00  0.00           H  
ATOM   1571  C   SER   117      63.964  57.864  56.508  1.00  0.00           C  
ATOM   1572  O   SER   117      63.770  59.059  56.840  1.00  0.00           O  
ATOM   1573  N   GLN   118      63.816  57.409  55.313  1.00  0.00           N  
ATOM   1574  H   GLN   118      64.097  56.463  55.096  1.00  0.00           H  
ATOM   1575  CA  GLN   118      63.226  58.162  54.210  1.00  0.00           C  
ATOM   1576  HA  GLN   118      62.686  59.040  54.564  1.00  0.00           H  
ATOM   1577  CB  GLN   118      64.358  58.517  53.225  1.00  0.00           C  
ATOM   1578  HB2 GLN   118      64.948  57.618  53.048  1.00  0.00           H  
ATOM   1579  HB3 GLN   118      63.875  58.866  52.312  1.00  0.00           H  
ATOM   1580  CG  GLN   118      65.336  59.647  53.698  1.00  0.00           C  
ATOM   1581  HG2 GLN   118      65.870  59.348  54.600  1.00  0.00           H  
ATOM   1582  HG3 GLN   118      66.153  59.829  52.999  1.00  0.00           H  
ATOM   1583  CD  GLN   118      64.680  60.927  54.016  1.00  0.00           C  
ATOM   1584  OE1 GLN   118      63.586  61.257  53.595  1.00  0.00           O  
ATOM   1585  NE2 GLN   118      65.188  61.805  54.907  1.00  0.00           N  
ATOM   1586 HE21 GLN   118      66.103  61.837  55.334  1.00  0.00           H  
ATOM   1587 HE22 GLN   118      64.612  62.579  55.205  1.00  0.00           H  
ATOM   1588  C   GLN   118      62.138  57.320  53.528  1.00  0.00           C  
ATOM   1589  O   GLN   118      62.243  56.090  53.389  1.00  0.00           O  
ATOM   1590  N   SER   119      61.036  57.877  53.020  1.00  0.00           N  
ATOM   1591  H   SER   119      60.397  57.184  52.659  1.00  0.00           H  
ATOM   1592  CA  SER   119      60.556  59.245  53.011  1.00  0.00           C  
ATOM   1593  HA  SER   119      61.416  59.800  52.634  1.00  0.00           H  
ATOM   1594  CB  SER   119      59.475  59.359  51.924  1.00  0.00           C  
ATOM   1595  HB2 SER   119      59.472  60.443  51.809  1.00  0.00           H  
ATOM   1596  HB3 SER   119      59.627  58.893  50.950  1.00  0.00           H  
ATOM   1597  OG  SER   119      58.306  58.867  52.394  1.00  0.00           O  
ATOM   1598  HG  SER   119      58.330  57.914  52.281  1.00  0.00           H  
ATOM   1599  C   SER   119      60.027  59.770  54.425  1.00  0.00           C  
ATOM   1600  O   SER   119      60.029  59.073  55.387  1.00  0.00           O  
ATOM   1601  N   SER   120      59.783  61.091  54.570  1.00  0.00           N  
ATOM   1602  H   SER   120      60.113  61.708  53.842  1.00  0.00           H  
ATOM   1603  CA  SER   120      59.168  61.697  55.795  1.00  0.00           C  
ATOM   1604  HA  SER   120      59.407  61.146  56.704  1.00  0.00           H  
ATOM   1605  CB  SER   120      59.707  63.176  56.068  1.00  0.00           C  
ATOM   1606  HB2 SER   120      59.241  63.513  56.994  1.00  0.00           H  
ATOM   1607  HB3 SER   120      60.788  63.098  56.183  1.00  0.00           H  
ATOM   1608  OG  SER   120      59.409  64.111  55.013  1.00  0.00           O  
ATOM   1609  HG  SER   120      60.052  63.984  54.312  1.00  0.00           H  
ATOM   1610  C   SER   120      57.583  61.725  55.578  1.00  0.00           C  
ATOM   1611  O   SER   120      57.075  61.902  54.462  1.00  0.00           O  
ATOM   1612  N   SER   121      56.769  61.448  56.560  1.00  0.00           N  
ATOM   1613  H   SER   121      55.843  61.217  56.229  1.00  0.00           H  
ATOM   1614  CA  SER   121      56.947  61.245  57.971  1.00  0.00           C  
ATOM   1615  HA  SER   121      57.602  62.050  58.305  1.00  0.00           H  
ATOM   1616  CB  SER   121      55.516  61.383  58.640  1.00  0.00           C  
ATOM   1617  HB2 SER   121      54.669  60.782  58.306  1.00  0.00           H  
ATOM   1618  HB3 SER   121      55.666  61.231  59.708  1.00  0.00           H  
ATOM   1619  OG  SER   121      55.082  62.742  58.434  1.00  0.00           O  
ATOM   1620  HG  SER   121      54.140  62.870  58.569  1.00  0.00           H  
ATOM   1621  C   SER   121      57.616  59.870  58.288  1.00  0.00           C  
ATOM   1622  O   SER   121      58.621  59.871  59.016  1.00  0.00           O  
ATOM   1623  N   TYR   122      57.155  58.826  57.619  1.00  0.00           N  
ATOM   1624  H   TYR   122      56.501  59.150  56.921  1.00  0.00           H  
ATOM   1625  CA  TYR   122      57.656  57.441  57.586  1.00  0.00           C  
ATOM   1626  HA  TYR   122      58.721  57.348  57.803  1.00  0.00           H  
ATOM   1627  CB  TYR   122      57.057  56.576  58.761  1.00  0.00           C  
ATOM   1628  HB2 TYR   122      56.005  56.371  58.561  1.00  0.00           H  
ATOM   1629  HB3 TYR   122      57.513  55.590  58.680  1.00  0.00           H  
ATOM   1630  CG  TYR   122      57.353  56.995  60.186  1.00  0.00           C  
ATOM   1631  CD1 TYR   122      56.277  57.324  61.006  1.00  0.00           C  
ATOM   1632  HD1 TYR   122      55.250  57.180  60.702  1.00  0.00           H  
ATOM   1633  CE1 TYR   122      56.574  57.808  62.301  1.00  0.00           C  
ATOM   1634  HE1 TYR   122      55.766  58.080  62.965  1.00  0.00           H  
ATOM   1635  CZ  TYR   122      57.845  57.809  62.862  1.00  0.00           C  
ATOM   1636  OH  TYR   122      58.128  58.154  64.159  1.00  0.00           O  
ATOM   1637  HH  TYR   122      57.347  58.375  64.671  1.00  0.00           H  
ATOM   1638  CE2 TYR   122      58.931  57.398  62.051  1.00  0.00           C  
ATOM   1639  HE2 TYR   122      59.963  57.435  62.368  1.00  0.00           H  
ATOM   1640  CD2 TYR   122      58.676  56.988  60.752  1.00  0.00           C  
ATOM   1641  HD2 TYR   122      59.456  56.638  60.091  1.00  0.00           H  
ATOM   1642  C   TYR   122      57.561  56.795  56.198  1.00  0.00           C  
ATOM   1643  O   TYR   122      56.568  56.960  55.499  1.00  0.00           O  
ATOM   1644  N   GLY   123      58.664  56.236  55.604  1.00  0.00           N  
ATOM   1645  H   GLY   123      58.587  55.971  54.632  1.00  0.00           H  
ATOM   1646  CA  GLY   123      59.877  55.662  56.188  1.00  0.00           C  
ATOM   1647  HA2 GLY   123      60.727  56.286  55.913  1.00  0.00           H  
ATOM   1648  HA3 GLY   123      59.851  55.586  57.275  1.00  0.00           H  
ATOM   1649  C   GLY   123      60.217  54.241  55.693  1.00  0.00           C  
ATOM   1650  O   GLY   123      59.420  53.574  55.068  1.00  0.00           O  
ATOM   1651  N   GLN   124      61.474  53.842  55.865  1.00  0.00           N  
ATOM   1652  H   GLN   124      62.219  54.452  56.171  1.00  0.00           H  
ATOM   1653  CA  GLN   124      61.947  52.519  55.487  1.00  0.00           C  
ATOM   1654  HA  GLN   124      61.133  51.850  55.207  1.00  0.00           H  
ATOM   1655  CB  GLN   124      62.820  52.592  54.216  1.00  0.00           C  
ATOM   1656  HB2 GLN   124      63.558  53.388  54.314  1.00  0.00           H  
ATOM   1657  HB3 GLN   124      63.435  51.695  54.144  1.00  0.00           H  
ATOM   1658  CG  GLN   124      61.894  52.874  52.996  1.00  0.00           C  
ATOM   1659  HG2 GLN   124      61.206  53.718  53.036  1.00  0.00           H  
ATOM   1660  HG3 GLN   124      62.606  53.151  52.218  1.00  0.00           H  
ATOM   1661  CD  GLN   124      61.052  51.685  52.511  1.00  0.00           C  
ATOM   1662  OE1 GLN   124      61.103  50.571  52.999  1.00  0.00           O  
ATOM   1663  NE2 GLN   124      60.135  51.901  51.602  1.00  0.00           N  
ATOM   1664 HE21 GLN   124      60.004  52.843  51.264  1.00  0.00           H  
ATOM   1665 HE22 GLN   124      59.550  51.222  51.135  1.00  0.00           H  
ATOM   1666  C   GLN   124      62.798  51.694  56.515  1.00  0.00           C  
ATOM   1667  O   GLN   124      63.963  52.066  56.704  1.00  0.00           O  
ATOM   1668  N   PRO   125      62.270  50.583  57.066  1.00  0.00           N  
ATOM   1669  CD  PRO   125      63.036  49.420  57.752  1.00  0.00           C  
ATOM   1670  HD2 PRO   125      63.274  49.700  58.778  1.00  0.00           H  
ATOM   1671  HD3 PRO   125      63.926  49.219  57.155  1.00  0.00           H  
ATOM   1672  CG  PRO   125      62.110  48.238  57.538  1.00  0.00           C  
ATOM   1673  HG2 PRO   125      62.303  47.543  58.355  1.00  0.00           H  
ATOM   1674  HG3 PRO   125      62.374  47.735  56.608  1.00  0.00           H  
ATOM   1675  CB  PRO   125      60.712  48.844  57.716  1.00  0.00           C  
ATOM   1676  HB2 PRO   125      60.482  48.955  58.776  1.00  0.00           H  
ATOM   1677  HB3 PRO   125      60.010  48.129  57.286  1.00  0.00           H  
ATOM   1678  CA  PRO   125      60.822  50.256  57.013  1.00  0.00           C  
ATOM   1679  HA  PRO   125      60.587  50.086  55.962  1.00  0.00           H  
ATOM   1680  C   PRO   125      59.876  51.256  57.660  1.00  0.00           C  
ATOM   1681  O   PRO   125      60.300  52.028  58.513  1.00  0.00           O  
ATOM   1682  N   GLN   126      58.611  51.181  57.185  1.00  0.00           N  
ATOM   1683  H   GLN   126      58.395  50.788  56.281  1.00  0.00           H  
ATOM   1684  CA  GLN   126      57.468  51.924  57.752  1.00  0.00           C  
ATOM   1685  HA  GLN   126      57.661  52.996  57.699  1.00  0.00           H  
ATOM   1686  CB  GLN   126      56.286  51.648  56.887  1.00  0.00           C  
ATOM   1687  HB2 GLN   126      56.423  52.066  55.890  1.00  0.00           H  
ATOM   1688  HB3 GLN   126      56.269  50.558  56.861  1.00  0.00           H  
ATOM   1689  CG  GLN   126      54.891  52.060  57.444  1.00  0.00           C  
ATOM   1690  HG2 GLN   126      54.074  51.710  56.813  1.00  0.00           H  
ATOM   1691  HG3 GLN   126      54.606  51.458  58.307  1.00  0.00           H  
ATOM   1692  CD  GLN   126      54.660  53.542  57.690  1.00  0.00           C  
ATOM   1693  OE1 GLN   126      55.580  54.313  57.448  1.00  0.00           O  
ATOM   1694  NE2 GLN   126      53.498  53.864  58.190  1.00  0.00           N  
ATOM   1695 HE21 GLN   126      52.954  53.056  58.456  1.00  0.00           H  
ATOM   1696 HE22 GLN   126      53.349  54.758  58.636  1.00  0.00           H  
ATOM   1697  C   GLN   126      57.162  51.674  59.231  1.00  0.00           C  
ATOM   1698  O   GLN   126      57.121  50.519  59.705  1.00  0.00           O  
ATOM   1699  N   SER   127      56.754  52.698  59.984  1.00  0.00           N  
ATOM   1700  H   SER   127      56.611  53.580  59.513  1.00  0.00           H  
ATOM   1701  CA  SER   127      56.440  52.621  61.449  1.00  0.00           C  
ATOM   1702  HA  SER   127      56.595  53.653  61.765  1.00  0.00           H  
ATOM   1703  CB  SER   127      54.954  52.456  61.647  1.00  0.00           C  
ATOM   1704  HB2 SER   127      54.780  51.410  61.393  1.00  0.00           H  
ATOM   1705  HB3 SER   127      54.692  52.515  62.703  1.00  0.00           H  
ATOM   1706  OG  SER   127      54.251  53.446  60.891  1.00  0.00           O  
ATOM   1707  HG  SER   127      54.407  54.315  61.267  1.00  0.00           H  
ATOM   1708  C   SER   127      57.547  51.924  62.283  1.00  0.00           C  
ATOM   1709  O   SER   127      57.260  50.939  63.012  1.00  0.00           O  
ATOM   1710  N   GLY   128      58.775  52.428  62.222  1.00  0.00           N  
ATOM   1711  H   GLY   128      58.891  53.205  61.587  1.00  0.00           H  
ATOM   1712  CA  GLY   128      60.045  51.837  62.682  1.00  0.00           C  
ATOM   1713  HA2 GLY   128      60.807  52.595  62.868  1.00  0.00           H  
ATOM   1714  HA3 GLY   128      59.902  51.321  63.632  1.00  0.00           H  
ATOM   1715  C   GLY   128      60.609  50.849  61.638  1.00  0.00           C  
ATOM   1716  O   GLY   128      59.868  50.203  60.922  1.00  0.00           O  
ATOM   1717  N   SER   129      61.876  50.701  61.285  1.00  0.00           N  
ATOM   1718  H   SER   129      62.021  50.076  60.505  1.00  0.00           H  
ATOM   1719  CA  SER   129      63.007  51.544  61.579  1.00  0.00           C  
ATOM   1720  HA  SER   129      63.909  51.139  61.122  1.00  0.00           H  
ATOM   1721  CB  SER   129      62.855  52.923  60.830  1.00  0.00           C  
ATOM   1722  HB2 SER   129      61.925  53.438  61.072  1.00  0.00           H  
ATOM   1723  HB3 SER   129      63.639  53.631  61.100  1.00  0.00           H  
ATOM   1724  OG  SER   129      63.083  52.667  59.424  1.00  0.00           O  
ATOM   1725  HG  SER   129      62.245  52.446  59.010  1.00  0.00           H  
ATOM   1726  C   SER   129      63.210  51.659  63.070  1.00  0.00           C  
ATOM   1727  O   SER   129      63.079  52.725  63.640  1.00  0.00           O  
ATOM   1728  N   TYR   130      63.527  50.534  63.805  1.00  0.00           N  
ATOM   1729  H   TYR   130      63.661  49.624  63.387  1.00  0.00           H  
ATOM   1730  CA  TYR   130      63.835  50.467  65.244  1.00  0.00           C  
ATOM   1731  HA  TYR   130      64.086  51.451  65.640  1.00  0.00           H  
ATOM   1732  CB  TYR   130      62.591  50.128  66.030  1.00  0.00           C  
ATOM   1733  HB2 TYR   130      62.300  49.099  65.817  1.00  0.00           H  
ATOM   1734  HB3 TYR   130      62.994  49.937  67.025  1.00  0.00           H  
ATOM   1735  CG  TYR   130      61.314  51.001  66.177  1.00  0.00           C  
ATOM   1736  CD1 TYR   130      60.050  50.482  65.984  1.00  0.00           C  
ATOM   1737  HD1 TYR   130      59.950  49.423  65.794  1.00  0.00           H  
ATOM   1738  CE1 TYR   130      58.921  51.303  66.102  1.00  0.00           C  
ATOM   1739  HE1 TYR   130      57.964  50.817  65.978  1.00  0.00           H  
ATOM   1740  CZ  TYR   130      59.025  52.556  66.667  1.00  0.00           C  
ATOM   1741  OH  TYR   130      57.918  53.298  66.947  1.00  0.00           O  
ATOM   1742  HH  TYR   130      58.115  53.844  67.711  1.00  0.00           H  
ATOM   1743  CE2 TYR   130      60.308  53.064  66.893  1.00  0.00           C  
ATOM   1744  HE2 TYR   130      60.516  54.052  67.277  1.00  0.00           H  
ATOM   1745  CD2 TYR   130      61.398  52.308  66.574  1.00  0.00           C  
ATOM   1746  HD2 TYR   130      62.360  52.756  66.773  1.00  0.00           H  
ATOM   1747  C   TYR   130      64.865  49.369  65.439  1.00  0.00           C  
ATOM   1748  O   TYR   130      64.821  48.430  64.640  1.00  0.00           O  
ATOM   1749  N   SER   131      65.874  49.376  66.341  1.00  0.00           N  
ATOM   1750  H   SER   131      66.485  48.573  66.403  1.00  0.00           H  
ATOM   1751  CA  SER   131      66.231  50.366  67.335  1.00  0.00           C  
ATOM   1752  HA  SER   131      67.114  50.016  67.870  1.00  0.00           H  
ATOM   1753  CB  SER   131      66.784  51.657  66.551  1.00  0.00           C  
ATOM   1754  HB2 SER   131      67.679  51.391  65.989  1.00  0.00           H  
ATOM   1755  HB3 SER   131      66.060  52.166  65.914  1.00  0.00           H  
ATOM   1756  OG  SER   131      67.206  52.637  67.438  1.00  0.00           O  
ATOM   1757  HG  SER   131      67.683  53.372  67.046  1.00  0.00           H  
ATOM   1758  C   SER   131      65.184  50.698  68.387  1.00  0.00           C  
ATOM   1759  O   SER   131      64.446  51.679  68.251  1.00  0.00           O  
ATOM   1760  N   GLN   132      65.120  49.953  69.470  1.00  0.00           N  
ATOM   1761  H   GLN   132      64.391  50.172  70.135  1.00  0.00           H  
ATOM   1762  CA  GLN   132      65.992  48.858  69.918  1.00  0.00           C  
ATOM   1763  HA  GLN   132      66.400  48.424  69.006  1.00  0.00           H  
ATOM   1764  CB  GLN   132      67.158  49.569  70.707  1.00  0.00           C  
ATOM   1765  HB2 GLN   132      67.864  48.772  70.940  1.00  0.00           H  
ATOM   1766  HB3 GLN   132      67.548  50.374  70.084  1.00  0.00           H  
ATOM   1767  CG  GLN   132      66.650  50.245  71.968  1.00  0.00           C  
ATOM   1768  HG2 GLN   132      66.072  51.129  71.700  1.00  0.00           H  
ATOM   1769  HG3 GLN   132      65.888  49.726  72.550  1.00  0.00           H  
ATOM   1770  CD  GLN   132      67.761  50.664  72.934  1.00  0.00           C  
ATOM   1771  OE1 GLN   132      68.934  50.733  72.620  1.00  0.00           O  
ATOM   1772  NE2 GLN   132      67.393  51.014  74.191  1.00  0.00           N  
ATOM   1773 HE21 GLN   132      66.412  51.144  74.393  1.00  0.00           H  
ATOM   1774 HE22 GLN   132      68.001  51.422  74.887  1.00  0.00           H  
ATOM   1775  C   GLN   132      65.252  47.775  70.706  1.00  0.00           C  
ATOM   1776  O   GLN   132      64.197  48.159  71.287  1.00  0.00           O  
ATOM   1777  N   GLN   133      65.694  46.503  70.806  1.00  0.00           N  
ATOM   1778  H   GLN   133      66.559  46.398  70.297  1.00  0.00           H  
ATOM   1779  CA  GLN   133      64.906  45.351  71.327  1.00  0.00           C  
ATOM   1780  HA  GLN   133      65.323  44.514  70.767  1.00  0.00           H  
ATOM   1781  CB  GLN   133      65.179  45.158  72.788  1.00  0.00           C  
ATOM   1782  HB2 GLN   133      64.934  46.026  73.401  1.00  0.00           H  
ATOM   1783  HB3 GLN   133      64.602  44.355  73.246  1.00  0.00           H  
ATOM   1784  CG  GLN   133      66.697  44.793  72.864  1.00  0.00           C  
ATOM   1785  HG2 GLN   133      66.954  44.039  72.120  1.00  0.00           H  
ATOM   1786  HG3 GLN   133      67.293  45.698  72.746  1.00  0.00           H  
ATOM   1787  CD  GLN   133      66.999  44.181  74.232  1.00  0.00           C  
ATOM   1788  OE1 GLN   133      66.255  44.248  75.188  1.00  0.00           O  
ATOM   1789  NE2 GLN   133      68.112  43.443  74.365  1.00  0.00           N  
ATOM   1790 HE21 GLN   133      68.797  43.477  73.623  1.00  0.00           H  
ATOM   1791 HE22 GLN   133      68.335  43.019  75.255  1.00  0.00           H  
ATOM   1792  C   GLN   133      63.381  45.371  70.988  1.00  0.00           C  
ATOM   1793  O   GLN   133      62.525  45.466  71.894  1.00  0.00           O  
ATOM   1794  N   PRO   134      63.016  45.073  69.771  1.00  0.00           N  
ATOM   1795  CD  PRO   134      61.652  44.605  69.484  1.00  0.00           C  
ATOM   1796  HD2 PRO   134      60.921  45.292  69.909  1.00  0.00           H  
ATOM   1797  HD3 PRO   134      61.528  43.627  69.948  1.00  0.00           H  
ATOM   1798  CG  PRO   134      61.509  44.370  68.021  1.00  0.00           C  
ATOM   1799  HG2 PRO   134      61.279  45.307  67.514  1.00  0.00           H  
ATOM   1800  HG3 PRO   134      60.741  43.601  67.937  1.00  0.00           H  
ATOM   1801  CB  PRO   134      62.907  43.838  67.689  1.00  0.00           C  
ATOM   1802  HB2 PRO   134      63.103  43.972  66.625  1.00  0.00           H  
ATOM   1803  HB3 PRO   134      62.975  42.806  68.032  1.00  0.00           H  
ATOM   1804  CA  PRO   134      63.800  44.775  68.613  1.00  0.00           C  
ATOM   1805  HA  PRO   134      64.646  44.159  68.918  1.00  0.00           H  
ATOM   1806  C   PRO   134      64.238  46.142  67.983  1.00  0.00           C  
ATOM   1807  O   PRO   134      63.626  47.130  68.299  1.00  0.00           O  
ATOM   1808  N   SER   135      65.240  46.252  67.048  1.00  0.00           N  
ATOM   1809  H   SER   135      65.445  47.190  66.734  1.00  0.00           H  
ATOM   1810  CA  SER   135      66.132  45.206  66.660  1.00  0.00           C  
ATOM   1811  HA  SER   135      65.637  44.344  66.212  1.00  0.00           H  
ATOM   1812  CB  SER   135      66.927  45.830  65.507  1.00  0.00           C  
ATOM   1813  HB2 SER   135      67.640  45.096  65.132  1.00  0.00           H  
ATOM   1814  HB3 SER   135      66.274  46.197  64.715  1.00  0.00           H  
ATOM   1815  OG  SER   135      67.717  46.873  66.005  1.00  0.00           O  
ATOM   1816  HG  SER   135      68.369  46.969  65.306  1.00  0.00           H  
ATOM   1817  C   SER   135      67.057  44.665  67.731  1.00  0.00           C  
ATOM   1818  O   SER   135      67.358  45.309  68.727  1.00  0.00           O  
ATOM   1819  N   TYR   136      67.708  43.505  67.545  1.00  0.00           N  
ATOM   1820  H   TYR   136      67.437  42.976  66.729  1.00  0.00           H  
ATOM   1821  CA  TYR   136      68.760  42.860  68.450  1.00  0.00           C  
ATOM   1822  HA  TYR   136      68.848  43.422  69.379  1.00  0.00           H  
ATOM   1823  CB  TYR   136      68.295  41.457  68.864  1.00  0.00           C  
ATOM   1824  HB2 TYR   136      68.368  40.826  67.978  1.00  0.00           H  
ATOM   1825  HB3 TYR   136      68.952  41.054  69.634  1.00  0.00           H  
ATOM   1826  CG  TYR   136      66.852  41.384  69.354  1.00  0.00           C  
ATOM   1827  CD1 TYR   136      66.566  41.676  70.662  1.00  0.00           C  
ATOM   1828  HD1 TYR   136      67.343  42.075  71.297  1.00  0.00           H  
ATOM   1829  CE1 TYR   136      65.230  41.638  71.109  1.00  0.00           C  
ATOM   1830  HE1 TYR   136      65.022  41.885  72.140  1.00  0.00           H  
ATOM   1831  CZ  TYR   136      64.216  41.278  70.139  1.00  0.00           C  
ATOM   1832  OH  TYR   136      62.930  41.356  70.506  1.00  0.00           O  
ATOM   1833  HH  TYR   136      62.817  41.426  71.457  1.00  0.00           H  
ATOM   1834  CE2 TYR   136      64.560  40.849  68.873  1.00  0.00           C  
ATOM   1835  HE2 TYR   136      63.814  40.439  68.209  1.00  0.00           H  
ATOM   1836  CD2 TYR   136      65.908  40.965  68.457  1.00  0.00           C  
ATOM   1837  HD2 TYR   136      66.151  40.600  67.470  1.00  0.00           H  
ATOM   1838  C   TYR   136      70.163  42.756  67.846  1.00  0.00           C  
ATOM   1839  O   TYR   136      70.715  41.694  67.534  1.00  0.00           O  
ATOM   1840  N   GLY   137      70.838  43.883  67.499  1.00  0.00           N  
ATOM   1841  H   GLY   137      71.788  43.649  67.249  1.00  0.00           H  
ATOM   1842  CA  GLY   137      70.539  45.281  67.776  1.00  0.00           C  
ATOM   1843  HA2 GLY   137      71.098  45.923  67.096  1.00  0.00           H  
ATOM   1844  HA3 GLY   137      69.475  45.435  67.592  1.00  0.00           H  
ATOM   1845  C   GLY   137      70.738  45.726  69.275  1.00  0.00           C  
ATOM   1846  O   GLY   137      70.948  44.919  70.162  1.00  0.00           O  
ATOM   1847  N   GLY   138      70.528  47.031  69.564  1.00  0.00           N  
ATOM   1848  H   GLY   138      70.372  47.626  68.763  1.00  0.00           H  
ATOM   1849  CA  GLY   138      70.441  47.602  70.959  1.00  0.00           C  
ATOM   1850  HA2 GLY   138      70.058  48.622  70.937  1.00  0.00           H  
ATOM   1851  HA3 GLY   138      69.780  46.986  71.569  1.00  0.00           H  
ATOM   1852  C   GLY   138      71.870  47.616  71.628  1.00  0.00           C  
ATOM   1853  O   GLY   138      72.823  47.391  70.941  1.00  0.00           O  
ATOM   1854  N   GLN   139      71.897  47.711  72.942  1.00  0.00           N  
ATOM   1855  H   GLN   139      72.829  47.523  73.283  1.00  0.00           H  
ATOM   1856  CA  GLN   139      70.825  48.074  73.894  1.00  0.00           C  
ATOM   1857  HA  GLN   139      69.982  48.450  73.315  1.00  0.00           H  
ATOM   1858  CB  GLN   139      70.248  46.853  74.564  1.00  0.00           C  
ATOM   1859  HB2 GLN   139      69.786  46.214  73.812  1.00  0.00           H  
ATOM   1860  HB3 GLN   139      71.119  46.312  74.935  1.00  0.00           H  
ATOM   1861  CG  GLN   139      69.284  47.029  75.713  1.00  0.00           C  
ATOM   1862  HG2 GLN   139      68.990  46.026  76.024  1.00  0.00           H  
ATOM   1863  HG3 GLN   139      69.839  47.482  76.535  1.00  0.00           H  
ATOM   1864  CD  GLN   139      68.077  47.854  75.543  1.00  0.00           C  
ATOM   1865  OE1 GLN   139      67.434  47.779  74.525  1.00  0.00           O  
ATOM   1866  NE2 GLN   139      67.639  48.703  76.470  1.00  0.00           N  
ATOM   1867 HE21 GLN   139      68.084  48.808  77.370  1.00  0.00           H  
ATOM   1868 HE22 GLN   139      66.689  48.991  76.283  1.00  0.00           H  
ATOM   1869  C   GLN   139      71.218  49.085  74.894  1.00  0.00           C  
ATOM   1870  O   GLN   139      72.158  48.844  75.582  1.00  0.00           O  
ATOM   1871  N   GLN   140      70.472  50.179  74.988  1.00  0.00           N  
ATOM   1872  H   GLN   140      69.670  50.225  74.375  1.00  0.00           H  
ATOM   1873  CA  GLN   140      70.881  51.390  75.666  1.00  0.00           C  
ATOM   1874  HA  GLN   140      71.808  51.170  76.194  1.00  0.00           H  
ATOM   1875  CB  GLN   140      71.276  52.571  74.674  1.00  0.00           C  
ATOM   1876  HB2 GLN   140      70.427  52.752  74.016  1.00  0.00           H  
ATOM   1877  HB3 GLN   140      71.352  53.440  75.328  1.00  0.00           H  
ATOM   1878  CG  GLN   140      72.619  52.447  73.979  1.00  0.00           C  
ATOM   1879  HG2 GLN   140      73.367  52.022  74.648  1.00  0.00           H  
ATOM   1880  HG3 GLN   140      72.431  51.833  73.098  1.00  0.00           H  
ATOM   1881  CD  GLN   140      73.162  53.819  73.474  1.00  0.00           C  
ATOM   1882  OE1 GLN   140      72.626  54.926  73.699  1.00  0.00           O  
ATOM   1883  NE2 GLN   140      74.360  53.858  72.863  1.00  0.00           N  
ATOM   1884 HE21 GLN   140      74.888  53.007  72.733  1.00  0.00           H  
ATOM   1885 HE22 GLN   140      74.592  54.814  72.637  1.00  0.00           H  
ATOM   1886  C   GLN   140      69.875  51.916  76.712  1.00  0.00           C  
ATOM   1887  O   GLN   140      68.623  51.914  76.530  1.00  0.00           O  
ATOM   1888  N   GLN   141      70.395  52.370  77.863  1.00  0.00           N  
ATOM   1889  H   GLN   141      71.401  52.409  77.794  1.00  0.00           H  
ATOM   1890  CA  GLN   141      69.734  53.085  78.949  1.00  0.00           C  
ATOM   1891  HA  GLN   141      68.998  53.673  78.401  1.00  0.00           H  
ATOM   1892  CB  GLN   141      68.941  52.191  79.860  1.00  0.00           C  
ATOM   1893  HB2 GLN   141      68.476  52.714  80.696  1.00  0.00           H  
ATOM   1894  HB3 GLN   141      68.126  51.946  79.179  1.00  0.00           H  
ATOM   1895  CG  GLN   141      69.652  50.879  80.395  1.00  0.00           C  
ATOM   1896  HG2 GLN   141      70.643  51.042  80.820  1.00  0.00           H  
ATOM   1897  HG3 GLN   141      68.976  50.552  81.185  1.00  0.00           H  
ATOM   1898  CD  GLN   141      69.812  49.751  79.384  1.00  0.00           C  
ATOM   1899  OE1 GLN   141      68.844  49.133  78.875  1.00  0.00           O  
ATOM   1900  NE2 GLN   141      70.997  49.377  79.067  1.00  0.00           N  
ATOM   1901 HE21 GLN   141      71.776  49.689  79.630  1.00  0.00           H  
ATOM   1902 HE22 GLN   141      71.144  48.526  78.544  1.00  0.00           H  
ATOM   1903  C   GLN   141      70.720  54.031  79.849  1.00  0.00           C  
ATOM   1904  O   GLN   141      71.729  53.553  80.338  1.00  0.00           O  
ATOM   1905  N   SER   142      70.554  55.381  79.903  1.00  0.00           N  
ATOM   1906  H   SER   142      71.144  55.864  80.566  1.00  0.00           H  
ATOM   1907  CA  SER   142      69.780  56.272  78.991  1.00  0.00           C  
ATOM   1908  HA  SER   142      69.929  57.285  79.367  1.00  0.00           H  
ATOM   1909  CB  SER   142      70.211  56.216  77.543  1.00  0.00           C  
ATOM   1910  HB2 SER   142      70.156  55.165  77.258  1.00  0.00           H  
ATOM   1911  HB3 SER   142      69.507  56.774  76.925  1.00  0.00           H  
ATOM   1912  OG  SER   142      71.542  56.757  77.472  1.00  0.00           O  
ATOM   1913  HG  SER   142      71.502  57.681  77.214  1.00  0.00           H  
ATOM   1914  C   SER   142      68.285  56.140  79.225  1.00  0.00           C  
ATOM   1915  O   SER   142      67.569  56.149  78.182  1.00  0.00           O  
ATOM   1916  N   TYR   143      67.776  55.777  80.411  1.00  0.00           N  
ATOM   1917  H   TYR   143      68.390  55.935  81.198  1.00  0.00           H  
ATOM   1918  CA  TYR   143      66.364  55.466  80.638  1.00  0.00           C  
ATOM   1919  HA  TYR   143      66.134  54.619  79.991  1.00  0.00           H  
ATOM   1920  CB  TYR   143      66.192  55.102  82.158  1.00  0.00           C  
ATOM   1921  HB2 TYR   143      65.999  56.041  82.676  1.00  0.00           H  
ATOM   1922  HB3 TYR   143      65.312  54.464  82.238  1.00  0.00           H  
ATOM   1923  CG  TYR   143      67.322  54.396  82.798  1.00  0.00           C  
ATOM   1924  CD1 TYR   143      67.309  52.955  83.014  1.00  0.00           C  
ATOM   1925  HD1 TYR   143      66.369  52.458  82.820  1.00  0.00           H  
ATOM   1926  CE1 TYR   143      68.482  52.270  83.383  1.00  0.00           C  
ATOM   1927  HE1 TYR   143      68.494  51.193  83.465  1.00  0.00           H  
ATOM   1928  CZ  TYR   143      69.702  53.020  83.613  1.00  0.00           C  
ATOM   1929  OH  TYR   143      70.843  52.340  83.813  1.00  0.00           O  
ATOM   1930  HH  TYR   143      71.519  52.891  84.215  1.00  0.00           H  
ATOM   1931  CE2 TYR   143      69.664  54.400  83.470  1.00  0.00           C  
ATOM   1932  HE2 TYR   143      70.610  54.915  83.391  1.00  0.00           H  
ATOM   1933  CD2 TYR   143      68.453  55.067  83.145  1.00  0.00           C  
ATOM   1934  HD2 TYR   143      68.499  56.145  83.101  1.00  0.00           H  
ATOM   1935  C   TYR   143      65.300  56.460  80.210  1.00  0.00           C  
ATOM   1936  O   TYR   143      64.209  56.097  79.741  1.00  0.00           O  
ATOM   1937  N   GLY   144      65.670  57.757  80.275  1.00  0.00           N  
ATOM   1938  H   GLY   144      66.669  57.839  80.402  1.00  0.00           H  
ATOM   1939  CA  GLY   144      64.714  58.796  79.855  1.00  0.00           C  
ATOM   1940  HA2 GLY   144      64.628  58.729  78.771  1.00  0.00           H  
ATOM   1941  HA3 GLY   144      63.768  58.685  80.385  1.00  0.00           H  
ATOM   1942  C   GLY   144      65.217  60.139  80.210  1.00  0.00           C  
ATOM   1943  O   GLY   144      65.871  60.251  81.228  1.00  0.00           O  
ATOM   1944  N   GLN   145      64.850  61.144  79.428  1.00  0.00           N  
ATOM   1945  H   GLN   145      64.307  60.933  78.603  1.00  0.00           H  
ATOM   1946  CA  GLN   145      65.288  62.552  79.611  1.00  0.00           C  
ATOM   1947  HA  GLN   145      65.139  62.836  80.653  1.00  0.00           H  
ATOM   1948  CB  GLN   145      66.790  62.733  79.139  1.00  0.00           C  
ATOM   1949  HB2 GLN   145      67.406  62.064  79.739  1.00  0.00           H  
ATOM   1950  HB3 GLN   145      66.911  62.419  78.102  1.00  0.00           H  
ATOM   1951  CG  GLN   145      67.397  64.143  79.174  1.00  0.00           C  
ATOM   1952  HG2 GLN   145      68.296  64.173  78.559  1.00  0.00           H  
ATOM   1953  HG3 GLN   145      66.704  64.883  78.774  1.00  0.00           H  
ATOM   1954  CD  GLN   145      67.666  64.653  80.600  1.00  0.00           C  
ATOM   1955  OE1 GLN   145      66.973  64.440  81.551  1.00  0.00           O  
ATOM   1956  NE2 GLN   145      68.661  65.456  80.815  1.00  0.00           N  
ATOM   1957 HE21 GLN   145      68.770  65.794  81.761  1.00  0.00           H  
ATOM   1958 HE22 GLN   145      69.189  65.832  80.041  1.00  0.00           H  
ATOM   1959  C   GLN   145      64.339  63.504  78.846  1.00  0.00           C  
ATOM   1960  O   GLN   145      64.498  63.873  77.689  1.00  0.00           O  
ATOM   1961  N   GLN   146      63.202  63.862  79.503  1.00  0.00           N  
ATOM   1962  H   GLN   146      63.162  63.455  80.427  1.00  0.00           H  
ATOM   1963  CA  GLN   146      62.157  64.779  78.955  1.00  0.00           C  
ATOM   1964  HA  GLN   146      62.605  65.474  78.246  1.00  0.00           H  
ATOM   1965  CB  GLN   146      60.987  64.017  78.431  1.00  0.00           C  
ATOM   1966  HB2 GLN   146      61.430  63.359  77.684  1.00  0.00           H  
ATOM   1967  HB3 GLN   146      60.705  63.455  79.322  1.00  0.00           H  
ATOM   1968  CG  GLN   146      59.824  64.780  77.816  1.00  0.00           C  
ATOM   1969  HG2 GLN   146      59.028  64.048  77.680  1.00  0.00           H  
ATOM   1970  HG3 GLN   146      59.530  65.586  78.489  1.00  0.00           H  
ATOM   1971  CD  GLN   146      60.087  65.275  76.395  1.00  0.00           C  
ATOM   1972  OE1 GLN   146      60.937  64.779  75.652  1.00  0.00           O  
ATOM   1973  NE2 GLN   146      59.348  66.256  75.932  1.00  0.00           N  
ATOM   1974 HE21 GLN   146      58.678  66.693  76.550  1.00  0.00           H  
ATOM   1975 HE22 GLN   146      59.599  66.809  75.125  1.00  0.00           H  
ATOM   1976  C   GLN   146      61.694  65.598  80.172  1.00  0.00           C  
ATOM   1977  O   GLN   146      61.291  65.006  81.210  1.00  0.00           O  
ATOM   1978  N   GLN   147      61.777  66.907  79.954  1.00  0.00           N  
ATOM   1979  H   GLN   147      61.880  67.223  79.000  1.00  0.00           H  
ATOM   1980  CA  GLN   147      61.610  68.040  80.876  1.00  0.00           C  
ATOM   1981  HA  GLN   147      61.665  67.585  81.865  1.00  0.00           H  
ATOM   1982  CB  GLN   147      62.682  69.155  80.612  1.00  0.00           C  
ATOM   1983  HB2 GLN   147      63.666  68.695  80.522  1.00  0.00           H  
ATOM   1984  HB3 GLN   147      62.443  69.507  79.608  1.00  0.00           H  
ATOM   1985  CG  GLN   147      62.776  70.298  81.583  1.00  0.00           C  
ATOM   1986  HG2 GLN   147      63.612  70.903  81.232  1.00  0.00           H  
ATOM   1987  HG3 GLN   147      61.901  70.948  81.592  1.00  0.00           H  
ATOM   1988  CD  GLN   147      62.868  69.859  83.009  1.00  0.00           C  
ATOM   1989  OE1 GLN   147      62.202  70.344  83.880  1.00  0.00           O  
ATOM   1990  NE2 GLN   147      63.743  68.917  83.360  1.00  0.00           N  
ATOM   1991 HE21 GLN   147      64.328  68.388  82.729  1.00  0.00           H  
ATOM   1992 HE22 GLN   147      63.748  68.430  84.245  1.00  0.00           H  
ATOM   1993  C   GLN   147      60.228  68.587  80.608  1.00  0.00           C  
ATOM   1994  O   GLN   147      59.896  68.980  79.523  1.00  0.00           O  
ATOM   1995  N   SER   148      59.388  68.569  81.588  1.00  0.00           N  
ATOM   1996  H   SER   148      59.700  68.121  82.438  1.00  0.00           H  
ATOM   1997  CA  SER   148      57.956  68.890  81.622  1.00  0.00           C  
ATOM   1998  HA  SER   148      57.412  68.209  80.967  1.00  0.00           H  
ATOM   1999  CB  SER   148      57.417  68.618  83.084  1.00  0.00           C  
ATOM   2000  HB2 SER   148      57.530  67.544  83.233  1.00  0.00           H  
ATOM   2001  HB3 SER   148      58.043  69.099  83.836  1.00  0.00           H  
ATOM   2002  OG  SER   148      56.055  69.049  83.197  1.00  0.00           O  
ATOM   2003  HG  SER   148      55.817  69.479  84.022  1.00  0.00           H  
ATOM   2004  C   SER   148      57.718  70.377  81.097  1.00  0.00           C  
ATOM   2005  O   SER   148      58.519  71.283  81.249  1.00  0.00           O  
ATOM   2006  N   TYR   149      56.495  70.535  80.485  1.00  0.00           N  
ATOM   2007  H   TYR   149      55.859  69.756  80.391  1.00  0.00           H  
ATOM   2008  CA  TYR   149      56.053  71.779  79.752  1.00  0.00           C  
ATOM   2009  HA  TYR   149      56.790  72.100  79.016  1.00  0.00           H  
ATOM   2010  CB  TYR   149      54.790  71.500  78.983  1.00  0.00           C  
ATOM   2011  HB2 TYR   149      54.991  70.702  78.268  1.00  0.00           H  
ATOM   2012  HB3 TYR   149      54.125  71.137  79.767  1.00  0.00           H  
ATOM   2013  CG  TYR   149      54.112  72.679  78.285  1.00  0.00           C  
ATOM   2014  CD1 TYR   149      52.812  73.027  78.643  1.00  0.00           C  
ATOM   2015  HD1 TYR   149      52.386  72.495  79.480  1.00  0.00           H  
ATOM   2016  CE1 TYR   149      52.030  74.000  77.891  1.00  0.00           C  
ATOM   2017  HE1 TYR   149      50.990  74.101  78.166  1.00  0.00           H  
ATOM   2018  CZ  TYR   149      52.482  74.525  76.658  1.00  0.00           C  
ATOM   2019  OH  TYR   149      51.741  75.431  75.932  1.00  0.00           O  
ATOM   2020  HH  TYR   149      50.899  75.511  76.386  1.00  0.00           H  
ATOM   2021  CE2 TYR   149      53.766  74.085  76.319  1.00  0.00           C  
ATOM   2022  HE2 TYR   149      54.211  74.498  75.426  1.00  0.00           H  
ATOM   2023  CD2 TYR   149      54.544  73.228  77.070  1.00  0.00           C  
ATOM   2024  HD2 TYR   149      55.562  72.970  76.816  1.00  0.00           H  
ATOM   2025  C   TYR   149      55.974  72.962  80.685  1.00  0.00           C  
ATOM   2026  O   TYR   149      55.568  72.813  81.833  1.00  0.00           O  
ATOM   2027  N   ASN   150      56.453  74.107  80.182  1.00  0.00           N  
ATOM   2028  H   ASN   150      56.791  74.054  79.232  1.00  0.00           H  
ATOM   2029  CA  ASN   150      56.493  75.412  80.838  1.00  0.00           C  
ATOM   2030  HA  ASN   150      55.711  75.356  81.595  1.00  0.00           H  
ATOM   2031  CB  ASN   150      57.793  75.437  81.690  1.00  0.00           C  
ATOM   2032  HB2 ASN   150      57.790  74.495  82.238  1.00  0.00           H  
ATOM   2033  HB3 ASN   150      58.602  75.360  80.963  1.00  0.00           H  
ATOM   2034  CG  ASN   150      58.007  76.661  82.574  1.00  0.00           C  
ATOM   2035  OD1 ASN   150      57.079  77.475  82.664  1.00  0.00           O  
ATOM   2036  ND2 ASN   150      59.160  76.994  83.156  1.00  0.00           N  
ATOM   2037 HD21 ASN   150      59.273  77.923  83.536  1.00  0.00           H  
ATOM   2038 HD22 ASN   150      59.982  76.449  82.934  1.00  0.00           H  
ATOM   2039  C   ASN   150      56.200  76.621  79.899  1.00  0.00           C  
ATOM   2040  O   ASN   150      57.150  77.291  79.456  1.00  0.00           O  
ATOM   2041  N   PRO   151      54.907  76.942  79.545  1.00  0.00           N  
ATOM   2042  CD  PRO   151      53.737  76.236  79.971  1.00  0.00           C  
ATOM   2043  HD2 PRO   151      53.812  75.970  81.025  1.00  0.00           H  
ATOM   2044  HD3 PRO   151      53.620  75.318  79.395  1.00  0.00           H  
ATOM   2045  CG  PRO   151      52.555  77.224  79.739  1.00  0.00           C  
ATOM   2046  HG2 PRO   151      52.322  77.892  80.568  1.00  0.00           H  
ATOM   2047  HG3 PRO   151      51.645  76.677  79.492  1.00  0.00           H  
ATOM   2048  CB  PRO   151      53.046  78.054  78.573  1.00  0.00           C  
ATOM   2049  HB2 PRO   151      52.633  79.061  78.515  1.00  0.00           H  
ATOM   2050  HB3 PRO   151      52.891  77.525  77.632  1.00  0.00           H  
ATOM   2051  CA  PRO   151      54.573  78.194  78.808  1.00  0.00           C  
ATOM   2052  HA  PRO   151      55.010  78.115  77.812  1.00  0.00           H  
ATOM   2053  C   PRO   151      54.874  79.471  79.569  1.00  0.00           C  
ATOM   2054  O   PRO   151      55.196  79.449  80.774  1.00  0.00           O  
ATOM   2055  N   PRO   152      54.782  80.700  79.012  1.00  0.00           N  
ATOM   2056  CD  PRO   152      54.539  80.892  77.585  1.00  0.00           C  
ATOM   2057  HD2 PRO   152      53.515  80.801  77.223  1.00  0.00           H  
ATOM   2058  HD3 PRO   152      55.243  80.361  76.944  1.00  0.00           H  
ATOM   2059  CG  PRO   152      54.791  82.346  77.382  1.00  0.00           C  
ATOM   2060  HG2 PRO   152      53.847  82.880  77.495  1.00  0.00           H  
ATOM   2061  HG3 PRO   152      55.185  82.591  76.395  1.00  0.00           H  
ATOM   2062  CB  PRO   152      55.644  82.766  78.545  1.00  0.00           C  
ATOM   2063  HB2 PRO   152      55.661  83.837  78.750  1.00  0.00           H  
ATOM   2064  HB3 PRO   152      56.644  82.391  78.327  1.00  0.00           H  
ATOM   2065  CA  PRO   152      55.239  81.878  79.752  1.00  0.00           C  
ATOM   2066  HA  PRO   152      56.165  81.728  80.306  1.00  0.00           H  
ATOM   2067  C   PRO   152      54.167  82.544  80.649  1.00  0.00           C  
ATOM   2068  O   PRO   152      53.556  83.565  80.265  1.00  0.00           O  
ATOM   2069  N   GLN   153      53.817  81.829  81.759  1.00  0.00           N  
ATOM   2070  H   GLN   153      54.292  80.938  81.755  1.00  0.00           H  
ATOM   2071  CA  GLN   153      52.890  82.254  82.870  1.00  0.00           C  
ATOM   2072  HA  GLN   153      52.859  83.341  82.940  1.00  0.00           H  
ATOM   2073  CB  GLN   153      51.470  81.720  82.663  1.00  0.00           C  
ATOM   2074  HB2 GLN   153      50.939  82.036  83.560  1.00  0.00           H  
ATOM   2075  HB3 GLN   153      51.029  82.226  81.804  1.00  0.00           H  
ATOM   2076  CG  GLN   153      51.405  80.146  82.492  1.00  0.00           C  
ATOM   2077  HG2 GLN   153      51.815  79.860  81.523  1.00  0.00           H  
ATOM   2078  HG3 GLN   153      51.940  79.759  83.359  1.00  0.00           H  
ATOM   2079  CD  GLN   153      50.100  79.512  82.406  1.00  0.00           C  
ATOM   2080  OE1 GLN   153      49.050  80.123  82.400  1.00  0.00           O  
ATOM   2081  NE2 GLN   153      50.128  78.223  82.441  1.00  0.00           N  
ATOM   2082 HE21 GLN   153      51.003  77.737  82.577  1.00  0.00           H  
ATOM   2083 HE22 GLN   153      49.267  77.709  82.325  1.00  0.00           H  
ATOM   2084  C   GLN   153      53.415  81.754  84.199  1.00  0.00           C  
ATOM   2085  O   GLN   153      54.050  80.703  84.290  1.00  0.00           O  
ATOM   2086  N   GLY   154      53.126  82.513  85.287  1.00  0.00           N  
ATOM   2087  H   GLY   154      52.596  83.363  85.165  1.00  0.00           H  
ATOM   2088  CA  GLY   154      53.610  82.394  86.637  1.00  0.00           C  
ATOM   2089  HA2 GLY   154      52.872  82.748  87.357  1.00  0.00           H  
ATOM   2090  HA3 GLY   154      53.818  81.337  86.808  1.00  0.00           H  
ATOM   2091  C   GLY   154      54.871  83.227  86.969  1.00  0.00           C  
ATOM   2092  O   GLY   154      54.838  84.440  86.721  1.00  0.00           O  
ATOM   2093  N   TYR   155      55.909  82.641  87.581  1.00  0.00           N  
ATOM   2094  H   TYR   155      55.864  81.672  87.864  1.00  0.00           H  
ATOM   2095  CA  TYR   155      57.201  83.316  87.741  1.00  0.00           C  
ATOM   2096  HA  TYR   155      57.109  84.077  88.515  1.00  0.00           H  
ATOM   2097  CB  TYR   155      58.248  82.332  88.287  1.00  0.00           C  
ATOM   2098  HB2 TYR   155      58.534  81.676  87.464  1.00  0.00           H  
ATOM   2099  HB3 TYR   155      59.141  82.906  88.532  1.00  0.00           H  
ATOM   2100  CG  TYR   155      57.990  81.477  89.498  1.00  0.00           C  
ATOM   2101  CD1 TYR   155      57.560  81.989  90.758  1.00  0.00           C  
ATOM   2102  HD1 TYR   155      57.274  83.024  90.881  1.00  0.00           H  
ATOM   2103  CE1 TYR   155      57.480  81.155  91.913  1.00  0.00           C  
ATOM   2104  HE1 TYR   155      57.265  81.516  92.908  1.00  0.00           H  
ATOM   2105  CZ  TYR   155      57.878  79.779  91.779  1.00  0.00           C  
ATOM   2106  OH  TYR   155      57.725  78.943  92.872  1.00  0.00           O  
ATOM   2107  HH  TYR   155      57.576  79.428  93.687  1.00  0.00           H  
ATOM   2108  CE2 TYR   155      58.326  79.266  90.543  1.00  0.00           C  
ATOM   2109  HE2 TYR   155      58.535  78.211  90.447  1.00  0.00           H  
ATOM   2110  CD2 TYR   155      58.433  80.113  89.421  1.00  0.00           C  
ATOM   2111  HD2 TYR   155      58.832  79.779  88.475  1.00  0.00           H  
ATOM   2112  C   TYR   155      57.787  83.971  86.476  1.00  0.00           C  
ATOM   2113  O   TYR   155      57.768  83.370  85.353  1.00  0.00           O  
ATOM   2114  N   GLY   156      58.318  85.176  86.488  1.00  0.00           N  
ATOM   2115  H   GLY   156      58.481  85.584  85.579  1.00  0.00           H  
ATOM   2116  CA  GLY   156      58.598  85.934  87.750  1.00  0.00           C  
ATOM   2117  HA2 GLY   156      58.960  85.234  88.504  1.00  0.00           H  
ATOM   2118  HA3 GLY   156      59.396  86.653  87.563  1.00  0.00           H  
ATOM   2119  C   GLY   156      57.433  86.683  88.329  1.00  0.00           C  
ATOM   2120  O   GLY   156      56.415  86.662  87.710  1.00  0.00           O  
ATOM   2121  N   GLN   157      57.622  87.306  89.476  1.00  0.00           N  
ATOM   2122  H   GLN   157      58.521  87.324  89.936  1.00  0.00           H  
ATOM   2123  CA  GLN   157      56.529  87.924  90.221  1.00  0.00           C  
ATOM   2124  HA  GLN   157      55.688  88.212  89.589  1.00  0.00           H  
ATOM   2125  CB  GLN   157      56.015  86.849  91.236  1.00  0.00           C  
ATOM   2126  HB2 GLN   157      55.432  87.323  92.026  1.00  0.00           H  
ATOM   2127  HB3 GLN   157      55.451  86.100  90.680  1.00  0.00           H  
ATOM   2128  CG  GLN   157      57.196  86.031  91.868  1.00  0.00           C  
ATOM   2129  HG2 GLN   157      57.569  85.355  91.098  1.00  0.00           H  
ATOM   2130  HG3 GLN   157      58.044  86.638  92.184  1.00  0.00           H  
ATOM   2131  CD  GLN   157      56.863  85.243  93.153  1.00  0.00           C  
ATOM   2132  OE1 GLN   157      55.827  85.382  93.741  1.00  0.00           O  
ATOM   2133  NE2 GLN   157      57.760  84.387  93.529  1.00  0.00           N  
ATOM   2134 HE21 GLN   157      58.629  84.298  93.023  1.00  0.00           H  
ATOM   2135 HE22 GLN   157      57.704  83.972  94.448  1.00  0.00           H  
ATOM   2136  C   GLN   157      56.934  89.230  90.927  1.00  0.00           C  
ATOM   2137  O   GLN   157      57.991  89.287  91.512  1.00  0.00           O  
ATOM   2138  N   GLN   158      56.147  90.313  90.943  1.00  0.00           N  
ATOM   2139  H   GLN   158      56.673  91.007  91.454  1.00  0.00           H  
ATOM   2140  CA  GLN   158      54.973  90.777  90.158  1.00  0.00           C  
ATOM   2141  HA  GLN   158      54.189  90.020  90.184  1.00  0.00           H  
ATOM   2142  CB  GLN   158      54.459  92.090  90.705  1.00  0.00           C  
ATOM   2143  HB2 GLN   158      53.909  91.819  91.606  1.00  0.00           H  
ATOM   2144  HB3 GLN   158      55.268  92.791  90.912  1.00  0.00           H  
ATOM   2145  CG  GLN   158      53.536  92.876  89.689  1.00  0.00           C  
ATOM   2146  HG2 GLN   158      53.261  93.813  90.173  1.00  0.00           H  
ATOM   2147  HG3 GLN   158      54.190  93.191  88.876  1.00  0.00           H  
ATOM   2148  CD  GLN   158      52.170  92.262  89.284  1.00  0.00           C  
ATOM   2149  OE1 GLN   158      51.587  91.349  89.942  1.00  0.00           O  
ATOM   2150  NE2 GLN   158      51.685  92.801  88.176  1.00  0.00           N  
ATOM   2151 HE21 GLN   158      52.252  93.407  87.601  1.00  0.00           H  
ATOM   2152 HE22 GLN   158      50.774  92.462  87.900  1.00  0.00           H  
ATOM   2153  C   GLN   158      55.362  90.778  88.672  1.00  0.00           C  
ATOM   2154  O   GLN   158      56.516  91.073  88.398  1.00  0.00           O  
ATOM   2155  N   ASN   159      54.482  90.346  87.778  1.00  0.00           N  
ATOM   2156  H   ASN   159      53.587  89.956  88.036  1.00  0.00           H  
ATOM   2157  CA  ASN   159      54.708  90.542  86.355  1.00  0.00           C  
ATOM   2158  HA  ASN   159      55.503  89.874  86.022  1.00  0.00           H  
ATOM   2159  CB  ASN   159      53.572  89.901  85.726  1.00  0.00           C  
ATOM   2160  HB2 ASN   159      53.391  88.864  86.007  1.00  0.00           H  
ATOM   2161  HB3 ASN   159      52.726  90.564  85.907  1.00  0.00           H  
ATOM   2162  CG  ASN   159      53.594  89.825  84.186  1.00  0.00           C  
ATOM   2163  OD1 ASN   159      53.421  90.838  83.525  1.00  0.00           O  
ATOM   2164  ND2 ASN   159      53.771  88.741  83.525  1.00  0.00           N  
ATOM   2165 HD21 ASN   159      54.165  87.935  83.990  1.00  0.00           H  
ATOM   2166 HD22 ASN   159      53.843  88.631  82.524  1.00  0.00           H  
ATOM   2167  C   ASN   159      54.887  92.013  85.871  1.00  0.00           C  
ATOM   2168  O   ASN   159      54.193  92.872  86.302  1.00  0.00           O  
ATOM   2169  N   GLN   160      55.573  92.366  84.791  1.00  0.00           N  
ATOM   2170  H   GLN   160      55.574  93.316  84.446  1.00  0.00           H  
ATOM   2171  CA  GLN   160      56.598  91.591  84.088  1.00  0.00           C  
ATOM   2172  HA  GLN   160      56.272  90.552  84.111  1.00  0.00           H  
ATOM   2173  CB  GLN   160      56.705  92.076  82.537  1.00  0.00           C  
ATOM   2174  HB2 GLN   160      55.689  91.874  82.198  1.00  0.00           H  
ATOM   2175  HB3 GLN   160      56.872  93.153  82.542  1.00  0.00           H  
ATOM   2176  CG  GLN   160      57.773  91.424  81.678  1.00  0.00           C  
ATOM   2177  HG2 GLN   160      57.668  91.783  80.654  1.00  0.00           H  
ATOM   2178  HG3 GLN   160      58.784  91.682  81.993  1.00  0.00           H  
ATOM   2179  CD  GLN   160      57.646  89.846  81.701  1.00  0.00           C  
ATOM   2180  OE1 GLN   160      58.319  89.210  82.538  1.00  0.00           O  
ATOM   2181  NE2 GLN   160      56.785  89.232  81.045  1.00  0.00           N  
ATOM   2182 HE21 GLN   160      56.182  89.562  80.305  1.00  0.00           H  
ATOM   2183 HE22 GLN   160      56.800  88.223  81.092  1.00  0.00           H  
ATOM   2184  C   GLN   160      58.042  91.765  84.740  1.00  0.00           C  
ATOM   2185  O   GLN   160      58.566  92.874  84.768  1.00  0.00           O  
ATOM   2186  N   TYR   161      58.598  90.729  85.413  1.00  0.00           N  
ATOM   2187  H   TYR   161      58.134  89.838  85.312  1.00  0.00           H  
ATOM   2188  CA  TYR   161      59.907  90.652  86.102  1.00  0.00           C  
ATOM   2189  HA  TYR   161      60.088  91.599  86.612  1.00  0.00           H  
ATOM   2190  CB  TYR   161      59.822  89.615  87.216  1.00  0.00           C  
ATOM   2191  HB2 TYR   161      58.907  89.796  87.780  1.00  0.00           H  
ATOM   2192  HB3 TYR   161      59.739  88.608  86.808  1.00  0.00           H  
ATOM   2193  CG  TYR   161      60.996  89.482  88.217  1.00  0.00           C  
ATOM   2194  CD1 TYR   161      62.053  88.608  87.938  1.00  0.00           C  
ATOM   2195  HD1 TYR   161      62.123  88.042  87.021  1.00  0.00           H  
ATOM   2196  CE1 TYR   161      62.948  88.313  88.923  1.00  0.00           C  
ATOM   2197  HE1 TYR   161      63.788  87.691  88.649  1.00  0.00           H  
ATOM   2198  CZ  TYR   161      62.927  88.982  90.154  1.00  0.00           C  
ATOM   2199  OH  TYR   161      63.745  88.615  91.158  1.00  0.00           O  
ATOM   2200  HH  TYR   161      64.632  88.402  90.858  1.00  0.00           H  
ATOM   2201  CE2 TYR   161      62.000  89.982  90.393  1.00  0.00           C  
ATOM   2202  HE2 TYR   161      61.983  90.543  91.316  1.00  0.00           H  
ATOM   2203  CD2 TYR   161      61.017  90.204  89.388  1.00  0.00           C  
ATOM   2204  HD2 TYR   161      60.274  90.969  89.557  1.00  0.00           H  
ATOM   2205  C   TYR   161      61.156  90.430  85.254  1.00  0.00           C  
ATOM   2206  O   TYR   161      62.227  90.688  85.799  1.00  0.00           O  
ATOM   2207  N   ASN   162      61.113  90.035  83.966  1.00  0.00           N  
ATOM   2208  H   ASN   162      60.209  89.797  83.583  1.00  0.00           H  
ATOM   2209  CA  ASN   162      62.260  89.746  83.161  1.00  0.00           C  
ATOM   2210  HA  ASN   162      63.126  89.498  83.775  1.00  0.00           H  
ATOM   2211  CB  ASN   162      62.054  88.564  82.201  1.00  0.00           C  
ATOM   2212  HB2 ASN   162      61.288  88.791  81.460  1.00  0.00           H  
ATOM   2213  HB3 ASN   162      62.977  88.570  81.621  1.00  0.00           H  
ATOM   2214  CG  ASN   162      61.831  87.244  82.964  1.00  0.00           C  
ATOM   2215  OD1 ASN   162      62.180  87.097  84.165  1.00  0.00           O  
ATOM   2216  ND2 ASN   162      61.171  86.324  82.473  1.00  0.00           N  
ATOM   2217 HD21 ASN   162      60.890  85.629  83.150  1.00  0.00           H  
ATOM   2218 HD22 ASN   162      60.608  86.504  81.654  1.00  0.00           H  
ATOM   2219  C   ASN   162      62.575  91.008  82.280  1.00  0.00           C  
ATOM   2220  O   ASN   162      61.693  91.674  81.806  1.00  0.00           O  
ATOM   2221  N   SER   163      63.768  91.613  82.282  1.00  0.00           N  
ATOM   2222  H   SER   163      64.503  91.192  82.833  1.00  0.00           H  
ATOM   2223  CA  SER   163      64.217  92.773  81.419  1.00  0.00           C  
ATOM   2224  HA  SER   163      63.317  93.127  80.917  1.00  0.00           H  
ATOM   2225  CB  SER   163      64.765  93.950  82.249  1.00  0.00           C  
ATOM   2226  HB2 SER   163      63.983  94.226  82.956  1.00  0.00           H  
ATOM   2227  HB3 SER   163      65.580  93.597  82.882  1.00  0.00           H  
ATOM   2228  OG  SER   163      65.121  94.985  81.346  1.00  0.00           O  
ATOM   2229  HG  SER   163      64.347  95.439  81.005  1.00  0.00           H  
ATOM   2230  C   SER   163      65.175  92.249  80.321  1.00  0.00           C  
ATOM   2231  O   SER   163      65.848  91.230  80.472  1.00  0.00           O  
ATOM   2232  N   SER   164      65.215  92.927  79.195  1.00  0.00           N  
ATOM   2233  H   SER   164      64.640  93.757  79.207  1.00  0.00           H  
ATOM   2234  CA  SER   164      65.648  92.286  77.915  1.00  0.00           C  
ATOM   2235  HA  SER   164      65.270  92.875  77.079  1.00  0.00           H  
ATOM   2236  CB  SER   164      64.932  90.950  77.639  1.00  0.00           C  
ATOM   2237  HB2 SER   164      65.558  90.130  77.991  1.00  0.00           H  
ATOM   2238  HB3 SER   164      63.952  91.036  78.108  1.00  0.00           H  
ATOM   2239  OG  SER   164      64.561  90.828  76.291  1.00  0.00           O  
ATOM   2240  HG  SER   164      64.233  89.941  76.126  1.00  0.00           H  
ATOM   2241  C   SER   164      67.157  92.109  77.758  1.00  0.00           C  
ATOM   2242  O   SER   164      68.016  92.416  78.609  1.00  0.00           O  
ATOM   2243  N   SER   165      67.690  91.574  76.650  1.00  0.00           N  
ATOM   2244  H   SER   165      67.079  91.223  75.927  1.00  0.00           H  
ATOM   2245  CA  SER   165      69.184  91.438  76.382  1.00  0.00           C  
ATOM   2246  HA  SER   165      69.698  90.843  77.137  1.00  0.00           H  
ATOM   2247  CB  SER   165      69.334  90.700  75.094  1.00  0.00           C  
ATOM   2248  HB2 SER   165      68.559  89.936  75.037  1.00  0.00           H  
ATOM   2249  HB3 SER   165      69.091  91.297  74.215  1.00  0.00           H  
ATOM   2250  OG  SER   165      70.613  90.192  74.790  1.00  0.00           O  
ATOM   2251  HG  SER   165      71.191  90.859  74.413  1.00  0.00           H  
ATOM   2252  C   SER   165      69.841  92.874  76.354  1.00  0.00           C  
ATOM   2253  O   SER   165      69.284  93.840  75.857  1.00  0.00           O  
ATOM   2254  N   GLY   166      71.068  92.939  76.866  1.00  0.00           N  
ATOM   2255  H   GLY   166      71.336  92.042  77.245  1.00  0.00           H  
ATOM   2256  CA  GLY   166      72.039  94.044  76.978  1.00  0.00           C  
ATOM   2257  HA2 GLY   166      71.570  94.825  77.577  1.00  0.00           H  
ATOM   2258  HA3 GLY   166      72.944  93.708  77.485  1.00  0.00           H  
ATOM   2259  C   GLY   166      72.337  94.760  75.601  1.00  0.00           C  
ATOM   2260  O   GLY   166      72.512  94.163  74.539  1.00  0.00           O  
ATOM   2261  N   GLY   167      72.436  96.100  75.689  1.00  0.00           N  
ATOM   2262  H   GLY   167      72.168  96.486  76.583  1.00  0.00           H  
ATOM   2263  CA  GLY   167      72.850  96.977  74.531  1.00  0.00           C  
ATOM   2264  HA2 GLY   167      72.366  96.667  73.605  1.00  0.00           H  
ATOM   2265  HA3 GLY   167      72.609  97.999  74.822  1.00  0.00           H  
ATOM   2266  C   GLY   167      74.424  96.997  74.323  1.00  0.00           C  
ATOM   2267  O   GLY   167      74.963  97.713  73.469  1.00  0.00           O  
ATOM   2268  N   GLY   168      75.218  96.153  75.035  1.00  0.00           N  
ATOM   2269  H   GLY   168      74.723  95.493  75.618  1.00  0.00           H  
ATOM   2270  CA  GLY   168      76.662  96.013  74.866  1.00  0.00           C  
ATOM   2271  HA2 GLY   168      76.959  95.049  75.278  1.00  0.00           H  
ATOM   2272  HA3 GLY   168      76.778  96.150  73.791  1.00  0.00           H  
ATOM   2273  C   GLY   168      77.465  97.046  75.704  1.00  0.00           C  
ATOM   2274  O   GLY   168      77.016  97.670  76.612  1.00  0.00           O  
ATOM   2275  N   GLY   169      78.779  97.114  75.474  1.00  0.00           N  
ATOM   2276  H   GLY   169      79.327  97.785  75.994  1.00  0.00           H  
ATOM   2277  CA  GLY   169      79.417  96.271  74.501  1.00  0.00           C  
ATOM   2278  HA2 GLY   169      78.962  95.294  74.334  1.00  0.00           H  
ATOM   2279  HA3 GLY   169      79.362  96.721  73.510  1.00  0.00           H  
ATOM   2280  C   GLY   169      80.920  96.034  74.813  1.00  0.00           C  
ATOM   2281  O   GLY   169      81.652  96.983  75.070  1.00  0.00           O  
ATOM   2282  N   GLY   170      81.379  94.821  74.637  1.00  0.00           N  
ATOM   2283  H   GLY   170      80.827  94.056  74.276  1.00  0.00           H  
ATOM   2284  CA  GLY   170      82.686  94.365  75.061  1.00  0.00           C  
ATOM   2285  HA2 GLY   170      82.694  93.313  74.776  1.00  0.00           H  
ATOM   2286  HA3 GLY   170      83.463  94.882  74.498  1.00  0.00           H  
ATOM   2287  C   GLY   170      82.869  94.402  76.510  1.00  0.00           C  
ATOM   2288  O   GLY   170      81.845  94.327  77.156  1.00  0.00           O  
ATOM   2289  N   GLY   171      84.085  94.471  77.031  1.00  0.00           N  
ATOM   2290  H   GLY   171      84.084  94.259  78.018  1.00  0.00           H  
ATOM   2291  CA  GLY   171      85.379  94.595  76.346  1.00  0.00           C  
ATOM   2292  HA2 GLY   171      86.225  94.353  76.990  1.00  0.00           H  
ATOM   2293  HA3 GLY   171      85.465  93.877  75.531  1.00  0.00           H  
ATOM   2294  C   GLY   171      85.680  95.978  75.634  1.00  0.00           C  
ATOM   2295  O   GLY   171      84.827  96.863  75.568  1.00  0.00           O  
ATOM   2296  N   GLY   172      86.919  96.295  75.371  1.00  0.00           N  
ATOM   2297  H   GLY   172      87.049  97.262  75.111  1.00  0.00           H  
ATOM   2298  CA  GLY   172      88.191  95.612  75.657  1.00  0.00           C  
ATOM   2299  HA2 GLY   172      88.394  95.576  76.727  1.00  0.00           H  
ATOM   2300  HA3 GLY   172      88.066  94.602  75.267  1.00  0.00           H  
ATOM   2301  C   GLY   172      89.453  96.271  75.163  1.00  0.00           C  
ATOM   2302  O   GLY   172      89.390  97.029  74.237  1.00  0.00           O  
ATOM   2303  N   GLY   173      90.522  96.039  75.913  1.00  0.00           N  
ATOM   2304  H   GLY   173      90.435  95.555  76.795  1.00  0.00           H  
ATOM   2305  CA  GLY   173      91.871  96.298  75.419  1.00  0.00           C  
ATOM   2306  HA2 GLY   173      91.821  97.364  75.200  1.00  0.00           H  
ATOM   2307  HA3 GLY   173      92.561  96.089  76.236  1.00  0.00           H  
ATOM   2308  C   GLY   173      92.309  95.517  74.137  1.00  0.00           C  
ATOM   2309  O   GLY   173      91.583  94.628  73.650  1.00  0.00           O  
ATOM   2310  N   GLY   174      93.419  95.890  73.489  1.00  0.00           N  
ATOM   2311  H   GLY   174      93.588  95.414  72.614  1.00  0.00           H  
ATOM   2312  CA  GLY   174      94.317  97.000  73.834  1.00  0.00           C  
ATOM   2313  HA2 GLY   174      94.774  96.839  74.811  1.00  0.00           H  
ATOM   2314  HA3 GLY   174      95.167  96.906  73.158  1.00  0.00           H  
ATOM   2315  C   GLY   174      93.741  98.428  73.764  1.00  0.00           C  
ATOM   2316  O   GLY   174      94.419  99.380  74.125  1.00  0.00           O  
ATOM   2317  N   GLY   175      92.441  98.604  73.289  1.00  0.00           N  
ATOM   2318  H   GLY   175      92.060  97.811  72.793  1.00  0.00           H  
ATOM   2319  CA  GLY   175      91.638  99.832  73.407  1.00  0.00           C  
ATOM   2320  HA2 GLY   175      90.883  99.768  74.190  1.00  0.00           H  
ATOM   2321  HA3 GLY   175      92.228 100.655  73.810  1.00  0.00           H  
ATOM   2322  C   GLY   175      91.071 100.391  72.115  1.00  0.00           C  
ATOM   2323  O   GLY   175      91.694 100.386  71.006  1.00  0.00           O  
ATOM   2324  N   ASN   176      89.803 100.898  72.163  1.00  0.00           N  
ATOM   2325  H   ASN   176      89.320 100.759  73.039  1.00  0.00           H  
ATOM   2326  CA  ASN   176      88.894 101.133  71.041  1.00  0.00           C  
ATOM   2327  HA  ASN   176      89.372 101.885  70.413  1.00  0.00           H  
ATOM   2328  CB  ASN   176      88.682  99.815  70.358  1.00  0.00           C  
ATOM   2329  HB2 ASN   176      89.631  99.293  70.233  1.00  0.00           H  
ATOM   2330  HB3 ASN   176      87.870  99.271  70.841  1.00  0.00           H  
ATOM   2331  CG  ASN   176      88.213 100.044  68.966  1.00  0.00           C  
ATOM   2332  OD1 ASN   176      87.191  99.447  68.648  1.00  0.00           O  
ATOM   2333  ND2 ASN   176      88.784 100.810  68.087  1.00  0.00           N  
ATOM   2334 HD21 ASN   176      88.580 100.718  67.103  1.00  0.00           H  
ATOM   2335 HD22 ASN   176      89.606 101.316  68.387  1.00  0.00           H  
ATOM   2336  C   ASN   176      87.482 101.560  71.529  1.00  0.00           C  
ATOM   2337  O   ASN   176      86.940 100.907  72.428  1.00  0.00           O  
ATOM   2338  N   TYR   177      87.022 102.678  71.057  1.00  0.00           N  
ATOM   2339  H   TYR   177      87.546 103.203  70.372  1.00  0.00           H  
ATOM   2340  CA  TYR   177      85.706 103.198  71.344  1.00  0.00           C  
ATOM   2341  HA  TYR   177      85.326 102.697  72.234  1.00  0.00           H  
ATOM   2342  CB  TYR   177      85.863 104.719  71.640  1.00  0.00           C  
ATOM   2343  HB2 TYR   177      86.266 105.213  70.756  1.00  0.00           H  
ATOM   2344  HB3 TYR   177      84.869 105.157  71.736  1.00  0.00           H  
ATOM   2345  CG  TYR   177      86.640 105.098  72.877  1.00  0.00           C  
ATOM   2346  CD1 TYR   177      87.732 105.957  72.888  1.00  0.00           C  
ATOM   2347  HD1 TYR   177      88.133 106.156  71.906  1.00  0.00           H  
ATOM   2348  CE1 TYR   177      88.321 106.544  73.998  1.00  0.00           C  
ATOM   2349  HE1 TYR   177      89.231 107.126  73.992  1.00  0.00           H  
ATOM   2350  CZ  TYR   177      87.814 106.042  75.205  1.00  0.00           C  
ATOM   2351  OH  TYR   177      88.496 106.280  76.429  1.00  0.00           O  
ATOM   2352  HH  TYR   177      89.145 106.946  76.191  1.00  0.00           H  
ATOM   2353  CE2 TYR   177      86.609 105.287  75.307  1.00  0.00           C  
ATOM   2354  HE2 TYR   177      86.215 105.013  76.275  1.00  0.00           H  
ATOM   2355  CD2 TYR   177      86.036 104.760  74.096  1.00  0.00           C  
ATOM   2356  HD2 TYR   177      85.138 104.164  74.168  1.00  0.00           H  
ATOM   2357  C   TYR   177      84.705 102.954  70.174  1.00  0.00           C  
ATOM   2358  O   TYR   177      84.830 103.313  68.985  1.00  0.00           O  
ATOM   2359  N   GLY   178      83.670 102.254  70.441  1.00  0.00           N  
ATOM   2360  H   GLY   178      83.105 102.150  69.610  1.00  0.00           H  
ATOM   2361  CA  GLY   178      83.261 101.589  71.629  1.00  0.00           C  
ATOM   2362  HA2 GLY   178      82.381 100.999  71.374  1.00  0.00           H  
ATOM   2363  HA3 GLY   178      84.054 100.942  72.004  1.00  0.00           H  
ATOM   2364  C   GLY   178      82.916 102.480  72.822  1.00  0.00           C  
ATOM   2365  O   GLY   178      82.872 103.703  72.598  1.00  0.00           O  
ATOM   2366  N   GLN   179      82.627 101.916  73.991  1.00  0.00           N  
ATOM   2367  H   GLN   179      82.793 100.926  74.102  1.00  0.00           H  
ATOM   2368  CA  GLN   179      82.031 102.645  75.081  1.00  0.00           C  
ATOM   2369  HA  GLN   179      81.630 103.563  74.650  1.00  0.00           H  
ATOM   2370  CB  GLN   179      80.850 101.795  75.670  1.00  0.00           C  
ATOM   2371  HB2 GLN   179      81.261 100.834  75.981  1.00  0.00           H  
ATOM   2372  HB3 GLN   179      80.605 102.257  76.626  1.00  0.00           H  
ATOM   2373  CG  GLN   179      79.648 101.502  74.885  1.00  0.00           C  
ATOM   2374  HG2 GLN   179      79.914 100.787  74.106  1.00  0.00           H  
ATOM   2375  HG3 GLN   179      78.927 100.968  75.504  1.00  0.00           H  
ATOM   2376  CD  GLN   179      79.024 102.838  74.346  1.00  0.00           C  
ATOM   2377  OE1 GLN   179      79.034 103.849  75.016  1.00  0.00           O  
ATOM   2378  NE2 GLN   179      78.496 102.870  73.173  1.00  0.00           N  
ATOM   2379 HE21 GLN   179      78.526 101.988  72.682  1.00  0.00           H  
ATOM   2380 HE22 GLN   179      77.953 103.685  72.925  1.00  0.00           H  
ATOM   2381  C   GLN   179      83.062 103.018  76.230  1.00  0.00           C  
ATOM   2382  O   GLN   179      83.636 102.140  76.840  1.00  0.00           O  
ATOM   2383  N   ASP   180      83.223 104.292  76.554  1.00  0.00           N  
ATOM   2384  H   ASP   180      83.896 104.453  77.289  1.00  0.00           H  
ATOM   2385  CA  ASP   180      82.543 105.549  76.203  1.00  0.00           C  
ATOM   2386  HA  ASP   180      82.266 105.591  75.150  1.00  0.00           H  
ATOM   2387  CB  ASP   180      81.247 105.699  77.121  1.00  0.00           C  
ATOM   2388  HB2 ASP   180      80.455 104.974  76.937  1.00  0.00           H  
ATOM   2389  HB3 ASP   180      81.635 105.703  78.140  1.00  0.00           H  
ATOM   2390  CG  ASP   180      80.672 107.144  76.921  1.00  0.00           C  
ATOM   2391  OD1 ASP   180      80.129 107.738  77.903  1.00  0.00           O  
ATOM   2392  OD2 ASP   180      80.795 107.630  75.739  1.00  0.00           O  
ATOM   2393  C   ASP   180      83.562 106.769  76.352  1.00  0.00           C  
ATOM   2394  O   ASP   180      84.255 106.871  77.359  1.00  0.00           O  
ATOM   2395  N   GLN   181      83.781 107.571  75.305  1.00  0.00           N  
ATOM   2396  H   GLN   181      83.287 107.372  74.447  1.00  0.00           H  
ATOM   2397  CA  GLN   181      84.900 108.492  75.094  1.00  0.00           C  
ATOM   2398  HA  GLN   181      85.799 108.187  75.630  1.00  0.00           H  
ATOM   2399  CB  GLN   181      85.264 108.648  73.590  1.00  0.00           C  
ATOM   2400  HB2 GLN   181      86.232 109.127  73.441  1.00  0.00           H  
ATOM   2401  HB3 GLN   181      85.322 107.658  73.140  1.00  0.00           H  
ATOM   2402  CG  GLN   181      84.191 109.401  72.820  1.00  0.00           C  
ATOM   2403  HG2 GLN   181      83.226 109.077  73.209  1.00  0.00           H  
ATOM   2404  HG3 GLN   181      84.280 110.480  72.945  1.00  0.00           H  
ATOM   2405  CD  GLN   181      84.206 109.208  71.261  1.00  0.00           C  
ATOM   2406  OE1 GLN   181      83.203 109.483  70.624  1.00  0.00           O  
ATOM   2407  NE2 GLN   181      85.212 108.664  70.683  1.00  0.00           N  
ATOM   2408 HE21 GLN   181      86.093 108.559  71.166  1.00  0.00           H  
ATOM   2409 HE22 GLN   181      85.130 108.505  69.689  1.00  0.00           H  
ATOM   2410  C   GLN   181      84.532 109.908  75.693  1.00  0.00           C  
ATOM   2411  O   GLN   181      85.270 110.856  75.491  1.00  0.00           O  
ATOM   2412  N   SER   182      83.399 110.010  76.367  1.00  0.00           N  
ATOM   2413  H   SER   182      82.745 109.242  76.338  1.00  0.00           H  
ATOM   2414  CA  SER   182      83.060 111.243  77.064  1.00  0.00           C  
ATOM   2415  HA  SER   182      83.317 112.103  76.446  1.00  0.00           H  
ATOM   2416  CB  SER   182      81.609 111.330  77.394  1.00  0.00           C  
ATOM   2417  HB2 SER   182      81.194 110.365  77.683  1.00  0.00           H  
ATOM   2418  HB3 SER   182      81.387 112.082  78.152  1.00  0.00           H  
ATOM   2419  OG  SER   182      80.978 111.863  76.268  1.00  0.00           O  
ATOM   2420  HG  SER   182      81.082 111.142  75.643  1.00  0.00           H  
ATOM   2421  C   SER   182      83.927 111.463  78.306  1.00  0.00           C  
ATOM   2422  O   SER   182      84.243 110.452  78.835  1.00  0.00           O  
ATOM   2423  N   SER   183      84.292 112.700  78.731  1.00  0.00           N  
ATOM   2424  H   SER   183      84.922 112.602  79.515  1.00  0.00           H  
ATOM   2425  CA  SER   183      83.818 114.068  78.293  1.00  0.00           C  
ATOM   2426  HA  SER   183      82.729 114.052  78.331  1.00  0.00           H  
ATOM   2427  CB  SER   183      84.273 115.204  79.278  1.00  0.00           C  
ATOM   2428  HB2 SER   183      83.858 116.174  79.005  1.00  0.00           H  
ATOM   2429  HB3 SER   183      83.983 114.863  80.272  1.00  0.00           H  
ATOM   2430  OG  SER   183      85.717 115.369  79.338  1.00  0.00           O  
ATOM   2431  HG  SER   183      86.154 115.909  78.675  1.00  0.00           H  
ATOM   2432  C   SER   183      84.272 114.471  76.820  1.00  0.00           C  
ATOM   2433  O   SER   183      85.164 113.874  76.240  1.00  0.00           O  
ATOM   2434  N   MET   184      83.642 115.494  76.259  1.00  0.00           N  
ATOM   2435  H   MET   184      82.966 116.012  76.802  1.00  0.00           H  
ATOM   2436  CA  MET   184      83.689 115.851  74.878  1.00  0.00           C  
ATOM   2437  HA  MET   184      84.719 115.897  74.525  1.00  0.00           H  
ATOM   2438  CB  MET   184      82.960 114.826  73.990  1.00  0.00           C  
ATOM   2439  HB2 MET   184      83.504 113.903  74.188  1.00  0.00           H  
ATOM   2440  HB3 MET   184      81.924 114.852  74.328  1.00  0.00           H  
ATOM   2441  CG  MET   184      82.876 115.091  72.523  1.00  0.00           C  
ATOM   2442  HG2 MET   184      82.713 116.153  72.339  1.00  0.00           H  
ATOM   2443  HG3 MET   184      83.882 114.931  72.135  1.00  0.00           H  
ATOM   2444  SD  MET   184      81.613 114.209  71.622  1.00  0.00           S  
ATOM   2445  CE  MET   184      82.264 112.611  71.966  1.00  0.00           C  
ATOM   2446  HE1 MET   184      83.284 112.495  71.600  1.00  0.00           H  
ATOM   2447  HE2 MET   184      82.070 112.357  73.008  1.00  0.00           H  
ATOM   2448  HE3 MET   184      81.787 111.861  71.335  1.00  0.00           H  
ATOM   2449  C   MET   184      83.199 117.290  74.666  1.00  0.00           C  
ATOM   2450  O   MET   184      81.980 117.487  74.536  1.00  0.00           O  
ATOM   2451  N   SER   185      84.086 118.337  74.668  1.00  0.00           N  
ATOM   2452  H   SER   185      85.012 117.982  74.859  1.00  0.00           H  
ATOM   2453  CA  SER   185      83.902 119.800  74.439  1.00  0.00           C  
ATOM   2454  HA  SER   185      83.173 120.254  75.111  1.00  0.00           H  
ATOM   2455  CB  SER   185      85.270 120.541  74.614  1.00  0.00           C  
ATOM   2456  HB2 SER   185      85.491 120.410  75.673  1.00  0.00           H  
ATOM   2457  HB3 SER   185      86.025 119.993  74.048  1.00  0.00           H  
ATOM   2458  OG  SER   185      85.031 121.877  74.325  1.00  0.00           O  
ATOM   2459  HG  SER   185      84.471 122.327  74.963  1.00  0.00           H  
ATOM   2460  C   SER   185      83.351 120.039  73.023  1.00  0.00           C  
ATOM   2461  O   SER   185      83.707 119.341  72.086  1.00  0.00           O  
ATOM   2462  N   SER   186      82.431 120.964  72.910  1.00  0.00           N  
ATOM   2463  H   SER   186      81.971 121.370  73.712  1.00  0.00           H  
ATOM   2464  CA  SER   186      81.779 121.456  71.689  1.00  0.00           C  
ATOM   2465  HA  SER   186      82.524 121.459  70.893  1.00  0.00           H  
ATOM   2466  CB  SER   186      80.670 120.533  71.284  1.00  0.00           C  
ATOM   2467  HB2 SER   186      81.027 119.504  71.306  1.00  0.00           H  
ATOM   2468  HB3 SER   186      79.956 120.705  72.090  1.00  0.00           H  
ATOM   2469  OG  SER   186      80.062 120.899  70.099  1.00  0.00           O  
ATOM   2470  HG  SER   186      79.195 121.251  70.312  1.00  0.00           H  
ATOM   2471  C   SER   186      81.324 122.900  71.994  1.00  0.00           C  
ATOM   2472  O   SER   186      80.907 123.203  73.104  1.00  0.00           O  
ATOM   2473  N   GLY   187      81.474 123.822  71.075  1.00  0.00           N  
ATOM   2474  H   GLY   187      81.166 124.742  71.358  1.00  0.00           H  
ATOM   2475  CA  GLY   187      82.009 123.746  69.641  1.00  0.00           C  
ATOM   2476  HA2 GLY   187      82.809 124.486  69.622  1.00  0.00           H  
ATOM   2477  HA3 GLY   187      82.376 122.750  69.392  1.00  0.00           H  
ATOM   2478  C   GLY   187      80.887 124.181  68.589  1.00  0.00           C  
ATOM   2479  O   GLY   187      81.194 124.545  67.464  1.00  0.00           O  
ATOM   2480  N   GLY   188      79.585 124.048  68.919  1.00  0.00           N  
ATOM   2481  H   GLY   188      79.260 123.654  69.790  1.00  0.00           H  
ATOM   2482  CA  GLY   188      78.522 124.686  68.201  1.00  0.00           C  
ATOM   2483  HA2 GLY   188      78.642 124.612  67.120  1.00  0.00           H  
ATOM   2484  HA3 GLY   188      77.658 124.102  68.520  1.00  0.00           H  
ATOM   2485  C   GLY   188      78.433 126.183  68.620  1.00  0.00           C  
ATOM   2486  O   GLY   188      79.293 126.657  69.314  1.00  0.00           O  
ATOM   2487  N   GLY   189      77.350 126.885  68.246  1.00  0.00           N  
ATOM   2488  H   GLY   189      77.278 127.846  68.548  1.00  0.00           H  
ATOM   2489  CA  GLY   189      76.186 126.378  67.445  1.00  0.00           C  
ATOM   2490  HA2 GLY   189      76.070 125.316  67.659  1.00  0.00           H  
ATOM   2491  HA3 GLY   189      75.309 126.916  67.806  1.00  0.00           H  
ATOM   2492  C   GLY   189      76.375 126.459  65.936  1.00  0.00           C  
ATOM   2493  O   GLY   189      77.370 127.004  65.386  1.00  0.00           O  
ATOM   2494  N   SER   190      75.297 126.071  65.275  1.00  0.00           N  
ATOM   2495  H   SER   190      74.601 125.675  65.891  1.00  0.00           H  
ATOM   2496  CA  SER   190      74.974 126.445  63.908  1.00  0.00           C  
ATOM   2497  HA  SER   190      75.554 125.855  63.198  1.00  0.00           H  
ATOM   2498  CB  SER   190      73.455 126.211  63.587  1.00  0.00           C  
ATOM   2499  HB2 SER   190      73.195 125.204  63.914  1.00  0.00           H  
ATOM   2500  HB3 SER   190      72.772 126.926  64.046  1.00  0.00           H  
ATOM   2501  OG  SER   190      73.217 126.414  62.192  1.00  0.00           O  
ATOM   2502  HG  SER   190      73.061 125.565  61.774  1.00  0.00           H  
ATOM   2503  C   SER   190      75.286 127.942  63.682  1.00  0.00           C  
ATOM   2504  O   SER   190      74.851 128.751  64.499  1.00  0.00           O  
ATOM   2505  N   GLY   191      75.955 128.358  62.597  1.00  0.00           N  
ATOM   2506  H   GLY   191      76.177 129.343  62.604  1.00  0.00           H  
ATOM   2507  CA  GLY   191      76.565 127.452  61.598  1.00  0.00           C  
ATOM   2508  HA2 GLY   191      76.938 126.536  62.057  1.00  0.00           H  
ATOM   2509  HA3 GLY   191      75.799 127.189  60.868  1.00  0.00           H  
ATOM   2510  C   GLY   191      77.746 128.103  60.849  1.00  0.00           C  
ATOM   2511  O   GLY   191      77.645 129.282  60.509  1.00  0.00           O  
ATOM   2512  N   GLY   192      78.783 127.320  60.637  1.00  0.00           N  
ATOM   2513  H   GLY   192      78.883 126.355  60.918  1.00  0.00           H  
ATOM   2514  CA  GLY   192      80.004 127.633  59.866  1.00  0.00           C  
ATOM   2515  HA2 GLY   192      80.033 128.717  59.754  1.00  0.00           H  
ATOM   2516  HA3 GLY   192      80.899 127.390  60.439  1.00  0.00           H  
ATOM   2517  C   GLY   192      80.040 127.095  58.435  1.00  0.00           C  
ATOM   2518  O   GLY   192      78.961 126.774  57.863  1.00  0.00           O  
ATOM   2519  N   GLY   193      81.248 127.015  57.838  1.00  0.00           N  
ATOM   2520  H   GLY   193      81.999 127.484  58.325  1.00  0.00           H  
ATOM   2521  CA  GLY   193      81.535 126.623  56.467  1.00  0.00           C  
ATOM   2522  HA2 GLY   193      82.521 127.034  56.250  1.00  0.00           H  
ATOM   2523  HA3 GLY   193      81.580 125.536  56.399  1.00  0.00           H  
ATOM   2524  C   GLY   193      80.520 127.266  55.448  1.00  0.00           C  
ATOM   2525  O   GLY   193      80.053 128.408  55.586  1.00  0.00           O  
ATOM   2526  N   TYR   194      80.381 126.641  54.254  1.00  0.00           N  
ATOM   2527  H   TYR   194      80.705 125.694  54.121  1.00  0.00           H  
ATOM   2528  CA  TYR   194      79.806 127.370  53.109  1.00  0.00           C  
ATOM   2529  HA  TYR   194      80.250 128.355  52.970  1.00  0.00           H  
ATOM   2530  CB  TYR   194      80.321 126.558  51.924  1.00  0.00           C  
ATOM   2531  HB2 TYR   194      81.411 126.538  51.930  1.00  0.00           H  
ATOM   2532  HB3 TYR   194      79.980 125.526  52.007  1.00  0.00           H  
ATOM   2533  CG  TYR   194      79.996 127.148  50.597  1.00  0.00           C  
ATOM   2534  CD1 TYR   194      78.821 126.659  49.804  1.00  0.00           C  
ATOM   2535  HD1 TYR   194      78.210 125.874  50.226  1.00  0.00           H  
ATOM   2536  CE1 TYR   194      78.567 127.236  48.543  1.00  0.00           C  
ATOM   2537  HE1 TYR   194      77.639 127.038  48.026  1.00  0.00           H  
ATOM   2538  CZ  TYR   194      79.367 128.318  48.111  1.00  0.00           C  
ATOM   2539  OH  TYR   194      79.008 128.853  46.963  1.00  0.00           O  
ATOM   2540  HH  TYR   194      78.068 128.833  46.770  1.00  0.00           H  
ATOM   2541  CE2 TYR   194      80.519 128.722  48.810  1.00  0.00           C  
ATOM   2542  HE2 TYR   194      81.138 129.491  48.372  1.00  0.00           H  
ATOM   2543  CD2 TYR   194      80.793 128.177  50.072  1.00  0.00           C  
ATOM   2544  HD2 TYR   194      81.578 128.637  50.654  1.00  0.00           H  
ATOM   2545  C   TYR   194      78.324 127.494  53.162  1.00  0.00           C  
ATOM   2546  O   TYR   194      77.625 126.509  53.213  1.00  0.00           O  
ATOM   2547  N   GLY   195      77.702 128.730  53.046  1.00  0.00           N  
ATOM   2548  H   GLY   195      76.707 128.610  52.925  1.00  0.00           H  
ATOM   2549  CA  GLY   195      78.240 130.061  52.650  1.00  0.00           C  
ATOM   2550  HA2 GLY   195      78.081 130.763  53.469  1.00  0.00           H  
ATOM   2551  HA3 GLY   195      79.277 129.946  52.334  1.00  0.00           H  
ATOM   2552  C   GLY   195      77.542 130.680  51.446  1.00  0.00           C  
ATOM   2553  O   GLY   195      77.023 129.936  50.642  1.00  0.00           O  
ATOM   2554  N   ASN   196      77.374 131.999  51.474  1.00  0.00           N  
ATOM   2555  H   ASN   196      77.660 132.375  52.367  1.00  0.00           H  
ATOM   2556  CA  ASN   196      76.679 132.809  50.512  1.00  0.00           C  
ATOM   2557  HA  ASN   196      76.632 133.799  50.966  1.00  0.00           H  
ATOM   2558  CB  ASN   196      77.321 132.996  49.176  1.00  0.00           C  
ATOM   2559  HB2 ASN   196      77.016 132.152  48.557  1.00  0.00           H  
ATOM   2560  HB3 ASN   196      76.933 133.866  48.645  1.00  0.00           H  
ATOM   2561  CG  ASN   196      78.831 133.026  49.225  1.00  0.00           C  
ATOM   2562  OD1 ASN   196      79.489 132.184  48.622  1.00  0.00           O  
ATOM   2563  ND2 ASN   196      79.414 134.028  49.909  1.00  0.00           N  
ATOM   2564 HD21 ASN   196      80.390 134.219  49.737  1.00  0.00           H  
ATOM   2565 HD22 ASN   196      78.799 134.727  50.300  1.00  0.00           H  
ATOM   2566  C   ASN   196      75.201 132.367  50.356  1.00  0.00           C  
ATOM   2567  O   ASN   196      74.656 132.152  49.293  1.00  0.00           O  
ATOM   2568  N   GLN   197      74.460 132.228  51.478  1.00  0.00           N  
ATOM   2569  H   GLN   197      74.942 132.155  52.363  1.00  0.00           H  
ATOM   2570  CA  GLN   197      72.969 131.989  51.592  1.00  0.00           C  
ATOM   2571  HA  GLN   197      72.687 131.220  50.872  1.00  0.00           H  
ATOM   2572  CB  GLN   197      72.693 131.390  52.961  1.00  0.00           C  
ATOM   2573  HB2 GLN   197      72.981 132.091  53.745  1.00  0.00           H  
ATOM   2574  HB3 GLN   197      71.619 131.208  52.914  1.00  0.00           H  
ATOM   2575  CG  GLN   197      73.425 129.992  53.209  1.00  0.00           C  
ATOM   2576  HG2 GLN   197      72.700 129.303  53.644  1.00  0.00           H  
ATOM   2577  HG3 GLN   197      73.800 129.483  52.321  1.00  0.00           H  
ATOM   2578  CD  GLN   197      74.579 130.078  54.210  1.00  0.00           C  
ATOM   2579  OE1 GLN   197      75.235 131.137  54.284  1.00  0.00           O  
ATOM   2580  NE2 GLN   197      74.967 128.972  54.815  1.00  0.00           N  
ATOM   2581 HE21 GLN   197      74.413 128.144  54.649  1.00  0.00           H  
ATOM   2582 HE22 GLN   197      75.700 128.968  55.509  1.00  0.00           H  
ATOM   2583  C   GLN   197      72.112 133.171  51.224  1.00  0.00           C  
ATOM   2584  O   GLN   197      72.452 134.320  51.489  1.00  0.00           O  
ATOM   2585  N   ASP   198      70.876 132.856  50.865  1.00  0.00           N  
ATOM   2586  H   ASP   198      70.748 131.940  50.461  1.00  0.00           H  
ATOM   2587  CA  ASP   198      69.728 133.766  50.851  1.00  0.00           C  
ATOM   2588  HA  ASP   198      69.738 134.511  51.646  1.00  0.00           H  
ATOM   2589  CB  ASP   198      69.512 134.394  49.501  1.00  0.00           C  
ATOM   2590  HB2 ASP   198      70.340 135.036  49.201  1.00  0.00           H  
ATOM   2591  HB3 ASP   198      69.433 133.657  48.702  1.00  0.00           H  
ATOM   2592  CG  ASP   198      68.259 135.342  49.410  1.00  0.00           C  
ATOM   2593  OD1 ASP   198      67.920 135.989  50.452  1.00  0.00           O  
ATOM   2594  OD2 ASP   198      67.560 135.397  48.402  1.00  0.00           O  
ATOM   2595  C   ASP   198      68.489 132.960  51.236  1.00  0.00           C  
ATOM   2596  O   ASP   198      67.753 132.378  50.415  1.00  0.00           O  
ATOM   2597  N   GLN   199      68.166 132.953  52.568  1.00  0.00           N  
ATOM   2598  H   GLN   199      68.789 133.559  53.082  1.00  0.00           H  
ATOM   2599  CA  GLN   199      66.930 132.380  53.137  1.00  0.00           C  
ATOM   2600  HA  GLN   199      66.995 132.454  54.222  1.00  0.00           H  
ATOM   2601  CB  GLN   199      65.665 133.105  52.535  1.00  0.00           C  
ATOM   2602  HB2 GLN   199      65.704 133.209  51.450  1.00  0.00           H  
ATOM   2603  HB3 GLN   199      64.777 132.516  52.762  1.00  0.00           H  
ATOM   2604  CG  GLN   199      65.350 134.507  53.053  1.00  0.00           C  
ATOM   2605  HG2 GLN   199      65.288 134.418  54.137  1.00  0.00           H  
ATOM   2606  HG3 GLN   199      66.172 135.196  52.859  1.00  0.00           H  
ATOM   2607  CD  GLN   199      64.124 135.170  52.464  1.00  0.00           C  
ATOM   2608  OE1 GLN   199      64.124 135.765  51.381  1.00  0.00           O  
ATOM   2609  NE2 GLN   199      63.032 135.130  53.174  1.00  0.00           N  
ATOM   2610 HE21 GLN   199      62.930 134.472  53.933  1.00  0.00           H  
ATOM   2611 HE22 GLN   199      62.269 135.735  52.906  1.00  0.00           H  
ATOM   2612  C   GLN   199      66.943 130.877  52.839  1.00  0.00           C  
ATOM   2613  O   GLN   199      66.324 130.421  51.855  1.00  0.00           O  
ATOM   2614  N   SER   200      67.522 129.993  53.701  1.00  0.00           N  
ATOM   2615  H   SER   200      67.455 129.006  53.493  1.00  0.00           H  
ATOM   2616  CA  SER   200      68.075 130.251  55.024  1.00  0.00           C  
ATOM   2617  HA  SER   200      68.660 131.169  55.077  1.00  0.00           H  
ATOM   2618  CB  SER   200      66.902 130.213  56.048  1.00  0.00           C  
ATOM   2619  HB2 SER   200      66.565 129.176  56.072  1.00  0.00           H  
ATOM   2620  HB3 SER   200      67.266 130.559  57.015  1.00  0.00           H  
ATOM   2621  OG  SER   200      65.837 131.009  55.708  1.00  0.00           O  
ATOM   2622  HG  SER   200      65.206 130.465  55.232  1.00  0.00           H  
ATOM   2623  C   SER   200      69.043 129.120  55.466  1.00  0.00           C  
ATOM   2624  O   SER   200      68.948 127.985  54.931  1.00  0.00           O  
ATOM   2625  N   GLY   201      69.978 129.489  56.369  1.00  0.00           N  
ATOM   2626  H   GLY   201      69.870 130.345  56.894  1.00  0.00           H  
ATOM   2627  CA  GLY   201      71.056 128.598  56.809  1.00  0.00           C  
ATOM   2628  HA2 GLY   201      70.667 127.592  56.964  1.00  0.00           H  
ATOM   2629  HA3 GLY   201      71.781 128.587  55.995  1.00  0.00           H  
ATOM   2630  C   GLY   201      71.622 129.166  58.154  1.00  0.00           C  
ATOM   2631  O   GLY   201      71.374 130.294  58.504  1.00  0.00           O  
ATOM   2632  N   GLY   202      72.284 128.353  58.941  1.00  0.00           N  
ATOM   2633  H   GLY   202      72.448 128.743  59.858  1.00  0.00           H  
ATOM   2634  CA  GLY   202      72.606 126.956  58.720  1.00  0.00           C  
ATOM   2635  HA2 GLY   202      73.098 126.848  57.754  1.00  0.00           H  
ATOM   2636  HA3 GLY   202      73.392 126.608  59.389  1.00  0.00           H  
ATOM   2637  C   GLY   202      71.501 125.928  58.990  1.00  0.00           C  
ATOM   2638  O   GLY   202      70.542 126.254  59.601  1.00  0.00           O  
ATOM   2639  N   GLY   203      71.607 124.680  58.538  1.00  0.00           N  
ATOM   2640  H   GLY   203      70.754 124.139  58.536  1.00  0.00           H  
ATOM   2641  CA  GLY   203      72.713 124.277  57.639  1.00  0.00           C  
ATOM   2642  HA2 GLY   203      73.684 124.588  58.024  1.00  0.00           H  
ATOM   2643  HA3 GLY   203      72.628 123.191  57.631  1.00  0.00           H  
ATOM   2644  C   GLY   203      72.518 124.698  56.203  1.00  0.00           C  
ATOM   2645  O   GLY   203      71.678 125.522  55.889  1.00  0.00           O  
ATOM   2646  N   GLY   204      73.346 124.144  55.290  1.00  0.00           N  
ATOM   2647  H   GLY   204      73.861 123.358  55.661  1.00  0.00           H  
ATOM   2648  CA  GLY   204      73.296 124.201  53.818  1.00  0.00           C  
ATOM   2649  HA2 GLY   204      73.557 123.251  53.353  1.00  0.00           H  
ATOM   2650  HA3 GLY   204      72.250 124.265  53.521  1.00  0.00           H  
ATOM   2651  C   GLY   204      73.949 125.427  53.146  1.00  0.00           C  
ATOM   2652  O   GLY   204      73.928 126.486  53.721  1.00  0.00           O  
ATOM   2653  N   SER   205      74.528 125.358  51.967  1.00  0.00           N  
ATOM   2654  H   SER   205      74.850 126.194  51.501  1.00  0.00           H  
ATOM   2655  CA  SER   205      74.666 124.109  51.181  1.00  0.00           C  
ATOM   2656  HA  SER   205      73.850 123.429  51.425  1.00  0.00           H  
ATOM   2657  CB  SER   205      74.541 124.433  49.675  1.00  0.00           C  
ATOM   2658  HB2 SER   205      74.377 123.511  49.118  1.00  0.00           H  
ATOM   2659  HB3 SER   205      73.620 125.006  49.561  1.00  0.00           H  
ATOM   2660  OG  SER   205      75.605 125.133  49.035  1.00  0.00           O  
ATOM   2661  HG  SER   205      75.454 126.070  49.181  1.00  0.00           H  
ATOM   2662  C   SER   205      75.922 123.270  51.489  1.00  0.00           C  
ATOM   2663  O   SER   205      75.984 122.174  50.954  1.00  0.00           O  
ATOM   2664  N   GLY   206      76.773 123.742  52.350  1.00  0.00           N  
ATOM   2665  H   GLY   206      76.560 124.616  52.808  1.00  0.00           H  
ATOM   2666  CA  GLY   206      78.005 123.104  52.798  1.00  0.00           C  
ATOM   2667  HA2 GLY   206      78.522 123.890  53.348  1.00  0.00           H  
ATOM   2668  HA3 GLY   206      77.766 122.269  53.457  1.00  0.00           H  
ATOM   2669  C   GLY   206      79.013 122.727  51.701  1.00  0.00           C  
ATOM   2670  O   GLY   206      79.026 123.431  50.706  1.00  0.00           O  
ATOM   2671  N   GLY   207      79.735 121.588  51.808  1.00  0.00           N  
ATOM   2672  H   GLY   207      80.384 121.467  51.044  1.00  0.00           H  
ATOM   2673  CA  GLY   207      79.797 120.537  52.850  1.00  0.00           C  
ATOM   2674  HA2 GLY   207      78.787 120.228  53.121  1.00  0.00           H  
ATOM   2675  HA3 GLY   207      80.306 119.614  52.572  1.00  0.00           H  
ATOM   2676  C   GLY   207      80.524 121.003  54.106  1.00  0.00           C  
ATOM   2677  O   GLY   207      81.525 121.656  54.022  1.00  0.00           O  
ATOM   2678  N   TYR   208      80.051 120.645  55.278  1.00  0.00           N  
ATOM   2679  H   TYR   208      79.291 119.982  55.330  1.00  0.00           H  
ATOM   2680  CA  TYR   208      80.642 120.978  56.588  1.00  0.00           C  
ATOM   2681  HA  TYR   208      81.709 121.186  56.510  1.00  0.00           H  
ATOM   2682  CB  TYR   208      79.922 122.275  56.991  1.00  0.00           C  
ATOM   2683  HB2 TYR   208      79.928 123.091  56.268  1.00  0.00           H  
ATOM   2684  HB3 TYR   208      78.864 122.106  57.193  1.00  0.00           H  
ATOM   2685  CG  TYR   208      80.477 123.060  58.221  1.00  0.00           C  
ATOM   2686  CD1 TYR   208      79.797 122.996  59.466  1.00  0.00           C  
ATOM   2687  HD1 TYR   208      78.954 122.321  59.451  1.00  0.00           H  
ATOM   2688  CE1 TYR   208      80.228 123.764  60.570  1.00  0.00           C  
ATOM   2689  HE1 TYR   208      79.671 123.686  61.492  1.00  0.00           H  
ATOM   2690  CZ  TYR   208      81.381 124.512  60.480  1.00  0.00           C  
ATOM   2691  OH  TYR   208      81.721 125.206  61.620  1.00  0.00           O  
ATOM   2692  HH  TYR   208      80.999 125.220  62.252  1.00  0.00           H  
ATOM   2693  CE2 TYR   208      82.156 124.524  59.307  1.00  0.00           C  
ATOM   2694  HE2 TYR   208      83.041 125.135  59.209  1.00  0.00           H  
ATOM   2695  CD2 TYR   208      81.702 123.779  58.199  1.00  0.00           C  
ATOM   2696  HD2 TYR   208      82.237 123.882  57.266  1.00  0.00           H  
ATOM   2697  C   TYR   208      80.391 119.990  57.670  1.00  0.00           C  
ATOM   2698  O   TYR   208      79.275 119.610  57.992  1.00  0.00           O  
ATOM   2699  N   GLY   209      81.452 119.732  58.437  1.00  0.00           N  
ATOM   2700  H   GLY   209      82.254 120.342  58.356  1.00  0.00           H  
ATOM   2701  CA  GLY   209      81.521 118.827  59.622  1.00  0.00           C  
ATOM   2702  HA2 GLY   209      80.555 118.857  60.127  1.00  0.00           H  
ATOM   2703  HA3 GLY   209      81.697 117.809  59.274  1.00  0.00           H  
ATOM   2704  C   GLY   209      82.613 119.249  60.706  1.00  0.00           C  
ATOM   2705  O   GLY   209      82.851 120.476  60.673  1.00  0.00           O  
ATOM   2706  N   GLN   210      83.280 118.442  61.585  1.00  0.00           N  
ATOM   2707  H   GLN   210      83.875 118.905  62.257  1.00  0.00           H  
ATOM   2708  CA  GLN   210      83.167 117.027  61.717  1.00  0.00           C  
ATOM   2709  HA  GLN   210      83.767 116.867  62.613  1.00  0.00           H  
ATOM   2710  CB  GLN   210      81.764 116.588  62.064  1.00  0.00           C  
ATOM   2711  HB2 GLN   210      81.134 116.653  61.177  1.00  0.00           H  
ATOM   2712  HB3 GLN   210      81.688 115.532  62.323  1.00  0.00           H  
ATOM   2713  CG  GLN   210      81.213 117.358  63.287  1.00  0.00           C  
ATOM   2714  HG2 GLN   210      81.440 116.743  64.158  1.00  0.00           H  
ATOM   2715  HG3 GLN   210      81.665 118.342  63.418  1.00  0.00           H  
ATOM   2716  CD  GLN   210      79.642 117.528  63.262  1.00  0.00           C  
ATOM   2717  OE1 GLN   210      78.941 117.510  62.286  1.00  0.00           O  
ATOM   2718  NE2 GLN   210      79.114 117.723  64.420  1.00  0.00           N  
ATOM   2719 HE21 GLN   210      78.116 117.874  64.465  1.00  0.00           H  
ATOM   2720 HE22 GLN   210      79.759 117.732  65.197  1.00  0.00           H  
ATOM   2721  C   GLN   210      83.820 116.198  60.596  1.00  0.00           C  
ATOM   2722  O   GLN   210      83.560 115.006  60.576  1.00  0.00           O  
ATOM   2723  N   GLN   211      84.626 116.789  59.629  1.00  0.00           N  
ATOM   2724  H   GLN   211      84.735 117.792  59.570  1.00  0.00           H  
ATOM   2725  CA  GLN   211      85.126 116.003  58.523  1.00  0.00           C  
ATOM   2726  HA  GLN   211      84.284 115.442  58.117  1.00  0.00           H  
ATOM   2727  CB  GLN   211      85.795 116.923  57.434  1.00  0.00           C  
ATOM   2728  HB2 GLN   211      86.697 117.363  57.861  1.00  0.00           H  
ATOM   2729  HB3 GLN   211      86.233 116.412  56.577  1.00  0.00           H  
ATOM   2730  CG  GLN   211      84.857 118.135  57.092  1.00  0.00           C  
ATOM   2731  HG2 GLN   211      85.176 118.418  56.089  1.00  0.00           H  
ATOM   2732  HG3 GLN   211      83.797 117.885  57.137  1.00  0.00           H  
ATOM   2733  CD  GLN   211      85.034 119.389  57.949  1.00  0.00           C  
ATOM   2734  OE1 GLN   211      85.599 119.344  59.065  1.00  0.00           O  
ATOM   2735  NE2 GLN   211      84.749 120.540  57.450  1.00  0.00           N  
ATOM   2736 HE21 GLN   211      84.361 120.648  56.524  1.00  0.00           H  
ATOM   2737 HE22 GLN   211      84.894 121.355  58.030  1.00  0.00           H  
ATOM   2738  C   GLN   211      86.027 114.852  58.839  1.00  0.00           C  
ATOM   2739  O   GLN   211      86.103 113.941  57.981  1.00  0.00           O  
ATOM   2740  N   ASP   212      86.676 114.879  59.992  1.00  0.00           N  
ATOM   2741  H   ASP   212      86.679 115.699  60.582  1.00  0.00           H  
ATOM   2742  CA  ASP   212      87.648 113.849  60.238  1.00  0.00           C  
ATOM   2743  HA  ASP   212      88.215 113.754  59.312  1.00  0.00           H  
ATOM   2744  CB  ASP   212      88.636 114.427  61.319  1.00  0.00           C  
ATOM   2745  HB2 ASP   212      88.087 114.679  62.227  1.00  0.00           H  
ATOM   2746  HB3 ASP   212      89.286 113.568  61.490  1.00  0.00           H  
ATOM   2747  CG  ASP   212      89.547 115.617  60.882  1.00  0.00           C  
ATOM   2748  OD1 ASP   212      90.454 116.036  61.640  1.00  0.00           O  
ATOM   2749  OD2 ASP   212      89.330 116.231  59.811  1.00  0.00           O  
ATOM   2750  C   ASP   212      87.063 112.502  60.672  1.00  0.00           C  
ATOM   2751  O   ASP   212      87.806 111.514  60.621  1.00  0.00           O  
ATOM   2752  N   ARG   213      85.821 112.392  61.117  1.00  0.00           N  
ATOM   2753  H   ARG   213      85.234 113.202  60.975  1.00  0.00           H  
ATOM   2754  CA  ARG   213      85.100 111.277  61.758  1.00  0.00           C  
ATOM   2755  HA  ARG   213      85.536 110.362  61.358  1.00  0.00           H  
ATOM   2756  CB  ARG   213      85.406 111.174  63.287  1.00  0.00           C  
ATOM   2757  HB2 ARG   213      85.144 112.129  63.742  1.00  0.00           H  
ATOM   2758  HB3 ARG   213      84.803 110.364  63.697  1.00  0.00           H  
ATOM   2759  CG  ARG   213      86.884 110.857  63.575  1.00  0.00           C  
ATOM   2760  HG2 ARG   213      87.144 109.950  63.029  1.00  0.00           H  
ATOM   2761  HG3 ARG   213      87.550 111.672  63.291  1.00  0.00           H  
ATOM   2762  CD  ARG   213      87.024 110.681  65.062  1.00  0.00           C  
ATOM   2763  HD2 ARG   213      86.473 109.780  65.331  1.00  0.00           H  
ATOM   2764  HD3 ARG   213      88.064 110.420  65.259  1.00  0.00           H  
ATOM   2765  NE  ARG   213      86.608 111.842  65.892  1.00  0.00           N  
ATOM   2766  HE  ARG   213      86.074 112.508  65.351  1.00  0.00           H  
ATOM   2767  CZ  ARG   213      86.512 111.835  67.207  1.00  0.00           C  
ATOM   2768  NH1 ARG   213      87.152 111.026  68.005  1.00  0.00           N  
ATOM   2769 HH11 ARG   213      86.953 111.026  68.995  1.00  0.00           H  
ATOM   2770 HH12 ARG   213      87.666 110.225  67.667  1.00  0.00           H  
ATOM   2771  NH2 ARG   213      85.858 112.768  67.798  1.00  0.00           N  
ATOM   2772 HH21 ARG   213      85.897 112.842  68.805  1.00  0.00           H  
ATOM   2773 HH22 ARG   213      85.138 113.283  67.312  1.00  0.00           H  
ATOM   2774  C   ARG   213      83.638 111.229  61.292  1.00  0.00           C  
ATOM   2775  O   ARG   213      82.723 111.367  62.107  1.00  0.00           O  
ATOM   2776  N   GLY   214      83.278 111.032  59.995  1.00  0.00           N  
ATOM   2777  H   GLY   214      82.273 111.014  59.898  1.00  0.00           H  
ATOM   2778  CA  GLY   214      84.069 111.150  58.711  1.00  0.00           C  
ATOM   2779  HA2 GLY   214      83.470 111.521  57.879  1.00  0.00           H  
ATOM   2780  HA3 GLY   214      84.691 112.029  58.881  1.00  0.00           H  
ATOM   2781  C   GLY   214      84.989 110.062  58.318  1.00  0.00           C  
ATOM   2782  O   GLY   214      85.178 109.098  59.092  1.00  0.00           O  
ATOM   2783  OXT GLY   214      85.474 110.131  57.175  1.00  0.00           O  
TER    2784      GLY   214 
END   
