# Supplementary material for: Visualization of oligomerization, clustering, and density transition of intrinsically disordered proteins
Source: Natl Sci Rev. 2026 Feb 14;13(7):nwag107. doi: 10.1093/nsr/nwag107 (PMC13114874; doi:10.1093/nsr/nwag107)
Supplement: nwag107_Supplemental_Files [file nwag107_supplemental_files.zip › SI-MD-Structures/MD-Sturctures/frame262.pdb]

CRYST1  135.051  149.209  136.814  90.00  90.00  90.00               1
ATOM      1  N   MET     1      37.535 109.128 102.260  1.00  0.00           N  
ATOM      2  H1  MET     1      37.835 110.006 102.659  1.00  0.00           H  
ATOM      3  H2  MET     1      36.956 109.262 101.443  1.00  0.00           H  
ATOM      4  H3  MET     1      36.882 108.768 102.940  1.00  0.00           H  
ATOM      5  CA  MET     1      38.692 108.289 101.970  1.00  0.00           C  
ATOM      6  HA  MET     1      39.431 108.419 102.761  1.00  0.00           H  
ATOM      7  CB  MET     1      38.378 106.776 102.000  1.00  0.00           C  
ATOM      8  HB2 MET     1      37.452 106.576 101.460  1.00  0.00           H  
ATOM      9  HB3 MET     1      39.205 106.266 101.506  1.00  0.00           H  
ATOM     10  CG  MET     1      38.159 106.202 103.319  1.00  0.00           C  
ATOM     11  HG2 MET     1      38.871 106.552 104.066  1.00  0.00           H  
ATOM     12  HG3 MET     1      37.190 106.635 103.567  1.00  0.00           H  
ATOM     13  SD  MET     1      37.978 104.419 103.478  1.00  0.00           S  
ATOM     14  CE  MET     1      39.640 103.824 103.201  1.00  0.00           C  
ATOM     15  HE1 MET     1      40.247 104.180 104.034  1.00  0.00           H  
ATOM     16  HE2 MET     1      39.773 102.743 103.170  1.00  0.00           H  
ATOM     17  HE3 MET     1      40.205 104.242 102.368  1.00  0.00           H  
ATOM     18  C   MET     1      39.466 108.744 100.731  1.00  0.00           C  
ATOM     19  O   MET     1      38.829 109.156  99.812  1.00  0.00           O  
ATOM     20  N   ALA     2      40.800 108.765 100.552  1.00  0.00           N  
ATOM     21  H   ALA     2      41.142 109.070  99.652  1.00  0.00           H  
ATOM     22  CA  ALA     2      41.888 108.521 101.487  1.00  0.00           C  
ATOM     23  HA  ALA     2      42.741 108.736 100.843  1.00  0.00           H  
ATOM     24  CB  ALA     2      41.934 109.550 102.713  1.00  0.00           C  
ATOM     25  HB1 ALA     2      41.040 109.497 103.335  1.00  0.00           H  
ATOM     26  HB2 ALA     2      42.754 109.256 103.367  1.00  0.00           H  
ATOM     27  HB3 ALA     2      42.084 110.518 102.236  1.00  0.00           H  
ATOM     28  C   ALA     2      42.089 107.033 101.843  1.00  0.00           C  
ATOM     29  O   ALA     2      41.537 106.579 102.874  1.00  0.00           O  
ATOM     30  N   SER     3      42.747 106.229 101.041  1.00  0.00           N  
ATOM     31  H   SER     3      42.925 105.298 101.389  1.00  0.00           H  
ATOM     32  CA  SER     3      43.086 106.533  99.624  1.00  0.00           C  
ATOM     33  HA  SER     3      42.321 107.132  99.128  1.00  0.00           H  
ATOM     34  CB  SER     3      44.463 107.181  99.674  1.00  0.00           C  
ATOM     35  HB2 SER     3      44.540 108.076 100.292  1.00  0.00           H  
ATOM     36  HB3 SER     3      45.111 106.380 100.029  1.00  0.00           H  
ATOM     37  OG  SER     3      44.929 107.608  98.482  1.00  0.00           O  
ATOM     38  HG  SER     3      45.831 107.737  98.785  1.00  0.00           H  
ATOM     39  C   SER     3      43.136 105.198  98.832  1.00  0.00           C  
ATOM     40  O   SER     3      43.362 104.120  99.392  1.00  0.00           O  
ATOM     41  N   ASN     4      42.954 105.325  97.520  1.00  0.00           N  
ATOM     42  H   ASN     4      43.064 106.286  97.230  1.00  0.00           H  
ATOM     43  CA  ASN     4      42.694 104.268  96.501  1.00  0.00           C  
ATOM     44  HA  ASN     4      41.996 103.609  97.018  1.00  0.00           H  
ATOM     45  CB  ASN     4      42.065 104.861  95.204  1.00  0.00           C  
ATOM     46  HB2 ASN     4      42.641 105.771  95.037  1.00  0.00           H  
ATOM     47  HB3 ASN     4      42.109 104.164  94.367  1.00  0.00           H  
ATOM     48  CG  ASN     4      40.617 105.296  95.392  1.00  0.00           C  
ATOM     49  OD1 ASN     4      39.784 104.461  95.269  1.00  0.00           O  
ATOM     50  ND2 ASN     4      40.284 106.580  95.611  1.00  0.00           N  
ATOM     51 HD21 ASN     4      39.327 106.793  95.854  1.00  0.00           H  
ATOM     52 HD22 ASN     4      41.053 107.218  95.761  1.00  0.00           H  
ATOM     53  C   ASN     4      43.935 103.396  96.185  1.00  0.00           C  
ATOM     54  O   ASN     4      45.006 103.984  96.045  1.00  0.00           O  
ATOM     55  N   ASP     5      43.858 102.068  95.990  1.00  0.00           N  
ATOM     56  H   ASP     5      44.725 101.576  95.828  1.00  0.00           H  
ATOM     57  CA  ASP     5      42.666 101.229  95.920  1.00  0.00           C  
ATOM     58  HA  ASP     5      41.923 101.860  95.434  1.00  0.00           H  
ATOM     59  CB  ASP     5      43.002 100.136  94.994  1.00  0.00           C  
ATOM     60  HB2 ASP     5      43.881  99.600  95.352  1.00  0.00           H  
ATOM     61  HB3 ASP     5      42.304  99.320  95.182  1.00  0.00           H  
ATOM     62  CG  ASP     5      42.863 100.392  93.511  1.00  0.00           C  
ATOM     63  OD1 ASP     5      42.248 101.360  93.003  1.00  0.00           O  
ATOM     64  OD2 ASP     5      43.475  99.637  92.740  1.00  0.00           O  
ATOM     65  C   ASP     5      42.308 100.743  97.313  1.00  0.00           C  
ATOM     66  O   ASP     5      43.166 100.352  98.076  1.00  0.00           O  
ATOM     67  N   TYR     6      41.030 100.606  97.601  1.00  0.00           N  
ATOM     68  H   TYR     6      40.327 101.001  96.992  1.00  0.00           H  
ATOM     69  CA  TYR     6      40.588 100.170  98.941  1.00  0.00           C  
ATOM     70  HA  TYR     6      41.257 100.663  99.647  1.00  0.00           H  
ATOM     71  CB  TYR     6      39.121 100.624  99.151  1.00  0.00           C  
ATOM     72  HB2 TYR     6      38.408 100.067  98.544  1.00  0.00           H  
ATOM     73  HB3 TYR     6      38.748 100.386 100.147  1.00  0.00           H  
ATOM     74  CG  TYR     6      39.041 102.128  98.924  1.00  0.00           C  
ATOM     75  CD1 TYR     6      38.234 102.669  97.959  1.00  0.00           C  
ATOM     76  HD1 TYR     6      37.484 102.125  97.404  1.00  0.00           H  
ATOM     77  CE1 TYR     6      38.254 104.018  97.764  1.00  0.00           C  
ATOM     78  HE1 TYR     6      37.615 104.407  96.985  1.00  0.00           H  
ATOM     79  CZ  TYR     6      39.081 104.894  98.590  1.00  0.00           C  
ATOM     80  OH  TYR     6      39.042 106.249  98.470  1.00  0.00           O  
ATOM     81  HH  TYR     6      38.794 106.514  97.582  1.00  0.00           H  
ATOM     82  CE2 TYR     6      39.908 104.339  99.592  1.00  0.00           C  
ATOM     83  HE2 TYR     6      40.512 104.927 100.268  1.00  0.00           H  
ATOM     84  CD2 TYR     6      39.955 102.919  99.699  1.00  0.00           C  
ATOM     85  HD2 TYR     6      40.552 102.495 100.493  1.00  0.00           H  
ATOM     86  C   TYR     6      40.653  98.680  99.191  1.00  0.00           C  
ATOM     87  O   TYR     6      40.812  98.258 100.343  1.00  0.00           O  
ATOM     88  N   THR     7      40.632  97.835  98.207  1.00  0.00           N  
ATOM     89  H   THR     7      40.524  98.138  97.250  1.00  0.00           H  
ATOM     90  CA  THR     7      40.548  96.382  98.254  1.00  0.00           C  
ATOM     91  HA  THR     7      41.275  96.185  99.041  1.00  0.00           H  
ATOM     92  CB  THR     7      39.135  95.870  98.772  1.00  0.00           C  
ATOM     93  HB  THR     7      38.872  96.420  99.675  1.00  0.00           H  
ATOM     94  CG2 THR     7      38.038  96.133  97.781  1.00  0.00           C  
ATOM     95 HG21 THR     7      38.172  95.763  96.765  1.00  0.00           H  
ATOM     96 HG22 THR     7      37.059  95.819  98.141  1.00  0.00           H  
ATOM     97 HG23 THR     7      38.007  97.215  97.655  1.00  0.00           H  
ATOM     98  OG1 THR     7      39.079  94.501  99.086  1.00  0.00           O  
ATOM     99  HG1 THR     7      39.599  94.370  99.882  1.00  0.00           H  
ATOM    100  C   THR     7      41.018  95.640  97.010  1.00  0.00           C  
ATOM    101  O   THR     7      41.499  96.206  96.095  1.00  0.00           O  
ATOM    102  N   GLN     8      40.743  94.300  96.917  1.00  0.00           N  
ATOM    103  H   GLN     8      40.240  93.820  97.649  1.00  0.00           H  
ATOM    104  CA  GLN     8      41.150  93.339  95.905  1.00  0.00           C  
ATOM    105  HA  GLN     8      42.234  93.344  96.017  1.00  0.00           H  
ATOM    106  CB  GLN     8      40.589  91.926  96.206  1.00  0.00           C  
ATOM    107  HB2 GLN     8      41.175  91.075  95.859  1.00  0.00           H  
ATOM    108  HB3 GLN     8      40.689  91.822  97.286  1.00  0.00           H  
ATOM    109  CG  GLN     8      39.063  91.773  95.775  1.00  0.00           C  
ATOM    110  HG2 GLN     8      38.509  92.645  96.126  1.00  0.00           H  
ATOM    111  HG3 GLN     8      38.877  91.832  94.703  1.00  0.00           H  
ATOM    112  CD  GLN     8      38.370  90.594  96.471  1.00  0.00           C  
ATOM    113  OE1 GLN     8      38.830  90.004  97.481  1.00  0.00           O  
ATOM    114  NE2 GLN     8      37.244  90.087  96.013  1.00  0.00           N  
ATOM    115 HE21 GLN     8      36.783  90.485  95.207  1.00  0.00           H  
ATOM    116 HE22 GLN     8      36.793  89.410  96.612  1.00  0.00           H  
ATOM    117  C   GLN     8      40.954  93.805  94.474  1.00  0.00           C  
ATOM    118  O   GLN     8      39.890  94.247  94.202  1.00  0.00           O  
ATOM    119  N   GLN     9      41.957  93.777  93.557  1.00  0.00           N  
ATOM    120  H   GLN     9      41.732  94.237  92.686  1.00  0.00           H  
ATOM    121  CA  GLN     9      43.359  93.450  93.557  1.00  0.00           C  
ATOM    122  HA  GLN     9      43.599  93.345  92.499  1.00  0.00           H  
ATOM    123  CB  GLN     9      44.144  94.635  94.171  1.00  0.00           C  
ATOM    124  HB2 GLN     9      43.900  94.790  95.222  1.00  0.00           H  
ATOM    125  HB3 GLN     9      45.176  94.294  94.094  1.00  0.00           H  
ATOM    126  CG  GLN     9      44.002  96.019  93.463  1.00  0.00           C  
ATOM    127  HG2 GLN     9      42.960  96.152  93.173  1.00  0.00           H  
ATOM    128  HG3 GLN     9      44.375  96.808  94.116  1.00  0.00           H  
ATOM    129  CD  GLN     9      44.766  96.220  92.211  1.00  0.00           C  
ATOM    130  OE1 GLN     9      45.200  95.308  91.477  1.00  0.00           O  
ATOM    131  NE2 GLN     9      44.815  97.460  91.676  1.00  0.00           N  
ATOM    132 HE21 GLN     9      44.439  98.258  92.169  1.00  0.00           H  
ATOM    133 HE22 GLN     9      45.275  97.621  90.792  1.00  0.00           H  
ATOM    134  C   GLN     9      43.659  92.072  94.156  1.00  0.00           C  
ATOM    135  O   GLN     9      44.425  91.826  95.096  1.00  0.00           O  
ATOM    136  N   ALA    10      43.125  90.914  93.635  1.00  0.00           N  
ATOM    137  H   ALA    10      43.429  90.090  94.134  1.00  0.00           H  
ATOM    138  CA  ALA    10      42.391  90.644  92.418  1.00  0.00           C  
ATOM    139  HA  ALA    10      41.703  91.436  92.124  1.00  0.00           H  
ATOM    140  CB  ALA    10      43.442  90.483  91.322  1.00  0.00           C  
ATOM    141  HB1 ALA    10      44.188  91.270  91.427  1.00  0.00           H  
ATOM    142  HB2 ALA    10      43.902  89.503  91.454  1.00  0.00           H  
ATOM    143  HB3 ALA    10      43.081  90.596  90.300  1.00  0.00           H  
ATOM    144  C   ALA    10      41.583  89.349  92.590  1.00  0.00           C  
ATOM    145  O   ALA    10      41.985  88.530  93.388  1.00  0.00           O  
ATOM    146  N   THR    11      40.375  89.251  91.999  1.00  0.00           N  
ATOM    147  H   THR    11      40.117  90.024  91.402  1.00  0.00           H  
ATOM    148  CA  THR    11      39.668  87.992  91.806  1.00  0.00           C  
ATOM    149  HA  THR    11      40.491  87.277  91.839  1.00  0.00           H  
ATOM    150  CB  THR    11      38.691  87.654  93.024  1.00  0.00           C  
ATOM    151  HB  THR    11      39.110  87.624  94.029  1.00  0.00           H  
ATOM    152  CG2 THR    11      37.488  88.604  93.176  1.00  0.00           C  
ATOM    153 HG21 THR    11      37.827  89.629  93.330  1.00  0.00           H  
ATOM    154 HG22 THR    11      36.905  88.454  92.267  1.00  0.00           H  
ATOM    155 HG23 THR    11      36.934  88.290  94.061  1.00  0.00           H  
ATOM    156  OG1 THR    11      38.186  86.316  92.791  1.00  0.00           O  
ATOM    157  HG1 THR    11      38.897  85.685  92.927  1.00  0.00           H  
ATOM    158  C   THR    11      38.932  87.902  90.420  1.00  0.00           C  
ATOM    159  O   THR    11      38.077  88.708  90.077  1.00  0.00           O  
ATOM    160  N   GLN    12      39.274  86.916  89.599  1.00  0.00           N  
ATOM    161  H   GLN    12      38.721  86.929  88.753  1.00  0.00           H  
ATOM    162  CA  GLN    12      40.459  86.058  89.579  1.00  0.00           C  
ATOM    163  HA  GLN    12      40.429  85.457  90.488  1.00  0.00           H  
ATOM    164  CB  GLN    12      40.364  85.103  88.380  1.00  0.00           C  
ATOM    165  HB2 GLN    12      41.297  84.545  88.453  1.00  0.00           H  
ATOM    166  HB3 GLN    12      39.429  84.547  88.442  1.00  0.00           H  
ATOM    167  CG  GLN    12      40.317  85.860  87.052  1.00  0.00           C  
ATOM    168  HG2 GLN    12      39.279  86.100  86.821  1.00  0.00           H  
ATOM    169  HG3 GLN    12      40.892  86.786  87.054  1.00  0.00           H  
ATOM    170  CD  GLN    12      40.778  85.060  85.922  1.00  0.00           C  
ATOM    171  OE1 GLN    12      41.854  84.464  85.903  1.00  0.00           O  
ATOM    172  NE2 GLN    12      40.107  85.048  84.787  1.00  0.00           N  
ATOM    173 HE21 GLN    12      40.380  84.373  84.088  1.00  0.00           H  
ATOM    174 HE22 GLN    12      39.317  85.659  84.633  1.00  0.00           H  
ATOM    175  C   GLN    12      41.761  86.864  89.558  1.00  0.00           C  
ATOM    176  O   GLN    12      41.684  88.095  89.281  1.00  0.00           O  
ATOM    177  N   SER    13      42.845  86.257  89.962  1.00  0.00           N  
ATOM    178  H   SER    13      42.689  85.264  90.059  1.00  0.00           H  
ATOM    179  CA  SER    13      44.177  86.780  90.035  1.00  0.00           C  
ATOM    180  HA  SER    13      44.195  87.434  90.907  1.00  0.00           H  
ATOM    181  CB  SER    13      45.178  85.706  90.306  1.00  0.00           C  
ATOM    182  HB2 SER    13      46.072  86.254  90.603  1.00  0.00           H  
ATOM    183  HB3 SER    13      44.714  85.148  91.120  1.00  0.00           H  
ATOM    184  OG  SER    13      45.360  84.891  89.138  1.00  0.00           O  
ATOM    185  HG  SER    13      46.220  85.096  88.764  1.00  0.00           H  
ATOM    186  C   SER    13      44.556  87.702  88.787  1.00  0.00           C  
ATOM    187  O   SER    13      44.143  87.307  87.648  1.00  0.00           O  
ATOM    188  N   TYR    14      45.232  88.808  89.067  1.00  0.00           N  
ATOM    189  H   TYR    14      45.643  88.906  89.985  1.00  0.00           H  
ATOM    190  CA  TYR    14      45.942  89.634  88.146  1.00  0.00           C  
ATOM    191  HA  TYR    14      45.341  89.677  87.238  1.00  0.00           H  
ATOM    192  CB  TYR    14      45.829  91.050  88.758  1.00  0.00           C  
ATOM    193  HB2 TYR    14      44.814  91.179  89.132  1.00  0.00           H  
ATOM    194  HB3 TYR    14      46.489  91.008  89.625  1.00  0.00           H  
ATOM    195  CG  TYR    14      46.271  92.188  87.813  1.00  0.00           C  
ATOM    196  CD1 TYR    14      45.577  92.419  86.628  1.00  0.00           C  
ATOM    197  HD1 TYR    14      44.641  91.970  86.328  1.00  0.00           H  
ATOM    198  CE1 TYR    14      46.014  93.413  85.698  1.00  0.00           C  
ATOM    199  HE1 TYR    14      45.473  93.484  84.767  1.00  0.00           H  
ATOM    200  CZ  TYR    14      47.166  94.155  85.885  1.00  0.00           C  
ATOM    201  OH  TYR    14      47.619  95.045  84.932  1.00  0.00           O  
ATOM    202  HH  TYR    14      48.129  94.570  84.271  1.00  0.00           H  
ATOM    203  CE2 TYR    14      47.807  93.976  87.135  1.00  0.00           C  
ATOM    204  HE2 TYR    14      48.672  94.605  87.282  1.00  0.00           H  
ATOM    205  CD2 TYR    14      47.367  92.997  88.102  1.00  0.00           C  
ATOM    206  HD2 TYR    14      47.968  92.943  88.997  1.00  0.00           H  
ATOM    207  C   TYR    14      47.346  89.138  87.770  1.00  0.00           C  
ATOM    208  O   TYR    14      48.019  88.602  88.633  1.00  0.00           O  
ATOM    209  N   GLY    15      47.783  89.188  86.454  1.00  0.00           N  
ATOM    210  H   GLY    15      48.722  88.890  86.233  1.00  0.00           H  
ATOM    211  CA  GLY    15      46.971  89.422  85.191  1.00  0.00           C  
ATOM    212  HA2 GLY    15      45.886  89.324  85.232  1.00  0.00           H  
ATOM    213  HA3 GLY    15      47.150  90.491  85.080  1.00  0.00           H  
ATOM    214  C   GLY    15      47.478  88.578  84.000  1.00  0.00           C  
ATOM    215  O   GLY    15      48.245  87.664  84.142  1.00  0.00           O  
ATOM    216  N   ALA    16      47.115  88.946  82.791  1.00  0.00           N  
ATOM    217  H   ALA    16      46.490  89.734  82.705  1.00  0.00           H  
ATOM    218  CA  ALA    16      47.747  88.566  81.460  1.00  0.00           C  
ATOM    219  HA  ALA    16      48.622  87.990  81.759  1.00  0.00           H  
ATOM    220  CB  ALA    16      46.831  87.593  80.752  1.00  0.00           C  
ATOM    221  HB1 ALA    16      47.183  87.239  79.782  1.00  0.00           H  
ATOM    222  HB2 ALA    16      46.620  86.676  81.302  1.00  0.00           H  
ATOM    223  HB3 ALA    16      45.919  88.147  80.534  1.00  0.00           H  
ATOM    224  C   ALA    16      48.075  89.795  80.626  1.00  0.00           C  
ATOM    225  O   ALA    16      47.187  90.640  80.479  1.00  0.00           O  
ATOM    226  N   TYR    17      49.221  89.797  79.948  1.00  0.00           N  
ATOM    227  H   TYR    17      49.822  88.991  80.042  1.00  0.00           H  
ATOM    228  CA  TYR    17      49.567  90.795  78.920  1.00  0.00           C  
ATOM    229  HA  TYR    17      48.749  90.928  78.212  1.00  0.00           H  
ATOM    230  CB  TYR    17      49.930  92.098  79.593  1.00  0.00           C  
ATOM    231  HB2 TYR    17      49.013  92.543  79.981  1.00  0.00           H  
ATOM    232  HB3 TYR    17      50.591  91.973  80.451  1.00  0.00           H  
ATOM    233  CG  TYR    17      50.518  93.181  78.742  1.00  0.00           C  
ATOM    234  CD1 TYR    17      51.781  93.678  79.047  1.00  0.00           C  
ATOM    235  HD1 TYR    17      52.282  93.283  79.918  1.00  0.00           H  
ATOM    236  CE1 TYR    17      52.309  94.778  78.332  1.00  0.00           C  
ATOM    237  HE1 TYR    17      53.243  95.281  78.536  1.00  0.00           H  
ATOM    238  CZ  TYR    17      51.584  95.296  77.218  1.00  0.00           C  
ATOM    239  OH  TYR    17      52.056  96.372  76.551  1.00  0.00           O  
ATOM    240  HH  TYR    17      51.401  97.065  76.437  1.00  0.00           H  
ATOM    241  CE2 TYR    17      50.348  94.700  76.923  1.00  0.00           C  
ATOM    242  HE2 TYR    17      49.878  95.159  76.066  1.00  0.00           H  
ATOM    243  CD2 TYR    17      49.802  93.692  77.658  1.00  0.00           C  
ATOM    244  HD2 TYR    17      48.824  93.331  77.376  1.00  0.00           H  
ATOM    245  C   TYR    17      50.802  90.292  78.212  1.00  0.00           C  
ATOM    246  O   TYR    17      51.836  89.973  78.888  1.00  0.00           O  
ATOM    247  N   PRO    18      50.843  90.122  76.803  1.00  0.00           N  
ATOM    248  CD  PRO    18      49.810  90.392  75.851  1.00  0.00           C  
ATOM    249  HD2 PRO    18      49.320  91.346  76.042  1.00  0.00           H  
ATOM    250  HD3 PRO    18      49.053  89.610  75.791  1.00  0.00           H  
ATOM    251  CG  PRO    18      50.533  90.448  74.523  1.00  0.00           C  
ATOM    252  HG2 PRO    18      51.083  91.384  74.424  1.00  0.00           H  
ATOM    253  HG3 PRO    18      49.908  90.130  73.688  1.00  0.00           H  
ATOM    254  CB  PRO    18      51.604  89.411  74.781  1.00  0.00           C  
ATOM    255  HB2 PRO    18      52.395  89.250  74.048  1.00  0.00           H  
ATOM    256  HB3 PRO    18      51.127  88.433  74.839  1.00  0.00           H  
ATOM    257  CA  PRO    18      52.052  89.664  76.170  1.00  0.00           C  
ATOM    258  HA  PRO    18      52.378  88.708  76.579  1.00  0.00           H  
ATOM    259  C   PRO    18      53.241  90.672  76.185  1.00  0.00           C  
ATOM    260  O   PRO    18      53.029  91.863  76.223  1.00  0.00           O  
ATOM    261  N   THR    19      54.517  90.250  76.173  1.00  0.00           N  
ATOM    262  H   THR    19      54.608  89.244  76.207  1.00  0.00           H  
ATOM    263  CA  THR    19      55.789  90.976  76.339  1.00  0.00           C  
ATOM    264  HA  THR    19      56.028  91.536  75.435  1.00  0.00           H  
ATOM    265  CB  THR    19      55.682  92.022  77.465  1.00  0.00           C  
ATOM    266  HB  THR    19      55.110  91.675  78.325  1.00  0.00           H  
ATOM    267  CG2 THR    19      57.110  92.560  77.944  1.00  0.00           C  
ATOM    268 HG21 THR    19      57.736  92.612  77.053  1.00  0.00           H  
ATOM    269 HG22 THR    19      57.163  93.497  78.499  1.00  0.00           H  
ATOM    270 HG23 THR    19      57.474  91.798  78.633  1.00  0.00           H  
ATOM    271  OG1 THR    19      55.157  93.256  77.033  1.00  0.00           O  
ATOM    272  HG1 THR    19      54.242  93.066  76.812  1.00  0.00           H  
ATOM    273  C   THR    19      57.004  90.066  76.738  1.00  0.00           C  
ATOM    274  O   THR    19      56.939  89.301  77.711  1.00  0.00           O  
ATOM    275  N   GLN    20      58.094  90.085  76.012  1.00  0.00           N  
ATOM    276  H   GLN    20      58.115  90.718  75.225  1.00  0.00           H  
ATOM    277  CA  GLN    20      59.129  89.071  76.109  1.00  0.00           C  
ATOM    278  HA  GLN    20      58.585  88.132  76.010  1.00  0.00           H  
ATOM    279  CB  GLN    20      60.127  89.255  74.977  1.00  0.00           C  
ATOM    280  HB2 GLN    20      60.533  90.261  75.076  1.00  0.00           H  
ATOM    281  HB3 GLN    20      60.983  88.596  75.118  1.00  0.00           H  
ATOM    282  CG  GLN    20      59.699  88.920  73.566  1.00  0.00           C  
ATOM    283  HG2 GLN    20      58.984  89.680  73.249  1.00  0.00           H  
ATOM    284  HG3 GLN    20      60.635  88.891  73.010  1.00  0.00           H  
ATOM    285  CD  GLN    20      59.147  87.449  73.498  1.00  0.00           C  
ATOM    286  OE1 GLN    20      57.964  87.358  73.312  1.00  0.00           O  
ATOM    287  NE2 GLN    20      59.881  86.358  73.756  1.00  0.00           N  
ATOM    288 HE21 GLN    20      60.853  86.409  74.025  1.00  0.00           H  
ATOM    289 HE22 GLN    20      59.499  85.466  73.474  1.00  0.00           H  
ATOM    290  C   GLN    20      59.905  89.156  77.452  1.00  0.00           C  
ATOM    291  O   GLN    20      60.272  90.284  77.902  1.00  0.00           O  
ATOM    292  N   PRO    21      60.297  88.010  78.044  1.00  0.00           N  
ATOM    293  CD  PRO    21      59.875  86.680  77.546  1.00  0.00           C  
ATOM    294  HD2 PRO    21      60.363  86.444  76.600  1.00  0.00           H  
ATOM    295  HD3 PRO    21      58.793  86.653  77.417  1.00  0.00           H  
ATOM    296  CG  PRO    21      60.223  85.647  78.588  1.00  0.00           C  
ATOM    297  HG2 PRO    21      60.985  84.976  78.193  1.00  0.00           H  
ATOM    298  HG3 PRO    21      59.323  85.127  78.918  1.00  0.00           H  
ATOM    299  CB  PRO    21      60.845  86.496  79.705  1.00  0.00           C  
ATOM    300  HB2 PRO    21      61.733  85.989  80.081  1.00  0.00           H  
ATOM    301  HB3 PRO    21      60.089  86.509  80.491  1.00  0.00           H  
ATOM    302  CA  PRO    21      61.169  87.914  79.231  1.00  0.00           C  
ATOM    303  HA  PRO    21      60.919  88.641  80.004  1.00  0.00           H  
ATOM    304  C   PRO    21      62.676  88.046  78.856  1.00  0.00           C  
ATOM    305  O   PRO    21      63.077  87.521  77.802  1.00  0.00           O  
ATOM    306  N   GLY    22      63.521  88.724  79.604  1.00  0.00           N  
ATOM    307  H   GLY    22      63.062  89.349  80.251  1.00  0.00           H  
ATOM    308  CA  GLY    22      64.936  88.987  79.480  1.00  0.00           C  
ATOM    309  HA2 GLY    22      65.419  88.068  79.147  1.00  0.00           H  
ATOM    310  HA3 GLY    22      65.109  89.665  78.644  1.00  0.00           H  
ATOM    311  C   GLY    22      65.657  89.453  80.763  1.00  0.00           C  
ATOM    312  O   GLY    22      65.057  89.658  81.827  1.00  0.00           O  
ATOM    313  N   GLN    23      67.019  89.545  80.628  1.00  0.00           N  
ATOM    314  H   GLN    23      67.388  89.331  79.712  1.00  0.00           H  
ATOM    315  CA  GLN    23      67.960  89.911  81.672  1.00  0.00           C  
ATOM    316  HA  GLN    23      67.358  90.247  82.517  1.00  0.00           H  
ATOM    317  CB  GLN    23      68.843  88.699  82.073  1.00  0.00           C  
ATOM    318  HB2 GLN    23      69.342  88.320  81.181  1.00  0.00           H  
ATOM    319  HB3 GLN    23      69.684  89.112  82.631  1.00  0.00           H  
ATOM    320  CG  GLN    23      68.277  87.675  83.023  1.00  0.00           C  
ATOM    321  HG2 GLN    23      69.045  86.948  83.288  1.00  0.00           H  
ATOM    322  HG3 GLN    23      67.945  88.080  83.979  1.00  0.00           H  
ATOM    323  CD  GLN    23      67.168  86.883  82.353  1.00  0.00           C  
ATOM    324  OE1 GLN    23      67.254  86.374  81.261  1.00  0.00           O  
ATOM    325  NE2 GLN    23      66.084  86.599  83.010  1.00  0.00           N  
ATOM    326 HE21 GLN    23      66.077  86.871  83.983  1.00  0.00           H  
ATOM    327 HE22 GLN    23      65.443  85.963  82.557  1.00  0.00           H  
ATOM    328  C   GLN    23      68.902  91.074  81.006  1.00  0.00           C  
ATOM    329  O   GLN    23      69.428  90.847  79.956  1.00  0.00           O  
ATOM    330  N   GLY    24      69.200  92.233  81.624  1.00  0.00           N  
ATOM    331  H   GLY    24      68.631  92.462  82.426  1.00  0.00           H  
ATOM    332  CA  GLY    24      70.330  93.214  81.330  1.00  0.00           C  
ATOM    333  HA2 GLY    24      70.038  93.911  80.546  1.00  0.00           H  
ATOM    334  HA3 GLY    24      70.376  93.913  82.166  1.00  0.00           H  
ATOM    335  C   GLY    24      71.823  92.815  81.195  1.00  0.00           C  
ATOM    336  O   GLY    24      72.204  91.739  81.496  1.00  0.00           O  
ATOM    337  N   TYR    25      72.627  93.701  80.559  1.00  0.00           N  
ATOM    338  H   TYR    25      72.188  94.585  80.345  1.00  0.00           H  
ATOM    339  CA  TYR    25      74.029  93.513  80.303  1.00  0.00           C  
ATOM    340  HA  TYR    25      74.143  92.644  79.654  1.00  0.00           H  
ATOM    341  CB  TYR    25      74.582  94.730  79.501  1.00  0.00           C  
ATOM    342  HB2 TYR    25      74.324  94.603  78.450  1.00  0.00           H  
ATOM    343  HB3 TYR    25      74.065  95.595  79.918  1.00  0.00           H  
ATOM    344  CG  TYR    25      76.070  94.951  79.415  1.00  0.00           C  
ATOM    345  CD1 TYR    25      76.913  94.131  78.586  1.00  0.00           C  
ATOM    346  HD1 TYR    25      76.463  93.220  78.222  1.00  0.00           H  
ATOM    347  CE1 TYR    25      78.334  94.341  78.538  1.00  0.00           C  
ATOM    348  HE1 TYR    25      78.989  93.620  78.072  1.00  0.00           H  
ATOM    349  CZ  TYR    25      78.967  95.418  79.130  1.00  0.00           C  
ATOM    350  OH  TYR    25      80.338  95.569  79.126  1.00  0.00           O  
ATOM    351  HH  TYR    25      80.799  94.951  78.553  1.00  0.00           H  
ATOM    352  CE2 TYR    25      78.133  96.275  79.879  1.00  0.00           C  
ATOM    353  HE2 TYR    25      78.549  97.193  80.265  1.00  0.00           H  
ATOM    354  CD2 TYR    25      76.680  96.083  79.978  1.00  0.00           C  
ATOM    355  HD2 TYR    25      75.984  96.771  80.434  1.00  0.00           H  
ATOM    356  C   TYR    25      74.985  93.151  81.471  1.00  0.00           C  
ATOM    357  O   TYR    25      74.874  93.651  82.607  1.00  0.00           O  
ATOM    358  N   SER    26      75.996  92.314  81.245  1.00  0.00           N  
ATOM    359  H   SER    26      75.933  91.884  80.333  1.00  0.00           H  
ATOM    360  CA  SER    26      76.895  91.635  82.183  1.00  0.00           C  
ATOM    361  HA  SER    26      76.410  91.326  83.109  1.00  0.00           H  
ATOM    362  CB  SER    26      77.599  90.368  81.475  1.00  0.00           C  
ATOM    363  HB2 SER    26      77.902  90.634  80.463  1.00  0.00           H  
ATOM    364  HB3 SER    26      78.430  90.052  82.106  1.00  0.00           H  
ATOM    365  OG  SER    26      76.750  89.255  81.423  1.00  0.00           O  
ATOM    366  HG  SER    26      75.902  89.592  81.124  1.00  0.00           H  
ATOM    367  C   SER    26      77.995  92.736  82.420  1.00  0.00           C  
ATOM    368  O   SER    26      79.155  92.506  81.965  1.00  0.00           O  
ATOM    369  N   GLN    27      77.701  93.833  83.066  1.00  0.00           N  
ATOM    370  H   GLN    27      76.756  93.859  83.421  1.00  0.00           H  
ATOM    371  CA  GLN    27      78.601  95.005  83.204  1.00  0.00           C  
ATOM    372  HA  GLN    27      78.630  95.520  82.244  1.00  0.00           H  
ATOM    373  CB  GLN    27      77.847  95.903  84.212  1.00  0.00           C  
ATOM    374  HB2 GLN    27      76.802  95.937  83.905  1.00  0.00           H  
ATOM    375  HB3 GLN    27      77.848  95.560  85.247  1.00  0.00           H  
ATOM    376  CG  GLN    27      78.340  97.349  84.287  1.00  0.00           C  
ATOM    377  HG2 GLN    27      78.868  97.632  83.376  1.00  0.00           H  
ATOM    378  HG3 GLN    27      77.507  98.052  84.285  1.00  0.00           H  
ATOM    379  CD  GLN    27      79.263  97.691  85.505  1.00  0.00           C  
ATOM    380  OE1 GLN    27      79.625  96.802  86.260  1.00  0.00           O  
ATOM    381  NE2 GLN    27      79.543  98.975  85.691  1.00  0.00           N  
ATOM    382 HE21 GLN    27      79.202  99.574  84.953  1.00  0.00           H  
ATOM    383 HE22 GLN    27      80.068  99.343  86.471  1.00  0.00           H  
ATOM    384  C   GLN    27      80.071  94.720  83.576  1.00  0.00           C  
ATOM    385  O   GLN    27      80.952  95.213  82.905  1.00  0.00           O  
ATOM    386  N   GLN    28      80.395  93.854  84.576  1.00  0.00           N  
ATOM    387  H   GLN    28      79.619  93.624  85.180  1.00  0.00           H  
ATOM    388  CA  GLN    28      81.795  93.468  84.975  1.00  0.00           C  
ATOM    389  HA  GLN    28      82.202  94.403  85.359  1.00  0.00           H  
ATOM    390  CB  GLN    28      81.862  92.393  86.123  1.00  0.00           C  
ATOM    391  HB2 GLN    28      81.354  92.760  87.014  1.00  0.00           H  
ATOM    392  HB3 GLN    28      81.296  91.490  85.895  1.00  0.00           H  
ATOM    393  CG  GLN    28      83.244  91.839  86.502  1.00  0.00           C  
ATOM    394  HG2 GLN    28      83.177  90.931  87.101  1.00  0.00           H  
ATOM    395  HG3 GLN    28      83.802  91.495  85.631  1.00  0.00           H  
ATOM    396  CD  GLN    28      84.200  92.765  87.218  1.00  0.00           C  
ATOM    397  OE1 GLN    28      84.209  93.995  87.115  1.00  0.00           O  
ATOM    398  NE2 GLN    28      84.937  92.300  88.210  1.00  0.00           N  
ATOM    399 HE21 GLN    28      85.455  93.039  88.664  1.00  0.00           H  
ATOM    400 HE22 GLN    28      85.211  91.333  88.303  1.00  0.00           H  
ATOM    401  C   GLN    28      82.700  93.054  83.868  1.00  0.00           C  
ATOM    402  O   GLN    28      83.930  93.286  83.858  1.00  0.00           O  
ATOM    403  N   SER    29      82.175  92.405  82.877  1.00  0.00           N  
ATOM    404  H   SER    29      81.192  92.202  82.984  1.00  0.00           H  
ATOM    405  CA  SER    29      82.843  91.996  81.622  1.00  0.00           C  
ATOM    406  HA  SER    29      83.570  91.234  81.903  1.00  0.00           H  
ATOM    407  CB  SER    29      81.904  91.241  80.725  1.00  0.00           C  
ATOM    408  HB2 SER    29      82.456  90.669  79.979  1.00  0.00           H  
ATOM    409  HB3 SER    29      81.346  90.508  81.307  1.00  0.00           H  
ATOM    410  OG  SER    29      80.969  92.089  80.050  1.00  0.00           O  
ATOM    411  HG  SER    29      80.347  92.311  80.747  1.00  0.00           H  
ATOM    412  C   SER    29      83.462  93.113  80.865  1.00  0.00           C  
ATOM    413  O   SER    29      84.291  92.876  79.926  1.00  0.00           O  
ATOM    414  N   SER    30      83.248  94.404  81.128  1.00  0.00           N  
ATOM    415  H   SER    30      82.471  94.656  81.721  1.00  0.00           H  
ATOM    416  CA  SER    30      84.213  95.482  80.714  1.00  0.00           C  
ATOM    417  HA  SER    30      85.009  95.004  80.142  1.00  0.00           H  
ATOM    418  CB  SER    30      83.516  96.420  79.714  1.00  0.00           C  
ATOM    419  HB2 SER    30      83.158  95.914  78.818  1.00  0.00           H  
ATOM    420  HB3 SER    30      82.572  96.785  80.118  1.00  0.00           H  
ATOM    421  OG  SER    30      84.447  97.519  79.439  1.00  0.00           O  
ATOM    422  HG  SER    30      84.100  98.005  78.688  1.00  0.00           H  
ATOM    423  C   SER    30      84.859  96.174  81.948  1.00  0.00           C  
ATOM    424  O   SER    30      84.359  97.238  82.401  1.00  0.00           O  
ATOM    425  N   GLN    31      85.820  95.598  82.711  1.00  0.00           N  
ATOM    426  H   GLN    31      86.066  96.114  83.544  1.00  0.00           H  
ATOM    427  CA  GLN    31      86.595  94.347  82.397  1.00  0.00           C  
ATOM    428  HA  GLN    31      85.977  93.753  81.724  1.00  0.00           H  
ATOM    429  CB  GLN    31      87.811  94.593  81.399  1.00  0.00           C  
ATOM    430  HB2 GLN    31      87.417  94.573  80.383  1.00  0.00           H  
ATOM    431  HB3 GLN    31      87.973  95.659  81.558  1.00  0.00           H  
ATOM    432  CG  GLN    31      89.142  93.778  81.474  1.00  0.00           C  
ATOM    433  HG2 GLN    31      89.655  94.001  82.409  1.00  0.00           H  
ATOM    434  HG3 GLN    31      88.906  92.724  81.324  1.00  0.00           H  
ATOM    435  CD  GLN    31      90.202  94.319  80.526  1.00  0.00           C  
ATOM    436  OE1 GLN    31      90.234  95.460  80.104  1.00  0.00           O  
ATOM    437  NE2 GLN    31      91.151  93.518  80.098  1.00  0.00           N  
ATOM    438 HE21 GLN    31      91.902  94.068  79.707  1.00  0.00           H  
ATOM    439 HE22 GLN    31      91.325  92.534  80.245  1.00  0.00           H  
ATOM    440  C   GLN    31      86.943  93.447  83.642  1.00  0.00           C  
ATOM    441  O   GLN    31      87.197  93.928  84.713  1.00  0.00           O  
ATOM    442  N   PRO    32      86.875  92.131  83.520  1.00  0.00           N  
ATOM    443  CD  PRO    32      86.532  91.311  82.313  1.00  0.00           C  
ATOM    444  HD2 PRO    32      86.960  91.698  81.388  1.00  0.00           H  
ATOM    445  HD3 PRO    32      85.451  91.233  82.199  1.00  0.00           H  
ATOM    446  CG  PRO    32      87.001  89.872  82.591  1.00  0.00           C  
ATOM    447  HG2 PRO    32      88.016  89.717  82.227  1.00  0.00           H  
ATOM    448  HG3 PRO    32      86.240  89.306  82.054  1.00  0.00           H  
ATOM    449  CB  PRO    32      86.975  89.845  84.087  1.00  0.00           C  
ATOM    450  HB2 PRO    32      87.709  89.061  84.277  1.00  0.00           H  
ATOM    451  HB3 PRO    32      85.986  89.604  84.476  1.00  0.00           H  
ATOM    452  CA  PRO    32      87.392  91.229  84.552  1.00  0.00           C  
ATOM    453  HA  PRO    32      86.845  91.364  85.486  1.00  0.00           H  
ATOM    454  C   PRO    32      88.907  91.304  84.840  1.00  0.00           C  
ATOM    455  O   PRO    32      89.759  91.336  83.972  1.00  0.00           O  
ATOM    456  N   TYR    33      89.266  91.269  86.142  1.00  0.00           N  
ATOM    457  H   TYR    33      88.565  91.571  86.804  1.00  0.00           H  
ATOM    458  CA  TYR    33      90.633  91.258  86.629  1.00  0.00           C  
ATOM    459  HA  TYR    33      90.996  92.264  86.418  1.00  0.00           H  
ATOM    460  CB  TYR    33      90.492  91.207  88.144  1.00  0.00           C  
ATOM    461  HB2 TYR    33      90.163  90.238  88.517  1.00  0.00           H  
ATOM    462  HB3 TYR    33      91.423  91.394  88.680  1.00  0.00           H  
ATOM    463  CG  TYR    33      89.405  92.018  88.773  1.00  0.00           C  
ATOM    464  CD1 TYR    33      89.181  93.329  88.361  1.00  0.00           C  
ATOM    465  HD1 TYR    33      89.817  93.762  87.603  1.00  0.00           H  
ATOM    466  CE1 TYR    33      88.117  94.069  88.929  1.00  0.00           C  
ATOM    467  HE1 TYR    33      87.810  95.039  88.565  1.00  0.00           H  
ATOM    468  CZ  TYR    33      87.470  93.524  90.015  1.00  0.00           C  
ATOM    469  OH  TYR    33      86.533  94.305  90.610  1.00  0.00           O  
ATOM    470  HH  TYR    33      86.119  93.872  91.360  1.00  0.00           H  
ATOM    471  CE2 TYR    33      87.817  92.264  90.573  1.00  0.00           C  
ATOM    472  HE2 TYR    33      87.301  91.822  91.413  1.00  0.00           H  
ATOM    473  CD2 TYR    33      88.738  91.479  89.887  1.00  0.00           C  
ATOM    474  HD2 TYR    33      89.034  90.505  90.249  1.00  0.00           H  
ATOM    475  C   TYR    33      91.611  90.185  86.101  1.00  0.00           C  
ATOM    476  O   TYR    33      92.766  90.511  85.695  1.00  0.00           O  
ATOM    477  N   GLY    34      91.142  88.916  86.111  1.00  0.00           N  
ATOM    478  H   GLY    34      90.231  88.798  86.530  1.00  0.00           H  
ATOM    479  CA  GLY    34      91.917  87.732  85.740  1.00  0.00           C  
ATOM    480  HA2 GLY    34      91.479  87.282  84.848  1.00  0.00           H  
ATOM    481  HA3 GLY    34      92.878  88.042  85.330  1.00  0.00           H  
ATOM    482  C   GLY    34      92.141  86.707  86.856  1.00  0.00           C  
ATOM    483  O   GLY    34      91.915  86.922  88.069  1.00  0.00           O  
ATOM    484  N   GLN    35      92.713  85.579  86.421  1.00  0.00           N  
ATOM    485  H   GLN    35      92.686  85.470  85.417  1.00  0.00           H  
ATOM    486  CA  GLN    35      93.080  84.439  87.190  1.00  0.00           C  
ATOM    487  HA  GLN    35      93.345  84.759  88.198  1.00  0.00           H  
ATOM    488  CB  GLN    35      91.826  83.506  87.286  1.00  0.00           C  
ATOM    489  HB2 GLN    35      91.446  83.239  86.300  1.00  0.00           H  
ATOM    490  HB3 GLN    35      92.181  82.572  87.724  1.00  0.00           H  
ATOM    491  CG  GLN    35      90.655  84.027  88.056  1.00  0.00           C  
ATOM    492  HG2 GLN    35      90.219  84.903  87.576  1.00  0.00           H  
ATOM    493  HG3 GLN    35      89.810  83.346  87.957  1.00  0.00           H  
ATOM    494  CD  GLN    35      90.876  84.125  89.548  1.00  0.00           C  
ATOM    495  OE1 GLN    35      91.302  83.198  90.152  1.00  0.00           O  
ATOM    496  NE2 GLN    35      90.475  85.179  90.244  1.00  0.00           N  
ATOM    497 HE21 GLN    35      89.945  85.966  89.900  1.00  0.00           H  
ATOM    498 HE22 GLN    35      90.470  85.061  91.247  1.00  0.00           H  
ATOM    499  C   GLN    35      94.299  83.715  86.647  1.00  0.00           C  
ATOM    500  O   GLN    35      94.237  82.770  85.840  1.00  0.00           O  
ATOM    501  N   GLN    36      95.528  83.916  87.106  1.00  0.00           N  
ATOM    502  H   GLN    36      96.240  83.360  86.654  1.00  0.00           H  
ATOM    503  CA  GLN    36      95.894  84.998  88.037  1.00  0.00           C  
ATOM    504  HA  GLN    36      95.198  85.016  88.875  1.00  0.00           H  
ATOM    505  CB  GLN    36      97.356  84.767  88.491  1.00  0.00           C  
ATOM    506  HB2 GLN    36      97.423  83.716  88.772  1.00  0.00           H  
ATOM    507  HB3 GLN    36      98.021  85.009  87.662  1.00  0.00           H  
ATOM    508  CG  GLN    36      97.701  85.582  89.714  1.00  0.00           C  
ATOM    509  HG2 GLN    36      97.356  86.609  89.591  1.00  0.00           H  
ATOM    510  HG3 GLN    36      97.278  85.102  90.596  1.00  0.00           H  
ATOM    511  CD  GLN    36      99.225  85.684  89.942  1.00  0.00           C  
ATOM    512  OE1 GLN    36     100.015  85.033  89.331  1.00  0.00           O  
ATOM    513  NE2 GLN    36      99.663  86.527  90.845  1.00  0.00           N  
ATOM    514 HE21 GLN    36      99.003  87.030  91.420  1.00  0.00           H  
ATOM    515 HE22 GLN    36     100.647  86.479  91.069  1.00  0.00           H  
ATOM    516  C   GLN    36      95.711  86.378  87.366  1.00  0.00           C  
ATOM    517  O   GLN    36      96.087  86.566  86.230  1.00  0.00           O  
ATOM    518  N   SER    37      95.101  87.248  88.084  1.00  0.00           N  
ATOM    519  H   SER    37      94.889  87.037  89.048  1.00  0.00           H  
ATOM    520  CA  SER    37      95.135  88.651  87.684  1.00  0.00           C  
ATOM    521  HA  SER    37      94.732  88.701  86.672  1.00  0.00           H  
ATOM    522  CB  SER    37      94.165  89.482  88.468  1.00  0.00           C  
ATOM    523  HB2 SER    37      94.295  90.544  88.261  1.00  0.00           H  
ATOM    524  HB3 SER    37      93.138  89.210  88.226  1.00  0.00           H  
ATOM    525  OG  SER    37      94.375  89.346  89.872  1.00  0.00           O  
ATOM    526  HG  SER    37      94.003  88.509  90.159  1.00  0.00           H  
ATOM    527  C   SER    37      96.547  89.269  87.579  1.00  0.00           C  
ATOM    528  O   SER    37      97.381  88.963  88.399  1.00  0.00           O  
ATOM    529  N   TYR    38      96.614  90.309  86.770  1.00  0.00           N  
ATOM    530  H   TYR    38      95.897  90.393  86.063  1.00  0.00           H  
ATOM    531  CA  TYR    38      97.628  91.351  86.803  1.00  0.00           C  
ATOM    532  HA  TYR    38      98.450  91.017  87.436  1.00  0.00           H  
ATOM    533  CB  TYR    38      98.308  91.497  85.453  1.00  0.00           C  
ATOM    534  HB2 TYR    38      98.496  90.520  85.008  1.00  0.00           H  
ATOM    535  HB3 TYR    38      97.608  92.053  84.828  1.00  0.00           H  
ATOM    536  CG  TYR    38      99.518  92.417  85.543  1.00  0.00           C  
ATOM    537  CD1 TYR    38      99.468  93.776  85.161  1.00  0.00           C  
ATOM    538  HD1 TYR    38      98.568  94.207  84.747  1.00  0.00           H  
ATOM    539  CE1 TYR    38     100.586  94.570  85.138  1.00  0.00           C  
ATOM    540  HE1 TYR    38     100.463  95.617  84.905  1.00  0.00           H  
ATOM    541  CZ  TYR    38     101.769  94.049  85.566  1.00  0.00           C  
ATOM    542  OH  TYR    38     102.866  94.784  85.639  1.00  0.00           O  
ATOM    543  HH  TYR    38     103.507  94.355  86.210  1.00  0.00           H  
ATOM    544  CE2 TYR    38     101.874  92.716  86.046  1.00  0.00           C  
ATOM    545  HE2 TYR    38     102.836  92.329  86.346  1.00  0.00           H  
ATOM    546  CD2 TYR    38     100.781  91.871  85.891  1.00  0.00           C  
ATOM    547  HD2 TYR    38     100.927  90.813  86.052  1.00  0.00           H  
ATOM    548  C   TYR    38      96.992  92.686  87.367  1.00  0.00           C  
ATOM    549  O   TYR    38      95.784  92.887  87.369  1.00  0.00           O  
ATOM    550  N   SER    39      97.810  93.498  88.080  1.00  0.00           N  
ATOM    551  H   SER    39      98.789  93.270  88.184  1.00  0.00           H  
ATOM    552  CA  SER    39      97.338  94.695  88.756  1.00  0.00           C  
ATOM    553  HA  SER    39      96.583  95.129  88.100  1.00  0.00           H  
ATOM    554  CB  SER    39      96.705  94.256  90.086  1.00  0.00           C  
ATOM    555  HB2 SER    39      95.854  93.593  89.928  1.00  0.00           H  
ATOM    556  HB3 SER    39      97.392  93.806  90.802  1.00  0.00           H  
ATOM    557  OG  SER    39      96.328  95.450  90.734  1.00  0.00           O  
ATOM    558  HG  SER    39      95.576  95.786  90.242  1.00  0.00           H  
ATOM    559  C   SER    39      98.495  95.698  88.898  1.00  0.00           C  
ATOM    560  O   SER    39      99.658  95.216  88.858  1.00  0.00           O  
ATOM    561  N   GLY    40      98.272  96.952  89.127  1.00  0.00           N  
ATOM    562  H   GLY    40      97.313  97.269  89.112  1.00  0.00           H  
ATOM    563  CA  GLY    40      99.337  97.909  89.377  1.00  0.00           C  
ATOM    564  HA2 GLY    40      98.901  98.905  89.296  1.00  0.00           H  
ATOM    565  HA3 GLY    40      99.773  97.656  90.344  1.00  0.00           H  
ATOM    566  C   GLY    40     100.326  97.903  88.193  1.00  0.00           C  
ATOM    567  O   GLY    40     100.001  97.958  87.020  1.00  0.00           O  
ATOM    568  N   TYR    41     101.686  98.126  88.487  1.00  0.00           N  
ATOM    569  H   TYR    41     102.308  98.080  87.693  1.00  0.00           H  
ATOM    570  CA  TYR    41     102.272  98.129  89.842  1.00  0.00           C  
ATOM    571  HA  TYR    41     101.595  98.572  90.573  1.00  0.00           H  
ATOM    572  CB  TYR    41     102.600  96.686  90.238  1.00  0.00           C  
ATOM    573  HB2 TYR    41     101.694  96.094  90.107  1.00  0.00           H  
ATOM    574  HB3 TYR    41     103.309  96.285  89.514  1.00  0.00           H  
ATOM    575  CG  TYR    41     103.080  96.683  91.659  1.00  0.00           C  
ATOM    576  CD1 TYR    41     104.408  96.384  91.880  1.00  0.00           C  
ATOM    577  HD1 TYR    41     105.093  96.060  91.110  1.00  0.00           H  
ATOM    578  CE1 TYR    41     104.912  96.431  93.164  1.00  0.00           C  
ATOM    579  HE1 TYR    41     105.925  96.131  93.386  1.00  0.00           H  
ATOM    580  CZ  TYR    41     104.095  96.948  94.217  1.00  0.00           C  
ATOM    581  OH  TYR    41     104.623  97.045  95.499  1.00  0.00           O  
ATOM    582  HH  TYR    41     105.549  96.804  95.582  1.00  0.00           H  
ATOM    583  CE2 TYR    41     102.745  97.322  94.012  1.00  0.00           C  
ATOM    584  HE2 TYR    41     102.081  97.720  94.765  1.00  0.00           H  
ATOM    585  CD2 TYR    41     102.236  97.159  92.732  1.00  0.00           C  
ATOM    586  HD2 TYR    41     101.242  97.511  92.501  1.00  0.00           H  
ATOM    587  C   TYR    41     103.576  99.016  89.841  1.00  0.00           C  
ATOM    588  O   TYR    41     104.449  98.823  88.978  1.00  0.00           O  
ATOM    589  N   SER    42     103.827  99.727  90.958  1.00  0.00           N  
ATOM    590  H   SER    42     103.057  99.975  91.563  1.00  0.00           H  
ATOM    591  CA  SER    42     105.221 100.121  91.312  1.00  0.00           C  
ATOM    592  HA  SER    42     105.889  99.365  90.898  1.00  0.00           H  
ATOM    593  CB  SER    42     105.535 101.437  90.555  1.00  0.00           C  
ATOM    594  HB2 SER    42     105.526 101.388  89.466  1.00  0.00           H  
ATOM    595  HB3 SER    42     104.787 102.193  90.794  1.00  0.00           H  
ATOM    596  OG  SER    42     106.882 101.719  90.973  1.00  0.00           O  
ATOM    597  HG  SER    42     107.401 101.947  90.198  1.00  0.00           H  
ATOM    598  C   SER    42     105.514 100.261  92.767  1.00  0.00           C  
ATOM    599  O   SER    42     104.786 100.944  93.478  1.00  0.00           O  
ATOM    600  N   GLN    43     106.651  99.679  93.190  1.00  0.00           N  
ATOM    601  H   GLN    43     107.137  99.123  92.502  1.00  0.00           H  
ATOM    602  CA  GLN    43     107.139  99.631  94.601  1.00  0.00           C  
ATOM    603  HA  GLN    43     106.293  99.246  95.171  1.00  0.00           H  
ATOM    604  CB  GLN    43     108.320  98.615  94.688  1.00  0.00           C  
ATOM    605  HB2 GLN    43     107.976  97.585  94.591  1.00  0.00           H  
ATOM    606  HB3 GLN    43     108.911  98.793  93.789  1.00  0.00           H  
ATOM    607  CG  GLN    43     109.251  98.756  95.893  1.00  0.00           C  
ATOM    608  HG2 GLN    43     110.141  98.169  95.665  1.00  0.00           H  
ATOM    609  HG3 GLN    43     109.559  99.779  96.106  1.00  0.00           H  
ATOM    610  CD  GLN    43     108.672  98.253  97.165  1.00  0.00           C  
ATOM    611  OE1 GLN    43     107.452  98.363  97.359  1.00  0.00           O  
ATOM    612  NE2 GLN    43     109.428  97.805  98.138  1.00  0.00           N  
ATOM    613 HE21 GLN    43     110.438  97.791  98.130  1.00  0.00           H  
ATOM    614 HE22 GLN    43     108.971  97.363  98.923  1.00  0.00           H  
ATOM    615  C   GLN    43     107.495 101.036  94.984  1.00  0.00           C  
ATOM    616  O   GLN    43     107.012 101.595  95.958  1.00  0.00           O  
ATOM    617  N   SER    44     108.270 101.717  94.078  1.00  0.00           N  
ATOM    618  H   SER    44     108.612 101.249  93.251  1.00  0.00           H  
ATOM    619  CA  SER    44     108.700 103.137  94.225  1.00  0.00           C  
ATOM    620  HA  SER    44     108.624 103.432  95.272  1.00  0.00           H  
ATOM    621  CB  SER    44     110.197 103.285  93.942  1.00  0.00           C  
ATOM    622  HB2 SER    44     110.417 103.254  92.875  1.00  0.00           H  
ATOM    623  HB3 SER    44     110.405 104.320  94.213  1.00  0.00           H  
ATOM    624  OG  SER    44     110.886 102.377  94.736  1.00  0.00           O  
ATOM    625  HG  SER    44     110.811 102.654  95.652  1.00  0.00           H  
ATOM    626  C   SER    44     107.699 104.027  93.393  1.00  0.00           C  
ATOM    627  O   SER    44     108.203 104.827  92.599  1.00  0.00           O  
ATOM    628  N   THR    45     106.408 103.898  93.699  1.00  0.00           N  
ATOM    629  H   THR    45     106.226 103.167  94.372  1.00  0.00           H  
ATOM    630  CA  THR    45     105.303 104.732  93.159  1.00  0.00           C  
ATOM    631  HA  THR    45     105.341 104.596  92.078  1.00  0.00           H  
ATOM    632  CB  THR    45     103.910 104.422  93.773  1.00  0.00           C  
ATOM    633  HB  THR    45     103.951 104.179  94.835  1.00  0.00           H  
ATOM    634  CG2 THR    45     102.713 105.397  93.515  1.00  0.00           C  
ATOM    635 HG21 THR    45     102.856 106.387  93.948  1.00  0.00           H  
ATOM    636 HG22 THR    45     102.588 105.426  92.432  1.00  0.00           H  
ATOM    637 HG23 THR    45     101.884 104.897  94.015  1.00  0.00           H  
ATOM    638  OG1 THR    45     103.513 103.334  93.056  1.00  0.00           O  
ATOM    639  HG1 THR    45     104.145 102.619  93.155  1.00  0.00           H  
ATOM    640  C   THR    45     105.569 106.248  93.310  1.00  0.00           C  
ATOM    641  O   THR    45     105.962 106.658  94.405  1.00  0.00           O  
ATOM    642  N   ASP    46     105.381 107.040  92.285  1.00  0.00           N  
ATOM    643  H   ASP    46     105.149 106.645  91.386  1.00  0.00           H  
ATOM    644  CA  ASP    46     105.705 108.504  92.330  1.00  0.00           C  
ATOM    645  HA  ASP    46     106.495 108.616  93.072  1.00  0.00           H  
ATOM    646  CB  ASP    46     106.236 109.016  90.995  1.00  0.00           C  
ATOM    647  HB2 ASP    46     107.303 108.796  90.955  1.00  0.00           H  
ATOM    648  HB3 ASP    46     105.706 108.600  90.138  1.00  0.00           H  
ATOM    649  CG  ASP    46     106.317 110.539  90.981  1.00  0.00           C  
ATOM    650  OD1 ASP    46     106.273 111.085  89.888  1.00  0.00           O  
ATOM    651  OD2 ASP    46     106.599 111.145  91.995  1.00  0.00           O  
ATOM    652  C   ASP    46     104.502 109.317  92.753  1.00  0.00           C  
ATOM    653  O   ASP    46     103.627 109.531  91.864  1.00  0.00           O  
ATOM    654  N   THR    47     104.329 109.762  94.014  1.00  0.00           N  
ATOM    655  H   THR    47     104.975 109.393  94.697  1.00  0.00           H  
ATOM    656  CA  THR    47     103.325 110.563  94.575  1.00  0.00           C  
ATOM    657  HA  THR    47     102.373 110.360  94.085  1.00  0.00           H  
ATOM    658  CB  THR    47     103.120 109.951  95.958  1.00  0.00           C  
ATOM    659  HB  THR    47     102.415 110.531  96.554  1.00  0.00           H  
ATOM    660  CG2 THR    47     102.521 108.585  95.980  1.00  0.00           C  
ATOM    661 HG21 THR    47     103.343 107.932  95.689  1.00  0.00           H  
ATOM    662 HG22 THR    47     102.048 108.343  96.932  1.00  0.00           H  
ATOM    663 HG23 THR    47     101.782 108.434  95.193  1.00  0.00           H  
ATOM    664  OG1 THR    47     104.262 109.894  96.669  1.00  0.00           O  
ATOM    665  HG1 THR    47     104.042 109.390  97.455  1.00  0.00           H  
ATOM    666  C   THR    47     103.626 112.077  94.596  1.00  0.00           C  
ATOM    667  O   THR    47     102.894 112.868  95.178  1.00  0.00           O  
ATOM    668  N   SER    48     104.684 112.594  93.906  1.00  0.00           N  
ATOM    669  H   SER    48     105.204 111.955  93.323  1.00  0.00           H  
ATOM    670  CA  SER    48     105.186 113.980  93.891  1.00  0.00           C  
ATOM    671  HA  SER    48     105.013 114.387  94.888  1.00  0.00           H  
ATOM    672  CB  SER    48     106.685 114.041  93.473  1.00  0.00           C  
ATOM    673  HB2 SER    48     106.991 115.042  93.777  1.00  0.00           H  
ATOM    674  HB3 SER    48     107.272 113.320  94.041  1.00  0.00           H  
ATOM    675  OG  SER    48     106.912 113.622  92.106  1.00  0.00           O  
ATOM    676  HG  SER    48     106.849 112.676  91.952  1.00  0.00           H  
ATOM    677  C   SER    48     104.392 114.888  93.012  1.00  0.00           C  
ATOM    678  O   SER    48     103.835 114.514  92.005  1.00  0.00           O  
ATOM    679  N   GLY    49     104.352 116.120  93.506  1.00  0.00           N  
ATOM    680  H   GLY    49     104.894 116.259  94.347  1.00  0.00           H  
ATOM    681  CA  GLY    49     103.882 117.315  92.804  1.00  0.00           C  
ATOM    682  HA2 GLY    49     104.415 118.170  93.218  1.00  0.00           H  
ATOM    683  HA3 GLY    49     104.199 117.261  91.762  1.00  0.00           H  
ATOM    684  C   GLY    49     102.399 117.614  92.755  1.00  0.00           C  
ATOM    685  O   GLY    49     101.579 116.782  93.167  1.00  0.00           O  
ATOM    686  N   TYR    50     101.965 118.779  92.321  1.00  0.00           N  
ATOM    687  H   TYR    50     101.072 118.926  92.769  1.00  0.00           H  
ATOM    688  CA  TYR    50     102.570 119.888  91.597  1.00  0.00           C  
ATOM    689  HA  TYR    50     103.578 120.039  91.983  1.00  0.00           H  
ATOM    690  CB  TYR    50     102.524 119.458  90.117  1.00  0.00           C  
ATOM    691  HB2 TYR    50     103.324 118.764  89.861  1.00  0.00           H  
ATOM    692  HB3 TYR    50     101.604 118.885  90.002  1.00  0.00           H  
ATOM    693  CG  TYR    50     102.716 120.542  89.056  1.00  0.00           C  
ATOM    694  CD1 TYR    50     101.597 120.982  88.360  1.00  0.00           C  
ATOM    695  HD1 TYR    50     100.583 120.703  88.602  1.00  0.00           H  
ATOM    696  CE1 TYR    50     101.699 121.885  87.293  1.00  0.00           C  
ATOM    697  HE1 TYR    50     100.830 122.382  86.888  1.00  0.00           H  
ATOM    698  CZ  TYR    50     103.042 122.215  86.933  1.00  0.00           C  
ATOM    699  OH  TYR    50     103.140 123.266  86.054  1.00  0.00           O  
ATOM    700  HH  TYR    50     102.290 123.711  86.088  1.00  0.00           H  
ATOM    701  CE2 TYR    50     104.182 121.783  87.625  1.00  0.00           C  
ATOM    702  HE2 TYR    50     105.180 122.148  87.432  1.00  0.00           H  
ATOM    703  CD2 TYR    50     104.002 120.977  88.729  1.00  0.00           C  
ATOM    704  HD2 TYR    50     104.824 120.566  89.296  1.00  0.00           H  
ATOM    705  C   TYR    50     101.691 121.078  91.668  1.00  0.00           C  
ATOM    706  O   TYR    50     100.479 120.933  91.625  1.00  0.00           O  
ATOM    707  N   GLY    51     102.263 122.229  91.776  1.00  0.00           N  
ATOM    708  H   GLY    51     101.649 123.007  91.582  1.00  0.00           H  
ATOM    709  CA  GLY    51     103.676 122.554  92.190  1.00  0.00           C  
ATOM    710  HA2 GLY    51     103.743 122.125  93.190  1.00  0.00           H  
ATOM    711  HA3 GLY    51     104.423 122.098  91.541  1.00  0.00           H  
ATOM    712  C   GLY    51     103.817 124.039  92.230  1.00  0.00           C  
ATOM    713  O   GLY    51     102.864 124.720  92.553  1.00  0.00           O  
ATOM    714  N   GLN    52     104.989 124.539  91.920  1.00  0.00           N  
ATOM    715  H   GLN    52     105.707 123.880  91.657  1.00  0.00           H  
ATOM    716  CA  GLN    52     105.319 125.986  91.882  1.00  0.00           C  
ATOM    717  HA  GLN    52     104.466 126.571  91.538  1.00  0.00           H  
ATOM    718  CB  GLN    52     105.641 126.528  93.247  1.00  0.00           C  
ATOM    719  HB2 GLN    52     104.953 126.065  93.955  1.00  0.00           H  
ATOM    720  HB3 GLN    52     106.673 126.272  93.486  1.00  0.00           H  
ATOM    721  CG  GLN    52     105.502 128.060  93.329  1.00  0.00           C  
ATOM    722  HG2 GLN    52     106.327 128.401  92.703  1.00  0.00           H  
ATOM    723  HG3 GLN    52     104.656 128.459  92.769  1.00  0.00           H  
ATOM    724  CD  GLN    52     105.735 128.657  94.759  1.00  0.00           C  
ATOM    725  OE1 GLN    52     105.424 128.125  95.835  1.00  0.00           O  
ATOM    726  NE2 GLN    52     106.156 129.894  94.875  1.00  0.00           N  
ATOM    727 HE21 GLN    52     106.298 130.500  94.079  1.00  0.00           H  
ATOM    728 HE22 GLN    52     106.061 130.296  95.796  1.00  0.00           H  
ATOM    729  C   GLN    52     106.479 126.421  90.875  1.00  0.00           C  
ATOM    730  O   GLN    52     107.596 126.021  91.110  1.00  0.00           O  
ATOM    731  N   SER    53     106.274 127.256  89.895  1.00  0.00           N  
ATOM    732  H   SER    53     107.129 127.666  89.546  1.00  0.00           H  
ATOM    733  CA  SER    53     105.054 127.688  89.275  1.00  0.00           C  
ATOM    734  HA  SER    53     104.411 128.280  89.927  1.00  0.00           H  
ATOM    735  CB  SER    53     105.350 128.490  88.047  1.00  0.00           C  
ATOM    736  HB2 SER    53     106.153 129.164  88.343  1.00  0.00           H  
ATOM    737  HB3 SER    53     105.759 127.774  87.334  1.00  0.00           H  
ATOM    738  OG  SER    53     104.140 129.081  87.826  1.00  0.00           O  
ATOM    739  HG  SER    53     104.254 129.769  87.166  1.00  0.00           H  
ATOM    740  C   SER    53     104.189 126.474  88.835  1.00  0.00           C  
ATOM    741  O   SER    53     104.733 125.470  88.399  1.00  0.00           O  
ATOM    742  N   SER    54     102.787 126.713  88.950  1.00  0.00           N  
ATOM    743  H   SER    54     102.432 127.479  89.503  1.00  0.00           H  
ATOM    744  CA  SER    54     101.853 125.666  88.470  1.00  0.00           C  
ATOM    745  HA  SER    54     102.159 124.620  88.507  1.00  0.00           H  
ATOM    746  CB  SER    54     100.623 125.542  89.358  1.00  0.00           C  
ATOM    747  HB2 SER    54     100.138 124.627  89.019  1.00  0.00           H  
ATOM    748  HB3 SER    54     100.928 125.209  90.350  1.00  0.00           H  
ATOM    749  OG  SER    54      99.768 126.636  89.451  1.00  0.00           O  
ATOM    750  HG  SER    54     100.155 127.283  90.045  1.00  0.00           H  
ATOM    751  C   SER    54     101.506 125.821  86.981  1.00  0.00           C  
ATOM    752  O   SER    54     100.979 124.908  86.392  1.00  0.00           O  
ATOM    753  N   TYR    55     101.978 126.920  86.328  1.00  0.00           N  
ATOM    754  H   TYR    55     102.633 127.540  86.783  1.00  0.00           H  
ATOM    755  CA  TYR    55     101.735 127.228  84.924  1.00  0.00           C  
ATOM    756  HA  TYR    55     101.293 126.403  84.366  1.00  0.00           H  
ATOM    757  CB  TYR    55     100.635 128.302  84.928  1.00  0.00           C  
ATOM    758  HB2 TYR    55     100.944 129.193  85.474  1.00  0.00           H  
ATOM    759  HB3 TYR    55     100.471 128.643  83.906  1.00  0.00           H  
ATOM    760  CG  TYR    55      99.294 127.941  85.508  1.00  0.00           C  
ATOM    761  CD1 TYR    55      98.931 128.357  86.771  1.00  0.00           C  
ATOM    762  HD1 TYR    55      99.617 128.780  87.489  1.00  0.00           H  
ATOM    763  CE1 TYR    55      97.694 128.023  87.323  1.00  0.00           C  
ATOM    764  HE1 TYR    55      97.550 128.313  88.354  1.00  0.00           H  
ATOM    765  CZ  TYR    55      96.702 127.313  86.532  1.00  0.00           C  
ATOM    766  OH  TYR    55      95.497 126.900  87.124  1.00  0.00           O  
ATOM    767  HH  TYR    55      95.349 127.322  87.974  1.00  0.00           H  
ATOM    768  CE2 TYR    55      97.094 126.854  85.260  1.00  0.00           C  
ATOM    769  HE2 TYR    55      96.327 126.293  84.746  1.00  0.00           H  
ATOM    770  CD2 TYR    55      98.385 127.169  84.746  1.00  0.00           C  
ATOM    771  HD2 TYR    55      98.613 126.910  83.723  1.00  0.00           H  
ATOM    772  C   TYR    55     102.969 127.700  84.167  1.00  0.00           C  
ATOM    773  O   TYR    55     103.584 128.628  84.626  1.00  0.00           O  
ATOM    774  N   SER    56     103.426 127.113  83.028  1.00  0.00           N  
ATOM    775  H   SER    56     104.155 127.646  82.576  1.00  0.00           H  
ATOM    776  CA  SER    56     103.279 125.811  82.438  1.00  0.00           C  
ATOM    777  HA  SER    56     103.812 125.663  81.499  1.00  0.00           H  
ATOM    778  CB  SER    56     103.832 124.795  83.454  1.00  0.00           C  
ATOM    779  HB2 SER    56     103.176 124.829  84.323  1.00  0.00           H  
ATOM    780  HB3 SER    56     103.783 123.763  83.106  1.00  0.00           H  
ATOM    781  OG  SER    56     105.113 125.123  83.839  1.00  0.00           O  
ATOM    782  HG  SER    56     105.265 124.971  84.774  1.00  0.00           H  
ATOM    783  C   SER    56     101.787 125.419  82.121  1.00  0.00           C  
ATOM    784  O   SER    56     101.256 124.516  82.754  1.00  0.00           O  
ATOM    785  N   SER    57     101.112 126.018  81.178  1.00  0.00           N  
ATOM    786  H   SER    57     100.140 125.745  81.184  1.00  0.00           H  
ATOM    787  CA  SER    57     101.390 127.269  80.516  1.00  0.00           C  
ATOM    788  HA  SER    57     102.476 127.240  80.425  1.00  0.00           H  
ATOM    789  CB  SER    57     100.797 127.227  79.080  1.00  0.00           C  
ATOM    790  HB2 SER    57     101.266 126.483  78.437  1.00  0.00           H  
ATOM    791  HB3 SER    57      99.714 127.142  79.162  1.00  0.00           H  
ATOM    792  OG  SER    57     101.098 128.412  78.313  1.00  0.00           O  
ATOM    793  HG  SER    57     101.781 128.151  77.691  1.00  0.00           H  
ATOM    794  C   SER    57     100.910 128.573  81.167  1.00  0.00           C  
ATOM    795  O   SER    57      99.725 128.676  81.583  1.00  0.00           O  
ATOM    796  N   TYR    58     101.798 129.498  81.379  1.00  0.00           N  
ATOM    797  H   TYR    58     102.624 129.443  80.800  1.00  0.00           H  
ATOM    798  CA  TYR    58     101.391 130.747  82.107  1.00  0.00           C  
ATOM    799  HA  TYR    58     101.065 130.337  83.063  1.00  0.00           H  
ATOM    800  CB  TYR    58     102.600 131.584  82.490  1.00  0.00           C  
ATOM    801  HB2 TYR    58     103.469 130.980  82.750  1.00  0.00           H  
ATOM    802  HB3 TYR    58     102.922 132.078  81.573  1.00  0.00           H  
ATOM    803  CG  TYR    58     102.318 132.650  83.526  1.00  0.00           C  
ATOM    804  CD1 TYR    58     101.847 133.914  83.149  1.00  0.00           C  
ATOM    805  HD1 TYR    58     101.648 134.205  82.128  1.00  0.00           H  
ATOM    806  CE1 TYR    58     101.539 134.890  84.150  1.00  0.00           C  
ATOM    807  HE1 TYR    58     101.111 135.857  83.931  1.00  0.00           H  
ATOM    808  CZ  TYR    58     101.769 134.583  85.453  1.00  0.00           C  
ATOM    809  OH  TYR    58     101.424 135.435  86.443  1.00  0.00           O  
ATOM    810  HH  TYR    58     100.767 136.082  86.176  1.00  0.00           H  
ATOM    811  CE2 TYR    58     102.155 133.288  85.844  1.00  0.00           C  
ATOM    812  HE2 TYR    58     102.255 133.006  86.882  1.00  0.00           H  
ATOM    813  CD2 TYR    58     102.363 132.314  84.924  1.00  0.00           C  
ATOM    814  HD2 TYR    58     102.601 131.327  85.293  1.00  0.00           H  
ATOM    815  C   TYR    58     100.249 131.427  81.377  1.00  0.00           C  
ATOM    816  O   TYR    58     100.399 131.798  80.273  1.00  0.00           O  
ATOM    817  N   GLY    59      99.195 131.876  81.962  1.00  0.00           N  
ATOM    818  H   GLY    59      98.504 132.336  81.387  1.00  0.00           H  
ATOM    819  CA  GLY    59      98.941 131.788  83.414  1.00  0.00           C  
ATOM    820  HA2 GLY    59      98.730 130.755  83.692  1.00  0.00           H  
ATOM    821  HA3 GLY    59      99.859 132.129  83.892  1.00  0.00           H  
ATOM    822  C   GLY    59      97.863 132.810  83.932  1.00  0.00           C  
ATOM    823  O   GLY    59      97.583 133.828  83.310  1.00  0.00           O  
ATOM    824  N   GLN    60      97.286 132.484  85.045  1.00  0.00           N  
ATOM    825  H   GLN    60      96.463 133.027  85.266  1.00  0.00           H  
ATOM    826  CA  GLN    60      97.632 131.439  86.015  1.00  0.00           C  
ATOM    827  HA  GLN    60      98.191 130.597  85.606  1.00  0.00           H  
ATOM    828  CB  GLN    60      98.777 131.960  86.992  1.00  0.00           C  
ATOM    829  HB2 GLN    60      98.977 131.177  87.724  1.00  0.00           H  
ATOM    830  HB3 GLN    60      99.665 132.043  86.366  1.00  0.00           H  
ATOM    831  CG  GLN    60      98.496 133.321  87.678  1.00  0.00           C  
ATOM    832  HG2 GLN    60      98.397 134.086  86.909  1.00  0.00           H  
ATOM    833  HG3 GLN    60      97.568 133.317  88.250  1.00  0.00           H  
ATOM    834  CD  GLN    60      99.551 133.740  88.704  1.00  0.00           C  
ATOM    835  OE1 GLN    60     100.297 132.990  89.218  1.00  0.00           O  
ATOM    836  NE2 GLN    60      99.583 135.017  89.105  1.00  0.00           N  
ATOM    837 HE21 GLN    60      98.800 135.640  88.962  1.00  0.00           H  
ATOM    838 HE22 GLN    60     100.304 135.293  89.756  1.00  0.00           H  
ATOM    839  C   GLN    60      96.356 130.910  86.713  1.00  0.00           C  
ATOM    840  O   GLN    60      96.268 130.914  87.941  1.00  0.00           O  
ATOM    841  N   SER    61      95.317 130.457  85.969  1.00  0.00           N  
ATOM    842  H   SER    61      95.445 130.547  84.971  1.00  0.00           H  
ATOM    843  CA  SER    61      94.066 129.830  86.529  1.00  0.00           C  
ATOM    844  HA  SER    61      94.361 129.053  87.235  1.00  0.00           H  
ATOM    845  CB  SER    61      93.139 130.813  87.315  1.00  0.00           C  
ATOM    846  HB2 SER    61      92.469 130.340  88.034  1.00  0.00           H  
ATOM    847  HB3 SER    61      93.640 131.672  87.760  1.00  0.00           H  
ATOM    848  OG  SER    61      92.358 131.348  86.293  1.00  0.00           O  
ATOM    849  HG  SER    61      91.500 131.439  86.716  1.00  0.00           H  
ATOM    850  C   SER    61      93.415 128.980  85.466  1.00  0.00           C  
ATOM    851  O   SER    61      93.870 129.036  84.346  1.00  0.00           O  
ATOM    852  N   GLN    62      92.283 128.315  85.800  1.00  0.00           N  
ATOM    853  H   GLN    62      91.921 128.474  86.730  1.00  0.00           H  
ATOM    854  CA  GLN    62      91.591 127.467  84.887  1.00  0.00           C  
ATOM    855  HA  GLN    62      92.379 126.818  84.505  1.00  0.00           H  
ATOM    856  CB  GLN    62      90.696 126.464  85.716  1.00  0.00           C  
ATOM    857  HB2 GLN    62      90.242 125.699  85.086  1.00  0.00           H  
ATOM    858  HB3 GLN    62      91.350 125.897  86.378  1.00  0.00           H  
ATOM    859  CG  GLN    62      89.495 127.019  86.540  1.00  0.00           C  
ATOM    860  HG2 GLN    62      88.748 127.542  85.943  1.00  0.00           H  
ATOM    861  HG3 GLN    62      88.910 126.166  86.883  1.00  0.00           H  
ATOM    862  CD  GLN    62      89.759 127.920  87.782  1.00  0.00           C  
ATOM    863  OE1 GLN    62      90.881 128.270  88.129  1.00  0.00           O  
ATOM    864  NE2 GLN    62      88.760 128.221  88.531  1.00  0.00           N  
ATOM    865 HE21 GLN    62      88.863 128.807  89.347  1.00  0.00           H  
ATOM    866 HE22 GLN    62      87.867 127.984  88.124  1.00  0.00           H  
ATOM    867  C   GLN    62      90.769 128.159  83.773  1.00  0.00           C  
ATOM    868  O   GLN    62      90.368 127.471  82.835  1.00  0.00           O  
ATOM    869  N   ASN    63      90.815 129.476  83.804  1.00  0.00           N  
ATOM    870  H   ASN    63      91.172 129.822  84.683  1.00  0.00           H  
ATOM    871  CA  ASN    63      90.160 130.504  82.889  1.00  0.00           C  
ATOM    872  HA  ASN    63      89.558 130.054  82.100  1.00  0.00           H  
ATOM    873  CB  ASN    63      89.218 131.437  83.703  1.00  0.00           C  
ATOM    874  HB2 ASN    63      89.756 131.789  84.583  1.00  0.00           H  
ATOM    875  HB3 ASN    63      88.832 132.187  83.012  1.00  0.00           H  
ATOM    876  CG  ASN    63      88.075 130.569  84.184  1.00  0.00           C  
ATOM    877  OD1 ASN    63      87.311 130.138  83.343  1.00  0.00           O  
ATOM    878  ND2 ASN    63      87.804 130.353  85.393  1.00  0.00           N  
ATOM    879 HD21 ASN    63      86.864 130.070  85.632  1.00  0.00           H  
ATOM    880 HD22 ASN    63      88.395 130.767  86.100  1.00  0.00           H  
ATOM    881  C   ASN    63      91.179 131.356  82.155  1.00  0.00           C  
ATOM    882  O   ASN    63      90.801 132.215  81.339  1.00  0.00           O  
ATOM    883  N   THR    64      92.476 131.066  82.420  1.00  0.00           N  
ATOM    884  H   THR    64      92.663 130.374  83.132  1.00  0.00           H  
ATOM    885  CA  THR    64      93.522 132.058  82.098  1.00  0.00           C  
ATOM    886  HA  THR    64      93.296 132.601  81.180  1.00  0.00           H  
ATOM    887  CB  THR    64      93.733 133.166  83.166  1.00  0.00           C  
ATOM    888  HB  THR    64      94.511 132.840  83.856  1.00  0.00           H  
ATOM    889  CG2 THR    64      94.350 134.446  82.577  1.00  0.00           C  
ATOM    890 HG21 THR    64      95.348 134.309  82.160  1.00  0.00           H  
ATOM    891 HG22 THR    64      93.840 134.799  81.680  1.00  0.00           H  
ATOM    892 HG23 THR    64      94.274 135.295  83.256  1.00  0.00           H  
ATOM    893  OG1 THR    64      92.602 133.648  83.879  1.00  0.00           O  
ATOM    894  HG1 THR    64      92.377 132.926  84.470  1.00  0.00           H  
ATOM    895  C   THR    64      94.932 131.386  81.805  1.00  0.00           C  
ATOM    896  O   THR    64      95.589 131.056  82.768  1.00  0.00           O  
ATOM    897  N   GLY    65      95.220 130.957  80.631  1.00  0.00           N  
ATOM    898  H   GLY    65      96.099 130.470  80.538  1.00  0.00           H  
ATOM    899  CA  GLY    65      94.324 130.784  79.448  1.00  0.00           C  
ATOM    900  HA2 GLY    65      93.688 131.656  79.295  1.00  0.00           H  
ATOM    901  HA3 GLY    65      94.961 130.599  78.584  1.00  0.00           H  
ATOM    902  C   GLY    65      93.271 129.606  79.593  1.00  0.00           C  
ATOM    903  O   GLY    65      93.172 128.871  80.554  1.00  0.00           O  
ATOM    904  N   TYR    66      92.425 129.441  78.550  1.00  0.00           N  
ATOM    905  H   TYR    66      92.576 129.909  77.668  1.00  0.00           H  
ATOM    906  CA  TYR    66      91.149 128.638  78.373  1.00  0.00           C  
ATOM    907  HA  TYR    66      91.390 127.586  78.527  1.00  0.00           H  
ATOM    908  CB  TYR    66      90.112 128.964  79.495  1.00  0.00           C  
ATOM    909  HB2 TYR    66      90.597 128.595  80.398  1.00  0.00           H  
ATOM    910  HB3 TYR    66      89.885 130.026  79.589  1.00  0.00           H  
ATOM    911  CG  TYR    66      88.796 128.265  79.333  1.00  0.00           C  
ATOM    912  CD1 TYR    66      87.864 128.806  78.456  1.00  0.00           C  
ATOM    913  HD1 TYR    66      87.963 129.772  77.983  1.00  0.00           H  
ATOM    914  CE1 TYR    66      86.624 128.165  78.282  1.00  0.00           C  
ATOM    915  HE1 TYR    66      85.857 128.653  77.699  1.00  0.00           H  
ATOM    916  CZ  TYR    66      86.400 126.885  78.821  1.00  0.00           C  
ATOM    917  OH  TYR    66      85.191 126.251  78.560  1.00  0.00           O  
ATOM    918  HH  TYR    66      84.680 126.977  78.193  1.00  0.00           H  
ATOM    919  CE2 TYR    66      87.347 126.257  79.620  1.00  0.00           C  
ATOM    920  HE2 TYR    66      87.191 125.239  79.947  1.00  0.00           H  
ATOM    921  CD2 TYR    66      88.503 127.004  79.912  1.00  0.00           C  
ATOM    922  HD2 TYR    66      89.194 126.509  80.579  1.00  0.00           H  
ATOM    923  C   TYR    66      90.617 128.792  76.963  1.00  0.00           C  
ATOM    924  O   TYR    66      90.710 129.949  76.461  1.00  0.00           O  
ATOM    925  N   GLY    67      89.905 127.792  76.484  1.00  0.00           N  
ATOM    926  H   GLY    67      89.982 126.936  77.015  1.00  0.00           H  
ATOM    927  CA  GLY    67      89.121 127.835  75.263  1.00  0.00           C  
ATOM    928  HA2 GLY    67      88.655 128.820  75.304  1.00  0.00           H  
ATOM    929  HA3 GLY    67      89.839 127.708  74.454  1.00  0.00           H  
ATOM    930  C   GLY    67      88.016 126.750  75.244  1.00  0.00           C  
ATOM    931  O   GLY    67      87.823 126.007  76.191  1.00  0.00           O  
ATOM    932  N   THR    68      87.318 126.655  74.115  1.00  0.00           N  
ATOM    933  H   THR    68      87.521 127.309  73.373  1.00  0.00           H  
ATOM    934  CA  THR    68      86.553 125.512  73.699  1.00  0.00           C  
ATOM    935  HA  THR    68      86.659 124.758  74.479  1.00  0.00           H  
ATOM    936  CB  THR    68      85.039 125.801  73.732  1.00  0.00           C  
ATOM    937  HB  THR    68      84.864 126.373  74.643  1.00  0.00           H  
ATOM    938  CG2 THR    68      84.401 126.547  72.485  1.00  0.00           C  
ATOM    939 HG21 THR    68      84.426 125.900  71.608  1.00  0.00           H  
ATOM    940 HG22 THR    68      83.378 126.859  72.696  1.00  0.00           H  
ATOM    941 HG23 THR    68      84.987 127.453  72.333  1.00  0.00           H  
ATOM    942  OG1 THR    68      84.339 124.525  73.777  1.00  0.00           O  
ATOM    943  HG1 THR    68      84.175 124.353  74.707  1.00  0.00           H  
ATOM    944  C   THR    68      87.052 124.766  72.436  1.00  0.00           C  
ATOM    945  O   THR    68      88.052 125.069  71.764  1.00  0.00           O  
ATOM    946  N   GLN    69      86.428 123.647  72.054  1.00  0.00           N  
ATOM    947  H   GLN    69      85.582 123.423  72.557  1.00  0.00           H  
ATOM    948  CA  GLN    69      86.818 122.780  70.909  1.00  0.00           C  
ATOM    949  HA  GLN    69      87.898 122.635  70.919  1.00  0.00           H  
ATOM    950  CB  GLN    69      86.210 121.381  71.221  1.00  0.00           C  
ATOM    951  HB2 GLN    69      86.450 121.235  72.274  1.00  0.00           H  
ATOM    952  HB3 GLN    69      85.168 121.306  70.911  1.00  0.00           H  
ATOM    953  CG  GLN    69      87.110 120.279  70.577  1.00  0.00           C  
ATOM    954  HG2 GLN    69      87.062 120.251  69.488  1.00  0.00           H  
ATOM    955  HG3 GLN    69      88.152 120.562  70.723  1.00  0.00           H  
ATOM    956  CD  GLN    69      86.992 118.895  71.104  1.00  0.00           C  
ATOM    957  OE1 GLN    69      87.929 118.405  71.692  1.00  0.00           O  
ATOM    958  NE2 GLN    69      85.856 118.238  70.994  1.00  0.00           N  
ATOM    959 HE21 GLN    69      85.070 118.634  70.500  1.00  0.00           H  
ATOM    960 HE22 GLN    69      85.825 117.309  71.389  1.00  0.00           H  
ATOM    961  C   GLN    69      86.550 123.408  69.542  1.00  0.00           C  
ATOM    962  O   GLN    69      85.743 124.306  69.368  1.00  0.00           O  
ATOM    963  N   SER    70      87.316 123.067  68.466  1.00  0.00           N  
ATOM    964  H   SER    70      87.942 122.274  68.481  1.00  0.00           H  
ATOM    965  CA  SER    70      87.301 123.881  67.193  1.00  0.00           C  
ATOM    966  HA  SER    70      87.158 124.944  67.387  1.00  0.00           H  
ATOM    967  CB  SER    70      88.650 123.908  66.411  1.00  0.00           C  
ATOM    968  HB2 SER    70      88.500 124.498  65.507  1.00  0.00           H  
ATOM    969  HB3 SER    70      89.499 124.319  66.959  1.00  0.00           H  
ATOM    970  OG  SER    70      88.945 122.628  65.932  1.00  0.00           O  
ATOM    971  HG  SER    70      88.930 121.986  66.645  1.00  0.00           H  
ATOM    972  C   SER    70      86.146 123.613  66.236  1.00  0.00           C  
ATOM    973  O   SER    70      86.264 124.121  65.114  1.00  0.00           O  
ATOM    974  N   THR    71      85.078 122.927  66.670  1.00  0.00           N  
ATOM    975  H   THR    71      85.055 122.712  67.657  1.00  0.00           H  
ATOM    976  CA  THR    71      84.106 122.189  65.839  1.00  0.00           C  
ATOM    977  HA  THR    71      83.643 122.980  65.249  1.00  0.00           H  
ATOM    978  CB  THR    71      84.852 121.129  65.049  1.00  0.00           C  
ATOM    979  HB  THR    71      85.622 121.679  64.509  1.00  0.00           H  
ATOM    980  CG2 THR    71      85.594 120.119  65.943  1.00  0.00           C  
ATOM    981 HG21 THR    71      86.182 119.492  65.273  1.00  0.00           H  
ATOM    982 HG22 THR    71      86.290 120.638  66.601  1.00  0.00           H  
ATOM    983 HG23 THR    71      84.902 119.492  66.506  1.00  0.00           H  
ATOM    984  OG1 THR    71      84.047 120.426  64.077  1.00  0.00           O  
ATOM    985  HG1 THR    71      84.145 120.953  63.281  1.00  0.00           H  
ATOM    986  C   THR    71      83.011 121.490  66.729  1.00  0.00           C  
ATOM    987  O   THR    71      83.284 121.184  67.879  1.00  0.00           O  
ATOM    988  N   PRO    72      81.787 121.410  66.206  1.00  0.00           N  
ATOM    989  CD  PRO    72      81.256 122.017  64.992  1.00  0.00           C  
ATOM    990  HD2 PRO    72      81.196 121.298  64.174  1.00  0.00           H  
ATOM    991  HD3 PRO    72      81.759 122.912  64.626  1.00  0.00           H  
ATOM    992  CG  PRO    72      79.853 122.414  65.288  1.00  0.00           C  
ATOM    993  HG2 PRO    72      79.378 122.281  64.316  1.00  0.00           H  
ATOM    994  HG3 PRO    72      79.732 123.472  65.521  1.00  0.00           H  
ATOM    995  CB  PRO    72      79.375 121.488  66.360  1.00  0.00           C  
ATOM    996  HB2 PRO    72      78.825 120.630  65.973  1.00  0.00           H  
ATOM    997  HB3 PRO    72      78.719 121.998  67.065  1.00  0.00           H  
ATOM    998  CA  PRO    72      80.665 120.906  66.983  1.00  0.00           C  
ATOM    999  HA  PRO    72      80.791 121.231  68.016  1.00  0.00           H  
ATOM   1000  C   PRO    72      80.553 119.391  67.112  1.00  0.00           C  
ATOM   1001  O   PRO    72      80.983 118.637  66.227  1.00  0.00           O  
ATOM   1002  N   GLN    73      80.028 118.945  68.274  1.00  0.00           N  
ATOM   1003  H   GLN    73      79.683 119.575  68.983  1.00  0.00           H  
ATOM   1004  CA  GLN    73      79.718 117.568  68.473  1.00  0.00           C  
ATOM   1005  HA  GLN    73      80.606 116.978  68.245  1.00  0.00           H  
ATOM   1006  CB  GLN    73      79.290 117.309  69.962  1.00  0.00           C  
ATOM   1007  HB2 GLN    73      79.224 116.249  70.207  1.00  0.00           H  
ATOM   1008  HB3 GLN    73      80.063 117.713  70.615  1.00  0.00           H  
ATOM   1009  CG  GLN    73      77.919 117.905  70.354  1.00  0.00           C  
ATOM   1010  HG2 GLN    73      77.882 117.933  71.443  1.00  0.00           H  
ATOM   1011  HG3 GLN    73      77.883 118.904  69.920  1.00  0.00           H  
ATOM   1012  CD  GLN    73      76.646 117.107  70.096  1.00  0.00           C  
ATOM   1013  OE1 GLN    73      76.685 115.951  69.707  1.00  0.00           O  
ATOM   1014  NE2 GLN    73      75.515 117.637  70.348  1.00  0.00           N  
ATOM   1015 HE21 GLN    73      75.437 118.642  70.415  1.00  0.00           H  
ATOM   1016 HE22 GLN    73      74.735 117.124  69.962  1.00  0.00           H  
ATOM   1017  C   GLN    73      78.672 117.047  67.491  1.00  0.00           C  
ATOM   1018  O   GLN    73      77.869 117.826  67.049  1.00  0.00           O  
ATOM   1019  N   GLY    74      78.826 115.769  67.033  1.00  0.00           N  
ATOM   1020  H   GLY    74      79.613 115.239  67.379  1.00  0.00           H  
ATOM   1021  CA  GLY    74      78.147 115.238  65.823  1.00  0.00           C  
ATOM   1022  HA2 GLY    74      78.248 116.079  65.137  1.00  0.00           H  
ATOM   1023  HA3 GLY    74      78.802 114.436  65.484  1.00  0.00           H  
ATOM   1024  C   GLY    74      76.692 114.756  65.852  1.00  0.00           C  
ATOM   1025  O   GLY    74      76.235 114.139  64.855  1.00  0.00           O  
ATOM   1026  N   TYR    75      76.061 114.835  67.008  1.00  0.00           N  
ATOM   1027  H   TYR    75      76.690 115.129  67.741  1.00  0.00           H  
ATOM   1028  CA  TYR    75      74.628 114.517  67.210  1.00  0.00           C  
ATOM   1029  HA  TYR    75      74.176 114.085  66.317  1.00  0.00           H  
ATOM   1030  CB  TYR    75      74.431 113.422  68.304  1.00  0.00           C  
ATOM   1031  HB2 TYR    75      74.934 113.781  69.203  1.00  0.00           H  
ATOM   1032  HB3 TYR    75      73.386 113.308  68.593  1.00  0.00           H  
ATOM   1033  CG  TYR    75      74.991 112.070  67.970  1.00  0.00           C  
ATOM   1034  CD1 TYR    75      76.221 111.625  68.425  1.00  0.00           C  
ATOM   1035  HD1 TYR    75      76.801 112.376  68.941  1.00  0.00           H  
ATOM   1036  CE1 TYR    75      76.660 110.302  68.287  1.00  0.00           C  
ATOM   1037  HE1 TYR    75      77.600 109.901  68.636  1.00  0.00           H  
ATOM   1038  CZ  TYR    75      75.902 109.392  67.485  1.00  0.00           C  
ATOM   1039  OH  TYR    75      76.388 108.145  67.210  1.00  0.00           O  
ATOM   1040  HH  TYR    75      77.293 108.104  67.529  1.00  0.00           H  
ATOM   1041  CE2 TYR    75      74.626 109.748  67.017  1.00  0.00           C  
ATOM   1042  HE2 TYR    75      74.028 109.018  66.491  1.00  0.00           H  
ATOM   1043  CD2 TYR    75      74.178 111.076  67.279  1.00  0.00           C  
ATOM   1044  HD2 TYR    75      73.139 111.219  67.019  1.00  0.00           H  
ATOM   1045  C   TYR    75      73.793 115.789  67.529  1.00  0.00           C  
ATOM   1046  O   TYR    75      74.217 116.934  67.515  1.00  0.00           O  
ATOM   1047  N   GLY    76      72.444 115.631  67.752  1.00  0.00           N  
ATOM   1048  H   GLY    76      72.134 114.690  67.553  1.00  0.00           H  
ATOM   1049  CA  GLY    76      71.613 116.651  68.459  1.00  0.00           C  
ATOM   1050  HA2 GLY    76      71.545 117.548  67.844  1.00  0.00           H  
ATOM   1051  HA3 GLY    76      70.564 116.393  68.603  1.00  0.00           H  
ATOM   1052  C   GLY    76      72.024 116.955  69.862  1.00  0.00           C  
ATOM   1053  O   GLY    76      72.955 116.332  70.387  1.00  0.00           O  
ATOM   1054  N   SER    77      71.258 117.854  70.452  1.00  0.00           N  
ATOM   1055  H   SER    77      70.548 118.341  69.923  1.00  0.00           H  
ATOM   1056  CA  SER    77      71.348 118.189  71.867  1.00  0.00           C  
ATOM   1057  HA  SER    77      72.358 118.534  72.088  1.00  0.00           H  
ATOM   1058  CB  SER    77      70.316 119.246  72.190  1.00  0.00           C  
ATOM   1059  HB2 SER    77      69.298 118.881  72.050  1.00  0.00           H  
ATOM   1060  HB3 SER    77      70.419 119.678  73.185  1.00  0.00           H  
ATOM   1061  OG  SER    77      70.363 120.347  71.285  1.00  0.00           O  
ATOM   1062  HG  SER    77      69.617 120.902  71.523  1.00  0.00           H  
ATOM   1063  C   SER    77      70.987 117.005  72.727  1.00  0.00           C  
ATOM   1064  O   SER    77      69.808 116.678  72.764  1.00  0.00           O  
ATOM   1065  N   THR    78      71.899 116.291  73.349  1.00  0.00           N  
ATOM   1066  H   THR    78      71.583 115.407  73.723  1.00  0.00           H  
ATOM   1067  CA  THR    78      73.314 116.575  73.485  1.00  0.00           C  
ATOM   1068  HA  THR    78      73.617 117.060  72.557  1.00  0.00           H  
ATOM   1069  CB  THR    78      73.671 117.461  74.662  1.00  0.00           C  
ATOM   1070  HB  THR    78      73.483 116.871  75.559  1.00  0.00           H  
ATOM   1071  CG2 THR    78      75.147 117.852  74.554  1.00  0.00           C  
ATOM   1072 HG21 THR    78      75.413 118.098  73.525  1.00  0.00           H  
ATOM   1073 HG22 THR    78      75.342 118.665  75.253  1.00  0.00           H  
ATOM   1074 HG23 THR    78      75.783 117.058  74.947  1.00  0.00           H  
ATOM   1075  OG1 THR    78      72.893 118.641  74.634  1.00  0.00           O  
ATOM   1076  HG1 THR    78      72.138 118.427  75.187  1.00  0.00           H  
ATOM   1077  C   THR    78      74.082 115.292  73.584  1.00  0.00           C  
ATOM   1078  O   THR    78      74.136 114.548  74.586  1.00  0.00           O  
ATOM   1079  N   GLY    79      74.875 115.050  72.558  1.00  0.00           N  
ATOM   1080  H   GLY    79      74.728 115.599  71.723  1.00  0.00           H  
ATOM   1081  CA  GLY    79      75.822 114.024  72.399  1.00  0.00           C  
ATOM   1082  HA2 GLY    79      75.375 113.195  72.947  1.00  0.00           H  
ATOM   1083  HA3 GLY    79      75.953 113.919  71.322  1.00  0.00           H  
ATOM   1084  C   GLY    79      77.167 114.307  73.186  1.00  0.00           C  
ATOM   1085  O   GLY    79      77.302 115.206  74.036  1.00  0.00           O  
ATOM   1086  N   GLY    80      78.253 113.503  73.011  1.00  0.00           N  
ATOM   1087  H   GLY    80      79.087 113.836  73.472  1.00  0.00           H  
ATOM   1088  CA  GLY    80      78.310 112.298  72.164  1.00  0.00           C  
ATOM   1089  HA2 GLY    80      77.868 112.553  71.201  1.00  0.00           H  
ATOM   1090  HA3 GLY    80      79.359 112.125  71.926  1.00  0.00           H  
ATOM   1091  C   GLY    80      77.605 111.058  72.836  1.00  0.00           C  
ATOM   1092  O   GLY    80      77.259 111.075  74.045  1.00  0.00           O  
ATOM   1093  N   TYR    81      77.277 109.994  71.993  1.00  0.00           N  
ATOM   1094  H   TYR    81      77.497 109.991  71.007  1.00  0.00           H  
ATOM   1095  CA  TYR    81      76.424 108.867  72.376  1.00  0.00           C  
ATOM   1096  HA  TYR    81      76.320 108.754  73.455  1.00  0.00           H  
ATOM   1097  CB  TYR    81      75.048 108.995  71.710  1.00  0.00           C  
ATOM   1098  HB2 TYR    81      75.227 108.969  70.635  1.00  0.00           H  
ATOM   1099  HB3 TYR    81      74.458 108.119  71.980  1.00  0.00           H  
ATOM   1100  CG  TYR    81      74.156 110.158  72.047  1.00  0.00           C  
ATOM   1101  CD1 TYR    81      74.073 110.614  73.400  1.00  0.00           C  
ATOM   1102  HD1 TYR    81      74.525 110.063  74.211  1.00  0.00           H  
ATOM   1103  CE1 TYR    81      73.245 111.666  73.767  1.00  0.00           C  
ATOM   1104  HE1 TYR    81      73.268 112.074  74.767  1.00  0.00           H  
ATOM   1105  CZ  TYR    81      72.614 112.443  72.809  1.00  0.00           C  
ATOM   1106  OH  TYR    81      71.787 113.425  73.186  1.00  0.00           O  
ATOM   1107  HH  TYR    81      71.757 113.469  74.145  1.00  0.00           H  
ATOM   1108  CE2 TYR    81      72.731 112.106  71.435  1.00  0.00           C  
ATOM   1109  HE2 TYR    81      72.207 112.704  70.705  1.00  0.00           H  
ATOM   1110  CD2 TYR    81      73.568 111.003  71.072  1.00  0.00           C  
ATOM   1111  HD2 TYR    81      73.739 110.899  70.010  1.00  0.00           H  
ATOM   1112  C   TYR    81      77.011 107.489  71.983  1.00  0.00           C  
ATOM   1113  O   TYR    81      77.531 107.350  70.890  1.00  0.00           O  
ATOM   1114  N   GLY    82      77.126 106.432  72.811  1.00  0.00           N  
ATOM   1115  H   GLY    82      77.865 105.832  72.475  1.00  0.00           H  
ATOM   1116  CA  GLY    82      76.701 106.241  74.238  1.00  0.00           C  
ATOM   1117  HA2 GLY    82      76.989 105.296  74.698  1.00  0.00           H  
ATOM   1118  HA3 GLY    82      77.009 107.165  74.727  1.00  0.00           H  
ATOM   1119  C   GLY    82      75.111 106.250  74.379  1.00  0.00           C  
ATOM   1120  O   GLY    82      74.386 106.214  73.390  1.00  0.00           O  
ATOM   1121  N   SER    83      74.584 106.323  75.582  1.00  0.00           N  
ATOM   1122  H   SER    83      75.240 106.287  76.349  1.00  0.00           H  
ATOM   1123  CA  SER    83      73.102 106.376  75.924  1.00  0.00           C  
ATOM   1124  HA  SER    83      73.011 106.399  77.010  1.00  0.00           H  
ATOM   1125  CB  SER    83      72.611 107.786  75.512  1.00  0.00           C  
ATOM   1126  HB2 SER    83      73.373 108.530  75.739  1.00  0.00           H  
ATOM   1127  HB3 SER    83      72.382 107.711  74.448  1.00  0.00           H  
ATOM   1128  OG  SER    83      71.447 108.090  76.223  1.00  0.00           O  
ATOM   1129  HG  SER    83      70.749 107.441  76.104  1.00  0.00           H  
ATOM   1130  C   SER    83      72.226 105.226  75.347  1.00  0.00           C  
ATOM   1131  O   SER    83      71.376 105.489  74.476  1.00  0.00           O  
ATOM   1132  N   SER    84      72.555 103.977  75.664  1.00  0.00           N  
ATOM   1133  H   SER    84      72.060 103.282  75.125  1.00  0.00           H  
ATOM   1134  CA  SER    84      73.521 103.537  76.705  1.00  0.00           C  
ATOM   1135  HA  SER    84      73.722 104.362  77.389  1.00  0.00           H  
ATOM   1136  CB  SER    84      72.911 102.402  77.592  1.00  0.00           C  
ATOM   1137  HB2 SER    84      73.703 102.265  78.329  1.00  0.00           H  
ATOM   1138  HB3 SER    84      72.026 102.757  78.120  1.00  0.00           H  
ATOM   1139  OG  SER    84      72.687 101.269  76.809  1.00  0.00           O  
ATOM   1140  HG  SER    84      73.139 100.494  77.152  1.00  0.00           H  
ATOM   1141  C   SER    84      74.851 103.059  76.051  1.00  0.00           C  
ATOM   1142  O   SER    84      75.850 102.942  76.763  1.00  0.00           O  
ATOM   1143  N   GLN    85      74.988 102.864  74.744  1.00  0.00           N  
ATOM   1144  H   GLN    85      74.132 102.821  74.209  1.00  0.00           H  
ATOM   1145  CA  GLN    85      76.215 102.654  73.924  1.00  0.00           C  
ATOM   1146  HA  GLN    85      77.082 103.223  74.258  1.00  0.00           H  
ATOM   1147  CB  GLN    85      76.640 101.162  73.908  1.00  0.00           C  
ATOM   1148  HB2 GLN    85      75.842 100.460  73.670  1.00  0.00           H  
ATOM   1149  HB3 GLN    85      77.334 101.005  73.082  1.00  0.00           H  
ATOM   1150  CG  GLN    85      77.276 100.663  75.214  1.00  0.00           C  
ATOM   1151  HG2 GLN    85      77.964 101.450  75.521  1.00  0.00           H  
ATOM   1152  HG3 GLN    85      76.551 100.365  75.972  1.00  0.00           H  
ATOM   1153  CD  GLN    85      78.137  99.425  74.965  1.00  0.00           C  
ATOM   1154  OE1 GLN    85      78.100  98.806  73.903  1.00  0.00           O  
ATOM   1155  NE2 GLN    85      78.960  98.980  75.844  1.00  0.00           N  
ATOM   1156 HE21 GLN    85      79.491  98.139  75.666  1.00  0.00           H  
ATOM   1157 HE22 GLN    85      78.789  99.343  76.771  1.00  0.00           H  
ATOM   1158  C   GLN    85      76.032 103.016  72.461  1.00  0.00           C  
ATOM   1159  O   GLN    85      76.982 103.471  71.809  1.00  0.00           O  
ATOM   1160  N   SER    86      74.843 102.901  71.875  1.00  0.00           N  
ATOM   1161  H   SER    86      74.109 102.448  72.401  1.00  0.00           H  
ATOM   1162  CA  SER    86      74.324 103.336  70.510  1.00  0.00           C  
ATOM   1163  HA  SER    86      73.413 102.777  70.298  1.00  0.00           H  
ATOM   1164  CB  SER    86      73.956 104.861  70.449  1.00  0.00           C  
ATOM   1165  HB2 SER    86      74.818 105.510  70.602  1.00  0.00           H  
ATOM   1166  HB3 SER    86      73.467 105.082  69.500  1.00  0.00           H  
ATOM   1167  OG  SER    86      72.958 105.087  71.455  1.00  0.00           O  
ATOM   1168  HG  SER    86      73.495 105.310  72.220  1.00  0.00           H  
ATOM   1169  C   SER    86      75.381 103.032  69.436  1.00  0.00           C  
ATOM   1170  O   SER    86      75.860 103.967  68.799  1.00  0.00           O  
ATOM   1171  N   SER    87      75.906 101.851  69.097  1.00  0.00           N  
ATOM   1172  H   SER    87      75.685 101.076  69.705  1.00  0.00           H  
ATOM   1173  CA  SER    87      77.122 101.683  68.171  1.00  0.00           C  
ATOM   1174  HA  SER    87      77.655 102.630  68.086  1.00  0.00           H  
ATOM   1175  CB  SER    87      78.047 100.785  68.919  1.00  0.00           C  
ATOM   1176  HB2 SER    87      79.003 100.866  68.401  1.00  0.00           H  
ATOM   1177  HB3 SER    87      78.158 101.054  69.970  1.00  0.00           H  
ATOM   1178  OG  SER    87      77.505  99.477  68.797  1.00  0.00           O  
ATOM   1179  HG  SER    87      77.001  99.260  69.586  1.00  0.00           H  
ATOM   1180  C   SER    87      76.874 101.313  66.704  1.00  0.00           C  
ATOM   1181  O   SER    87      77.803 100.933  66.011  1.00  0.00           O  
ATOM   1182  N   GLN    88      75.585 101.302  66.238  1.00  0.00           N  
ATOM   1183  H   GLN    88      74.857 101.738  66.786  1.00  0.00           H  
ATOM   1184  CA  GLN    88      75.226 100.681  64.929  1.00  0.00           C  
ATOM   1185  HA  GLN    88      74.151 100.810  64.802  1.00  0.00           H  
ATOM   1186  CB  GLN    88      75.836 101.408  63.676  1.00  0.00           C  
ATOM   1187  HB2 GLN    88      76.803 100.970  63.427  1.00  0.00           H  
ATOM   1188  HB3 GLN    88      75.081 101.236  62.909  1.00  0.00           H  
ATOM   1189  CG  GLN    88      76.056 102.951  63.787  1.00  0.00           C  
ATOM   1190  HG2 GLN    88      75.191 103.498  64.161  1.00  0.00           H  
ATOM   1191  HG3 GLN    88      76.850 103.085  64.522  1.00  0.00           H  
ATOM   1192  CD  GLN    88      76.518 103.565  62.396  1.00  0.00           C  
ATOM   1193  OE1 GLN    88      76.368 102.840  61.383  1.00  0.00           O  
ATOM   1194  NE2 GLN    88      77.195 104.642  62.299  1.00  0.00           N  
ATOM   1195 HE21 GLN    88      77.431 105.114  63.160  1.00  0.00           H  
ATOM   1196 HE22 GLN    88      77.643 104.890  61.429  1.00  0.00           H  
ATOM   1197  C   GLN    88      75.277  99.147  65.000  1.00  0.00           C  
ATOM   1198  O   GLN    88      75.755  98.596  63.991  1.00  0.00           O  
ATOM   1199  N   SER    89      74.952  98.444  66.064  1.00  0.00           N  
ATOM   1200  H   SER    89      74.659  99.070  66.801  1.00  0.00           H  
ATOM   1201  CA  SER    89      75.028  97.018  66.402  1.00  0.00           C  
ATOM   1202  HA  SER    89      76.024  96.605  66.242  1.00  0.00           H  
ATOM   1203  CB  SER    89      74.920  96.993  67.964  1.00  0.00           C  
ATOM   1204  HB2 SER    89      75.054  95.948  68.244  1.00  0.00           H  
ATOM   1205  HB3 SER    89      75.712  97.674  68.277  1.00  0.00           H  
ATOM   1206  OG  SER    89      73.710  97.464  68.524  1.00  0.00           O  
ATOM   1207  HG  SER    89      73.636  98.409  68.371  1.00  0.00           H  
ATOM   1208  C   SER    89      74.011  96.164  65.669  1.00  0.00           C  
ATOM   1209  O   SER    89      73.043  96.611  65.104  1.00  0.00           O  
ATOM   1210  N   SER    90      74.270  94.838  65.704  1.00  0.00           N  
ATOM   1211  H   SER    90      75.079  94.497  66.203  1.00  0.00           H  
ATOM   1212  CA  SER    90      73.582  93.783  64.918  1.00  0.00           C  
ATOM   1213  HA  SER    90      73.013  94.317  64.156  1.00  0.00           H  
ATOM   1214  CB  SER    90      74.657  92.914  64.254  1.00  0.00           C  
ATOM   1215  HB2 SER    90      74.187  92.340  63.455  1.00  0.00           H  
ATOM   1216  HB3 SER    90      75.348  93.554  63.705  1.00  0.00           H  
ATOM   1217  OG  SER    90      75.377  92.003  65.124  1.00  0.00           O  
ATOM   1218  HG  SER    90      76.263  91.877  64.777  1.00  0.00           H  
ATOM   1219  C   SER    90      72.515  92.904  65.662  1.00  0.00           C  
ATOM   1220  O   SER    90      72.102  91.812  65.241  1.00  0.00           O  
ATOM   1221  N   TYR    91      72.092  93.424  66.863  1.00  0.00           N  
ATOM   1222  H   TYR    91      72.518  94.308  67.103  1.00  0.00           H  
ATOM   1223  CA  TYR    91      70.962  92.826  67.527  1.00  0.00           C  
ATOM   1224  HA  TYR    91      71.157  91.765  67.680  1.00  0.00           H  
ATOM   1225  CB  TYR    91      70.809  93.419  68.958  1.00  0.00           C  
ATOM   1226  HB2 TYR    91      70.817  94.498  68.806  1.00  0.00           H  
ATOM   1227  HB3 TYR    91      69.978  92.999  69.525  1.00  0.00           H  
ATOM   1228  CG  TYR    91      72.018  93.133  69.865  1.00  0.00           C  
ATOM   1229  CD1 TYR    91      71.945  92.133  70.825  1.00  0.00           C  
ATOM   1230  HD1 TYR    91      71.023  91.630  71.075  1.00  0.00           H  
ATOM   1231  CE1 TYR    91      73.117  91.879  71.644  1.00  0.00           C  
ATOM   1232  HE1 TYR    91      73.075  91.050  72.335  1.00  0.00           H  
ATOM   1233  CZ  TYR    91      74.232  92.690  71.486  1.00  0.00           C  
ATOM   1234  OH  TYR    91      75.396  92.503  72.243  1.00  0.00           O  
ATOM   1235  HH  TYR    91      75.157  92.201  73.122  1.00  0.00           H  
ATOM   1236  CE2 TYR    91      74.224  93.826  70.668  1.00  0.00           C  
ATOM   1237  HE2 TYR    91      75.018  94.556  70.731  1.00  0.00           H  
ATOM   1238  CD2 TYR    91      73.120  94.022  69.785  1.00  0.00           C  
ATOM   1239  HD2 TYR    91      73.068  94.879  69.130  1.00  0.00           H  
ATOM   1240  C   TYR    91      69.682  92.953  66.684  1.00  0.00           C  
ATOM   1241  O   TYR    91      69.406  94.099  66.303  1.00  0.00           O  
ATOM   1242  N   GLY    92      69.014  91.872  66.304  1.00  0.00           N  
ATOM   1243  H   GLY    92      68.138  92.025  65.827  1.00  0.00           H  
ATOM   1244  CA  GLY    92      69.203  90.439  66.619  1.00  0.00           C  
ATOM   1245  HA2 GLY    92      68.596  89.964  65.848  1.00  0.00           H  
ATOM   1246  HA3 GLY    92      70.231  90.156  66.395  1.00  0.00           H  
ATOM   1247  C   GLY    92      68.584  89.923  67.927  1.00  0.00           C  
ATOM   1248  O   GLY    92      68.313  90.729  68.847  1.00  0.00           O  
ATOM   1249  N   GLN    93      68.158  88.699  67.897  1.00  0.00           N  
ATOM   1250  H   GLN    93      68.377  88.067  67.140  1.00  0.00           H  
ATOM   1251  CA  GLN    93      67.237  88.123  68.876  1.00  0.00           C  
ATOM   1252  HA  GLN    93      67.139  88.792  69.731  1.00  0.00           H  
ATOM   1253  CB  GLN    93      65.896  87.988  68.221  1.00  0.00           C  
ATOM   1254  HB2 GLN    93      66.066  87.592  67.219  1.00  0.00           H  
ATOM   1255  HB3 GLN    93      65.327  87.306  68.853  1.00  0.00           H  
ATOM   1256  CG  GLN    93      65.221  89.371  68.160  1.00  0.00           C  
ATOM   1257  HG2 GLN    93      65.286  89.832  69.146  1.00  0.00           H  
ATOM   1258  HG3 GLN    93      65.778  90.028  67.492  1.00  0.00           H  
ATOM   1259  CD  GLN    93      63.753  89.401  67.662  1.00  0.00           C  
ATOM   1260  OE1 GLN    93      63.235  88.605  66.903  1.00  0.00           O  
ATOM   1261  NE2 GLN    93      63.117  90.490  68.072  1.00  0.00           N  
ATOM   1262 HE21 GLN    93      62.227  90.775  67.690  1.00  0.00           H  
ATOM   1263 HE22 GLN    93      63.583  91.145  68.684  1.00  0.00           H  
ATOM   1264  C   GLN    93      67.645  86.729  69.353  1.00  0.00           C  
ATOM   1265  O   GLN    93      68.238  86.012  68.559  1.00  0.00           O  
ATOM   1266  N   GLN    94      67.259  86.334  70.576  1.00  0.00           N  
ATOM   1267  H   GLN    94      66.740  87.027  71.096  1.00  0.00           H  
ATOM   1268  CA  GLN    94      67.347  85.020  71.190  1.00  0.00           C  
ATOM   1269  HA  GLN    94      68.379  84.710  71.021  1.00  0.00           H  
ATOM   1270  CB  GLN    94      67.186  85.174  72.747  1.00  0.00           C  
ATOM   1271  HB2 GLN    94      67.823  86.020  73.007  1.00  0.00           H  
ATOM   1272  HB3 GLN    94      66.183  85.551  72.944  1.00  0.00           H  
ATOM   1273  CG  GLN    94      67.374  83.896  73.656  1.00  0.00           C  
ATOM   1274  HG2 GLN    94      66.992  84.266  74.608  1.00  0.00           H  
ATOM   1275  HG3 GLN    94      66.942  82.962  73.297  1.00  0.00           H  
ATOM   1276  CD  GLN    94      68.892  83.511  73.862  1.00  0.00           C  
ATOM   1277  OE1 GLN    94      69.732  84.023  73.150  1.00  0.00           O  
ATOM   1278  NE2 GLN    94      69.138  82.463  74.595  1.00  0.00           N  
ATOM   1279 HE21 GLN    94      68.422  81.950  75.089  1.00  0.00           H  
ATOM   1280 HE22 GLN    94      70.118  82.223  74.642  1.00  0.00           H  
ATOM   1281  C   GLN    94      66.472  83.919  70.635  1.00  0.00           C  
ATOM   1282  O   GLN    94      66.789  82.715  70.808  1.00  0.00           O  
ATOM   1283  N   SER    95      65.376  84.362  69.933  1.00  0.00           N  
ATOM   1284  H   SER    95      65.396  85.353  69.740  1.00  0.00           H  
ATOM   1285  CA  SER    95      64.445  83.570  69.197  1.00  0.00           C  
ATOM   1286  HA  SER    95      64.230  82.668  69.770  1.00  0.00           H  
ATOM   1287  CB  SER    95      63.092  84.355  68.926  1.00  0.00           C  
ATOM   1288  HB2 SER    95      62.695  84.573  69.918  1.00  0.00           H  
ATOM   1289  HB3 SER    95      63.368  85.204  68.300  1.00  0.00           H  
ATOM   1290  OG  SER    95      62.210  83.568  68.206  1.00  0.00           O  
ATOM   1291  HG  SER    95      61.890  82.880  68.794  1.00  0.00           H  
ATOM   1292  C   SER    95      65.007  83.066  67.857  1.00  0.00           C  
ATOM   1293  O   SER    95      65.681  83.857  67.203  1.00  0.00           O  
ATOM   1294  N   SER    96      64.654  81.865  67.372  1.00  0.00           N  
ATOM   1295  H   SER    96      64.081  81.195  67.864  1.00  0.00           H  
ATOM   1296  CA  SER    96      65.053  81.439  65.978  1.00  0.00           C  
ATOM   1297  HA  SER    96      65.118  82.323  65.343  1.00  0.00           H  
ATOM   1298  CB  SER    96      66.471  80.871  66.094  1.00  0.00           C  
ATOM   1299  HB2 SER    96      67.201  81.551  66.532  1.00  0.00           H  
ATOM   1300  HB3 SER    96      66.464  80.002  66.752  1.00  0.00           H  
ATOM   1301  OG  SER    96      66.839  80.431  64.805  1.00  0.00           O  
ATOM   1302  HG  SER    96      67.797  80.406  64.755  1.00  0.00           H  
ATOM   1303  C   SER    96      64.107  80.445  65.421  1.00  0.00           C  
ATOM   1304  O   SER    96      64.007  79.348  66.000  1.00  0.00           O  
ATOM   1305  N   TYR    97      63.249  80.727  64.428  1.00  0.00           N  
ATOM   1306  H   TYR    97      62.797  79.883  64.109  1.00  0.00           H  
ATOM   1307  CA  TYR    97      63.005  81.991  63.732  1.00  0.00           C  
ATOM   1308  HA  TYR    97      62.152  81.782  63.085  1.00  0.00           H  
ATOM   1309  CB  TYR    97      62.574  83.049  64.735  1.00  0.00           C  
ATOM   1310  HB2 TYR    97      61.666  82.783  65.276  1.00  0.00           H  
ATOM   1311  HB3 TYR    97      63.245  83.215  65.578  1.00  0.00           H  
ATOM   1312  CG  TYR    97      62.361  84.444  64.138  1.00  0.00           C  
ATOM   1313  CD1 TYR    97      63.401  85.389  64.140  1.00  0.00           C  
ATOM   1314  HD1 TYR    97      64.408  85.037  64.309  1.00  0.00           H  
ATOM   1315  CE1 TYR    97      63.187  86.739  63.802  1.00  0.00           C  
ATOM   1316  HE1 TYR    97      64.018  87.428  63.817  1.00  0.00           H  
ATOM   1317  CZ  TYR    97      61.913  87.087  63.387  1.00  0.00           C  
ATOM   1318  OH  TYR    97      61.636  88.390  63.035  1.00  0.00           O  
ATOM   1319  HH  TYR    97      62.464  88.876  63.018  1.00  0.00           H  
ATOM   1320  CE2 TYR    97      60.830  86.214  63.581  1.00  0.00           C  
ATOM   1321  HE2 TYR    97      59.823  86.554  63.385  1.00  0.00           H  
ATOM   1322  CD2 TYR    97      61.022  84.877  63.943  1.00  0.00           C  
ATOM   1323  HD2 TYR    97      60.202  84.298  64.344  1.00  0.00           H  
ATOM   1324  C   TYR    97      64.070  82.445  62.719  1.00  0.00           C  
ATOM   1325  O   TYR    97      65.242  82.513  63.056  1.00  0.00           O  
ATOM   1326  N   PRO    98      63.635  82.799  61.461  1.00  0.00           N  
ATOM   1327  CD  PRO    98      64.540  83.348  60.489  1.00  0.00           C  
ATOM   1328  HD2 PRO    98      65.253  82.541  60.321  1.00  0.00           H  
ATOM   1329  HD3 PRO    98      65.006  84.281  60.806  1.00  0.00           H  
ATOM   1330  CG  PRO    98      63.640  83.609  59.284  1.00  0.00           C  
ATOM   1331  HG2 PRO    98      63.644  82.708  58.670  1.00  0.00           H  
ATOM   1332  HG3 PRO    98      64.030  84.470  58.741  1.00  0.00           H  
ATOM   1333  CB  PRO    98      62.268  83.884  59.812  1.00  0.00           C  
ATOM   1334  HB2 PRO    98      61.563  83.633  59.019  1.00  0.00           H  
ATOM   1335  HB3 PRO    98      62.215  84.926  60.127  1.00  0.00           H  
ATOM   1336  CA  PRO    98      62.243  82.900  60.966  1.00  0.00           C  
ATOM   1337  HA  PRO    98      61.642  83.138  61.843  1.00  0.00           H  
ATOM   1338  C   PRO    98      61.732  81.588  60.485  1.00  0.00           C  
ATOM   1339  O   PRO    98      62.448  80.603  60.609  1.00  0.00           O  
ATOM   1340  N   GLY    99      60.529  81.613  59.910  1.00  0.00           N  
ATOM   1341  H   GLY    99      60.062  82.508  59.936  1.00  0.00           H  
ATOM   1342  CA  GLY    99      59.767  80.508  59.291  1.00  0.00           C  
ATOM   1343  HA2 GLY    99      59.758  79.664  59.981  1.00  0.00           H  
ATOM   1344  HA3 GLY    99      58.745  80.816  59.075  1.00  0.00           H  
ATOM   1345  C   GLY    99      60.262  79.862  57.969  1.00  0.00           C  
ATOM   1346  O   GLY    99      61.193  80.359  57.315  1.00  0.00           O  
ATOM   1347  N   TYR   100      59.607  78.779  57.471  1.00  0.00           N  
ATOM   1348  H   TYR   100      58.663  78.543  57.739  1.00  0.00           H  
ATOM   1349  CA  TYR   100      60.152  77.852  56.459  1.00  0.00           C  
ATOM   1350  HA  TYR   100      61.096  77.444  56.823  1.00  0.00           H  
ATOM   1351  CB  TYR   100      59.232  76.684  56.297  1.00  0.00           C  
ATOM   1352  HB2 TYR   100      59.130  76.275  57.302  1.00  0.00           H  
ATOM   1353  HB3 TYR   100      58.257  77.034  55.959  1.00  0.00           H  
ATOM   1354  CG  TYR   100      59.687  75.743  55.223  1.00  0.00           C  
ATOM   1355  CD1 TYR   100      60.682  74.780  55.576  1.00  0.00           C  
ATOM   1356  HD1 TYR   100      61.083  74.698  56.575  1.00  0.00           H  
ATOM   1357  CE1 TYR   100      61.184  73.835  54.677  1.00  0.00           C  
ATOM   1358  HE1 TYR   100      61.945  73.099  54.894  1.00  0.00           H  
ATOM   1359  CZ  TYR   100      60.577  73.860  53.375  1.00  0.00           C  
ATOM   1360  OH  TYR   100      60.924  72.961  52.392  1.00  0.00           O  
ATOM   1361  HH  TYR   100      61.271  72.194  52.853  1.00  0.00           H  
ATOM   1362  CE2 TYR   100      59.634  74.806  52.974  1.00  0.00           C  
ATOM   1363  HE2 TYR   100      59.265  74.822  51.959  1.00  0.00           H  
ATOM   1364  CD2 TYR   100      59.140  75.742  53.923  1.00  0.00           C  
ATOM   1365  HD2 TYR   100      58.516  76.562  53.601  1.00  0.00           H  
ATOM   1366  C   TYR   100      60.491  78.580  55.099  1.00  0.00           C  
ATOM   1367  O   TYR   100      61.707  78.543  54.754  1.00  0.00           O  
ATOM   1368  N   GLY   101      59.657  79.443  54.602  1.00  0.00           N  
ATOM   1369  H   GLY   101      58.792  79.634  55.088  1.00  0.00           H  
ATOM   1370  CA  GLY   101      60.118  80.314  53.484  1.00  0.00           C  
ATOM   1371  HA2 GLY   101      59.422  81.149  53.402  1.00  0.00           H  
ATOM   1372  HA3 GLY   101      61.112  80.709  53.693  1.00  0.00           H  
ATOM   1373  C   GLY   101      60.050  79.738  52.039  1.00  0.00           C  
ATOM   1374  O   GLY   101      60.319  78.586  51.724  1.00  0.00           O  
ATOM   1375  N   GLN   102      59.567  80.594  51.130  1.00  0.00           N  
ATOM   1376  H   GLN   102      59.099  81.435  51.436  1.00  0.00           H  
ATOM   1377  CA  GLN   102      59.208  80.184  49.727  1.00  0.00           C  
ATOM   1378  HA  GLN   102      58.484  79.370  49.695  1.00  0.00           H  
ATOM   1379  CB  GLN   102      58.466  81.360  49.099  1.00  0.00           C  
ATOM   1380  HB2 GLN   102      57.650  81.615  49.775  1.00  0.00           H  
ATOM   1381  HB3 GLN   102      59.072  82.263  49.169  1.00  0.00           H  
ATOM   1382  CG  GLN   102      58.015  81.164  47.686  1.00  0.00           C  
ATOM   1383  HG2 GLN   102      58.854  81.453  47.053  1.00  0.00           H  
ATOM   1384  HG3 GLN   102      57.788  80.113  47.503  1.00  0.00           H  
ATOM   1385  CD  GLN   102      56.754  81.989  47.274  1.00  0.00           C  
ATOM   1386  OE1 GLN   102      56.405  82.939  47.961  1.00  0.00           O  
ATOM   1387  NE2 GLN   102      55.962  81.638  46.300  1.00  0.00           N  
ATOM   1388 HE21 GLN   102      56.148  80.814  45.746  1.00  0.00           H  
ATOM   1389 HE22 GLN   102      55.028  82.011  46.391  1.00  0.00           H  
ATOM   1390  C   GLN   102      60.412  79.765  48.853  1.00  0.00           C  
ATOM   1391  O   GLN   102      60.246  78.883  48.023  1.00  0.00           O  
ATOM   1392  N   GLN   103      61.621  80.352  49.054  1.00  0.00           N  
ATOM   1393  H   GLN   103      61.743  81.092  49.731  1.00  0.00           H  
ATOM   1394  CA  GLN   103      62.761  79.666  48.410  1.00  0.00           C  
ATOM   1395  HA  GLN   103      62.519  79.584  47.350  1.00  0.00           H  
ATOM   1396  CB  GLN   103      63.962  80.652  48.506  1.00  0.00           C  
ATOM   1397  HB2 GLN   103      64.072  81.180  49.453  1.00  0.00           H  
ATOM   1398  HB3 GLN   103      64.839  80.006  48.549  1.00  0.00           H  
ATOM   1399  CG  GLN   103      64.102  81.635  47.339  1.00  0.00           C  
ATOM   1400  HG2 GLN   103      64.943  82.287  47.577  1.00  0.00           H  
ATOM   1401  HG3 GLN   103      64.335  81.137  46.398  1.00  0.00           H  
ATOM   1402  CD  GLN   103      62.791  82.379  46.940  1.00  0.00           C  
ATOM   1403  OE1 GLN   103      62.406  82.438  45.798  1.00  0.00           O  
ATOM   1404  NE2 GLN   103      62.200  83.078  47.888  1.00  0.00           N  
ATOM   1405 HE21 GLN   103      61.421  83.682  47.670  1.00  0.00           H  
ATOM   1406 HE22 GLN   103      62.650  83.095  48.792  1.00  0.00           H  
ATOM   1407  C   GLN   103      63.133  78.220  48.886  1.00  0.00           C  
ATOM   1408  O   GLN   103      62.747  77.821  49.974  1.00  0.00           O  
ATOM   1409  N   PRO   104      63.782  77.319  48.084  1.00  0.00           N  
ATOM   1410  CD  PRO   104      63.989  77.553  46.695  1.00  0.00           C  
ATOM   1411  HD2 PRO   104      65.027  77.859  46.556  1.00  0.00           H  
ATOM   1412  HD3 PRO   104      63.298  78.237  46.203  1.00  0.00           H  
ATOM   1413  CG  PRO   104      63.858  76.139  46.030  1.00  0.00           C  
ATOM   1414  HG2 PRO   104      64.372  75.946  45.088  1.00  0.00           H  
ATOM   1415  HG3 PRO   104      62.810  75.843  45.983  1.00  0.00           H  
ATOM   1416  CB  PRO   104      64.634  75.269  47.009  1.00  0.00           C  
ATOM   1417  HB2 PRO   104      65.670  75.607  47.035  1.00  0.00           H  
ATOM   1418  HB3 PRO   104      64.516  74.186  46.993  1.00  0.00           H  
ATOM   1419  CA  PRO   104      64.037  75.861  48.340  1.00  0.00           C  
ATOM   1420  HA  PRO   104      63.036  75.444  48.457  1.00  0.00           H  
ATOM   1421  C   PRO   104      64.826  75.639  49.639  1.00  0.00           C  
ATOM   1422  O   PRO   104      65.751  76.406  49.954  1.00  0.00           O  
ATOM   1423  N   ALA   105      64.523  74.551  50.337  1.00  0.00           N  
ATOM   1424  H   ALA   105      63.833  73.911  49.970  1.00  0.00           H  
ATOM   1425  CA  ALA   105      65.190  74.193  51.617  1.00  0.00           C  
ATOM   1426  HA  ALA   105      66.239  74.470  51.509  1.00  0.00           H  
ATOM   1427  CB  ALA   105      64.446  75.022  52.648  1.00  0.00           C  
ATOM   1428  HB1 ALA   105      64.843  76.037  52.667  1.00  0.00           H  
ATOM   1429  HB2 ALA   105      63.395  75.136  52.383  1.00  0.00           H  
ATOM   1430  HB3 ALA   105      64.487  74.634  53.666  1.00  0.00           H  
ATOM   1431  C   ALA   105      65.175  72.708  52.048  1.00  0.00           C  
ATOM   1432  O   ALA   105      64.251  72.015  51.636  1.00  0.00           O  
ATOM   1433  N   PRO   106      66.091  72.245  52.933  1.00  0.00           N  
ATOM   1434  CD  PRO   106      67.211  73.042  53.559  1.00  0.00           C  
ATOM   1435  HD2 PRO   106      66.838  73.532  54.458  1.00  0.00           H  
ATOM   1436  HD3 PRO   106      67.581  73.786  52.853  1.00  0.00           H  
ATOM   1437  CG  PRO   106      68.161  71.943  54.020  1.00  0.00           C  
ATOM   1438  HG2 PRO   106      68.691  72.231  54.928  1.00  0.00           H  
ATOM   1439  HG3 PRO   106      68.880  71.826  53.210  1.00  0.00           H  
ATOM   1440  CB  PRO   106      67.357  70.664  54.315  1.00  0.00           C  
ATOM   1441  HB2 PRO   106      67.141  70.614  55.382  1.00  0.00           H  
ATOM   1442  HB3 PRO   106      67.872  69.744  54.037  1.00  0.00           H  
ATOM   1443  CA  PRO   106      66.057  70.892  53.515  1.00  0.00           C  
ATOM   1444  HA  PRO   106      66.008  70.135  52.733  1.00  0.00           H  
ATOM   1445  C   PRO   106      64.797  70.621  54.326  1.00  0.00           C  
ATOM   1446  O   PRO   106      64.321  71.523  55.089  1.00  0.00           O  
ATOM   1447  N   SER   107      64.171  69.449  54.205  1.00  0.00           N  
ATOM   1448  H   SER   107      64.683  68.642  53.878  1.00  0.00           H  
ATOM   1449  CA  SER   107      62.826  69.076  54.805  1.00  0.00           C  
ATOM   1450  HA  SER   107      62.474  69.846  55.491  1.00  0.00           H  
ATOM   1451  CB  SER   107      61.920  69.140  53.650  1.00  0.00           C  
ATOM   1452  HB2 SER   107      62.257  68.445  52.881  1.00  0.00           H  
ATOM   1453  HB3 SER   107      60.895  68.886  53.921  1.00  0.00           H  
ATOM   1454  OG  SER   107      61.774  70.377  53.035  1.00  0.00           O  
ATOM   1455  HG  SER   107      61.840  70.280  52.082  1.00  0.00           H  
ATOM   1456  C   SER   107      62.772  67.728  55.543  1.00  0.00           C  
ATOM   1457  O   SER   107      61.657  67.382  55.950  1.00  0.00           O  
ATOM   1458  N   SER   108      63.835  66.968  55.732  1.00  0.00           N  
ATOM   1459  H   SER   108      64.683  67.248  55.259  1.00  0.00           H  
ATOM   1460  CA  SER   108      63.858  65.702  56.573  1.00  0.00           C  
ATOM   1461  HA  SER   108      63.200  64.924  56.186  1.00  0.00           H  
ATOM   1462  CB  SER   108      65.219  65.095  56.545  1.00  0.00           C  
ATOM   1463  HB2 SER   108      65.147  64.134  57.055  1.00  0.00           H  
ATOM   1464  HB3 SER   108      65.507  64.886  55.514  1.00  0.00           H  
ATOM   1465  OG  SER   108      66.207  65.959  57.129  1.00  0.00           O  
ATOM   1466  HG  SER   108      65.982  66.844  56.830  1.00  0.00           H  
ATOM   1467  C   SER   108      63.454  65.936  58.088  1.00  0.00           C  
ATOM   1468  O   SER   108      63.591  67.045  58.594  1.00  0.00           O  
ATOM   1469  N   THR   109      62.888  64.900  58.750  1.00  0.00           N  
ATOM   1470  H   THR   109      62.794  64.002  58.298  1.00  0.00           H  
ATOM   1471  CA  THR   109      62.412  64.939  60.154  1.00  0.00           C  
ATOM   1472  HA  THR   109      62.797  65.884  60.537  1.00  0.00           H  
ATOM   1473  CB  THR   109      60.856  64.904  60.220  1.00  0.00           C  
ATOM   1474  HB  THR   109      60.517  64.831  61.254  1.00  0.00           H  
ATOM   1475  CG2 THR   109      60.082  66.009  59.542  1.00  0.00           C  
ATOM   1476 HG21 THR   109      60.099  66.986  60.026  1.00  0.00           H  
ATOM   1477 HG22 THR   109      60.541  66.112  58.559  1.00  0.00           H  
ATOM   1478 HG23 THR   109      59.031  65.800  59.347  1.00  0.00           H  
ATOM   1479  OG1 THR   109      60.486  63.734  59.525  1.00  0.00           O  
ATOM   1480  HG1 THR   109      60.189  64.037  58.664  1.00  0.00           H  
ATOM   1481  C   THR   109      63.029  63.755  60.944  1.00  0.00           C  
ATOM   1482  O   THR   109      63.522  62.748  60.459  1.00  0.00           O  
ATOM   1483  N   SER   110      62.949  63.913  62.332  1.00  0.00           N  
ATOM   1484  H   SER   110      62.304  64.572  62.743  1.00  0.00           H  
ATOM   1485  CA  SER   110      63.558  63.142  63.445  1.00  0.00           C  
ATOM   1486  HA  SER   110      64.062  62.248  63.079  1.00  0.00           H  
ATOM   1487  CB  SER   110      64.655  63.983  64.105  1.00  0.00           C  
ATOM   1488  HB2 SER   110      64.102  64.742  64.659  1.00  0.00           H  
ATOM   1489  HB3 SER   110      65.321  63.392  64.734  1.00  0.00           H  
ATOM   1490  OG  SER   110      65.484  64.625  63.171  1.00  0.00           O  
ATOM   1491  HG  SER   110      65.870  63.876  62.710  1.00  0.00           H  
ATOM   1492  C   SER   110      62.594  62.577  64.512  1.00  0.00           C  
ATOM   1493  O   SER   110      61.362  62.911  64.388  1.00  0.00           O  
ATOM   1494  N   GLY   111      63.064  61.829  65.499  1.00  0.00           N  
ATOM   1495  H   GLY   111      64.070  61.831  65.585  1.00  0.00           H  
ATOM   1496  CA  GLY   111      62.305  61.192  66.554  1.00  0.00           C  
ATOM   1497  HA2 GLY   111      61.231  61.231  66.376  1.00  0.00           H  
ATOM   1498  HA3 GLY   111      62.578  60.144  66.672  1.00  0.00           H  
ATOM   1499  C   GLY   111      62.513  61.849  67.934  1.00  0.00           C  
ATOM   1500  O   GLY   111      62.855  63.077  67.979  1.00  0.00           O  
ATOM   1501  N   SER   112      62.231  61.192  69.130  1.00  0.00           N  
ATOM   1502  H   SER   112      62.315  61.744  69.971  1.00  0.00           H  
ATOM   1503  CA  SER   112      61.796  59.830  69.345  1.00  0.00           C  
ATOM   1504  HA  SER   112      62.678  59.279  69.018  1.00  0.00           H  
ATOM   1505  CB  SER   112      61.587  59.698  70.865  1.00  0.00           C  
ATOM   1506  HB2 SER   112      61.647  58.638  71.112  1.00  0.00           H  
ATOM   1507  HB3 SER   112      62.460  60.131  71.353  1.00  0.00           H  
ATOM   1508  OG  SER   112      60.318  60.248  71.305  1.00  0.00           O  
ATOM   1509  HG  SER   112      59.617  59.707  70.934  1.00  0.00           H  
ATOM   1510  C   SER   112      60.503  59.485  68.654  1.00  0.00           C  
ATOM   1511  O   SER   112      59.777  60.302  68.153  1.00  0.00           O  
ATOM   1512  N   TYR   113      60.106  58.251  68.470  1.00  0.00           N  
ATOM   1513  H   TYR   113      59.245  58.234  67.942  1.00  0.00           H  
ATOM   1514  CA  TYR   113      60.802  57.046  68.700  1.00  0.00           C  
ATOM   1515  HA  TYR   113      61.295  57.030  69.672  1.00  0.00           H  
ATOM   1516  CB  TYR   113      59.750  55.937  68.693  1.00  0.00           C  
ATOM   1517  HB2 TYR   113      59.241  55.765  67.745  1.00  0.00           H  
ATOM   1518  HB3 TYR   113      60.267  55.018  68.967  1.00  0.00           H  
ATOM   1519  CG  TYR   113      58.655  56.088  69.695  1.00  0.00           C  
ATOM   1520  CD1 TYR   113      57.391  56.501  69.248  1.00  0.00           C  
ATOM   1521  HD1 TYR   113      57.294  56.778  68.209  1.00  0.00           H  
ATOM   1522  CE1 TYR   113      56.286  56.618  70.132  1.00  0.00           C  
ATOM   1523  HE1 TYR   113      55.321  56.993  69.825  1.00  0.00           H  
ATOM   1524  CZ  TYR   113      56.441  56.284  71.493  1.00  0.00           C  
ATOM   1525  OH  TYR   113      55.433  56.511  72.398  1.00  0.00           O  
ATOM   1526  HH  TYR   113      55.643  56.555  73.333  1.00  0.00           H  
ATOM   1527  CE2 TYR   113      57.697  55.762  71.940  1.00  0.00           C  
ATOM   1528  HE2 TYR   113      57.887  55.690  73.001  1.00  0.00           H  
ATOM   1529  CD2 TYR   113      58.805  55.642  70.999  1.00  0.00           C  
ATOM   1530  HD2 TYR   113      59.781  55.317  71.328  1.00  0.00           H  
ATOM   1531  C   TYR   113      61.928  56.785  67.661  1.00  0.00           C  
ATOM   1532  O   TYR   113      62.303  57.672  66.946  1.00  0.00           O  
ATOM   1533  N   GLY   114      62.624  55.646  67.737  1.00  0.00           N  
ATOM   1534  H   GLY   114      62.236  54.941  68.346  1.00  0.00           H  
ATOM   1535  CA  GLY   114      63.717  55.226  66.858  1.00  0.00           C  
ATOM   1536  HA2 GLY   114      63.441  55.686  65.909  1.00  0.00           H  
ATOM   1537  HA3 GLY   114      64.634  55.691  67.221  1.00  0.00           H  
ATOM   1538  C   GLY   114      63.903  53.739  66.720  1.00  0.00           C  
ATOM   1539  O   GLY   114      63.141  52.981  67.280  1.00  0.00           O  
ATOM   1540  N   SER   115      64.913  53.312  65.918  1.00  0.00           N  
ATOM   1541  H   SER   115      64.907  52.308  65.811  1.00  0.00           H  
ATOM   1542  CA  SER   115      66.003  54.088  65.204  1.00  0.00           C  
ATOM   1543  HA  SER   115      66.411  54.919  65.779  1.00  0.00           H  
ATOM   1544  CB  SER   115      67.070  53.035  64.752  1.00  0.00           C  
ATOM   1545  HB2 SER   115      67.952  53.543  64.361  1.00  0.00           H  
ATOM   1546  HB3 SER   115      67.542  52.389  65.491  1.00  0.00           H  
ATOM   1547  OG  SER   115      66.569  52.151  63.778  1.00  0.00           O  
ATOM   1548  HG  SER   115      66.051  51.427  64.138  1.00  0.00           H  
ATOM   1549  C   SER   115      65.438  54.739  63.937  1.00  0.00           C  
ATOM   1550  O   SER   115      64.345  54.476  63.486  1.00  0.00           O  
ATOM   1551  N   SER   116      66.171  55.766  63.505  1.00  0.00           N  
ATOM   1552  H   SER   116      67.058  55.970  63.941  1.00  0.00           H  
ATOM   1553  CA  SER   116      65.894  56.546  62.302  1.00  0.00           C  
ATOM   1554  HA  SER   116      64.913  56.981  62.493  1.00  0.00           H  
ATOM   1555  CB  SER   116      67.041  57.636  62.297  1.00  0.00           C  
ATOM   1556  HB2 SER   116      66.876  58.214  61.388  1.00  0.00           H  
ATOM   1557  HB3 SER   116      66.927  58.358  63.105  1.00  0.00           H  
ATOM   1558  OG  SER   116      68.382  57.112  62.249  1.00  0.00           O  
ATOM   1559  HG  SER   116      68.927  57.519  61.571  1.00  0.00           H  
ATOM   1560  C   SER   116      65.962  55.789  61.031  1.00  0.00           C  
ATOM   1561  O   SER   116      66.911  55.097  60.763  1.00  0.00           O  
ATOM   1562  N   SER   117      65.007  56.069  60.130  1.00  0.00           N  
ATOM   1563  H   SER   117      64.315  56.772  60.347  1.00  0.00           H  
ATOM   1564  CA  SER   117      64.836  55.490  58.805  1.00  0.00           C  
ATOM   1565  HA  SER   117      65.865  55.502  58.445  1.00  0.00           H  
ATOM   1566  CB  SER   117      64.368  54.022  58.956  1.00  0.00           C  
ATOM   1567  HB2 SER   117      64.359  53.520  57.988  1.00  0.00           H  
ATOM   1568  HB3 SER   117      64.982  53.458  59.659  1.00  0.00           H  
ATOM   1569  OG  SER   117      63.056  53.919  59.465  1.00  0.00           O  
ATOM   1570  HG  SER   117      63.062  53.043  59.858  1.00  0.00           H  
ATOM   1571  C   SER   117      63.980  56.352  57.797  1.00  0.00           C  
ATOM   1572  O   SER   117      63.062  57.067  58.090  1.00  0.00           O  
ATOM   1573  N   GLN   118      64.479  56.310  56.570  1.00  0.00           N  
ATOM   1574  H   GLN   118      65.103  55.561  56.305  1.00  0.00           H  
ATOM   1575  CA  GLN   118      63.860  57.020  55.490  1.00  0.00           C  
ATOM   1576  HA  GLN   118      63.403  57.892  55.957  1.00  0.00           H  
ATOM   1577  CB  GLN   118      64.878  57.479  54.441  1.00  0.00           C  
ATOM   1578  HB2 GLN   118      65.474  56.626  54.115  1.00  0.00           H  
ATOM   1579  HB3 GLN   118      64.332  57.906  53.599  1.00  0.00           H  
ATOM   1580  CG  GLN   118      65.813  58.651  54.915  1.00  0.00           C  
ATOM   1581  HG2 GLN   118      66.365  58.308  55.789  1.00  0.00           H  
ATOM   1582  HG3 GLN   118      66.501  58.860  54.095  1.00  0.00           H  
ATOM   1583  CD  GLN   118      65.199  59.969  55.247  1.00  0.00           C  
ATOM   1584  OE1 GLN   118      63.948  60.124  55.158  1.00  0.00           O  
ATOM   1585  NE2 GLN   118      65.906  61.044  55.548  1.00  0.00           N  
ATOM   1586 HE21 GLN   118      66.907  60.917  55.494  1.00  0.00           H  
ATOM   1587 HE22 GLN   118      65.443  61.937  55.461  1.00  0.00           H  
ATOM   1588  C   GLN   118      62.733  56.143  54.845  1.00  0.00           C  
ATOM   1589  O   GLN   118      62.840  54.925  54.795  1.00  0.00           O  
ATOM   1590  N   SER   119      61.726  56.794  54.238  1.00  0.00           N  
ATOM   1591  H   SER   119      61.122  56.134  53.769  1.00  0.00           H  
ATOM   1592  CA  SER   119      61.381  58.262  54.279  1.00  0.00           C  
ATOM   1593  HA  SER   119      62.279  58.860  54.123  1.00  0.00           H  
ATOM   1594  CB  SER   119      60.362  58.732  53.234  1.00  0.00           C  
ATOM   1595  HB2 SER   119      60.173  59.805  53.259  1.00  0.00           H  
ATOM   1596  HB3 SER   119      60.738  58.611  52.219  1.00  0.00           H  
ATOM   1597  OG  SER   119      59.127  58.014  53.366  1.00  0.00           O  
ATOM   1598  HG  SER   119      58.458  58.693  53.472  1.00  0.00           H  
ATOM   1599  C   SER   119      60.932  58.666  55.580  1.00  0.00           C  
ATOM   1600  O   SER   119      60.191  57.913  56.295  1.00  0.00           O  
ATOM   1601  N   SER   120      61.373  59.815  56.090  1.00  0.00           N  
ATOM   1602  H   SER   120      61.992  60.286  55.446  1.00  0.00           H  
ATOM   1603  CA  SER   120      61.043  60.500  57.337  1.00  0.00           C  
ATOM   1604  HA  SER   120      61.258  59.713  58.060  1.00  0.00           H  
ATOM   1605  CB  SER   120      62.003  61.686  57.498  1.00  0.00           C  
ATOM   1606  HB2 SER   120      61.860  61.981  58.537  1.00  0.00           H  
ATOM   1607  HB3 SER   120      63.035  61.335  57.472  1.00  0.00           H  
ATOM   1608  OG  SER   120      61.832  62.758  56.604  1.00  0.00           O  
ATOM   1609  HG  SER   120      60.937  63.101  56.660  1.00  0.00           H  
ATOM   1610  C   SER   120      59.582  60.977  57.429  1.00  0.00           C  
ATOM   1611  O   SER   120      59.069  61.356  56.401  1.00  0.00           O  
ATOM   1612  N   SER   121      58.925  61.037  58.586  1.00  0.00           N  
ATOM   1613  H   SER   121      57.922  61.146  58.643  1.00  0.00           H  
ATOM   1614  CA  SER   121      59.364  60.648  59.956  1.00  0.00           C  
ATOM   1615  HA  SER   121      60.420  60.906  60.040  1.00  0.00           H  
ATOM   1616  CB  SER   121      58.515  61.310  61.040  1.00  0.00           C  
ATOM   1617  HB2 SER   121      57.592  60.750  61.186  1.00  0.00           H  
ATOM   1618  HB3 SER   121      59.000  61.268  62.015  1.00  0.00           H  
ATOM   1619  OG  SER   121      58.251  62.686  60.852  1.00  0.00           O  
ATOM   1620  HG  SER   121      59.101  63.074  60.630  1.00  0.00           H  
ATOM   1621  C   SER   121      59.495  59.120  60.247  1.00  0.00           C  
ATOM   1622  O   SER   121      60.483  58.635  60.808  1.00  0.00           O  
ATOM   1623  N   TYR   122      58.640  58.343  59.592  1.00  0.00           N  
ATOM   1624  H   TYR   122      57.865  58.653  59.023  1.00  0.00           H  
ATOM   1625  CA  TYR   122      58.777  56.884  59.528  1.00  0.00           C  
ATOM   1626  HA  TYR   122      59.803  56.550  59.682  1.00  0.00           H  
ATOM   1627  CB  TYR   122      57.972  56.286  60.736  1.00  0.00           C  
ATOM   1628  HB2 TYR   122      56.937  56.338  60.400  1.00  0.00           H  
ATOM   1629  HB3 TYR   122      58.085  55.202  60.754  1.00  0.00           H  
ATOM   1630  CG  TYR   122      58.109  56.857  62.140  1.00  0.00           C  
ATOM   1631  CD1 TYR   122      57.467  58.105  62.438  1.00  0.00           C  
ATOM   1632  HD1 TYR   122      57.029  58.789  61.726  1.00  0.00           H  
ATOM   1633  CE1 TYR   122      57.501  58.639  63.731  1.00  0.00           C  
ATOM   1634  HE1 TYR   122      57.094  59.637  63.805  1.00  0.00           H  
ATOM   1635  CZ  TYR   122      58.205  58.021  64.779  1.00  0.00           C  
ATOM   1636  OH  TYR   122      58.461  58.661  65.922  1.00  0.00           O  
ATOM   1637  HH  TYR   122      58.215  59.582  65.808  1.00  0.00           H  
ATOM   1638  CE2 TYR   122      58.717  56.724  64.497  1.00  0.00           C  
ATOM   1639  HE2 TYR   122      59.138  56.141  65.304  1.00  0.00           H  
ATOM   1640  CD2 TYR   122      58.615  56.155  63.205  1.00  0.00           C  
ATOM   1641  HD2 TYR   122      58.985  55.151  63.059  1.00  0.00           H  
ATOM   1642  C   TYR   122      58.150  56.347  58.173  1.00  0.00           C  
ATOM   1643  O   TYR   122      57.231  56.883  57.637  1.00  0.00           O  
ATOM   1644  N   GLY   123      58.784  55.357  57.511  1.00  0.00           N  
ATOM   1645  H   GLY   123      58.279  55.144  56.663  1.00  0.00           H  
ATOM   1646  CA  GLY   123      60.150  54.802  57.808  1.00  0.00           C  
ATOM   1647  HA2 GLY   123      60.872  55.596  57.614  1.00  0.00           H  
ATOM   1648  HA3 GLY   123      60.210  54.569  58.871  1.00  0.00           H  
ATOM   1649  C   GLY   123      60.328  53.522  57.087  1.00  0.00           C  
ATOM   1650  O   GLY   123      59.416  53.026  56.479  1.00  0.00           O  
ATOM   1651  N   GLN   124      61.478  52.879  57.176  1.00  0.00           N  
ATOM   1652  H   GLN   124      62.249  53.309  57.666  1.00  0.00           H  
ATOM   1653  CA  GLN   124      61.623  51.512  56.762  1.00  0.00           C  
ATOM   1654  HA  GLN   124      60.628  51.076  56.668  1.00  0.00           H  
ATOM   1655  CB  GLN   124      62.305  51.558  55.441  1.00  0.00           C  
ATOM   1656  HB2 GLN   124      63.218  52.131  55.600  1.00  0.00           H  
ATOM   1657  HB3 GLN   124      62.582  50.568  55.078  1.00  0.00           H  
ATOM   1658  CG  GLN   124      61.629  52.265  54.282  1.00  0.00           C  
ATOM   1659  HG2 GLN   124      61.095  53.171  54.565  1.00  0.00           H  
ATOM   1660  HG3 GLN   124      62.387  52.611  53.579  1.00  0.00           H  
ATOM   1661  CD  GLN   124      60.649  51.273  53.449  1.00  0.00           C  
ATOM   1662  OE1 GLN   124      60.477  50.111  53.820  1.00  0.00           O  
ATOM   1663  NE2 GLN   124      60.096  51.678  52.340  1.00  0.00           N  
ATOM   1664 HE21 GLN   124      60.295  52.628  52.061  1.00  0.00           H  
ATOM   1665 HE22 GLN   124      59.563  51.011  51.802  1.00  0.00           H  
ATOM   1666  C   GLN   124      62.369  50.593  57.798  1.00  0.00           C  
ATOM   1667  O   GLN   124      63.515  50.818  58.157  1.00  0.00           O  
ATOM   1668  N   PRO   125      61.684  49.536  58.400  1.00  0.00           N  
ATOM   1669  CD  PRO   125      62.278  48.574  59.308  1.00  0.00           C  
ATOM   1670  HD2 PRO   125      62.113  48.853  60.349  1.00  0.00           H  
ATOM   1671  HD3 PRO   125      63.341  48.419  59.124  1.00  0.00           H  
ATOM   1672  CG  PRO   125      61.462  47.235  59.202  1.00  0.00           C  
ATOM   1673  HG2 PRO   125      61.549  46.495  59.997  1.00  0.00           H  
ATOM   1674  HG3 PRO   125      61.741  46.969  58.182  1.00  0.00           H  
ATOM   1675  CB  PRO   125      60.072  47.934  59.292  1.00  0.00           C  
ATOM   1676  HB2 PRO   125      59.923  48.177  60.344  1.00  0.00           H  
ATOM   1677  HB3 PRO   125      59.193  47.438  58.879  1.00  0.00           H  
ATOM   1678  CA  PRO   125      60.228  49.267  58.510  1.00  0.00           C  
ATOM   1679  HA  PRO   125      59.882  49.075  57.495  1.00  0.00           H  
ATOM   1680  C   PRO   125      59.423  50.404  59.144  1.00  0.00           C  
ATOM   1681  O   PRO   125      59.951  51.135  59.988  1.00  0.00           O  
ATOM   1682  N   GLN   126      58.221  50.721  58.653  1.00  0.00           N  
ATOM   1683  H   GLN   126      57.972  50.116  57.883  1.00  0.00           H  
ATOM   1684  CA  GLN   126      57.204  51.660  59.087  1.00  0.00           C  
ATOM   1685  HA  GLN   126      57.598  52.612  58.732  1.00  0.00           H  
ATOM   1686  CB  GLN   126      55.937  51.292  58.376  1.00  0.00           C  
ATOM   1687  HB2 GLN   126      56.139  51.461  57.318  1.00  0.00           H  
ATOM   1688  HB3 GLN   126      55.706  50.250  58.601  1.00  0.00           H  
ATOM   1689  CG  GLN   126      54.711  52.107  58.826  1.00  0.00           C  
ATOM   1690  HG2 GLN   126      53.816  51.529  58.597  1.00  0.00           H  
ATOM   1691  HG3 GLN   126      54.626  52.046  59.911  1.00  0.00           H  
ATOM   1692  CD  GLN   126      54.661  53.545  58.299  1.00  0.00           C  
ATOM   1693  OE1 GLN   126      55.662  54.276  58.293  1.00  0.00           O  
ATOM   1694  NE2 GLN   126      53.555  54.094  57.816  1.00  0.00           N  
ATOM   1695 HE21 GLN   126      52.679  53.591  57.830  1.00  0.00           H  
ATOM   1696 HE22 GLN   126      53.579  55.092  57.661  1.00  0.00           H  
ATOM   1697  C   GLN   126      56.997  51.629  60.569  1.00  0.00           C  
ATOM   1698  O   GLN   126      57.051  50.551  61.166  1.00  0.00           O  
ATOM   1699  N   SER   127      56.907  52.827  61.209  1.00  0.00           N  
ATOM   1700  H   SER   127      56.759  53.575  60.546  1.00  0.00           H  
ATOM   1701  CA  SER   127      56.705  52.973  62.662  1.00  0.00           C  
ATOM   1702  HA  SER   127      57.044  53.980  62.905  1.00  0.00           H  
ATOM   1703  CB  SER   127      55.136  52.958  62.934  1.00  0.00           C  
ATOM   1704  HB2 SER   127      54.889  51.903  63.051  1.00  0.00           H  
ATOM   1705  HB3 SER   127      55.030  53.596  63.812  1.00  0.00           H  
ATOM   1706  OG  SER   127      54.237  53.568  62.020  1.00  0.00           O  
ATOM   1707  HG  SER   127      53.523  53.886  62.577  1.00  0.00           H  
ATOM   1708  C   SER   127      57.500  52.020  63.479  1.00  0.00           C  
ATOM   1709  O   SER   127      56.896  51.239  64.277  1.00  0.00           O  
ATOM   1710  N   GLY   128      58.803  52.214  63.373  1.00  0.00           N  
ATOM   1711  H   GLY   128      59.281  52.692  62.622  1.00  0.00           H  
ATOM   1712  CA  GLY   128      59.745  51.291  64.104  1.00  0.00           C  
ATOM   1713  HA2 GLY   128      60.696  51.820  64.159  1.00  0.00           H  
ATOM   1714  HA3 GLY   128      59.442  50.986  65.105  1.00  0.00           H  
ATOM   1715  C   GLY   128      59.898  49.938  63.425  1.00  0.00           C  
ATOM   1716  O   GLY   128      58.877  49.274  63.306  1.00  0.00           O  
ATOM   1717  N   SER   129      61.164  49.482  63.007  1.00  0.00           N  
ATOM   1718  H   SER   129      61.130  48.531  62.671  1.00  0.00           H  
ATOM   1719  CA  SER   129      62.551  50.059  63.078  1.00  0.00           C  
ATOM   1720  HA  SER   129      63.244  49.387  62.572  1.00  0.00           H  
ATOM   1721  CB  SER   129      62.624  51.491  62.395  1.00  0.00           C  
ATOM   1722  HB2 SER   129      62.180  52.344  62.908  1.00  0.00           H  
ATOM   1723  HB3 SER   129      63.684  51.726  62.483  1.00  0.00           H  
ATOM   1724  OG  SER   129      62.341  51.559  61.039  1.00  0.00           O  
ATOM   1725  HG  SER   129      61.412  51.321  60.992  1.00  0.00           H  
ATOM   1726  C   SER   129      63.268  50.109  64.509  1.00  0.00           C  
ATOM   1727  O   SER   129      64.164  50.877  64.762  1.00  0.00           O  
ATOM   1728  N   TYR   130      62.720  49.339  65.495  1.00  0.00           N  
ATOM   1729  H   TYR   130      62.019  48.667  65.216  1.00  0.00           H  
ATOM   1730  CA  TYR   130      63.145  49.251  66.913  1.00  0.00           C  
ATOM   1731  HA  TYR   130      63.329  50.262  67.277  1.00  0.00           H  
ATOM   1732  CB  TYR   130      62.062  48.724  67.888  1.00  0.00           C  
ATOM   1733  HB2 TYR   130      61.986  47.637  67.937  1.00  0.00           H  
ATOM   1734  HB3 TYR   130      62.227  48.991  68.932  1.00  0.00           H  
ATOM   1735  CG  TYR   130      60.702  49.299  67.656  1.00  0.00           C  
ATOM   1736  CD1 TYR   130      59.613  48.501  67.235  1.00  0.00           C  
ATOM   1737  HD1 TYR   130      59.834  47.467  67.012  1.00  0.00           H  
ATOM   1738  CE1 TYR   130      58.285  49.000  67.040  1.00  0.00           C  
ATOM   1739  HE1 TYR   130      57.526  48.271  66.796  1.00  0.00           H  
ATOM   1740  CZ  TYR   130      58.016  50.316  67.371  1.00  0.00           C  
ATOM   1741  OH  TYR   130      56.692  50.686  67.459  1.00  0.00           O  
ATOM   1742  HH  TYR   130      56.089  49.958  67.289  1.00  0.00           H  
ATOM   1743  CE2 TYR   130      59.080  51.109  67.797  1.00  0.00           C  
ATOM   1744  HE2 TYR   130      58.919  52.128  68.117  1.00  0.00           H  
ATOM   1745  CD2 TYR   130      60.465  50.667  67.876  1.00  0.00           C  
ATOM   1746  HD2 TYR   130      61.250  51.365  68.127  1.00  0.00           H  
ATOM   1747  C   TYR   130      64.444  48.440  67.079  1.00  0.00           C  
ATOM   1748  O   TYR   130      64.532  47.391  66.441  1.00  0.00           O  
ATOM   1749  N   SER   131      65.402  48.729  67.950  1.00  0.00           N  
ATOM   1750  H   SER   131      66.161  48.065  68.015  1.00  0.00           H  
ATOM   1751  CA  SER   131      65.543  49.866  68.896  1.00  0.00           C  
ATOM   1752  HA  SER   131      66.449  49.792  69.497  1.00  0.00           H  
ATOM   1753  CB  SER   131      66.050  51.080  68.050  1.00  0.00           C  
ATOM   1754  HB2 SER   131      67.001  50.861  67.563  1.00  0.00           H  
ATOM   1755  HB3 SER   131      65.324  51.294  67.267  1.00  0.00           H  
ATOM   1756  OG  SER   131      66.227  52.225  68.864  1.00  0.00           O  
ATOM   1757  HG  SER   131      65.378  52.322  69.302  1.00  0.00           H  
ATOM   1758  C   SER   131      64.489  50.113  70.012  1.00  0.00           C  
ATOM   1759  O   SER   131      63.712  51.014  69.896  1.00  0.00           O  
ATOM   1760  N   GLN   132      64.442  49.375  71.055  1.00  0.00           N  
ATOM   1761  H   GLN   132      63.737  49.673  71.714  1.00  0.00           H  
ATOM   1762  CA  GLN   132      65.388  48.287  71.497  1.00  0.00           C  
ATOM   1763  HA  GLN   132      65.923  47.967  70.603  1.00  0.00           H  
ATOM   1764  CB  GLN   132      66.434  49.030  72.362  1.00  0.00           C  
ATOM   1765  HB2 GLN   132      67.300  48.376  72.463  1.00  0.00           H  
ATOM   1766  HB3 GLN   132      66.791  49.844  71.732  1.00  0.00           H  
ATOM   1767  CG  GLN   132      65.945  49.461  73.726  1.00  0.00           C  
ATOM   1768  HG2 GLN   132      64.976  49.943  73.594  1.00  0.00           H  
ATOM   1769  HG3 GLN   132      65.700  48.655  74.417  1.00  0.00           H  
ATOM   1770  CD  GLN   132      67.013  50.339  74.397  1.00  0.00           C  
ATOM   1771  OE1 GLN   132      68.239  50.237  74.209  1.00  0.00           O  
ATOM   1772  NE2 GLN   132      66.640  51.105  75.382  1.00  0.00           N  
ATOM   1773 HE21 GLN   132      65.667  51.277  75.591  1.00  0.00           H  
ATOM   1774 HE22 GLN   132      67.318  51.184  76.127  1.00  0.00           H  
ATOM   1775  C   GLN   132      64.796  47.144  72.297  1.00  0.00           C  
ATOM   1776  O   GLN   132      63.861  47.362  73.068  1.00  0.00           O  
ATOM   1777  N   GLN   133      65.391  45.952  72.064  1.00  0.00           N  
ATOM   1778  H   GLN   133      66.243  45.870  71.529  1.00  0.00           H  
ATOM   1779  CA  GLN   133      65.081  44.731  72.739  1.00  0.00           C  
ATOM   1780  HA  GLN   133      65.501  43.903  72.168  1.00  0.00           H  
ATOM   1781  CB  GLN   133      65.861  44.631  74.114  1.00  0.00           C  
ATOM   1782  HB2 GLN   133      65.676  45.499  74.747  1.00  0.00           H  
ATOM   1783  HB3 GLN   133      65.514  43.765  74.677  1.00  0.00           H  
ATOM   1784  CG  GLN   133      67.307  44.551  73.713  1.00  0.00           C  
ATOM   1785  HG2 GLN   133      67.386  43.855  72.877  1.00  0.00           H  
ATOM   1786  HG3 GLN   133      67.702  45.509  73.375  1.00  0.00           H  
ATOM   1787  CD  GLN   133      68.185  44.157  74.808  1.00  0.00           C  
ATOM   1788  OE1 GLN   133      67.845  44.149  75.995  1.00  0.00           O  
ATOM   1789  NE2 GLN   133      69.324  43.509  74.502  1.00  0.00           N  
ATOM   1790 HE21 GLN   133      69.636  43.596  73.545  1.00  0.00           H  
ATOM   1791 HE22 GLN   133      69.871  43.134  75.264  1.00  0.00           H  
ATOM   1792  C   GLN   133      63.607  44.305  72.805  1.00  0.00           C  
ATOM   1793  O   GLN   133      63.017  44.234  73.892  1.00  0.00           O  
ATOM   1794  N   PRO   134      62.874  44.243  71.670  1.00  0.00           N  
ATOM   1795  CD  PRO   134      61.491  43.771  71.713  1.00  0.00           C  
ATOM   1796  HD2 PRO   134      60.807  44.618  71.772  1.00  0.00           H  
ATOM   1797  HD3 PRO   134      61.424  43.146  72.604  1.00  0.00           H  
ATOM   1798  CG  PRO   134      61.305  42.905  70.427  1.00  0.00           C  
ATOM   1799  HG2 PRO   134      60.289  42.782  70.051  1.00  0.00           H  
ATOM   1800  HG3 PRO   134      61.865  41.987  70.604  1.00  0.00           H  
ATOM   1801  CB  PRO   134      62.044  43.688  69.429  1.00  0.00           C  
ATOM   1802  HB2 PRO   134      61.433  44.511  69.060  1.00  0.00           H  
ATOM   1803  HB3 PRO   134      62.307  43.095  68.553  1.00  0.00           H  
ATOM   1804  CA  PRO   134      63.298  44.143  70.243  1.00  0.00           C  
ATOM   1805  HA  PRO   134      64.023  43.332  70.162  1.00  0.00           H  
ATOM   1806  C   PRO   134      63.923  45.380  69.598  1.00  0.00           C  
ATOM   1807  O   PRO   134      63.352  46.408  69.685  1.00  0.00           O  
ATOM   1808  N   SER   135      64.925  45.256  68.647  1.00  0.00           N  
ATOM   1809  H   SER   135      65.135  46.121  68.170  1.00  0.00           H  
ATOM   1810  CA  SER   135      65.595  43.968  68.172  1.00  0.00           C  
ATOM   1811  HA  SER   135      64.813  43.219  68.050  1.00  0.00           H  
ATOM   1812  CB  SER   135      66.285  44.186  66.844  1.00  0.00           C  
ATOM   1813  HB2 SER   135      66.801  43.308  66.457  1.00  0.00           H  
ATOM   1814  HB3 SER   135      65.558  44.312  66.042  1.00  0.00           H  
ATOM   1815  OG  SER   135      67.082  45.324  66.829  1.00  0.00           O  
ATOM   1816  HG  SER   135      67.319  45.480  65.912  1.00  0.00           H  
ATOM   1817  C   SER   135      66.599  43.509  69.193  1.00  0.00           C  
ATOM   1818  O   SER   135      66.847  44.243  70.151  1.00  0.00           O  
ATOM   1819  N   TYR   136      67.297  42.352  69.086  1.00  0.00           N  
ATOM   1820  H   TYR   136      67.068  41.745  68.313  1.00  0.00           H  
ATOM   1821  CA  TYR   136      68.305  41.841  70.042  1.00  0.00           C  
ATOM   1822  HA  TYR   136      68.371  42.463  70.935  1.00  0.00           H  
ATOM   1823  CB  TYR   136      67.755  40.492  70.568  1.00  0.00           C  
ATOM   1824  HB2 TYR   136      67.587  39.822  69.725  1.00  0.00           H  
ATOM   1825  HB3 TYR   136      68.360  39.962  71.304  1.00  0.00           H  
ATOM   1826  CG  TYR   136      66.364  40.644  71.277  1.00  0.00           C  
ATOM   1827  CD1 TYR   136      66.387  40.958  72.630  1.00  0.00           C  
ATOM   1828  HD1 TYR   136      67.336  41.060  73.135  1.00  0.00           H  
ATOM   1829  CE1 TYR   136      65.160  41.055  73.329  1.00  0.00           C  
ATOM   1830  HE1 TYR   136      64.969  41.292  74.366  1.00  0.00           H  
ATOM   1831  CZ  TYR   136      63.993  40.797  72.593  1.00  0.00           C  
ATOM   1832  OH  TYR   136      62.793  40.856  73.235  1.00  0.00           O  
ATOM   1833  HH  TYR   136      62.927  40.816  74.185  1.00  0.00           H  
ATOM   1834  CE2 TYR   136      64.004  40.456  71.177  1.00  0.00           C  
ATOM   1835  HE2 TYR   136      63.009  40.406  70.761  1.00  0.00           H  
ATOM   1836  CD2 TYR   136      65.193  40.413  70.501  1.00  0.00           C  
ATOM   1837  HD2 TYR   136      65.216  40.169  69.449  1.00  0.00           H  
ATOM   1838  C   TYR   136      69.701  41.884  69.425  1.00  0.00           C  
ATOM   1839  O   TYR   136      70.303  40.822  69.172  1.00  0.00           O  
ATOM   1840  N   GLY   137      70.392  43.025  69.207  1.00  0.00           N  
ATOM   1841  H   GLY   137      71.330  42.996  68.836  1.00  0.00           H  
ATOM   1842  CA  GLY   137      69.903  44.328  69.480  1.00  0.00           C  
ATOM   1843  HA2 GLY   137      70.586  44.958  68.911  1.00  0.00           H  
ATOM   1844  HA3 GLY   137      68.885  44.405  69.097  1.00  0.00           H  
ATOM   1845  C   GLY   137      70.022  44.839  70.934  1.00  0.00           C  
ATOM   1846  O   GLY   137      70.367  44.147  71.873  1.00  0.00           O  
ATOM   1847  N   GLY   138      69.772  46.152  71.034  1.00  0.00           N  
ATOM   1848  H   GLY   138      69.672  46.697  70.189  1.00  0.00           H  
ATOM   1849  CA  GLY   138      69.944  46.923  72.300  1.00  0.00           C  
ATOM   1850  HA2 GLY   138      69.394  47.863  72.259  1.00  0.00           H  
ATOM   1851  HA3 GLY   138      69.512  46.280  73.067  1.00  0.00           H  
ATOM   1852  C   GLY   138      71.397  47.215  72.601  1.00  0.00           C  
ATOM   1853  O   GLY   138      72.317  46.823  71.859  1.00  0.00           O  
ATOM   1854  N   GLN   139      71.745  47.715  73.778  1.00  0.00           N  
ATOM   1855  H   GLN   139      72.736  47.774  73.962  1.00  0.00           H  
ATOM   1856  CA  GLN   139      70.854  48.021  74.942  1.00  0.00           C  
ATOM   1857  HA  GLN   139      69.853  48.200  74.548  1.00  0.00           H  
ATOM   1858  CB  GLN   139      70.844  46.724  75.759  1.00  0.00           C  
ATOM   1859  HB2 GLN   139      70.472  45.799  75.318  1.00  0.00           H  
ATOM   1860  HB3 GLN   139      71.846  46.473  76.106  1.00  0.00           H  
ATOM   1861  CG  GLN   139      69.906  46.803  76.968  1.00  0.00           C  
ATOM   1862  HG2 GLN   139      70.074  45.885  77.531  1.00  0.00           H  
ATOM   1863  HG3 GLN   139      70.127  47.581  77.699  1.00  0.00           H  
ATOM   1864  CD  GLN   139      68.439  46.877  76.661  1.00  0.00           C  
ATOM   1865  OE1 GLN   139      67.951  47.145  75.611  1.00  0.00           O  
ATOM   1866  NE2 GLN   139      67.618  46.735  77.710  1.00  0.00           N  
ATOM   1867 HE21 GLN   139      67.948  46.655  78.661  1.00  0.00           H  
ATOM   1868 HE22 GLN   139      66.636  46.827  77.496  1.00  0.00           H  
ATOM   1869  C   GLN   139      71.339  49.167  75.848  1.00  0.00           C  
ATOM   1870  O   GLN   139      72.414  49.077  76.415  1.00  0.00           O  
ATOM   1871  N   GLN   140      70.506  50.156  76.050  1.00  0.00           N  
ATOM   1872  H   GLN   140      69.580  50.198  75.647  1.00  0.00           H  
ATOM   1873  CA  GLN   140      70.771  51.288  76.933  1.00  0.00           C  
ATOM   1874  HA  GLN   140      71.754  51.240  77.401  1.00  0.00           H  
ATOM   1875  CB  GLN   140      70.915  52.549  76.073  1.00  0.00           C  
ATOM   1876  HB2 GLN   140      69.955  52.783  75.612  1.00  0.00           H  
ATOM   1877  HB3 GLN   140      71.252  53.398  76.667  1.00  0.00           H  
ATOM   1878  CG  GLN   140      71.971  52.505  74.939  1.00  0.00           C  
ATOM   1879  HG2 GLN   140      72.941  52.364  75.416  1.00  0.00           H  
ATOM   1880  HG3 GLN   140      71.729  51.750  74.190  1.00  0.00           H  
ATOM   1881  CD  GLN   140      72.040  53.842  74.152  1.00  0.00           C  
ATOM   1882  OE1 GLN   140      71.252  54.757  74.449  1.00  0.00           O  
ATOM   1883  NE2 GLN   140      72.762  53.872  73.058  1.00  0.00           N  
ATOM   1884 HE21 GLN   140      73.196  53.009  72.765  1.00  0.00           H  
ATOM   1885 HE22 GLN   140      72.984  54.780  72.675  1.00  0.00           H  
ATOM   1886  C   GLN   140      69.638  51.507  77.908  1.00  0.00           C  
ATOM   1887  O   GLN   140      68.453  51.170  77.674  1.00  0.00           O  
ATOM   1888  N   GLN   141      70.081  52.067  79.055  1.00  0.00           N  
ATOM   1889  H   GLN   141      71.075  52.199  79.181  1.00  0.00           H  
ATOM   1890  CA  GLN   141      69.230  52.343  80.227  1.00  0.00           C  
ATOM   1891  HA  GLN   141      68.432  52.945  79.791  1.00  0.00           H  
ATOM   1892  CB  GLN   141      68.559  51.072  80.791  1.00  0.00           C  
ATOM   1893  HB2 GLN   141      67.948  51.358  81.647  1.00  0.00           H  
ATOM   1894  HB3 GLN   141      67.908  50.648  80.027  1.00  0.00           H  
ATOM   1895  CG  GLN   141      69.451  49.880  81.199  1.00  0.00           C  
ATOM   1896  HG2 GLN   141      70.178  49.684  80.411  1.00  0.00           H  
ATOM   1897  HG3 GLN   141      69.971  50.028  82.145  1.00  0.00           H  
ATOM   1898  CD  GLN   141      68.728  48.531  81.324  1.00  0.00           C  
ATOM   1899  OE1 GLN   141      67.562  48.408  81.121  1.00  0.00           O  
ATOM   1900  NE2 GLN   141      69.364  47.531  81.971  1.00  0.00           N  
ATOM   1901 HE21 GLN   141      70.338  47.580  82.232  1.00  0.00           H  
ATOM   1902 HE22 GLN   141      69.145  46.584  81.696  1.00  0.00           H  
ATOM   1903  C   GLN   141      69.997  53.111  81.321  1.00  0.00           C  
ATOM   1904  O   GLN   141      70.914  52.519  81.838  1.00  0.00           O  
ATOM   1905  N   SER   142      69.794  54.380  81.577  1.00  0.00           N  
ATOM   1906  H   SER   142      70.481  54.773  82.204  1.00  0.00           H  
ATOM   1907  CA  SER   142      68.919  55.425  81.001  1.00  0.00           C  
ATOM   1908  HA  SER   142      69.148  56.280  81.637  1.00  0.00           H  
ATOM   1909  CB  SER   142      69.377  55.751  79.567  1.00  0.00           C  
ATOM   1910  HB2 SER   142      69.158  54.856  78.984  1.00  0.00           H  
ATOM   1911  HB3 SER   142      68.896  56.621  79.119  1.00  0.00           H  
ATOM   1912  OG  SER   142      70.681  56.100  79.593  1.00  0.00           O  
ATOM   1913  HG  SER   142      70.760  56.261  78.650  1.00  0.00           H  
ATOM   1914  C   SER   142      67.446  55.034  81.100  1.00  0.00           C  
ATOM   1915  O   SER   142      66.753  55.006  80.045  1.00  0.00           O  
ATOM   1916  N   TYR   143      67.119  54.612  82.274  1.00  0.00           N  
ATOM   1917  H   TYR   143      67.864  54.645  82.955  1.00  0.00           H  
ATOM   1918  CA  TYR   143      65.769  54.203  82.701  1.00  0.00           C  
ATOM   1919  HA  TYR   143      65.445  53.288  82.206  1.00  0.00           H  
ATOM   1920  CB  TYR   143      65.797  53.853  84.248  1.00  0.00           C  
ATOM   1921  HB2 TYR   143      66.087  54.646  84.937  1.00  0.00           H  
ATOM   1922  HB3 TYR   143      64.798  53.572  84.581  1.00  0.00           H  
ATOM   1923  CG  TYR   143      66.586  52.648  84.508  1.00  0.00           C  
ATOM   1924  CD1 TYR   143      65.985  51.386  84.237  1.00  0.00           C  
ATOM   1925  HD1 TYR   143      64.937  51.409  83.978  1.00  0.00           H  
ATOM   1926  CE1 TYR   143      66.689  50.194  84.227  1.00  0.00           C  
ATOM   1927  HE1 TYR   143      66.210  49.246  84.033  1.00  0.00           H  
ATOM   1928  CZ  TYR   143      67.959  50.229  84.817  1.00  0.00           C  
ATOM   1929  OH  TYR   143      68.604  49.016  85.022  1.00  0.00           O  
ATOM   1930  HH  TYR   143      69.360  49.093  85.609  1.00  0.00           H  
ATOM   1931  CE2 TYR   143      68.634  51.450  85.115  1.00  0.00           C  
ATOM   1932  HE2 TYR   143      69.626  51.355  85.530  1.00  0.00           H  
ATOM   1933  CD2 TYR   143      67.912  52.639  84.982  1.00  0.00           C  
ATOM   1934  HD2 TYR   143      68.426  53.572  85.160  1.00  0.00           H  
ATOM   1935  C   TYR   143      64.620  55.241  82.423  1.00  0.00           C  
ATOM   1936  O   TYR   143      63.491  54.765  82.522  1.00  0.00           O  
ATOM   1937  N   GLY   144      64.946  56.553  82.353  1.00  0.00           N  
ATOM   1938  H   GLY   144      65.893  56.840  82.555  1.00  0.00           H  
ATOM   1939  CA  GLY   144      64.075  57.641  81.862  1.00  0.00           C  
ATOM   1940  HA2 GLY   144      64.161  57.738  80.780  1.00  0.00           H  
ATOM   1941  HA3 GLY   144      63.052  57.588  82.234  1.00  0.00           H  
ATOM   1942  C   GLY   144      64.433  58.976  82.267  1.00  0.00           C  
ATOM   1943  O   GLY   144      64.720  59.159  83.438  1.00  0.00           O  
ATOM   1944  N   GLN   145      64.288  59.906  81.329  1.00  0.00           N  
ATOM   1945  H   GLN   145      64.045  59.672  80.377  1.00  0.00           H  
ATOM   1946  CA  GLN   145      64.460  61.355  81.587  1.00  0.00           C  
ATOM   1947  HA  GLN   145      63.976  61.564  82.540  1.00  0.00           H  
ATOM   1948  CB  GLN   145      65.943  61.643  81.767  1.00  0.00           C  
ATOM   1949  HB2 GLN   145      66.455  61.135  82.584  1.00  0.00           H  
ATOM   1950  HB3 GLN   145      66.444  61.239  80.887  1.00  0.00           H  
ATOM   1951  CG  GLN   145      66.358  63.087  81.840  1.00  0.00           C  
ATOM   1952  HG2 GLN   145      66.062  63.641  80.949  1.00  0.00           H  
ATOM   1953  HG3 GLN   145      65.808  63.552  82.658  1.00  0.00           H  
ATOM   1954  CD  GLN   145      67.808  63.260  82.078  1.00  0.00           C  
ATOM   1955  OE1 GLN   145      68.708  62.436  81.904  1.00  0.00           O  
ATOM   1956  NE2 GLN   145      68.202  64.536  82.139  1.00  0.00           N  
ATOM   1957 HE21 GLN   145      69.176  64.631  81.890  1.00  0.00           H  
ATOM   1958 HE22 GLN   145      67.527  65.271  81.986  1.00  0.00           H  
ATOM   1959  C   GLN   145      63.791  62.176  80.401  1.00  0.00           C  
ATOM   1960  O   GLN   145      63.961  61.779  79.253  1.00  0.00           O  
ATOM   1961  N   GLN   146      63.055  63.278  80.656  1.00  0.00           N  
ATOM   1962  H   GLN   146      62.860  63.439  81.634  1.00  0.00           H  
ATOM   1963  CA  GLN   146      62.477  64.127  79.626  1.00  0.00           C  
ATOM   1964  HA  GLN   146      63.123  64.166  78.750  1.00  0.00           H  
ATOM   1965  CB  GLN   146      61.149  63.438  79.130  1.00  0.00           C  
ATOM   1966  HB2 GLN   146      61.416  62.476  78.692  1.00  0.00           H  
ATOM   1967  HB3 GLN   146      60.562  63.289  80.036  1.00  0.00           H  
ATOM   1968  CG  GLN   146      60.400  64.200  78.038  1.00  0.00           C  
ATOM   1969  HG2 GLN   146      59.791  64.961  78.526  1.00  0.00           H  
ATOM   1970  HG3 GLN   146      61.134  64.610  77.344  1.00  0.00           H  
ATOM   1971  CD  GLN   146      59.504  63.197  77.226  1.00  0.00           C  
ATOM   1972  OE1 GLN   146      59.066  62.169  77.665  1.00  0.00           O  
ATOM   1973  NE2 GLN   146      59.191  63.573  76.029  1.00  0.00           N  
ATOM   1974 HE21 GLN   146      59.486  64.453  75.630  1.00  0.00           H  
ATOM   1975 HE22 GLN   146      58.750  62.847  75.482  1.00  0.00           H  
ATOM   1976  C   GLN   146      62.261  65.545  80.173  1.00  0.00           C  
ATOM   1977  O   GLN   146      61.588  65.733  81.189  1.00  0.00           O  
ATOM   1978  N   GLN   147      62.706  66.559  79.459  1.00  0.00           N  
ATOM   1979  H   GLN   147      63.236  66.327  78.632  1.00  0.00           H  
ATOM   1980  CA  GLN   147      62.597  68.001  79.761  1.00  0.00           C  
ATOM   1981  HA  GLN   147      62.857  68.163  80.808  1.00  0.00           H  
ATOM   1982  CB  GLN   147      63.588  68.675  78.858  1.00  0.00           C  
ATOM   1983  HB2 GLN   147      64.493  68.071  78.805  1.00  0.00           H  
ATOM   1984  HB3 GLN   147      63.201  68.695  77.839  1.00  0.00           H  
ATOM   1985  CG  GLN   147      63.916  70.075  79.322  1.00  0.00           C  
ATOM   1986  HG2 GLN   147      64.510  70.509  78.518  1.00  0.00           H  
ATOM   1987  HG3 GLN   147      62.949  70.558  79.462  1.00  0.00           H  
ATOM   1988  CD  GLN   147      64.809  70.198  80.524  1.00  0.00           C  
ATOM   1989  OE1 GLN   147      65.651  69.350  80.896  1.00  0.00           O  
ATOM   1990  NE2 GLN   147      64.651  71.319  81.292  1.00  0.00           N  
ATOM   1991 HE21 GLN   147      64.070  72.087  80.988  1.00  0.00           H  
ATOM   1992 HE22 GLN   147      65.291  71.546  82.040  1.00  0.00           H  
ATOM   1993  C   GLN   147      61.183  68.536  79.643  1.00  0.00           C  
ATOM   1994  O   GLN   147      60.728  68.761  78.494  1.00  0.00           O  
ATOM   1995  N   SER   148      60.524  68.936  80.773  1.00  0.00           N  
ATOM   1996  H   SER   148      60.885  68.571  81.643  1.00  0.00           H  
ATOM   1997  CA  SER   148      59.183  69.519  80.713  1.00  0.00           C  
ATOM   1998  HA  SER   148      58.487  68.706  80.504  1.00  0.00           H  
ATOM   1999  CB  SER   148      58.838  70.039  82.053  1.00  0.00           C  
ATOM   2000  HB2 SER   148      58.845  69.206  82.756  1.00  0.00           H  
ATOM   2001  HB3 SER   148      59.651  70.719  82.307  1.00  0.00           H  
ATOM   2002  OG  SER   148      57.556  70.561  82.124  1.00  0.00           O  
ATOM   2003  HG  SER   148      57.693  71.494  82.304  1.00  0.00           H  
ATOM   2004  C   SER   148      59.129  70.708  79.666  1.00  0.00           C  
ATOM   2005  O   SER   148      59.962  71.617  79.614  1.00  0.00           O  
ATOM   2006  N   TYR   149      58.010  70.687  78.923  1.00  0.00           N  
ATOM   2007  H   TYR   149      57.447  69.853  79.005  1.00  0.00           H  
ATOM   2008  CA  TYR   149      57.411  71.853  78.329  1.00  0.00           C  
ATOM   2009  HA  TYR   149      58.069  72.185  77.526  1.00  0.00           H  
ATOM   2010  CB  TYR   149      56.057  71.482  77.628  1.00  0.00           C  
ATOM   2011  HB2 TYR   149      56.206  70.650  76.940  1.00  0.00           H  
ATOM   2012  HB3 TYR   149      55.328  71.035  78.303  1.00  0.00           H  
ATOM   2013  CG  TYR   149      55.408  72.706  76.949  1.00  0.00           C  
ATOM   2014  CD1 TYR   149      54.080  72.963  77.078  1.00  0.00           C  
ATOM   2015  HD1 TYR   149      53.547  72.187  77.608  1.00  0.00           H  
ATOM   2016  CE1 TYR   149      53.374  74.139  76.587  1.00  0.00           C  
ATOM   2017  HE1 TYR   149      52.308  74.226  76.738  1.00  0.00           H  
ATOM   2018  CZ  TYR   149      54.144  74.961  75.756  1.00  0.00           C  
ATOM   2019  OH  TYR   149      53.616  76.087  75.253  1.00  0.00           O  
ATOM   2020  HH  TYR   149      52.658  76.059  75.212  1.00  0.00           H  
ATOM   2021  CE2 TYR   149      55.486  74.646  75.468  1.00  0.00           C  
ATOM   2022  HE2 TYR   149      56.016  75.380  74.879  1.00  0.00           H  
ATOM   2023  CD2 TYR   149      56.150  73.513  76.067  1.00  0.00           C  
ATOM   2024  HD2 TYR   149      57.151  73.236  75.770  1.00  0.00           H  
ATOM   2025  C   TYR   149      57.212  73.024  79.355  1.00  0.00           C  
ATOM   2026  O   TYR   149      56.616  72.830  80.430  1.00  0.00           O  
ATOM   2027  N   ASN   150      57.749  74.198  79.046  1.00  0.00           N  
ATOM   2028  H   ASN   150      58.272  74.174  78.182  1.00  0.00           H  
ATOM   2029  CA  ASN   150      57.707  75.492  79.715  1.00  0.00           C  
ATOM   2030  HA  ASN   150      57.181  75.230  80.633  1.00  0.00           H  
ATOM   2031  CB  ASN   150      59.096  75.952  80.118  1.00  0.00           C  
ATOM   2032  HB2 ASN   150      59.581  75.061  80.518  1.00  0.00           H  
ATOM   2033  HB3 ASN   150      59.688  76.375  79.306  1.00  0.00           H  
ATOM   2034  CG  ASN   150      59.063  76.995  81.206  1.00  0.00           C  
ATOM   2035  OD1 ASN   150      59.715  78.002  81.142  1.00  0.00           O  
ATOM   2036  ND2 ASN   150      58.353  76.847  82.268  1.00  0.00           N  
ATOM   2037 HD21 ASN   150      58.274  77.626  82.906  1.00  0.00           H  
ATOM   2038 HD22 ASN   150      57.911  75.969  82.499  1.00  0.00           H  
ATOM   2039  C   ASN   150      56.870  76.551  78.934  1.00  0.00           C  
ATOM   2040  O   ASN   150      57.498  77.480  78.375  1.00  0.00           O  
ATOM   2041  N   PRO   151      55.510  76.619  79.115  1.00  0.00           N  
ATOM   2042  CD  PRO   151      54.704  75.528  79.747  1.00  0.00           C  
ATOM   2043  HD2 PRO   151      55.066  75.360  80.761  1.00  0.00           H  
ATOM   2044  HD3 PRO   151      54.677  74.626  79.136  1.00  0.00           H  
ATOM   2045  CG  PRO   151      53.309  76.087  79.724  1.00  0.00           C  
ATOM   2046  HG2 PRO   151      53.152  76.405  80.754  1.00  0.00           H  
ATOM   2047  HG3 PRO   151      52.559  75.317  79.540  1.00  0.00           H  
ATOM   2048  CB  PRO   151      53.221  77.152  78.615  1.00  0.00           C  
ATOM   2049  HB2 PRO   151      52.678  78.027  78.971  1.00  0.00           H  
ATOM   2050  HB3 PRO   151      52.771  76.701  77.730  1.00  0.00           H  
ATOM   2051  CA  PRO   151      54.634  77.547  78.463  1.00  0.00           C  
ATOM   2052  HA  PRO   151      54.940  77.379  77.430  1.00  0.00           H  
ATOM   2053  C   PRO   151      54.997  79.002  78.799  1.00  0.00           C  
ATOM   2054  O   PRO   151      55.584  79.316  79.884  1.00  0.00           O  
ATOM   2055  N   PRO   152      54.674  79.955  77.862  1.00  0.00           N  
ATOM   2056  CD  PRO   152      54.188  79.702  76.535  1.00  0.00           C  
ATOM   2057  HD2 PRO   152      53.250  79.147  76.505  1.00  0.00           H  
ATOM   2058  HD3 PRO   152      54.919  79.107  75.987  1.00  0.00           H  
ATOM   2059  CG  PRO   152      53.948  81.111  75.864  1.00  0.00           C  
ATOM   2060  HG2 PRO   152      52.943  81.456  76.110  1.00  0.00           H  
ATOM   2061  HG3 PRO   152      54.003  80.980  74.783  1.00  0.00           H  
ATOM   2062  CB  PRO   152      55.088  81.903  76.529  1.00  0.00           C  
ATOM   2063  HB2 PRO   152      54.943  82.978  76.425  1.00  0.00           H  
ATOM   2064  HB3 PRO   152      55.981  81.565  76.004  1.00  0.00           H  
ATOM   2065  CA  PRO   152      55.142  81.332  77.963  1.00  0.00           C  
ATOM   2066  HA  PRO   152      56.201  81.371  78.218  1.00  0.00           H  
ATOM   2067  C   PRO   152      54.392  82.162  78.966  1.00  0.00           C  
ATOM   2068  O   PRO   152      53.454  82.820  78.531  1.00  0.00           O  
ATOM   2069  N   GLN   153      54.725  82.040  80.224  1.00  0.00           N  
ATOM   2070  H   GLN   153      55.521  81.445  80.402  1.00  0.00           H  
ATOM   2071  CA  GLN   153      54.242  82.683  81.456  1.00  0.00           C  
ATOM   2072  HA  GLN   153      54.289  83.752  81.247  1.00  0.00           H  
ATOM   2073  CB  GLN   153      52.778  82.408  81.672  1.00  0.00           C  
ATOM   2074  HB2 GLN   153      52.495  82.854  82.625  1.00  0.00           H  
ATOM   2075  HB3 GLN   153      52.245  82.932  80.879  1.00  0.00           H  
ATOM   2076  CG  GLN   153      52.464  80.948  81.545  1.00  0.00           C  
ATOM   2077  HG2 GLN   153      52.493  80.650  80.497  1.00  0.00           H  
ATOM   2078  HG3 GLN   153      53.192  80.358  82.102  1.00  0.00           H  
ATOM   2079  CD  GLN   153      51.115  80.584  82.197  1.00  0.00           C  
ATOM   2080  OE1 GLN   153      51.085  80.089  83.326  1.00  0.00           O  
ATOM   2081  NE2 GLN   153      50.024  80.814  81.492  1.00  0.00           N  
ATOM   2082 HE21 GLN   153      50.185  81.201  80.573  1.00  0.00           H  
ATOM   2083 HE22 GLN   153      49.159  80.466  81.878  1.00  0.00           H  
ATOM   2084  C   GLN   153      55.141  82.145  82.633  1.00  0.00           C  
ATOM   2085  O   GLN   153      55.690  81.023  82.509  1.00  0.00           O  
ATOM   2086  N   GLY   154      55.515  83.080  83.558  1.00  0.00           N  
ATOM   2087  H   GLY   154      55.034  83.964  83.640  1.00  0.00           H  
ATOM   2088  CA  GLY   154      56.203  82.623  84.741  1.00  0.00           C  
ATOM   2089  HA2 GLY   154      55.594  82.010  85.406  1.00  0.00           H  
ATOM   2090  HA3 GLY   154      57.054  82.028  84.412  1.00  0.00           H  
ATOM   2091  C   GLY   154      56.793  83.832  85.598  1.00  0.00           C  
ATOM   2092  O   GLY   154      56.504  85.004  85.322  1.00  0.00           O  
ATOM   2093  N   TYR   155      57.647  83.530  86.581  1.00  0.00           N  
ATOM   2094  H   TYR   155      57.750  82.561  86.850  1.00  0.00           H  
ATOM   2095  CA  TYR   155      58.238  84.478  87.562  1.00  0.00           C  
ATOM   2096  HA  TYR   155      57.421  84.798  88.208  1.00  0.00           H  
ATOM   2097  CB  TYR   155      59.327  83.760  88.321  1.00  0.00           C  
ATOM   2098  HB2 TYR   155      60.037  83.212  87.702  1.00  0.00           H  
ATOM   2099  HB3 TYR   155      59.893  84.515  88.867  1.00  0.00           H  
ATOM   2100  CG  TYR   155      58.756  82.700  89.311  1.00  0.00           C  
ATOM   2101  CD1 TYR   155      57.967  83.061  90.443  1.00  0.00           C  
ATOM   2102  HD1 TYR   155      57.896  84.114  90.674  1.00  0.00           H  
ATOM   2103  CE1 TYR   155      57.300  82.138  91.164  1.00  0.00           C  
ATOM   2104  HE1 TYR   155      56.434  82.394  91.757  1.00  0.00           H  
ATOM   2105  CZ  TYR   155      57.397  80.831  90.876  1.00  0.00           C  
ATOM   2106  OH  TYR   155      56.552  79.918  91.428  1.00  0.00           O  
ATOM   2107  HH  TYR   155      56.874  79.016  91.368  1.00  0.00           H  
ATOM   2108  CE2 TYR   155      58.154  80.426  89.787  1.00  0.00           C  
ATOM   2109  HE2 TYR   155      58.114  79.355  89.651  1.00  0.00           H  
ATOM   2110  CD2 TYR   155      58.810  81.335  88.969  1.00  0.00           C  
ATOM   2111  HD2 TYR   155      59.375  81.014  88.107  1.00  0.00           H  
ATOM   2112  C   TYR   155      58.782  85.798  87.031  1.00  0.00           C  
ATOM   2113  O   TYR   155      59.383  85.812  86.000  1.00  0.00           O  
ATOM   2114  N   GLY   156      58.613  86.934  87.719  1.00  0.00           N  
ATOM   2115  H   GLY   156      58.916  87.740  87.191  1.00  0.00           H  
ATOM   2116  CA  GLY   156      57.966  87.042  89.038  1.00  0.00           C  
ATOM   2117  HA2 GLY   156      58.185  86.194  89.687  1.00  0.00           H  
ATOM   2118  HA3 GLY   156      58.383  87.857  89.630  1.00  0.00           H  
ATOM   2119  C   GLY   156      56.445  87.399  88.917  1.00  0.00           C  
ATOM   2120  O   GLY   156      55.738  86.849  88.061  1.00  0.00           O  
ATOM   2121  N   GLN   157      56.005  88.228  89.847  1.00  0.00           N  
ATOM   2122  H   GLN   157      56.702  88.533  90.512  1.00  0.00           H  
ATOM   2123  CA  GLN   157      54.771  89.080  89.732  1.00  0.00           C  
ATOM   2124  HA  GLN   157      54.644  89.408  88.701  1.00  0.00           H  
ATOM   2125  CB  GLN   157      53.605  88.260  90.193  1.00  0.00           C  
ATOM   2126  HB2 GLN   157      52.667  88.788  90.026  1.00  0.00           H  
ATOM   2127  HB3 GLN   157      53.718  87.368  89.576  1.00  0.00           H  
ATOM   2128  CG  GLN   157      53.552  87.782  91.643  1.00  0.00           C  
ATOM   2129  HG2 GLN   157      54.429  87.141  91.730  1.00  0.00           H  
ATOM   2130  HG3 GLN   157      53.684  88.646  92.295  1.00  0.00           H  
ATOM   2131  CD  GLN   157      52.240  87.067  91.994  1.00  0.00           C  
ATOM   2132  OE1 GLN   157      51.379  86.900  91.183  1.00  0.00           O  
ATOM   2133  NE2 GLN   157      52.153  86.645  93.224  1.00  0.00           N  
ATOM   2134 HE21 GLN   157      52.862  86.919  93.889  1.00  0.00           H  
ATOM   2135 HE22 GLN   157      51.227  86.331  93.476  1.00  0.00           H  
ATOM   2136  C   GLN   157      54.977  90.326  90.711  1.00  0.00           C  
ATOM   2137  O   GLN   157      56.046  90.392  91.341  1.00  0.00           O  
ATOM   2138  N   GLN   158      54.220  91.419  90.797  1.00  0.00           N  
ATOM   2139  H   GLN   158      54.410  91.935  91.644  1.00  0.00           H  
ATOM   2140  CA  GLN   158      52.999  91.813  90.093  1.00  0.00           C  
ATOM   2141  HA  GLN   158      52.256  91.101  90.453  1.00  0.00           H  
ATOM   2142  CB  GLN   158      52.591  93.246  90.494  1.00  0.00           C  
ATOM   2143  HB2 GLN   158      52.807  93.397  91.552  1.00  0.00           H  
ATOM   2144  HB3 GLN   158      53.340  93.876  90.014  1.00  0.00           H  
ATOM   2145  CG  GLN   158      51.162  93.631  90.243  1.00  0.00           C  
ATOM   2146  HG2 GLN   158      50.929  93.614  89.178  1.00  0.00           H  
ATOM   2147  HG3 GLN   158      50.593  92.918  90.840  1.00  0.00           H  
ATOM   2148  CD  GLN   158      50.875  95.105  90.753  1.00  0.00           C  
ATOM   2149  OE1 GLN   158      51.627  96.048  90.452  1.00  0.00           O  
ATOM   2150  NE2 GLN   158      49.802  95.274  91.511  1.00  0.00           N  
ATOM   2151 HE21 GLN   158      49.253  94.485  91.821  1.00  0.00           H  
ATOM   2152 HE22 GLN   158      49.645  96.112  92.052  1.00  0.00           H  
ATOM   2153  C   GLN   158      53.051  91.528  88.612  1.00  0.00           C  
ATOM   2154  O   GLN   158      54.089  91.773  88.017  1.00  0.00           O  
ATOM   2155  N   ASN   159      51.989  91.035  87.920  1.00  0.00           N  
ATOM   2156  H   ASN   159      51.131  90.807  88.403  1.00  0.00           H  
ATOM   2157  CA  ASN   159      51.957  91.118  86.410  1.00  0.00           C  
ATOM   2158  HA  ASN   159      52.790  90.512  86.054  1.00  0.00           H  
ATOM   2159  CB  ASN   159      50.742  90.366  85.927  1.00  0.00           C  
ATOM   2160  HB2 ASN   159      50.677  89.413  86.454  1.00  0.00           H  
ATOM   2161  HB3 ASN   159      49.855  90.917  86.240  1.00  0.00           H  
ATOM   2162  CG  ASN   159      50.808  90.065  84.453  1.00  0.00           C  
ATOM   2163  OD1 ASN   159      50.427  90.810  83.570  1.00  0.00           O  
ATOM   2164  ND2 ASN   159      51.610  89.137  84.070  1.00  0.00           N  
ATOM   2165 HD21 ASN   159      52.082  88.606  84.789  1.00  0.00           H  
ATOM   2166 HD22 ASN   159      51.629  89.061  83.063  1.00  0.00           H  
ATOM   2167  C   ASN   159      52.004  92.648  85.953  1.00  0.00           C  
ATOM   2168  O   ASN   159      51.417  93.475  86.607  1.00  0.00           O  
ATOM   2169  N   GLN   160      52.693  92.992  84.797  1.00  0.00           N  
ATOM   2170  H   GLN   160      52.427  93.910  84.471  1.00  0.00           H  
ATOM   2171  CA  GLN   160      53.633  92.179  84.009  1.00  0.00           C  
ATOM   2172  HA  GLN   160      53.407  91.130  84.203  1.00  0.00           H  
ATOM   2173  CB  GLN   160      53.427  92.472  82.519  1.00  0.00           C  
ATOM   2174  HB2 GLN   160      52.388  92.368  82.206  1.00  0.00           H  
ATOM   2175  HB3 GLN   160      53.559  93.551  82.436  1.00  0.00           H  
ATOM   2176  CG  GLN   160      54.417  91.751  81.553  1.00  0.00           C  
ATOM   2177  HG2 GLN   160      54.105  91.930  80.524  1.00  0.00           H  
ATOM   2178  HG3 GLN   160      55.432  92.086  81.766  1.00  0.00           H  
ATOM   2179  CD  GLN   160      54.508  90.223  81.657  1.00  0.00           C  
ATOM   2180  OE1 GLN   160      55.133  89.677  82.571  1.00  0.00           O  
ATOM   2181  NE2 GLN   160      53.897  89.511  80.711  1.00  0.00           N  
ATOM   2182 HE21 GLN   160      53.302  89.911  79.999  1.00  0.00           H  
ATOM   2183 HE22 GLN   160      54.009  88.511  80.789  1.00  0.00           H  
ATOM   2184  C   GLN   160      55.126  92.318  84.490  1.00  0.00           C  
ATOM   2185  O   GLN   160      55.652  93.429  84.495  1.00  0.00           O  
ATOM   2186  N   TYR   161      55.682  91.215  84.952  1.00  0.00           N  
ATOM   2187  H   TYR   161      55.212  90.334  84.796  1.00  0.00           H  
ATOM   2188  CA  TYR   161      57.119  91.163  85.428  1.00  0.00           C  
ATOM   2189  HA  TYR   161      57.145  91.967  86.164  1.00  0.00           H  
ATOM   2190  CB  TYR   161      57.372  89.887  86.235  1.00  0.00           C  
ATOM   2191  HB2 TYR   161      56.483  89.635  86.813  1.00  0.00           H  
ATOM   2192  HB3 TYR   161      57.515  89.054  85.546  1.00  0.00           H  
ATOM   2193  CG  TYR   161      58.565  89.933  87.166  1.00  0.00           C  
ATOM   2194  CD1 TYR   161      59.890  89.647  86.696  1.00  0.00           C  
ATOM   2195  HD1 TYR   161      60.017  89.419  85.648  1.00  0.00           H  
ATOM   2196  CE1 TYR   161      60.887  89.606  87.688  1.00  0.00           C  
ATOM   2197  HE1 TYR   161      61.859  89.341  87.298  1.00  0.00           H  
ATOM   2198  CZ  TYR   161      60.603  89.782  89.085  1.00  0.00           C  
ATOM   2199  OH  TYR   161      61.597  89.600  89.986  1.00  0.00           O  
ATOM   2200  HH  TYR   161      62.377  89.957  89.555  1.00  0.00           H  
ATOM   2201  CE2 TYR   161      59.309  90.080  89.450  1.00  0.00           C  
ATOM   2202  HE2 TYR   161      59.138  90.225  90.507  1.00  0.00           H  
ATOM   2203  CD2 TYR   161      58.282  90.126  88.502  1.00  0.00           C  
ATOM   2204  HD2 TYR   161      57.262  90.220  88.846  1.00  0.00           H  
ATOM   2205  C   TYR   161      58.192  91.261  84.302  1.00  0.00           C  
ATOM   2206  O   TYR   161      59.229  91.937  84.452  1.00  0.00           O  
ATOM   2207  N   ASN   162      57.861  90.786  83.094  1.00  0.00           N  
ATOM   2208  H   ASN   162      56.883  90.559  82.977  1.00  0.00           H  
ATOM   2209  CA  ASN   162      58.770  90.746  81.887  1.00  0.00           C  
ATOM   2210  HA  ASN   162      59.646  90.242  82.294  1.00  0.00           H  
ATOM   2211  CB  ASN   162      58.114  89.909  80.739  1.00  0.00           C  
ATOM   2212  HB2 ASN   162      57.155  90.371  80.503  1.00  0.00           H  
ATOM   2213  HB3 ASN   162      58.750  90.005  79.859  1.00  0.00           H  
ATOM   2214  CG  ASN   162      57.937  88.371  81.036  1.00  0.00           C  
ATOM   2215  OD1 ASN   162      58.239  87.854  82.131  1.00  0.00           O  
ATOM   2216  ND2 ASN   162      57.475  87.637  80.076  1.00  0.00           N  
ATOM   2217 HD21 ASN   162      57.359  86.654  80.277  1.00  0.00           H  
ATOM   2218 HD22 ASN   162      57.201  88.147  79.248  1.00  0.00           H  
ATOM   2219  C   ASN   162      59.270  92.082  81.361  1.00  0.00           C  
ATOM   2220  O   ASN   162      58.418  92.935  81.182  1.00  0.00           O  
ATOM   2221  N   SER   163      60.547  92.236  81.047  1.00  0.00           N  
ATOM   2222  H   SER   163      61.164  91.469  81.275  1.00  0.00           H  
ATOM   2223  CA  SER   163      61.008  93.164  79.963  1.00  0.00           C  
ATOM   2224  HA  SER   163      60.220  93.197  79.211  1.00  0.00           H  
ATOM   2225  CB  SER   163      61.190  94.520  80.533  1.00  0.00           C  
ATOM   2226  HB2 SER   163      60.415  94.798  81.247  1.00  0.00           H  
ATOM   2227  HB3 SER   163      62.116  94.541  81.108  1.00  0.00           H  
ATOM   2228  OG  SER   163      61.084  95.525  79.531  1.00  0.00           O  
ATOM   2229  HG  SER   163      61.844  96.095  79.668  1.00  0.00           H  
ATOM   2230  C   SER   163      62.183  92.566  79.167  1.00  0.00           C  
ATOM   2231  O   SER   163      62.995  91.759  79.656  1.00  0.00           O  
ATOM   2232  N   SER   164      62.376  93.113  77.942  1.00  0.00           N  
ATOM   2233  H   SER   164      61.661  93.682  77.513  1.00  0.00           H  
ATOM   2234  CA  SER   164      63.391  92.599  77.006  1.00  0.00           C  
ATOM   2235  HA  SER   164      63.288  93.292  76.172  1.00  0.00           H  
ATOM   2236  CB  SER   164      62.994  91.169  76.589  1.00  0.00           C  
ATOM   2237  HB2 SER   164      63.191  90.451  77.385  1.00  0.00           H  
ATOM   2238  HB3 SER   164      61.924  91.329  76.455  1.00  0.00           H  
ATOM   2239  OG  SER   164      63.523  90.680  75.385  1.00  0.00           O  
ATOM   2240  HG  SER   164      63.162  91.235  74.691  1.00  0.00           H  
ATOM   2241  C   SER   164      64.844  92.710  77.569  1.00  0.00           C  
ATOM   2242  O   SER   164      65.192  93.492  78.450  1.00  0.00           O  
ATOM   2243  N   SER   165      65.698  91.941  76.892  1.00  0.00           N  
ATOM   2244  H   SER   165      65.267  91.459  76.115  1.00  0.00           H  
ATOM   2245  CA  SER   165      67.066  91.629  77.232  1.00  0.00           C  
ATOM   2246  HA  SER   165      67.087  91.327  78.279  1.00  0.00           H  
ATOM   2247  CB  SER   165      67.519  90.423  76.439  1.00  0.00           C  
ATOM   2248  HB2 SER   165      66.669  89.751  76.322  1.00  0.00           H  
ATOM   2249  HB3 SER   165      67.796  90.798  75.453  1.00  0.00           H  
ATOM   2250  OG  SER   165      68.609  89.747  77.043  1.00  0.00           O  
ATOM   2251  HG  SER   165      68.394  89.027  77.639  1.00  0.00           H  
ATOM   2252  C   SER   165      68.202  92.722  77.020  1.00  0.00           C  
ATOM   2253  O   SER   165      67.918  93.908  76.873  1.00  0.00           O  
ATOM   2254  N   GLY   166      69.463  92.336  76.952  1.00  0.00           N  
ATOM   2255  H   GLY   166      69.689  91.393  77.234  1.00  0.00           H  
ATOM   2256  CA  GLY   166      70.624  93.109  76.766  1.00  0.00           C  
ATOM   2257  HA2 GLY   166      70.553  93.963  77.440  1.00  0.00           H  
ATOM   2258  HA3 GLY   166      71.515  92.522  76.988  1.00  0.00           H  
ATOM   2259  C   GLY   166      70.810  93.758  75.351  1.00  0.00           C  
ATOM   2260  O   GLY   166      70.551  93.138  74.305  1.00  0.00           O  
ATOM   2261  N   GLY   167      71.453  94.895  75.353  1.00  0.00           N  
ATOM   2262  H   GLY   167      71.589  95.318  76.260  1.00  0.00           H  
ATOM   2263  CA  GLY   167      71.971  95.587  74.134  1.00  0.00           C  
ATOM   2264  HA2 GLY   167      71.699  95.088  73.203  1.00  0.00           H  
ATOM   2265  HA3 GLY   167      71.459  96.545  74.223  1.00  0.00           H  
ATOM   2266  C   GLY   167      73.517  95.734  74.128  1.00  0.00           C  
ATOM   2267  O   GLY   167      74.000  96.834  73.713  1.00  0.00           O  
ATOM   2268  N   GLY   168      74.297  94.755  74.600  1.00  0.00           N  
ATOM   2269  H   GLY   168      73.767  94.024  75.052  1.00  0.00           H  
ATOM   2270  CA  GLY   168      75.707  94.769  74.643  1.00  0.00           C  
ATOM   2271  HA2 GLY   168      76.186  93.938  75.161  1.00  0.00           H  
ATOM   2272  HA3 GLY   168      76.046  94.830  73.609  1.00  0.00           H  
ATOM   2273  C   GLY   168      76.260  95.920  75.525  1.00  0.00           C  
ATOM   2274  O   GLY   168      75.538  96.683  76.128  1.00  0.00           O  
ATOM   2275  N   GLY   169      77.610  96.047  75.453  1.00  0.00           N  
ATOM   2276  H   GLY   169      78.010  96.694  76.118  1.00  0.00           H  
ATOM   2277  CA  GLY   169      78.551  95.335  74.495  1.00  0.00           C  
ATOM   2278  HA2 GLY   169      78.368  94.261  74.447  1.00  0.00           H  
ATOM   2279  HA3 GLY   169      78.432  95.709  73.478  1.00  0.00           H  
ATOM   2280  C   GLY   169      80.088  95.517  74.918  1.00  0.00           C  
ATOM   2281  O   GLY   169      80.337  96.600  75.481  1.00  0.00           O  
ATOM   2282  N   GLY   170      80.928  94.490  74.733  1.00  0.00           N  
ATOM   2283  H   GLY   170      80.564  93.669  74.271  1.00  0.00           H  
ATOM   2284  CA  GLY   170      82.346  94.545  75.171  1.00  0.00           C  
ATOM   2285  HA2 GLY   170      83.006  93.906  74.584  1.00  0.00           H  
ATOM   2286  HA3 GLY   170      82.737  95.562  75.133  1.00  0.00           H  
ATOM   2287  C   GLY   170      82.502  94.069  76.665  1.00  0.00           C  
ATOM   2288  O   GLY   170      81.481  94.101  77.349  1.00  0.00           O  
ATOM   2289  N   GLY   171      83.642  93.652  77.082  1.00  0.00           N  
ATOM   2290  H   GLY   171      83.605  93.165  77.967  1.00  0.00           H  
ATOM   2291  CA  GLY   171      84.965  93.719  76.452  1.00  0.00           C  
ATOM   2292  HA2 GLY   171      85.687  93.075  76.954  1.00  0.00           H  
ATOM   2293  HA3 GLY   171      84.891  93.446  75.400  1.00  0.00           H  
ATOM   2294  C   GLY   171      85.557  95.128  76.524  1.00  0.00           C  
ATOM   2295  O   GLY   171      84.863  96.137  76.400  1.00  0.00           O  
ATOM   2296  N   GLY   172      86.886  95.363  76.568  1.00  0.00           N  
ATOM   2297  H   GLY   172      87.083  96.353  76.519  1.00  0.00           H  
ATOM   2298  CA  GLY   172      87.926  94.382  76.732  1.00  0.00           C  
ATOM   2299  HA2 GLY   172      87.723  94.128  77.773  1.00  0.00           H  
ATOM   2300  HA3 GLY   172      87.867  93.530  76.054  1.00  0.00           H  
ATOM   2301  C   GLY   172      89.325  94.885  76.660  1.00  0.00           C  
ATOM   2302  O   GLY   172      89.445  95.974  76.132  1.00  0.00           O  
ATOM   2303  N   GLY   173      90.338  94.248  77.251  1.00  0.00           N  
ATOM   2304  H   GLY   173      90.184  93.288  77.527  1.00  0.00           H  
ATOM   2305  CA  GLY   173      91.713  94.603  76.999  1.00  0.00           C  
ATOM   2306  HA2 GLY   173      91.847  95.684  77.019  1.00  0.00           H  
ATOM   2307  HA3 GLY   173      92.255  94.185  77.848  1.00  0.00           H  
ATOM   2308  C   GLY   173      92.185  94.235  75.605  1.00  0.00           C  
ATOM   2309  O   GLY   173      91.768  93.195  75.098  1.00  0.00           O  
ATOM   2310  N   GLY   174      93.149  94.956  75.054  1.00  0.00           N  
ATOM   2311  H   GLY   174      93.372  94.621  74.128  1.00  0.00           H  
ATOM   2312  CA  GLY   174      93.934  95.959  75.725  1.00  0.00           C  
ATOM   2313  HA2 GLY   174      94.251  95.639  76.718  1.00  0.00           H  
ATOM   2314  HA3 GLY   174      94.800  96.029  75.067  1.00  0.00           H  
ATOM   2315  C   GLY   174      93.290  97.362  75.658  1.00  0.00           C  
ATOM   2316  O   GLY   174      93.923  98.335  76.069  1.00  0.00           O  
ATOM   2317  N   GLY   175      92.039  97.544  75.250  1.00  0.00           N  
ATOM   2318  H   GLY   175      91.530  96.696  75.045  1.00  0.00           H  
ATOM   2319  CA  GLY   175      91.192  98.781  75.052  1.00  0.00           C  
ATOM   2320  HA2 GLY   175      90.130  98.544  75.118  1.00  0.00           H  
ATOM   2321  HA3 GLY   175      91.262  99.501  75.867  1.00  0.00           H  
ATOM   2322  C   GLY   175      91.447  99.558  73.733  1.00  0.00           C  
ATOM   2323  O   GLY   175      92.528  99.453  73.123  1.00  0.00           O  
ATOM   2324  N   ASN   176      90.364 100.229  73.277  1.00  0.00           N  
ATOM   2325  H   ASN   176      89.515 100.107  73.810  1.00  0.00           H  
ATOM   2326  CA  ASN   176      90.283 101.058  72.092  1.00  0.00           C  
ATOM   2327  HA  ASN   176      91.060 101.814  71.980  1.00  0.00           H  
ATOM   2328  CB  ASN   176      90.542 100.195  70.835  1.00  0.00           C  
ATOM   2329  HB2 ASN   176      91.469  99.626  70.770  1.00  0.00           H  
ATOM   2330  HB3 ASN   176      89.835  99.390  71.036  1.00  0.00           H  
ATOM   2331  CG  ASN   176      90.375 100.970  69.569  1.00  0.00           C  
ATOM   2332  OD1 ASN   176      91.226 101.757  69.272  1.00  0.00           O  
ATOM   2333  ND2 ASN   176      89.390 100.635  68.845  1.00  0.00           N  
ATOM   2334 HD21 ASN   176      89.521 101.069  67.942  1.00  0.00           H  
ATOM   2335 HD22 ASN   176      88.715  99.924  69.089  1.00  0.00           H  
ATOM   2336  C   ASN   176      88.905 101.769  72.057  1.00  0.00           C  
ATOM   2337  O   ASN   176      87.919 101.239  72.630  1.00  0.00           O  
ATOM   2338  N   TYR   177      88.761 102.879  71.308  1.00  0.00           N  
ATOM   2339  H   TYR   177      89.592 103.195  70.827  1.00  0.00           H  
ATOM   2340  CA  TYR   177      87.564 103.670  71.206  1.00  0.00           C  
ATOM   2341  HA  TYR   177      86.887 103.363  72.003  1.00  0.00           H  
ATOM   2342  CB  TYR   177      87.784 105.169  71.397  1.00  0.00           C  
ATOM   2343  HB2 TYR   177      88.668 105.404  70.805  1.00  0.00           H  
ATOM   2344  HB3 TYR   177      86.934 105.661  70.924  1.00  0.00           H  
ATOM   2345  CG  TYR   177      88.090 105.634  72.795  1.00  0.00           C  
ATOM   2346  CD1 TYR   177      89.385 105.507  73.261  1.00  0.00           C  
ATOM   2347  HD1 TYR   177      90.088 104.953  72.658  1.00  0.00           H  
ATOM   2348  CE1 TYR   177      89.771 106.119  74.521  1.00  0.00           C  
ATOM   2349  HE1 TYR   177      90.731 105.985  74.996  1.00  0.00           H  
ATOM   2350  CZ  TYR   177      88.771 106.650  75.311  1.00  0.00           C  
ATOM   2351  OH  TYR   177      89.087 107.061  76.560  1.00  0.00           O  
ATOM   2352  HH  TYR   177      90.003 107.345  76.614  1.00  0.00           H  
ATOM   2353  CE2 TYR   177      87.424 106.683  74.877  1.00  0.00           C  
ATOM   2354  HE2 TYR   177      86.733 107.205  75.523  1.00  0.00           H  
ATOM   2355  CD2 TYR   177      87.087 106.231  73.605  1.00  0.00           C  
ATOM   2356  HD2 TYR   177      86.108 106.413  73.187  1.00  0.00           H  
ATOM   2357  C   TYR   177      86.897 103.500  69.849  1.00  0.00           C  
ATOM   2358  O   TYR   177      87.317 104.040  68.833  1.00  0.00           O  
ATOM   2359  N   GLY   178      85.788 102.790  69.701  1.00  0.00           N  
ATOM   2360  H   GLY   178      85.354 102.869  68.793  1.00  0.00           H  
ATOM   2361  CA  GLY   178      84.991 102.061  70.742  1.00  0.00           C  
ATOM   2362  HA2 GLY   178      84.253 101.428  70.249  1.00  0.00           H  
ATOM   2363  HA3 GLY   178      85.650 101.509  71.412  1.00  0.00           H  
ATOM   2364  C   GLY   178      84.206 103.026  71.601  1.00  0.00           C  
ATOM   2365  O   GLY   178      84.306 104.245  71.384  1.00  0.00           O  
ATOM   2366  N   GLN   179      83.359 102.527  72.488  1.00  0.00           N  
ATOM   2367  H   GLN   179      83.278 101.520  72.490  1.00  0.00           H  
ATOM   2368  CA  GLN   179      82.888 103.364  73.629  1.00  0.00           C  
ATOM   2369  HA  GLN   179      82.161 104.041  73.182  1.00  0.00           H  
ATOM   2370  CB  GLN   179      82.169 102.370  74.593  1.00  0.00           C  
ATOM   2371  HB2 GLN   179      82.860 101.598  74.933  1.00  0.00           H  
ATOM   2372  HB3 GLN   179      81.898 102.923  75.492  1.00  0.00           H  
ATOM   2373  CG  GLN   179      80.872 101.688  74.171  1.00  0.00           C  
ATOM   2374  HG2 GLN   179      81.119 100.916  73.442  1.00  0.00           H  
ATOM   2375  HG3 GLN   179      80.368 101.188  74.998  1.00  0.00           H  
ATOM   2376  CD  GLN   179      79.873 102.615  73.546  1.00  0.00           C  
ATOM   2377  OE1 GLN   179      79.483 103.697  74.071  1.00  0.00           O  
ATOM   2378  NE2 GLN   179      79.450 102.286  72.311  1.00  0.00           N  
ATOM   2379 HE21 GLN   179      79.744 101.475  71.785  1.00  0.00           H  
ATOM   2380 HE22 GLN   179      78.733 102.893  71.942  1.00  0.00           H  
ATOM   2381  C   GLN   179      84.114 104.023  74.303  1.00  0.00           C  
ATOM   2382  O   GLN   179      85.149 103.374  74.532  1.00  0.00           O  
ATOM   2383  N   ASP   180      84.124 105.253  74.816  1.00  0.00           N  
ATOM   2384  H   ASP   180      85.000 105.534  75.231  1.00  0.00           H  
ATOM   2385  CA  ASP   180      83.144 106.353  74.561  1.00  0.00           C  
ATOM   2386  HA  ASP   180      82.756 106.266  73.546  1.00  0.00           H  
ATOM   2387  CB  ASP   180      81.987 106.370  75.556  1.00  0.00           C  
ATOM   2388  HB2 ASP   180      81.445 105.426  75.507  1.00  0.00           H  
ATOM   2389  HB3 ASP   180      82.378 106.402  76.573  1.00  0.00           H  
ATOM   2390  CG  ASP   180      81.022 107.574  75.289  1.00  0.00           C  
ATOM   2391  OD1 ASP   180      80.320 108.036  76.258  1.00  0.00           O  
ATOM   2392  OD2 ASP   180      80.777 107.958  74.084  1.00  0.00           O  
ATOM   2393  C   ASP   180      83.902 107.671  74.675  1.00  0.00           C  
ATOM   2394  O   ASP   180      84.195 108.192  75.733  1.00  0.00           O  
ATOM   2395  N   GLN   181      84.179 108.264  73.531  1.00  0.00           N  
ATOM   2396  H   GLN   181      83.839 107.855  72.672  1.00  0.00           H  
ATOM   2397  CA  GLN   181      84.810 109.591  73.339  1.00  0.00           C  
ATOM   2398  HA  GLN   181      85.814 109.429  73.731  1.00  0.00           H  
ATOM   2399  CB  GLN   181      85.085 109.840  71.879  1.00  0.00           C  
ATOM   2400  HB2 GLN   181      85.942 110.482  71.673  1.00  0.00           H  
ATOM   2401  HB3 GLN   181      85.447 108.940  71.383  1.00  0.00           H  
ATOM   2402  CG  GLN   181      83.877 110.383  71.086  1.00  0.00           C  
ATOM   2403  HG2 GLN   181      82.995 109.758  71.225  1.00  0.00           H  
ATOM   2404  HG3 GLN   181      83.596 111.382  71.420  1.00  0.00           H  
ATOM   2405  CD  GLN   181      84.284 110.463  69.612  1.00  0.00           C  
ATOM   2406  OE1 GLN   181      85.414 110.789  69.227  1.00  0.00           O  
ATOM   2407  NE2 GLN   181      83.369 110.110  68.720  1.00  0.00           N  
ATOM   2408 HE21 GLN   181      82.393 110.051  68.975  1.00  0.00           H  
ATOM   2409 HE22 GLN   181      83.601 110.163  67.738  1.00  0.00           H  
ATOM   2410  C   GLN   181      84.086 110.767  74.140  1.00  0.00           C  
ATOM   2411  O   GLN   181      84.779 111.774  74.311  1.00  0.00           O  
ATOM   2412  N   SER   182      82.829 110.689  74.486  1.00  0.00           N  
ATOM   2413  H   SER   182      82.348 109.861  74.166  1.00  0.00           H  
ATOM   2414  CA  SER   182      82.304 111.673  75.440  1.00  0.00           C  
ATOM   2415  HA  SER   182      82.511 112.721  75.224  1.00  0.00           H  
ATOM   2416  CB  SER   182      80.781 111.592  75.529  1.00  0.00           C  
ATOM   2417  HB2 SER   182      80.411 110.572  75.638  1.00  0.00           H  
ATOM   2418  HB3 SER   182      80.294 112.154  76.326  1.00  0.00           H  
ATOM   2419  OG  SER   182      80.312 112.097  74.349  1.00  0.00           O  
ATOM   2420  HG  SER   182      80.528 111.496  73.632  1.00  0.00           H  
ATOM   2421  C   SER   182      82.867 111.585  76.840  1.00  0.00           C  
ATOM   2422  O   SER   182      83.236 110.575  77.411  1.00  0.00           O  
ATOM   2423  N   SER   183      82.900 112.647  77.579  1.00  0.00           N  
ATOM   2424  H   SER   183      83.258 112.549  78.518  1.00  0.00           H  
ATOM   2425  CA  SER   183      82.409 114.050  77.298  1.00  0.00           C  
ATOM   2426  HA  SER   183      81.408 114.025  76.868  1.00  0.00           H  
ATOM   2427  CB  SER   183      82.075 114.758  78.586  1.00  0.00           C  
ATOM   2428  HB2 SER   183      81.430 115.626  78.453  1.00  0.00           H  
ATOM   2429  HB3 SER   183      81.429 114.102  79.168  1.00  0.00           H  
ATOM   2430  OG  SER   183      83.202 115.044  79.472  1.00  0.00           O  
ATOM   2431  HG  SER   183      83.474 114.237  79.915  1.00  0.00           H  
ATOM   2432  C   SER   183      83.291 114.862  76.293  1.00  0.00           C  
ATOM   2433  O   SER   183      84.520 114.777  76.322  1.00  0.00           O  
ATOM   2434  N   MET   184      82.764 115.757  75.477  1.00  0.00           N  
ATOM   2435  H   MET   184      81.769 115.924  75.417  1.00  0.00           H  
ATOM   2436  CA  MET   184      83.461 116.484  74.446  1.00  0.00           C  
ATOM   2437  HA  MET   184      84.533 116.295  74.499  1.00  0.00           H  
ATOM   2438  CB  MET   184      83.044 116.148  73.046  1.00  0.00           C  
ATOM   2439  HB2 MET   184      81.960 116.149  72.934  1.00  0.00           H  
ATOM   2440  HB3 MET   184      83.420 116.832  72.286  1.00  0.00           H  
ATOM   2441  CG  MET   184      83.588 114.768  72.525  1.00  0.00           C  
ATOM   2442  HG2 MET   184      84.673 114.872  72.542  1.00  0.00           H  
ATOM   2443  HG3 MET   184      83.192 113.993  73.181  1.00  0.00           H  
ATOM   2444  SD  MET   184      83.014 114.502  70.794  1.00  0.00           S  
ATOM   2445  CE  MET   184      81.430 113.714  71.001  1.00  0.00           C  
ATOM   2446  HE1 MET   184      81.109 113.455  69.992  1.00  0.00           H  
ATOM   2447  HE2 MET   184      81.607 112.833  71.618  1.00  0.00           H  
ATOM   2448  HE3 MET   184      80.647 114.268  71.518  1.00  0.00           H  
ATOM   2449  C   MET   184      83.223 117.944  74.674  1.00  0.00           C  
ATOM   2450  O   MET   184      82.080 118.457  74.564  1.00  0.00           O  
ATOM   2451  N   SER   185      84.259 118.718  75.007  1.00  0.00           N  
ATOM   2452  H   SER   185      85.156 118.284  75.166  1.00  0.00           H  
ATOM   2453  CA  SER   185      84.234 120.174  74.796  1.00  0.00           C  
ATOM   2454  HA  SER   185      83.590 120.647  75.538  1.00  0.00           H  
ATOM   2455  CB  SER   185      85.625 120.770  75.188  1.00  0.00           C  
ATOM   2456  HB2 SER   185      85.888 120.526  76.217  1.00  0.00           H  
ATOM   2457  HB3 SER   185      86.275 120.162  74.559  1.00  0.00           H  
ATOM   2458  OG  SER   185      85.810 122.147  75.073  1.00  0.00           O  
ATOM   2459  HG  SER   185      86.023 122.632  75.874  1.00  0.00           H  
ATOM   2460  C   SER   185      83.705 120.576  73.412  1.00  0.00           C  
ATOM   2461  O   SER   185      83.804 119.776  72.483  1.00  0.00           O  
ATOM   2462  N   SER   186      83.073 121.711  73.247  1.00  0.00           N  
ATOM   2463  H   SER   186      83.134 122.401  73.982  1.00  0.00           H  
ATOM   2464  CA  SER   186      82.305 122.084  72.051  1.00  0.00           C  
ATOM   2465  HA  SER   186      83.054 121.952  71.270  1.00  0.00           H  
ATOM   2466  CB  SER   186      81.162 121.123  71.747  1.00  0.00           C  
ATOM   2467  HB2 SER   186      81.469 120.086  71.887  1.00  0.00           H  
ATOM   2468  HB3 SER   186      80.375 121.215  72.496  1.00  0.00           H  
ATOM   2469  OG  SER   186      80.578 121.451  70.492  1.00  0.00           O  
ATOM   2470  HG  SER   186      79.658 121.617  70.709  1.00  0.00           H  
ATOM   2471  C   SER   186      81.779 123.517  72.181  1.00  0.00           C  
ATOM   2472  O   SER   186      81.109 123.781  73.198  1.00  0.00           O  
ATOM   2473  N   GLY   187      82.120 124.471  71.380  1.00  0.00           N  
ATOM   2474  H   GLY   187      81.812 125.386  71.677  1.00  0.00           H  
ATOM   2475  CA  GLY   187      82.603 124.368  69.999  1.00  0.00           C  
ATOM   2476  HA2 GLY   187      83.311 125.189  69.878  1.00  0.00           H  
ATOM   2477  HA3 GLY   187      83.068 123.418  69.737  1.00  0.00           H  
ATOM   2478  C   GLY   187      81.418 124.551  68.946  1.00  0.00           C  
ATOM   2479  O   GLY   187      81.612 124.384  67.726  1.00  0.00           O  
ATOM   2480  N   GLY   188      80.171 124.681  69.419  1.00  0.00           N  
ATOM   2481  H   GLY   188      79.965 124.577  70.402  1.00  0.00           H  
ATOM   2482  CA  GLY   188      79.000 124.939  68.560  1.00  0.00           C  
ATOM   2483  HA2 GLY   188      79.219 124.772  67.505  1.00  0.00           H  
ATOM   2484  HA3 GLY   188      78.197 124.269  68.866  1.00  0.00           H  
ATOM   2485  C   GLY   188      78.437 126.336  68.667  1.00  0.00           C  
ATOM   2486  O   GLY   188      78.900 127.177  69.400  1.00  0.00           O  
ATOM   2487  N   GLY   189      77.535 126.763  67.781  1.00  0.00           N  
ATOM   2488  H   GLY   189      77.188 127.701  67.919  1.00  0.00           H  
ATOM   2489  CA  GLY   189      76.866 125.958  66.790  1.00  0.00           C  
ATOM   2490  HA2 GLY   189      77.115 124.898  66.820  1.00  0.00           H  
ATOM   2491  HA3 GLY   189      75.792 126.033  66.961  1.00  0.00           H  
ATOM   2492  C   GLY   189      77.197 126.341  65.348  1.00  0.00           C  
ATOM   2493  O   GLY   189      78.339 126.588  64.999  1.00  0.00           O  
ATOM   2494  N   SER   190      76.149 126.471  64.453  1.00  0.00           N  
ATOM   2495  H   SER   190      75.251 126.297  64.882  1.00  0.00           H  
ATOM   2496  CA  SER   190      76.264 126.950  63.085  1.00  0.00           C  
ATOM   2497  HA  SER   190      76.814 126.136  62.613  1.00  0.00           H  
ATOM   2498  CB  SER   190      74.977 127.016  62.341  1.00  0.00           C  
ATOM   2499  HB2 SER   190      74.300 126.207  62.618  1.00  0.00           H  
ATOM   2500  HB3 SER   190      74.383 127.834  62.748  1.00  0.00           H  
ATOM   2501  OG  SER   190      75.090 127.091  60.992  1.00  0.00           O  
ATOM   2502  HG  SER   190      75.165 126.252  60.531  1.00  0.00           H  
ATOM   2503  C   SER   190      77.116 128.272  62.967  1.00  0.00           C  
ATOM   2504  O   SER   190      76.948 129.296  63.638  1.00  0.00           O  
ATOM   2505  N   GLY   191      77.977 128.416  61.964  1.00  0.00           N  
ATOM   2506  H   GLY   191      78.504 129.278  61.968  1.00  0.00           H  
ATOM   2507  CA  GLY   191      78.304 127.495  60.879  1.00  0.00           C  
ATOM   2508  HA2 GLY   191      78.529 126.484  61.217  1.00  0.00           H  
ATOM   2509  HA3 GLY   191      77.560 127.623  60.092  1.00  0.00           H  
ATOM   2510  C   GLY   191      79.650 127.904  60.224  1.00  0.00           C  
ATOM   2511  O   GLY   191      80.382 128.772  60.725  1.00  0.00           O  
ATOM   2512  N   GLY   192      79.957 127.290  59.107  1.00  0.00           N  
ATOM   2513  H   GLY   192      79.411 126.541  58.705  1.00  0.00           H  
ATOM   2514  CA  GLY   192      81.243 127.704  58.475  1.00  0.00           C  
ATOM   2515  HA2 GLY   192      81.476 128.741  58.713  1.00  0.00           H  
ATOM   2516  HA3 GLY   192      81.937 127.050  59.004  1.00  0.00           H  
ATOM   2517  C   GLY   192      81.179 127.547  56.916  1.00  0.00           C  
ATOM   2518  O   GLY   192      80.194 127.319  56.279  1.00  0.00           O  
ATOM   2519  N   GLY   193      82.409 127.537  56.367  1.00  0.00           N  
ATOM   2520  H   GLY   193      83.185 127.718  56.987  1.00  0.00           H  
ATOM   2521  CA  GLY   193      82.765 127.484  54.864  1.00  0.00           C  
ATOM   2522  HA2 GLY   193      83.843 127.584  54.740  1.00  0.00           H  
ATOM   2523  HA3 GLY   193      82.550 126.498  54.452  1.00  0.00           H  
ATOM   2524  C   GLY   193      81.961 128.490  54.062  1.00  0.00           C  
ATOM   2525  O   GLY   193      81.625 129.582  54.571  1.00  0.00           O  
ATOM   2526  N   TYR   194      81.640 128.189  52.806  1.00  0.00           N  
ATOM   2527  H   TYR   194      81.897 127.282  52.442  1.00  0.00           H  
ATOM   2528  CA  TYR   194      80.852 129.050  51.953  1.00  0.00           C  
ATOM   2529  HA  TYR   194      81.074 130.110  52.072  1.00  0.00           H  
ATOM   2530  CB  TYR   194      81.228 128.597  50.539  1.00  0.00           C  
ATOM   2531  HB2 TYR   194      82.308 128.637  50.396  1.00  0.00           H  
ATOM   2532  HB3 TYR   194      80.861 127.573  50.482  1.00  0.00           H  
ATOM   2533  CG  TYR   194      80.690 129.432  49.431  1.00  0.00           C  
ATOM   2534  CD1 TYR   194      79.847 128.845  48.544  1.00  0.00           C  
ATOM   2535  HD1 TYR   194      79.583 127.816  48.738  1.00  0.00           H  
ATOM   2536  CE1 TYR   194      79.332 129.552  47.423  1.00  0.00           C  
ATOM   2537  HE1 TYR   194      78.682 129.106  46.686  1.00  0.00           H  
ATOM   2538  CZ  TYR   194      79.726 130.893  47.176  1.00  0.00           C  
ATOM   2539  OH  TYR   194      79.265 131.517  46.072  1.00  0.00           O  
ATOM   2540  HH  TYR   194      79.732 132.332  45.872  1.00  0.00           H  
ATOM   2541  CE2 TYR   194      80.529 131.577  48.172  1.00  0.00           C  
ATOM   2542  HE2 TYR   194      80.897 132.584  48.040  1.00  0.00           H  
ATOM   2543  CD2 TYR   194      81.014 130.835  49.282  1.00  0.00           C  
ATOM   2544  HD2 TYR   194      81.678 131.319  49.983  1.00  0.00           H  
ATOM   2545  C   TYR   194      79.336 128.925  52.004  1.00  0.00           C  
ATOM   2546  O   TYR   194      78.861 127.780  52.006  1.00  0.00           O  
ATOM   2547  N   GLY   195      78.543 129.991  52.062  1.00  0.00           N  
ATOM   2548  H   GLY   195      77.563 129.787  51.928  1.00  0.00           H  
ATOM   2549  CA  GLY   195      78.882 131.402  52.292  1.00  0.00           C  
ATOM   2550  HA2 GLY   195      78.630 131.629  53.328  1.00  0.00           H  
ATOM   2551  HA3 GLY   195      79.926 131.636  52.079  1.00  0.00           H  
ATOM   2552  C   GLY   195      78.095 132.453  51.476  1.00  0.00           C  
ATOM   2553  O   GLY   195      77.542 132.169  50.361  1.00  0.00           O  
ATOM   2554  N   ASN   196      77.973 133.705  51.930  1.00  0.00           N  
ATOM   2555  H   ASN   196      78.383 133.969  52.814  1.00  0.00           H  
ATOM   2556  CA  ASN   196      77.198 134.783  51.169  1.00  0.00           C  
ATOM   2557  HA  ASN   196      77.081 135.630  51.845  1.00  0.00           H  
ATOM   2558  CB  ASN   196      77.929 135.215  49.898  1.00  0.00           C  
ATOM   2559  HB2 ASN   196      77.906 134.446  49.126  1.00  0.00           H  
ATOM   2560  HB3 ASN   196      77.457 136.118  49.510  1.00  0.00           H  
ATOM   2561  CG  ASN   196      79.297 135.555  50.269  1.00  0.00           C  
ATOM   2562  OD1 ASN   196      80.293 135.013  49.762  1.00  0.00           O  
ATOM   2563  ND2 ASN   196      79.470 136.480  51.115  1.00  0.00           N  
ATOM   2564 HD21 ASN   196      80.385 136.674  51.497  1.00  0.00           H  
ATOM   2565 HD22 ASN   196      78.649 136.903  51.522  1.00  0.00           H  
ATOM   2566  C   ASN   196      75.691 134.335  50.942  1.00  0.00           C  
ATOM   2567  O   ASN   196      75.049 134.568  49.933  1.00  0.00           O  
ATOM   2568  N   GLN   197      75.134 133.710  51.983  1.00  0.00           N  
ATOM   2569  H   GLN   197      75.591 133.765  52.883  1.00  0.00           H  
ATOM   2570  CA  GLN   197      73.760 133.152  51.911  1.00  0.00           C  
ATOM   2571  HA  GLN   197      73.685 132.634  50.955  1.00  0.00           H  
ATOM   2572  CB  GLN   197      73.618 132.327  53.198  1.00  0.00           C  
ATOM   2573  HB2 GLN   197      73.650 132.924  54.110  1.00  0.00           H  
ATOM   2574  HB3 GLN   197      72.593 131.976  53.075  1.00  0.00           H  
ATOM   2575  CG  GLN   197      74.487 131.053  53.168  1.00  0.00           C  
ATOM   2576  HG2 GLN   197      73.917 130.297  53.707  1.00  0.00           H  
ATOM   2577  HG3 GLN   197      74.663 130.698  52.152  1.00  0.00           H  
ATOM   2578  CD  GLN   197      75.790 131.107  53.951  1.00  0.00           C  
ATOM   2579  OE1 GLN   197      76.412 132.177  54.233  1.00  0.00           O  
ATOM   2580  NE2 GLN   197      76.315 129.921  54.267  1.00  0.00           N  
ATOM   2581 HE21 GLN   197      75.946 129.068  53.872  1.00  0.00           H  
ATOM   2582 HE22 GLN   197      77.203 130.019  54.737  1.00  0.00           H  
ATOM   2583  C   GLN   197      72.651 134.227  51.858  1.00  0.00           C  
ATOM   2584  O   GLN   197      72.652 135.305  52.481  1.00  0.00           O  
ATOM   2585  N   ASP   198      71.604 133.873  51.137  1.00  0.00           N  
ATOM   2586  H   ASP   198      71.678 132.994  50.645  1.00  0.00           H  
ATOM   2587  CA  ASP   198      70.342 134.542  51.018  1.00  0.00           C  
ATOM   2588  HA  ASP   198      70.000 135.063  51.912  1.00  0.00           H  
ATOM   2589  CB  ASP   198      70.406 135.515  49.817  1.00  0.00           C  
ATOM   2590  HB2 ASP   198      71.306 136.123  49.724  1.00  0.00           H  
ATOM   2591  HB3 ASP   198      70.442 134.856  48.950  1.00  0.00           H  
ATOM   2592  CG  ASP   198      69.162 136.427  49.674  1.00  0.00           C  
ATOM   2593  OD1 ASP   198      68.423 136.571  50.610  1.00  0.00           O  
ATOM   2594  OD2 ASP   198      69.018 137.057  48.604  1.00  0.00           O  
ATOM   2595  C   ASP   198      69.247 133.467  50.823  1.00  0.00           C  
ATOM   2596  O   ASP   198      69.047 132.919  49.725  1.00  0.00           O  
ATOM   2597  N   GLN   199      68.390 133.258  51.791  1.00  0.00           N  
ATOM   2598  H   GLN   199      68.496 133.748  52.668  1.00  0.00           H  
ATOM   2599  CA  GLN   199      67.118 132.567  51.768  1.00  0.00           C  
ATOM   2600  HA  GLN   199      66.674 132.557  52.763  1.00  0.00           H  
ATOM   2601  CB  GLN   199      66.093 133.223  50.813  1.00  0.00           C  
ATOM   2602  HB2 GLN   199      66.515 133.319  49.812  1.00  0.00           H  
ATOM   2603  HB3 GLN   199      65.285 132.492  50.792  1.00  0.00           H  
ATOM   2604  CG  GLN   199      65.446 134.635  51.038  1.00  0.00           C  
ATOM   2605  HG2 GLN   199      66.189 135.433  51.025  1.00  0.00           H  
ATOM   2606  HG3 GLN   199      64.730 134.815  50.236  1.00  0.00           H  
ATOM   2607  CD  GLN   199      64.857 134.765  52.388  1.00  0.00           C  
ATOM   2608  OE1 GLN   199      64.552 133.723  53.028  1.00  0.00           O  
ATOM   2609  NE2 GLN   199      64.821 135.974  52.959  1.00  0.00           N  
ATOM   2610 HE21 GLN   199      65.362 136.673  52.471  1.00  0.00           H  
ATOM   2611 HE22 GLN   199      64.505 135.981  53.918  1.00  0.00           H  
ATOM   2612  C   GLN   199      67.380 131.033  51.390  1.00  0.00           C  
ATOM   2613  O   GLN   199      66.829 130.488  50.413  1.00  0.00           O  
ATOM   2614  N   SER   200      68.276 130.342  52.135  1.00  0.00           N  
ATOM   2615  H   SER   200      68.430 129.408  51.783  1.00  0.00           H  
ATOM   2616  CA  SER   200      68.746 130.595  53.497  1.00  0.00           C  
ATOM   2617  HA  SER   200      68.892 131.657  53.696  1.00  0.00           H  
ATOM   2618  CB  SER   200      67.736 130.073  54.559  1.00  0.00           C  
ATOM   2619  HB2 SER   200      67.541 129.002  54.510  1.00  0.00           H  
ATOM   2620  HB3 SER   200      68.083 130.286  55.571  1.00  0.00           H  
ATOM   2621  OG  SER   200      66.508 130.698  54.337  1.00  0.00           O  
ATOM   2622  HG  SER   200      65.984 130.081  53.821  1.00  0.00           H  
ATOM   2623  C   SER   200      70.010 129.868  53.885  1.00  0.00           C  
ATOM   2624  O   SER   200      70.485 129.084  53.046  1.00  0.00           O  
ATOM   2625  N   GLY   201      70.566 130.264  55.023  1.00  0.00           N  
ATOM   2626  H   GLY   201      70.104 130.950  55.602  1.00  0.00           H  
ATOM   2627  CA  GLY   201      71.650 129.579  55.724  1.00  0.00           C  
ATOM   2628  HA2 GLY   201      71.154 128.933  56.448  1.00  0.00           H  
ATOM   2629  HA3 GLY   201      72.336 128.952  55.154  1.00  0.00           H  
ATOM   2630  C   GLY   201      72.435 130.636  56.480  1.00  0.00           C  
ATOM   2631  O   GLY   201      71.966 131.757  56.708  1.00  0.00           O  
ATOM   2632  N   GLY   202      73.572 130.328  57.010  1.00  0.00           N  
ATOM   2633  H   GLY   202      74.094 131.007  57.546  1.00  0.00           H  
ATOM   2634  CA  GLY   202      74.209 128.980  57.003  1.00  0.00           C  
ATOM   2635  HA2 GLY   202      74.111 128.587  55.991  1.00  0.00           H  
ATOM   2636  HA3 GLY   202      75.245 129.061  57.332  1.00  0.00           H  
ATOM   2637  C   GLY   202      73.507 128.025  57.885  1.00  0.00           C  
ATOM   2638  O   GLY   202      72.694 128.455  58.606  1.00  0.00           O  
ATOM   2639  N   GLY   203      73.691 126.747  57.817  1.00  0.00           N  
ATOM   2640  H   GLY   203      73.141 126.180  58.446  1.00  0.00           H  
ATOM   2641  CA  GLY   203      74.656 126.041  56.871  1.00  0.00           C  
ATOM   2642  HA2 GLY   203      75.621 126.532  56.991  1.00  0.00           H  
ATOM   2643  HA3 GLY   203      74.667 125.008  57.218  1.00  0.00           H  
ATOM   2644  C   GLY   203      74.317 126.054  55.405  1.00  0.00           C  
ATOM   2645  O   GLY   203      73.268 126.586  54.952  1.00  0.00           O  
ATOM   2646  N   GLY   204      75.134 125.469  54.584  1.00  0.00           N  
ATOM   2647  H   GLY   204      75.931 125.025  55.016  1.00  0.00           H  
ATOM   2648  CA  GLY   204      75.011 125.339  53.110  1.00  0.00           C  
ATOM   2649  HA2 GLY   204      75.757 124.630  52.750  1.00  0.00           H  
ATOM   2650  HA3 GLY   204      74.006 125.068  52.789  1.00  0.00           H  
ATOM   2651  C   GLY   204      75.350 126.758  52.427  1.00  0.00           C  
ATOM   2652  O   GLY   204      75.134 127.851  52.986  1.00  0.00           O  
ATOM   2653  N   SER   205      75.779 126.797  51.147  1.00  0.00           N  
ATOM   2654  H   SER   205      75.931 127.739  50.816  1.00  0.00           H  
ATOM   2655  CA  SER   205      75.792 125.708  50.179  1.00  0.00           C  
ATOM   2656  HA  SER   205      74.858 125.150  50.241  1.00  0.00           H  
ATOM   2657  CB  SER   205      75.802 126.206  48.736  1.00  0.00           C  
ATOM   2658  HB2 SER   205      75.721 125.318  48.109  1.00  0.00           H  
ATOM   2659  HB3 SER   205      74.908 126.810  48.574  1.00  0.00           H  
ATOM   2660  OG  SER   205      76.973 126.943  48.491  1.00  0.00           O  
ATOM   2661  HG  SER   205      76.893 127.794  48.929  1.00  0.00           H  
ATOM   2662  C   SER   205      76.985 124.719  50.380  1.00  0.00           C  
ATOM   2663  O   SER   205      77.099 123.705  49.774  1.00  0.00           O  
ATOM   2664  N   GLY   206      77.937 125.004  51.245  1.00  0.00           N  
ATOM   2665  H   GLY   206      77.919 125.970  51.539  1.00  0.00           H  
ATOM   2666  CA  GLY   206      79.107 124.262  51.791  1.00  0.00           C  
ATOM   2667  HA2 GLY   206      79.544 124.798  52.634  1.00  0.00           H  
ATOM   2668  HA3 GLY   206      78.797 123.257  52.079  1.00  0.00           H  
ATOM   2669  C   GLY   206      80.185 124.012  50.631  1.00  0.00           C  
ATOM   2670  O   GLY   206      80.130 124.531  49.499  1.00  0.00           O  
ATOM   2671  N   GLY   207      81.113 123.117  50.887  1.00  0.00           N  
ATOM   2672  H   GLY   207      81.833 122.999  50.188  1.00  0.00           H  
ATOM   2673  CA  GLY   207      81.276 122.204  51.988  1.00  0.00           C  
ATOM   2674  HA2 GLY   207      80.328 121.723  52.226  1.00  0.00           H  
ATOM   2675  HA3 GLY   207      81.931 121.395  51.663  1.00  0.00           H  
ATOM   2676  C   GLY   207      81.806 122.872  53.305  1.00  0.00           C  
ATOM   2677  O   GLY   207      82.352 123.976  53.349  1.00  0.00           O  
ATOM   2678  N   TYR   208      81.764 122.071  54.352  1.00  0.00           N  
ATOM   2679  H   TYR   208      81.527 121.097  54.232  1.00  0.00           H  
ATOM   2680  CA  TYR   208      82.219 122.480  55.699  1.00  0.00           C  
ATOM   2681  HA  TYR   208      83.282 122.713  55.646  1.00  0.00           H  
ATOM   2682  CB  TYR   208      81.360 123.678  56.333  1.00  0.00           C  
ATOM   2683  HB2 TYR   208      81.947 124.571  56.119  1.00  0.00           H  
ATOM   2684  HB3 TYR   208      80.452 123.722  55.732  1.00  0.00           H  
ATOM   2685  CG  TYR   208      81.046 123.694  57.850  1.00  0.00           C  
ATOM   2686  CD1 TYR   208      79.831 123.182  58.248  1.00  0.00           C  
ATOM   2687  HD1 TYR   208      79.072 122.773  57.599  1.00  0.00           H  
ATOM   2688  CE1 TYR   208      79.438 123.210  59.588  1.00  0.00           C  
ATOM   2689  HE1 TYR   208      78.470 122.779  59.796  1.00  0.00           H  
ATOM   2690  CZ  TYR   208      80.403 123.690  60.489  1.00  0.00           C  
ATOM   2691  OH  TYR   208      79.999 123.816  61.831  1.00  0.00           O  
ATOM   2692  HH  TYR   208      79.076 123.643  62.030  1.00  0.00           H  
ATOM   2693  CE2 TYR   208      81.618 124.203  60.139  1.00  0.00           C  
ATOM   2694  HE2 TYR   208      82.218 124.677  60.901  1.00  0.00           H  
ATOM   2695  CD2 TYR   208      81.934 124.246  58.790  1.00  0.00           C  
ATOM   2696  HD2 TYR   208      82.881 124.627  58.438  1.00  0.00           H  
ATOM   2697  C   TYR   208      82.038 121.251  56.620  1.00  0.00           C  
ATOM   2698  O   TYR   208      81.034 120.536  56.431  1.00  0.00           O  
ATOM   2699  N   GLY   209      82.957 121.020  57.587  1.00  0.00           N  
ATOM   2700  H   GLY   209      83.767 121.623  57.637  1.00  0.00           H  
ATOM   2701  CA  GLY   209      82.699 120.107  58.702  1.00  0.00           C  
ATOM   2702  HA2 GLY   209      81.683 120.117  59.096  1.00  0.00           H  
ATOM   2703  HA3 GLY   209      82.898 119.107  58.316  1.00  0.00           H  
ATOM   2704  C   GLY   209      83.685 120.414  59.863  1.00  0.00           C  
ATOM   2705  O   GLY   209      84.238 121.526  59.946  1.00  0.00           O  
ATOM   2706  N   GLN   210      83.969 119.483  60.764  1.00  0.00           N  
ATOM   2707  H   GLN   210      84.833 119.631  61.266  1.00  0.00           H  
ATOM   2708  CA  GLN   210      83.368 118.149  61.020  1.00  0.00           C  
ATOM   2709  HA  GLN   210      83.794 117.741  61.937  1.00  0.00           H  
ATOM   2710  CB  GLN   210      81.852 118.222  61.165  1.00  0.00           C  
ATOM   2711  HB2 GLN   210      81.294 118.510  60.274  1.00  0.00           H  
ATOM   2712  HB3 GLN   210      81.507 117.238  61.482  1.00  0.00           H  
ATOM   2713  CG  GLN   210      81.538 119.171  62.357  1.00  0.00           C  
ATOM   2714  HG2 GLN   210      82.079 118.857  63.250  1.00  0.00           H  
ATOM   2715  HG3 GLN   210      81.836 120.201  62.159  1.00  0.00           H  
ATOM   2716  CD  GLN   210      80.035 119.100  62.533  1.00  0.00           C  
ATOM   2717  OE1 GLN   210      79.317 119.433  61.631  1.00  0.00           O  
ATOM   2718  NE2 GLN   210      79.594 118.655  63.642  1.00  0.00           N  
ATOM   2719 HE21 GLN   210      78.614 118.415  63.686  1.00  0.00           H  
ATOM   2720 HE22 GLN   210      80.197 118.538  64.443  1.00  0.00           H  
ATOM   2721  C   GLN   210      83.832 117.064  60.013  1.00  0.00           C  
ATOM   2722  O   GLN   210      83.247 115.997  59.889  1.00  0.00           O  
ATOM   2723  N   GLN   211      85.054 117.312  59.373  1.00  0.00           N  
ATOM   2724  H   GLN   211      85.504 118.202  59.533  1.00  0.00           H  
ATOM   2725  CA  GLN   211      85.679 116.429  58.484  1.00  0.00           C  
ATOM   2726  HA  GLN   211      84.936 116.219  57.715  1.00  0.00           H  
ATOM   2727  CB  GLN   211      86.886 117.131  57.771  1.00  0.00           C  
ATOM   2728  HB2 GLN   211      87.674 117.322  58.498  1.00  0.00           H  
ATOM   2729  HB3 GLN   211      87.303 116.430  57.048  1.00  0.00           H  
ATOM   2730  CG  GLN   211      86.573 118.371  56.949  1.00  0.00           C  
ATOM   2731  HG2 GLN   211      87.258 118.512  56.113  1.00  0.00           H  
ATOM   2732  HG3 GLN   211      85.597 118.097  56.550  1.00  0.00           H  
ATOM   2733  CD  GLN   211      86.479 119.729  57.643  1.00  0.00           C  
ATOM   2734  OE1 GLN   211      86.601 119.762  58.850  1.00  0.00           O  
ATOM   2735  NE2 GLN   211      86.024 120.788  56.959  1.00  0.00           N  
ATOM   2736 HE21 GLN   211      85.931 120.747  55.955  1.00  0.00           H  
ATOM   2737 HE22 GLN   211      85.968 121.667  57.454  1.00  0.00           H  
ATOM   2738  C   GLN   211      86.229 115.156  59.071  1.00  0.00           C  
ATOM   2739  O   GLN   211      86.057 114.101  58.458  1.00  0.00           O  
ATOM   2740  N   ASP   212      86.921 115.134  60.176  1.00  0.00           N  
ATOM   2741  H   ASP   212      87.214 116.030  60.536  1.00  0.00           H  
ATOM   2742  CA  ASP   212      87.459 113.954  60.776  1.00  0.00           C  
ATOM   2743  HA  ASP   212      87.960 113.415  59.972  1.00  0.00           H  
ATOM   2744  CB  ASP   212      88.547 114.262  61.810  1.00  0.00           C  
ATOM   2745  HB2 ASP   212      88.145 114.812  62.662  1.00  0.00           H  
ATOM   2746  HB3 ASP   212      89.004 113.355  62.205  1.00  0.00           H  
ATOM   2747  CG  ASP   212      89.663 115.043  61.240  1.00  0.00           C  
ATOM   2748  OD1 ASP   212      90.396 114.569  60.317  1.00  0.00           O  
ATOM   2749  OD2 ASP   212      89.992 116.083  61.823  1.00  0.00           O  
ATOM   2750  C   ASP   212      86.410 113.035  61.401  1.00  0.00           C  
ATOM   2751  O   ASP   212      86.588 111.821  61.476  1.00  0.00           O  
ATOM   2752  N   ARG   213      85.276 113.658  61.812  1.00  0.00           N  
ATOM   2753  H   ARG   213      85.144 114.655  61.717  1.00  0.00           H  
ATOM   2754  CA  ARG   213      84.084 112.960  62.389  1.00  0.00           C  
ATOM   2755  HA  ARG   213      84.281 111.907  62.189  1.00  0.00           H  
ATOM   2756  CB  ARG   213      83.915 113.052  63.928  1.00  0.00           C  
ATOM   2757  HB2 ARG   213      83.862 114.106  64.201  1.00  0.00           H  
ATOM   2758  HB3 ARG   213      82.936 112.691  64.241  1.00  0.00           H  
ATOM   2759  CG  ARG   213      85.072 112.438  64.719  1.00  0.00           C  
ATOM   2760  HG2 ARG   213      85.171 111.373  64.505  1.00  0.00           H  
ATOM   2761  HG3 ARG   213      86.051 112.872  64.521  1.00  0.00           H  
ATOM   2762  CD  ARG   213      85.014 112.410  66.270  1.00  0.00           C  
ATOM   2763  HD2 ARG   213      84.140 111.898  66.672  1.00  0.00           H  
ATOM   2764  HD3 ARG   213      85.856 111.873  66.706  1.00  0.00           H  
ATOM   2765  NE  ARG   213      85.027 113.753  66.811  1.00  0.00           N  
ATOM   2766  HE  ARG   213      84.369 114.347  66.329  1.00  0.00           H  
ATOM   2767  CZ  ARG   213      85.686 114.126  67.886  1.00  0.00           C  
ATOM   2768  NH1 ARG   213      86.322 113.387  68.768  1.00  0.00           N  
ATOM   2769 HH11 ARG   213      86.687 113.901  69.556  1.00  0.00           H  
ATOM   2770 HH12 ARG   213      86.472 112.388  68.741  1.00  0.00           H  
ATOM   2771  NH2 ARG   213      85.587 115.425  68.258  1.00  0.00           N  
ATOM   2772 HH21 ARG   213      85.734 115.562  69.248  1.00  0.00           H  
ATOM   2773 HH22 ARG   213      85.027 116.036  67.681  1.00  0.00           H  
ATOM   2774  C   ARG   213      82.752 113.385  61.717  1.00  0.00           C  
ATOM   2775  O   ARG   213      81.905 114.070  62.312  1.00  0.00           O  
ATOM   2776  N   GLY   214      82.581 113.133  60.417  1.00  0.00           N  
ATOM   2777  H   GLY   214      81.694 113.328  59.975  1.00  0.00           H  
ATOM   2778  CA  GLY   214      83.526 112.448  59.591  1.00  0.00           C  
ATOM   2779  HA2 GLY   214      83.317 112.575  58.529  1.00  0.00           H  
ATOM   2780  HA3 GLY   214      84.552 112.761  59.782  1.00  0.00           H  
ATOM   2781  C   GLY   214      83.448 110.912  59.798  1.00  0.00           C  
ATOM   2782  O   GLY   214      82.644 110.446  60.568  1.00  0.00           O  
ATOM   2783  OXT GLY   214      84.216 110.248  59.089  1.00  0.00           O  
TER    2784      GLY   214 
END   
