# Supplementary material for: Visualization of oligomerization, clustering, and density transition of intrinsically disordered proteins
Source: Natl Sci Rev. 2026 Feb 14;13(7):nwag107. doi: 10.1093/nsr/nwag107 (PMC13114874; doi:10.1093/nsr/nwag107)
Supplement: nwag107_Supplemental_Files [file nwag107_supplemental_files.zip › SI-MD-Structures/MD-Sturctures/frame263.pdb]

CRYST1  135.017  149.171  136.779  90.00  90.00  90.00               1
ATOM      1  N   MET     1      37.299 108.066 101.004  1.00  0.00           N  
ATOM      2  H1  MET     1      37.375 109.008 100.649  1.00  0.00           H  
ATOM      3  H2  MET     1      36.317 107.835 100.966  1.00  0.00           H  
ATOM      4  H3  MET     1      37.603 108.078 101.967  1.00  0.00           H  
ATOM      5  CA  MET     1      38.167 107.200 100.180  1.00  0.00           C  
ATOM      6  HA  MET     1      39.206 107.426 100.418  1.00  0.00           H  
ATOM      7  CB  MET     1      37.947 105.664 100.481  1.00  0.00           C  
ATOM      8  HB2 MET     1      36.890 105.495 100.271  1.00  0.00           H  
ATOM      9  HB3 MET     1      38.498 105.087  99.739  1.00  0.00           H  
ATOM     10  CG  MET     1      38.302 105.210 101.862  1.00  0.00           C  
ATOM     11  HG2 MET     1      38.541 104.147 101.906  1.00  0.00           H  
ATOM     12  HG3 MET     1      39.264 105.685 102.054  1.00  0.00           H  
ATOM     13  SD  MET     1      37.043 105.673 103.137  1.00  0.00           S  
ATOM     14  CE  MET     1      36.244 104.059 103.361  1.00  0.00           C  
ATOM     15  HE1 MET     1      36.628 103.511 104.221  1.00  0.00           H  
ATOM     16  HE2 MET     1      35.202 104.149 103.666  1.00  0.00           H  
ATOM     17  HE3 MET     1      36.219 103.429 102.472  1.00  0.00           H  
ATOM     18  C   MET     1      37.952 107.385  98.661  1.00  0.00           C  
ATOM     19  O   MET     1      36.839 107.373  98.287  1.00  0.00           O  
ATOM     20  N   ALA     2      38.943 107.668  97.812  1.00  0.00           N  
ATOM     21  H   ALA     2      38.626 107.664  96.853  1.00  0.00           H  
ATOM     22  CA  ALA     2      40.349 107.916  97.963  1.00  0.00           C  
ATOM     23  HA  ALA     2      40.757 108.182  96.988  1.00  0.00           H  
ATOM     24  CB  ALA     2      40.483 109.236  98.855  1.00  0.00           C  
ATOM     25  HB1 ALA     2      41.535 109.518  98.792  1.00  0.00           H  
ATOM     26  HB2 ALA     2      39.978 110.041  98.322  1.00  0.00           H  
ATOM     27  HB3 ALA     2      40.015 109.275  99.838  1.00  0.00           H  
ATOM     28  C   ALA     2      41.237 106.702  98.454  1.00  0.00           C  
ATOM     29  O   ALA     2      41.241 106.412  99.637  1.00  0.00           O  
ATOM     30  N   SER     3      41.716 105.828  97.559  1.00  0.00           N  
ATOM     31  H   SER     3      42.167 105.060  98.036  1.00  0.00           H  
ATOM     32  CA  SER     3      41.675 105.828  96.068  1.00  0.00           C  
ATOM     33  HA  SER     3      40.708 106.215  95.745  1.00  0.00           H  
ATOM     34  CB  SER     3      42.746 106.779  95.458  1.00  0.00           C  
ATOM     35  HB2 SER     3      42.718 106.803  94.368  1.00  0.00           H  
ATOM     36  HB3 SER     3      42.700 107.794  95.852  1.00  0.00           H  
ATOM     37  OG  SER     3      44.085 106.328  95.720  1.00  0.00           O  
ATOM     38  HG  SER     3      44.265 105.739  94.984  1.00  0.00           H  
ATOM     39  C   SER     3      41.784 104.359  95.601  1.00  0.00           C  
ATOM     40  O   SER     3      42.266 103.508  96.360  1.00  0.00           O  
ATOM     41  N   ASN     4      41.450 103.979  94.368  1.00  0.00           N  
ATOM     42  H   ASN     4      40.956 104.616  93.760  1.00  0.00           H  
ATOM     43  CA  ASN     4      41.390 102.629  93.890  1.00  0.00           C  
ATOM     44  HA  ASN     4      40.753 102.080  94.583  1.00  0.00           H  
ATOM     45  CB  ASN     4      40.611 102.796  92.548  1.00  0.00           C  
ATOM     46  HB2 ASN     4      41.055 103.614  91.981  1.00  0.00           H  
ATOM     47  HB3 ASN     4      40.723 101.896  91.944  1.00  0.00           H  
ATOM     48  CG  ASN     4      39.139 103.000  92.753  1.00  0.00           C  
ATOM     49  OD1 ASN     4      38.381 102.079  92.938  1.00  0.00           O  
ATOM     50  ND2 ASN     4      38.559 104.149  92.922  1.00  0.00           N  
ATOM     51 HD21 ASN     4      37.574 104.148  93.145  1.00  0.00           H  
ATOM     52 HD22 ASN     4      39.048 105.026  93.028  1.00  0.00           H  
ATOM     53  C   ASN     4      42.754 101.923  93.748  1.00  0.00           C  
ATOM     54  O   ASN     4      43.837 102.624  93.634  1.00  0.00           O  
ATOM     55  N   ASP     5      42.861 100.646  93.664  1.00  0.00           N  
ATOM     56  H   ASP     5      43.822 100.345  93.585  1.00  0.00           H  
ATOM     57  CA  ASP     5      41.706  99.666  93.930  1.00  0.00           C  
ATOM     58  HA  ASP     5      40.809 100.026  93.426  1.00  0.00           H  
ATOM     59  CB  ASP     5      41.927  98.273  93.389  1.00  0.00           C  
ATOM     60  HB2 ASP     5      42.628  97.681  93.978  1.00  0.00           H  
ATOM     61  HB3 ASP     5      40.986  97.727  93.443  1.00  0.00           H  
ATOM     62  CG  ASP     5      42.326  98.265  91.898  1.00  0.00           C  
ATOM     63  OD1 ASP     5      43.537  98.455  91.622  1.00  0.00           O  
ATOM     64  OD2 ASP     5      41.416  98.064  91.037  1.00  0.00           O  
ATOM     65  C   ASP     5      41.398  99.540  95.398  1.00  0.00           C  
ATOM     66  O   ASP     5      42.326  99.622  96.167  1.00  0.00           O  
ATOM     67  N   TYR     6      40.168  99.062  95.774  1.00  0.00           N  
ATOM     68  H   TYR     6      39.468  99.051  95.045  1.00  0.00           H  
ATOM     69  CA  TYR     6      39.798  98.707  97.139  1.00  0.00           C  
ATOM     70  HA  TYR     6      40.505  99.062  97.889  1.00  0.00           H  
ATOM     71  CB  TYR     6      38.480  99.385  97.587  1.00  0.00           C  
ATOM     72  HB2 TYR     6      37.700  98.948  96.964  1.00  0.00           H  
ATOM     73  HB3 TYR     6      38.239  99.138  98.621  1.00  0.00           H  
ATOM     74  CG  TYR     6      38.448 100.854  97.396  1.00  0.00           C  
ATOM     75  CD1 TYR     6      37.674 101.372  96.369  1.00  0.00           C  
ATOM     76  HD1 TYR     6      37.089 100.696  95.763  1.00  0.00           H  
ATOM     77  CE1 TYR     6      37.671 102.752  96.059  1.00  0.00           C  
ATOM     78  HE1 TYR     6      37.071 103.176  95.268  1.00  0.00           H  
ATOM     79  CZ  TYR     6      38.476 103.681  96.808  1.00  0.00           C  
ATOM     80  OH  TYR     6      38.459 105.003  96.488  1.00  0.00           O  
ATOM     81  HH  TYR     6      37.597 105.148  96.091  1.00  0.00           H  
ATOM     82  CE2 TYR     6      39.317 103.185  97.786  1.00  0.00           C  
ATOM     83  HE2 TYR     6      40.084 103.762  98.282  1.00  0.00           H  
ATOM     84  CD2 TYR     6      39.301 101.790  98.076  1.00  0.00           C  
ATOM     85  HD2 TYR     6      40.034 101.249  98.656  1.00  0.00           H  
ATOM     86  C   TYR     6      39.781  97.196  97.324  1.00  0.00           C  
ATOM     87  O   TYR     6      39.358  96.726  98.321  1.00  0.00           O  
ATOM     88  N   THR     7      40.081  96.451  96.305  1.00  0.00           N  
ATOM     89  H   THR     7      40.546  96.988  95.587  1.00  0.00           H  
ATOM     90  CA  THR     7      39.659  95.069  95.977  1.00  0.00           C  
ATOM     91  HA  THR     7      39.670  94.534  96.927  1.00  0.00           H  
ATOM     92  CB  THR     7      38.203  95.142  95.510  1.00  0.00           C  
ATOM     93  HB  THR     7      37.556  95.756  96.136  1.00  0.00           H  
ATOM     94  CG2 THR     7      38.026  95.508  94.061  1.00  0.00           C  
ATOM     95 HG21 THR     7      38.255  94.657  93.420  1.00  0.00           H  
ATOM     96 HG22 THR     7      36.980  95.792  93.949  1.00  0.00           H  
ATOM     97 HG23 THR     7      38.680  96.358  93.870  1.00  0.00           H  
ATOM     98  OG1 THR     7      37.605  93.871  95.698  1.00  0.00           O  
ATOM     99  HG1 THR     7      37.561  93.827  96.656  1.00  0.00           H  
ATOM    100  C   THR     7      40.509  94.323  94.906  1.00  0.00           C  
ATOM    101  O   THR     7      41.214  94.925  94.112  1.00  0.00           O  
ATOM    102  N   GLN     8      40.350  93.033  94.860  1.00  0.00           N  
ATOM    103  H   GLN     8      39.628  92.619  95.432  1.00  0.00           H  
ATOM    104  CA  GLN     8      40.889  92.169  93.772  1.00  0.00           C  
ATOM    105  HA  GLN     8      41.922  92.097  94.112  1.00  0.00           H  
ATOM    106  CB  GLN     8      40.470  90.732  94.036  1.00  0.00           C  
ATOM    107  HB2 GLN     8      41.090  90.115  93.385  1.00  0.00           H  
ATOM    108  HB3 GLN     8      40.649  90.643  95.108  1.00  0.00           H  
ATOM    109  CG  GLN     8      38.965  90.535  93.972  1.00  0.00           C  
ATOM    110  HG2 GLN     8      38.463  91.234  94.641  1.00  0.00           H  
ATOM    111  HG3 GLN     8      38.667  90.777  92.952  1.00  0.00           H  
ATOM    112  CD  GLN     8      38.530  89.100  94.201  1.00  0.00           C  
ATOM    113  OE1 GLN     8      39.371  88.218  94.547  1.00  0.00           O  
ATOM    114  NE2 GLN     8      37.246  88.792  94.129  1.00  0.00           N  
ATOM    115 HE21 GLN     8      36.614  89.512  93.807  1.00  0.00           H  
ATOM    116 HE22 GLN     8      37.022  87.807  94.113  1.00  0.00           H  
ATOM    117  C   GLN     8      40.770  92.569  92.275  1.00  0.00           C  
ATOM    118  O   GLN     8      39.681  92.884  91.746  1.00  0.00           O  
ATOM    119  N   GLN     9      41.840  92.436  91.489  1.00  0.00           N  
ATOM    120  H   GLN     9      41.637  92.720  90.541  1.00  0.00           H  
ATOM    121  CA  GLN     9      43.349  92.335  91.767  1.00  0.00           C  
ATOM    122  HA  GLN     9      43.745  92.574  90.780  1.00  0.00           H  
ATOM    123  CB  GLN     9      43.858  93.600  92.509  1.00  0.00           C  
ATOM    124  HB2 GLN     9      43.281  93.550  93.433  1.00  0.00           H  
ATOM    125  HB3 GLN     9      44.887  93.485  92.850  1.00  0.00           H  
ATOM    126  CG  GLN     9      43.728  94.898  91.711  1.00  0.00           C  
ATOM    127  HG2 GLN     9      42.700  94.990  91.360  1.00  0.00           H  
ATOM    128  HG3 GLN     9      43.728  95.730  92.415  1.00  0.00           H  
ATOM    129  CD  GLN     9      44.690  95.197  90.565  1.00  0.00           C  
ATOM    130  OE1 GLN     9      45.316  94.330  89.999  1.00  0.00           O  
ATOM    131  NE2 GLN     9      44.962  96.463  90.318  1.00  0.00           N  
ATOM    132 HE21 GLN     9      44.439  97.139  90.856  1.00  0.00           H  
ATOM    133 HE22 GLN     9      45.616  96.747  89.603  1.00  0.00           H  
ATOM    134  C   GLN     9      43.871  90.961  92.312  1.00  0.00           C  
ATOM    135  O   GLN     9      44.520  90.959  93.321  1.00  0.00           O  
ATOM    136  N   ALA    10      43.601  89.798  91.665  1.00  0.00           N  
ATOM    137  H   ALA    10      43.900  88.978  92.173  1.00  0.00           H  
ATOM    138  CA  ALA    10      42.532  89.545  90.688  1.00  0.00           C  
ATOM    139  HA  ALA    10      41.655  90.159  90.891  1.00  0.00           H  
ATOM    140  CB  ALA    10      43.126  89.911  89.335  1.00  0.00           C  
ATOM    141  HB1 ALA    10      42.431  90.002  88.501  1.00  0.00           H  
ATOM    142  HB2 ALA    10      43.713  90.829  89.308  1.00  0.00           H  
ATOM    143  HB3 ALA    10      43.818  89.113  89.066  1.00  0.00           H  
ATOM    144  C   ALA    10      42.065  88.064  90.633  1.00  0.00           C  
ATOM    145  O   ALA    10      42.788  87.169  91.074  1.00  0.00           O  
ATOM    146  N   THR    11      40.855  87.744  90.190  1.00  0.00           N  
ATOM    147  H   THR    11      40.221  88.491  89.947  1.00  0.00           H  
ATOM    148  CA  THR    11      40.369  86.390  89.927  1.00  0.00           C  
ATOM    149  HA  THR    11      41.277  85.898  89.577  1.00  0.00           H  
ATOM    150  CB  THR    11      39.895  85.715  91.193  1.00  0.00           C  
ATOM    151  HB  THR    11      40.692  86.011  91.875  1.00  0.00           H  
ATOM    152  CG2 THR    11      38.576  86.221  91.833  1.00  0.00           C  
ATOM    153 HG21 THR    11      38.661  86.243  92.920  1.00  0.00           H  
ATOM    154 HG22 THR    11      38.379  87.214  91.429  1.00  0.00           H  
ATOM    155 HG23 THR    11      37.778  85.531  91.558  1.00  0.00           H  
ATOM    156  OG1 THR    11      39.824  84.331  91.119  1.00  0.00           O  
ATOM    157  HG1 THR    11      40.664  83.929  90.889  1.00  0.00           H  
ATOM    158  C   THR    11      39.378  86.229  88.844  1.00  0.00           C  
ATOM    159  O   THR    11      38.213  86.616  88.953  1.00  0.00           O  
ATOM    160  N   GLN    12      39.751  85.619  87.723  1.00  0.00           N  
ATOM    161  H   GLN    12      39.006  85.642  87.040  1.00  0.00           H  
ATOM    162  CA  GLN    12      41.060  85.003  87.336  1.00  0.00           C  
ATOM    163  HA  GLN    12      41.215  84.183  88.037  1.00  0.00           H  
ATOM    164  CB  GLN    12      40.907  84.386  85.962  1.00  0.00           C  
ATOM    165  HB2 GLN    12      41.815  83.821  85.751  1.00  0.00           H  
ATOM    166  HB3 GLN    12      40.095  83.660  86.013  1.00  0.00           H  
ATOM    167  CG  GLN    12      40.481  85.483  84.948  1.00  0.00           C  
ATOM    168  HG2 GLN    12      39.520  85.912  85.231  1.00  0.00           H  
ATOM    169  HG3 GLN    12      41.139  86.346  85.046  1.00  0.00           H  
ATOM    170  CD  GLN    12      40.258  84.998  83.559  1.00  0.00           C  
ATOM    171  OE1 GLN    12      39.144  84.772  83.052  1.00  0.00           O  
ATOM    172  NE2 GLN    12      41.312  84.838  82.797  1.00  0.00           N  
ATOM    173 HE21 GLN    12      41.065  84.368  81.938  1.00  0.00           H  
ATOM    174 HE22 GLN    12      42.249  85.034  83.118  1.00  0.00           H  
ATOM    175  C   GLN    12      42.316  85.948  87.410  1.00  0.00           C  
ATOM    176  O   GLN    12      42.151  87.081  87.144  1.00  0.00           O  
ATOM    177  N   SER    13      43.386  85.467  88.008  1.00  0.00           N  
ATOM    178  H   SER    13      43.236  84.489  88.208  1.00  0.00           H  
ATOM    179  CA  SER    13      44.696  86.135  88.320  1.00  0.00           C  
ATOM    180  HA  SER    13      44.503  86.892  89.081  1.00  0.00           H  
ATOM    181  CB  SER    13      45.619  85.109  89.120  1.00  0.00           C  
ATOM    182  HB2 SER    13      46.539  85.525  89.530  1.00  0.00           H  
ATOM    183  HB3 SER    13      45.157  84.648  89.992  1.00  0.00           H  
ATOM    184  OG  SER    13      45.854  83.948  88.381  1.00  0.00           O  
ATOM    185  HG  SER    13      45.478  83.221  88.883  1.00  0.00           H  
ATOM    186  C   SER    13      45.376  86.763  87.105  1.00  0.00           C  
ATOM    187  O   SER    13      45.309  86.283  85.971  1.00  0.00           O  
ATOM    188  N   TYR    14      45.988  87.943  87.260  1.00  0.00           N  
ATOM    189  H   TYR    14      46.031  88.334  88.190  1.00  0.00           H  
ATOM    190  CA  TYR    14      46.653  88.756  86.242  1.00  0.00           C  
ATOM    191  HA  TYR    14      46.002  88.744  85.368  1.00  0.00           H  
ATOM    192  CB  TYR    14      46.849  90.272  86.665  1.00  0.00           C  
ATOM    193  HB2 TYR    14      46.041  90.566  87.336  1.00  0.00           H  
ATOM    194  HB3 TYR    14      47.757  90.368  87.260  1.00  0.00           H  
ATOM    195  CG  TYR    14      46.925  91.267  85.525  1.00  0.00           C  
ATOM    196  CD1 TYR    14      45.749  91.856  85.157  1.00  0.00           C  
ATOM    197  HD1 TYR    14      44.912  91.827  85.839  1.00  0.00           H  
ATOM    198  CE1 TYR    14      45.726  92.743  84.050  1.00  0.00           C  
ATOM    199  HE1 TYR    14      44.867  93.381  83.909  1.00  0.00           H  
ATOM    200  CZ  TYR    14      46.867  92.795  83.238  1.00  0.00           C  
ATOM    201  OH  TYR    14      46.832  93.538  82.117  1.00  0.00           O  
ATOM    202  HH  TYR    14      47.626  94.075  82.182  1.00  0.00           H  
ATOM    203  CE2 TYR    14      48.050  92.109  83.615  1.00  0.00           C  
ATOM    204  HE2 TYR    14      48.913  92.228  82.977  1.00  0.00           H  
ATOM    205  CD2 TYR    14      48.115  91.427  84.782  1.00  0.00           C  
ATOM    206  HD2 TYR    14      49.086  91.043  85.057  1.00  0.00           H  
ATOM    207  C   TYR    14      47.987  88.146  85.782  1.00  0.00           C  
ATOM    208  O   TYR    14      48.837  87.765  86.586  1.00  0.00           O  
ATOM    209  N   GLY    15      48.267  87.914  84.489  1.00  0.00           N  
ATOM    210  H   GLY    15      49.187  87.566  84.262  1.00  0.00           H  
ATOM    211  CA  GLY    15      47.392  88.052  83.322  1.00  0.00           C  
ATOM    212  HA2 GLY    15      46.503  87.484  83.597  1.00  0.00           H  
ATOM    213  HA3 GLY    15      47.261  89.127  83.200  1.00  0.00           H  
ATOM    214  C   GLY    15      47.953  87.376  82.041  1.00  0.00           C  
ATOM    215  O   GLY    15      48.448  86.268  82.067  1.00  0.00           O  
ATOM    216  N   ALA    16      47.750  88.020  80.849  1.00  0.00           N  
ATOM    217  H   ALA    16      47.349  88.947  80.845  1.00  0.00           H  
ATOM    218  CA  ALA    16      48.209  87.416  79.574  1.00  0.00           C  
ATOM    219  HA  ALA    16      49.066  86.795  79.836  1.00  0.00           H  
ATOM    220  CB  ALA    16      47.079  86.459  79.198  1.00  0.00           C  
ATOM    221  HB1 ALA    16      47.379  85.848  78.346  1.00  0.00           H  
ATOM    222  HB2 ALA    16      46.873  85.787  80.030  1.00  0.00           H  
ATOM    223  HB3 ALA    16      46.209  87.051  78.914  1.00  0.00           H  
ATOM    224  C   ALA    16      48.543  88.438  78.529  1.00  0.00           C  
ATOM    225  O   ALA    16      47.693  89.214  78.073  1.00  0.00           O  
ATOM    226  N   TYR    17      49.811  88.447  78.111  1.00  0.00           N  
ATOM    227  H   TYR    17      50.521  87.990  78.664  1.00  0.00           H  
ATOM    228  CA  TYR    17      50.436  89.282  77.073  1.00  0.00           C  
ATOM    229  HA  TYR    17      49.905  89.049  76.150  1.00  0.00           H  
ATOM    230  CB  TYR    17      50.319  90.767  77.468  1.00  0.00           C  
ATOM    231  HB2 TYR    17      49.357  91.019  77.914  1.00  0.00           H  
ATOM    232  HB3 TYR    17      51.009  90.968  78.288  1.00  0.00           H  
ATOM    233  CG  TYR    17      50.581  91.717  76.341  1.00  0.00           C  
ATOM    234  CD1 TYR    17      51.847  92.123  75.985  1.00  0.00           C  
ATOM    235  HD1 TYR    17      52.704  91.725  76.508  1.00  0.00           H  
ATOM    236  CE1 TYR    17      52.051  92.917  74.884  1.00  0.00           C  
ATOM    237  HE1 TYR    17      53.027  93.270  74.585  1.00  0.00           H  
ATOM    238  CZ  TYR    17      50.981  93.357  74.100  1.00  0.00           C  
ATOM    239  OH  TYR    17      51.200  94.151  72.975  1.00  0.00           O  
ATOM    240  HH  TYR    17      52.053  94.584  72.897  1.00  0.00           H  
ATOM    241  CE2 TYR    17      49.675  93.038  74.455  1.00  0.00           C  
ATOM    242  HE2 TYR    17      48.894  93.242  73.737  1.00  0.00           H  
ATOM    243  CD2 TYR    17      49.486  92.246  75.677  1.00  0.00           C  
ATOM    244  HD2 TYR    17      48.479  91.900  75.856  1.00  0.00           H  
ATOM    245  C   TYR    17      51.920  89.036  76.707  1.00  0.00           C  
ATOM    246  O   TYR    17      52.829  89.303  77.560  1.00  0.00           O  
ATOM    247  N   PRO    18      52.287  88.453  75.582  1.00  0.00           N  
ATOM    248  CD  PRO    18      51.437  88.006  74.472  1.00  0.00           C  
ATOM    249  HD2 PRO    18      50.915  88.840  74.004  1.00  0.00           H  
ATOM    250  HD3 PRO    18      50.730  87.261  74.839  1.00  0.00           H  
ATOM    251  CG  PRO    18      52.301  87.274  73.387  1.00  0.00           C  
ATOM    252  HG2 PRO    18      52.496  88.004  72.602  1.00  0.00           H  
ATOM    253  HG3 PRO    18      51.867  86.351  73.002  1.00  0.00           H  
ATOM    254  CB  PRO    18      53.535  86.955  74.228  1.00  0.00           C  
ATOM    255  HB2 PRO    18      54.458  86.961  73.649  1.00  0.00           H  
ATOM    256  HB3 PRO    18      53.474  85.909  74.529  1.00  0.00           H  
ATOM    257  CA  PRO    18      53.709  87.966  75.407  1.00  0.00           C  
ATOM    258  HA  PRO    18      53.914  87.315  76.257  1.00  0.00           H  
ATOM    259  C   PRO    18      54.755  89.058  75.249  1.00  0.00           C  
ATOM    260  O   PRO    18      54.541  90.169  74.689  1.00  0.00           O  
ATOM    261  N   THR    19      55.969  88.820  75.836  1.00  0.00           N  
ATOM    262  H   THR    19      56.107  87.942  76.316  1.00  0.00           H  
ATOM    263  CA  THR    19      57.179  89.665  75.719  1.00  0.00           C  
ATOM    264  HA  THR    19      57.172  90.054  74.701  1.00  0.00           H  
ATOM    265  CB  THR    19      57.107  90.963  76.519  1.00  0.00           C  
ATOM    266  HB  THR    19      57.101  90.700  77.577  1.00  0.00           H  
ATOM    267  CG2 THR    19      58.233  91.975  76.195  1.00  0.00           C  
ATOM    268 HG21 THR    19      59.146  91.592  76.649  1.00  0.00           H  
ATOM    269 HG22 THR    19      58.397  92.107  75.125  1.00  0.00           H  
ATOM    270 HG23 THR    19      58.091  92.960  76.639  1.00  0.00           H  
ATOM    271  OG1 THR    19      55.866  91.733  76.350  1.00  0.00           O  
ATOM    272  HG1 THR    19      55.355  91.254  75.693  1.00  0.00           H  
ATOM    273  C   THR    19      58.473  88.990  75.967  1.00  0.00           C  
ATOM    274  O   THR    19      58.612  88.331  77.001  1.00  0.00           O  
ATOM    275  N   GLN    20      59.461  89.105  75.115  1.00  0.00           N  
ATOM    276  H   GLN    20      59.311  89.751  74.354  1.00  0.00           H  
ATOM    277  CA  GLN    20      60.684  88.416  75.151  1.00  0.00           C  
ATOM    278  HA  GLN    20      60.500  87.360  75.350  1.00  0.00           H  
ATOM    279  CB  GLN    20      61.486  88.539  73.882  1.00  0.00           C  
ATOM    280  HB2 GLN    20      61.406  89.569  73.536  1.00  0.00           H  
ATOM    281  HB3 GLN    20      62.510  88.247  74.115  1.00  0.00           H  
ATOM    282  CG  GLN    20      61.096  87.630  72.619  1.00  0.00           C  
ATOM    283  HG2 GLN    20      60.044  87.815  72.401  1.00  0.00           H  
ATOM    284  HG3 GLN    20      61.676  87.878  71.730  1.00  0.00           H  
ATOM    285  CD  GLN    20      61.431  86.153  72.691  1.00  0.00           C  
ATOM    286  OE1 GLN    20      61.434  85.570  73.803  1.00  0.00           O  
ATOM    287  NE2 GLN    20      61.784  85.585  71.580  1.00  0.00           N  
ATOM    288 HE21 GLN    20      61.584  86.131  70.755  1.00  0.00           H  
ATOM    289 HE22 GLN    20      62.338  84.756  71.748  1.00  0.00           H  
ATOM    290  C   GLN    20      61.638  88.969  76.264  1.00  0.00           C  
ATOM    291  O   GLN    20      61.833  90.169  76.445  1.00  0.00           O  
ATOM    292  N   PRO    21      62.282  88.033  76.982  1.00  0.00           N  
ATOM    293  CD  PRO    21      62.403  86.603  76.864  1.00  0.00           C  
ATOM    294  HD2 PRO    21      62.689  86.285  75.861  1.00  0.00           H  
ATOM    295  HD3 PRO    21      61.364  86.305  77.002  1.00  0.00           H  
ATOM    296  CG  PRO    21      63.231  86.109  78.032  1.00  0.00           C  
ATOM    297  HG2 PRO    21      64.222  85.779  77.721  1.00  0.00           H  
ATOM    298  HG3 PRO    21      62.774  85.237  78.499  1.00  0.00           H  
ATOM    299  CB  PRO    21      63.406  87.261  78.943  1.00  0.00           C  
ATOM    300  HB2 PRO    21      64.353  87.278  79.483  1.00  0.00           H  
ATOM    301  HB3 PRO    21      62.677  87.274  79.753  1.00  0.00           H  
ATOM    302  CA  PRO    21      63.231  88.515  78.053  1.00  0.00           C  
ATOM    303  HA  PRO    21      62.836  89.256  78.748  1.00  0.00           H  
ATOM    304  C   PRO    21      64.590  88.997  77.492  1.00  0.00           C  
ATOM    305  O   PRO    21      65.087  88.682  76.348  1.00  0.00           O  
ATOM    306  N   GLY    22      65.252  89.743  78.376  1.00  0.00           N  
ATOM    307  H   GLY    22      64.905  89.729  79.325  1.00  0.00           H  
ATOM    308  CA  GLY    22      66.614  90.313  78.180  1.00  0.00           C  
ATOM    309  HA2 GLY    22      67.379  89.541  78.266  1.00  0.00           H  
ATOM    310  HA3 GLY    22      66.727  90.833  77.229  1.00  0.00           H  
ATOM    311  C   GLY    22      66.810  91.324  79.332  1.00  0.00           C  
ATOM    312  O   GLY    22      65.878  91.723  80.033  1.00  0.00           O  
ATOM    313  N   GLN    23      68.062  91.653  79.531  1.00  0.00           N  
ATOM    314  H   GLN    23      68.742  91.216  78.925  1.00  0.00           H  
ATOM    315  CA  GLN    23      68.600  92.616  80.550  1.00  0.00           C  
ATOM    316  HA  GLN    23      67.771  93.196  80.956  1.00  0.00           H  
ATOM    317  CB  GLN    23      69.208  91.750  81.679  1.00  0.00           C  
ATOM    318  HB2 GLN    23      69.895  90.964  81.366  1.00  0.00           H  
ATOM    319  HB3 GLN    23      69.793  92.435  82.293  1.00  0.00           H  
ATOM    320  CG  GLN    23      68.198  91.196  82.732  1.00  0.00           C  
ATOM    321  HG2 GLN    23      67.605  92.056  83.043  1.00  0.00           H  
ATOM    322  HG3 GLN    23      67.576  90.427  82.273  1.00  0.00           H  
ATOM    323  CD  GLN    23      68.903  90.657  83.945  1.00  0.00           C  
ATOM    324  OE1 GLN    23      69.853  91.275  84.457  1.00  0.00           O  
ATOM    325  NE2 GLN    23      68.651  89.458  84.469  1.00  0.00           N  
ATOM    326 HE21 GLN    23      67.927  88.855  84.104  1.00  0.00           H  
ATOM    327 HE22 GLN    23      69.204  89.184  85.269  1.00  0.00           H  
ATOM    328  C   GLN    23      69.569  93.585  79.856  1.00  0.00           C  
ATOM    329  O   GLN    23      70.101  93.336  78.747  1.00  0.00           O  
ATOM    330  N   GLY    24      69.902  94.696  80.466  1.00  0.00           N  
ATOM    331  H   GLY    24      69.488  94.842  81.375  1.00  0.00           H  
ATOM    332  CA  GLY    24      70.982  95.576  80.198  1.00  0.00           C  
ATOM    333  HA2 GLY    24      70.830  96.004  79.207  1.00  0.00           H  
ATOM    334  HA3 GLY    24      71.076  96.372  80.937  1.00  0.00           H  
ATOM    335  C   GLY    24      72.364  94.937  80.203  1.00  0.00           C  
ATOM    336  O   GLY    24      72.579  94.011  80.971  1.00  0.00           O  
ATOM    337  N   TYR    25      73.339  95.517  79.440  1.00  0.00           N  
ATOM    338  H   TYR    25      73.149  96.428  79.046  1.00  0.00           H  
ATOM    339  CA  TYR    25      74.658  95.025  79.342  1.00  0.00           C  
ATOM    340  HA  TYR    25      74.890  94.124  78.773  1.00  0.00           H  
ATOM    341  CB  TYR    25      75.412  96.235  78.673  1.00  0.00           C  
ATOM    342  HB2 TYR    25      75.141  96.235  77.617  1.00  0.00           H  
ATOM    343  HB3 TYR    25      75.165  97.175  79.167  1.00  0.00           H  
ATOM    344  CG  TYR    25      76.960  96.062  78.689  1.00  0.00           C  
ATOM    345  CD1 TYR    25      77.509  95.133  77.714  1.00  0.00           C  
ATOM    346  HD1 TYR    25      76.875  94.798  76.906  1.00  0.00           H  
ATOM    347  CE1 TYR    25      78.893  94.948  77.771  1.00  0.00           C  
ATOM    348  HE1 TYR    25      79.465  94.420  77.023  1.00  0.00           H  
ATOM    349  CZ  TYR    25      79.726  95.583  78.742  1.00  0.00           C  
ATOM    350  OH  TYR    25      81.063  95.327  78.673  1.00  0.00           O  
ATOM    351  HH  TYR    25      81.284  94.508  78.224  1.00  0.00           H  
ATOM    352  CE2 TYR    25      79.100  96.429  79.719  1.00  0.00           C  
ATOM    353  HE2 TYR    25      79.767  96.892  80.431  1.00  0.00           H  
ATOM    354  CD2 TYR    25      77.746  96.751  79.602  1.00  0.00           C  
ATOM    355  HD2 TYR    25      77.288  97.439  80.297  1.00  0.00           H  
ATOM    356  C   TYR    25      75.329  94.775  80.658  1.00  0.00           C  
ATOM    357  O   TYR    25      75.123  95.575  81.578  1.00  0.00           O  
ATOM    358  N   SER    26      75.955  93.635  80.783  1.00  0.00           N  
ATOM    359  H   SER    26      76.022  93.116  79.919  1.00  0.00           H  
ATOM    360  CA  SER    26      76.439  93.046  82.002  1.00  0.00           C  
ATOM    361  HA  SER    26      75.870  93.516  82.806  1.00  0.00           H  
ATOM    362  CB  SER    26      76.333  91.531  82.000  1.00  0.00           C  
ATOM    363  HB2 SER    26      77.015  91.165  81.233  1.00  0.00           H  
ATOM    364  HB3 SER    26      76.554  91.204  83.016  1.00  0.00           H  
ATOM    365  OG  SER    26      74.985  91.057  81.676  1.00  0.00           O  
ATOM    366  HG  SER    26      74.990  90.167  82.036  1.00  0.00           H  
ATOM    367  C   SER    26      77.899  93.501  82.175  1.00  0.00           C  
ATOM    368  O   SER    26      78.836  92.980  81.554  1.00  0.00           O  
ATOM    369  N   GLN    27      78.185  94.493  83.027  1.00  0.00           N  
ATOM    370  H   GLN    27      77.437  94.952  83.529  1.00  0.00           H  
ATOM    371  CA  GLN    27      79.489  95.134  83.195  1.00  0.00           C  
ATOM    372  HA  GLN    27      79.742  95.682  82.287  1.00  0.00           H  
ATOM    373  CB  GLN    27      79.410  96.187  84.313  1.00  0.00           C  
ATOM    374  HB2 GLN    27      78.621  96.851  83.960  1.00  0.00           H  
ATOM    375  HB3 GLN    27      79.093  95.862  85.304  1.00  0.00           H  
ATOM    376  CG  GLN    27      80.668  96.989  84.567  1.00  0.00           C  
ATOM    377  HG2 GLN    27      81.376  96.434  85.183  1.00  0.00           H  
ATOM    378  HG3 GLN    27      81.036  97.361  83.611  1.00  0.00           H  
ATOM    379  CD  GLN    27      80.252  98.201  85.343  1.00  0.00           C  
ATOM    380  OE1 GLN    27      79.204  98.776  85.089  1.00  0.00           O  
ATOM    381  NE2 GLN    27      81.111  98.688  86.187  1.00  0.00           N  
ATOM    382 HE21 GLN    27      81.993  98.224  86.350  1.00  0.00           H  
ATOM    383 HE22 GLN    27      81.091  99.651  86.491  1.00  0.00           H  
ATOM    384  C   GLN    27      80.692  94.135  83.385  1.00  0.00           C  
ATOM    385  O   GLN    27      81.745  94.340  82.733  1.00  0.00           O  
ATOM    386  N   GLN    28      80.526  93.108  84.216  1.00  0.00           N  
ATOM    387  H   GLN    28      79.657  93.103  84.730  1.00  0.00           H  
ATOM    388  CA  GLN    28      81.496  92.102  84.521  1.00  0.00           C  
ATOM    389  HA  GLN    28      82.393  92.582  84.912  1.00  0.00           H  
ATOM    390  CB  GLN    28      80.920  91.100  85.480  1.00  0.00           C  
ATOM    391  HB2 GLN    28      80.336  91.659  86.212  1.00  0.00           H  
ATOM    392  HB3 GLN    28      80.123  90.558  84.972  1.00  0.00           H  
ATOM    393  CG  GLN    28      81.868  90.224  86.358  1.00  0.00           C  
ATOM    394  HG2 GLN    28      81.217  89.630  86.999  1.00  0.00           H  
ATOM    395  HG3 GLN    28      82.482  89.696  85.629  1.00  0.00           H  
ATOM    396  CD  GLN    28      82.823  90.925  87.227  1.00  0.00           C  
ATOM    397  OE1 GLN    28      82.660  92.102  87.514  1.00  0.00           O  
ATOM    398  NE2 GLN    28      83.813  90.315  87.865  1.00  0.00           N  
ATOM    399 HE21 GLN    28      84.394  90.742  88.572  1.00  0.00           H  
ATOM    400 HE22 GLN    28      83.934  89.316  87.776  1.00  0.00           H  
ATOM    401  C   GLN    28      82.030  91.309  83.265  1.00  0.00           C  
ATOM    402  O   GLN    28      83.099  90.736  83.289  1.00  0.00           O  
ATOM    403  N   SER    29      81.293  91.292  82.132  1.00  0.00           N  
ATOM    404  H   SER    29      80.388  91.729  82.233  1.00  0.00           H  
ATOM    405  CA  SER    29      81.765  90.818  80.774  1.00  0.00           C  
ATOM    406  HA  SER    29      82.010  89.762  80.889  1.00  0.00           H  
ATOM    407  CB  SER    29      80.666  91.007  79.644  1.00  0.00           C  
ATOM    408  HB2 SER    29      81.040  90.561  78.723  1.00  0.00           H  
ATOM    409  HB3 SER    29      79.744  90.494  79.914  1.00  0.00           H  
ATOM    410  OG  SER    29      80.442  92.374  79.388  1.00  0.00           O  
ATOM    411  HG  SER    29      79.887  92.757  80.072  1.00  0.00           H  
ATOM    412  C   SER    29      83.075  91.534  80.336  1.00  0.00           C  
ATOM    413  O   SER    29      83.622  91.171  79.315  1.00  0.00           O  
ATOM    414  N   SER    30      83.393  92.712  80.784  1.00  0.00           N  
ATOM    415  H   SER    30      82.887  93.246  81.477  1.00  0.00           H  
ATOM    416  CA  SER    30      84.699  93.415  80.512  1.00  0.00           C  
ATOM    417  HA  SER    30      85.434  92.719  80.107  1.00  0.00           H  
ATOM    418  CB  SER    30      84.544  94.368  79.376  1.00  0.00           C  
ATOM    419  HB2 SER    30      83.731  94.027  78.735  1.00  0.00           H  
ATOM    420  HB3 SER    30      84.251  95.312  79.835  1.00  0.00           H  
ATOM    421  OG  SER    30      85.754  94.305  78.678  1.00  0.00           O  
ATOM    422  HG  SER    30      86.009  95.181  78.381  1.00  0.00           H  
ATOM    423  C   SER    30      85.350  94.030  81.787  1.00  0.00           C  
ATOM    424  O   SER    30      85.098  95.259  82.034  1.00  0.00           O  
ATOM    425  N   GLN    31      86.036  93.253  82.556  1.00  0.00           N  
ATOM    426  H   GLN    31      86.481  93.651  83.371  1.00  0.00           H  
ATOM    427  CA  GLN    31      86.397  91.811  82.442  1.00  0.00           C  
ATOM    428  HA  GLN    31      85.663  91.359  81.775  1.00  0.00           H  
ATOM    429  CB  GLN    31      87.756  91.599  81.751  1.00  0.00           C  
ATOM    430  HB2 GLN    31      87.904  90.588  81.372  1.00  0.00           H  
ATOM    431  HB3 GLN    31      87.818  92.267  80.892  1.00  0.00           H  
ATOM    432  CG  GLN    31      89.051  91.880  82.621  1.00  0.00           C  
ATOM    433  HG2 GLN    31      88.871  92.830  83.124  1.00  0.00           H  
ATOM    434  HG3 GLN    31      89.209  91.179  83.440  1.00  0.00           H  
ATOM    435  CD  GLN    31      90.353  91.980  81.844  1.00  0.00           C  
ATOM    436  OE1 GLN    31      90.886  93.150  81.717  1.00  0.00           O  
ATOM    437  NE2 GLN    31      90.872  90.882  81.382  1.00  0.00           N  
ATOM    438 HE21 GLN    31      91.762  90.945  80.909  1.00  0.00           H  
ATOM    439 HE22 GLN    31      90.480  89.985  81.632  1.00  0.00           H  
ATOM    440  C   GLN    31      86.263  91.054  83.822  1.00  0.00           C  
ATOM    441  O   GLN    31      86.388  91.710  84.891  1.00  0.00           O  
ATOM    442  N   PRO    32      86.131  89.753  83.850  1.00  0.00           N  
ATOM    443  CD  PRO    32      85.855  88.812  82.745  1.00  0.00           C  
ATOM    444  HD2 PRO    32      86.791  88.456  82.314  1.00  0.00           H  
ATOM    445  HD3 PRO    32      85.187  89.289  82.029  1.00  0.00           H  
ATOM    446  CG  PRO    32      85.180  87.656  83.431  1.00  0.00           C  
ATOM    447  HG2 PRO    32      85.151  86.696  82.916  1.00  0.00           H  
ATOM    448  HG3 PRO    32      84.185  88.046  83.647  1.00  0.00           H  
ATOM    449  CB  PRO    32      85.860  87.542  84.838  1.00  0.00           C  
ATOM    450  HB2 PRO    32      86.829  87.059  84.713  1.00  0.00           H  
ATOM    451  HB3 PRO    32      85.199  87.019  85.528  1.00  0.00           H  
ATOM    452  CA  PRO    32      86.099  89.029  85.193  1.00  0.00           C  
ATOM    453  HA  PRO    32      85.310  89.356  85.869  1.00  0.00           H  
ATOM    454  C   PRO    32      87.462  89.162  85.939  1.00  0.00           C  
ATOM    455  O   PRO    32      88.503  88.955  85.373  1.00  0.00           O  
ATOM    456  N   TYR    33      87.533  89.421  87.328  1.00  0.00           N  
ATOM    457  H   TYR    33      86.658  89.681  87.758  1.00  0.00           H  
ATOM    458  CA  TYR    33      88.780  89.686  88.078  1.00  0.00           C  
ATOM    459  HA  TYR    33      89.273  90.520  87.577  1.00  0.00           H  
ATOM    460  CB  TYR    33      88.404  90.013  89.509  1.00  0.00           C  
ATOM    461  HB2 TYR    33      88.203  89.087  90.048  1.00  0.00           H  
ATOM    462  HB3 TYR    33      89.226  90.542  89.992  1.00  0.00           H  
ATOM    463  CG  TYR    33      87.270  90.976  89.852  1.00  0.00           C  
ATOM    464  CD1 TYR    33      87.032  92.108  89.044  1.00  0.00           C  
ATOM    465  HD1 TYR    33      87.598  92.277  88.140  1.00  0.00           H  
ATOM    466  CE1 TYR    33      85.879  92.853  89.218  1.00  0.00           C  
ATOM    467  HE1 TYR    33      85.721  93.662  88.520  1.00  0.00           H  
ATOM    468  CZ  TYR    33      84.945  92.516  90.219  1.00  0.00           C  
ATOM    469  OH  TYR    33      83.838  93.341  90.246  1.00  0.00           O  
ATOM    470  HH  TYR    33      83.072  92.990  90.706  1.00  0.00           H  
ATOM    471  CE2 TYR    33      85.232  91.499  91.201  1.00  0.00           C  
ATOM    472  HE2 TYR    33      84.618  91.226  92.046  1.00  0.00           H  
ATOM    473  CD2 TYR    33      86.378  90.687  90.956  1.00  0.00           C  
ATOM    474  HD2 TYR    33      86.587  89.794  91.527  1.00  0.00           H  
ATOM    475  C   TYR    33      89.853  88.595  88.100  1.00  0.00           C  
ATOM    476  O   TYR    33      90.997  88.891  88.379  1.00  0.00           O  
ATOM    477  N   GLY    34      89.499  87.318  87.988  1.00  0.00           N  
ATOM    478  H   GLY    34      88.534  87.164  87.735  1.00  0.00           H  
ATOM    479  CA  GLY    34      90.382  86.280  88.408  1.00  0.00           C  
ATOM    480  HA2 GLY    34      90.197  85.508  87.662  1.00  0.00           H  
ATOM    481  HA3 GLY    34      91.433  86.524  88.253  1.00  0.00           H  
ATOM    482  C   GLY    34      90.313  85.772  89.841  1.00  0.00           C  
ATOM    483  O   GLY    34      89.892  86.548  90.752  1.00  0.00           O  
ATOM    484  N   GLN    35      90.740  84.555  90.126  1.00  0.00           N  
ATOM    485  H   GLN    35      90.950  83.955  89.341  1.00  0.00           H  
ATOM    486  CA  GLN    35      91.003  84.002  91.475  1.00  0.00           C  
ATOM    487  HA  GLN    35      90.946  84.758  92.258  1.00  0.00           H  
ATOM    488  CB  GLN    35      90.022  82.978  91.945  1.00  0.00           C  
ATOM    489  HB2 GLN    35      90.000  82.209  91.172  1.00  0.00           H  
ATOM    490  HB3 GLN    35      90.338  82.473  92.858  1.00  0.00           H  
ATOM    491  CG  GLN    35      88.633  83.568  92.212  1.00  0.00           C  
ATOM    492  HG2 GLN    35      88.331  84.107  91.313  1.00  0.00           H  
ATOM    493  HG3 GLN    35      87.939  82.729  92.257  1.00  0.00           H  
ATOM    494  CD  GLN    35      88.433  84.397  93.468  1.00  0.00           C  
ATOM    495  OE1 GLN    35      89.459  84.871  94.002  1.00  0.00           O  
ATOM    496  NE2 GLN    35      87.200  84.617  93.915  1.00  0.00           N  
ATOM    497 HE21 GLN    35      86.441  84.096  93.501  1.00  0.00           H  
ATOM    498 HE22 GLN    35      87.072  85.048  94.819  1.00  0.00           H  
ATOM    499  C   GLN    35      92.367  83.335  91.401  1.00  0.00           C  
ATOM    500  O   GLN    35      92.512  82.327  90.711  1.00  0.00           O  
ATOM    501  N   GLN    36      93.424  83.924  91.950  1.00  0.00           N  
ATOM    502  H   GLN    36      94.237  83.377  91.702  1.00  0.00           H  
ATOM    503  CA  GLN    36      93.551  85.156  92.725  1.00  0.00           C  
ATOM    504  HA  GLN    36      92.943  85.128  93.629  1.00  0.00           H  
ATOM    505  CB  GLN    36      94.932  85.309  93.268  1.00  0.00           C  
ATOM    506  HB2 GLN    36      95.180  84.436  93.872  1.00  0.00           H  
ATOM    507  HB3 GLN    36      95.616  85.294  92.420  1.00  0.00           H  
ATOM    508  CG  GLN    36      95.058  86.594  94.132  1.00  0.00           C  
ATOM    509  HG2 GLN    36      94.262  86.842  94.835  1.00  0.00           H  
ATOM    510  HG3 GLN    36      95.906  86.396  94.787  1.00  0.00           H  
ATOM    511  CD  GLN    36      95.416  87.875  93.300  1.00  0.00           C  
ATOM    512  OE1 GLN    36      95.816  87.844  92.154  1.00  0.00           O  
ATOM    513  NE2 GLN    36      95.073  89.056  93.813  1.00  0.00           N  
ATOM    514 HE21 GLN    36      94.504  89.094  94.647  1.00  0.00           H  
ATOM    515 HE22 GLN    36      95.041  89.781  93.110  1.00  0.00           H  
ATOM    516  C   GLN    36      93.119  86.438  91.841  1.00  0.00           C  
ATOM    517  O   GLN    36      93.398  86.505  90.676  1.00  0.00           O  
ATOM    518  N   SER    37      92.495  87.438  92.397  1.00  0.00           N  
ATOM    519  H   SER    37      92.227  87.415  93.371  1.00  0.00           H  
ATOM    520  CA  SER    37      91.882  88.559  91.699  1.00  0.00           C  
ATOM    521  HA  SER    37      91.506  88.202  90.740  1.00  0.00           H  
ATOM    522  CB  SER    37      90.608  89.180  92.300  1.00  0.00           C  
ATOM    523  HB2 SER    37      90.306  90.073  91.753  1.00  0.00           H  
ATOM    524  HB3 SER    37      89.719  88.549  92.281  1.00  0.00           H  
ATOM    525  OG  SER    37      90.894  89.516  93.627  1.00  0.00           O  
ATOM    526  HG  SER    37      91.324  90.373  93.576  1.00  0.00           H  
ATOM    527  C   SER    37      92.974  89.620  91.427  1.00  0.00           C  
ATOM    528  O   SER    37      92.975  90.621  92.156  1.00  0.00           O  
ATOM    529  N   TYR    38      93.964  89.426  90.523  1.00  0.00           N  
ATOM    530  H   TYR    38      93.893  88.639  89.894  1.00  0.00           H  
ATOM    531  CA  TYR    38      95.072  90.343  90.130  1.00  0.00           C  
ATOM    532  HA  TYR    38      95.756  90.434  90.974  1.00  0.00           H  
ATOM    533  CB  TYR    38      95.765  89.867  88.821  1.00  0.00           C  
ATOM    534  HB2 TYR    38      96.135  88.842  88.854  1.00  0.00           H  
ATOM    535  HB3 TYR    38      95.169  90.072  87.931  1.00  0.00           H  
ATOM    536  CG  TYR    38      96.974  90.714  88.580  1.00  0.00           C  
ATOM    537  CD1 TYR    38      96.972  91.751  87.648  1.00  0.00           C  
ATOM    538  HD1 TYR    38      96.088  91.817  87.031  1.00  0.00           H  
ATOM    539  CE1 TYR    38      97.967  92.752  87.624  1.00  0.00           C  
ATOM    540  HE1 TYR    38      98.043  93.496  86.845  1.00  0.00           H  
ATOM    541  CZ  TYR    38      99.035  92.661  88.550  1.00  0.00           C  
ATOM    542  OH  TYR    38     100.001  93.557  88.622  1.00  0.00           O  
ATOM    543  HH  TYR    38      99.951  94.105  87.835  1.00  0.00           H  
ATOM    544  CE2 TYR    38      99.134  91.578  89.410  1.00  0.00           C  
ATOM    545  HE2 TYR    38     100.050  91.247  89.878  1.00  0.00           H  
ATOM    546  CD2 TYR    38      98.096  90.598  89.395  1.00  0.00           C  
ATOM    547  HD2 TYR    38      98.149  89.740  90.049  1.00  0.00           H  
ATOM    548  C   TYR    38      94.531  91.801  90.038  1.00  0.00           C  
ATOM    549  O   TYR    38      93.461  92.050  89.401  1.00  0.00           O  
ATOM    550  N   SER    39      95.214  92.833  90.601  1.00  0.00           N  
ATOM    551  H   SER    39      96.017  92.650  91.185  1.00  0.00           H  
ATOM    552  CA  SER    39      94.932  94.285  90.310  1.00  0.00           C  
ATOM    553  HA  SER    39      94.515  94.420  89.312  1.00  0.00           H  
ATOM    554  CB  SER    39      93.929  94.646  91.287  1.00  0.00           C  
ATOM    555  HB2 SER    39      93.163  93.871  91.275  1.00  0.00           H  
ATOM    556  HB3 SER    39      94.361  94.601  92.287  1.00  0.00           H  
ATOM    557  OG  SER    39      93.331  95.962  90.974  1.00  0.00           O  
ATOM    558  HG  SER    39      92.744  95.848  90.222  1.00  0.00           H  
ATOM    559  C   SER    39      96.203  95.224  90.330  1.00  0.00           C  
ATOM    560  O   SER    39      97.236  94.758  90.837  1.00  0.00           O  
ATOM    561  N   GLY    40      96.122  96.462  89.858  1.00  0.00           N  
ATOM    562  H   GLY    40      95.270  96.701  89.371  1.00  0.00           H  
ATOM    563  CA  GLY    40      97.268  97.318  89.764  1.00  0.00           C  
ATOM    564  HA2 GLY    40      96.866  98.257  89.385  1.00  0.00           H  
ATOM    565  HA3 GLY    40      97.725  97.352  90.753  1.00  0.00           H  
ATOM    566  C   GLY    40      98.293  96.839  88.738  1.00  0.00           C  
ATOM    567  O   GLY    40      97.994  96.173  87.748  1.00  0.00           O  
ATOM    568  N   TYR    41      99.644  96.964  88.949  1.00  0.00           N  
ATOM    569  H   TYR    41     100.186  96.623  88.168  1.00  0.00           H  
ATOM    570  CA  TYR    41     100.454  97.514  90.042  1.00  0.00           C  
ATOM    571  HA  TYR    41      99.853  98.352  90.396  1.00  0.00           H  
ATOM    572  CB  TYR    41     100.740  96.454  91.112  1.00  0.00           C  
ATOM    573  HB2 TYR    41      99.815  96.097  91.565  1.00  0.00           H  
ATOM    574  HB3 TYR    41     101.180  95.607  90.587  1.00  0.00           H  
ATOM    575  CG  TYR    41     101.731  96.966  92.175  1.00  0.00           C  
ATOM    576  CD1 TYR    41     102.896  96.138  92.418  1.00  0.00           C  
ATOM    577  HD1 TYR    41     103.192  95.244  91.889  1.00  0.00           H  
ATOM    578  CE1 TYR    41     103.829  96.582  93.359  1.00  0.00           C  
ATOM    579  HE1 TYR    41     104.726  96.038  93.614  1.00  0.00           H  
ATOM    580  CZ  TYR    41     103.526  97.652  94.171  1.00  0.00           C  
ATOM    581  OH  TYR    41     104.290  97.931  95.252  1.00  0.00           O  
ATOM    582  HH  TYR    41     104.957  97.260  95.416  1.00  0.00           H  
ATOM    583  CE2 TYR    41     102.372  98.437  93.926  1.00  0.00           C  
ATOM    584  HE2 TYR    41     101.965  99.118  94.658  1.00  0.00           H  
ATOM    585  CD2 TYR    41     101.447  98.134  92.961  1.00  0.00           C  
ATOM    586  HD2 TYR    41     100.524  98.692  92.904  1.00  0.00           H  
ATOM    587  C   TYR    41     101.816  97.992  89.517  1.00  0.00           C  
ATOM    588  O   TYR    41     102.375  97.504  88.535  1.00  0.00           O  
ATOM    589  N   SER    42     102.471  98.869  90.316  1.00  0.00           N  
ATOM    590  H   SER    42     102.150  98.879  91.274  1.00  0.00           H  
ATOM    591  CA  SER    42     103.744  99.576  89.917  1.00  0.00           C  
ATOM    592  HA  SER    42     104.423  98.740  89.748  1.00  0.00           H  
ATOM    593  CB  SER    42     103.463 100.541  88.761  1.00  0.00           C  
ATOM    594  HB2 SER    42     103.166 100.006  87.859  1.00  0.00           H  
ATOM    595  HB3 SER    42     102.675 101.175  89.168  1.00  0.00           H  
ATOM    596  OG  SER    42     104.629 101.301  88.624  1.00  0.00           O  
ATOM    597  HG  SER    42     104.525 101.827  87.827  1.00  0.00           H  
ATOM    598  C   SER    42     104.346 100.329  91.079  1.00  0.00           C  
ATOM    599  O   SER    42     103.826 101.400  91.408  1.00  0.00           O  
ATOM    600  N   GLN    43     105.521  99.934  91.535  1.00  0.00           N  
ATOM    601  H   GLN    43     105.822  98.980  91.399  1.00  0.00           H  
ATOM    602  CA  GLN    43     106.279 100.790  92.404  1.00  0.00           C  
ATOM    603  HA  GLN    43     105.599 101.018  93.225  1.00  0.00           H  
ATOM    604  CB  GLN    43     107.403  99.903  92.974  1.00  0.00           C  
ATOM    605  HB2 GLN    43     106.976  99.125  93.607  1.00  0.00           H  
ATOM    606  HB3 GLN    43     107.958  99.406  92.179  1.00  0.00           H  
ATOM    607  CG  GLN    43     108.316 100.641  93.946  1.00  0.00           C  
ATOM    608  HG2 GLN    43     109.035  99.876  94.238  1.00  0.00           H  
ATOM    609  HG3 GLN    43     108.858 101.443  93.443  1.00  0.00           H  
ATOM    610  CD  GLN    43     107.673 101.279  95.220  1.00  0.00           C  
ATOM    611  OE1 GLN    43     106.503 101.559  95.282  1.00  0.00           O  
ATOM    612  NE2 GLN    43     108.438 101.782  96.193  1.00  0.00           N  
ATOM    613 HE21 GLN    43     109.423 101.568  96.261  1.00  0.00           H  
ATOM    614 HE22 GLN    43     107.990 102.313  96.925  1.00  0.00           H  
ATOM    615  C   GLN    43     106.783 102.079  91.644  1.00  0.00           C  
ATOM    616  O   GLN    43     107.065 103.096  92.248  1.00  0.00           O  
ATOM    617  N   SER    44     106.975 101.939  90.308  1.00  0.00           N  
ATOM    618  H   SER    44     106.895 101.038  89.860  1.00  0.00           H  
ATOM    619  CA  SER    44     107.501 102.929  89.456  1.00  0.00           C  
ATOM    620  HA  SER    44     108.403 103.393  89.855  1.00  0.00           H  
ATOM    621  CB  SER    44     108.006 102.256  88.202  1.00  0.00           C  
ATOM    622  HB2 SER    44     107.207 101.819  87.603  1.00  0.00           H  
ATOM    623  HB3 SER    44     108.378 103.069  87.579  1.00  0.00           H  
ATOM    624  OG  SER    44     108.982 101.286  88.617  1.00  0.00           O  
ATOM    625  HG  SER    44     109.319 100.797  87.863  1.00  0.00           H  
ATOM    626  C   SER    44     106.564 104.058  89.025  1.00  0.00           C  
ATOM    627  O   SER    44     106.984 104.998  88.360  1.00  0.00           O  
ATOM    628  N   THR    45     105.277 104.058  89.452  1.00  0.00           N  
ATOM    629  H   THR    45     104.847 103.207  89.787  1.00  0.00           H  
ATOM    630  CA  THR    45     104.287 105.163  89.149  1.00  0.00           C  
ATOM    631  HA  THR    45     104.209 105.211  88.063  1.00  0.00           H  
ATOM    632  CB  THR    45     102.871 104.945  89.857  1.00  0.00           C  
ATOM    633  HB  THR    45     102.934 105.006  90.943  1.00  0.00           H  
ATOM    634  CG2 THR    45     101.747 105.950  89.557  1.00  0.00           C  
ATOM    635 HG21 THR    45     102.069 106.934  89.900  1.00  0.00           H  
ATOM    636 HG22 THR    45     101.559 106.040  88.487  1.00  0.00           H  
ATOM    637 HG23 THR    45     100.836 105.761  90.124  1.00  0.00           H  
ATOM    638  OG1 THR    45     102.343 103.740  89.492  1.00  0.00           O  
ATOM    639  HG1 THR    45     101.842 103.483  90.270  1.00  0.00           H  
ATOM    640  C   THR    45     104.861 106.483  89.693  1.00  0.00           C  
ATOM    641  O   THR    45     105.467 106.466  90.770  1.00  0.00           O  
ATOM    642  N   ASP    46     104.667 107.573  88.963  1.00  0.00           N  
ATOM    643  H   ASP    46     104.037 107.473  88.180  1.00  0.00           H  
ATOM    644  CA  ASP    46     105.184 108.933  89.280  1.00  0.00           C  
ATOM    645  HA  ASP    46     105.977 108.869  90.025  1.00  0.00           H  
ATOM    646  CB  ASP    46     105.769 109.517  87.911  1.00  0.00           C  
ATOM    647  HB2 ASP    46     106.699 109.056  87.576  1.00  0.00           H  
ATOM    648  HB3 ASP    46     104.954 109.559  87.188  1.00  0.00           H  
ATOM    649  CG  ASP    46     106.287 110.946  88.062  1.00  0.00           C  
ATOM    650  OD1 ASP    46     106.340 111.680  87.050  1.00  0.00           O  
ATOM    651  OD2 ASP    46     106.756 111.342  89.099  1.00  0.00           O  
ATOM    652  C   ASP    46     104.057 109.852  89.761  1.00  0.00           C  
ATOM    653  O   ASP    46     103.005 109.882  89.148  1.00  0.00           O  
ATOM    654  N   THR    47     104.275 110.677  90.783  1.00  0.00           N  
ATOM    655  H   THR    47     105.179 110.762  91.225  1.00  0.00           H  
ATOM    656  CA  THR    47     103.301 111.668  91.269  1.00  0.00           C  
ATOM    657  HA  THR    47     102.521 111.876  90.537  1.00  0.00           H  
ATOM    658  CB  THR    47     102.577 111.060  92.486  1.00  0.00           C  
ATOM    659  HB  THR    47     101.854 111.799  92.830  1.00  0.00           H  
ATOM    660  CG2 THR    47     101.769 109.847  92.157  1.00  0.00           C  
ATOM    661 HG21 THR    47     101.034 110.048  91.378  1.00  0.00           H  
ATOM    662 HG22 THR    47     102.489 109.079  91.875  1.00  0.00           H  
ATOM    663 HG23 THR    47     101.247 109.424  93.015  1.00  0.00           H  
ATOM    664  OG1 THR    47     103.481 110.913  93.556  1.00  0.00           O  
ATOM    665  HG1 THR    47     104.074 110.194  93.328  1.00  0.00           H  
ATOM    666  C   THR    47     103.947 113.066  91.513  1.00  0.00           C  
ATOM    667  O   THR    47     103.620 113.755  92.491  1.00  0.00           O  
ATOM    668  N   SER    48     104.920 113.448  90.650  1.00  0.00           N  
ATOM    669  H   SER    48     105.368 112.732  90.097  1.00  0.00           H  
ATOM    670  CA  SER    48     105.480 114.848  90.645  1.00  0.00           C  
ATOM    671  HA  SER    48     105.307 115.234  91.650  1.00  0.00           H  
ATOM    672  CB  SER    48     106.948 114.795  90.177  1.00  0.00           C  
ATOM    673  HB2 SER    48     107.433 115.751  89.979  1.00  0.00           H  
ATOM    674  HB3 SER    48     107.452 114.171  90.915  1.00  0.00           H  
ATOM    675  OG  SER    48     107.060 114.131  88.936  1.00  0.00           O  
ATOM    676  HG  SER    48     106.847 113.212  89.112  1.00  0.00           H  
ATOM    677  C   SER    48     104.666 115.804  89.714  1.00  0.00           C  
ATOM    678  O   SER    48     103.821 115.358  88.915  1.00  0.00           O  
ATOM    679  N   GLY    49     104.776 117.127  89.963  1.00  0.00           N  
ATOM    680  H   GLY    49     105.367 117.347  90.751  1.00  0.00           H  
ATOM    681  CA  GLY    49     103.905 118.194  89.556  1.00  0.00           C  
ATOM    682  HA2 GLY    49     104.503 119.100  89.462  1.00  0.00           H  
ATOM    683  HA3 GLY    49     103.451 117.895  88.612  1.00  0.00           H  
ATOM    684  C   GLY    49     102.712 118.443  90.530  1.00  0.00           C  
ATOM    685  O   GLY    49     102.322 117.563  91.273  1.00  0.00           O  
ATOM    686  N   TYR    50     102.153 119.628  90.521  1.00  0.00           N  
ATOM    687  H   TYR    50     101.415 119.718  91.205  1.00  0.00           H  
ATOM    688  CA  TYR    50     102.380 120.719  89.607  1.00  0.00           C  
ATOM    689  HA  TYR    50     103.427 120.809  89.315  1.00  0.00           H  
ATOM    690  CB  TYR    50     101.533 120.400  88.351  1.00  0.00           C  
ATOM    691  HB2 TYR    50     101.851 119.513  87.803  1.00  0.00           H  
ATOM    692  HB3 TYR    50     100.446 120.423  88.425  1.00  0.00           H  
ATOM    693  CG  TYR    50     101.760 121.411  87.182  1.00  0.00           C  
ATOM    694  CD1 TYR    50     100.929 122.583  87.072  1.00  0.00           C  
ATOM    695  HD1 TYR    50     100.032 122.728  87.655  1.00  0.00           H  
ATOM    696  CE1 TYR    50     101.198 123.537  86.084  1.00  0.00           C  
ATOM    697  HE1 TYR    50     100.624 124.440  85.935  1.00  0.00           H  
ATOM    698  CZ  TYR    50     102.331 123.438  85.255  1.00  0.00           C  
ATOM    699  OH  TYR    50     102.597 124.415  84.334  1.00  0.00           O  
ATOM    700  HH  TYR    50     102.958 123.952  83.574  1.00  0.00           H  
ATOM    701  CE2 TYR    50     103.163 122.302  85.367  1.00  0.00           C  
ATOM    702  HE2 TYR    50     104.014 122.179  84.715  1.00  0.00           H  
ATOM    703  CD2 TYR    50     102.812 121.291  86.313  1.00  0.00           C  
ATOM    704  HD2 TYR    50     103.497 120.462  86.415  1.00  0.00           H  
ATOM    705  C   TYR    50     101.835 122.057  90.209  1.00  0.00           C  
ATOM    706  O   TYR    50     100.856 122.053  90.909  1.00  0.00           O  
ATOM    707  N   GLY    51     102.478 123.176  90.064  1.00  0.00           N  
ATOM    708  H   GLY    51     101.977 123.956  90.466  1.00  0.00           H  
ATOM    709  CA  GLY    51     103.815 123.405  89.519  1.00  0.00           C  
ATOM    710  HA2 GLY    51     104.558 122.752  89.976  1.00  0.00           H  
ATOM    711  HA3 GLY    51     103.845 123.281  88.437  1.00  0.00           H  
ATOM    712  C   GLY    51     104.350 124.859  89.877  1.00  0.00           C  
ATOM    713  O   GLY    51     103.486 125.609  90.423  1.00  0.00           O  
ATOM    714  N   GLN    52     105.583 125.262  89.520  1.00  0.00           N  
ATOM    715  H   GLN    52     106.237 124.585  89.152  1.00  0.00           H  
ATOM    716  CA  GLN    52     106.164 126.599  89.588  1.00  0.00           C  
ATOM    717  HA  GLN    52     105.289 127.201  89.833  1.00  0.00           H  
ATOM    718  CB  GLN    52     107.015 126.701  90.911  1.00  0.00           C  
ATOM    719  HB2 GLN    52     106.471 126.427  91.815  1.00  0.00           H  
ATOM    720  HB3 GLN    52     107.908 126.098  90.741  1.00  0.00           H  
ATOM    721  CG  GLN    52     107.607 128.067  91.240  1.00  0.00           C  
ATOM    722  HG2 GLN    52     108.329 127.989  92.052  1.00  0.00           H  
ATOM    723  HG3 GLN    52     108.106 128.384  90.324  1.00  0.00           H  
ATOM    724  CD  GLN    52     106.561 129.110  91.728  1.00  0.00           C  
ATOM    725  OE1 GLN    52     106.120 129.946  90.944  1.00  0.00           O  
ATOM    726  NE2 GLN    52     106.198 129.159  92.979  1.00  0.00           N  
ATOM    727 HE21 GLN    52     106.609 128.536  93.660  1.00  0.00           H  
ATOM    728 HE22 GLN    52     105.514 129.832  93.295  1.00  0.00           H  
ATOM    729  C   GLN    52     107.040 127.050  88.338  1.00  0.00           C  
ATOM    730  O   GLN    52     108.031 126.447  87.977  1.00  0.00           O  
ATOM    731  N   SER    53     106.666 128.058  87.553  1.00  0.00           N  
ATOM    732  H   SER    53     107.245 128.340  86.776  1.00  0.00           H  
ATOM    733  CA  SER    53     105.331 128.650  87.575  1.00  0.00           C  
ATOM    734  HA  SER    53     104.952 128.973  88.545  1.00  0.00           H  
ATOM    735  CB  SER    53     105.384 129.859  86.709  1.00  0.00           C  
ATOM    736  HB2 SER    53     106.110 130.457  87.260  1.00  0.00           H  
ATOM    737  HB3 SER    53     105.689 129.645  85.685  1.00  0.00           H  
ATOM    738  OG  SER    53     104.131 130.596  86.700  1.00  0.00           O  
ATOM    739  HG  SER    53     104.297 131.518  86.914  1.00  0.00           H  
ATOM    740  C   SER    53     104.294 127.737  86.970  1.00  0.00           C  
ATOM    741  O   SER    53     104.533 127.083  85.936  1.00  0.00           O  
ATOM    742  N   SER    54     103.005 127.894  87.410  1.00  0.00           N  
ATOM    743  H   SER    54     102.859 128.590  88.127  1.00  0.00           H  
ATOM    744  CA  SER    54     101.837 127.250  86.786  1.00  0.00           C  
ATOM    745  HA  SER    54     102.185 126.311  86.355  1.00  0.00           H  
ATOM    746  CB  SER    54     100.735 126.983  87.882  1.00  0.00           C  
ATOM    747  HB2 SER    54     100.034 126.289  87.418  1.00  0.00           H  
ATOM    748  HB3 SER    54     101.234 126.501  88.722  1.00  0.00           H  
ATOM    749  OG  SER    54     100.123 128.211  88.303  1.00  0.00           O  
ATOM    750  HG  SER    54     100.759 128.689  88.841  1.00  0.00           H  
ATOM    751  C   SER    54     101.285 128.022  85.517  1.00  0.00           C  
ATOM    752  O   SER    54     100.396 127.528  84.866  1.00  0.00           O  
ATOM    753  N   TYR    55     102.007 129.046  85.166  1.00  0.00           N  
ATOM    754  H   TYR    55     102.724 129.334  85.816  1.00  0.00           H  
ATOM    755  CA  TYR    55     101.680 129.935  83.977  1.00  0.00           C  
ATOM    756  HA  TYR    55     100.976 129.321  83.417  1.00  0.00           H  
ATOM    757  CB  TYR    55     100.958 131.254  84.439  1.00  0.00           C  
ATOM    758  HB2 TYR    55     101.634 131.716  85.159  1.00  0.00           H  
ATOM    759  HB3 TYR    55     100.719 131.887  83.585  1.00  0.00           H  
ATOM    760  CG  TYR    55      99.627 131.129  85.091  1.00  0.00           C  
ATOM    761  CD1 TYR    55      99.420 131.354  86.426  1.00  0.00           C  
ATOM    762  HD1 TYR    55     100.277 131.682  86.996  1.00  0.00           H  
ATOM    763  CE1 TYR    55      98.085 131.340  86.901  1.00  0.00           C  
ATOM    764  HE1 TYR    55      97.914 131.711  87.901  1.00  0.00           H  
ATOM    765  CZ  TYR    55      96.975 130.924  86.087  1.00  0.00           C  
ATOM    766  OH  TYR    55      95.765 130.657  86.587  1.00  0.00           O  
ATOM    767  HH  TYR    55      95.704 130.631  87.544  1.00  0.00           H  
ATOM    768  CE2 TYR    55      97.260 130.616  84.734  1.00  0.00           C  
ATOM    769  HE2 TYR    55      96.443 130.319  84.092  1.00  0.00           H  
ATOM    770  CD2 TYR    55      98.577 130.668  84.250  1.00  0.00           C  
ATOM    771  HD2 TYR    55      98.751 130.497  83.198  1.00  0.00           H  
ATOM    772  C   TYR    55     102.821 130.302  82.983  1.00  0.00           C  
ATOM    773  O   TYR    55     103.521 131.304  83.091  1.00  0.00           O  
ATOM    774  N   SER    56     103.157 129.490  81.960  1.00  0.00           N  
ATOM    775  H   SER    56     103.865 129.867  81.346  1.00  0.00           H  
ATOM    776  CA  SER    56     102.860 128.118  81.666  1.00  0.00           C  
ATOM    777  HA  SER    56     103.297 127.990  80.676  1.00  0.00           H  
ATOM    778  CB  SER    56     103.598 127.229  82.645  1.00  0.00           C  
ATOM    779  HB2 SER    56     102.958 126.971  83.488  1.00  0.00           H  
ATOM    780  HB3 SER    56     103.683 126.247  82.180  1.00  0.00           H  
ATOM    781  OG  SER    56     104.862 127.555  83.121  1.00  0.00           O  
ATOM    782  HG  SER    56     104.824 127.599  84.079  1.00  0.00           H  
ATOM    783  C   SER    56     101.449 127.648  81.486  1.00  0.00           C  
ATOM    784  O   SER    56     101.115 126.566  81.985  1.00  0.00           O  
ATOM    785  N   SER    57     100.554 128.395  80.757  1.00  0.00           N  
ATOM    786  H   SER    57      99.586 128.109  80.802  1.00  0.00           H  
ATOM    787  CA  SER    57     100.945 129.508  79.860  1.00  0.00           C  
ATOM    788  HA  SER    57     102.014 129.490  79.648  1.00  0.00           H  
ATOM    789  CB  SER    57     100.318 129.181  78.531  1.00  0.00           C  
ATOM    790  HB2 SER    57     100.681 128.184  78.282  1.00  0.00           H  
ATOM    791  HB3 SER    57      99.233 129.260  78.594  1.00  0.00           H  
ATOM    792  OG  SER    57     100.820 130.089  77.604  1.00  0.00           O  
ATOM    793  HG  SER    57     100.113 130.722  77.458  1.00  0.00           H  
ATOM    794  C   SER    57     100.550 130.849  80.432  1.00  0.00           C  
ATOM    795  O   SER    57      99.495 131.074  81.012  1.00  0.00           O  
ATOM    796  N   TYR    58     101.424 131.854  80.271  1.00  0.00           N  
ATOM    797  H   TYR    58     102.267 131.699  79.738  1.00  0.00           H  
ATOM    798  CA  TYR    58     101.106 133.160  80.884  1.00  0.00           C  
ATOM    799  HA  TYR    58     100.924 133.042  81.952  1.00  0.00           H  
ATOM    800  CB  TYR    58     102.286 134.124  80.813  1.00  0.00           C  
ATOM    801  HB2 TYR    58     103.155 133.534  81.105  1.00  0.00           H  
ATOM    802  HB3 TYR    58     102.514 134.460  79.802  1.00  0.00           H  
ATOM    803  CG  TYR    58     102.134 135.303  81.760  1.00  0.00           C  
ATOM    804  CD1 TYR    58     101.716 136.513  81.166  1.00  0.00           C  
ATOM    805  HD1 TYR    58     101.496 136.614  80.113  1.00  0.00           H  
ATOM    806  CE1 TYR    58     101.676 137.673  81.959  1.00  0.00           C  
ATOM    807  HE1 TYR    58     101.525 138.649  81.523  1.00  0.00           H  
ATOM    808  CZ  TYR    58     101.932 137.643  83.349  1.00  0.00           C  
ATOM    809  OH  TYR    58     101.764 138.758  84.082  1.00  0.00           O  
ATOM    810  HH  TYR    58     101.719 139.590  83.605  1.00  0.00           H  
ATOM    811  CE2 TYR    58     102.310 136.455  83.911  1.00  0.00           C  
ATOM    812  HE2 TYR    58     102.569 136.592  84.951  1.00  0.00           H  
ATOM    813  CD2 TYR    58     102.503 135.273  83.158  1.00  0.00           C  
ATOM    814  HD2 TYR    58     102.875 134.363  83.605  1.00  0.00           H  
ATOM    815  C   TYR    58      99.942 133.875  80.114  1.00  0.00           C  
ATOM    816  O   TYR    58     100.138 134.080  78.913  1.00  0.00           O  
ATOM    817  N   GLY    59      98.886 134.451  80.735  1.00  0.00           N  
ATOM    818  H   GLY    59      98.308 135.009  80.122  1.00  0.00           H  
ATOM    819  CA  GLY    59      98.657 134.338  82.157  1.00  0.00           C  
ATOM    820  HA2 GLY    59      98.154 133.384  82.315  1.00  0.00           H  
ATOM    821  HA3 GLY    59      99.622 134.234  82.654  1.00  0.00           H  
ATOM    822  C   GLY    59      97.870 135.476  82.719  1.00  0.00           C  
ATOM    823  O   GLY    59      97.825 136.580  82.163  1.00  0.00           O  
ATOM    824  N   GLN    60      97.212 135.283  83.877  1.00  0.00           N  
ATOM    825  H   GLN    60      96.537 136.016  84.039  1.00  0.00           H  
ATOM    826  CA  GLN    60      97.356 134.229  84.887  1.00  0.00           C  
ATOM    827  HA  GLN    60      97.394 133.251  84.406  1.00  0.00           H  
ATOM    828  CB  GLN    60      98.621 134.443  85.663  1.00  0.00           C  
ATOM    829  HB2 GLN    60      98.573 133.852  86.578  1.00  0.00           H  
ATOM    830  HB3 GLN    60      99.480 134.237  85.025  1.00  0.00           H  
ATOM    831  CG  GLN    60      98.795 135.861  86.259  1.00  0.00           C  
ATOM    832  HG2 GLN    60      99.029 136.465  85.383  1.00  0.00           H  
ATOM    833  HG3 GLN    60      97.951 136.305  86.787  1.00  0.00           H  
ATOM    834  CD  GLN    60     100.160 136.044  86.943  1.00  0.00           C  
ATOM    835  OE1 GLN    60     100.874 135.045  87.006  1.00  0.00           O  
ATOM    836  NE2 GLN    60     100.649 137.197  87.299  1.00  0.00           N  
ATOM    837 HE21 GLN    60     100.091 138.011  87.084  1.00  0.00           H  
ATOM    838 HE22 GLN    60     101.460 137.172  87.901  1.00  0.00           H  
ATOM    839  C   GLN    60      96.067 134.164  85.770  1.00  0.00           C  
ATOM    840  O   GLN    60      96.070 134.395  86.944  1.00  0.00           O  
ATOM    841  N   SER    61      94.966 133.822  85.195  1.00  0.00           N  
ATOM    842  H   SER    61      95.057 133.707  84.195  1.00  0.00           H  
ATOM    843  CA  SER    61      93.712 133.332  85.802  1.00  0.00           C  
ATOM    844  HA  SER    61      93.936 133.046  86.830  1.00  0.00           H  
ATOM    845  CB  SER    61      92.843 134.574  86.179  1.00  0.00           C  
ATOM    846  HB2 SER    61      91.985 134.213  86.746  1.00  0.00           H  
ATOM    847  HB3 SER    61      93.421 135.269  86.788  1.00  0.00           H  
ATOM    848  OG  SER    61      92.467 135.340  85.016  1.00  0.00           O  
ATOM    849  HG  SER    61      91.611 135.756  85.142  1.00  0.00           H  
ATOM    850  C   SER    61      93.009 132.196  85.053  1.00  0.00           C  
ATOM    851  O   SER    61      93.415 131.772  83.919  1.00  0.00           O  
ATOM    852  N   GLN    62      91.920 131.797  85.632  1.00  0.00           N  
ATOM    853  H   GLN    62      91.727 132.256  86.510  1.00  0.00           H  
ATOM    854  CA  GLN    62      91.146 130.599  85.265  1.00  0.00           C  
ATOM    855  HA  GLN    62      91.780 129.784  85.614  1.00  0.00           H  
ATOM    856  CB  GLN    62      90.015 130.257  86.206  1.00  0.00           C  
ATOM    857  HB2 GLN    62      89.727 129.237  85.951  1.00  0.00           H  
ATOM    858  HB3 GLN    62      90.490 130.453  87.167  1.00  0.00           H  
ATOM    859  CG  GLN    62      88.684 131.060  86.091  1.00  0.00           C  
ATOM    860  HG2 GLN    62      88.189 130.732  85.177  1.00  0.00           H  
ATOM    861  HG3 GLN    62      87.936 130.759  86.825  1.00  0.00           H  
ATOM    862  CD  GLN    62      88.795 132.633  86.132  1.00  0.00           C  
ATOM    863  OE1 GLN    62      88.718 133.328  85.155  1.00  0.00           O  
ATOM    864  NE2 GLN    62      89.069 133.181  87.275  1.00  0.00           N  
ATOM    865 HE21 GLN    62      89.185 134.182  87.208  1.00  0.00           H  
ATOM    866 HE22 GLN    62      89.036 132.654  88.136  1.00  0.00           H  
ATOM    867  C   GLN    62      90.783 130.488  83.817  1.00  0.00           C  
ATOM    868  O   GLN    62      90.673 129.346  83.389  1.00  0.00           O  
ATOM    869  N   ASN    63      90.469 131.541  83.051  1.00  0.00           N  
ATOM    870  H   ASN    63      90.483 132.451  83.489  1.00  0.00           H  
ATOM    871  CA  ASN    63      90.120 131.625  81.623  1.00  0.00           C  
ATOM    872  HA  ASN    63      90.337 130.675  81.135  1.00  0.00           H  
ATOM    873  CB  ASN    63      88.614 132.107  81.456  1.00  0.00           C  
ATOM    874  HB2 ASN    63      88.499 133.046  81.998  1.00  0.00           H  
ATOM    875  HB3 ASN    63      88.329 132.091  80.404  1.00  0.00           H  
ATOM    876  CG  ASN    63      87.534 131.279  82.088  1.00  0.00           C  
ATOM    877  OD1 ASN    63      87.643 130.063  82.223  1.00  0.00           O  
ATOM    878  ND2 ASN    63      86.433 131.935  82.375  1.00  0.00           N  
ATOM    879 HD21 ASN    63      85.661 131.550  82.901  1.00  0.00           H  
ATOM    880 HD22 ASN    63      86.406 132.944  82.411  1.00  0.00           H  
ATOM    881  C   ASN    63      91.171 132.636  81.019  1.00  0.00           C  
ATOM    882  O   ASN    63      90.947 133.118  79.953  1.00  0.00           O  
ATOM    883  N   THR    64      92.369 132.853  81.685  1.00  0.00           N  
ATOM    884  H   THR    64      92.650 132.279  82.467  1.00  0.00           H  
ATOM    885  CA  THR    64      93.513 133.619  81.020  1.00  0.00           C  
ATOM    886  HA  THR    64      93.315 133.755  79.957  1.00  0.00           H  
ATOM    887  CB  THR    64      93.726 135.003  81.633  1.00  0.00           C  
ATOM    888  HB  THR    64      94.212 134.986  82.608  1.00  0.00           H  
ATOM    889  CG2 THR    64      94.537 135.837  80.632  1.00  0.00           C  
ATOM    890 HG21 THR    64      95.537 135.404  80.648  1.00  0.00           H  
ATOM    891 HG22 THR    64      94.112 136.079  79.658  1.00  0.00           H  
ATOM    892 HG23 THR    64      94.866 136.766  81.096  1.00  0.00           H  
ATOM    893  OG1 THR    64      92.490 135.625  81.767  1.00  0.00           O  
ATOM    894  HG1 THR    64      91.893 135.070  82.275  1.00  0.00           H  
ATOM    895  C   THR    64      94.878 132.885  81.007  1.00  0.00           C  
ATOM    896  O   THR    64      95.449 132.823  82.072  1.00  0.00           O  
ATOM    897  N   GLY    65      95.414 132.380  79.828  1.00  0.00           N  
ATOM    898  H   GLY    65      96.311 131.920  79.889  1.00  0.00           H  
ATOM    899  CA  GLY    65      94.766 132.258  78.516  1.00  0.00           C  
ATOM    900  HA2 GLY    65      94.477 133.230  78.117  1.00  0.00           H  
ATOM    901  HA3 GLY    65      95.406 131.757  77.789  1.00  0.00           H  
ATOM    902  C   GLY    65      93.681 131.215  78.531  1.00  0.00           C  
ATOM    903  O   GLY    65      93.433 130.509  79.524  1.00  0.00           O  
ATOM    904  N   TYR    66      93.003 131.078  77.433  1.00  0.00           N  
ATOM    905  H   TYR    66      93.353 131.559  76.616  1.00  0.00           H  
ATOM    906  CA  TYR    66      91.848 130.243  77.101  1.00  0.00           C  
ATOM    907  HA  TYR    66      92.068 129.241  77.469  1.00  0.00           H  
ATOM    908  CB  TYR    66      90.538 130.805  77.719  1.00  0.00           C  
ATOM    909  HB2 TYR    66      90.672 130.838  78.801  1.00  0.00           H  
ATOM    910  HB3 TYR    66      90.423 131.818  77.335  1.00  0.00           H  
ATOM    911  CG  TYR    66      89.293 130.004  77.270  1.00  0.00           C  
ATOM    912  CD1 TYR    66      88.550 130.338  76.109  1.00  0.00           C  
ATOM    913  HD1 TYR    66      88.680 131.299  75.633  1.00  0.00           H  
ATOM    914  CE1 TYR    66      87.431 129.584  75.677  1.00  0.00           C  
ATOM    915  HE1 TYR    66      86.798 129.904  74.864  1.00  0.00           H  
ATOM    916  CZ  TYR    66      87.145 128.390  76.358  1.00  0.00           C  
ATOM    917  OH  TYR    66      86.199 127.618  75.933  1.00  0.00           O  
ATOM    918  HH  TYR    66      85.682 128.137  75.311  1.00  0.00           H  
ATOM    919  CE2 TYR    66      87.866 128.021  77.496  1.00  0.00           C  
ATOM    920  HE2 TYR    66      87.559 127.144  78.048  1.00  0.00           H  
ATOM    921  CD2 TYR    66      88.888 128.835  77.997  1.00  0.00           C  
ATOM    922  HD2 TYR    66      89.406 128.628  78.922  1.00  0.00           H  
ATOM    923  C   TYR    66      91.709 130.103  75.498  1.00  0.00           C  
ATOM    924  O   TYR    66      91.744 131.070  74.745  1.00  0.00           O  
ATOM    925  N   GLY    67      91.447 128.886  75.039  1.00  0.00           N  
ATOM    926  H   GLY    67      91.277 128.175  75.736  1.00  0.00           H  
ATOM    927  CA  GLY    67      91.079 128.617  73.641  1.00  0.00           C  
ATOM    928  HA2 GLY    67      90.767 129.558  73.187  1.00  0.00           H  
ATOM    929  HA3 GLY    67      91.966 128.268  73.113  1.00  0.00           H  
ATOM    930  C   GLY    67      89.971 127.549  73.579  1.00  0.00           C  
ATOM    931  O   GLY    67      89.446 126.972  74.546  1.00  0.00           O  
ATOM    932  N   THR    68      89.550 127.271  72.336  1.00  0.00           N  
ATOM    933  H   THR    68      89.928 127.879  71.624  1.00  0.00           H  
ATOM    934  CA  THR    68      88.574 126.207  71.944  1.00  0.00           C  
ATOM    935  HA  THR    68      88.792 125.311  72.526  1.00  0.00           H  
ATOM    936  CB  THR    68      87.138 126.624  72.495  1.00  0.00           C  
ATOM    937  HB  THR    68      87.277 127.093  73.469  1.00  0.00           H  
ATOM    938  CG2 THR    68      86.345 127.582  71.571  1.00  0.00           C  
ATOM    939 HG21 THR    68      86.959 128.476  71.472  1.00  0.00           H  
ATOM    940 HG22 THR    68      86.118 126.978  70.692  1.00  0.00           H  
ATOM    941 HG23 THR    68      85.388 127.908  71.980  1.00  0.00           H  
ATOM    942  OG1 THR    68      86.301 125.552  72.690  1.00  0.00           O  
ATOM    943  HG1 THR    68      85.550 125.876  73.193  1.00  0.00           H  
ATOM    944  C   THR    68      88.642 125.784  70.445  1.00  0.00           C  
ATOM    945  O   THR    68      89.164 126.560  69.633  1.00  0.00           O  
ATOM    946  N   GLN    69      88.170 124.613  70.161  1.00  0.00           N  
ATOM    947  H   GLN    69      87.720 124.118  70.918  1.00  0.00           H  
ATOM    948  CA  GLN    69      88.289 123.946  68.904  1.00  0.00           C  
ATOM    949  HA  GLN    69      89.346 124.012  68.649  1.00  0.00           H  
ATOM    950  CB  GLN    69      87.759 122.495  69.089  1.00  0.00           C  
ATOM    951  HB2 GLN    69      88.466 121.943  69.708  1.00  0.00           H  
ATOM    952  HB3 GLN    69      86.867 122.611  69.705  1.00  0.00           H  
ATOM    953  CG  GLN    69      87.361 121.756  67.825  1.00  0.00           C  
ATOM    954  HG2 GLN    69      86.868 120.808  68.037  1.00  0.00           H  
ATOM    955  HG3 GLN    69      86.599 122.332  67.300  1.00  0.00           H  
ATOM    956  CD  GLN    69      88.458 121.437  66.774  1.00  0.00           C  
ATOM    957  OE1 GLN    69      89.492 121.959  66.836  1.00  0.00           O  
ATOM    958  NE2 GLN    69      88.116 120.591  65.823  1.00  0.00           N  
ATOM    959 HE21 GLN    69      87.221 120.129  65.740  1.00  0.00           H  
ATOM    960 HE22 GLN    69      88.804 120.323  65.134  1.00  0.00           H  
ATOM    961  C   GLN    69      87.447 124.772  67.880  1.00  0.00           C  
ATOM    962  O   GLN    69      86.338 125.249  68.168  1.00  0.00           O  
ATOM    963  N   SER    70      87.996 124.810  66.620  1.00  0.00           N  
ATOM    964  H   SER    70      88.845 124.308  66.403  1.00  0.00           H  
ATOM    965  CA  SER    70      87.451 125.575  65.588  1.00  0.00           C  
ATOM    966  HA  SER    70      87.215 126.567  65.973  1.00  0.00           H  
ATOM    967  CB  SER    70      88.580 125.753  64.565  1.00  0.00           C  
ATOM    968  HB2 SER    70      88.263 126.349  63.710  1.00  0.00           H  
ATOM    969  HB3 SER    70      89.368 126.285  65.098  1.00  0.00           H  
ATOM    970  OG  SER    70      89.033 124.488  64.121  1.00  0.00           O  
ATOM    971  HG  SER    70      88.514 124.198  63.368  1.00  0.00           H  
ATOM    972  C   SER    70      86.219 125.114  64.889  1.00  0.00           C  
ATOM    973  O   SER    70      85.844 125.716  63.922  1.00  0.00           O  
ATOM    974  N   THR    71      85.488 124.150  65.421  1.00  0.00           N  
ATOM    975  H   THR    71      85.646 123.912  66.390  1.00  0.00           H  
ATOM    976  CA  THR    71      84.284 123.554  64.712  1.00  0.00           C  
ATOM    977  HA  THR    71      83.688 124.372  64.306  1.00  0.00           H  
ATOM    978  CB  THR    71      84.813 122.670  63.591  1.00  0.00           C  
ATOM    979  HB  THR    71      85.090 123.335  62.772  1.00  0.00           H  
ATOM    980  CG2 THR    71      85.935 121.697  63.981  1.00  0.00           C  
ATOM    981 HG21 THR    71      86.879 122.237  64.054  1.00  0.00           H  
ATOM    982 HG22 THR    71      85.719 121.295  64.970  1.00  0.00           H  
ATOM    983 HG23 THR    71      85.978 120.899  63.239  1.00  0.00           H  
ATOM    984  OG1 THR    71      83.805 121.776  63.007  1.00  0.00           O  
ATOM    985  HG1 THR    71      83.274 122.411  62.522  1.00  0.00           H  
ATOM    986  C   THR    71      83.330 122.755  65.633  1.00  0.00           C  
ATOM    987  O   THR    71      83.826 122.248  66.663  1.00  0.00           O  
ATOM    988  N   PRO    72      82.001 122.746  65.325  1.00  0.00           N  
ATOM    989  CD  PRO    72      81.272 123.685  64.435  1.00  0.00           C  
ATOM    990  HD2 PRO    72      81.380 123.231  63.450  1.00  0.00           H  
ATOM    991  HD3 PRO    72      81.756 124.655  64.317  1.00  0.00           H  
ATOM    992  CG  PRO    72      79.895 123.801  64.961  1.00  0.00           C  
ATOM    993  HG2 PRO    72      79.144 123.957  64.186  1.00  0.00           H  
ATOM    994  HG3 PRO    72      79.787 124.685  65.590  1.00  0.00           H  
ATOM    995  CB  PRO    72      79.653 122.525  65.776  1.00  0.00           C  
ATOM    996  HB2 PRO    72      79.145 121.825  65.112  1.00  0.00           H  
ATOM    997  HB3 PRO    72      78.968 122.823  66.570  1.00  0.00           H  
ATOM    998  CA  PRO    72      81.073 121.976  66.214  1.00  0.00           C  
ATOM    999  HA  PRO    72      81.289 122.315  67.227  1.00  0.00           H  
ATOM   1000  C   PRO    72      81.132 120.457  66.222  1.00  0.00           C  
ATOM   1001  O   PRO    72      81.219 119.914  65.124  1.00  0.00           O  
ATOM   1002  N   GLN    73      81.123 119.737  67.359  1.00  0.00           N  
ATOM   1003  H   GLN    73      80.877 120.273  68.179  1.00  0.00           H  
ATOM   1004  CA  GLN    73      80.981 118.294  67.378  1.00  0.00           C  
ATOM   1005  HA  GLN    73      81.670 117.836  66.668  1.00  0.00           H  
ATOM   1006  CB  GLN    73      81.445 117.668  68.676  1.00  0.00           C  
ATOM   1007  HB2 GLN    73      81.508 116.580  68.652  1.00  0.00           H  
ATOM   1008  HB3 GLN    73      82.524 117.818  68.667  1.00  0.00           H  
ATOM   1009  CG  GLN    73      80.869 118.004  70.005  1.00  0.00           C  
ATOM   1010  HG2 GLN    73      81.328 117.318  70.716  1.00  0.00           H  
ATOM   1011  HG3 GLN    73      81.079 119.012  70.364  1.00  0.00           H  
ATOM   1012  CD  GLN    73      79.366 117.702  70.042  1.00  0.00           C  
ATOM   1013  OE1 GLN    73      78.848 116.668  69.699  1.00  0.00           O  
ATOM   1014  NE2 GLN    73      78.564 118.576  70.531  1.00  0.00           N  
ATOM   1015 HE21 GLN    73      78.884 119.439  70.947  1.00  0.00           H  
ATOM   1016 HE22 GLN    73      77.607 118.346  70.759  1.00  0.00           H  
ATOM   1017  C   GLN    73      79.584 117.857  66.907  1.00  0.00           C  
ATOM   1018  O   GLN    73      78.560 118.594  66.969  1.00  0.00           O  
ATOM   1019  N   GLY    74      79.504 116.664  66.226  1.00  0.00           N  
ATOM   1020  H   GLY    74      80.392 116.183  66.258  1.00  0.00           H  
ATOM   1021  CA  GLY    74      78.354 115.946  65.757  1.00  0.00           C  
ATOM   1022  HA2 GLY    74      78.511 116.283  64.733  1.00  0.00           H  
ATOM   1023  HA3 GLY    74      78.516 114.873  65.655  1.00  0.00           H  
ATOM   1024  C   GLY    74      76.919 116.202  66.278  1.00  0.00           C  
ATOM   1025  O   GLY    74      75.976 115.910  65.531  1.00  0.00           O  
ATOM   1026  N   TYR    75      76.743 116.420  67.545  1.00  0.00           N  
ATOM   1027  H   TYR    75      77.552 116.552  68.136  1.00  0.00           H  
ATOM   1028  CA  TYR    75      75.449 116.417  68.256  1.00  0.00           C  
ATOM   1029  HA  TYR    75      74.613 116.249  67.577  1.00  0.00           H  
ATOM   1030  CB  TYR    75      75.291 115.282  69.289  1.00  0.00           C  
ATOM   1031  HB2 TYR    75      76.017 115.388  70.095  1.00  0.00           H  
ATOM   1032  HB3 TYR    75      74.332 115.405  69.791  1.00  0.00           H  
ATOM   1033  CG  TYR    75      75.444 113.870  68.727  1.00  0.00           C  
ATOM   1034  CD1 TYR    75      76.711 113.316  68.462  1.00  0.00           C  
ATOM   1035  HD1 TYR    75      77.647 113.854  68.508  1.00  0.00           H  
ATOM   1036  CE1 TYR    75      76.714 111.949  68.058  1.00  0.00           C  
ATOM   1037  HE1 TYR    75      77.651 111.455  67.852  1.00  0.00           H  
ATOM   1038  CZ  TYR    75      75.536 111.260  67.796  1.00  0.00           C  
ATOM   1039  OH  TYR    75      75.551 109.977  67.422  1.00  0.00           O  
ATOM   1040  HH  TYR    75      76.366 109.505  67.606  1.00  0.00           H  
ATOM   1041  CE2 TYR    75      74.280 111.865  67.925  1.00  0.00           C  
ATOM   1042  HE2 TYR    75      73.370 111.319  67.725  1.00  0.00           H  
ATOM   1043  CD2 TYR    75      74.286 113.186  68.407  1.00  0.00           C  
ATOM   1044  HD2 TYR    75      73.354 113.676  68.648  1.00  0.00           H  
ATOM   1045  C   TYR    75      75.170 117.869  68.718  1.00  0.00           C  
ATOM   1046  O   TYR    75      75.351 118.798  67.961  1.00  0.00           O  
ATOM   1047  N   GLY    76      74.684 118.024  69.968  1.00  0.00           N  
ATOM   1048  H   GLY    76      74.647 117.141  70.457  1.00  0.00           H  
ATOM   1049  CA  GLY    76      74.400 119.208  70.731  1.00  0.00           C  
ATOM   1050  HA2 GLY    76      74.834 119.957  70.070  1.00  0.00           H  
ATOM   1051  HA3 GLY    76      73.331 119.332  70.908  1.00  0.00           H  
ATOM   1052  C   GLY    76      75.268 119.289  71.985  1.00  0.00           C  
ATOM   1053  O   GLY    76      76.272 118.618  72.081  1.00  0.00           O  
ATOM   1054  N   SER    77      74.770 119.978  72.962  1.00  0.00           N  
ATOM   1055  H   SER    77      73.954 120.536  72.753  1.00  0.00           H  
ATOM   1056  CA  SER    77      75.365 120.238  74.219  1.00  0.00           C  
ATOM   1057  HA  SER    77      76.405 120.558  74.147  1.00  0.00           H  
ATOM   1058  CB  SER    77      74.596 121.491  74.782  1.00  0.00           C  
ATOM   1059  HB2 SER    77      73.540 121.230  74.859  1.00  0.00           H  
ATOM   1060  HB3 SER    77      74.954 121.669  75.796  1.00  0.00           H  
ATOM   1061  OG  SER    77      74.746 122.636  73.910  1.00  0.00           O  
ATOM   1062  HG  SER    77      75.483 123.140  74.263  1.00  0.00           H  
ATOM   1063  C   SER    77      75.248 119.122  75.221  1.00  0.00           C  
ATOM   1064  O   SER    77      74.204 118.906  75.776  1.00  0.00           O  
ATOM   1065  N   THR    78      76.304 118.285  75.500  1.00  0.00           N  
ATOM   1066  H   THR    78      76.116 117.669  76.277  1.00  0.00           H  
ATOM   1067  CA  THR    78      77.676 118.254  74.906  1.00  0.00           C  
ATOM   1068  HA  THR    78      77.723 118.869  74.007  1.00  0.00           H  
ATOM   1069  CB  THR    78      78.712 118.707  75.881  1.00  0.00           C  
ATOM   1070  HB  THR    78      78.397 118.362  76.866  1.00  0.00           H  
ATOM   1071  CG2 THR    78      80.139 118.351  75.610  1.00  0.00           C  
ATOM   1072 HG21 THR    78      80.391 118.646  74.591  1.00  0.00           H  
ATOM   1073 HG22 THR    78      80.740 118.956  76.288  1.00  0.00           H  
ATOM   1074 HG23 THR    78      80.252 117.269  75.682  1.00  0.00           H  
ATOM   1075  OG1 THR    78      78.764 120.123  75.849  1.00  0.00           O  
ATOM   1076  HG1 THR    78      79.193 120.273  76.694  1.00  0.00           H  
ATOM   1077  C   THR    78      77.977 116.723  74.517  1.00  0.00           C  
ATOM   1078  O   THR    78      78.097 115.805  75.334  1.00  0.00           O  
ATOM   1079  N   GLY    79      78.098 116.600  73.176  1.00  0.00           N  
ATOM   1080  H   GLY    79      78.014 117.455  72.644  1.00  0.00           H  
ATOM   1081  CA  GLY    79      78.634 115.412  72.589  1.00  0.00           C  
ATOM   1082  HA2 GLY    79      78.366 114.520  73.155  1.00  0.00           H  
ATOM   1083  HA3 GLY    79      78.302 115.166  71.580  1.00  0.00           H  
ATOM   1084  C   GLY    79      80.143 115.467  72.604  1.00  0.00           C  
ATOM   1085  O   GLY    79      80.766 116.361  73.174  1.00  0.00           O  
ATOM   1086  N   GLY    80      80.808 114.494  71.972  1.00  0.00           N  
ATOM   1087  H   GLY    80      81.782 114.657  71.758  1.00  0.00           H  
ATOM   1088  CA  GLY    80      80.269 113.319  71.277  1.00  0.00           C  
ATOM   1089  HA2 GLY    80      79.528 113.570  70.518  1.00  0.00           H  
ATOM   1090  HA3 GLY    80      81.120 112.891  70.747  1.00  0.00           H  
ATOM   1091  C   GLY    80      79.762 112.234  72.223  1.00  0.00           C  
ATOM   1092  O   GLY    80      79.776 112.370  73.475  1.00  0.00           O  
ATOM   1093  N   TYR    81      79.310 111.124  71.643  1.00  0.00           N  
ATOM   1094  H   TYR    81      79.413 111.044  70.641  1.00  0.00           H  
ATOM   1095  CA  TYR    81      78.628 110.110  72.387  1.00  0.00           C  
ATOM   1096  HA  TYR    81      78.967 110.295  73.406  1.00  0.00           H  
ATOM   1097  CB  TYR    81      77.096 110.318  72.523  1.00  0.00           C  
ATOM   1098  HB2 TYR    81      76.661 110.188  71.532  1.00  0.00           H  
ATOM   1099  HB3 TYR    81      76.746 109.517  73.175  1.00  0.00           H  
ATOM   1100  CG  TYR    81      76.554 111.601  73.122  1.00  0.00           C  
ATOM   1101  CD1 TYR    81      76.755 111.981  74.450  1.00  0.00           C  
ATOM   1102  HD1 TYR    81      77.325 111.400  75.160  1.00  0.00           H  
ATOM   1103  CE1 TYR    81      76.377 113.252  74.862  1.00  0.00           C  
ATOM   1104  HE1 TYR    81      76.583 113.530  75.885  1.00  0.00           H  
ATOM   1105  CZ  TYR    81      75.549 114.056  74.042  1.00  0.00           C  
ATOM   1106  OH  TYR    81      75.140 115.237  74.511  1.00  0.00           O  
ATOM   1107  HH  TYR    81      75.424 115.327  75.424  1.00  0.00           H  
ATOM   1108  CE2 TYR    81      75.324 113.699  72.696  1.00  0.00           C  
ATOM   1109  HE2 TYR    81      74.887 114.404  72.004  1.00  0.00           H  
ATOM   1110  CD2 TYR    81      75.779 112.424  72.286  1.00  0.00           C  
ATOM   1111  HD2 TYR    81      75.694 112.111  71.255  1.00  0.00           H  
ATOM   1112  C   TYR    81      79.037 108.693  71.938  1.00  0.00           C  
ATOM   1113  O   TYR    81      79.165 108.489  70.729  1.00  0.00           O  
ATOM   1114  N   GLY    82      79.218 107.685  72.744  1.00  0.00           N  
ATOM   1115  H   GLY    82      79.193 106.796  72.264  1.00  0.00           H  
ATOM   1116  CA  GLY    82      79.277 107.696  74.196  1.00  0.00           C  
ATOM   1117  HA2 GLY    82      80.001 106.914  74.425  1.00  0.00           H  
ATOM   1118  HA3 GLY    82      79.761 108.605  74.553  1.00  0.00           H  
ATOM   1119  C   GLY    82      77.932 107.401  74.936  1.00  0.00           C  
ATOM   1120  O   GLY    82      76.881 107.251  74.319  1.00  0.00           O  
ATOM   1121  N   SER    83      78.073 107.320  76.228  1.00  0.00           N  
ATOM   1122  H   SER    83      79.028 107.294  76.556  1.00  0.00           H  
ATOM   1123  CA  SER    83      77.082 107.077  77.280  1.00  0.00           C  
ATOM   1124  HA  SER    83      77.680 106.791  78.145  1.00  0.00           H  
ATOM   1125  CB  SER    83      76.555 108.464  77.639  1.00  0.00           C  
ATOM   1126  HB2 SER    83      77.360 109.197  77.583  1.00  0.00           H  
ATOM   1127  HB3 SER    83      75.760 108.812  76.979  1.00  0.00           H  
ATOM   1128  OG  SER    83      75.976 108.522  78.953  1.00  0.00           O  
ATOM   1129  HG  SER    83      76.429 109.225  79.423  1.00  0.00           H  
ATOM   1130  C   SER    83      76.016 105.997  76.935  1.00  0.00           C  
ATOM   1131  O   SER    83      74.869 106.280  76.596  1.00  0.00           O  
ATOM   1132  N   SER    84      76.415 104.698  77.052  1.00  0.00           N  
ATOM   1133  H   SER    84      75.729 104.009  76.778  1.00  0.00           H  
ATOM   1134  CA  SER    84      77.885 104.313  77.171  1.00  0.00           C  
ATOM   1135  HA  SER    84      78.475 104.979  77.800  1.00  0.00           H  
ATOM   1136  CB  SER    84      77.884 102.913  77.815  1.00  0.00           C  
ATOM   1137  HB2 SER    84      78.791 102.483  78.241  1.00  0.00           H  
ATOM   1138  HB3 SER    84      77.216 103.068  78.662  1.00  0.00           H  
ATOM   1139  OG  SER    84      77.236 101.996  76.991  1.00  0.00           O  
ATOM   1140  HG  SER    84      77.060 101.252  77.571  1.00  0.00           H  
ATOM   1141  C   SER    84      78.576 104.126  75.792  1.00  0.00           C  
ATOM   1142  O   SER    84      79.824 104.023  75.764  1.00  0.00           O  
ATOM   1143  N   GLN    85      77.822 104.057  74.702  1.00  0.00           N  
ATOM   1144  H   GLN    85      76.817 104.162  74.685  1.00  0.00           H  
ATOM   1145  CA  GLN    85      78.469 103.946  73.363  1.00  0.00           C  
ATOM   1146  HA  GLN    85      79.514 104.254  73.396  1.00  0.00           H  
ATOM   1147  CB  GLN    85      78.322 102.495  73.022  1.00  0.00           C  
ATOM   1148  HB2 GLN    85      77.296 102.226  73.274  1.00  0.00           H  
ATOM   1149  HB3 GLN    85      78.688 102.471  71.995  1.00  0.00           H  
ATOM   1150  CG  GLN    85      79.174 101.510  73.820  1.00  0.00           C  
ATOM   1151  HG2 GLN    85      80.079 102.007  74.169  1.00  0.00           H  
ATOM   1152  HG3 GLN    85      78.591 101.107  74.648  1.00  0.00           H  
ATOM   1153  CD  GLN    85      79.781 100.428  72.988  1.00  0.00           C  
ATOM   1154  OE1 GLN    85      79.713 100.352  71.787  1.00  0.00           O  
ATOM   1155  NE2 GLN    85      80.548  99.621  73.599  1.00  0.00           N  
ATOM   1156 HE21 GLN    85      80.927  98.886  73.018  1.00  0.00           H  
ATOM   1157 HE22 GLN    85      80.749  99.639  74.588  1.00  0.00           H  
ATOM   1158  C   GLN    85      77.758 104.745  72.287  1.00  0.00           C  
ATOM   1159  O   GLN    85      78.375 105.202  71.294  1.00  0.00           O  
ATOM   1160  N   SER    86      76.409 104.829  72.346  1.00  0.00           N  
ATOM   1161  H   SER    86      75.910 104.487  73.155  1.00  0.00           H  
ATOM   1162  CA  SER    86      75.474 105.246  71.197  1.00  0.00           C  
ATOM   1163  HA  SER    86      74.515 104.788  71.437  1.00  0.00           H  
ATOM   1164  CB  SER    86      75.290 106.811  71.201  1.00  0.00           C  
ATOM   1165  HB2 SER    86      76.217 107.346  70.994  1.00  0.00           H  
ATOM   1166  HB3 SER    86      74.457 107.023  70.531  1.00  0.00           H  
ATOM   1167  OG  SER    86      74.862 107.116  72.540  1.00  0.00           O  
ATOM   1168  HG  SER    86      75.626 107.137  73.122  1.00  0.00           H  
ATOM   1169  C   SER    86      75.990 104.735  69.882  1.00  0.00           C  
ATOM   1170  O   SER    86      76.389 105.508  68.949  1.00  0.00           O  
ATOM   1171  N   SER    87      76.350 103.432  69.800  1.00  0.00           N  
ATOM   1172  H   SER    87      76.187 102.789  70.562  1.00  0.00           H  
ATOM   1173  CA  SER    87      77.189 102.963  68.680  1.00  0.00           C  
ATOM   1174  HA  SER    87      78.067 103.587  68.516  1.00  0.00           H  
ATOM   1175  CB  SER    87      77.668 101.553  68.953  1.00  0.00           C  
ATOM   1176  HB2 SER    87      78.404 101.239  68.214  1.00  0.00           H  
ATOM   1177  HB3 SER    87      78.071 101.569  69.966  1.00  0.00           H  
ATOM   1178  OG  SER    87      76.495 100.630  68.962  1.00  0.00           O  
ATOM   1179  HG  SER    87      76.671  99.952  69.618  1.00  0.00           H  
ATOM   1180  C   SER    87      76.481 103.019  67.311  1.00  0.00           C  
ATOM   1181  O   SER    87      77.255 103.024  66.321  1.00  0.00           O  
ATOM   1182  N   GLN    88      75.158 103.058  67.169  1.00  0.00           N  
ATOM   1183  H   GLN    88      74.553 102.956  67.971  1.00  0.00           H  
ATOM   1184  CA  GLN    88      74.398 103.101  65.877  1.00  0.00           C  
ATOM   1185  HA  GLN    88      73.332 103.212  66.081  1.00  0.00           H  
ATOM   1186  CB  GLN    88      74.813 104.315  65.030  1.00  0.00           C  
ATOM   1187  HB2 GLN    88      75.762 104.141  64.523  1.00  0.00           H  
ATOM   1188  HB3 GLN    88      74.090 104.376  64.216  1.00  0.00           H  
ATOM   1189  CG  GLN    88      74.802 105.697  65.714  1.00  0.00           C  
ATOM   1190  HG2 GLN    88      73.762 105.968  65.895  1.00  0.00           H  
ATOM   1191  HG3 GLN    88      75.394 105.566  66.619  1.00  0.00           H  
ATOM   1192  CD  GLN    88      75.256 106.801  64.748  1.00  0.00           C  
ATOM   1193  OE1 GLN    88      75.533 106.581  63.573  1.00  0.00           O  
ATOM   1194  NE2 GLN    88      75.494 107.973  65.259  1.00  0.00           N  
ATOM   1195 HE21 GLN    88      75.309 108.139  66.238  1.00  0.00           H  
ATOM   1196 HE22 GLN    88      75.884 108.640  64.608  1.00  0.00           H  
ATOM   1197  C   GLN    88      74.360 101.711  65.130  1.00  0.00           C  
ATOM   1198  O   GLN    88      73.988 101.720  63.961  1.00  0.00           O  
ATOM   1199  N   SER    89      74.835 100.660  65.804  1.00  0.00           N  
ATOM   1200  H   SER    89      75.086 100.829  66.767  1.00  0.00           H  
ATOM   1201  CA  SER    89      75.078  99.302  65.262  1.00  0.00           C  
ATOM   1202  HA  SER    89      75.507  99.372  64.262  1.00  0.00           H  
ATOM   1203  CB  SER    89      76.103  98.670  66.124  1.00  0.00           C  
ATOM   1204  HB2 SER    89      76.392  97.748  65.619  1.00  0.00           H  
ATOM   1205  HB3 SER    89      76.950  99.354  66.178  1.00  0.00           H  
ATOM   1206  OG  SER    89      75.583  98.426  67.388  1.00  0.00           O  
ATOM   1207  HG  SER    89      75.631  99.201  67.952  1.00  0.00           H  
ATOM   1208  C   SER    89      73.877  98.413  64.989  1.00  0.00           C  
ATOM   1209  O   SER    89      72.737  98.693  65.456  1.00  0.00           O  
ATOM   1210  N   SER    90      73.993  97.358  64.153  1.00  0.00           N  
ATOM   1211  H   SER    90      74.865  97.274  63.651  1.00  0.00           H  
ATOM   1212  CA  SER    90      72.763  96.603  63.704  1.00  0.00           C  
ATOM   1213  HA  SER    90      71.915  97.286  63.743  1.00  0.00           H  
ATOM   1214  CB  SER    90      72.938  96.055  62.243  1.00  0.00           C  
ATOM   1215  HB2 SER    90      71.983  95.588  62.003  1.00  0.00           H  
ATOM   1216  HB3 SER    90      73.017  96.945  61.617  1.00  0.00           H  
ATOM   1217  OG  SER    90      74.131  95.262  62.145  1.00  0.00           O  
ATOM   1218  HG  SER    90      74.854  95.713  61.703  1.00  0.00           H  
ATOM   1219  C   SER    90      72.408  95.552  64.791  1.00  0.00           C  
ATOM   1220  O   SER    90      72.370  94.373  64.490  1.00  0.00           O  
ATOM   1221  N   TYR    91      71.932  95.975  65.985  1.00  0.00           N  
ATOM   1222  H   TYR    91      72.004  96.974  66.109  1.00  0.00           H  
ATOM   1223  CA  TYR    91      71.191  95.269  66.952  1.00  0.00           C  
ATOM   1224  HA  TYR    91      71.564  94.245  66.972  1.00  0.00           H  
ATOM   1225  CB  TYR    91      71.214  95.975  68.333  1.00  0.00           C  
ATOM   1226  HB2 TYR    91      70.586  96.865  68.293  1.00  0.00           H  
ATOM   1227  HB3 TYR    91      70.480  95.360  68.852  1.00  0.00           H  
ATOM   1228  CG  TYR    91      72.464  95.995  69.132  1.00  0.00           C  
ATOM   1229  CD1 TYR    91      72.329  95.691  70.520  1.00  0.00           C  
ATOM   1230  HD1 TYR    91      71.343  95.809  70.945  1.00  0.00           H  
ATOM   1231  CE1 TYR    91      73.434  95.364  71.250  1.00  0.00           C  
ATOM   1232  HE1 TYR    91      73.392  95.103  72.297  1.00  0.00           H  
ATOM   1233  CZ  TYR    91      74.678  95.441  70.684  1.00  0.00           C  
ATOM   1234  OH  TYR    91      75.853  95.236  71.366  1.00  0.00           O  
ATOM   1235  HH  TYR    91      76.587  94.994  70.796  1.00  0.00           H  
ATOM   1236  CE2 TYR    91      74.820  95.882  69.344  1.00  0.00           C  
ATOM   1237  HE2 TYR    91      75.774  96.124  68.900  1.00  0.00           H  
ATOM   1238  CD2 TYR    91      73.718  96.064  68.517  1.00  0.00           C  
ATOM   1239  HD2 TYR    91      73.893  96.192  67.459  1.00  0.00           H  
ATOM   1240  C   TYR    91      69.733  95.214  66.492  1.00  0.00           C  
ATOM   1241  O   TYR    91      69.174  96.122  65.864  1.00  0.00           O  
ATOM   1242  N   GLY    92      69.091  94.067  66.751  1.00  0.00           N  
ATOM   1243  H   GLY    92      68.135  94.077  66.425  1.00  0.00           H  
ATOM   1244  CA  GLY    92      69.604  92.866  67.384  1.00  0.00           C  
ATOM   1245  HA2 GLY    92      70.246  92.241  66.763  1.00  0.00           H  
ATOM   1246  HA3 GLY    92      70.052  93.136  68.340  1.00  0.00           H  
ATOM   1247  C   GLY    92      68.431  92.041  67.843  1.00  0.00           C  
ATOM   1248  O   GLY    92      67.318  92.542  67.975  1.00  0.00           O  
ATOM   1249  N   GLN    93      68.625  90.708  67.838  1.00  0.00           N  
ATOM   1250  H   GLN    93      69.588  90.422  67.734  1.00  0.00           H  
ATOM   1251  CA  GLN    93      67.525  89.702  68.036  1.00  0.00           C  
ATOM   1252  HA  GLN    93      66.968  90.071  68.897  1.00  0.00           H  
ATOM   1253  CB  GLN    93      66.706  89.656  66.764  1.00  0.00           C  
ATOM   1254  HB2 GLN    93      66.500  90.691  66.494  1.00  0.00           H  
ATOM   1255  HB3 GLN    93      67.119  89.113  65.914  1.00  0.00           H  
ATOM   1256  CG  GLN    93      65.358  88.951  67.045  1.00  0.00           C  
ATOM   1257  HG2 GLN    93      65.590  87.917  67.302  1.00  0.00           H  
ATOM   1258  HG3 GLN    93      64.886  89.348  67.943  1.00  0.00           H  
ATOM   1259  CD  GLN    93      64.304  89.178  65.896  1.00  0.00           C  
ATOM   1260  OE1 GLN    93      64.540  89.643  64.809  1.00  0.00           O  
ATOM   1261  NE2 GLN    93      63.098  88.784  66.032  1.00  0.00           N  
ATOM   1262 HE21 GLN    93      62.487  89.082  65.285  1.00  0.00           H  
ATOM   1263 HE22 GLN    93      62.689  88.421  66.881  1.00  0.00           H  
ATOM   1264  C   GLN    93      68.151  88.317  68.374  1.00  0.00           C  
ATOM   1265  O   GLN    93      68.774  87.681  67.496  1.00  0.00           O  
ATOM   1266  N   GLN    94      68.066  87.870  69.663  1.00  0.00           N  
ATOM   1267  H   GLN    94      67.467  88.333  70.332  1.00  0.00           H  
ATOM   1268  CA  GLN    94      68.565  86.613  70.254  1.00  0.00           C  
ATOM   1269  HA  GLN    94      69.640  86.547  70.085  1.00  0.00           H  
ATOM   1270  CB  GLN    94      68.516  86.630  71.760  1.00  0.00           C  
ATOM   1271  HB2 GLN    94      69.139  87.421  72.178  1.00  0.00           H  
ATOM   1272  HB3 GLN    94      67.497  86.922  72.014  1.00  0.00           H  
ATOM   1273  CG  GLN    94      68.817  85.319  72.551  1.00  0.00           C  
ATOM   1274  HG2 GLN    94      68.691  85.600  73.597  1.00  0.00           H  
ATOM   1275  HG3 GLN    94      67.974  84.684  72.280  1.00  0.00           H  
ATOM   1276  CD  GLN    94      70.238  84.736  72.401  1.00  0.00           C  
ATOM   1277  OE1 GLN    94      71.189  85.497  72.234  1.00  0.00           O  
ATOM   1278  NE2 GLN    94      70.495  83.451  72.493  1.00  0.00           N  
ATOM   1279 HE21 GLN    94      69.660  82.890  72.576  1.00  0.00           H  
ATOM   1280 HE22 GLN    94      71.415  83.047  72.385  1.00  0.00           H  
ATOM   1281  C   GLN    94      67.870  85.390  69.605  1.00  0.00           C  
ATOM   1282  O   GLN    94      68.572  84.461  69.072  1.00  0.00           O  
ATOM   1283  N   SER    95      66.549  85.379  69.427  1.00  0.00           N  
ATOM   1284  H   SER    95      66.061  86.250  69.578  1.00  0.00           H  
ATOM   1285  CA  SER    95      65.783  84.499  68.580  1.00  0.00           C  
ATOM   1286  HA  SER    95      65.761  83.538  69.094  1.00  0.00           H  
ATOM   1287  CB  SER    95      64.289  84.998  68.596  1.00  0.00           C  
ATOM   1288  HB2 SER    95      63.896  85.114  69.606  1.00  0.00           H  
ATOM   1289  HB3 SER    95      64.296  85.962  68.086  1.00  0.00           H  
ATOM   1290  OG  SER    95      63.502  83.967  68.073  1.00  0.00           O  
ATOM   1291  HG  SER    95      62.713  84.358  67.690  1.00  0.00           H  
ATOM   1292  C   SER    95      66.303  84.345  67.115  1.00  0.00           C  
ATOM   1293  O   SER    95      66.650  85.318  66.519  1.00  0.00           O  
ATOM   1294  N   SER    96      66.103  83.179  66.499  1.00  0.00           N  
ATOM   1295  H   SER    96      65.538  82.455  66.919  1.00  0.00           H  
ATOM   1296  CA  SER    96      66.670  82.780  65.178  1.00  0.00           C  
ATOM   1297  HA  SER    96      66.797  83.577  64.446  1.00  0.00           H  
ATOM   1298  CB  SER    96      68.050  82.268  65.292  1.00  0.00           C  
ATOM   1299  HB2 SER    96      68.586  83.103  65.743  1.00  0.00           H  
ATOM   1300  HB3 SER    96      68.053  81.412  65.966  1.00  0.00           H  
ATOM   1301  OG  SER    96      68.720  81.894  64.065  1.00  0.00           O  
ATOM   1302  HG  SER    96      69.598  82.275  63.987  1.00  0.00           H  
ATOM   1303  C   SER    96      65.815  81.811  64.287  1.00  0.00           C  
ATOM   1304  O   SER    96      65.929  80.574  64.407  1.00  0.00           O  
ATOM   1305  N   TYR    97      64.963  82.289  63.384  1.00  0.00           N  
ATOM   1306  H   TYR    97      64.450  81.496  63.025  1.00  0.00           H  
ATOM   1307  CA  TYR    97      64.470  83.627  62.869  1.00  0.00           C  
ATOM   1308  HA  TYR    97      63.532  83.569  62.316  1.00  0.00           H  
ATOM   1309  CB  TYR    97      63.972  84.511  64.018  1.00  0.00           C  
ATOM   1310  HB2 TYR    97      63.445  83.846  64.703  1.00  0.00           H  
ATOM   1311  HB3 TYR    97      64.766  84.960  64.615  1.00  0.00           H  
ATOM   1312  CG  TYR    97      63.074  85.558  63.534  1.00  0.00           C  
ATOM   1313  CD1 TYR    97      63.649  86.772  63.237  1.00  0.00           C  
ATOM   1314  HD1 TYR    97      64.700  87.009  63.321  1.00  0.00           H  
ATOM   1315  CE1 TYR    97      62.860  87.810  62.709  1.00  0.00           C  
ATOM   1316  HE1 TYR    97      63.319  88.783  62.616  1.00  0.00           H  
ATOM   1317  CZ  TYR    97      61.470  87.580  62.494  1.00  0.00           C  
ATOM   1318  OH  TYR    97      60.729  88.660  62.141  1.00  0.00           O  
ATOM   1319  HH  TYR    97      61.341  89.346  61.862  1.00  0.00           H  
ATOM   1320  CE2 TYR    97      60.865  86.374  62.794  1.00  0.00           C  
ATOM   1321  HE2 TYR    97      59.854  86.239  62.440  1.00  0.00           H  
ATOM   1322  CD2 TYR    97      61.668  85.369  63.402  1.00  0.00           C  
ATOM   1323  HD2 TYR    97      61.218  84.438  63.713  1.00  0.00           H  
ATOM   1324  C   TYR    97      65.492  84.281  61.852  1.00  0.00           C  
ATOM   1325  O   TYR    97      66.699  84.419  62.129  1.00  0.00           O  
ATOM   1326  N   PRO    98      65.187  84.700  60.592  1.00  0.00           N  
ATOM   1327  CD  PRO    98      66.130  85.165  59.647  1.00  0.00           C  
ATOM   1328  HD2 PRO    98      66.960  84.522  59.352  1.00  0.00           H  
ATOM   1329  HD3 PRO    98      66.511  86.148  59.923  1.00  0.00           H  
ATOM   1330  CG  PRO    98      65.382  85.410  58.298  1.00  0.00           C  
ATOM   1331  HG2 PRO    98      65.467  84.478  57.739  1.00  0.00           H  
ATOM   1332  HG3 PRO    98      65.763  86.271  57.748  1.00  0.00           H  
ATOM   1333  CB  PRO    98      63.928  85.621  58.622  1.00  0.00           C  
ATOM   1334  HB2 PRO    98      63.274  85.183  57.868  1.00  0.00           H  
ATOM   1335  HB3 PRO    98      63.618  86.620  58.929  1.00  0.00           H  
ATOM   1336  CA  PRO    98      63.864  84.678  59.983  1.00  0.00           C  
ATOM   1337  HA  PRO    98      63.109  85.057  60.672  1.00  0.00           H  
ATOM   1338  C   PRO    98      63.356  83.215  59.730  1.00  0.00           C  
ATOM   1339  O   PRO    98      64.071  82.226  60.041  1.00  0.00           O  
ATOM   1340  N   GLY    99      62.119  82.940  59.415  1.00  0.00           N  
ATOM   1341  H   GLY    99      61.566  83.730  59.112  1.00  0.00           H  
ATOM   1342  CA  GLY    99      61.639  81.671  59.008  1.00  0.00           C  
ATOM   1343  HA2 GLY    99      61.786  80.884  59.748  1.00  0.00           H  
ATOM   1344  HA3 GLY    99      60.560  81.792  58.919  1.00  0.00           H  
ATOM   1345  C   GLY    99      62.200  81.139  57.653  1.00  0.00           C  
ATOM   1346  O   GLY    99      63.412  81.186  57.370  1.00  0.00           O  
ATOM   1347  N   TYR   100      61.287  80.442  56.966  1.00  0.00           N  
ATOM   1348  H   TYR   100      60.334  80.592  57.265  1.00  0.00           H  
ATOM   1349  CA  TYR   100      61.600  79.470  55.932  1.00  0.00           C  
ATOM   1350  HA  TYR   100      62.204  78.666  56.352  1.00  0.00           H  
ATOM   1351  CB  TYR   100      60.245  78.942  55.593  1.00  0.00           C  
ATOM   1352  HB2 TYR   100      59.615  78.816  56.473  1.00  0.00           H  
ATOM   1353  HB3 TYR   100      59.767  79.757  55.049  1.00  0.00           H  
ATOM   1354  CG  TYR   100      60.217  77.743  54.714  1.00  0.00           C  
ATOM   1355  CD1 TYR   100      60.488  76.546  55.366  1.00  0.00           C  
ATOM   1356  HD1 TYR   100      60.830  76.529  56.391  1.00  0.00           H  
ATOM   1357  CE1 TYR   100      60.636  75.396  54.545  1.00  0.00           C  
ATOM   1358  HE1 TYR   100      60.988  74.451  54.930  1.00  0.00           H  
ATOM   1359  CZ  TYR   100      60.467  75.535  53.166  1.00  0.00           C  
ATOM   1360  OH  TYR   100      60.553  74.440  52.372  1.00  0.00           O  
ATOM   1361  HH  TYR   100      60.806  73.641  52.840  1.00  0.00           H  
ATOM   1362  CE2 TYR   100      60.047  76.738  52.528  1.00  0.00           C  
ATOM   1363  HE2 TYR   100      59.790  76.759  51.480  1.00  0.00           H  
ATOM   1364  CD2 TYR   100      59.871  77.871  53.370  1.00  0.00           C  
ATOM   1365  HD2 TYR   100      59.672  78.834  52.923  1.00  0.00           H  
ATOM   1366  C   TYR   100      62.376  79.904  54.705  1.00  0.00           C  
ATOM   1367  O   TYR   100      63.167  79.153  54.166  1.00  0.00           O  
ATOM   1368  N   GLY   101      62.135  81.152  54.293  1.00  0.00           N  
ATOM   1369  H   GLY   101      61.341  81.657  54.660  1.00  0.00           H  
ATOM   1370  CA  GLY   101      62.729  81.634  53.010  1.00  0.00           C  
ATOM   1371  HA2 GLY   101      62.972  82.694  52.933  1.00  0.00           H  
ATOM   1372  HA3 GLY   101      63.756  81.272  52.964  1.00  0.00           H  
ATOM   1373  C   GLY   101      62.104  81.258  51.681  1.00  0.00           C  
ATOM   1374  O   GLY   101      61.288  80.290  51.590  1.00  0.00           O  
ATOM   1375  N   GLN   102      62.367  81.985  50.602  1.00  0.00           N  
ATOM   1376  H   GLN   102      62.967  82.797  50.635  1.00  0.00           H  
ATOM   1377  CA  GLN   102      61.688  81.752  49.331  1.00  0.00           C  
ATOM   1378  HA  GLN   102      60.645  81.875  49.623  1.00  0.00           H  
ATOM   1379  CB  GLN   102      62.014  82.890  48.358  1.00  0.00           C  
ATOM   1380  HB2 GLN   102      61.617  83.823  48.757  1.00  0.00           H  
ATOM   1381  HB3 GLN   102      63.094  83.019  48.287  1.00  0.00           H  
ATOM   1382  CG  GLN   102      61.451  82.711  46.931  1.00  0.00           C  
ATOM   1383  HG2 GLN   102      61.812  81.755  46.553  1.00  0.00           H  
ATOM   1384  HG3 GLN   102      60.362  82.751  46.976  1.00  0.00           H  
ATOM   1385  CD  GLN   102      61.760  83.945  46.086  1.00  0.00           C  
ATOM   1386  OE1 GLN   102      62.438  84.862  46.536  1.00  0.00           O  
ATOM   1387  NE2 GLN   102      61.255  84.055  44.887  1.00  0.00           N  
ATOM   1388 HE21 GLN   102      60.700  83.308  44.496  1.00  0.00           H  
ATOM   1389 HE22 GLN   102      61.442  84.892  44.352  1.00  0.00           H  
ATOM   1390  C   GLN   102      62.028  80.325  48.726  1.00  0.00           C  
ATOM   1391  O   GLN   102      61.073  79.576  48.484  1.00  0.00           O  
ATOM   1392  N   GLN   103      63.305  79.972  48.556  1.00  0.00           N  
ATOM   1393  H   GLN   103      64.024  80.627  48.828  1.00  0.00           H  
ATOM   1394  CA  GLN   103      63.769  78.620  48.048  1.00  0.00           C  
ATOM   1395  HA  GLN   103      63.275  78.377  47.107  1.00  0.00           H  
ATOM   1396  CB  GLN   103      65.276  78.586  47.710  1.00  0.00           C  
ATOM   1397  HB2 GLN   103      65.823  79.010  48.552  1.00  0.00           H  
ATOM   1398  HB3 GLN   103      65.489  77.526  47.572  1.00  0.00           H  
ATOM   1399  CG  GLN   103      65.613  79.416  46.422  1.00  0.00           C  
ATOM   1400  HG2 GLN   103      66.680  79.473  46.208  1.00  0.00           H  
ATOM   1401  HG3 GLN   103      65.031  78.929  45.639  1.00  0.00           H  
ATOM   1402  CD  GLN   103      65.211  80.880  46.562  1.00  0.00           C  
ATOM   1403  OE1 GLN   103      64.344  81.405  45.796  1.00  0.00           O  
ATOM   1404  NE2 GLN   103      65.916  81.647  47.339  1.00  0.00           N  
ATOM   1405 HE21 GLN   103      65.625  82.612  47.406  1.00  0.00           H  
ATOM   1406 HE22 GLN   103      66.718  81.227  47.787  1.00  0.00           H  
ATOM   1407  C   GLN   103      63.345  77.567  49.094  1.00  0.00           C  
ATOM   1408  O   GLN   103      63.835  77.656  50.239  1.00  0.00           O  
ATOM   1409  N   PRO   104      62.622  76.521  48.675  1.00  0.00           N  
ATOM   1410  CD  PRO   104      61.986  76.201  47.389  1.00  0.00           C  
ATOM   1411  HD2 PRO   104      62.718  75.632  46.815  1.00  0.00           H  
ATOM   1412  HD3 PRO   104      61.569  77.043  46.837  1.00  0.00           H  
ATOM   1413  CG  PRO   104      60.856  75.277  47.817  1.00  0.00           C  
ATOM   1414  HG2 PRO   104      60.595  74.482  47.118  1.00  0.00           H  
ATOM   1415  HG3 PRO   104      59.944  75.805  48.096  1.00  0.00           H  
ATOM   1416  CB  PRO   104      61.336  74.542  49.019  1.00  0.00           C  
ATOM   1417  HB2 PRO   104      61.888  73.632  48.783  1.00  0.00           H  
ATOM   1418  HB3 PRO   104      60.482  74.400  49.682  1.00  0.00           H  
ATOM   1419  CA  PRO   104      62.234  75.560  49.730  1.00  0.00           C  
ATOM   1420  HA  PRO   104      61.638  76.151  50.426  1.00  0.00           H  
ATOM   1421  C   PRO   104      63.397  74.730  50.421  1.00  0.00           C  
ATOM   1422  O   PRO   104      64.410  74.430  49.782  1.00  0.00           O  
ATOM   1423  N   ALA   105      63.230  74.364  51.711  1.00  0.00           N  
ATOM   1424  H   ALA   105      62.428  74.729  52.205  1.00  0.00           H  
ATOM   1425  CA  ALA   105      64.225  73.534  52.512  1.00  0.00           C  
ATOM   1426  HA  ALA   105      65.198  73.354  52.056  1.00  0.00           H  
ATOM   1427  CB  ALA   105      64.468  74.496  53.647  1.00  0.00           C  
ATOM   1428  HB1 ALA   105      63.534  74.794  54.124  1.00  0.00           H  
ATOM   1429  HB2 ALA   105      65.103  73.963  54.355  1.00  0.00           H  
ATOM   1430  HB3 ALA   105      65.000  75.394  53.333  1.00  0.00           H  
ATOM   1431  C   ALA   105      63.451  72.343  53.042  1.00  0.00           C  
ATOM   1432  O   ALA   105      62.305  72.466  53.479  1.00  0.00           O  
ATOM   1433  N   PRO   106      64.116  71.097  53.123  1.00  0.00           N  
ATOM   1434  CD  PRO   106      65.463  70.874  52.664  1.00  0.00           C  
ATOM   1435  HD2 PRO   106      66.065  71.283  53.475  1.00  0.00           H  
ATOM   1436  HD3 PRO   106      65.711  71.257  51.674  1.00  0.00           H  
ATOM   1437  CG  PRO   106      65.696  69.389  52.706  1.00  0.00           C  
ATOM   1438  HG2 PRO   106      66.699  69.170  53.072  1.00  0.00           H  
ATOM   1439  HG3 PRO   106      65.551  68.912  51.737  1.00  0.00           H  
ATOM   1440  CB  PRO   106      64.706  68.896  53.708  1.00  0.00           C  
ATOM   1441  HB2 PRO   106      65.163  68.940  54.697  1.00  0.00           H  
ATOM   1442  HB3 PRO   106      64.449  67.855  53.511  1.00  0.00           H  
ATOM   1443  CA  PRO   106      63.545  69.878  53.600  1.00  0.00           C  
ATOM   1444  HA  PRO   106      62.797  69.551  52.878  1.00  0.00           H  
ATOM   1445  C   PRO   106      62.826  70.030  54.959  1.00  0.00           C  
ATOM   1446  O   PRO   106      63.294  70.634  55.919  1.00  0.00           O  
ATOM   1447  N   SER   107      61.633  69.513  55.164  1.00  0.00           N  
ATOM   1448  H   SER   107      61.274  68.894  54.451  1.00  0.00           H  
ATOM   1449  CA  SER   107      60.868  69.719  56.348  1.00  0.00           C  
ATOM   1450  HA  SER   107      61.360  70.385  57.057  1.00  0.00           H  
ATOM   1451  CB  SER   107      59.503  70.329  55.996  1.00  0.00           C  
ATOM   1452  HB2 SER   107      58.926  69.627  55.393  1.00  0.00           H  
ATOM   1453  HB3 SER   107      58.855  70.492  56.857  1.00  0.00           H  
ATOM   1454  OG  SER   107      59.628  71.662  55.361  1.00  0.00           O  
ATOM   1455  HG  SER   107      60.075  72.238  55.986  1.00  0.00           H  
ATOM   1456  C   SER   107      60.706  68.472  57.225  1.00  0.00           C  
ATOM   1457  O   SER   107      59.734  68.352  57.992  1.00  0.00           O  
ATOM   1458  N   SER   108      61.692  67.589  57.166  1.00  0.00           N  
ATOM   1459  H   SER   108      62.460  67.874  56.574  1.00  0.00           H  
ATOM   1460  CA  SER   108      61.977  66.320  57.918  1.00  0.00           C  
ATOM   1461  HA  SER   108      61.185  65.592  57.741  1.00  0.00           H  
ATOM   1462  CB  SER   108      63.326  65.711  57.594  1.00  0.00           C  
ATOM   1463  HB2 SER   108      63.473  64.894  58.301  1.00  0.00           H  
ATOM   1464  HB3 SER   108      63.503  65.380  56.571  1.00  0.00           H  
ATOM   1465  OG  SER   108      64.376  66.592  57.971  1.00  0.00           O  
ATOM   1466  HG  SER   108      65.125  66.020  58.154  1.00  0.00           H  
ATOM   1467  C   SER   108      61.895  66.548  59.424  1.00  0.00           C  
ATOM   1468  O   SER   108      62.146  67.661  59.911  1.00  0.00           O  
ATOM   1469  N   THR   109      61.584  65.521  60.182  1.00  0.00           N  
ATOM   1470  H   THR   109      61.399  64.713  59.605  1.00  0.00           H  
ATOM   1471  CA  THR   109      61.270  65.484  61.597  1.00  0.00           C  
ATOM   1472  HA  THR   109      61.587  66.441  62.011  1.00  0.00           H  
ATOM   1473  CB  THR   109      59.800  65.329  61.881  1.00  0.00           C  
ATOM   1474  HB  THR   109      59.669  65.131  62.945  1.00  0.00           H  
ATOM   1475  CG2 THR   109      59.011  66.565  61.369  1.00  0.00           C  
ATOM   1476 HG21 THR   109      59.453  67.538  61.583  1.00  0.00           H  
ATOM   1477 HG22 THR   109      58.953  66.515  60.281  1.00  0.00           H  
ATOM   1478 HG23 THR   109      58.043  66.566  61.870  1.00  0.00           H  
ATOM   1479  OG1 THR   109      59.349  64.241  61.148  1.00  0.00           O  
ATOM   1480  HG1 THR   109      59.293  63.488  61.742  1.00  0.00           H  
ATOM   1481  C   THR   109      61.944  64.280  62.288  1.00  0.00           C  
ATOM   1482  O   THR   109      62.117  63.170  61.747  1.00  0.00           O  
ATOM   1483  N   SER   110      62.206  64.431  63.581  1.00  0.00           N  
ATOM   1484  H   SER   110      62.041  65.362  63.936  1.00  0.00           H  
ATOM   1485  CA  SER   110      62.784  63.463  64.589  1.00  0.00           C  
ATOM   1486  HA  SER   110      63.453  62.779  64.067  1.00  0.00           H  
ATOM   1487  CB  SER   110      63.606  64.316  65.653  1.00  0.00           C  
ATOM   1488  HB2 SER   110      62.997  65.056  66.172  1.00  0.00           H  
ATOM   1489  HB3 SER   110      63.860  63.679  66.500  1.00  0.00           H  
ATOM   1490  OG  SER   110      64.714  64.852  65.098  1.00  0.00           O  
ATOM   1491  HG  SER   110      65.394  64.283  64.730  1.00  0.00           H  
ATOM   1492  C   SER   110      61.758  62.675  65.397  1.00  0.00           C  
ATOM   1493  O   SER   110      60.577  63.050  65.481  1.00  0.00           O  
ATOM   1494  N   GLY   111      62.154  61.506  65.972  1.00  0.00           N  
ATOM   1495  H   GLY   111      62.998  61.098  65.596  1.00  0.00           H  
ATOM   1496  CA  GLY   111      61.401  60.781  67.000  1.00  0.00           C  
ATOM   1497  HA2 GLY   111      60.484  60.357  66.590  1.00  0.00           H  
ATOM   1498  HA3 GLY   111      61.954  59.944  67.427  1.00  0.00           H  
ATOM   1499  C   GLY   111      60.960  61.613  68.253  1.00  0.00           C  
ATOM   1500  O   GLY   111      61.229  62.768  68.367  1.00  0.00           O  
ATOM   1501  N   SER   112      60.276  60.996  69.221  1.00  0.00           N  
ATOM   1502  H   SER   112      59.915  61.610  69.936  1.00  0.00           H  
ATOM   1503  CA  SER   112      59.816  59.577  69.308  1.00  0.00           C  
ATOM   1504  HA  SER   112      60.713  58.963  69.228  1.00  0.00           H  
ATOM   1505  CB  SER   112      59.259  59.350  70.739  1.00  0.00           C  
ATOM   1506  HB2 SER   112      59.010  58.293  70.832  1.00  0.00           H  
ATOM   1507  HB3 SER   112      60.095  59.512  71.419  1.00  0.00           H  
ATOM   1508  OG  SER   112      58.095  60.141  71.089  1.00  0.00           O  
ATOM   1509  HG  SER   112      57.750  59.734  71.888  1.00  0.00           H  
ATOM   1510  C   SER   112      58.796  59.357  68.128  1.00  0.00           C  
ATOM   1511  O   SER   112      57.884  60.166  67.952  1.00  0.00           O  
ATOM   1512  N   TYR   113      58.803  58.202  67.394  1.00  0.00           N  
ATOM   1513  H   TYR   113      58.138  58.042  66.652  1.00  0.00           H  
ATOM   1514  CA  TYR   113      59.606  56.964  67.712  1.00  0.00           C  
ATOM   1515  HA  TYR   113      60.083  57.022  68.690  1.00  0.00           H  
ATOM   1516  CB  TYR   113      58.747  55.707  67.675  1.00  0.00           C  
ATOM   1517  HB2 TYR   113      58.171  55.776  66.752  1.00  0.00           H  
ATOM   1518  HB3 TYR   113      59.366  54.816  67.576  1.00  0.00           H  
ATOM   1519  CG  TYR   113      57.806  55.713  68.896  1.00  0.00           C  
ATOM   1520  CD1 TYR   113      56.454  56.029  68.562  1.00  0.00           C  
ATOM   1521  HD1 TYR   113      56.185  56.164  67.525  1.00  0.00           H  
ATOM   1522  CE1 TYR   113      55.557  56.136  69.587  1.00  0.00           C  
ATOM   1523  HE1 TYR   113      54.511  56.300  69.375  1.00  0.00           H  
ATOM   1524  CZ  TYR   113      55.968  56.089  70.976  1.00  0.00           C  
ATOM   1525  OH  TYR   113      55.168  56.209  72.028  1.00  0.00           O  
ATOM   1526  HH  TYR   113      54.226  56.308  71.873  1.00  0.00           H  
ATOM   1527  CE2 TYR   113      57.290  55.791  71.277  1.00  0.00           C  
ATOM   1528  HE2 TYR   113      57.615  55.713  72.304  1.00  0.00           H  
ATOM   1529  CD2 TYR   113      58.166  55.527  70.235  1.00  0.00           C  
ATOM   1530  HD2 TYR   113      59.195  55.325  70.496  1.00  0.00           H  
ATOM   1531  C   TYR   113      60.693  56.733  66.637  1.00  0.00           C  
ATOM   1532  O   TYR   113      60.436  56.506  65.475  1.00  0.00           O  
ATOM   1533  N   GLY   114      62.006  56.790  66.949  1.00  0.00           N  
ATOM   1534  H   GLY   114      62.284  57.081  67.875  1.00  0.00           H  
ATOM   1535  CA  GLY   114      63.100  56.246  66.182  1.00  0.00           C  
ATOM   1536  HA2 GLY   114      63.181  56.896  65.311  1.00  0.00           H  
ATOM   1537  HA3 GLY   114      64.070  56.343  66.670  1.00  0.00           H  
ATOM   1538  C   GLY   114      62.839  54.760  65.763  1.00  0.00           C  
ATOM   1539  O   GLY   114      61.929  54.013  66.178  1.00  0.00           O  
ATOM   1540  N   SER   115      63.695  54.205  64.873  1.00  0.00           N  
ATOM   1541  H   SER   115      63.458  53.280  64.543  1.00  0.00           H  
ATOM   1542  CA  SER   115      64.882  54.904  64.156  1.00  0.00           C  
ATOM   1543  HA  SER   115      65.416  55.564  64.840  1.00  0.00           H  
ATOM   1544  CB  SER   115      65.930  53.869  63.761  1.00  0.00           C  
ATOM   1545  HB2 SER   115      66.771  54.315  63.229  1.00  0.00           H  
ATOM   1546  HB3 SER   115      66.296  53.511  64.723  1.00  0.00           H  
ATOM   1547  OG  SER   115      65.274  52.900  63.059  1.00  0.00           O  
ATOM   1548  HG  SER   115      64.776  52.253  63.565  1.00  0.00           H  
ATOM   1549  C   SER   115      64.474  55.670  62.873  1.00  0.00           C  
ATOM   1550  O   SER   115      63.246  55.719  62.570  1.00  0.00           O  
ATOM   1551  N   SER   116      65.379  56.345  62.185  1.00  0.00           N  
ATOM   1552  H   SER   116      66.364  56.138  62.264  1.00  0.00           H  
ATOM   1553  CA  SER   116      65.006  57.125  60.964  1.00  0.00           C  
ATOM   1554  HA  SER   116      64.119  57.734  61.138  1.00  0.00           H  
ATOM   1555  CB  SER   116      66.207  58.034  60.585  1.00  0.00           C  
ATOM   1556  HB2 SER   116      65.888  58.625  59.727  1.00  0.00           H  
ATOM   1557  HB3 SER   116      66.279  58.659  61.475  1.00  0.00           H  
ATOM   1558  OG  SER   116      67.395  57.281  60.346  1.00  0.00           O  
ATOM   1559  HG  SER   116      68.213  57.782  60.317  1.00  0.00           H  
ATOM   1560  C   SER   116      64.553  56.218  59.803  1.00  0.00           C  
ATOM   1561  O   SER   116      65.084  55.126  59.545  1.00  0.00           O  
ATOM   1562  N   SER   117      63.540  56.707  59.153  1.00  0.00           N  
ATOM   1563  H   SER   117      63.091  57.561  59.451  1.00  0.00           H  
ATOM   1564  CA  SER   117      63.045  56.186  57.833  1.00  0.00           C  
ATOM   1565  HA  SER   117      63.895  55.839  57.246  1.00  0.00           H  
ATOM   1566  CB  SER   117      62.185  54.865  57.983  1.00  0.00           C  
ATOM   1567  HB2 SER   117      62.024  54.460  56.984  1.00  0.00           H  
ATOM   1568  HB3 SER   117      62.703  54.142  58.613  1.00  0.00           H  
ATOM   1569  OG  SER   117      60.905  54.999  58.597  1.00  0.00           O  
ATOM   1570  HG  SER   117      61.109  55.454  59.417  1.00  0.00           H  
ATOM   1571  C   SER   117      62.198  57.247  57.130  1.00  0.00           C  
ATOM   1572  O   SER   117      61.741  58.269  57.678  1.00  0.00           O  
ATOM   1573  N   GLN   118      61.961  56.904  55.846  1.00  0.00           N  
ATOM   1574  H   GLN   118      62.269  55.986  55.558  1.00  0.00           H  
ATOM   1575  CA  GLN   118      61.360  57.818  54.872  1.00  0.00           C  
ATOM   1576  HA  GLN   118      61.229  58.778  55.372  1.00  0.00           H  
ATOM   1577  CB  GLN   118      62.306  58.000  53.673  1.00  0.00           C  
ATOM   1578  HB2 GLN   118      62.476  57.092  53.095  1.00  0.00           H  
ATOM   1579  HB3 GLN   118      61.724  58.692  53.063  1.00  0.00           H  
ATOM   1580  CG  GLN   118      63.644  58.662  53.936  1.00  0.00           C  
ATOM   1581  HG2 GLN   118      64.275  57.858  54.314  1.00  0.00           H  
ATOM   1582  HG3 GLN   118      64.057  59.072  53.014  1.00  0.00           H  
ATOM   1583  CD  GLN   118      63.641  59.846  54.922  1.00  0.00           C  
ATOM   1584  OE1 GLN   118      62.652  60.548  55.007  1.00  0.00           O  
ATOM   1585  NE2 GLN   118      64.656  60.110  55.733  1.00  0.00           N  
ATOM   1586 HE21 GLN   118      65.516  59.593  55.620  1.00  0.00           H  
ATOM   1587 HE22 GLN   118      64.573  60.760  56.501  1.00  0.00           H  
ATOM   1588  C   GLN   118      59.980  57.423  54.337  1.00  0.00           C  
ATOM   1589  O   GLN   118      59.701  56.273  54.037  1.00  0.00           O  
ATOM   1590  N   SER   119      59.000  58.284  54.040  1.00  0.00           N  
ATOM   1591  H   SER   119      58.260  57.936  53.448  1.00  0.00           H  
ATOM   1592  CA  SER   119      58.993  59.771  54.297  1.00  0.00           C  
ATOM   1593  HA  SER   119      59.881  60.222  53.855  1.00  0.00           H  
ATOM   1594  CB  SER   119      57.805  60.492  53.548  1.00  0.00           C  
ATOM   1595  HB2 SER   119      57.834  61.550  53.809  1.00  0.00           H  
ATOM   1596  HB3 SER   119      57.830  60.381  52.464  1.00  0.00           H  
ATOM   1597  OG  SER   119      56.538  60.031  53.994  1.00  0.00           O  
ATOM   1598  HG  SER   119      56.514  59.933  54.948  1.00  0.00           H  
ATOM   1599  C   SER   119      58.890  59.977  55.816  1.00  0.00           C  
ATOM   1600  O   SER   119      58.085  59.417  56.482  1.00  0.00           O  
ATOM   1601  N   SER   120      59.720  60.802  56.434  1.00  0.00           N  
ATOM   1602  H   SER   120      60.378  61.329  55.878  1.00  0.00           H  
ATOM   1603  CA  SER   120      59.845  60.991  57.889  1.00  0.00           C  
ATOM   1604  HA  SER   120      60.173  60.041  58.311  1.00  0.00           H  
ATOM   1605  CB  SER   120      61.013  61.942  58.239  1.00  0.00           C  
ATOM   1606  HB2 SER   120      61.098  61.949  59.326  1.00  0.00           H  
ATOM   1607  HB3 SER   120      61.967  61.563  57.873  1.00  0.00           H  
ATOM   1608  OG  SER   120      60.913  63.222  57.639  1.00  0.00           O  
ATOM   1609  HG  SER   120      61.368  63.171  56.795  1.00  0.00           H  
ATOM   1610  C   SER   120      58.566  61.439  58.518  1.00  0.00           C  
ATOM   1611  O   SER   120      57.800  62.203  57.888  1.00  0.00           O  
ATOM   1612  N   SER   121      58.257  61.146  59.815  1.00  0.00           N  
ATOM   1613  H   SER   121      57.396  61.586  60.106  1.00  0.00           H  
ATOM   1614  CA  SER   121      58.937  60.164  60.714  1.00  0.00           C  
ATOM   1615  HA  SER   121      60.019  60.275  60.643  1.00  0.00           H  
ATOM   1616  CB  SER   121      58.473  60.492  62.119  1.00  0.00           C  
ATOM   1617  HB2 SER   121      57.397  60.323  62.177  1.00  0.00           H  
ATOM   1618  HB3 SER   121      59.057  59.876  62.803  1.00  0.00           H  
ATOM   1619  OG  SER   121      58.897  61.820  62.502  1.00  0.00           O  
ATOM   1620  HG  SER   121      58.252  62.050  63.174  1.00  0.00           H  
ATOM   1621  C   SER   121      58.501  58.709  60.323  1.00  0.00           C  
ATOM   1622  O   SER   121      59.240  57.718  60.609  1.00  0.00           O  
ATOM   1623  N   TYR   122      57.334  58.537  59.719  1.00  0.00           N  
ATOM   1624  H   TYR   122      56.933  59.420  59.435  1.00  0.00           H  
ATOM   1625  CA  TYR   122      56.637  57.343  59.364  1.00  0.00           C  
ATOM   1626  HA  TYR   122      57.302  56.515  59.609  1.00  0.00           H  
ATOM   1627  CB  TYR   122      55.331  57.104  60.180  1.00  0.00           C  
ATOM   1628  HB2 TYR   122      54.499  57.665  59.754  1.00  0.00           H  
ATOM   1629  HB3 TYR   122      54.967  56.076  60.174  1.00  0.00           H  
ATOM   1630  CG  TYR   122      55.532  57.459  61.646  1.00  0.00           C  
ATOM   1631  CD1 TYR   122      54.819  58.489  62.260  1.00  0.00           C  
ATOM   1632  HD1 TYR   122      54.292  59.117  61.558  1.00  0.00           H  
ATOM   1633  CE1 TYR   122      55.157  58.974  63.559  1.00  0.00           C  
ATOM   1634  HE1 TYR   122      54.759  59.906  63.934  1.00  0.00           H  
ATOM   1635  CZ  TYR   122      55.987  58.155  64.345  1.00  0.00           C  
ATOM   1636  OH  TYR   122      56.263  58.487  65.643  1.00  0.00           O  
ATOM   1637  HH  TYR   122      55.789  59.256  65.969  1.00  0.00           H  
ATOM   1638  CE2 TYR   122      56.524  56.982  63.775  1.00  0.00           C  
ATOM   1639  HE2 TYR   122      57.305  56.444  64.293  1.00  0.00           H  
ATOM   1640  CD2 TYR   122      56.454  56.707  62.388  1.00  0.00           C  
ATOM   1641  HD2 TYR   122      57.077  55.932  61.967  1.00  0.00           H  
ATOM   1642  C   TYR   122      56.247  57.308  57.888  1.00  0.00           C  
ATOM   1643  O   TYR   122      55.437  58.138  57.472  1.00  0.00           O  
ATOM   1644  N   GLY   123      56.867  56.447  57.006  1.00  0.00           N  
ATOM   1645  H   GLY   123      56.537  56.476  56.052  1.00  0.00           H  
ATOM   1646  CA  GLY   123      58.063  55.584  57.296  1.00  0.00           C  
ATOM   1647  HA2 GLY   123      58.913  56.221  57.052  1.00  0.00           H  
ATOM   1648  HA3 GLY   123      58.131  55.290  58.343  1.00  0.00           H  
ATOM   1649  C   GLY   123      58.042  54.332  56.434  1.00  0.00           C  
ATOM   1650  O   GLY   123      56.943  53.957  55.980  1.00  0.00           O  
ATOM   1651  N   GLN   124      59.229  53.718  56.147  1.00  0.00           N  
ATOM   1652  H   GLN   124      60.072  54.202  56.423  1.00  0.00           H  
ATOM   1653  CA  GLN   124      59.427  52.509  55.509  1.00  0.00           C  
ATOM   1654  HA  GLN   124      58.454  52.021  55.560  1.00  0.00           H  
ATOM   1655  CB  GLN   124      59.729  52.707  54.006  1.00  0.00           C  
ATOM   1656  HB2 GLN   124      60.337  53.582  53.779  1.00  0.00           H  
ATOM   1657  HB3 GLN   124      60.192  51.783  53.659  1.00  0.00           H  
ATOM   1658  CG  GLN   124      58.466  52.933  53.154  1.00  0.00           C  
ATOM   1659  HG2 GLN   124      57.795  53.686  53.568  1.00  0.00           H  
ATOM   1660  HG3 GLN   124      58.713  53.313  52.163  1.00  0.00           H  
ATOM   1661  CD  GLN   124      57.672  51.677  52.969  1.00  0.00           C  
ATOM   1662  OE1 GLN   124      57.931  50.585  53.465  1.00  0.00           O  
ATOM   1663  NE2 GLN   124      56.493  51.879  52.461  1.00  0.00           N  
ATOM   1664 HE21 GLN   124      56.134  52.743  52.079  1.00  0.00           H  
ATOM   1665 HE22 GLN   124      55.903  51.066  52.351  1.00  0.00           H  
ATOM   1666  C   GLN   124      60.514  51.640  56.134  1.00  0.00           C  
ATOM   1667  O   GLN   124      61.741  51.929  56.128  1.00  0.00           O  
ATOM   1668  N   PRO   125      60.095  50.501  56.756  1.00  0.00           N  
ATOM   1669  CD  PRO   125      61.010  49.419  57.139  1.00  0.00           C  
ATOM   1670  HD2 PRO   125      61.911  49.793  57.625  1.00  0.00           H  
ATOM   1671  HD3 PRO   125      61.257  48.737  56.326  1.00  0.00           H  
ATOM   1672  CG  PRO   125      60.304  48.701  58.222  1.00  0.00           C  
ATOM   1673  HG2 PRO   125      60.375  49.221  59.177  1.00  0.00           H  
ATOM   1674  HG3 PRO   125      60.735  47.715  58.398  1.00  0.00           H  
ATOM   1675  CB  PRO   125      58.967  48.757  57.689  1.00  0.00           C  
ATOM   1676  HB2 PRO   125      58.152  48.490  58.362  1.00  0.00           H  
ATOM   1677  HB3 PRO   125      58.866  48.008  56.903  1.00  0.00           H  
ATOM   1678  CA  PRO   125      58.744  50.126  57.059  1.00  0.00           C  
ATOM   1679  HA  PRO   125      58.139  49.860  56.192  1.00  0.00           H  
ATOM   1680  C   PRO   125      58.022  51.059  57.951  1.00  0.00           C  
ATOM   1681  O   PRO   125      58.539  51.740  58.866  1.00  0.00           O  
ATOM   1682  N   GLN   126      56.716  51.251  57.652  1.00  0.00           N  
ATOM   1683  H   GLN   126      56.401  50.683  56.878  1.00  0.00           H  
ATOM   1684  CA  GLN   126      55.682  52.040  58.412  1.00  0.00           C  
ATOM   1685  HA  GLN   126      56.056  53.062  58.463  1.00  0.00           H  
ATOM   1686  CB  GLN   126      54.385  52.018  57.592  1.00  0.00           C  
ATOM   1687  HB2 GLN   126      54.576  52.450  56.610  1.00  0.00           H  
ATOM   1688  HB3 GLN   126      54.178  50.975  57.353  1.00  0.00           H  
ATOM   1689  CG  GLN   126      53.120  52.761  58.021  1.00  0.00           C  
ATOM   1690  HG2 GLN   126      52.339  52.817  57.263  1.00  0.00           H  
ATOM   1691  HG3 GLN   126      52.744  52.175  58.860  1.00  0.00           H  
ATOM   1692  CD  GLN   126      53.306  54.135  58.504  1.00  0.00           C  
ATOM   1693  OE1 GLN   126      54.098  54.964  58.142  1.00  0.00           O  
ATOM   1694  NE2 GLN   126      52.482  54.369  59.515  1.00  0.00           N  
ATOM   1695 HE21 GLN   126      51.835  53.659  59.829  1.00  0.00           H  
ATOM   1696 HE22 GLN   126      52.375  55.257  59.984  1.00  0.00           H  
ATOM   1697  C   GLN   126      55.496  51.495  59.870  1.00  0.00           C  
ATOM   1698  O   GLN   126      55.110  50.329  60.042  1.00  0.00           O  
ATOM   1699  N   SER   127      55.739  52.418  60.850  1.00  0.00           N  
ATOM   1700  H   SER   127      56.306  53.174  60.493  1.00  0.00           H  
ATOM   1701  CA  SER   127      55.451  52.345  62.347  1.00  0.00           C  
ATOM   1702  HA  SER   127      55.646  53.333  62.765  1.00  0.00           H  
ATOM   1703  CB  SER   127      54.047  51.829  62.656  1.00  0.00           C  
ATOM   1704  HB2 SER   127      53.937  50.808  62.292  1.00  0.00           H  
ATOM   1705  HB3 SER   127      53.804  51.767  63.716  1.00  0.00           H  
ATOM   1706  OG  SER   127      53.087  52.562  61.901  1.00  0.00           O  
ATOM   1707  HG  SER   127      53.288  53.489  62.050  1.00  0.00           H  
ATOM   1708  C   SER   127      56.438  51.321  62.900  1.00  0.00           C  
ATOM   1709  O   SER   127      56.115  50.400  63.658  1.00  0.00           O  
ATOM   1710  N   GLY   128      57.738  51.469  62.623  1.00  0.00           N  
ATOM   1711  H   GLY   128      57.967  52.315  62.121  1.00  0.00           H  
ATOM   1712  CA  GLY   128      58.920  50.726  63.154  1.00  0.00           C  
ATOM   1713  HA2 GLY   128      59.603  51.524  63.443  1.00  0.00           H  
ATOM   1714  HA3 GLY   128      58.634  50.201  64.066  1.00  0.00           H  
ATOM   1715  C   GLY   128      59.376  49.681  62.111  1.00  0.00           C  
ATOM   1716  O   GLY   128      58.585  48.955  61.476  1.00  0.00           O  
ATOM   1717  N   SER   129      60.672  49.549  61.857  1.00  0.00           N  
ATOM   1718  H   SER   129      60.837  48.777  61.228  1.00  0.00           H  
ATOM   1719  CA  SER   129      61.851  50.425  62.081  1.00  0.00           C  
ATOM   1720  HA  SER   129      62.629  50.001  61.446  1.00  0.00           H  
ATOM   1721  CB  SER   129      61.644  51.857  61.445  1.00  0.00           C  
ATOM   1722  HB2 SER   129      60.768  52.368  61.843  1.00  0.00           H  
ATOM   1723  HB3 SER   129      62.524  52.485  61.584  1.00  0.00           H  
ATOM   1724  OG  SER   129      61.495  51.689  60.028  1.00  0.00           O  
ATOM   1725  HG  SER   129      60.591  51.396  59.893  1.00  0.00           H  
ATOM   1726  C   SER   129      62.423  50.544  63.473  1.00  0.00           C  
ATOM   1727  O   SER   129      62.985  51.601  63.887  1.00  0.00           O  
ATOM   1728  N   TYR   130      62.115  49.553  64.293  1.00  0.00           N  
ATOM   1729  H   TYR   130      61.304  49.016  64.022  1.00  0.00           H  
ATOM   1730  CA  TYR   130      62.635  49.414  65.623  1.00  0.00           C  
ATOM   1731  HA  TYR   130      63.030  50.374  65.956  1.00  0.00           H  
ATOM   1732  CB  TYR   130      61.630  48.786  66.588  1.00  0.00           C  
ATOM   1733  HB2 TYR   130      61.464  47.825  66.100  1.00  0.00           H  
ATOM   1734  HB3 TYR   130      61.991  48.495  67.574  1.00  0.00           H  
ATOM   1735  CG  TYR   130      60.242  49.425  66.669  1.00  0.00           C  
ATOM   1736  CD1 TYR   130      59.058  48.710  66.671  1.00  0.00           C  
ATOM   1737  HD1 TYR   130      59.067  47.632  66.597  1.00  0.00           H  
ATOM   1738  CE1 TYR   130      57.850  49.359  66.680  1.00  0.00           C  
ATOM   1739  HE1 TYR   130      56.966  48.739  66.633  1.00  0.00           H  
ATOM   1740  CZ  TYR   130      57.718  50.816  66.758  1.00  0.00           C  
ATOM   1741  OH  TYR   130      56.568  51.432  66.698  1.00  0.00           O  
ATOM   1742  HH  TYR   130      55.855  50.790  66.715  1.00  0.00           H  
ATOM   1743  CE2 TYR   130      58.915  51.520  66.704  1.00  0.00           C  
ATOM   1744  HE2 TYR   130      58.870  52.596  66.624  1.00  0.00           H  
ATOM   1745  CD2 TYR   130      60.109  50.824  66.597  1.00  0.00           C  
ATOM   1746  HD2 TYR   130      60.980  51.461  66.544  1.00  0.00           H  
ATOM   1747  C   TYR   130      63.893  48.518  65.623  1.00  0.00           C  
ATOM   1748  O   TYR   130      63.892  47.511  64.866  1.00  0.00           O  
ATOM   1749  N   SER   131      65.026  48.737  66.358  1.00  0.00           N  
ATOM   1750  H   SER   131      65.777  48.067  66.272  1.00  0.00           H  
ATOM   1751  CA  SER   131      65.289  49.777  67.366  1.00  0.00           C  
ATOM   1752  HA  SER   131      66.303  49.563  67.705  1.00  0.00           H  
ATOM   1753  CB  SER   131      65.560  51.130  66.695  1.00  0.00           C  
ATOM   1754  HB2 SER   131      66.128  51.060  65.767  1.00  0.00           H  
ATOM   1755  HB3 SER   131      64.601  51.603  66.486  1.00  0.00           H  
ATOM   1756  OG  SER   131      66.315  51.970  67.461  1.00  0.00           O  
ATOM   1757  HG  SER   131      65.690  52.436  68.021  1.00  0.00           H  
ATOM   1758  C   SER   131      64.418  49.835  68.550  1.00  0.00           C  
ATOM   1759  O   SER   131      63.496  50.688  68.451  1.00  0.00           O  
ATOM   1760  N   GLN   132      64.363  48.788  69.393  1.00  0.00           N  
ATOM   1761  H   GLN   132      63.544  48.756  69.983  1.00  0.00           H  
ATOM   1762  CA  GLN   132      65.317  47.699  69.564  1.00  0.00           C  
ATOM   1763  HA  GLN   132      65.454  47.352  68.540  1.00  0.00           H  
ATOM   1764  CB  GLN   132      66.643  48.298  70.169  1.00  0.00           C  
ATOM   1765  HB2 GLN   132      67.354  47.477  70.265  1.00  0.00           H  
ATOM   1766  HB3 GLN   132      66.951  49.075  69.469  1.00  0.00           H  
ATOM   1767  CG  GLN   132      66.626  49.011  71.518  1.00  0.00           C  
ATOM   1768  HG2 GLN   132      66.141  49.980  71.399  1.00  0.00           H  
ATOM   1769  HG3 GLN   132      66.025  48.439  72.225  1.00  0.00           H  
ATOM   1770  CD  GLN   132      67.952  49.275  72.241  1.00  0.00           C  
ATOM   1771  OE1 GLN   132      68.991  48.669  71.877  1.00  0.00           O  
ATOM   1772  NE2 GLN   132      67.910  50.054  73.326  1.00  0.00           N  
ATOM   1773 HE21 GLN   132      67.054  50.498  73.626  1.00  0.00           H  
ATOM   1774 HE22 GLN   132      68.701  50.052  73.954  1.00  0.00           H  
ATOM   1775  C   GLN   132      64.808  46.565  70.490  1.00  0.00           C  
ATOM   1776  O   GLN   132      63.943  46.763  71.308  1.00  0.00           O  
ATOM   1777  N   GLN   133      65.214  45.303  70.210  1.00  0.00           N  
ATOM   1778  H   GLN   133      65.924  45.178  69.502  1.00  0.00           H  
ATOM   1779  CA  GLN   133      64.792  44.044  70.795  1.00  0.00           C  
ATOM   1780  HA  GLN   133      65.160  43.172  70.255  1.00  0.00           H  
ATOM   1781  CB  GLN   133      65.267  43.803  72.269  1.00  0.00           C  
ATOM   1782  HB2 GLN   133      64.861  44.596  72.897  1.00  0.00           H  
ATOM   1783  HB3 GLN   133      64.909  42.818  72.567  1.00  0.00           H  
ATOM   1784  CG  GLN   133      66.864  44.001  72.375  1.00  0.00           C  
ATOM   1785  HG2 GLN   133      67.256  44.158  71.370  1.00  0.00           H  
ATOM   1786  HG3 GLN   133      67.032  44.801  73.096  1.00  0.00           H  
ATOM   1787  CD  GLN   133      67.614  42.773  73.001  1.00  0.00           C  
ATOM   1788  OE1 GLN   133      67.473  42.509  74.150  1.00  0.00           O  
ATOM   1789  NE2 GLN   133      68.493  42.223  72.255  1.00  0.00           N  
ATOM   1790 HE21 GLN   133      68.692  42.527  71.312  1.00  0.00           H  
ATOM   1791 HE22 GLN   133      69.160  41.597  72.683  1.00  0.00           H  
ATOM   1792  C   GLN   133      63.212  43.803  70.762  1.00  0.00           C  
ATOM   1793  O   GLN   133      62.588  43.695  71.813  1.00  0.00           O  
ATOM   1794  N   PRO   134      62.511  43.748  69.646  1.00  0.00           N  
ATOM   1795  CD  PRO   134      61.025  43.515  69.653  1.00  0.00           C  
ATOM   1796  HD2 PRO   134      60.605  44.272  70.316  1.00  0.00           H  
ATOM   1797  HD3 PRO   134      60.797  42.538  70.078  1.00  0.00           H  
ATOM   1798  CG  PRO   134      60.617  43.584  68.208  1.00  0.00           C  
ATOM   1799  HG2 PRO   134      60.510  44.589  67.800  1.00  0.00           H  
ATOM   1800  HG3 PRO   134      59.776  42.905  68.066  1.00  0.00           H  
ATOM   1801  CB  PRO   134      61.823  43.004  67.446  1.00  0.00           C  
ATOM   1802  HB2 PRO   134      61.721  43.358  66.420  1.00  0.00           H  
ATOM   1803  HB3 PRO   134      61.944  41.926  67.549  1.00  0.00           H  
ATOM   1804  CA  PRO   134      62.955  43.659  68.216  1.00  0.00           C  
ATOM   1805  HA  PRO   134      63.854  43.043  68.241  1.00  0.00           H  
ATOM   1806  C   PRO   134      63.338  45.005  67.580  1.00  0.00           C  
ATOM   1807  O   PRO   134      63.027  46.067  68.073  1.00  0.00           O  
ATOM   1808  N   SER   135      64.084  45.071  66.472  1.00  0.00           N  
ATOM   1809  H   SER   135      64.233  46.015  66.146  1.00  0.00           H  
ATOM   1810  CA  SER   135      65.013  44.072  65.869  1.00  0.00           C  
ATOM   1811  HA  SER   135      64.408  43.222  65.554  1.00  0.00           H  
ATOM   1812  CB  SER   135      65.661  44.701  64.622  1.00  0.00           C  
ATOM   1813  HB2 SER   135      66.183  43.975  63.999  1.00  0.00           H  
ATOM   1814  HB3 SER   135      64.932  45.261  64.037  1.00  0.00           H  
ATOM   1815  OG  SER   135      66.674  45.658  64.961  1.00  0.00           O  
ATOM   1816  HG  SER   135      67.031  45.911  64.106  1.00  0.00           H  
ATOM   1817  C   SER   135      66.078  43.651  66.936  1.00  0.00           C  
ATOM   1818  O   SER   135      66.453  44.283  67.912  1.00  0.00           O  
ATOM   1819  N   TYR   136      66.610  42.430  66.663  1.00  0.00           N  
ATOM   1820  H   TYR   136      66.431  41.956  65.790  1.00  0.00           H  
ATOM   1821  CA  TYR   136      67.562  41.805  67.582  1.00  0.00           C  
ATOM   1822  HA  TYR   136      67.584  42.258  68.573  1.00  0.00           H  
ATOM   1823  CB  TYR   136      66.953  40.444  67.874  1.00  0.00           C  
ATOM   1824  HB2 TYR   136      66.913  39.861  66.954  1.00  0.00           H  
ATOM   1825  HB3 TYR   136      67.623  39.939  68.569  1.00  0.00           H  
ATOM   1826  CG  TYR   136      65.720  40.433  68.784  1.00  0.00           C  
ATOM   1827  CD1 TYR   136      65.723  40.515  70.184  1.00  0.00           C  
ATOM   1828  HD1 TYR   136      66.649  40.646  70.723  1.00  0.00           H  
ATOM   1829  CE1 TYR   136      64.546  40.271  70.920  1.00  0.00           C  
ATOM   1830  HE1 TYR   136      64.609  40.184  71.995  1.00  0.00           H  
ATOM   1831  CZ  TYR   136      63.296  40.108  70.201  1.00  0.00           C  
ATOM   1832  OH  TYR   136      62.171  39.801  70.894  1.00  0.00           O  
ATOM   1833  HH  TYR   136      62.196  39.796  71.854  1.00  0.00           H  
ATOM   1834  CE2 TYR   136      63.269  40.175  68.824  1.00  0.00           C  
ATOM   1835  HE2 TYR   136      62.320  40.010  68.336  1.00  0.00           H  
ATOM   1836  CD2 TYR   136      64.482  40.346  68.129  1.00  0.00           C  
ATOM   1837  HD2 TYR   136      64.478  40.292  67.051  1.00  0.00           H  
ATOM   1838  C   TYR   136      68.929  41.611  66.948  1.00  0.00           C  
ATOM   1839  O   TYR   136      69.209  40.559  66.294  1.00  0.00           O  
ATOM   1840  N   GLY   137      69.855  42.580  67.064  1.00  0.00           N  
ATOM   1841  H   GLY   137      70.817  42.378  66.831  1.00  0.00           H  
ATOM   1842  CA  GLY   137      69.645  43.916  67.631  1.00  0.00           C  
ATOM   1843  HA2 GLY   137      70.404  44.558  67.184  1.00  0.00           H  
ATOM   1844  HA3 GLY   137      68.641  44.272  67.401  1.00  0.00           H  
ATOM   1845  C   GLY   137      69.705  43.974  69.125  1.00  0.00           C  
ATOM   1846  O   GLY   137      69.506  43.027  69.838  1.00  0.00           O  
ATOM   1847  N   GLY   138      69.975  45.201  69.620  1.00  0.00           N  
ATOM   1848  H   GLY   138      69.911  45.963  68.960  1.00  0.00           H  
ATOM   1849  CA  GLY   138      70.254  45.501  71.018  1.00  0.00           C  
ATOM   1850  HA2 GLY   138      70.643  46.519  71.019  1.00  0.00           H  
ATOM   1851  HA3 GLY   138      69.352  45.564  71.627  1.00  0.00           H  
ATOM   1852  C   GLY   138      71.412  44.801  71.762  1.00  0.00           C  
ATOM   1853  O   GLY   138      72.151  43.988  71.152  1.00  0.00           O  
ATOM   1854  N   GLN   139      71.604  44.945  73.085  1.00  0.00           N  
ATOM   1855  H   GLN   139      72.237  44.307  73.547  1.00  0.00           H  
ATOM   1856  CA  GLN   139      71.038  46.010  73.916  1.00  0.00           C  
ATOM   1857  HA  GLN   139      70.255  46.531  73.365  1.00  0.00           H  
ATOM   1858  CB  GLN   139      70.392  45.458  75.257  1.00  0.00           C  
ATOM   1859  HB2 GLN   139      69.578  44.772  75.020  1.00  0.00           H  
ATOM   1860  HB3 GLN   139      71.154  44.938  75.837  1.00  0.00           H  
ATOM   1861  CG  GLN   139      69.860  46.497  76.274  1.00  0.00           C  
ATOM   1862  HG2 GLN   139      69.532  45.976  77.174  1.00  0.00           H  
ATOM   1863  HG3 GLN   139      70.682  47.176  76.502  1.00  0.00           H  
ATOM   1864  CD  GLN   139      68.708  47.322  75.725  1.00  0.00           C  
ATOM   1865  OE1 GLN   139      68.189  47.041  74.658  1.00  0.00           O  
ATOM   1866  NE2 GLN   139      68.245  48.269  76.492  1.00  0.00           N  
ATOM   1867 HE21 GLN   139      68.644  48.424  77.407  1.00  0.00           H  
ATOM   1868 HE22 GLN   139      67.637  48.924  76.022  1.00  0.00           H  
ATOM   1869  C   GLN   139      72.063  47.025  74.265  1.00  0.00           C  
ATOM   1870  O   GLN   139      73.062  46.782  74.961  1.00  0.00           O  
ATOM   1871  N   GLN   140      71.716  48.311  73.905  1.00  0.00           N  
ATOM   1872  H   GLN   140      70.834  48.393  73.421  1.00  0.00           H  
ATOM   1873  CA  GLN   140      72.375  49.427  74.439  1.00  0.00           C  
ATOM   1874  HA  GLN   140      72.974  49.254  75.334  1.00  0.00           H  
ATOM   1875  CB  GLN   140      73.334  49.894  73.358  1.00  0.00           C  
ATOM   1876  HB2 GLN   140      72.789  50.466  72.607  1.00  0.00           H  
ATOM   1877  HB3 GLN   140      73.929  50.663  73.851  1.00  0.00           H  
ATOM   1878  CG  GLN   140      74.283  48.899  72.712  1.00  0.00           C  
ATOM   1879  HG2 GLN   140      75.031  49.515  72.213  1.00  0.00           H  
ATOM   1880  HG3 GLN   140      74.911  48.317  73.386  1.00  0.00           H  
ATOM   1881  CD  GLN   140      73.820  47.961  71.593  1.00  0.00           C  
ATOM   1882  OE1 GLN   140      72.634  47.865  71.256  1.00  0.00           O  
ATOM   1883  NE2 GLN   140      74.685  47.124  71.074  1.00  0.00           N  
ATOM   1884 HE21 GLN   140      75.646  47.037  71.374  1.00  0.00           H  
ATOM   1885 HE22 GLN   140      74.501  46.467  70.329  1.00  0.00           H  
ATOM   1886  C   GLN   140      71.484  50.562  74.792  1.00  0.00           C  
ATOM   1887  O   GLN   140      70.330  50.638  74.357  1.00  0.00           O  
ATOM   1888  N   GLN   141      71.932  51.448  75.675  1.00  0.00           N  
ATOM   1889  H   GLN   141      72.907  51.369  75.929  1.00  0.00           H  
ATOM   1890  CA  GLN   141      71.073  52.147  76.612  1.00  0.00           C  
ATOM   1891  HA  GLN   141      70.313  52.588  75.967  1.00  0.00           H  
ATOM   1892  CB  GLN   141      70.424  51.117  77.631  1.00  0.00           C  
ATOM   1893  HB2 GLN   141      69.711  51.710  78.204  1.00  0.00           H  
ATOM   1894  HB3 GLN   141      69.762  50.466  77.060  1.00  0.00           H  
ATOM   1895  CG  GLN   141      71.331  50.381  78.589  1.00  0.00           C  
ATOM   1896  HG2 GLN   141      72.104  49.888  77.999  1.00  0.00           H  
ATOM   1897  HG3 GLN   141      71.814  51.083  79.269  1.00  0.00           H  
ATOM   1898  CD  GLN   141      70.568  49.320  79.266  1.00  0.00           C  
ATOM   1899  OE1 GLN   141      69.369  49.024  79.020  1.00  0.00           O  
ATOM   1900  NE2 GLN   141      71.268  48.815  80.176  1.00  0.00           N  
ATOM   1901 HE21 GLN   141      72.134  49.274  80.423  1.00  0.00           H  
ATOM   1902 HE22 GLN   141      70.853  48.110  80.768  1.00  0.00           H  
ATOM   1903  C   GLN   141      71.690  53.393  77.212  1.00  0.00           C  
ATOM   1904  O   GLN   141      72.631  53.397  78.000  1.00  0.00           O  
ATOM   1905  N   SER   142      71.139  54.597  77.155  1.00  0.00           N  
ATOM   1906  H   SER   142      71.695  55.287  77.640  1.00  0.00           H  
ATOM   1907  CA  SER   142      69.965  55.165  76.395  1.00  0.00           C  
ATOM   1908  HA  SER   142      69.715  56.200  76.628  1.00  0.00           H  
ATOM   1909  CB  SER   142      70.257  55.154  74.902  1.00  0.00           C  
ATOM   1910  HB2 SER   142      70.239  54.129  74.532  1.00  0.00           H  
ATOM   1911  HB3 SER   142      69.369  55.558  74.414  1.00  0.00           H  
ATOM   1912  OG  SER   142      71.378  55.952  74.586  1.00  0.00           O  
ATOM   1913  HG  SER   142      70.980  56.816  74.716  1.00  0.00           H  
ATOM   1914  C   SER   142      68.629  54.512  76.749  1.00  0.00           C  
ATOM   1915  O   SER   142      68.038  53.838  75.951  1.00  0.00           O  
ATOM   1916  N   TYR   143      68.256  54.657  78.022  1.00  0.00           N  
ATOM   1917  H   TYR   143      68.975  55.073  78.597  1.00  0.00           H  
ATOM   1918  CA  TYR   143      67.094  54.195  78.767  1.00  0.00           C  
ATOM   1919  HA  TYR   143      66.871  53.152  78.542  1.00  0.00           H  
ATOM   1920  CB  TYR   143      67.343  54.175  80.288  1.00  0.00           C  
ATOM   1921  HB2 TYR   143      67.216  55.192  80.658  1.00  0.00           H  
ATOM   1922  HB3 TYR   143      66.479  53.606  80.633  1.00  0.00           H  
ATOM   1923  CG  TYR   143      68.740  53.719  80.765  1.00  0.00           C  
ATOM   1924  CD1 TYR   143      68.988  52.425  81.248  1.00  0.00           C  
ATOM   1925  HD1 TYR   143      68.168  51.723  81.279  1.00  0.00           H  
ATOM   1926  CE1 TYR   143      70.226  51.923  81.610  1.00  0.00           C  
ATOM   1927  HE1 TYR   143      70.455  50.927  81.959  1.00  0.00           H  
ATOM   1928  CZ  TYR   143      71.327  52.763  81.449  1.00  0.00           C  
ATOM   1929  OH  TYR   143      72.526  52.345  81.722  1.00  0.00           O  
ATOM   1930  HH  TYR   143      73.133  52.987  82.096  1.00  0.00           H  
ATOM   1931  CE2 TYR   143      71.153  54.128  81.025  1.00  0.00           C  
ATOM   1932  HE2 TYR   143      72.025  54.745  80.863  1.00  0.00           H  
ATOM   1933  CD2 TYR   143      69.877  54.582  80.685  1.00  0.00           C  
ATOM   1934  HD2 TYR   143      69.695  55.619  80.446  1.00  0.00           H  
ATOM   1935  C   TYR   143      65.770  54.919  78.477  1.00  0.00           C  
ATOM   1936  O   TYR   143      64.657  54.333  78.719  1.00  0.00           O  
ATOM   1937  N   GLY   144      65.831  56.157  77.970  1.00  0.00           N  
ATOM   1938  H   GLY   144      66.756  56.550  77.866  1.00  0.00           H  
ATOM   1939  CA  GLY   144      64.764  57.055  77.424  1.00  0.00           C  
ATOM   1940  HA2 GLY   144      64.874  57.159  76.345  1.00  0.00           H  
ATOM   1941  HA3 GLY   144      63.792  56.660  77.717  1.00  0.00           H  
ATOM   1942  C   GLY   144      64.826  58.441  78.058  1.00  0.00           C  
ATOM   1943  O   GLY   144      65.308  58.742  79.172  1.00  0.00           O  
ATOM   1944  N   GLN   145      64.319  59.421  77.265  1.00  0.00           N  
ATOM   1945  H   GLN   145      63.808  59.096  76.456  1.00  0.00           H  
ATOM   1946  CA  GLN   145      64.557  60.913  77.373  1.00  0.00           C  
ATOM   1947  HA  GLN   145      64.513  61.190  78.427  1.00  0.00           H  
ATOM   1948  CB  GLN   145      66.018  61.249  76.968  1.00  0.00           C  
ATOM   1949  HB2 GLN   145      66.601  60.673  77.686  1.00  0.00           H  
ATOM   1950  HB3 GLN   145      66.236  60.985  75.933  1.00  0.00           H  
ATOM   1951  CG  GLN   145      66.510  62.732  77.045  1.00  0.00           C  
ATOM   1952  HG2 GLN   145      66.192  63.203  76.115  1.00  0.00           H  
ATOM   1953  HG3 GLN   145      66.021  63.260  77.863  1.00  0.00           H  
ATOM   1954  CD  GLN   145      68.046  62.824  77.219  1.00  0.00           C  
ATOM   1955  OE1 GLN   145      68.840  61.897  77.048  1.00  0.00           O  
ATOM   1956  NE2 GLN   145      68.597  63.920  77.594  1.00  0.00           N  
ATOM   1957 HE21 GLN   145      69.606  63.936  77.541  1.00  0.00           H  
ATOM   1958 HE22 GLN   145      68.149  64.750  77.955  1.00  0.00           H  
ATOM   1959  C   GLN   145      63.659  61.674  76.497  1.00  0.00           C  
ATOM   1960  O   GLN   145      63.435  61.313  75.348  1.00  0.00           O  
ATOM   1961  N   GLN   146      63.112  62.825  76.937  1.00  0.00           N  
ATOM   1962  H   GLN   146      63.292  63.141  77.880  1.00  0.00           H  
ATOM   1963  CA  GLN   146      62.177  63.737  76.221  1.00  0.00           C  
ATOM   1964  HA  GLN   146      62.488  63.847  75.182  1.00  0.00           H  
ATOM   1965  CB  GLN   146      60.797  63.047  76.167  1.00  0.00           C  
ATOM   1966  HB2 GLN   146      60.960  62.005  75.894  1.00  0.00           H  
ATOM   1967  HB3 GLN   146      60.416  63.037  77.188  1.00  0.00           H  
ATOM   1968  CG  GLN   146      59.747  63.698  75.272  1.00  0.00           C  
ATOM   1969  HG2 GLN   146      59.557  64.753  75.467  1.00  0.00           H  
ATOM   1970  HG3 GLN   146      60.128  63.650  74.252  1.00  0.00           H  
ATOM   1971  CD  GLN   146      58.421  62.829  75.301  1.00  0.00           C  
ATOM   1972  OE1 GLN   146      57.402  63.207  75.848  1.00  0.00           O  
ATOM   1973  NE2 GLN   146      58.410  61.652  74.804  1.00  0.00           N  
ATOM   1974 HE21 GLN   146      59.202  61.194  74.375  1.00  0.00           H  
ATOM   1975 HE22 GLN   146      57.540  61.169  74.978  1.00  0.00           H  
ATOM   1976  C   GLN   146      62.047  65.075  76.953  1.00  0.00           C  
ATOM   1977  O   GLN   146      61.801  65.027  78.161  1.00  0.00           O  
ATOM   1978  N   GLN   147      62.277  66.286  76.468  1.00  0.00           N  
ATOM   1979  H   GLN   147      62.328  66.277  75.459  1.00  0.00           H  
ATOM   1980  CA  GLN   147      62.206  67.601  77.232  1.00  0.00           C  
ATOM   1981  HA  GLN   147      62.727  67.565  78.188  1.00  0.00           H  
ATOM   1982  CB  GLN   147      63.032  68.583  76.444  1.00  0.00           C  
ATOM   1983  HB2 GLN   147      64.054  68.234  76.590  1.00  0.00           H  
ATOM   1984  HB3 GLN   147      62.817  68.618  75.376  1.00  0.00           H  
ATOM   1985  CG  GLN   147      63.133  70.036  77.000  1.00  0.00           C  
ATOM   1986  HG2 GLN   147      63.845  70.612  76.408  1.00  0.00           H  
ATOM   1987  HG3 GLN   147      62.177  70.502  76.762  1.00  0.00           H  
ATOM   1988  CD  GLN   147      63.394  70.292  78.451  1.00  0.00           C  
ATOM   1989  OE1 GLN   147      62.631  71.014  79.095  1.00  0.00           O  
ATOM   1990  NE2 GLN   147      64.274  69.615  79.072  1.00  0.00           N  
ATOM   1991 HE21 GLN   147      64.876  69.003  78.541  1.00  0.00           H  
ATOM   1992 HE22 GLN   147      64.380  69.789  80.061  1.00  0.00           H  
ATOM   1993  C   GLN   147      60.755  68.015  77.468  1.00  0.00           C  
ATOM   1994  O   GLN   147      59.871  67.787  76.671  1.00  0.00           O  
ATOM   1995  N   SER   148      60.512  68.583  78.678  1.00  0.00           N  
ATOM   1996  H   SER   148      61.231  68.718  79.375  1.00  0.00           H  
ATOM   1997  CA  SER   148      59.251  69.045  79.121  1.00  0.00           C  
ATOM   1998  HA  SER   148      58.492  68.299  78.887  1.00  0.00           H  
ATOM   1999  CB  SER   148      59.254  69.153  80.718  1.00  0.00           C  
ATOM   2000  HB2 SER   148      59.460  68.176  81.154  1.00  0.00           H  
ATOM   2001  HB3 SER   148      59.987  69.874  81.079  1.00  0.00           H  
ATOM   2002  OG  SER   148      57.979  69.472  81.259  1.00  0.00           O  
ATOM   2003  HG  SER   148      57.810  68.654  81.732  1.00  0.00           H  
ATOM   2004  C   SER   148      58.828  70.346  78.409  1.00  0.00           C  
ATOM   2005  O   SER   148      59.653  71.118  77.878  1.00  0.00           O  
ATOM   2006  N   TYR   149      57.548  70.568  78.397  1.00  0.00           N  
ATOM   2007  H   TYR   149      56.922  69.903  78.828  1.00  0.00           H  
ATOM   2008  CA  TYR   149      56.972  71.853  78.012  1.00  0.00           C  
ATOM   2009  HA  TYR   149      57.401  72.139  77.052  1.00  0.00           H  
ATOM   2010  CB  TYR   149      55.468  71.640  77.729  1.00  0.00           C  
ATOM   2011  HB2 TYR   149      55.316  70.849  76.994  1.00  0.00           H  
ATOM   2012  HB3 TYR   149      55.114  71.147  78.634  1.00  0.00           H  
ATOM   2013  CG  TYR   149      54.790  72.923  77.279  1.00  0.00           C  
ATOM   2014  CD1 TYR   149      54.004  73.569  78.252  1.00  0.00           C  
ATOM   2015  HD1 TYR   149      53.759  73.097  79.192  1.00  0.00           H  
ATOM   2016  CE1 TYR   149      53.561  74.866  77.974  1.00  0.00           C  
ATOM   2017  HE1 TYR   149      53.005  75.439  78.701  1.00  0.00           H  
ATOM   2018  CZ  TYR   149      53.904  75.556  76.838  1.00  0.00           C  
ATOM   2019  OH  TYR   149      53.490  76.797  76.618  1.00  0.00           O  
ATOM   2020  HH  TYR   149      53.396  76.971  75.679  1.00  0.00           H  
ATOM   2021  CE2 TYR   149      54.660  74.872  75.831  1.00  0.00           C  
ATOM   2022  HE2 TYR   149      55.066  75.398  74.979  1.00  0.00           H  
ATOM   2023  CD2 TYR   149      55.168  73.573  76.081  1.00  0.00           C  
ATOM   2024  HD2 TYR   149      55.768  73.112  75.310  1.00  0.00           H  
ATOM   2025  C   TYR   149      57.156  72.959  79.063  1.00  0.00           C  
ATOM   2026  O   TYR   149      56.797  72.841  80.188  1.00  0.00           O  
ATOM   2027  N   ASN   150      57.837  74.042  78.659  1.00  0.00           N  
ATOM   2028  H   ASN   150      58.340  73.993  77.785  1.00  0.00           H  
ATOM   2029  CA  ASN   150      58.098  75.169  79.527  1.00  0.00           C  
ATOM   2030  HA  ASN   150      57.650  74.930  80.491  1.00  0.00           H  
ATOM   2031  CB  ASN   150      59.665  75.371  79.675  1.00  0.00           C  
ATOM   2032  HB2 ASN   150      60.023  74.420  80.070  1.00  0.00           H  
ATOM   2033  HB3 ASN   150      60.157  75.726  78.770  1.00  0.00           H  
ATOM   2034  CG  ASN   150      59.972  76.449  80.730  1.00  0.00           C  
ATOM   2035  OD1 ASN   150      59.195  76.655  81.646  1.00  0.00           O  
ATOM   2036  ND2 ASN   150      61.037  77.198  80.496  1.00  0.00           N  
ATOM   2037 HD21 ASN   150      61.155  77.971  81.135  1.00  0.00           H  
ATOM   2038 HD22 ASN   150      61.638  77.001  79.709  1.00  0.00           H  
ATOM   2039  C   ASN   150      57.459  76.470  79.043  1.00  0.00           C  
ATOM   2040  O   ASN   150      58.000  77.150  78.131  1.00  0.00           O  
ATOM   2041  N   PRO   151      56.370  76.924  79.671  1.00  0.00           N  
ATOM   2042  CD  PRO   151      55.692  76.327  80.866  1.00  0.00           C  
ATOM   2043  HD2 PRO   151      56.492  76.129  81.580  1.00  0.00           H  
ATOM   2044  HD3 PRO   151      55.185  75.434  80.500  1.00  0.00           H  
ATOM   2045  CG  PRO   151      54.748  77.374  81.430  1.00  0.00           C  
ATOM   2046  HG2 PRO   151      55.295  78.015  82.122  1.00  0.00           H  
ATOM   2047  HG3 PRO   151      53.865  76.887  81.844  1.00  0.00           H  
ATOM   2048  CB  PRO   151      54.387  78.186  80.180  1.00  0.00           C  
ATOM   2049  HB2 PRO   151      54.264  79.188  80.590  1.00  0.00           H  
ATOM   2050  HB3 PRO   151      53.491  77.831  79.671  1.00  0.00           H  
ATOM   2051  CA  PRO   151      55.681  78.118  79.249  1.00  0.00           C  
ATOM   2052  HA  PRO   151      55.540  78.078  78.169  1.00  0.00           H  
ATOM   2053  C   PRO   151      56.397  79.426  79.636  1.00  0.00           C  
ATOM   2054  O   PRO   151      57.263  79.444  80.591  1.00  0.00           O  
ATOM   2055  N   PRO   152      56.207  80.587  78.961  1.00  0.00           N  
ATOM   2056  CD  PRO   152      55.283  80.771  77.858  1.00  0.00           C  
ATOM   2057  HD2 PRO   152      54.269  80.553  78.195  1.00  0.00           H  
ATOM   2058  HD3 PRO   152      55.504  80.163  76.980  1.00  0.00           H  
ATOM   2059  CG  PRO   152      55.421  82.234  77.346  1.00  0.00           C  
ATOM   2060  HG2 PRO   152      54.689  82.886  77.823  1.00  0.00           H  
ATOM   2061  HG3 PRO   152      55.309  82.129  76.266  1.00  0.00           H  
ATOM   2062  CB  PRO   152      56.743  82.643  77.775  1.00  0.00           C  
ATOM   2063  HB2 PRO   152      56.799  83.722  77.918  1.00  0.00           H  
ATOM   2064  HB3 PRO   152      57.506  82.334  77.060  1.00  0.00           H  
ATOM   2065  CA  PRO   152      56.960  81.840  79.115  1.00  0.00           C  
ATOM   2066  HA  PRO   152      57.990  81.612  79.391  1.00  0.00           H  
ATOM   2067  C   PRO   152      56.472  82.530  80.397  1.00  0.00           C  
ATOM   2068  O   PRO   152      55.630  83.408  80.182  1.00  0.00           O  
ATOM   2069  N   GLN   153      56.930  82.183  81.593  1.00  0.00           N  
ATOM   2070  H   GLN   153      57.621  81.451  81.511  1.00  0.00           H  
ATOM   2071  CA  GLN   153      56.369  82.494  82.875  1.00  0.00           C  
ATOM   2072  HA  GLN   153      55.731  83.377  82.831  1.00  0.00           H  
ATOM   2073  CB  GLN   153      55.484  81.317  83.247  1.00  0.00           C  
ATOM   2074  HB2 GLN   153      55.833  80.368  82.838  1.00  0.00           H  
ATOM   2075  HB3 GLN   153      55.534  81.255  84.334  1.00  0.00           H  
ATOM   2076  CG  GLN   153      53.996  81.534  82.848  1.00  0.00           C  
ATOM   2077  HG2 GLN   153      53.497  82.464  83.119  1.00  0.00           H  
ATOM   2078  HG3 GLN   153      54.091  81.804  81.796  1.00  0.00           H  
ATOM   2079  CD  GLN   153      53.036  80.358  83.041  1.00  0.00           C  
ATOM   2080  OE1 GLN   153      53.323  79.467  83.846  1.00  0.00           O  
ATOM   2081  NE2 GLN   153      51.987  80.204  82.263  1.00  0.00           N  
ATOM   2082 HE21 GLN   153      51.762  80.909  81.577  1.00  0.00           H  
ATOM   2083 HE22 GLN   153      51.451  79.391  82.532  1.00  0.00           H  
ATOM   2084  C   GLN   153      57.390  82.741  83.992  1.00  0.00           C  
ATOM   2085  O   GLN   153      57.040  83.069  85.136  1.00  0.00           O  
ATOM   2086  N   GLY   154      58.674  82.728  83.596  1.00  0.00           N  
ATOM   2087  H   GLY   154      58.915  82.332  82.699  1.00  0.00           H  
ATOM   2088  CA  GLY   154      59.839  83.089  84.465  1.00  0.00           C  
ATOM   2089  HA2 GLY   154      59.943  82.327  85.238  1.00  0.00           H  
ATOM   2090  HA3 GLY   154      60.739  83.094  83.849  1.00  0.00           H  
ATOM   2091  C   GLY   154      59.768  84.430  85.139  1.00  0.00           C  
ATOM   2092  O   GLY   154      59.063  85.392  84.734  1.00  0.00           O  
ATOM   2093  N   TYR   155      60.285  84.502  86.315  1.00  0.00           N  
ATOM   2094  H   TYR   155      60.754  83.697  86.703  1.00  0.00           H  
ATOM   2095  CA  TYR   155      60.347  85.712  87.203  1.00  0.00           C  
ATOM   2096  HA  TYR   155      59.352  85.853  87.627  1.00  0.00           H  
ATOM   2097  CB  TYR   155      61.236  85.402  88.420  1.00  0.00           C  
ATOM   2098  HB2 TYR   155      62.243  85.709  88.140  1.00  0.00           H  
ATOM   2099  HB3 TYR   155      61.000  86.117  89.209  1.00  0.00           H  
ATOM   2100  CG  TYR   155      61.196  84.035  89.108  1.00  0.00           C  
ATOM   2101  CD1 TYR   155      60.025  83.530  89.684  1.00  0.00           C  
ATOM   2102  HD1 TYR   155      59.120  84.118  89.672  1.00  0.00           H  
ATOM   2103  CE1 TYR   155      59.957  82.237  90.254  1.00  0.00           C  
ATOM   2104  HE1 TYR   155      59.015  81.853  90.617  1.00  0.00           H  
ATOM   2105  CZ  TYR   155      61.140  81.504  90.476  1.00  0.00           C  
ATOM   2106  OH  TYR   155      61.152  80.215  90.934  1.00  0.00           O  
ATOM   2107  HH  TYR   155      60.231  80.054  91.151  1.00  0.00           H  
ATOM   2108  CE2 TYR   155      62.368  82.035  89.983  1.00  0.00           C  
ATOM   2109  HE2 TYR   155      63.269  81.475  90.187  1.00  0.00           H  
ATOM   2110  CD2 TYR   155      62.354  83.313  89.202  1.00  0.00           C  
ATOM   2111  HD2 TYR   155      63.283  83.707  88.818  1.00  0.00           H  
ATOM   2112  C   TYR   155      60.651  87.108  86.518  1.00  0.00           C  
ATOM   2113  O   TYR   155      61.449  87.140  85.606  1.00  0.00           O  
ATOM   2114  N   GLY   156      60.193  88.233  87.004  1.00  0.00           N  
ATOM   2115  H   GLY   156      60.212  89.005  86.352  1.00  0.00           H  
ATOM   2116  CA  GLY   156      59.385  88.412  88.223  1.00  0.00           C  
ATOM   2117  HA2 GLY   156      59.618  87.637  88.954  1.00  0.00           H  
ATOM   2118  HA3 GLY   156      59.672  89.383  88.627  1.00  0.00           H  
ATOM   2119  C   GLY   156      57.858  88.556  88.036  1.00  0.00           C  
ATOM   2120  O   GLY   156      57.137  87.758  87.418  1.00  0.00           O  
ATOM   2121  N   GLN   157      57.284  89.580  88.724  1.00  0.00           N  
ATOM   2122  H   GLN   157      57.855  90.125  89.355  1.00  0.00           H  
ATOM   2123  CA  GLN   157      55.869  89.966  88.908  1.00  0.00           C  
ATOM   2124  HA  GLN   157      55.419  89.716  87.947  1.00  0.00           H  
ATOM   2125  CB  GLN   157      55.143  89.163  90.007  1.00  0.00           C  
ATOM   2126  HB2 GLN   157      54.163  89.596  90.205  1.00  0.00           H  
ATOM   2127  HB3 GLN   157      54.948  88.193  89.548  1.00  0.00           H  
ATOM   2128  CG  GLN   157      55.858  89.052  91.368  1.00  0.00           C  
ATOM   2129  HG2 GLN   157      55.504  88.147  91.862  1.00  0.00           H  
ATOM   2130  HG3 GLN   157      56.925  89.011  91.147  1.00  0.00           H  
ATOM   2131  CD  GLN   157      55.641  90.234  92.251  1.00  0.00           C  
ATOM   2132  OE1 GLN   157      54.686  91.007  92.067  1.00  0.00           O  
ATOM   2133  NE2 GLN   157      56.525  90.526  93.207  1.00  0.00           N  
ATOM   2134 HE21 GLN   157      57.387  90.008  93.302  1.00  0.00           H  
ATOM   2135 HE22 GLN   157      56.320  91.371  93.721  1.00  0.00           H  
ATOM   2136  C   GLN   157      55.765  91.489  89.150  1.00  0.00           C  
ATOM   2137  O   GLN   157      56.726  92.134  89.553  1.00  0.00           O  
ATOM   2138  N   GLN   158      54.593  92.124  88.964  1.00  0.00           N  
ATOM   2139  H   GLN   158      54.722  93.061  89.316  1.00  0.00           H  
ATOM   2140  CA  GLN   158      53.350  91.891  88.235  1.00  0.00           C  
ATOM   2141  HA  GLN   158      52.882  90.961  88.558  1.00  0.00           H  
ATOM   2142  CB  GLN   158      52.336  92.990  88.521  1.00  0.00           C  
ATOM   2143  HB2 GLN   158      52.233  93.034  89.605  1.00  0.00           H  
ATOM   2144  HB3 GLN   158      52.704  93.966  88.205  1.00  0.00           H  
ATOM   2145  CG  GLN   158      50.907  92.748  88.062  1.00  0.00           C  
ATOM   2146  HG2 GLN   158      50.888  92.847  86.977  1.00  0.00           H  
ATOM   2147  HG3 GLN   158      50.715  91.685  88.202  1.00  0.00           H  
ATOM   2148  CD  GLN   158      49.829  93.674  88.645  1.00  0.00           C  
ATOM   2149  OE1 GLN   158      49.110  93.381  89.554  1.00  0.00           O  
ATOM   2150  NE2 GLN   158      49.933  94.964  88.387  1.00  0.00           N  
ATOM   2151 HE21 GLN   158      50.543  95.218  87.623  1.00  0.00           H  
ATOM   2152 HE22 GLN   158      49.222  95.634  88.643  1.00  0.00           H  
ATOM   2153  C   GLN   158      53.551  91.730  86.741  1.00  0.00           C  
ATOM   2154  O   GLN   158      54.402  92.410  86.166  1.00  0.00           O  
ATOM   2155  N   ASN   159      52.927  90.753  86.138  1.00  0.00           N  
ATOM   2156  H   ASN   159      52.245  90.269  86.705  1.00  0.00           H  
ATOM   2157  CA  ASN   159      52.873  90.534  84.697  1.00  0.00           C  
ATOM   2158  HA  ASN   159      53.892  90.260  84.424  1.00  0.00           H  
ATOM   2159  CB  ASN   159      51.910  89.334  84.450  1.00  0.00           C  
ATOM   2160  HB2 ASN   159      52.260  88.465  85.008  1.00  0.00           H  
ATOM   2161  HB3 ASN   159      50.893  89.552  84.776  1.00  0.00           H  
ATOM   2162  CG  ASN   159      51.758  88.958  82.975  1.00  0.00           C  
ATOM   2163  OD1 ASN   159      50.698  89.239  82.388  1.00  0.00           O  
ATOM   2164  ND2 ASN   159      52.678  88.265  82.365  1.00  0.00           N  
ATOM   2165 HD21 ASN   159      53.569  88.128  82.822  1.00  0.00           H  
ATOM   2166 HD22 ASN   159      52.490  87.653  81.584  1.00  0.00           H  
ATOM   2167  C   ASN   159      52.460  91.792  83.984  1.00  0.00           C  
ATOM   2168  O   ASN   159      51.519  92.487  84.410  1.00  0.00           O  
ATOM   2169  N   GLN   160      52.991  92.135  82.825  1.00  0.00           N  
ATOM   2170  H   GLN   160      52.464  92.848  82.342  1.00  0.00           H  
ATOM   2171  CA  GLN   160      54.105  91.549  82.062  1.00  0.00           C  
ATOM   2172  HA  GLN   160      54.173  90.472  82.218  1.00  0.00           H  
ATOM   2173  CB  GLN   160      53.905  91.662  80.549  1.00  0.00           C  
ATOM   2174  HB2 GLN   160      52.990  91.079  80.440  1.00  0.00           H  
ATOM   2175  HB3 GLN   160      53.666  92.717  80.413  1.00  0.00           H  
ATOM   2176  CG  GLN   160      55.054  90.920  79.739  1.00  0.00           C  
ATOM   2177  HG2 GLN   160      54.696  90.922  78.709  1.00  0.00           H  
ATOM   2178  HG3 GLN   160      55.904  91.582  79.904  1.00  0.00           H  
ATOM   2179  CD  GLN   160      55.413  89.477  80.122  1.00  0.00           C  
ATOM   2180  OE1 GLN   160      56.287  89.184  80.964  1.00  0.00           O  
ATOM   2181  NE2 GLN   160      54.753  88.511  79.462  1.00  0.00           N  
ATOM   2182 HE21 GLN   160      54.077  88.716  78.740  1.00  0.00           H  
ATOM   2183 HE22 GLN   160      55.129  87.588  79.622  1.00  0.00           H  
ATOM   2184  C   GLN   160      55.435  92.209  82.555  1.00  0.00           C  
ATOM   2185  O   GLN   160      55.800  93.344  82.403  1.00  0.00           O  
ATOM   2186  N   TYR   161      56.172  91.379  83.283  1.00  0.00           N  
ATOM   2187  H   TYR   161      55.871  90.415  83.283  1.00  0.00           H  
ATOM   2188  CA  TYR   161      57.518  91.804  83.795  1.00  0.00           C  
ATOM   2189  HA  TYR   161      57.434  92.733  84.358  1.00  0.00           H  
ATOM   2190  CB  TYR   161      57.893  90.842  84.896  1.00  0.00           C  
ATOM   2191  HB2 TYR   161      57.127  90.961  85.662  1.00  0.00           H  
ATOM   2192  HB3 TYR   161      57.827  89.801  84.579  1.00  0.00           H  
ATOM   2193  CG  TYR   161      59.226  91.011  85.529  1.00  0.00           C  
ATOM   2194  CD1 TYR   161      60.471  90.707  84.987  1.00  0.00           C  
ATOM   2195  HD1 TYR   161      60.428  90.299  83.988  1.00  0.00           H  
ATOM   2196  CE1 TYR   161      61.661  90.672  85.779  1.00  0.00           C  
ATOM   2197  HE1 TYR   161      62.585  90.291  85.371  1.00  0.00           H  
ATOM   2198  CZ  TYR   161      61.719  91.261  87.023  1.00  0.00           C  
ATOM   2199  OH  TYR   161      62.890  91.506  87.723  1.00  0.00           O  
ATOM   2200  HH  TYR   161      63.618  91.628  87.108  1.00  0.00           H  
ATOM   2201  CE2 TYR   161      60.515  91.807  87.471  1.00  0.00           C  
ATOM   2202  HE2 TYR   161      60.485  92.347  88.406  1.00  0.00           H  
ATOM   2203  CD2 TYR   161      59.286  91.713  86.789  1.00  0.00           C  
ATOM   2204  HD2 TYR   161      58.412  92.084  87.303  1.00  0.00           H  
ATOM   2205  C   TYR   161      58.665  91.960  82.749  1.00  0.00           C  
ATOM   2206  O   TYR   161      59.512  92.825  82.841  1.00  0.00           O  
ATOM   2207  N   ASN   162      58.641  91.098  81.712  1.00  0.00           N  
ATOM   2208  H   ASN   162      57.910  90.401  81.699  1.00  0.00           H  
ATOM   2209  CA  ASN   162      59.703  91.105  80.701  1.00  0.00           C  
ATOM   2210  HA  ASN   162      60.738  90.995  81.026  1.00  0.00           H  
ATOM   2211  CB  ASN   162      59.493  89.900  79.713  1.00  0.00           C  
ATOM   2212  HB2 ASN   162      58.583  89.976  79.118  1.00  0.00           H  
ATOM   2213  HB3 ASN   162      60.220  90.062  78.917  1.00  0.00           H  
ATOM   2214  CG  ASN   162      59.604  88.543  80.339  1.00  0.00           C  
ATOM   2215  OD1 ASN   162      59.891  88.340  81.499  1.00  0.00           O  
ATOM   2216  ND2 ASN   162      59.362  87.493  79.581  1.00  0.00           N  
ATOM   2217 HD21 ASN   162      59.417  86.589  80.029  1.00  0.00           H  
ATOM   2218 HD22 ASN   162      59.102  87.715  78.631  1.00  0.00           H  
ATOM   2219  C   ASN   162      59.658  92.446  79.876  1.00  0.00           C  
ATOM   2220  O   ASN   162      58.641  92.780  79.342  1.00  0.00           O  
ATOM   2221  N   SER   163      60.767  93.075  79.744  1.00  0.00           N  
ATOM   2222  H   SER   163      61.575  92.847  80.305  1.00  0.00           H  
ATOM   2223  CA  SER   163      61.140  93.972  78.668  1.00  0.00           C  
ATOM   2224  HA  SER   163      60.418  93.904  77.854  1.00  0.00           H  
ATOM   2225  CB  SER   163      61.171  95.341  79.363  1.00  0.00           C  
ATOM   2226  HB2 SER   163      60.172  95.601  79.714  1.00  0.00           H  
ATOM   2227  HB3 SER   163      61.804  95.346  80.250  1.00  0.00           H  
ATOM   2228  OG  SER   163      61.616  96.331  78.454  1.00  0.00           O  
ATOM   2229  HG  SER   163      60.869  96.618  77.924  1.00  0.00           H  
ATOM   2230  C   SER   163      62.497  93.595  78.097  1.00  0.00           C  
ATOM   2231  O   SER   163      63.227  92.865  78.739  1.00  0.00           O  
ATOM   2232  N   SER   164      62.860  94.044  76.896  1.00  0.00           N  
ATOM   2233  H   SER   164      62.148  94.665  76.539  1.00  0.00           H  
ATOM   2234  CA  SER   164      64.074  93.642  76.101  1.00  0.00           C  
ATOM   2235  HA  SER   164      64.112  94.301  75.233  1.00  0.00           H  
ATOM   2236  CB  SER   164      63.858  92.205  75.521  1.00  0.00           C  
ATOM   2237  HB2 SER   164      63.910  91.426  76.281  1.00  0.00           H  
ATOM   2238  HB3 SER   164      62.813  92.125  75.224  1.00  0.00           H  
ATOM   2239  OG  SER   164      64.714  91.888  74.407  1.00  0.00           O  
ATOM   2240  HG  SER   164      64.187  91.986  73.611  1.00  0.00           H  
ATOM   2241  C   SER   164      65.488  93.930  76.714  1.00  0.00           C  
ATOM   2242  O   SER   164      65.642  94.298  77.861  1.00  0.00           O  
ATOM   2243  N   SER   165      66.523  93.679  75.914  1.00  0.00           N  
ATOM   2244  H   SER   165      66.265  93.652  74.938  1.00  0.00           H  
ATOM   2245  CA  SER   165      67.955  93.669  76.275  1.00  0.00           C  
ATOM   2246  HA  SER   165      68.075  93.408  77.326  1.00  0.00           H  
ATOM   2247  CB  SER   165      68.711  92.622  75.452  1.00  0.00           C  
ATOM   2248  HB2 SER   165      68.260  91.641  75.600  1.00  0.00           H  
ATOM   2249  HB3 SER   165      68.587  92.919  74.410  1.00  0.00           H  
ATOM   2250  OG  SER   165      70.058  92.479  75.814  1.00  0.00           O  
ATOM   2251  HG  SER   165      70.586  92.792  75.075  1.00  0.00           H  
ATOM   2252  C   SER   165      68.541  95.064  75.955  1.00  0.00           C  
ATOM   2253  O   SER   165      67.948  95.926  75.355  1.00  0.00           O  
ATOM   2254  N   GLY   166      69.819  95.202  76.313  1.00  0.00           N  
ATOM   2255  H   GLY   166      70.188  94.379  76.769  1.00  0.00           H  
ATOM   2256  CA  GLY   166      70.697  96.346  76.158  1.00  0.00           C  
ATOM   2257  HA2 GLY   166      70.163  97.222  76.529  1.00  0.00           H  
ATOM   2258  HA3 GLY   166      71.554  96.189  76.813  1.00  0.00           H  
ATOM   2259  C   GLY   166      71.188  96.763  74.741  1.00  0.00           C  
ATOM   2260  O   GLY   166      70.702  96.263  73.720  1.00  0.00           O  
ATOM   2261  N   GLY   167      72.202  97.642  74.690  1.00  0.00           N  
ATOM   2262  H   GLY   167      72.466  98.139  75.529  1.00  0.00           H  
ATOM   2263  CA  GLY   167      72.861  98.043  73.428  1.00  0.00           C  
ATOM   2264  HA2 GLY   167      72.426  97.475  72.606  1.00  0.00           H  
ATOM   2265  HA3 GLY   167      72.504  99.019  73.099  1.00  0.00           H  
ATOM   2266  C   GLY   167      74.423  97.961  73.450  1.00  0.00           C  
ATOM   2267  O   GLY   167      75.069  98.826  72.868  1.00  0.00           O  
ATOM   2268  N   GLY   168      74.941  96.984  74.152  1.00  0.00           N  
ATOM   2269  H   GLY   168      74.365  96.315  74.644  1.00  0.00           H  
ATOM   2270  CA  GLY   168      76.387  96.681  74.267  1.00  0.00           C  
ATOM   2271  HA2 GLY   168      76.368  95.677  74.691  1.00  0.00           H  
ATOM   2272  HA3 GLY   168      76.879  96.583  73.299  1.00  0.00           H  
ATOM   2273  C   GLY   168      77.247  97.568  75.101  1.00  0.00           C  
ATOM   2274  O   GLY   168      76.709  98.148  76.035  1.00  0.00           O  
ATOM   2275  N   GLY   169      78.597  97.549  74.966  1.00  0.00           N  
ATOM   2276  H   GLY   169      79.100  98.145  75.608  1.00  0.00           H  
ATOM   2277  CA  GLY   169      79.376  96.547  74.192  1.00  0.00           C  
ATOM   2278  HA2 GLY   169      78.785  95.637  74.084  1.00  0.00           H  
ATOM   2279  HA3 GLY   169      79.515  96.882  73.164  1.00  0.00           H  
ATOM   2280  C   GLY   169      80.793  96.208  74.800  1.00  0.00           C  
ATOM   2281  O   GLY   169      81.262  96.905  75.729  1.00  0.00           O  
ATOM   2282  N   GLY   170      81.417  95.168  74.248  1.00  0.00           N  
ATOM   2283  H   GLY   170      80.943  94.732  73.470  1.00  0.00           H  
ATOM   2284  CA  GLY   170      82.796  94.778  74.530  1.00  0.00           C  
ATOM   2285  HA2 GLY   170      83.192  94.244  73.667  1.00  0.00           H  
ATOM   2286  HA3 GLY   170      83.477  95.620  74.656  1.00  0.00           H  
ATOM   2287  C   GLY   170      82.894  93.836  75.757  1.00  0.00           C  
ATOM   2288  O   GLY   170      81.915  93.493  76.409  1.00  0.00           O  
ATOM   2289  N   GLY   171      84.043  93.238  76.044  1.00  0.00           N  
ATOM   2290  H   GLY   171      84.067  92.495  76.727  1.00  0.00           H  
ATOM   2291  CA  GLY   171      85.353  93.515  75.455  1.00  0.00           C  
ATOM   2292  HA2 GLY   171      86.125  92.976  76.006  1.00  0.00           H  
ATOM   2293  HA3 GLY   171      85.440  93.255  74.400  1.00  0.00           H  
ATOM   2294  C   GLY   171      86.006  94.917  75.593  1.00  0.00           C  
ATOM   2295  O   GLY   171      85.595  95.745  76.383  1.00  0.00           O  
ATOM   2296  N   GLY   172      87.145  95.196  74.910  1.00  0.00           N  
ATOM   2297  H   GLY   172      87.415  96.167  74.970  1.00  0.00           H  
ATOM   2298  CA  GLY   172      88.093  94.238  74.258  1.00  0.00           C  
ATOM   2299  HA2 GLY   172      88.260  93.488  75.032  1.00  0.00           H  
ATOM   2300  HA3 GLY   172      87.601  93.700  73.448  1.00  0.00           H  
ATOM   2301  C   GLY   172      89.400  94.863  73.887  1.00  0.00           C  
ATOM   2302  O   GLY   172      89.669  96.004  74.254  1.00  0.00           O  
ATOM   2303  N   GLY   173      90.258  94.224  73.107  1.00  0.00           N  
ATOM   2304  H   GLY   173      90.023  93.280  72.837  1.00  0.00           H  
ATOM   2305  CA  GLY   173      91.516  94.719  72.651  1.00  0.00           C  
ATOM   2306  HA2 GLY   173      91.270  95.693  72.228  1.00  0.00           H  
ATOM   2307  HA3 GLY   173      92.107  94.842  73.559  1.00  0.00           H  
ATOM   2308  C   GLY   173      92.215  93.897  71.545  1.00  0.00           C  
ATOM   2309  O   GLY   173      91.937  92.719  71.432  1.00  0.00           O  
ATOM   2310  N   GLY   174      93.043  94.403  70.710  1.00  0.00           N  
ATOM   2311  H   GLY   174      93.621  93.693  70.285  1.00  0.00           H  
ATOM   2312  CA  GLY   174      93.383  95.762  70.459  1.00  0.00           C  
ATOM   2313  HA2 GLY   174      93.148  96.360  71.339  1.00  0.00           H  
ATOM   2314  HA3 GLY   174      94.413  95.910  70.133  1.00  0.00           H  
ATOM   2315  C   GLY   174      92.517  96.329  69.346  1.00  0.00           C  
ATOM   2316  O   GLY   174      91.300  96.050  69.241  1.00  0.00           O  
ATOM   2317  N   GLY   175      93.134  97.082  68.447  1.00  0.00           N  
ATOM   2318  H   GLY   175      94.085  97.389  68.596  1.00  0.00           H  
ATOM   2319  CA  GLY   175      92.455  97.868  67.378  1.00  0.00           C  
ATOM   2320  HA2 GLY   175      93.081  98.080  66.512  1.00  0.00           H  
ATOM   2321  HA3 GLY   175      91.586  97.319  67.013  1.00  0.00           H  
ATOM   2322  C   GLY   175      91.882  99.251  67.908  1.00  0.00           C  
ATOM   2323  O   GLY   175      91.427  99.308  69.024  1.00  0.00           O  
ATOM   2324  N   ASN   176      92.019 100.250  67.009  1.00  0.00           N  
ATOM   2325  H   ASN   176      92.451 100.064  66.115  1.00  0.00           H  
ATOM   2326  CA  ASN   176      91.348 101.500  67.241  1.00  0.00           C  
ATOM   2327  HA  ASN   176      91.766 102.015  68.105  1.00  0.00           H  
ATOM   2328  CB  ASN   176      91.584 102.447  66.023  1.00  0.00           C  
ATOM   2329  HB2 ASN   176      92.573 102.199  65.635  1.00  0.00           H  
ATOM   2330  HB3 ASN   176      90.830 102.187  65.280  1.00  0.00           H  
ATOM   2331  CG  ASN   176      91.642 103.937  66.422  1.00  0.00           C  
ATOM   2332  OD1 ASN   176      91.222 104.402  67.515  1.00  0.00           O  
ATOM   2333  ND2 ASN   176      91.923 104.870  65.522  1.00  0.00           N  
ATOM   2334 HD21 ASN   176      91.648 105.829  65.683  1.00  0.00           H  
ATOM   2335 HD22 ASN   176      92.105 104.562  64.578  1.00  0.00           H  
ATOM   2336  C   ASN   176      89.810 101.303  67.494  1.00  0.00           C  
ATOM   2337  O   ASN   176      89.198 100.378  66.988  1.00  0.00           O  
ATOM   2338  N   TYR   177      89.295 102.267  68.238  1.00  0.00           N  
ATOM   2339  H   TYR   177      89.954 102.955  68.574  1.00  0.00           H  
ATOM   2340  CA  TYR   177      87.921 102.355  68.708  1.00  0.00           C  
ATOM   2341  HA  TYR   177      87.811 101.688  69.563  1.00  0.00           H  
ATOM   2342  CB  TYR   177      87.736 103.836  69.214  1.00  0.00           C  
ATOM   2343  HB2 TYR   177      87.595 104.475  68.342  1.00  0.00           H  
ATOM   2344  HB3 TYR   177      86.848 103.876  69.845  1.00  0.00           H  
ATOM   2345  CG  TYR   177      88.866 104.415  70.006  1.00  0.00           C  
ATOM   2346  CD1 TYR   177      89.128 105.822  69.826  1.00  0.00           C  
ATOM   2347  HD1 TYR   177      88.639 106.358  69.026  1.00  0.00           H  
ATOM   2348  CE1 TYR   177      90.071 106.415  70.645  1.00  0.00           C  
ATOM   2349  HE1 TYR   177      90.398 107.436  70.521  1.00  0.00           H  
ATOM   2350  CZ  TYR   177      90.816 105.686  71.552  1.00  0.00           C  
ATOM   2351  OH  TYR   177      91.822 106.304  72.243  1.00  0.00           O  
ATOM   2352  HH  TYR   177      92.444 105.751  72.720  1.00  0.00           H  
ATOM   2353  CE2 TYR   177      90.620 104.272  71.672  1.00  0.00           C  
ATOM   2354  HE2 TYR   177      91.301 103.658  72.243  1.00  0.00           H  
ATOM   2355  CD2 TYR   177      89.618 103.605  70.909  1.00  0.00           C  
ATOM   2356  HD2 TYR   177      89.494 102.543  71.065  1.00  0.00           H  
ATOM   2357  C   TYR   177      86.840 102.047  67.693  1.00  0.00           C  
ATOM   2358  O   TYR   177      86.974 102.420  66.520  1.00  0.00           O  
ATOM   2359  N   GLY   178      85.721 101.377  68.003  1.00  0.00           N  
ATOM   2360  H   GLY   178      85.037 101.178  67.288  1.00  0.00           H  
ATOM   2361  CA  GLY   178      85.231 101.001  69.309  1.00  0.00           C  
ATOM   2362  HA2 GLY   178      84.295 100.463  69.161  1.00  0.00           H  
ATOM   2363  HA3 GLY   178      85.965 100.380  69.823  1.00  0.00           H  
ATOM   2364  C   GLY   178      84.898 102.192  70.236  1.00  0.00           C  
ATOM   2365  O   GLY   178      84.455 103.205  69.768  1.00  0.00           O  
ATOM   2366  N   GLN   179      85.356 102.139  71.490  1.00  0.00           N  
ATOM   2367  H   GLN   179      85.785 101.272  71.781  1.00  0.00           H  
ATOM   2368  CA  GLN   179      85.184 103.233  72.414  1.00  0.00           C  
ATOM   2369  HA  GLN   179      84.615 104.044  71.959  1.00  0.00           H  
ATOM   2370  CB  GLN   179      84.492 102.745  73.734  1.00  0.00           C  
ATOM   2371  HB2 GLN   179      85.082 101.893  74.071  1.00  0.00           H  
ATOM   2372  HB3 GLN   179      84.625 103.522  74.488  1.00  0.00           H  
ATOM   2373  CG  GLN   179      83.009 102.352  73.525  1.00  0.00           C  
ATOM   2374  HG2 GLN   179      82.934 101.517  72.829  1.00  0.00           H  
ATOM   2375  HG3 GLN   179      82.569 102.151  74.502  1.00  0.00           H  
ATOM   2376  CD  GLN   179      82.239 103.494  72.875  1.00  0.00           C  
ATOM   2377  OE1 GLN   179      82.153 104.631  73.312  1.00  0.00           O  
ATOM   2378  NE2 GLN   179      81.663 103.238  71.704  1.00  0.00           N  
ATOM   2379 HE21 GLN   179      81.823 102.337  71.275  1.00  0.00           H  
ATOM   2380 HE22 GLN   179      81.424 104.039  71.138  1.00  0.00           H  
ATOM   2381  C   GLN   179      86.638 103.782  72.791  1.00  0.00           C  
ATOM   2382  O   GLN   179      87.529 102.897  72.919  1.00  0.00           O  
ATOM   2383  N   ASP   180      87.023 105.031  72.782  1.00  0.00           N  
ATOM   2384  H   ASP   180      88.013 105.175  72.920  1.00  0.00           H  
ATOM   2385  CA  ASP   180      86.090 106.159  72.556  1.00  0.00           C  
ATOM   2386  HA  ASP   180      85.386 105.923  71.758  1.00  0.00           H  
ATOM   2387  CB  ASP   180      85.348 106.477  73.898  1.00  0.00           C  
ATOM   2388  HB2 ASP   180      84.879 105.559  74.251  1.00  0.00           H  
ATOM   2389  HB3 ASP   180      86.043 106.833  74.657  1.00  0.00           H  
ATOM   2390  CG  ASP   180      84.313 107.612  73.870  1.00  0.00           C  
ATOM   2391  OD1 ASP   180      83.671 107.790  74.922  1.00  0.00           O  
ATOM   2392  OD2 ASP   180      84.101 108.251  72.801  1.00  0.00           O  
ATOM   2393  C   ASP   180      86.844 107.400  71.991  1.00  0.00           C  
ATOM   2394  O   ASP   180      87.692 108.004  72.691  1.00  0.00           O  
ATOM   2395  N   GLN   181      86.351 107.957  70.825  1.00  0.00           N  
ATOM   2396  H   GLN   181      85.444 107.727  70.445  1.00  0.00           H  
ATOM   2397  CA  GLN   181      86.873 109.165  70.246  1.00  0.00           C  
ATOM   2398  HA  GLN   181      87.957 109.055  70.287  1.00  0.00           H  
ATOM   2399  CB  GLN   181      86.502 109.395  68.821  1.00  0.00           C  
ATOM   2400  HB2 GLN   181      86.967 110.294  68.417  1.00  0.00           H  
ATOM   2401  HB3 GLN   181      86.965 108.597  68.239  1.00  0.00           H  
ATOM   2402  CG  GLN   181      84.912 109.462  68.569  1.00  0.00           C  
ATOM   2403  HG2 GLN   181      84.500 108.473  68.769  1.00  0.00           H  
ATOM   2404  HG3 GLN   181      84.569 110.229  69.263  1.00  0.00           H  
ATOM   2405  CD  GLN   181      84.650 109.917  67.142  1.00  0.00           C  
ATOM   2406  OE1 GLN   181      85.176 110.852  66.661  1.00  0.00           O  
ATOM   2407  NE2 GLN   181      83.760 109.305  66.379  1.00  0.00           N  
ATOM   2408 HE21 GLN   181      83.439 108.438  66.787  1.00  0.00           H  
ATOM   2409 HE22 GLN   181      83.593 109.651  65.445  1.00  0.00           H  
ATOM   2410  C   GLN   181      86.661 110.413  71.129  1.00  0.00           C  
ATOM   2411  O   GLN   181      87.419 111.365  70.942  1.00  0.00           O  
ATOM   2412  N   SER   182      85.632 110.505  72.023  1.00  0.00           N  
ATOM   2413  H   SER   182      85.246 109.616  72.307  1.00  0.00           H  
ATOM   2414  CA  SER   182      85.227 111.563  72.922  1.00  0.00           C  
ATOM   2415  HA  SER   182      85.662 112.432  72.427  1.00  0.00           H  
ATOM   2416  CB  SER   182      83.760 111.699  73.101  1.00  0.00           C  
ATOM   2417  HB2 SER   182      83.229 110.791  73.388  1.00  0.00           H  
ATOM   2418  HB3 SER   182      83.455 112.441  73.839  1.00  0.00           H  
ATOM   2419  OG  SER   182      83.152 112.198  71.932  1.00  0.00           O  
ATOM   2420  HG  SER   182      82.931 111.378  71.482  1.00  0.00           H  
ATOM   2421  C   SER   182      85.881 111.411  74.289  1.00  0.00           C  
ATOM   2422  O   SER   182      86.259 110.300  74.619  1.00  0.00           O  
ATOM   2423  N   SER   183      86.128 112.514  75.054  1.00  0.00           N  
ATOM   2424  H   SER   183      86.735 112.278  75.826  1.00  0.00           H  
ATOM   2425  CA  SER   183      85.651 113.927  75.035  1.00  0.00           C  
ATOM   2426  HA  SER   183      84.562 113.880  75.022  1.00  0.00           H  
ATOM   2427  CB  SER   183      85.995 114.695  76.343  1.00  0.00           C  
ATOM   2428  HB2 SER   183      85.646 115.726  76.286  1.00  0.00           H  
ATOM   2429  HB3 SER   183      85.456 114.313  77.209  1.00  0.00           H  
ATOM   2430  OG  SER   183      87.400 114.735  76.544  1.00  0.00           O  
ATOM   2431  HG  SER   183      87.618 114.461  77.437  1.00  0.00           H  
ATOM   2432  C   SER   183      86.019 114.854  73.842  1.00  0.00           C  
ATOM   2433  O   SER   183      87.140 114.770  73.310  1.00  0.00           O  
ATOM   2434  N   MET   184      85.049 115.676  73.402  1.00  0.00           N  
ATOM   2435  H   MET   184      84.264 115.783  74.027  1.00  0.00           H  
ATOM   2436  CA  MET   184      85.420 116.701  72.364  1.00  0.00           C  
ATOM   2437  HA  MET   184      86.394 116.462  71.936  1.00  0.00           H  
ATOM   2438  CB  MET   184      84.456 116.486  71.174  1.00  0.00           C  
ATOM   2439  HB2 MET   184      83.429 116.460  71.538  1.00  0.00           H  
ATOM   2440  HB3 MET   184      84.608 117.346  70.521  1.00  0.00           H  
ATOM   2441  CG  MET   184      84.720 115.114  70.498  1.00  0.00           C  
ATOM   2442  HG2 MET   184      85.722 115.208  70.079  1.00  0.00           H  
ATOM   2443  HG3 MET   184      84.969 114.355  71.241  1.00  0.00           H  
ATOM   2444  SD  MET   184      83.494 114.509  69.355  1.00  0.00           S  
ATOM   2445  CE  MET   184      84.329 113.024  68.820  1.00  0.00           C  
ATOM   2446  HE1 MET   184      84.969 112.564  69.573  1.00  0.00           H  
ATOM   2447  HE2 MET   184      83.556 112.308  68.538  1.00  0.00           H  
ATOM   2448  HE3 MET   184      84.935 113.341  67.971  1.00  0.00           H  
ATOM   2449  C   MET   184      85.434 118.115  72.937  1.00  0.00           C  
ATOM   2450  O   MET   184      84.962 118.432  74.070  1.00  0.00           O  
ATOM   2451  N   SER   185      86.053 119.088  72.225  1.00  0.00           N  
ATOM   2452  H   SER   185      86.638 118.899  71.424  1.00  0.00           H  
ATOM   2453  CA  SER   185      85.880 120.489  72.442  1.00  0.00           C  
ATOM   2454  HA  SER   185      85.170 120.626  73.257  1.00  0.00           H  
ATOM   2455  CB  SER   185      87.259 121.152  72.788  1.00  0.00           C  
ATOM   2456  HB2 SER   185      87.545 120.864  73.800  1.00  0.00           H  
ATOM   2457  HB3 SER   185      88.041 120.872  72.083  1.00  0.00           H  
ATOM   2458  OG  SER   185      87.146 122.630  72.934  1.00  0.00           O  
ATOM   2459  HG  SER   185      86.524 122.942  73.595  1.00  0.00           H  
ATOM   2460  C   SER   185      85.241 121.126  71.193  1.00  0.00           C  
ATOM   2461  O   SER   185      85.080 120.551  70.107  1.00  0.00           O  
ATOM   2462  N   SER   186      84.753 122.363  71.371  1.00  0.00           N  
ATOM   2463  H   SER   186      84.821 122.876  72.239  1.00  0.00           H  
ATOM   2464  CA  SER   186      83.750 122.950  70.430  1.00  0.00           C  
ATOM   2465  HA  SER   186      84.083 122.983  69.393  1.00  0.00           H  
ATOM   2466  CB  SER   186      82.383 122.194  70.599  1.00  0.00           C  
ATOM   2467  HB2 SER   186      82.561 121.239  70.104  1.00  0.00           H  
ATOM   2468  HB3 SER   186      82.086 122.039  71.636  1.00  0.00           H  
ATOM   2469  OG  SER   186      81.310 122.720  69.840  1.00  0.00           O  
ATOM   2470  HG  SER   186      80.529 122.286  70.189  1.00  0.00           H  
ATOM   2471  C   SER   186      83.474 124.462  70.720  1.00  0.00           C  
ATOM   2472  O   SER   186      83.482 124.821  71.883  1.00  0.00           O  
ATOM   2473  N   GLY   187      83.151 125.413  69.790  1.00  0.00           N  
ATOM   2474  H   GLY   187      83.131 126.360  70.141  1.00  0.00           H  
ATOM   2475  CA  GLY   187      82.871 125.247  68.373  1.00  0.00           C  
ATOM   2476  HA2 GLY   187      83.530 125.913  67.815  1.00  0.00           H  
ATOM   2477  HA3 GLY   187      83.066 124.222  68.057  1.00  0.00           H  
ATOM   2478  C   GLY   187      81.468 125.526  67.958  1.00  0.00           C  
ATOM   2479  O   GLY   187      81.305 126.206  66.934  1.00  0.00           O  
ATOM   2480  N   GLY   188      80.412 125.238  68.726  1.00  0.00           N  
ATOM   2481  H   GLY   188      80.640 124.742  69.576  1.00  0.00           H  
ATOM   2482  CA  GLY   188      79.033 125.699  68.577  1.00  0.00           C  
ATOM   2483  HA2 GLY   188      78.857 126.137  67.595  1.00  0.00           H  
ATOM   2484  HA3 GLY   188      78.366 124.838  68.557  1.00  0.00           H  
ATOM   2485  C   GLY   188      78.481 126.591  69.671  1.00  0.00           C  
ATOM   2486  O   GLY   188      79.010 126.675  70.740  1.00  0.00           O  
ATOM   2487  N   GLY   189      77.379 127.297  69.482  1.00  0.00           N  
ATOM   2488  H   GLY   189      77.154 127.840  70.304  1.00  0.00           H  
ATOM   2489  CA  GLY   189      76.518 127.401  68.333  1.00  0.00           C  
ATOM   2490  HA2 GLY   189      76.105 126.427  68.072  1.00  0.00           H  
ATOM   2491  HA3 GLY   189      75.632 127.934  68.681  1.00  0.00           H  
ATOM   2492  C   GLY   189      77.005 128.077  67.063  1.00  0.00           C  
ATOM   2493  O   GLY   189      78.087 128.623  67.126  1.00  0.00           O  
ATOM   2494  N   SER   190      76.153 128.185  66.020  1.00  0.00           N  
ATOM   2495  H   SER   190      75.252 127.727  65.999  1.00  0.00           H  
ATOM   2496  CA  SER   190      76.638 128.693  64.756  1.00  0.00           C  
ATOM   2497  HA  SER   190      77.546 128.152  64.490  1.00  0.00           H  
ATOM   2498  CB  SER   190      75.696 128.294  63.635  1.00  0.00           C  
ATOM   2499  HB2 SER   190      75.426 127.247  63.775  1.00  0.00           H  
ATOM   2500  HB3 SER   190      74.767 128.826  63.839  1.00  0.00           H  
ATOM   2501  OG  SER   190      76.225 128.470  62.368  1.00  0.00           O  
ATOM   2502  HG  SER   190      75.739 127.943  61.729  1.00  0.00           H  
ATOM   2503  C   SER   190      76.842 130.224  64.733  1.00  0.00           C  
ATOM   2504  O   SER   190      76.134 130.968  65.414  1.00  0.00           O  
ATOM   2505  N   GLY   191      77.809 130.797  63.980  1.00  0.00           N  
ATOM   2506  H   GLY   191      77.898 131.799  64.063  1.00  0.00           H  
ATOM   2507  CA  GLY   191      78.930 130.210  63.263  1.00  0.00           C  
ATOM   2508  HA2 GLY   191      79.720 130.121  64.009  1.00  0.00           H  
ATOM   2509  HA3 GLY   191      78.751 129.138  63.180  1.00  0.00           H  
ATOM   2510  C   GLY   191      79.332 130.810  61.982  1.00  0.00           C  
ATOM   2511  O   GLY   191      79.086 131.950  61.667  1.00  0.00           O  
ATOM   2512  N   GLY   192      80.218 130.065  61.374  1.00  0.00           N  
ATOM   2513  H   GLY   192      80.539 129.179  61.736  1.00  0.00           H  
ATOM   2514  CA  GLY   192      80.877 130.440  60.103  1.00  0.00           C  
ATOM   2515  HA2 GLY   192      80.357 131.231  59.564  1.00  0.00           H  
ATOM   2516  HA3 GLY   192      81.906 130.791  60.184  1.00  0.00           H  
ATOM   2517  C   GLY   192      80.903 129.194  59.196  1.00  0.00           C  
ATOM   2518  O   GLY   192      81.116 128.060  59.642  1.00  0.00           O  
ATOM   2519  N   GLY   193      80.780 129.403  57.878  1.00  0.00           N  
ATOM   2520  H   GLY   193      80.906 130.342  57.527  1.00  0.00           H  
ATOM   2521  CA  GLY   193      80.750 128.273  56.957  1.00  0.00           C  
ATOM   2522  HA2 GLY   193      81.780 127.958  56.786  1.00  0.00           H  
ATOM   2523  HA3 GLY   193      80.148 127.483  57.406  1.00  0.00           H  
ATOM   2524  C   GLY   193      80.164 128.778  55.606  1.00  0.00           C  
ATOM   2525  O   GLY   193      79.250 129.573  55.533  1.00  0.00           O  
ATOM   2526  N   TYR   194      80.736 128.243  54.490  1.00  0.00           N  
ATOM   2527  H   TYR   194      81.524 127.625  54.623  1.00  0.00           H  
ATOM   2528  CA  TYR   194      80.336 128.744  53.180  1.00  0.00           C  
ATOM   2529  HA  TYR   194      80.646 129.788  53.217  1.00  0.00           H  
ATOM   2530  CB  TYR   194      81.260 128.052  52.137  1.00  0.00           C  
ATOM   2531  HB2 TYR   194      82.272 128.329  52.432  1.00  0.00           H  
ATOM   2532  HB3 TYR   194      81.101 126.974  52.165  1.00  0.00           H  
ATOM   2533  CG  TYR   194      80.944 128.545  50.669  1.00  0.00           C  
ATOM   2534  CD1 TYR   194      79.754 128.160  50.039  1.00  0.00           C  
ATOM   2535  HD1 TYR   194      79.060 127.513  50.555  1.00  0.00           H  
ATOM   2536  CE1 TYR   194      79.459 128.610  48.746  1.00  0.00           C  
ATOM   2537  HE1 TYR   194      78.495 128.374  48.318  1.00  0.00           H  
ATOM   2538  CZ  TYR   194      80.380 129.471  48.090  1.00  0.00           C  
ATOM   2539  OH  TYR   194      80.090 129.922  46.870  1.00  0.00           O  
ATOM   2540  HH  TYR   194      80.525 130.763  46.714  1.00  0.00           H  
ATOM   2541  CE2 TYR   194      81.590 129.791  48.688  1.00  0.00           C  
ATOM   2542  HE2 TYR   194      82.233 130.482  48.163  1.00  0.00           H  
ATOM   2543  CD2 TYR   194      81.840 129.351  49.993  1.00  0.00           C  
ATOM   2544  HD2 TYR   194      82.690 129.756  50.523  1.00  0.00           H  
ATOM   2545  C   TYR   194      78.813 128.641  52.837  1.00  0.00           C  
ATOM   2546  O   TYR   194      78.255 127.605  53.060  1.00  0.00           O  
ATOM   2547  N   GLY   195      78.178 129.660  52.261  1.00  0.00           N  
ATOM   2548  H   GLY   195      77.262 129.510  51.863  1.00  0.00           H  
ATOM   2549  CA  GLY   195      78.745 130.960  52.083  1.00  0.00           C  
ATOM   2550  HA2 GLY   195      79.068 131.331  53.056  1.00  0.00           H  
ATOM   2551  HA3 GLY   195      79.664 130.920  51.499  1.00  0.00           H  
ATOM   2552  C   GLY   195      77.808 131.995  51.548  1.00  0.00           C  
ATOM   2553  O   GLY   195      76.935 131.758  50.621  1.00  0.00           O  
ATOM   2554  N   ASN   196      78.014 133.226  52.081  1.00  0.00           N  
ATOM   2555  H   ASN   196      78.704 133.286  52.816  1.00  0.00           H  
ATOM   2556  CA  ASN   196      77.127 134.287  51.866  1.00  0.00           C  
ATOM   2557  HA  ASN   196      77.417 134.927  52.700  1.00  0.00           H  
ATOM   2558  CB  ASN   196      77.570 135.011  50.570  1.00  0.00           C  
ATOM   2559  HB2 ASN   196      77.445 134.358  49.706  1.00  0.00           H  
ATOM   2560  HB3 ASN   196      76.890 135.848  50.411  1.00  0.00           H  
ATOM   2561  CG  ASN   196      79.000 135.570  50.541  1.00  0.00           C  
ATOM   2562  OD1 ASN   196      79.754 135.697  51.511  1.00  0.00           O  
ATOM   2563  ND2 ASN   196      79.327 136.147  49.410  1.00  0.00           N  
ATOM   2564 HD21 ASN   196      80.251 136.553  49.424  1.00  0.00           H  
ATOM   2565 HD22 ASN   196      78.700 136.031  48.627  1.00  0.00           H  
ATOM   2566  C   ASN   196      75.553 134.111  52.024  1.00  0.00           C  
ATOM   2567  O   ASN   196      74.714 134.450  51.156  1.00  0.00           O  
ATOM   2568  N   GLN   197      75.163 133.508  53.136  1.00  0.00           N  
ATOM   2569  H   GLN   197      75.821 133.446  53.901  1.00  0.00           H  
ATOM   2570  CA  GLN   197      73.828 132.880  53.334  1.00  0.00           C  
ATOM   2571  HA  GLN   197      73.517 132.220  52.524  1.00  0.00           H  
ATOM   2572  CB  GLN   197      73.857 131.972  54.612  1.00  0.00           C  
ATOM   2573  HB2 GLN   197      74.301 132.492  55.462  1.00  0.00           H  
ATOM   2574  HB3 GLN   197      72.840 131.689  54.882  1.00  0.00           H  
ATOM   2575  CG  GLN   197      74.636 130.719  54.272  1.00  0.00           C  
ATOM   2576  HG2 GLN   197      74.149 129.885  54.778  1.00  0.00           H  
ATOM   2577  HG3 GLN   197      74.556 130.465  53.215  1.00  0.00           H  
ATOM   2578  CD  GLN   197      76.035 130.674  54.843  1.00  0.00           C  
ATOM   2579  OE1 GLN   197      76.770 131.666  54.770  1.00  0.00           O  
ATOM   2580  NE2 GLN   197      76.450 129.515  55.344  1.00  0.00           N  
ATOM   2581 HE21 GLN   197      75.928 128.670  55.159  1.00  0.00           H  
ATOM   2582 HE22 GLN   197      77.452 129.412  55.427  1.00  0.00           H  
ATOM   2583  C   GLN   197      72.740 133.976  53.416  1.00  0.00           C  
ATOM   2584  O   GLN   197      72.867 135.010  54.058  1.00  0.00           O  
ATOM   2585  N   ASP   198      71.617 133.619  52.799  1.00  0.00           N  
ATOM   2586  H   ASP   198      71.682 132.761  52.271  1.00  0.00           H  
ATOM   2587  CA  ASP   198      70.319 134.371  52.665  1.00  0.00           C  
ATOM   2588  HA  ASP   198      69.953 134.726  53.629  1.00  0.00           H  
ATOM   2589  CB  ASP   198      70.618 135.637  51.829  1.00  0.00           C  
ATOM   2590  HB2 ASP   198      71.261 136.298  52.410  1.00  0.00           H  
ATOM   2591  HB3 ASP   198      71.149 135.342  50.924  1.00  0.00           H  
ATOM   2592  CG  ASP   198      69.341 136.406  51.405  1.00  0.00           C  
ATOM   2593  OD1 ASP   198      68.721 137.009  52.286  1.00  0.00           O  
ATOM   2594  OD2 ASP   198      68.882 136.397  50.239  1.00  0.00           O  
ATOM   2595  C   ASP   198      69.256 133.414  52.062  1.00  0.00           C  
ATOM   2596  O   ASP   198      69.612 132.750  51.052  1.00  0.00           O  
ATOM   2597  N   GLN   199      68.039 133.313  52.619  1.00  0.00           N  
ATOM   2598  H   GLN   199      67.867 133.804  53.484  1.00  0.00           H  
ATOM   2599  CA  GLN   199      66.852 132.530  52.182  1.00  0.00           C  
ATOM   2600  HA  GLN   199      66.159 132.540  53.023  1.00  0.00           H  
ATOM   2601  CB  GLN   199      66.181 133.259  51.046  1.00  0.00           C  
ATOM   2602  HB2 GLN   199      66.986 133.580  50.385  1.00  0.00           H  
ATOM   2603  HB3 GLN   199      65.417 132.695  50.511  1.00  0.00           H  
ATOM   2604  CG  GLN   199      65.408 134.579  51.525  1.00  0.00           C  
ATOM   2605  HG2 GLN   199      65.974 135.213  52.207  1.00  0.00           H  
ATOM   2606  HG3 GLN   199      65.162 135.149  50.628  1.00  0.00           H  
ATOM   2607  CD  GLN   199      64.138 134.189  52.317  1.00  0.00           C  
ATOM   2608  OE1 GLN   199      63.618 133.089  52.206  1.00  0.00           O  
ATOM   2609  NE2 GLN   199      63.500 135.120  53.064  1.00  0.00           N  
ATOM   2610 HE21 GLN   199      63.862 136.063  53.073  1.00  0.00           H  
ATOM   2611 HE22 GLN   199      62.583 134.893  53.420  1.00  0.00           H  
ATOM   2612  C   GLN   199      67.075 131.012  51.887  1.00  0.00           C  
ATOM   2613  O   GLN   199      66.971 130.536  50.815  1.00  0.00           O  
ATOM   2614  N   SER   200      67.431 130.163  52.849  1.00  0.00           N  
ATOM   2615  H   SER   200      67.188 129.195  52.694  1.00  0.00           H  
ATOM   2616  CA  SER   200      67.685 130.372  54.267  1.00  0.00           C  
ATOM   2617  HA  SER   200      68.108 131.362  54.441  1.00  0.00           H  
ATOM   2618  CB  SER   200      66.399 130.087  55.004  1.00  0.00           C  
ATOM   2619  HB2 SER   200      65.942 129.260  54.460  1.00  0.00           H  
ATOM   2620  HB3 SER   200      66.637 129.752  56.013  1.00  0.00           H  
ATOM   2621  OG  SER   200      65.554 131.163  54.960  1.00  0.00           O  
ATOM   2622  HG  SER   200      65.869 131.561  55.775  1.00  0.00           H  
ATOM   2623  C   SER   200      68.841 129.524  54.680  1.00  0.00           C  
ATOM   2624  O   SER   200      68.791 128.345  54.408  1.00  0.00           O  
ATOM   2625  N   GLY   201      69.868 130.096  55.321  1.00  0.00           N  
ATOM   2626  H   GLY   201      69.770 131.070  55.570  1.00  0.00           H  
ATOM   2627  CA  GLY   201      71.020 129.374  55.858  1.00  0.00           C  
ATOM   2628  HA2 GLY   201      70.632 128.450  56.288  1.00  0.00           H  
ATOM   2629  HA3 GLY   201      71.583 129.123  54.959  1.00  0.00           H  
ATOM   2630  C   GLY   201      71.757 130.236  56.875  1.00  0.00           C  
ATOM   2631  O   GLY   201      71.385 131.396  57.086  1.00  0.00           O  
ATOM   2632  N   GLY   202      72.790 129.779  57.541  1.00  0.00           N  
ATOM   2633  H   GLY   202      73.480 130.502  57.690  1.00  0.00           H  
ATOM   2634  CA  GLY   202      73.441 128.488  57.701  1.00  0.00           C  
ATOM   2635  HA2 GLY   202      73.868 128.220  56.734  1.00  0.00           H  
ATOM   2636  HA3 GLY   202      74.222 128.628  58.448  1.00  0.00           H  
ATOM   2637  C   GLY   202      72.421 127.419  58.321  1.00  0.00           C  
ATOM   2638  O   GLY   202      71.322 127.798  58.792  1.00  0.00           O  
ATOM   2639  N   GLY   203      72.699 126.120  58.359  1.00  0.00           N  
ATOM   2640  H   GLY   203      72.088 125.503  58.873  1.00  0.00           H  
ATOM   2641  CA  GLY   203      73.626 125.479  57.409  1.00  0.00           C  
ATOM   2642  HA2 GLY   203      74.628 125.878  57.569  1.00  0.00           H  
ATOM   2643  HA3 GLY   203      73.758 124.446  57.730  1.00  0.00           H  
ATOM   2644  C   GLY   203      73.518 125.561  55.897  1.00  0.00           C  
ATOM   2645  O   GLY   203      72.656 126.281  55.317  1.00  0.00           O  
ATOM   2646  N   GLY   204      74.360 124.850  55.159  1.00  0.00           N  
ATOM   2647  H   GLY   204      75.016 124.210  55.582  1.00  0.00           H  
ATOM   2648  CA  GLY   204      74.549 125.004  53.715  1.00  0.00           C  
ATOM   2649  HA2 GLY   204      75.332 124.289  53.463  1.00  0.00           H  
ATOM   2650  HA3 GLY   204      73.600 124.686  53.283  1.00  0.00           H  
ATOM   2651  C   GLY   204      75.053 126.377  53.241  1.00  0.00           C  
ATOM   2652  O   GLY   204      75.107 127.351  53.972  1.00  0.00           O  
ATOM   2653  N   SER   205      75.305 126.503  51.938  1.00  0.00           N  
ATOM   2654  H   SER   205      75.753 127.386  51.739  1.00  0.00           H  
ATOM   2655  CA  SER   205      75.343 125.465  50.904  1.00  0.00           C  
ATOM   2656  HA  SER   205      74.467 124.829  51.036  1.00  0.00           H  
ATOM   2657  CB  SER   205      74.944 126.232  49.609  1.00  0.00           C  
ATOM   2658  HB2 SER   205      74.449 125.642  48.837  1.00  0.00           H  
ATOM   2659  HB3 SER   205      74.187 126.958  49.906  1.00  0.00           H  
ATOM   2660  OG  SER   205      76.023 126.970  49.043  1.00  0.00           O  
ATOM   2661  HG  SER   205      76.586 126.360  48.560  1.00  0.00           H  
ATOM   2662  C   SER   205      76.653 124.627  50.816  1.00  0.00           C  
ATOM   2663  O   SER   205      76.791 123.841  49.920  1.00  0.00           O  
ATOM   2664  N   GLY   206      77.572 124.872  51.783  1.00  0.00           N  
ATOM   2665  H   GLY   206      77.434 125.653  52.408  1.00  0.00           H  
ATOM   2666  CA  GLY   206      78.888 124.113  51.861  1.00  0.00           C  
ATOM   2667  HA2 GLY   206      79.425 124.414  52.760  1.00  0.00           H  
ATOM   2668  HA3 GLY   206      78.579 123.093  52.089  1.00  0.00           H  
ATOM   2669  C   GLY   206      79.712 124.166  50.638  1.00  0.00           C  
ATOM   2670  O   GLY   206      79.421 124.935  49.754  1.00  0.00           O  
ATOM   2671  N   GLY   207      80.767 123.401  50.458  1.00  0.00           N  
ATOM   2672  H   GLY   207      81.194 123.550  49.554  1.00  0.00           H  
ATOM   2673  CA  GLY   207      81.294 122.332  51.338  1.00  0.00           C  
ATOM   2674  HA2 GLY   207      80.647 121.457  51.391  1.00  0.00           H  
ATOM   2675  HA3 GLY   207      82.270 122.142  50.891  1.00  0.00           H  
ATOM   2676  C   GLY   207      81.650 122.833  52.719  1.00  0.00           C  
ATOM   2677  O   GLY   207      81.840 124.013  53.000  1.00  0.00           O  
ATOM   2678  N   TYR   208      81.453 121.885  53.673  1.00  0.00           N  
ATOM   2679  H   TYR   208      81.064 121.010  53.352  1.00  0.00           H  
ATOM   2680  CA  TYR   208      81.413 122.226  55.082  1.00  0.00           C  
ATOM   2681  HA  TYR   208      82.257 122.879  55.304  1.00  0.00           H  
ATOM   2682  CB  TYR   208      80.190 123.066  55.496  1.00  0.00           C  
ATOM   2683  HB2 TYR   208      80.014 124.003  54.969  1.00  0.00           H  
ATOM   2684  HB3 TYR   208      79.316 122.485  55.201  1.00  0.00           H  
ATOM   2685  CG  TYR   208      80.081 123.380  56.975  1.00  0.00           C  
ATOM   2686  CD1 TYR   208      79.192 122.568  57.804  1.00  0.00           C  
ATOM   2687  HD1 TYR   208      78.541 121.822  57.371  1.00  0.00           H  
ATOM   2688  CE1 TYR   208      79.205 122.785  59.233  1.00  0.00           C  
ATOM   2689  HE1 TYR   208      78.512 122.330  59.925  1.00  0.00           H  
ATOM   2690  CZ  TYR   208      79.919 123.875  59.745  1.00  0.00           C  
ATOM   2691  OH  TYR   208      79.802 124.212  61.067  1.00  0.00           O  
ATOM   2692  HH  TYR   208      79.035 123.842  61.510  1.00  0.00           H  
ATOM   2693  CE2 TYR   208      80.833 124.567  58.978  1.00  0.00           C  
ATOM   2694  HE2 TYR   208      81.424 125.296  59.512  1.00  0.00           H  
ATOM   2695  CD2 TYR   208      80.947 124.326  57.559  1.00  0.00           C  
ATOM   2696  HD2 TYR   208      81.537 124.905  56.864  1.00  0.00           H  
ATOM   2697  C   TYR   208      81.441 120.989  55.967  1.00  0.00           C  
ATOM   2698  O   TYR   208      80.745 119.996  55.701  1.00  0.00           O  
ATOM   2699  N   GLY   209      82.224 121.106  57.052  1.00  0.00           N  
ATOM   2700  H   GLY   209      82.649 122.006  57.224  1.00  0.00           H  
ATOM   2701  CA  GLY   209      82.211 120.250  58.256  1.00  0.00           C  
ATOM   2702  HA2 GLY   209      81.223 120.351  58.706  1.00  0.00           H  
ATOM   2703  HA3 GLY   209      82.252 119.243  57.842  1.00  0.00           H  
ATOM   2704  C   GLY   209      83.269 120.698  59.284  1.00  0.00           C  
ATOM   2705  O   GLY   209      83.709 121.846  59.268  1.00  0.00           O  
ATOM   2706  N   GLN   210      83.704 119.739  60.188  1.00  0.00           N  
ATOM   2707  H   GLN   210      84.376 120.142  60.825  1.00  0.00           H  
ATOM   2708  CA  GLN   210      83.198 118.439  60.619  1.00  0.00           C  
ATOM   2709  HA  GLN   210      83.908 118.210  61.414  1.00  0.00           H  
ATOM   2710  CB  GLN   210      81.761 118.576  61.206  1.00  0.00           C  
ATOM   2711  HB2 GLN   210      81.735 119.476  61.821  1.00  0.00           H  
ATOM   2712  HB3 GLN   210      81.063 118.755  60.388  1.00  0.00           H  
ATOM   2713  CG  GLN   210      81.294 117.422  62.123  1.00  0.00           C  
ATOM   2714  HG2 GLN   210      81.516 116.432  61.725  1.00  0.00           H  
ATOM   2715  HG3 GLN   210      81.876 117.497  63.041  1.00  0.00           H  
ATOM   2716  CD  GLN   210      79.877 117.285  62.565  1.00  0.00           C  
ATOM   2717  OE1 GLN   210      79.193 116.309  62.176  1.00  0.00           O  
ATOM   2718  NE2 GLN   210      79.332 118.279  63.250  1.00  0.00           N  
ATOM   2719 HE21 GLN   210      78.339 118.342  63.423  1.00  0.00           H  
ATOM   2720 HE22 GLN   210      79.954 119.026  63.523  1.00  0.00           H  
ATOM   2721  C   GLN   210      83.435 117.235  59.627  1.00  0.00           C  
ATOM   2722  O   GLN   210      82.941 116.092  59.743  1.00  0.00           O  
ATOM   2723  N   GLN   211      84.252 117.424  58.585  1.00  0.00           N  
ATOM   2724  H   GLN   211      84.649 118.346  58.470  1.00  0.00           H  
ATOM   2725  CA  GLN   211      84.564 116.409  57.589  1.00  0.00           C  
ATOM   2726  HA  GLN   211      83.615 116.019  57.222  1.00  0.00           H  
ATOM   2727  CB  GLN   211      85.295 117.038  56.346  1.00  0.00           C  
ATOM   2728  HB2 GLN   211      86.308 117.332  56.621  1.00  0.00           H  
ATOM   2729  HB3 GLN   211      85.400 116.148  55.725  1.00  0.00           H  
ATOM   2730  CG  GLN   211      84.461 118.095  55.597  1.00  0.00           C  
ATOM   2731  HG2 GLN   211      84.738 118.003  54.547  1.00  0.00           H  
ATOM   2732  HG3 GLN   211      83.373 118.031  55.611  1.00  0.00           H  
ATOM   2733  CD  GLN   211      84.866 119.503  56.004  1.00  0.00           C  
ATOM   2734  OE1 GLN   211      85.320 119.810  57.108  1.00  0.00           O  
ATOM   2735  NE2 GLN   211      84.534 120.442  55.206  1.00  0.00           N  
ATOM   2736 HE21 GLN   211      84.389 120.311  54.215  1.00  0.00           H  
ATOM   2737 HE22 GLN   211      84.604 121.386  55.558  1.00  0.00           H  
ATOM   2738  C   GLN   211      85.442 115.278  58.142  1.00  0.00           C  
ATOM   2739  O   GLN   211      85.336 114.167  57.678  1.00  0.00           O  
ATOM   2740  N   ASP   212      86.252 115.481  59.179  1.00  0.00           N  
ATOM   2741  H   ASP   212      86.310 116.420  59.547  1.00  0.00           H  
ATOM   2742  CA  ASP   212      87.115 114.537  59.940  1.00  0.00           C  
ATOM   2743  HA  ASP   212      87.634 113.860  59.263  1.00  0.00           H  
ATOM   2744  CB  ASP   212      88.158 115.222  60.770  1.00  0.00           C  
ATOM   2745  HB2 ASP   212      87.692 116.008  61.365  1.00  0.00           H  
ATOM   2746  HB3 ASP   212      88.657 114.465  61.375  1.00  0.00           H  
ATOM   2747  CG  ASP   212      89.196 115.898  59.862  1.00  0.00           C  
ATOM   2748  OD1 ASP   212      89.058 116.987  59.253  1.00  0.00           O  
ATOM   2749  OD2 ASP   212      90.262 115.216  59.737  1.00  0.00           O  
ATOM   2750  C   ASP   212      86.259 113.659  60.873  1.00  0.00           C  
ATOM   2751  O   ASP   212      86.453 112.438  60.993  1.00  0.00           O  
ATOM   2752  N   ARG   213      85.338 114.203  61.631  1.00  0.00           N  
ATOM   2753  H   ARG   213      84.918 115.067  61.321  1.00  0.00           H  
ATOM   2754  CA  ARG   213      84.544 113.460  62.616  1.00  0.00           C  
ATOM   2755  HA  ARG   213      84.635 112.374  62.608  1.00  0.00           H  
ATOM   2756  CB  ARG   213      84.957 113.981  64.021  1.00  0.00           C  
ATOM   2757  HB2 ARG   213      84.783 115.053  64.115  1.00  0.00           H  
ATOM   2758  HB3 ARG   213      84.384 113.439  64.774  1.00  0.00           H  
ATOM   2759  CG  ARG   213      86.505 113.669  64.220  1.00  0.00           C  
ATOM   2760  HG2 ARG   213      86.650 112.640  63.892  1.00  0.00           H  
ATOM   2761  HG3 ARG   213      87.116 114.347  63.625  1.00  0.00           H  
ATOM   2762  CD  ARG   213      86.920 113.877  65.696  1.00  0.00           C  
ATOM   2763  HD2 ARG   213      86.293 113.295  66.372  1.00  0.00           H  
ATOM   2764  HD3 ARG   213      87.964 113.573  65.780  1.00  0.00           H  
ATOM   2765  NE  ARG   213      86.845 115.288  66.224  1.00  0.00           N  
ATOM   2766  HE  ARG   213      86.456 116.006  65.630  1.00  0.00           H  
ATOM   2767  CZ  ARG   213      87.275 115.759  67.353  1.00  0.00           C  
ATOM   2768  NH1 ARG   213      87.898 115.081  68.242  1.00  0.00           N  
ATOM   2769 HH11 ARG   213      88.176 115.551  69.091  1.00  0.00           H  
ATOM   2770 HH12 ARG   213      88.285 114.150  68.181  1.00  0.00           H  
ATOM   2771  NH2 ARG   213      87.081 117.033  67.694  1.00  0.00           N  
ATOM   2772 HH21 ARG   213      87.186 117.329  68.654  1.00  0.00           H  
ATOM   2773 HH22 ARG   213      86.598 117.598  67.010  1.00  0.00           H  
ATOM   2774  C   ARG   213      82.962 113.656  62.318  1.00  0.00           C  
ATOM   2775  O   ARG   213      82.359 114.442  63.026  1.00  0.00           O  
ATOM   2776  N   GLY   214      82.400 113.222  61.208  1.00  0.00           N  
ATOM   2777  H   GLY   214      81.524 113.658  60.956  1.00  0.00           H  
ATOM   2778  CA  GLY   214      83.042 112.290  60.263  1.00  0.00           C  
ATOM   2779  HA2 GLY   214      83.987 112.676  59.881  1.00  0.00           H  
ATOM   2780  HA3 GLY   214      83.176 111.334  60.769  1.00  0.00           H  
ATOM   2781  C   GLY   214      82.203 111.952  59.051  1.00  0.00           C  
ATOM   2782  O   GLY   214      82.594 110.984  58.362  1.00  0.00           O  
ATOM   2783  OXT GLY   214      81.027 112.391  58.877  1.00  0.00           O  
TER    2784      GLY   214 
END   
