# Supplementary material for: Visualization of oligomerization, clustering, and density transition of intrinsically disordered proteins
Source: Natl Sci Rev. 2026 Feb 14;13(7):nwag107. doi: 10.1093/nsr/nwag107 (PMC13114874; doi:10.1093/nsr/nwag107)
Supplement: nwag107_Supplemental_Files [file nwag107_supplemental_files.zip › SI-MD-Structures/MD-Sturctures/frame264.pdb]

CRYST1  135.098  149.261  136.861  90.00  90.00  90.00               1
ATOM      1  N   MET     1      37.472 106.199 104.377  1.00  0.00           N  
ATOM      2  H1  MET     1      36.959 106.896 103.856  1.00  0.00           H  
ATOM      3  H2  MET     1      36.841 105.782 105.047  1.00  0.00           H  
ATOM      4  H3  MET     1      38.200 106.636 104.924  1.00  0.00           H  
ATOM      5  CA  MET     1      38.181 105.232 103.400  1.00  0.00           C  
ATOM      6  HA  MET     1      39.238 105.247 103.664  1.00  0.00           H  
ATOM      7  CB  MET     1      37.551 103.855 103.453  1.00  0.00           C  
ATOM      8  HB2 MET     1      36.502 103.757 103.174  1.00  0.00           H  
ATOM      9  HB3 MET     1      38.102 103.140 102.841  1.00  0.00           H  
ATOM     10  CG  MET     1      37.771 103.400 104.892  1.00  0.00           C  
ATOM     11  HG2 MET     1      38.826 103.638 105.031  1.00  0.00           H  
ATOM     12  HG3 MET     1      37.136 104.003 105.541  1.00  0.00           H  
ATOM     13  SD  MET     1      37.383 101.725 105.317  1.00  0.00           S  
ATOM     14  CE  MET     1      35.591 101.951 105.340  1.00  0.00           C  
ATOM     15  HE1 MET     1      35.466 102.274 104.307  1.00  0.00           H  
ATOM     16  HE2 MET     1      35.152 100.998 105.639  1.00  0.00           H  
ATOM     17  HE3 MET     1      35.287 102.763 106.001  1.00  0.00           H  
ATOM     18  C   MET     1      38.226 105.889 102.030  1.00  0.00           C  
ATOM     19  O   MET     1      37.184 106.433 101.685  1.00  0.00           O  
ATOM     20  N   ALA     2      39.234 105.892 101.170  1.00  0.00           N  
ATOM     21  H   ALA     2      38.861 106.091 100.253  1.00  0.00           H  
ATOM     22  CA  ALA     2      40.580 105.377 101.295  1.00  0.00           C  
ATOM     23  HA  ALA     2      41.023 105.598 100.324  1.00  0.00           H  
ATOM     24  CB  ALA     2      41.439 106.256 102.254  1.00  0.00           C  
ATOM     25  HB1 ALA     2      41.590 107.208 101.745  1.00  0.00           H  
ATOM     26  HB2 ALA     2      40.912 106.370 103.202  1.00  0.00           H  
ATOM     27  HB3 ALA     2      42.272 105.556 102.314  1.00  0.00           H  
ATOM     28  C   ALA     2      40.684 103.857 101.438  1.00  0.00           C  
ATOM     29  O   ALA     2      40.698 103.415 102.562  1.00  0.00           O  
ATOM     30  N   SER     3      40.797 103.046 100.436  1.00  0.00           N  
ATOM     31  H   SER     3      40.930 102.052 100.553  1.00  0.00           H  
ATOM     32  CA  SER     3      41.024 103.436  99.052  1.00  0.00           C  
ATOM     33  HA  SER     3      40.477 104.362  98.875  1.00  0.00           H  
ATOM     34  CB  SER     3      42.539 103.670  98.750  1.00  0.00           C  
ATOM     35  HB2 SER     3      42.702 104.160  97.790  1.00  0.00           H  
ATOM     36  HB3 SER     3      42.903 104.471  99.394  1.00  0.00           H  
ATOM     37  OG  SER     3      43.258 102.468  98.926  1.00  0.00           O  
ATOM     38  HG  SER     3      44.074 102.825  99.286  1.00  0.00           H  
ATOM     39  C   SER     3      40.525 102.466  97.989  1.00  0.00           C  
ATOM     40  O   SER     3      40.275 101.325  98.292  1.00  0.00           O  
ATOM     41  N   ASN     4      40.040 103.004  96.819  1.00  0.00           N  
ATOM     42  H   ASN     4      40.184 103.994  96.680  1.00  0.00           H  
ATOM     43  CA  ASN     4      39.596 102.211  95.712  1.00  0.00           C  
ATOM     44  HA  ASN     4      38.941 101.468  96.167  1.00  0.00           H  
ATOM     45  CB  ASN     4      38.837 103.081  94.723  1.00  0.00           C  
ATOM     46  HB2 ASN     4      39.407 103.997  94.571  1.00  0.00           H  
ATOM     47  HB3 ASN     4      38.823 102.427  93.851  1.00  0.00           H  
ATOM     48  CG  ASN     4      37.479 103.428  95.246  1.00  0.00           C  
ATOM     49  OD1 ASN     4      36.512 102.689  95.066  1.00  0.00           O  
ATOM     50  ND2 ASN     4      37.293 104.432  96.038  1.00  0.00           N  
ATOM     51 HD21 ASN     4      36.408 104.397  96.523  1.00  0.00           H  
ATOM     52 HD22 ASN     4      38.110 104.975  96.281  1.00  0.00           H  
ATOM     53  C   ASN     4      40.796 101.592  95.063  1.00  0.00           C  
ATOM     54  O   ASN     4      41.789 102.270  94.878  1.00  0.00           O  
ATOM     55  N   ASP     5      40.788 100.363  94.566  1.00  0.00           N  
ATOM     56  H   ASP     5      41.616 100.008  94.109  1.00  0.00           H  
ATOM     57  CA  ASP     5      39.609  99.546  94.316  1.00  0.00           C  
ATOM     58  HA  ASP     5      38.731 100.145  94.078  1.00  0.00           H  
ATOM     59  CB  ASP     5      39.806  98.615  93.136  1.00  0.00           C  
ATOM     60  HB2 ASP     5      40.657  97.946  93.263  1.00  0.00           H  
ATOM     61  HB3 ASP     5      38.947  97.944  93.134  1.00  0.00           H  
ATOM     62  CG  ASP     5      39.828  99.423  91.806  1.00  0.00           C  
ATOM     63  OD1 ASP     5      40.106  98.827  90.753  1.00  0.00           O  
ATOM     64  OD2 ASP     5      39.488 100.578  91.758  1.00  0.00           O  
ATOM     65  C   ASP     5      39.295  98.553  95.560  1.00  0.00           C  
ATOM     66  O   ASP     5      40.180  97.777  95.942  1.00  0.00           O  
ATOM     67  N   TYR     6      38.090  98.673  96.171  1.00  0.00           N  
ATOM     68  H   TYR     6      37.456  99.414  95.908  1.00  0.00           H  
ATOM     69  CA  TYR     6      37.687  97.851  97.371  1.00  0.00           C  
ATOM     70  HA  TYR     6      38.481  97.697  98.101  1.00  0.00           H  
ATOM     71  CB  TYR     6      36.435  98.593  98.026  1.00  0.00           C  
ATOM     72  HB2 TYR     6      35.744  98.668  97.186  1.00  0.00           H  
ATOM     73  HB3 TYR     6      36.103  97.961  98.849  1.00  0.00           H  
ATOM     74  CG  TYR     6      36.636  99.926  98.571  1.00  0.00           C  
ATOM     75  CD1 TYR     6      35.973 101.010  97.997  1.00  0.00           C  
ATOM     76  HD1 TYR     6      35.156 100.753  97.339  1.00  0.00           H  
ATOM     77  CE1 TYR     6      36.043 102.390  98.468  1.00  0.00           C  
ATOM     78  HE1 TYR     6      35.532 103.212  97.988  1.00  0.00           H  
ATOM     79  CZ  TYR     6      36.777 102.515  99.651  1.00  0.00           C  
ATOM     80  OH  TYR     6      36.914 103.742 100.255  1.00  0.00           O  
ATOM     81  HH  TYR     6      36.254 104.364  99.939  1.00  0.00           H  
ATOM     82  CE2 TYR     6      37.495 101.398 100.198  1.00  0.00           C  
ATOM     83  HE2 TYR     6      38.174 101.645 101.001  1.00  0.00           H  
ATOM     84  CD2 TYR     6      37.523 100.151  99.607  1.00  0.00           C  
ATOM     85  HD2 TYR     6      37.998  99.316 100.100  1.00  0.00           H  
ATOM     86  C   TYR     6      37.269  96.406  97.045  1.00  0.00           C  
ATOM     87  O   TYR     6      36.934  95.656  97.977  1.00  0.00           O  
ATOM     88  N   THR     7      37.171  96.035  95.770  1.00  0.00           N  
ATOM     89  H   THR     7      37.438  96.671  95.033  1.00  0.00           H  
ATOM     90  CA  THR     7      36.725  94.684  95.425  1.00  0.00           C  
ATOM     91  HA  THR     7      36.903  94.043  96.289  1.00  0.00           H  
ATOM     92  CB  THR     7      35.142  94.636  95.401  1.00  0.00           C  
ATOM     93  HB  THR     7      34.786  95.034  96.351  1.00  0.00           H  
ATOM     94  CG2 THR     7      34.395  95.274  94.251  1.00  0.00           C  
ATOM     95 HG21 THR     7      33.371  94.899  94.257  1.00  0.00           H  
ATOM     96 HG22 THR     7      34.431  96.352  94.409  1.00  0.00           H  
ATOM     97 HG23 THR     7      34.910  95.043  93.318  1.00  0.00           H  
ATOM     98  OG1 THR     7      34.933  93.238  95.352  1.00  0.00           O  
ATOM     99  HG1 THR     7      34.952  92.902  96.251  1.00  0.00           H  
ATOM    100  C   THR     7      37.369  94.145  94.162  1.00  0.00           C  
ATOM    101  O   THR     7      37.795  94.986  93.329  1.00  0.00           O  
ATOM    102  N   GLN     8      37.460  92.819  94.049  1.00  0.00           N  
ATOM    103  H   GLN     8      37.189  92.212  94.809  1.00  0.00           H  
ATOM    104  CA  GLN     8      38.218  92.175  93.016  1.00  0.00           C  
ATOM    105  HA  GLN     8      39.268  92.183  93.309  1.00  0.00           H  
ATOM    106  CB  GLN     8      37.737  90.692  93.012  1.00  0.00           C  
ATOM    107  HB2 GLN     8      37.880  90.286  92.010  1.00  0.00           H  
ATOM    108  HB3 GLN     8      38.296  90.106  93.741  1.00  0.00           H  
ATOM    109  CG  GLN     8      36.224  90.444  93.281  1.00  0.00           C  
ATOM    110  HG2 GLN     8      35.919  90.934  94.206  1.00  0.00           H  
ATOM    111  HG3 GLN     8      35.569  90.928  92.556  1.00  0.00           H  
ATOM    112  CD  GLN     8      35.953  88.941  93.461  1.00  0.00           C  
ATOM    113  OE1 GLN     8      36.072  88.343  94.521  1.00  0.00           O  
ATOM    114  NE2 GLN     8      35.469  88.209  92.463  1.00  0.00           N  
ATOM    115 HE21 GLN     8      35.154  88.797  91.705  1.00  0.00           H  
ATOM    116 HE22 GLN     8      35.127  87.271  92.616  1.00  0.00           H  
ATOM    117  C   GLN     8      38.022  92.713  91.640  1.00  0.00           C  
ATOM    118  O   GLN     8      36.884  92.965  91.183  1.00  0.00           O  
ATOM    119  N   GLN     9      39.019  92.842  90.740  1.00  0.00           N  
ATOM    120  H   GLN     9      38.779  93.050  89.781  1.00  0.00           H  
ATOM    121  CA  GLN     9      40.524  92.736  90.951  1.00  0.00           C  
ATOM    122  HA  GLN     9      41.023  92.811  89.985  1.00  0.00           H  
ATOM    123  CB  GLN     9      41.013  93.772  91.913  1.00  0.00           C  
ATOM    124  HB2 GLN     9      40.506  93.750  92.878  1.00  0.00           H  
ATOM    125  HB3 GLN     9      42.097  93.684  91.980  1.00  0.00           H  
ATOM    126  CG  GLN     9      40.720  95.163  91.385  1.00  0.00           C  
ATOM    127  HG2 GLN     9      39.642  95.293  91.300  1.00  0.00           H  
ATOM    128  HG3 GLN     9      40.926  95.822  92.229  1.00  0.00           H  
ATOM    129  CD  GLN     9      41.417  95.589  90.097  1.00  0.00           C  
ATOM    130  OE1 GLN     9      42.445  95.094  89.761  1.00  0.00           O  
ATOM    131  NE2 GLN     9      40.954  96.575  89.502  1.00  0.00           N  
ATOM    132 HE21 GLN     9      40.316  97.235  89.923  1.00  0.00           H  
ATOM    133 HE22 GLN     9      41.387  96.757  88.608  1.00  0.00           H  
ATOM    134  C   GLN     9      40.888  91.276  91.506  1.00  0.00           C  
ATOM    135  O   GLN     9      41.602  91.095  92.488  1.00  0.00           O  
ATOM    136  N   ALA    10      40.370  90.185  90.902  1.00  0.00           N  
ATOM    137  H   ALA    10      40.720  89.309  91.263  1.00  0.00           H  
ATOM    138  CA  ALA    10      39.722  90.000  89.612  1.00  0.00           C  
ATOM    139  HA  ALA    10      38.704  90.383  89.669  1.00  0.00           H  
ATOM    140  CB  ALA    10      40.669  90.460  88.477  1.00  0.00           C  
ATOM    141  HB1 ALA    10      41.716  90.207  88.644  1.00  0.00           H  
ATOM    142  HB2 ALA    10      40.268  90.061  87.545  1.00  0.00           H  
ATOM    143  HB3 ALA    10      40.545  91.533  88.329  1.00  0.00           H  
ATOM    144  C   ALA    10      39.557  88.457  89.415  1.00  0.00           C  
ATOM    145  O   ALA    10      40.288  87.643  89.950  1.00  0.00           O  
ATOM    146  N   THR    11      38.592  87.989  88.573  1.00  0.00           N  
ATOM    147  H   THR    11      37.940  88.634  88.152  1.00  0.00           H  
ATOM    148  CA  THR    11      38.241  86.589  88.374  1.00  0.00           C  
ATOM    149  HA  THR    11      39.090  85.981  88.686  1.00  0.00           H  
ATOM    150  CB  THR    11      37.294  86.076  89.406  1.00  0.00           C  
ATOM    151  HB  THR    11      37.668  86.298  90.406  1.00  0.00           H  
ATOM    152  CG2 THR    11      35.880  86.671  89.202  1.00  0.00           C  
ATOM    153 HG21 THR    11      35.188  86.288  89.953  1.00  0.00           H  
ATOM    154 HG22 THR    11      35.795  87.751  89.320  1.00  0.00           H  
ATOM    155 HG23 THR    11      35.421  86.383  88.256  1.00  0.00           H  
ATOM    156  OG1 THR    11      37.181  84.662  89.361  1.00  0.00           O  
ATOM    157  HG1 THR    11      38.052  84.289  89.512  1.00  0.00           H  
ATOM    158  C   THR    11      37.839  86.448  86.870  1.00  0.00           C  
ATOM    159  O   THR    11      36.920  87.093  86.465  1.00  0.00           O  
ATOM    160  N   GLN    12      38.417  85.581  86.020  1.00  0.00           N  
ATOM    161  H   GLN    12      38.059  85.387  85.096  1.00  0.00           H  
ATOM    162  CA  GLN    12      39.844  85.105  86.157  1.00  0.00           C  
ATOM    163  HA  GLN    12      40.144  84.741  87.139  1.00  0.00           H  
ATOM    164  CB  GLN    12      40.057  83.826  85.289  1.00  0.00           C  
ATOM    165  HB2 GLN    12      41.096  83.497  85.310  1.00  0.00           H  
ATOM    166  HB3 GLN    12      39.485  83.050  85.797  1.00  0.00           H  
ATOM    167  CG  GLN    12      39.500  83.950  83.871  1.00  0.00           C  
ATOM    168  HG2 GLN    12      38.413  84.028  83.872  1.00  0.00           H  
ATOM    169  HG3 GLN    12      39.986  84.769  83.340  1.00  0.00           H  
ATOM    170  CD  GLN    12      39.787  82.730  82.980  1.00  0.00           C  
ATOM    171  OE1 GLN    12      38.922  81.945  82.585  1.00  0.00           O  
ATOM    172  NE2 GLN    12      41.019  82.554  82.607  1.00  0.00           N  
ATOM    173 HE21 GLN    12      41.272  81.640  82.259  1.00  0.00           H  
ATOM    174 HE22 GLN    12      41.695  83.162  83.046  1.00  0.00           H  
ATOM    175  C   GLN    12      40.970  86.151  85.957  1.00  0.00           C  
ATOM    176  O   GLN    12      40.813  87.337  85.588  1.00  0.00           O  
ATOM    177  N   SER    13      42.176  85.735  86.398  1.00  0.00           N  
ATOM    178  H   SER    13      42.349  84.761  86.599  1.00  0.00           H  
ATOM    179  CA  SER    13      43.315  86.632  86.635  1.00  0.00           C  
ATOM    180  HA  SER    13      42.861  87.440  87.209  1.00  0.00           H  
ATOM    181  CB  SER    13      44.498  86.021  87.409  1.00  0.00           C  
ATOM    182  HB2 SER    13      45.382  86.658  87.386  1.00  0.00           H  
ATOM    183  HB3 SER    13      44.111  85.803  88.404  1.00  0.00           H  
ATOM    184  OG  SER    13      44.900  84.874  86.660  1.00  0.00           O  
ATOM    185  HG  SER    13      44.341  84.196  87.045  1.00  0.00           H  
ATOM    186  C   SER    13      43.878  87.307  85.307  1.00  0.00           C  
ATOM    187  O   SER    13      43.924  86.772  84.147  1.00  0.00           O  
ATOM    188  N   TYR    14      44.384  88.587  85.508  1.00  0.00           N  
ATOM    189  H   TYR    14      44.219  88.974  86.427  1.00  0.00           H  
ATOM    190  CA  TYR    14      45.114  89.322  84.545  1.00  0.00           C  
ATOM    191  HA  TYR    14      44.917  88.912  83.555  1.00  0.00           H  
ATOM    192  CB  TYR    14      44.730  90.774  84.605  1.00  0.00           C  
ATOM    193  HB2 TYR    14      43.730  90.890  84.186  1.00  0.00           H  
ATOM    194  HB3 TYR    14      44.584  91.129  85.625  1.00  0.00           H  
ATOM    195  CG  TYR    14      45.733  91.576  83.794  1.00  0.00           C  
ATOM    196  CD1 TYR    14      45.640  91.652  82.399  1.00  0.00           C  
ATOM    197  HD1 TYR    14      44.829  91.174  81.869  1.00  0.00           H  
ATOM    198  CE1 TYR    14      46.553  92.537  81.773  1.00  0.00           C  
ATOM    199  HE1 TYR    14      46.588  92.762  80.717  1.00  0.00           H  
ATOM    200  CZ  TYR    14      47.525  93.256  82.458  1.00  0.00           C  
ATOM    201  OH  TYR    14      48.409  94.027  81.768  1.00  0.00           O  
ATOM    202  HH  TYR    14      49.083  94.268  82.408  1.00  0.00           H  
ATOM    203  CE2 TYR    14      47.480  93.244  83.897  1.00  0.00           C  
ATOM    204  HE2 TYR    14      48.302  93.685  84.442  1.00  0.00           H  
ATOM    205  CD2 TYR    14      46.570  92.390  84.572  1.00  0.00           C  
ATOM    206  HD2 TYR    14      46.598  92.282  85.647  1.00  0.00           H  
ATOM    207  C   TYR    14      46.608  89.075  84.847  1.00  0.00           C  
ATOM    208  O   TYR    14      47.004  89.121  86.038  1.00  0.00           O  
ATOM    209  N   GLY    15      47.552  88.840  83.924  1.00  0.00           N  
ATOM    210  H   GLY    15      48.425  88.571  84.355  1.00  0.00           H  
ATOM    211  CA  GLY    15      47.497  88.729  82.431  1.00  0.00           C  
ATOM    212  HA2 GLY    15      46.477  88.513  82.113  1.00  0.00           H  
ATOM    213  HA3 GLY    15      47.711  89.701  81.987  1.00  0.00           H  
ATOM    214  C   GLY    15      48.467  87.721  81.787  1.00  0.00           C  
ATOM    215  O   GLY    15      49.344  87.127  82.463  1.00  0.00           O  
ATOM    216  N   ALA    16      48.433  87.588  80.460  1.00  0.00           N  
ATOM    217  H   ALA    16      47.787  88.156  79.931  1.00  0.00           H  
ATOM    218  CA  ALA    16      49.217  86.661  79.709  1.00  0.00           C  
ATOM    219  HA  ALA    16      50.270  86.598  79.981  1.00  0.00           H  
ATOM    220  CB  ALA    16      48.542  85.258  79.726  1.00  0.00           C  
ATOM    221  HB1 ALA    16      48.772  84.725  80.649  1.00  0.00           H  
ATOM    222  HB2 ALA    16      47.488  85.376  79.474  1.00  0.00           H  
ATOM    223  HB3 ALA    16      48.957  84.613  78.952  1.00  0.00           H  
ATOM    224  C   ALA    16      49.311  87.137  78.227  1.00  0.00           C  
ATOM    225  O   ALA    16      48.518  86.820  77.318  1.00  0.00           O  
ATOM    226  N   TYR    17      50.350  88.022  78.074  1.00  0.00           N  
ATOM    227  H   TYR    17      50.913  88.250  78.881  1.00  0.00           H  
ATOM    228  CA  TYR    17      50.721  88.681  76.775  1.00  0.00           C  
ATOM    229  HA  TYR    17      50.030  88.272  76.038  1.00  0.00           H  
ATOM    230  CB  TYR    17      50.411  90.196  76.930  1.00  0.00           C  
ATOM    231  HB2 TYR    17      49.350  90.356  77.120  1.00  0.00           H  
ATOM    232  HB3 TYR    17      50.835  90.645  77.828  1.00  0.00           H  
ATOM    233  CG  TYR    17      50.818  91.073  75.768  1.00  0.00           C  
ATOM    234  CD1 TYR    17      52.055  91.766  75.771  1.00  0.00           C  
ATOM    235  HD1 TYR    17      52.646  91.815  76.673  1.00  0.00           H  
ATOM    236  CE1 TYR    17      52.337  92.490  74.569  1.00  0.00           C  
ATOM    237  HE1 TYR    17      53.208  93.126  74.612  1.00  0.00           H  
ATOM    238  CZ  TYR    17      51.619  92.384  73.341  1.00  0.00           C  
ATOM    239  OH  TYR    17      51.968  93.167  72.284  1.00  0.00           O  
ATOM    240  HH  TYR    17      51.203  93.385  71.746  1.00  0.00           H  
ATOM    241  CE2 TYR    17      50.361  91.742  73.451  1.00  0.00           C  
ATOM    242  HE2 TYR    17      49.714  91.670  72.589  1.00  0.00           H  
ATOM    243  CD2 TYR    17      49.964  91.080  74.656  1.00  0.00           C  
ATOM    244  HD2 TYR    17      49.003  90.586  74.662  1.00  0.00           H  
ATOM    245  C   TYR    17      52.129  88.313  76.348  1.00  0.00           C  
ATOM    246  O   TYR    17      53.094  88.811  76.924  1.00  0.00           O  
ATOM    247  N   PRO    18      52.329  87.474  75.303  1.00  0.00           N  
ATOM    248  CD  PRO    18      51.383  86.615  74.646  1.00  0.00           C  
ATOM    249  HD2 PRO    18      51.056  87.189  73.779  1.00  0.00           H  
ATOM    250  HD3 PRO    18      50.631  86.200  75.317  1.00  0.00           H  
ATOM    251  CG  PRO    18      52.251  85.521  73.976  1.00  0.00           C  
ATOM    252  HG2 PRO    18      51.788  85.114  73.076  1.00  0.00           H  
ATOM    253  HG3 PRO    18      52.366  84.674  74.652  1.00  0.00           H  
ATOM    254  CB  PRO    18      53.572  86.214  73.611  1.00  0.00           C  
ATOM    255  HB2 PRO    18      53.373  86.717  72.665  1.00  0.00           H  
ATOM    256  HB3 PRO    18      54.344  85.444  73.611  1.00  0.00           H  
ATOM    257  CA  PRO    18      53.665  87.247  74.766  1.00  0.00           C  
ATOM    258  HA  PRO    18      54.090  86.639  75.565  1.00  0.00           H  
ATOM    259  C   PRO    18      54.616  88.415  74.419  1.00  0.00           C  
ATOM    260  O   PRO    18      54.218  89.429  73.842  1.00  0.00           O  
ATOM    261  N   THR    19      55.902  88.315  74.677  1.00  0.00           N  
ATOM    262  H   THR    19      56.297  87.420  74.930  1.00  0.00           H  
ATOM    263  CA  THR    19      56.875  89.476  74.607  1.00  0.00           C  
ATOM    264  HA  THR    19      56.990  89.943  73.629  1.00  0.00           H  
ATOM    265  CB  THR    19      56.706  90.676  75.540  1.00  0.00           C  
ATOM    266  HB  THR    19      56.559  90.291  76.549  1.00  0.00           H  
ATOM    267  CG2 THR    19      57.897  91.721  75.443  1.00  0.00           C  
ATOM    268 HG21 THR    19      58.821  91.281  75.820  1.00  0.00           H  
ATOM    269 HG22 THR    19      57.864  92.108  74.424  1.00  0.00           H  
ATOM    270 HG23 THR    19      57.817  92.607  76.073  1.00  0.00           H  
ATOM    271  OG1 THR    19      55.628  91.416  74.955  1.00  0.00           O  
ATOM    272  HG1 THR    19      54.955  90.806  74.643  1.00  0.00           H  
ATOM    273  C   THR    19      58.318  88.951  74.875  1.00  0.00           C  
ATOM    274  O   THR    19      58.650  88.339  75.870  1.00  0.00           O  
ATOM    275  N   GLN    20      59.244  89.231  73.894  1.00  0.00           N  
ATOM    276  H   GLN    20      59.011  89.869  73.146  1.00  0.00           H  
ATOM    277  CA  GLN    20      60.675  88.797  73.941  1.00  0.00           C  
ATOM    278  HA  GLN    20      60.558  87.751  74.226  1.00  0.00           H  
ATOM    279  CB  GLN    20      61.133  88.704  72.476  1.00  0.00           C  
ATOM    280  HB2 GLN    20      61.149  89.710  72.057  1.00  0.00           H  
ATOM    281  HB3 GLN    20      62.152  88.318  72.512  1.00  0.00           H  
ATOM    282  CG  GLN    20      60.435  87.658  71.511  1.00  0.00           C  
ATOM    283  HG2 GLN    20      59.577  88.124  71.028  1.00  0.00           H  
ATOM    284  HG3 GLN    20      61.143  87.518  70.694  1.00  0.00           H  
ATOM    285  CD  GLN    20      60.077  86.293  72.087  1.00  0.00           C  
ATOM    286  OE1 GLN    20      60.867  85.309  72.158  1.00  0.00           O  
ATOM    287  NE2 GLN    20      58.840  86.095  72.577  1.00  0.00           N  
ATOM    288 HE21 GLN    20      58.109  86.770  72.408  1.00  0.00           H  
ATOM    289 HE22 GLN    20      58.565  85.138  72.745  1.00  0.00           H  
ATOM    290  C   GLN    20      61.568  89.611  74.884  1.00  0.00           C  
ATOM    291  O   GLN    20      61.554  90.847  74.906  1.00  0.00           O  
ATOM    292  N   PRO    21      62.292  88.975  75.798  1.00  0.00           N  
ATOM    293  CD  PRO    21      62.289  87.528  76.031  1.00  0.00           C  
ATOM    294  HD2 PRO    21      62.752  87.009  75.192  1.00  0.00           H  
ATOM    295  HD3 PRO    21      61.266  87.164  76.130  1.00  0.00           H  
ATOM    296  CG  PRO    21      63.056  87.237  77.252  1.00  0.00           C  
ATOM    297  HG2 PRO    21      64.084  86.931  77.059  1.00  0.00           H  
ATOM    298  HG3 PRO    21      62.688  86.393  77.836  1.00  0.00           H  
ATOM    299  CB  PRO    21      63.119  88.622  77.994  1.00  0.00           C  
ATOM    300  HB2 PRO    21      64.013  88.736  78.607  1.00  0.00           H  
ATOM    301  HB3 PRO    21      62.266  88.642  78.672  1.00  0.00           H  
ATOM    302  CA  PRO    21      63.009  89.678  76.872  1.00  0.00           C  
ATOM    303  HA  PRO    21      62.356  90.419  77.333  1.00  0.00           H  
ATOM    304  C   PRO    21      64.318  90.334  76.509  1.00  0.00           C  
ATOM    305  O   PRO    21      64.911  90.134  75.442  1.00  0.00           O  
ATOM    306  N   GLY    22      64.869  91.094  77.463  1.00  0.00           N  
ATOM    307  H   GLY    22      64.251  91.316  78.230  1.00  0.00           H  
ATOM    308  CA  GLY    22      66.149  91.806  77.404  1.00  0.00           C  
ATOM    309  HA2 GLY    22      66.848  91.233  76.795  1.00  0.00           H  
ATOM    310  HA3 GLY    22      65.958  92.737  76.871  1.00  0.00           H  
ATOM    311  C   GLY    22      66.681  92.143  78.842  1.00  0.00           C  
ATOM    312  O   GLY    22      65.959  91.975  79.764  1.00  0.00           O  
ATOM    313  N   GLN    23      67.978  92.410  78.905  1.00  0.00           N  
ATOM    314  H   GLN    23      68.608  92.472  78.119  1.00  0.00           H  
ATOM    315  CA  GLN    23      68.591  92.687  80.232  1.00  0.00           C  
ATOM    316  HA  GLN    23      67.795  93.007  80.905  1.00  0.00           H  
ATOM    317  CB  GLN    23      69.475  91.503  80.681  1.00  0.00           C  
ATOM    318  HB2 GLN    23      70.039  91.162  79.813  1.00  0.00           H  
ATOM    319  HB3 GLN    23      70.130  91.937  81.436  1.00  0.00           H  
ATOM    320  CG  GLN    23      68.662  90.394  81.244  1.00  0.00           C  
ATOM    321  HG2 GLN    23      67.704  90.738  81.634  1.00  0.00           H  
ATOM    322  HG3 GLN    23      68.358  89.780  80.396  1.00  0.00           H  
ATOM    323  CD  GLN    23      69.425  89.530  82.241  1.00  0.00           C  
ATOM    324  OE1 GLN    23      70.578  89.707  82.397  1.00  0.00           O  
ATOM    325  NE2 GLN    23      68.878  88.491  82.839  1.00  0.00           N  
ATOM    326 HE21 GLN    23      68.037  88.088  82.452  1.00  0.00           H  
ATOM    327 HE22 GLN    23      69.516  87.933  83.388  1.00  0.00           H  
ATOM    328  C   GLN    23      69.418  93.989  80.196  1.00  0.00           C  
ATOM    329  O   GLN    23      69.914  94.303  79.115  1.00  0.00           O  
ATOM    330  N   GLY    24      69.636  94.695  81.292  1.00  0.00           N  
ATOM    331  H   GLY    24      69.240  94.378  82.166  1.00  0.00           H  
ATOM    332  CA  GLY    24      70.781  95.518  81.341  1.00  0.00           C  
ATOM    333  HA2 GLY    24      70.684  96.402  80.710  1.00  0.00           H  
ATOM    334  HA3 GLY    24      70.805  96.014  82.311  1.00  0.00           H  
ATOM    335  C   GLY    24      72.062  94.719  81.136  1.00  0.00           C  
ATOM    336  O   GLY    24      72.127  93.522  81.460  1.00  0.00           O  
ATOM    337  N   TYR    25      73.102  95.381  80.567  1.00  0.00           N  
ATOM    338  H   TYR    25      72.947  96.328  80.251  1.00  0.00           H  
ATOM    339  CA  TYR    25      74.439  94.811  80.420  1.00  0.00           C  
ATOM    340  HA  TYR    25      74.514  94.138  79.566  1.00  0.00           H  
ATOM    341  CB  TYR    25      75.490  95.957  80.136  1.00  0.00           C  
ATOM    342  HB2 TYR    25      75.094  96.584  79.337  1.00  0.00           H  
ATOM    343  HB3 TYR    25      75.504  96.535  81.061  1.00  0.00           H  
ATOM    344  CG  TYR    25      76.884  95.744  79.812  1.00  0.00           C  
ATOM    345  CD1 TYR    25      77.323  94.740  78.976  1.00  0.00           C  
ATOM    346  HD1 TYR    25      76.621  93.956  78.733  1.00  0.00           H  
ATOM    347  CE1 TYR    25      78.734  94.709  78.700  1.00  0.00           C  
ATOM    348  HE1 TYR    25      79.117  93.921  78.069  1.00  0.00           H  
ATOM    349  CZ  TYR    25      79.631  95.590  79.347  1.00  0.00           C  
ATOM    350  OH  TYR    25      80.941  95.614  79.003  1.00  0.00           O  
ATOM    351  HH  TYR    25      81.038  95.064  78.222  1.00  0.00           H  
ATOM    352  CE2 TYR    25      79.134  96.602  80.171  1.00  0.00           C  
ATOM    353  HE2 TYR    25      79.840  97.239  80.683  1.00  0.00           H  
ATOM    354  CD2 TYR    25      77.787  96.713  80.427  1.00  0.00           C  
ATOM    355  HD2 TYR    25      77.415  97.509  81.055  1.00  0.00           H  
ATOM    356  C   TYR    25      74.888  93.968  81.696  1.00  0.00           C  
ATOM    357  O   TYR    25      74.614  94.300  82.856  1.00  0.00           O  
ATOM    358  N   SER    26      75.700  92.939  81.497  1.00  0.00           N  
ATOM    359  H   SER    26      75.801  92.688  80.524  1.00  0.00           H  
ATOM    360  CA  SER    26      76.556  92.194  82.517  1.00  0.00           C  
ATOM    361  HA  SER    26      76.056  92.340  83.474  1.00  0.00           H  
ATOM    362  CB  SER    26      76.543  90.704  82.369  1.00  0.00           C  
ATOM    363  HB2 SER    26      76.787  90.320  81.379  1.00  0.00           H  
ATOM    364  HB3 SER    26      77.330  90.380  83.049  1.00  0.00           H  
ATOM    365  OG  SER    26      75.326  90.150  82.811  1.00  0.00           O  
ATOM    366  HG  SER    26      74.601  90.510  82.295  1.00  0.00           H  
ATOM    367  C   SER    26      77.913  92.818  82.517  1.00  0.00           C  
ATOM    368  O   SER    26      78.869  92.313  81.848  1.00  0.00           O  
ATOM    369  N   GLN    27      78.075  93.900  83.322  1.00  0.00           N  
ATOM    370  H   GLN    27      77.221  94.240  83.740  1.00  0.00           H  
ATOM    371  CA  GLN    27      79.353  94.620  83.437  1.00  0.00           C  
ATOM    372  HA  GLN    27      79.739  94.908  82.460  1.00  0.00           H  
ATOM    373  CB  GLN    27      79.197  95.860  84.302  1.00  0.00           C  
ATOM    374  HB2 GLN    27      78.241  96.334  84.078  1.00  0.00           H  
ATOM    375  HB3 GLN    27      79.245  95.722  85.382  1.00  0.00           H  
ATOM    376  CG  GLN    27      80.302  96.892  83.907  1.00  0.00           C  
ATOM    377  HG2 GLN    27      81.135  96.648  84.566  1.00  0.00           H  
ATOM    378  HG3 GLN    27      80.766  96.685  82.943  1.00  0.00           H  
ATOM    379  CD  GLN    27      80.050  98.367  83.982  1.00  0.00           C  
ATOM    380  OE1 GLN    27      79.190  98.826  84.728  1.00  0.00           O  
ATOM    381  NE2 GLN    27      80.898  99.235  83.493  1.00  0.00           N  
ATOM    382 HE21 GLN    27      81.613  98.886  82.871  1.00  0.00           H  
ATOM    383 HE22 GLN    27      80.751 100.198  83.757  1.00  0.00           H  
ATOM    384  C   GLN    27      80.532  93.782  84.016  1.00  0.00           C  
ATOM    385  O   GLN    27      81.646  94.156  83.689  1.00  0.00           O  
ATOM    386  N   GLN    28      80.177  92.724  84.740  1.00  0.00           N  
ATOM    387  H   GLN    28      79.203  92.475  84.639  1.00  0.00           H  
ATOM    388  CA  GLN    28      81.149  91.880  85.374  1.00  0.00           C  
ATOM    389  HA  GLN    28      81.785  92.501  86.005  1.00  0.00           H  
ATOM    390  CB  GLN    28      80.562  90.731  86.233  1.00  0.00           C  
ATOM    391  HB2 GLN    28      79.883  91.074  87.014  1.00  0.00           H  
ATOM    392  HB3 GLN    28      79.962  90.121  85.558  1.00  0.00           H  
ATOM    393  CG  GLN    28      81.666  89.872  86.892  1.00  0.00           C  
ATOM    394  HG2 GLN    28      81.149  88.943  87.130  1.00  0.00           H  
ATOM    395  HG3 GLN    28      82.535  89.704  86.256  1.00  0.00           H  
ATOM    396  CD  GLN    28      82.304  90.478  88.142  1.00  0.00           C  
ATOM    397  OE1 GLN    28      82.312  91.732  88.276  1.00  0.00           O  
ATOM    398  NE2 GLN    28      82.841  89.702  89.071  1.00  0.00           N  
ATOM    399 HE21 GLN    28      83.265  90.112  89.891  1.00  0.00           H  
ATOM    400 HE22 GLN    28      82.827  88.703  88.923  1.00  0.00           H  
ATOM    401  C   GLN    28      82.073  91.276  84.249  1.00  0.00           C  
ATOM    402  O   GLN    28      83.319  91.094  84.455  1.00  0.00           O  
ATOM    403  N   SER    29      81.527  91.064  83.070  1.00  0.00           N  
ATOM    404  H   SER    29      80.574  91.371  82.940  1.00  0.00           H  
ATOM    405  CA  SER    29      82.253  90.563  81.930  1.00  0.00           C  
ATOM    406  HA  SER    29      82.661  89.604  82.249  1.00  0.00           H  
ATOM    407  CB  SER    29      81.314  90.334  80.759  1.00  0.00           C  
ATOM    408  HB2 SER    29      81.995  89.923  80.014  1.00  0.00           H  
ATOM    409  HB3 SER    29      80.588  89.571  81.037  1.00  0.00           H  
ATOM    410  OG  SER    29      80.760  91.502  80.196  1.00  0.00           O  
ATOM    411  HG  SER    29      80.044  91.795  80.764  1.00  0.00           H  
ATOM    412  C   SER    29      83.459  91.468  81.574  1.00  0.00           C  
ATOM    413  O   SER    29      84.320  91.031  80.760  1.00  0.00           O  
ATOM    414  N   SER    30      83.437  92.733  81.985  1.00  0.00           N  
ATOM    415  H   SER    30      82.594  92.971  82.488  1.00  0.00           H  
ATOM    416  CA  SER    30      84.470  93.815  81.763  1.00  0.00           C  
ATOM    417  HA  SER    30      85.354  93.314  81.367  1.00  0.00           H  
ATOM    418  CB  SER    30      83.971  94.805  80.705  1.00  0.00           C  
ATOM    419  HB2 SER    30      83.368  94.273  79.968  1.00  0.00           H  
ATOM    420  HB3 SER    30      83.329  95.560  81.158  1.00  0.00           H  
ATOM    421  OG  SER    30      84.934  95.362  79.840  1.00  0.00           O  
ATOM    422  HG  SER    30      84.481  95.638  79.040  1.00  0.00           H  
ATOM    423  C   SER    30      84.915  94.477  82.977  1.00  0.00           C  
ATOM    424  O   SER    30      84.472  95.545  83.378  1.00  0.00           O  
ATOM    425  N   GLN    31      85.827  93.875  83.768  1.00  0.00           N  
ATOM    426  H   GLN    31      86.066  94.376  84.611  1.00  0.00           H  
ATOM    427  CA  GLN    31      86.320  92.454  83.712  1.00  0.00           C  
ATOM    428  HA  GLN    31      85.816  91.953  82.885  1.00  0.00           H  
ATOM    429  CB  GLN    31      87.853  92.503  83.485  1.00  0.00           C  
ATOM    430  HB2 GLN    31      88.247  92.979  84.382  1.00  0.00           H  
ATOM    431  HB3 GLN    31      88.271  91.496  83.501  1.00  0.00           H  
ATOM    432  CG  GLN    31      88.274  93.244  82.230  1.00  0.00           C  
ATOM    433  HG2 GLN    31      87.767  92.782  81.383  1.00  0.00           H  
ATOM    434  HG3 GLN    31      87.977  94.289  82.320  1.00  0.00           H  
ATOM    435  CD  GLN    31      89.771  93.143  81.873  1.00  0.00           C  
ATOM    436  OE1 GLN    31      90.608  92.633  82.578  1.00  0.00           O  
ATOM    437  NE2 GLN    31      90.112  93.534  80.696  1.00  0.00           N  
ATOM    438 HE21 GLN    31      90.965  93.120  80.349  1.00  0.00           H  
ATOM    439 HE22 GLN    31      89.318  93.758  80.114  1.00  0.00           H  
ATOM    440  C   GLN    31      86.139  91.676  85.046  1.00  0.00           C  
ATOM    441  O   GLN    31      86.254  92.267  86.118  1.00  0.00           O  
ATOM    442  N   PRO    32      86.075  90.311  84.995  1.00  0.00           N  
ATOM    443  CD  PRO    32      86.101  89.401  83.845  1.00  0.00           C  
ATOM    444  HD2 PRO    32      87.008  89.516  83.252  1.00  0.00           H  
ATOM    445  HD3 PRO    32      85.192  89.422  83.244  1.00  0.00           H  
ATOM    446  CG  PRO    32      86.115  88.073  84.483  1.00  0.00           C  
ATOM    447  HG2 PRO    32      87.135  87.924  84.838  1.00  0.00           H  
ATOM    448  HG3 PRO    32      85.792  87.329  83.755  1.00  0.00           H  
ATOM    449  CB  PRO    32      85.322  88.141  85.772  1.00  0.00           C  
ATOM    450  HB2 PRO    32      85.608  87.309  86.415  1.00  0.00           H  
ATOM    451  HB3 PRO    32      84.245  88.056  85.625  1.00  0.00           H  
ATOM    452  CA  PRO    32      85.759  89.514  86.248  1.00  0.00           C  
ATOM    453  HA  PRO    32      84.940  90.026  86.752  1.00  0.00           H  
ATOM    454  C   PRO    32      87.025  89.364  87.154  1.00  0.00           C  
ATOM    455  O   PRO    32      88.170  89.552  86.667  1.00  0.00           O  
ATOM    456  N   TYR    33      86.797  89.062  88.476  1.00  0.00           N  
ATOM    457  H   TYR    33      85.815  88.930  88.673  1.00  0.00           H  
ATOM    458  CA  TYR    33      87.740  89.096  89.669  1.00  0.00           C  
ATOM    459  HA  TYR    33      88.099  90.105  89.871  1.00  0.00           H  
ATOM    460  CB  TYR    33      86.910  88.698  90.935  1.00  0.00           C  
ATOM    461  HB2 TYR    33      86.524  87.704  90.704  1.00  0.00           H  
ATOM    462  HB3 TYR    33      87.541  88.669  91.823  1.00  0.00           H  
ATOM    463  CG  TYR    33      85.711  89.568  91.152  1.00  0.00           C  
ATOM    464  CD1 TYR    33      85.817  90.977  91.132  1.00  0.00           C  
ATOM    465  HD1 TYR    33      86.758  91.479  90.964  1.00  0.00           H  
ATOM    466  CE1 TYR    33      84.787  91.788  91.623  1.00  0.00           C  
ATOM    467  HE1 TYR    33      84.857  92.854  91.780  1.00  0.00           H  
ATOM    468  CZ  TYR    33      83.588  91.222  92.093  1.00  0.00           C  
ATOM    469  OH  TYR    33      82.560  91.879  92.597  1.00  0.00           O  
ATOM    470  HH  TYR    33      81.723  91.512  92.304  1.00  0.00           H  
ATOM    471  CE2 TYR    33      83.501  89.818  92.192  1.00  0.00           C  
ATOM    472  HE2 TYR    33      82.667  89.345  92.689  1.00  0.00           H  
ATOM    473  CD2 TYR    33      84.552  88.995  91.686  1.00  0.00           C  
ATOM    474  HD2 TYR    33      84.545  87.915  91.679  1.00  0.00           H  
ATOM    475  C   TYR    33      88.903  88.121  89.498  1.00  0.00           C  
ATOM    476  O   TYR    33      89.976  88.452  89.940  1.00  0.00           O  
ATOM    477  N   GLY    34      88.701  86.991  88.836  1.00  0.00           N  
ATOM    478  H   GLY    34      87.794  86.801  88.435  1.00  0.00           H  
ATOM    479  CA  GLY    34      89.743  86.039  88.488  1.00  0.00           C  
ATOM    480  HA2 GLY    34      89.342  85.337  87.756  1.00  0.00           H  
ATOM    481  HA3 GLY    34      90.496  86.605  87.940  1.00  0.00           H  
ATOM    482  C   GLY    34      90.348  85.359  89.798  1.00  0.00           C  
ATOM    483  O   GLY    34      89.712  85.380  90.879  1.00  0.00           O  
ATOM    484  N   GLN    35      91.461  84.655  89.643  1.00  0.00           N  
ATOM    485  H   GLN    35      91.791  84.608  88.689  1.00  0.00           H  
ATOM    486  CA  GLN    35      92.038  83.672  90.610  1.00  0.00           C  
ATOM    487  HA  GLN    35      91.969  84.125  91.598  1.00  0.00           H  
ATOM    488  CB  GLN    35      91.250  82.361  90.589  1.00  0.00           C  
ATOM    489  HB2 GLN    35      91.136  81.809  89.656  1.00  0.00           H  
ATOM    490  HB3 GLN    35      91.844  81.674  91.192  1.00  0.00           H  
ATOM    491  CG  GLN    35      89.832  82.453  91.254  1.00  0.00           C  
ATOM    492  HG2 GLN    35      89.876  83.086  92.140  1.00  0.00           H  
ATOM    493  HG3 GLN    35      89.104  82.949  90.611  1.00  0.00           H  
ATOM    494  CD  GLN    35      89.087  81.125  91.561  1.00  0.00           C  
ATOM    495  OE1 GLN    35      88.755  80.312  90.717  1.00  0.00           O  
ATOM    496  NE2 GLN    35      88.638  80.949  92.770  1.00  0.00           N  
ATOM    497 HE21 GLN    35      88.734  81.651  93.490  1.00  0.00           H  
ATOM    498 HE22 GLN    35      87.867  80.305  92.878  1.00  0.00           H  
ATOM    499  C   GLN    35      93.464  83.272  90.168  1.00  0.00           C  
ATOM    500  O   GLN    35      93.711  82.445  89.258  1.00  0.00           O  
ATOM    501  N   GLN    36      94.466  83.776  90.900  1.00  0.00           N  
ATOM    502  H   GLN    36      95.394  83.433  90.695  1.00  0.00           H  
ATOM    503  CA  GLN    36      94.445  84.806  91.916  1.00  0.00           C  
ATOM    504  HA  GLN    36      93.907  84.404  92.774  1.00  0.00           H  
ATOM    505  CB  GLN    36      95.932  85.151  92.321  1.00  0.00           C  
ATOM    506  HB2 GLN    36      96.417  84.212  92.585  1.00  0.00           H  
ATOM    507  HB3 GLN    36      96.475  85.581  91.479  1.00  0.00           H  
ATOM    508  CG  GLN    36      96.138  85.975  93.615  1.00  0.00           C  
ATOM    509  HG2 GLN    36      95.462  86.826  93.539  1.00  0.00           H  
ATOM    510  HG3 GLN    36      95.810  85.484  94.531  1.00  0.00           H  
ATOM    511  CD  GLN    36      97.582  86.472  93.827  1.00  0.00           C  
ATOM    512  OE1 GLN    36      98.288  86.702  92.938  1.00  0.00           O  
ATOM    513  NE2 GLN    36      98.165  86.386  95.037  1.00  0.00           N  
ATOM    514 HE21 GLN    36      97.586  86.071  95.802  1.00  0.00           H  
ATOM    515 HE22 GLN    36      99.146  86.570  95.192  1.00  0.00           H  
ATOM    516  C   GLN    36      93.838  86.201  91.487  1.00  0.00           C  
ATOM    517  O   GLN    36      94.135  86.706  90.430  1.00  0.00           O  
ATOM    518  N   SER    37      93.128  86.862  92.430  1.00  0.00           N  
ATOM    519  H   SER    37      93.074  86.405  93.329  1.00  0.00           H  
ATOM    520  CA  SER    37      92.407  88.137  92.219  1.00  0.00           C  
ATOM    521  HA  SER    37      92.026  88.222  91.201  1.00  0.00           H  
ATOM    522  CB  SER    37      91.232  88.254  93.049  1.00  0.00           C  
ATOM    523  HB2 SER    37      90.774  89.241  93.107  1.00  0.00           H  
ATOM    524  HB3 SER    37      90.500  87.604  92.570  1.00  0.00           H  
ATOM    525  OG  SER    37      91.442  87.938  94.381  1.00  0.00           O  
ATOM    526  HG  SER    37      90.685  88.328  94.824  1.00  0.00           H  
ATOM    527  C   SER    37      93.381  89.354  92.402  1.00  0.00           C  
ATOM    528  O   SER    37      93.138  90.285  93.188  1.00  0.00           O  
ATOM    529  N   TYR    38      94.524  89.281  91.723  1.00  0.00           N  
ATOM    530  H   TYR    38      94.601  88.526  91.056  1.00  0.00           H  
ATOM    531  CA  TYR    38      95.598  90.194  91.894  1.00  0.00           C  
ATOM    532  HA  TYR    38      96.057  90.028  92.868  1.00  0.00           H  
ATOM    533  CB  TYR    38      96.768  89.718  90.880  1.00  0.00           C  
ATOM    534  HB2 TYR    38      97.018  88.687  91.130  1.00  0.00           H  
ATOM    535  HB3 TYR    38      96.298  89.793  89.900  1.00  0.00           H  
ATOM    536  CG  TYR    38      98.053  90.573  90.816  1.00  0.00           C  
ATOM    537  CD1 TYR    38      98.235  91.285  89.621  1.00  0.00           C  
ATOM    538  HD1 TYR    38      97.604  91.166  88.753  1.00  0.00           H  
ATOM    539  CE1 TYR    38      99.289  92.172  89.503  1.00  0.00           C  
ATOM    540  HE1 TYR    38      99.280  92.875  88.682  1.00  0.00           H  
ATOM    541  CZ  TYR    38     100.136  92.412  90.601  1.00  0.00           C  
ATOM    542  OH  TYR    38     101.128  93.340  90.391  1.00  0.00           O  
ATOM    543  HH  TYR    38     101.304  93.426  89.452  1.00  0.00           H  
ATOM    544  CE2 TYR    38      99.958  91.723  91.788  1.00  0.00           C  
ATOM    545  HE2 TYR    38     100.737  91.924  92.509  1.00  0.00           H  
ATOM    546  CD2 TYR    38      98.959  90.721  91.873  1.00  0.00           C  
ATOM    547  HD2 TYR    38      98.904  90.186  92.810  1.00  0.00           H  
ATOM    548  C   TYR    38      95.315  91.667  91.626  1.00  0.00           C  
ATOM    549  O   TYR    38      94.396  92.037  90.857  1.00  0.00           O  
ATOM    550  N   SER    39      96.173  92.554  92.151  1.00  0.00           N  
ATOM    551  H   SER    39      96.866  92.261  92.825  1.00  0.00           H  
ATOM    552  CA  SER    39      95.997  94.043  92.069  1.00  0.00           C  
ATOM    553  HA  SER    39      95.385  94.209  91.182  1.00  0.00           H  
ATOM    554  CB  SER    39      95.328  94.530  93.363  1.00  0.00           C  
ATOM    555  HB2 SER    39      94.364  94.026  93.289  1.00  0.00           H  
ATOM    556  HB3 SER    39      95.895  94.229  94.244  1.00  0.00           H  
ATOM    557  OG  SER    39      95.210  95.941  93.250  1.00  0.00           O  
ATOM    558  HG  SER    39      94.257  96.038  93.188  1.00  0.00           H  
ATOM    559  C   SER    39      97.388  94.777  92.026  1.00  0.00           C  
ATOM    560  O   SER    39      98.262  94.380  92.815  1.00  0.00           O  
ATOM    561  N   GLY    40      97.500  95.811  91.243  1.00  0.00           N  
ATOM    562  H   GLY    40      96.812  95.930  90.513  1.00  0.00           H  
ATOM    563  CA  GLY    40      98.731  96.566  91.075  1.00  0.00           C  
ATOM    564  HA2 GLY    40      98.687  97.642  91.244  1.00  0.00           H  
ATOM    565  HA3 GLY    40      99.482  96.300  91.819  1.00  0.00           H  
ATOM    566  C   GLY    40      99.522  96.304  89.712  1.00  0.00           C  
ATOM    567  O   GLY    40      98.982  95.923  88.700  1.00  0.00           O  
ATOM    568  N   TYR    41     100.744  96.817  89.684  1.00  0.00           N  
ATOM    569  H   TYR    41     101.169  96.765  88.769  1.00  0.00           H  
ATOM    570  CA  TYR    41     101.450  97.581  90.710  1.00  0.00           C  
ATOM    571  HA  TYR    41     100.785  98.221  91.290  1.00  0.00           H  
ATOM    572  CB  TYR    41     102.348  96.718  91.501  1.00  0.00           C  
ATOM    573  HB2 TYR    41     101.659  96.046  92.012  1.00  0.00           H  
ATOM    574  HB3 TYR    41     103.106  96.220  90.897  1.00  0.00           H  
ATOM    575  CG  TYR    41     103.118  97.549  92.489  1.00  0.00           C  
ATOM    576  CD1 TYR    41     104.464  97.808  92.153  1.00  0.00           C  
ATOM    577  HD1 TYR    41     104.854  97.519  91.188  1.00  0.00           H  
ATOM    578  CE1 TYR    41     105.206  98.521  93.056  1.00  0.00           C  
ATOM    579  HE1 TYR    41     106.243  98.612  92.766  1.00  0.00           H  
ATOM    580  CZ  TYR    41     104.587  99.005  94.274  1.00  0.00           C  
ATOM    581  OH  TYR    41     105.215  99.802  95.179  1.00  0.00           O  
ATOM    582  HH  TYR    41     106.115 100.016  94.923  1.00  0.00           H  
ATOM    583  CE2 TYR    41     103.265  98.783  94.609  1.00  0.00           C  
ATOM    584  HE2 TYR    41     102.798  99.173  95.501  1.00  0.00           H  
ATOM    585  CD2 TYR    41     102.458  98.058  93.662  1.00  0.00           C  
ATOM    586  HD2 TYR    41     101.394  97.926  93.798  1.00  0.00           H  
ATOM    587  C   TYR    41     102.295  98.629  89.902  1.00  0.00           C  
ATOM    588  O   TYR    41     102.784  98.355  88.859  1.00  0.00           O  
ATOM    589  N   SER    42     102.233  99.882  90.359  1.00  0.00           N  
ATOM    590  H   SER    42     101.831 100.047  91.271  1.00  0.00           H  
ATOM    591  CA  SER    42     103.058 101.006  89.920  1.00  0.00           C  
ATOM    592  HA  SER    42     103.449 100.784  88.928  1.00  0.00           H  
ATOM    593  CB  SER    42     102.131 102.265  89.661  1.00  0.00           C  
ATOM    594  HB2 SER    42     101.712 102.063  88.675  1.00  0.00           H  
ATOM    595  HB3 SER    42     101.407 102.274  90.476  1.00  0.00           H  
ATOM    596  OG  SER    42     102.853 103.470  89.661  1.00  0.00           O  
ATOM    597  HG  SER    42     102.664 103.916  90.491  1.00  0.00           H  
ATOM    598  C   SER    42     104.208 101.199  90.873  1.00  0.00           C  
ATOM    599  O   SER    42     104.131 101.581  92.044  1.00  0.00           O  
ATOM    600  N   GLN    43     105.374 100.932  90.204  1.00  0.00           N  
ATOM    601  H   GLN    43     105.305 100.523  89.283  1.00  0.00           H  
ATOM    602  CA  GLN    43     106.664 101.439  90.691  1.00  0.00           C  
ATOM    603  HA  GLN    43     106.780 101.306  91.766  1.00  0.00           H  
ATOM    604  CB  GLN    43     107.796 100.586  90.059  1.00  0.00           C  
ATOM    605  HB2 GLN    43     107.629  99.541  90.321  1.00  0.00           H  
ATOM    606  HB3 GLN    43     107.638 100.574  88.981  1.00  0.00           H  
ATOM    607  CG  GLN    43     109.237 101.024  90.219  1.00  0.00           C  
ATOM    608  HG2 GLN    43     109.839 100.212  89.812  1.00  0.00           H  
ATOM    609  HG3 GLN    43     109.449 101.898  89.604  1.00  0.00           H  
ATOM    610  CD  GLN    43     109.703 101.195  91.625  1.00  0.00           C  
ATOM    611  OE1 GLN    43     109.293 100.487  92.486  1.00  0.00           O  
ATOM    612  NE2 GLN    43     110.657 102.130  91.846  1.00  0.00           N  
ATOM    613 HE21 GLN    43     111.007 102.635  91.045  1.00  0.00           H  
ATOM    614 HE22 GLN    43     111.228 102.128  92.680  1.00  0.00           H  
ATOM    615  C   GLN    43     106.863 102.955  90.445  1.00  0.00           C  
ATOM    616  O   GLN    43     107.700 103.597  91.063  1.00  0.00           O  
ATOM    617  N   SER    44     106.090 103.581  89.561  1.00  0.00           N  
ATOM    618  H   SER    44     105.316 103.017  89.239  1.00  0.00           H  
ATOM    619  CA  SER    44     106.305 104.804  88.888  1.00  0.00           C  
ATOM    620  HA  SER    44     107.218 105.301  89.215  1.00  0.00           H  
ATOM    621  CB  SER    44     106.251 104.610  87.374  1.00  0.00           C  
ATOM    622  HB2 SER    44     105.293 104.173  87.092  1.00  0.00           H  
ATOM    623  HB3 SER    44     106.525 105.586  86.975  1.00  0.00           H  
ATOM    624  OG  SER    44     107.101 103.622  87.031  1.00  0.00           O  
ATOM    625  HG  SER    44     107.973 104.023  87.064  1.00  0.00           H  
ATOM    626  C   SER    44     105.268 105.860  89.277  1.00  0.00           C  
ATOM    627  O   SER    44     105.010 106.764  88.461  1.00  0.00           O  
ATOM    628  N   THR    45     104.491 105.753  90.384  1.00  0.00           N  
ATOM    629  H   THR    45     104.771 104.965  90.950  1.00  0.00           H  
ATOM    630  CA  THR    45     103.402 106.669  90.845  1.00  0.00           C  
ATOM    631  HA  THR    45     102.538 106.756  90.187  1.00  0.00           H  
ATOM    632  CB  THR    45     102.793 106.160  92.198  1.00  0.00           C  
ATOM    633  HB  THR    45     103.624 105.761  92.779  1.00  0.00           H  
ATOM    634  CG2 THR    45     102.062 107.263  92.978  1.00  0.00           C  
ATOM    635 HG21 THR    45     101.373 107.767  92.299  1.00  0.00           H  
ATOM    636 HG22 THR    45     101.434 106.961  93.816  1.00  0.00           H  
ATOM    637 HG23 THR    45     102.707 108.078  93.307  1.00  0.00           H  
ATOM    638  OG1 THR    45     101.950 105.051  91.844  1.00  0.00           O  
ATOM    639  HG1 THR    45     101.098 105.419  91.597  1.00  0.00           H  
ATOM    640  C   THR    45     104.082 108.079  90.966  1.00  0.00           C  
ATOM    641  O   THR    45     105.242 108.247  91.292  1.00  0.00           O  
ATOM    642  N   ASP    46     103.366 109.091  90.641  1.00  0.00           N  
ATOM    643  H   ASP    46     102.460 109.112  90.195  1.00  0.00           H  
ATOM    644  CA  ASP    46     103.845 110.476  90.594  1.00  0.00           C  
ATOM    645  HA  ASP    46     104.693 110.618  91.264  1.00  0.00           H  
ATOM    646  CB  ASP    46     104.295 110.734  89.124  1.00  0.00           C  
ATOM    647  HB2 ASP    46     105.084 110.047  88.817  1.00  0.00           H  
ATOM    648  HB3 ASP    46     103.493 110.593  88.398  1.00  0.00           H  
ATOM    649  CG  ASP    46     104.884 112.108  88.897  1.00  0.00           C  
ATOM    650  OD1 ASP    46     104.569 112.678  87.816  1.00  0.00           O  
ATOM    651  OD2 ASP    46     105.577 112.648  89.813  1.00  0.00           O  
ATOM    652  C   ASP    46     102.734 111.499  91.031  1.00  0.00           C  
ATOM    653  O   ASP    46     101.629 111.412  90.387  1.00  0.00           O  
ATOM    654  N   THR    47     102.923 112.422  92.040  1.00  0.00           N  
ATOM    655  H   THR    47     103.735 112.260  92.619  1.00  0.00           H  
ATOM    656  CA  THR    47     102.162 113.620  92.274  1.00  0.00           C  
ATOM    657  HA  THR    47     101.461 113.810  91.461  1.00  0.00           H  
ATOM    658  CB  THR    47     101.287 113.558  93.579  1.00  0.00           C  
ATOM    659  HB  THR    47     100.805 114.531  93.674  1.00  0.00           H  
ATOM    660  CG2 THR    47     100.295 112.390  93.597  1.00  0.00           C  
ATOM    661 HG21 THR    47      99.476 112.646  94.269  1.00  0.00           H  
ATOM    662 HG22 THR    47      99.969 112.186  92.577  1.00  0.00           H  
ATOM    663 HG23 THR    47     100.777 111.425  93.758  1.00  0.00           H  
ATOM    664  OG1 THR    47     102.019 113.387  94.789  1.00  0.00           O  
ATOM    665  HG1 THR    47     102.455 114.224  94.962  1.00  0.00           H  
ATOM    666  C   THR    47     103.069 114.849  92.278  1.00  0.00           C  
ATOM    667  O   THR    47     102.565 115.941  92.542  1.00  0.00           O  
ATOM    668  N   SER    48     104.368 114.740  91.892  1.00  0.00           N  
ATOM    669  H   SER    48     104.715 113.875  91.504  1.00  0.00           H  
ATOM    670  CA  SER    48     105.243 115.888  91.939  1.00  0.00           C  
ATOM    671  HA  SER    48     105.390 116.264  92.951  1.00  0.00           H  
ATOM    672  CB  SER    48     106.592 115.600  91.324  1.00  0.00           C  
ATOM    673  HB2 SER    48     107.334 116.369  91.539  1.00  0.00           H  
ATOM    674  HB3 SER    48     107.087 114.732  91.760  1.00  0.00           H  
ATOM    675  OG  SER    48     106.438 115.279  89.962  1.00  0.00           O  
ATOM    676  HG  SER    48     106.160 114.362  89.904  1.00  0.00           H  
ATOM    677  C   SER    48     104.663 117.068  91.101  1.00  0.00           C  
ATOM    678  O   SER    48     103.869 116.838  90.229  1.00  0.00           O  
ATOM    679  N   GLY    49     105.126 118.276  91.354  1.00  0.00           N  
ATOM    680  H   GLY    49     105.819 118.345  92.086  1.00  0.00           H  
ATOM    681  CA  GLY    49     104.632 119.515  90.688  1.00  0.00           C  
ATOM    682  HA2 GLY    49     105.279 120.390  90.759  1.00  0.00           H  
ATOM    683  HA3 GLY    49     104.543 119.260  89.632  1.00  0.00           H  
ATOM    684  C   GLY    49     103.332 120.037  91.184  1.00  0.00           C  
ATOM    685  O   GLY    49     102.695 119.477  92.061  1.00  0.00           O  
ATOM    686  N   TYR    50     102.896 121.218  90.820  1.00  0.00           N  
ATOM    687  H   TYR    50     102.050 121.546  91.266  1.00  0.00           H  
ATOM    688  CA  TYR    50     103.482 122.225  89.877  1.00  0.00           C  
ATOM    689  HA  TYR    50     104.554 122.310  90.058  1.00  0.00           H  
ATOM    690  CB  TYR    50     103.143 121.682  88.448  1.00  0.00           C  
ATOM    691  HB2 TYR    50     103.629 120.711  88.350  1.00  0.00           H  
ATOM    692  HB3 TYR    50     102.080 121.478  88.320  1.00  0.00           H  
ATOM    693  CG  TYR    50     103.671 122.563  87.339  1.00  0.00           C  
ATOM    694  CD1 TYR    50     102.779 123.514  86.817  1.00  0.00           C  
ATOM    695  HD1 TYR    50     101.713 123.534  86.991  1.00  0.00           H  
ATOM    696  CE1 TYR    50     103.355 124.463  85.886  1.00  0.00           C  
ATOM    697  HE1 TYR    50     102.748 125.291  85.551  1.00  0.00           H  
ATOM    698  CZ  TYR    50     104.729 124.497  85.600  1.00  0.00           C  
ATOM    699  OH  TYR    50     105.219 125.543  84.930  1.00  0.00           O  
ATOM    700  HH  TYR    50     105.363 126.353  85.424  1.00  0.00           H  
ATOM    701  CE2 TYR    50     105.508 123.433  86.095  1.00  0.00           C  
ATOM    702  HE2 TYR    50     106.564 123.397  85.873  1.00  0.00           H  
ATOM    703  CD2 TYR    50     104.960 122.434  86.937  1.00  0.00           C  
ATOM    704  HD2 TYR    50     105.650 121.712  87.348  1.00  0.00           H  
ATOM    705  C   TYR    50     102.939 123.625  90.134  1.00  0.00           C  
ATOM    706  O   TYR    50     101.724 123.785  90.112  1.00  0.00           O  
ATOM    707  N   GLY    51     103.791 124.682  90.352  1.00  0.00           N  
ATOM    708  H   GLY    51     103.348 125.524  90.693  1.00  0.00           H  
ATOM    709  CA  GLY    51     105.216 124.881  89.975  1.00  0.00           C  
ATOM    710  HA2 GLY    51     105.751 124.390  90.787  1.00  0.00           H  
ATOM    711  HA3 GLY    51     105.367 124.491  88.968  1.00  0.00           H  
ATOM    712  C   GLY    51     105.623 126.368  90.031  1.00  0.00           C  
ATOM    713  O   GLY    51     104.781 127.305  90.195  1.00  0.00           O  
ATOM    714  N   GLN    52     106.862 126.786  89.850  1.00  0.00           N  
ATOM    715  H   GLN    52     107.559 126.130  89.528  1.00  0.00           H  
ATOM    716  CA  GLN    52     107.304 128.214  89.861  1.00  0.00           C  
ATOM    717  HA  GLN    52     106.482 128.877  89.590  1.00  0.00           H  
ATOM    718  CB  GLN    52     107.803 128.557  91.289  1.00  0.00           C  
ATOM    719  HB2 GLN    52     107.009 128.236  91.963  1.00  0.00           H  
ATOM    720  HB3 GLN    52     108.754 128.041  91.420  1.00  0.00           H  
ATOM    721  CG  GLN    52     107.954 130.086  91.498  1.00  0.00           C  
ATOM    722  HG2 GLN    52     108.578 130.263  92.374  1.00  0.00           H  
ATOM    723  HG3 GLN    52     108.412 130.500  90.600  1.00  0.00           H  
ATOM    724  CD  GLN    52     106.687 130.848  91.667  1.00  0.00           C  
ATOM    725  OE1 GLN    52     105.726 130.767  90.893  1.00  0.00           O  
ATOM    726  NE2 GLN    52     106.412 131.699  92.619  1.00  0.00           N  
ATOM    727 HE21 GLN    52     107.129 131.821  93.320  1.00  0.00           H  
ATOM    728 HE22 GLN    52     105.450 131.972  92.763  1.00  0.00           H  
ATOM    729  C   GLN    52     108.417 128.453  88.803  1.00  0.00           C  
ATOM    730  O   GLN    52     109.613 128.117  88.991  1.00  0.00           O  
ATOM    731  N   SER    53     108.140 129.075  87.658  1.00  0.00           N  
ATOM    732  H   SER    53     108.980 129.463  87.253  1.00  0.00           H  
ATOM    733  CA  SER    53     106.867 129.617  87.190  1.00  0.00           C  
ATOM    734  HA  SER    53     106.606 130.344  87.959  1.00  0.00           H  
ATOM    735  CB  SER    53     107.006 130.422  85.844  1.00  0.00           C  
ATOM    736  HB2 SER    53     107.919 131.011  85.763  1.00  0.00           H  
ATOM    737  HB3 SER    53     106.948 129.649  85.077  1.00  0.00           H  
ATOM    738  OG  SER    53     105.941 131.279  85.594  1.00  0.00           O  
ATOM    739  HG  SER    53     106.143 132.200  85.775  1.00  0.00           H  
ATOM    740  C   SER    53     105.784 128.486  86.973  1.00  0.00           C  
ATOM    741  O   SER    53     106.112 127.313  86.747  1.00  0.00           O  
ATOM    742  N   SER    54     104.574 128.950  86.771  1.00  0.00           N  
ATOM    743  H   SER    54     104.391 129.943  86.740  1.00  0.00           H  
ATOM    744  CA  SER    54     103.470 128.168  86.237  1.00  0.00           C  
ATOM    745  HA  SER    54     103.915 127.201  86.007  1.00  0.00           H  
ATOM    746  CB  SER    54     102.443 128.024  87.294  1.00  0.00           C  
ATOM    747  HB2 SER    54     101.602 127.449  86.906  1.00  0.00           H  
ATOM    748  HB3 SER    54     102.885 127.541  88.166  1.00  0.00           H  
ATOM    749  OG  SER    54     102.009 129.261  87.712  1.00  0.00           O  
ATOM    750  HG  SER    54     102.595 129.579  88.402  1.00  0.00           H  
ATOM    751  C   SER    54     102.814 128.658  84.911  1.00  0.00           C  
ATOM    752  O   SER    54     101.706 128.161  84.580  1.00  0.00           O  
ATOM    753  N   TYR    55     103.430 129.449  84.109  1.00  0.00           N  
ATOM    754  H   TYR    55     104.393 129.727  84.233  1.00  0.00           H  
ATOM    755  CA  TYR    55     102.787 130.273  83.090  1.00  0.00           C  
ATOM    756  HA  TYR    55     101.832 129.824  82.817  1.00  0.00           H  
ATOM    757  CB  TYR    55     102.537 131.640  83.595  1.00  0.00           C  
ATOM    758  HB2 TYR    55     103.450 132.105  83.964  1.00  0.00           H  
ATOM    759  HB3 TYR    55     102.112 132.184  82.752  1.00  0.00           H  
ATOM    760  CG  TYR    55     101.460 131.655  84.670  1.00  0.00           C  
ATOM    761  CD1 TYR    55     101.746 131.854  85.983  1.00  0.00           C  
ATOM    762  HD1 TYR    55     102.736 132.152  86.293  1.00  0.00           H  
ATOM    763  CE1 TYR    55     100.685 131.837  86.924  1.00  0.00           C  
ATOM    764  HE1 TYR    55     100.951 132.044  87.950  1.00  0.00           H  
ATOM    765  CZ  TYR    55      99.360 131.638  86.507  1.00  0.00           C  
ATOM    766  OH  TYR    55      98.383 131.449  87.407  1.00  0.00           O  
ATOM    767  HH  TYR    55      98.676 131.587  88.311  1.00  0.00           H  
ATOM    768  CE2 TYR    55      99.108 131.428  85.162  1.00  0.00           C  
ATOM    769  HE2 TYR    55      98.063 131.268  84.946  1.00  0.00           H  
ATOM    770  CD2 TYR    55     100.129 131.543  84.215  1.00  0.00           C  
ATOM    771  HD2 TYR    55      99.933 131.663  83.160  1.00  0.00           H  
ATOM    772  C   TYR    55     103.481 130.230  81.697  1.00  0.00           C  
ATOM    773  O   TYR    55     104.313 131.111  81.403  1.00  0.00           O  
ATOM    774  N   SER    56     103.236 129.334  80.730  1.00  0.00           N  
ATOM    775  H   SER    56     103.885 129.372  79.958  1.00  0.00           H  
ATOM    776  CA  SER    56     102.354 128.136  80.705  1.00  0.00           C  
ATOM    777  HA  SER    56     102.324 127.841  79.657  1.00  0.00           H  
ATOM    778  CB  SER    56     103.029 126.818  81.253  1.00  0.00           C  
ATOM    779  HB2 SER    56     103.170 126.943  82.326  1.00  0.00           H  
ATOM    780  HB3 SER    56     102.462 125.888  81.222  1.00  0.00           H  
ATOM    781  OG  SER    56     104.258 126.692  80.588  1.00  0.00           O  
ATOM    782  HG  SER    56     104.712 126.002  81.077  1.00  0.00           H  
ATOM    783  C   SER    56     100.893 128.157  81.237  1.00  0.00           C  
ATOM    784  O   SER    56     100.486 127.392  82.045  1.00  0.00           O  
ATOM    785  N   SER    57     100.087 129.145  80.740  1.00  0.00           N  
ATOM    786  H   SER    57      99.150 129.168  81.115  1.00  0.00           H  
ATOM    787  CA  SER    57     100.386 130.071  79.612  1.00  0.00           C  
ATOM    788  HA  SER    57     101.271 129.759  79.059  1.00  0.00           H  
ATOM    789  CB  SER    57      99.295 129.893  78.624  1.00  0.00           C  
ATOM    790  HB2 SER    57      99.141 128.843  78.377  1.00  0.00           H  
ATOM    791  HB3 SER    57      98.423 130.366  79.076  1.00  0.00           H  
ATOM    792  OG  SER    57      99.509 130.509  77.380  1.00  0.00           O  
ATOM    793  HG  SER    57     100.153 130.008  76.874  1.00  0.00           H  
ATOM    794  C   SER    57     100.554 131.562  79.990  1.00  0.00           C  
ATOM    795  O   SER    57      99.770 132.026  80.806  1.00  0.00           O  
ATOM    796  N   TYR    58     101.503 132.270  79.375  1.00  0.00           N  
ATOM    797  H   TYR    58     102.183 131.840  78.765  1.00  0.00           H  
ATOM    798  CA  TYR    58     101.829 133.531  79.967  1.00  0.00           C  
ATOM    799  HA  TYR    58     102.141 133.368  80.999  1.00  0.00           H  
ATOM    800  CB  TYR    58     103.102 134.223  79.385  1.00  0.00           C  
ATOM    801  HB2 TYR    58     103.735 133.398  79.062  1.00  0.00           H  
ATOM    802  HB3 TYR    58     102.912 134.662  78.406  1.00  0.00           H  
ATOM    803  CG  TYR    58     103.828 135.129  80.327  1.00  0.00           C  
ATOM    804  CD1 TYR    58     103.513 136.481  80.412  1.00  0.00           C  
ATOM    805  HD1 TYR    58     102.979 136.910  79.577  1.00  0.00           H  
ATOM    806  CE1 TYR    58     104.008 137.204  81.514  1.00  0.00           C  
ATOM    807  HE1 TYR    58     103.722 138.245  81.568  1.00  0.00           H  
ATOM    808  CZ  TYR    58     104.830 136.590  82.429  1.00  0.00           C  
ATOM    809  OH  TYR    58     105.361 137.229  83.498  1.00  0.00           O  
ATOM    810  HH  TYR    58     105.042 138.134  83.518  1.00  0.00           H  
ATOM    811  CE2 TYR    58     105.303 135.287  82.240  1.00  0.00           C  
ATOM    812  HE2 TYR    58     105.989 134.893  82.976  1.00  0.00           H  
ATOM    813  CD2 TYR    58     104.743 134.536  81.215  1.00  0.00           C  
ATOM    814  HD2 TYR    58     104.965 133.483  81.124  1.00  0.00           H  
ATOM    815  C   TYR    58     100.696 134.543  79.797  1.00  0.00           C  
ATOM    816  O   TYR    58     100.119 134.754  78.760  1.00  0.00           O  
ATOM    817  N   GLY    59     100.275 135.285  80.801  1.00  0.00           N  
ATOM    818  H   GLY    59      99.587 136.006  80.636  1.00  0.00           H  
ATOM    819  CA  GLY    59     100.782 135.313  82.112  1.00  0.00           C  
ATOM    820  HA2 GLY    59     100.471 134.417  82.650  1.00  0.00           H  
ATOM    821  HA3 GLY    59     101.867 135.301  82.013  1.00  0.00           H  
ATOM    822  C   GLY    59     100.274 136.538  82.996  1.00  0.00           C  
ATOM    823  O   GLY    59     100.103 137.612  82.431  1.00  0.00           O  
ATOM    824  N   GLN    60      99.983 136.462  84.322  1.00  0.00           N  
ATOM    825  H   GLN    60      99.857 137.338  84.809  1.00  0.00           H  
ATOM    826  CA  GLN    60     100.227 135.305  85.262  1.00  0.00           C  
ATOM    827  HA  GLN    60     100.159 134.413  84.639  1.00  0.00           H  
ATOM    828  CB  GLN    60     101.599 135.316  85.902  1.00  0.00           C  
ATOM    829  HB2 GLN    60     101.621 134.598  86.722  1.00  0.00           H  
ATOM    830  HB3 GLN    60     102.301 134.968  85.144  1.00  0.00           H  
ATOM    831  CG  GLN    60     102.236 136.566  86.560  1.00  0.00           C  
ATOM    832  HG2 GLN    60     102.060 137.490  86.009  1.00  0.00           H  
ATOM    833  HG3 GLN    60     101.629 136.657  87.460  1.00  0.00           H  
ATOM    834  CD  GLN    60     103.651 136.437  87.056  1.00  0.00           C  
ATOM    835  OE1 GLN    60     104.251 135.376  87.004  1.00  0.00           O  
ATOM    836  NE2 GLN    60     104.268 137.474  87.573  1.00  0.00           N  
ATOM    837 HE21 GLN    60     103.719 138.282  87.831  1.00  0.00           H  
ATOM    838 HE22 GLN    60     105.196 137.264  87.912  1.00  0.00           H  
ATOM    839  C   GLN    60      99.085 135.230  86.304  1.00  0.00           C  
ATOM    840  O   GLN    60      99.343 135.241  87.507  1.00  0.00           O  
ATOM    841  N   SER    61      97.860 135.229  85.882  1.00  0.00           N  
ATOM    842  H   SER    61      97.805 135.389  84.886  1.00  0.00           H  
ATOM    843  CA  SER    61      96.698 134.757  86.729  1.00  0.00           C  
ATOM    844  HA  SER    61      97.150 134.167  87.527  1.00  0.00           H  
ATOM    845  CB  SER    61      95.981 135.896  87.454  1.00  0.00           C  
ATOM    846  HB2 SER    61      95.301 135.548  88.230  1.00  0.00           H  
ATOM    847  HB3 SER    61      96.705 136.662  87.735  1.00  0.00           H  
ATOM    848  OG  SER    61      95.214 136.545  86.506  1.00  0.00           O  
ATOM    849  HG  SER    61      95.116 137.464  86.765  1.00  0.00           H  
ATOM    850  C   SER    61      95.746 133.715  86.164  1.00  0.00           C  
ATOM    851  O   SER    61      96.003 133.109  85.131  1.00  0.00           O  
ATOM    852  N   GLN    62      94.632 133.450  86.919  1.00  0.00           N  
ATOM    853  H   GLN    62      94.690 133.678  87.901  1.00  0.00           H  
ATOM    854  CA  GLN    62      93.785 132.275  86.614  1.00  0.00           C  
ATOM    855  HA  GLN    62      94.369 131.376  86.813  1.00  0.00           H  
ATOM    856  CB  GLN    62      92.637 132.259  87.601  1.00  0.00           C  
ATOM    857  HB2 GLN    62      91.930 131.482  87.308  1.00  0.00           H  
ATOM    858  HB3 GLN    62      92.977 131.939  88.586  1.00  0.00           H  
ATOM    859  CG  GLN    62      91.870 133.620  87.818  1.00  0.00           C  
ATOM    860  HG2 GLN    62      91.778 134.207  86.905  1.00  0.00           H  
ATOM    861  HG3 GLN    62      90.846 133.395  88.116  1.00  0.00           H  
ATOM    862  CD  GLN    62      92.409 134.402  88.932  1.00  0.00           C  
ATOM    863  OE1 GLN    62      93.473 134.010  89.462  1.00  0.00           O  
ATOM    864  NE2 GLN    62      91.804 135.554  89.308  1.00  0.00           N  
ATOM    865 HE21 GLN    62      92.342 136.005  90.035  1.00  0.00           H  
ATOM    866 HE22 GLN    62      91.014 135.953  88.821  1.00  0.00           H  
ATOM    867  C   GLN    62      93.206 132.189  85.125  1.00  0.00           C  
ATOM    868  O   GLN    62      93.024 131.110  84.717  1.00  0.00           O  
ATOM    869  N   ASN    63      93.078 133.294  84.381  1.00  0.00           N  
ATOM    870  H   ASN    63      93.293 134.186  84.804  1.00  0.00           H  
ATOM    871  CA  ASN    63      92.631 133.189  82.985  1.00  0.00           C  
ATOM    872  HA  ASN    63      93.042 132.237  82.648  1.00  0.00           H  
ATOM    873  CB  ASN    63      91.162 133.329  82.907  1.00  0.00           C  
ATOM    874  HB2 ASN    63      90.951 134.353  83.216  1.00  0.00           H  
ATOM    875  HB3 ASN    63      90.794 133.248  81.884  1.00  0.00           H  
ATOM    876  CG  ASN    63      90.450 132.489  83.847  1.00  0.00           C  
ATOM    877  OD1 ASN    63      90.424 131.292  83.660  1.00  0.00           O  
ATOM    878  ND2 ASN    63      89.863 132.945  84.914  1.00  0.00           N  
ATOM    879 HD21 ASN    63      89.421 132.347  85.597  1.00  0.00           H  
ATOM    880 HD22 ASN    63      89.904 133.942  85.069  1.00  0.00           H  
ATOM    881  C   ASN    63      93.404 134.345  82.197  1.00  0.00           C  
ATOM    882  O   ASN    63      93.044 134.726  81.112  1.00  0.00           O  
ATOM    883  N   THR    64      94.611 134.653  82.744  1.00  0.00           N  
ATOM    884  H   THR    64      94.850 134.221  83.625  1.00  0.00           H  
ATOM    885  CA  THR    64      95.618 135.667  82.225  1.00  0.00           C  
ATOM    886  HA  THR    64      95.289 135.936  81.221  1.00  0.00           H  
ATOM    887  CB  THR    64      95.629 136.828  83.226  1.00  0.00           C  
ATOM    888  HB  THR    64      95.916 136.554  84.242  1.00  0.00           H  
ATOM    889  CG2 THR    64      96.682 137.956  82.921  1.00  0.00           C  
ATOM    890 HG21 THR    64      97.705 137.604  83.054  1.00  0.00           H  
ATOM    891 HG22 THR    64      96.473 138.474  81.985  1.00  0.00           H  
ATOM    892 HG23 THR    64      96.477 138.665  83.723  1.00  0.00           H  
ATOM    893  OG1 THR    64      94.354 137.350  83.146  1.00  0.00           O  
ATOM    894  HG1 THR    64      93.793 136.713  83.594  1.00  0.00           H  
ATOM    895  C   THR    64      96.996 134.988  82.128  1.00  0.00           C  
ATOM    896  O   THR    64      97.720 134.906  83.067  1.00  0.00           O  
ATOM    897  N   GLY    65      97.354 134.223  81.086  1.00  0.00           N  
ATOM    898  H   GLY    65      98.296 133.862  81.137  1.00  0.00           H  
ATOM    899  CA  GLY    65      96.616 134.142  79.831  1.00  0.00           C  
ATOM    900  HA2 GLY    65      96.128 135.094  79.620  1.00  0.00           H  
ATOM    901  HA3 GLY    65      97.289 133.826  79.034  1.00  0.00           H  
ATOM    902  C   GLY    65      95.573 133.022  79.725  1.00  0.00           C  
ATOM    903  O   GLY    65      95.465 132.202  80.675  1.00  0.00           O  
ATOM    904  N   TYR    66      94.919 132.918  78.572  1.00  0.00           N  
ATOM    905  H   TYR    66      94.961 133.701  77.936  1.00  0.00           H  
ATOM    906  CA  TYR    66      94.016 131.831  78.297  1.00  0.00           C  
ATOM    907  HA  TYR    66      94.450 130.858  78.527  1.00  0.00           H  
ATOM    908  CB  TYR    66      92.730 131.910  79.135  1.00  0.00           C  
ATOM    909  HB2 TYR    66      92.899 131.760  80.202  1.00  0.00           H  
ATOM    910  HB3 TYR    66      92.367 132.936  79.061  1.00  0.00           H  
ATOM    911  CG  TYR    66      91.649 130.966  78.637  1.00  0.00           C  
ATOM    912  CD1 TYR    66      90.455 131.486  78.061  1.00  0.00           C  
ATOM    913  HD1 TYR    66      90.349 132.551  77.913  1.00  0.00           H  
ATOM    914  CE1 TYR    66      89.358 130.630  77.810  1.00  0.00           C  
ATOM    915  HE1 TYR    66      88.500 131.042  77.299  1.00  0.00           H  
ATOM    916  CZ  TYR    66      89.437 129.307  78.366  1.00  0.00           C  
ATOM    917  OH  TYR    66      88.370 128.474  78.355  1.00  0.00           O  
ATOM    918  HH  TYR    66      87.571 129.004  78.304  1.00  0.00           H  
ATOM    919  CE2 TYR    66      90.690 128.743  78.884  1.00  0.00           C  
ATOM    920  HE2 TYR    66      90.662 127.701  79.168  1.00  0.00           H  
ATOM    921  CD2 TYR    66      91.776 129.588  78.991  1.00  0.00           C  
ATOM    922  HD2 TYR    66      92.766 129.275  79.288  1.00  0.00           H  
ATOM    923  C   TYR    66      93.691 131.825  76.799  1.00  0.00           C  
ATOM    924  O   TYR    66      93.402 132.935  76.273  1.00  0.00           O  
ATOM    925  N   GLY    67      93.696 130.683  76.120  1.00  0.00           N  
ATOM    926  H   GLY    67      93.865 129.859  76.681  1.00  0.00           H  
ATOM    927  CA  GLY    67      92.924 130.515  74.886  1.00  0.00           C  
ATOM    928  HA2 GLY    67      92.179 131.309  74.929  1.00  0.00           H  
ATOM    929  HA3 GLY    67      93.540 130.587  73.990  1.00  0.00           H  
ATOM    930  C   GLY    67      92.129 129.192  74.862  1.00  0.00           C  
ATOM    931  O   GLY    67      92.071 128.578  75.853  1.00  0.00           O  
ATOM    932  N   THR    68      91.543 128.779  73.713  1.00  0.00           N  
ATOM    933  H   THR    68      91.673 129.376  72.909  1.00  0.00           H  
ATOM    934  CA  THR    68      90.606 127.619  73.651  1.00  0.00           C  
ATOM    935  HA  THR    68      90.900 126.919  74.432  1.00  0.00           H  
ATOM    936  CB  THR    68      89.191 128.015  74.071  1.00  0.00           C  
ATOM    937  HB  THR    68      89.149 128.580  75.002  1.00  0.00           H  
ATOM    938  CG2 THR    68      88.480 128.746  72.954  1.00  0.00           C  
ATOM    939 HG21 THR    68      88.689 128.177  72.048  1.00  0.00           H  
ATOM    940 HG22 THR    68      87.406 128.858  73.105  1.00  0.00           H  
ATOM    941 HG23 THR    68      88.991 129.708  72.937  1.00  0.00           H  
ATOM    942  OG1 THR    68      88.377 126.848  74.187  1.00  0.00           O  
ATOM    943  HG1 THR    68      88.226 126.491  73.309  1.00  0.00           H  
ATOM    944  C   THR    68      90.617 126.806  72.322  1.00  0.00           C  
ATOM    945  O   THR    68      90.942 127.319  71.277  1.00  0.00           O  
ATOM    946  N   GLN    69      90.063 125.560  72.428  1.00  0.00           N  
ATOM    947  H   GLN    69      89.831 125.234  73.355  1.00  0.00           H  
ATOM    948  CA  GLN    69      89.935 124.492  71.395  1.00  0.00           C  
ATOM    949  HA  GLN    69      90.896 124.381  70.894  1.00  0.00           H  
ATOM    950  CB  GLN    69      89.616 123.155  72.053  1.00  0.00           C  
ATOM    951  HB2 GLN    69      90.425 122.823  72.704  1.00  0.00           H  
ATOM    952  HB3 GLN    69      88.816 123.424  72.742  1.00  0.00           H  
ATOM    953  CG  GLN    69      89.113 122.012  71.093  1.00  0.00           C  
ATOM    954  HG2 GLN    69      89.030 121.064  71.625  1.00  0.00           H  
ATOM    955  HG3 GLN    69      88.116 122.331  70.788  1.00  0.00           H  
ATOM    956  CD  GLN    69      89.949 121.850  69.795  1.00  0.00           C  
ATOM    957  OE1 GLN    69      90.936 122.550  69.653  1.00  0.00           O  
ATOM    958  NE2 GLN    69      89.596 120.972  68.923  1.00  0.00           N  
ATOM    959 HE21 GLN    69      88.856 120.310  69.104  1.00  0.00           H  
ATOM    960 HE22 GLN    69      90.175 120.876  68.101  1.00  0.00           H  
ATOM    961  C   GLN    69      88.863 124.988  70.406  1.00  0.00           C  
ATOM    962  O   GLN    69      87.722 125.376  70.746  1.00  0.00           O  
ATOM    963  N   SER    70      89.224 125.006  69.146  1.00  0.00           N  
ATOM    964  H   SER    70      90.135 124.702  68.833  1.00  0.00           H  
ATOM    965  CA  SER    70      88.690 126.025  68.251  1.00  0.00           C  
ATOM    966  HA  SER    70      88.393 126.819  68.936  1.00  0.00           H  
ATOM    967  CB  SER    70      89.821 126.512  67.283  1.00  0.00           C  
ATOM    968  HB2 SER    70      89.613 127.519  66.922  1.00  0.00           H  
ATOM    969  HB3 SER    70      90.704 126.552  67.920  1.00  0.00           H  
ATOM    970  OG  SER    70      90.124 125.582  66.256  1.00  0.00           O  
ATOM    971  HG  SER    70      90.756 125.994  65.663  1.00  0.00           H  
ATOM    972  C   SER    70      87.479 125.633  67.451  1.00  0.00           C  
ATOM    973  O   SER    70      87.075 126.319  66.493  1.00  0.00           O  
ATOM    974  N   THR    71      86.801 124.508  67.872  1.00  0.00           N  
ATOM    975  H   THR    71      87.113 124.141  68.759  1.00  0.00           H  
ATOM    976  CA  THR    71      85.748 123.810  67.152  1.00  0.00           C  
ATOM    977  HA  THR    71      85.332 124.556  66.475  1.00  0.00           H  
ATOM    978  CB  THR    71      86.448 122.840  66.141  1.00  0.00           C  
ATOM    979  HB  THR    71      87.096 123.476  65.538  1.00  0.00           H  
ATOM    980  CG2 THR    71      87.313 121.718  66.742  1.00  0.00           C  
ATOM    981 HG21 THR    71      88.219 122.141  67.176  1.00  0.00           H  
ATOM    982 HG22 THR    71      86.717 121.189  67.485  1.00  0.00           H  
ATOM    983 HG23 THR    71      87.611 121.166  65.850  1.00  0.00           H  
ATOM    984  OG1 THR    71      85.494 122.180  65.319  1.00  0.00           O  
ATOM    985  HG1 THR    71      85.123 122.968  64.916  1.00  0.00           H  
ATOM    986  C   THR    71      84.749 123.060  68.008  1.00  0.00           C  
ATOM    987  O   THR    71      85.063 122.551  69.087  1.00  0.00           O  
ATOM    988  N   PRO    72      83.466 122.896  67.548  1.00  0.00           N  
ATOM    989  CD  PRO    72      82.768 123.650  66.494  1.00  0.00           C  
ATOM    990  HD2 PRO    72      82.785 123.187  65.507  1.00  0.00           H  
ATOM    991  HD3 PRO    72      83.014 124.701  66.345  1.00  0.00           H  
ATOM    992  CG  PRO    72      81.290 123.566  66.907  1.00  0.00           C  
ATOM    993  HG2 PRO    72      80.652 123.613  66.024  1.00  0.00           H  
ATOM    994  HG3 PRO    72      81.130 124.421  67.565  1.00  0.00           H  
ATOM    995  CB  PRO    72      81.138 122.282  67.752  1.00  0.00           C  
ATOM    996  HB2 PRO    72      80.866 121.367  67.225  1.00  0.00           H  
ATOM    997  HB3 PRO    72      80.260 122.396  68.389  1.00  0.00           H  
ATOM    998  CA  PRO    72      82.509 122.160  68.439  1.00  0.00           C  
ATOM    999  HA  PRO    72      82.422 122.825  69.298  1.00  0.00           H  
ATOM   1000  C   PRO    72      82.816 120.708  68.685  1.00  0.00           C  
ATOM   1001  O   PRO    72      83.246 119.995  67.748  1.00  0.00           O  
ATOM   1002  N   GLN    73      82.377 120.138  69.803  1.00  0.00           N  
ATOM   1003  H   GLN    73      81.979 120.766  70.487  1.00  0.00           H  
ATOM   1004  CA  GLN    73      82.067 118.778  70.060  1.00  0.00           C  
ATOM   1005  HA  GLN    73      82.980 118.251  69.782  1.00  0.00           H  
ATOM   1006  CB  GLN    73      81.919 118.488  71.570  1.00  0.00           C  
ATOM   1007  HB2 GLN    73      82.005 117.427  71.807  1.00  0.00           H  
ATOM   1008  HB3 GLN    73      82.820 118.926  72.000  1.00  0.00           H  
ATOM   1009  CG  GLN    73      80.702 119.178  72.250  1.00  0.00           C  
ATOM   1010  HG2 GLN    73      80.830 119.176  73.333  1.00  0.00           H  
ATOM   1011  HG3 GLN    73      80.528 120.173  71.840  1.00  0.00           H  
ATOM   1012  CD  GLN    73      79.389 118.375  72.047  1.00  0.00           C  
ATOM   1013  OE1 GLN    73      79.320 117.196  71.984  1.00  0.00           O  
ATOM   1014  NE2 GLN    73      78.217 118.983  72.119  1.00  0.00           N  
ATOM   1015 HE21 GLN    73      78.259 119.990  72.179  1.00  0.00           H  
ATOM   1016 HE22 GLN    73      77.375 118.459  71.927  1.00  0.00           H  
ATOM   1017  C   GLN    73      80.905 118.269  69.098  1.00  0.00           C  
ATOM   1018  O   GLN    73      79.958 119.030  68.750  1.00  0.00           O  
ATOM   1019  N   GLY    74      80.846 116.957  68.752  1.00  0.00           N  
ATOM   1020  H   GLY    74      81.587 116.370  69.107  1.00  0.00           H  
ATOM   1021  CA  GLY    74      79.986 116.264  67.697  1.00  0.00           C  
ATOM   1022  HA2 GLY    74      79.957 116.882  66.799  1.00  0.00           H  
ATOM   1023  HA3 GLY    74      80.525 115.373  67.376  1.00  0.00           H  
ATOM   1024  C   GLY    74      78.551 115.921  67.984  1.00  0.00           C  
ATOM   1025  O   GLY    74      77.887 115.259  67.204  1.00  0.00           O  
ATOM   1026  N   TYR    75      78.103 116.238  69.247  1.00  0.00           N  
ATOM   1027  H   TYR    75      78.736 116.795  69.804  1.00  0.00           H  
ATOM   1028  CA  TYR    75      76.814 115.727  69.806  1.00  0.00           C  
ATOM   1029  HA  TYR    75      76.234 115.150  69.086  1.00  0.00           H  
ATOM   1030  CB  TYR    75      77.149 114.687  70.924  1.00  0.00           C  
ATOM   1031  HB2 TYR    75      77.632 115.237  71.731  1.00  0.00           H  
ATOM   1032  HB3 TYR    75      76.247 114.231  71.333  1.00  0.00           H  
ATOM   1033  CG  TYR    75      78.116 113.616  70.483  1.00  0.00           C  
ATOM   1034  CD1 TYR    75      79.542 113.719  70.706  1.00  0.00           C  
ATOM   1035  HD1 TYR    75      79.903 114.512  71.344  1.00  0.00           H  
ATOM   1036  CE1 TYR    75      80.439 112.719  70.184  1.00  0.00           C  
ATOM   1037  HE1 TYR    75      81.503 112.791  70.350  1.00  0.00           H  
ATOM   1038  CZ  TYR    75      79.953 111.557  69.570  1.00  0.00           C  
ATOM   1039  OH  TYR    75      80.770 110.577  69.121  1.00  0.00           O  
ATOM   1040  HH  TYR    75      80.398 109.990  68.458  1.00  0.00           H  
ATOM   1041  CE2 TYR    75      78.526 111.452  69.300  1.00  0.00           C  
ATOM   1042  HE2 TYR    75      78.273 110.511  68.834  1.00  0.00           H  
ATOM   1043  CD2 TYR    75      77.664 112.488  69.741  1.00  0.00           C  
ATOM   1044  HD2 TYR    75      76.616 112.401  69.495  1.00  0.00           H  
ATOM   1045  C   TYR    75      75.844 116.839  70.285  1.00  0.00           C  
ATOM   1046  O   TYR    75      76.188 118.000  70.214  1.00  0.00           O  
ATOM   1047  N   GLY    76      74.666 116.399  70.736  1.00  0.00           N  
ATOM   1048  H   GLY    76      74.547 115.403  70.621  1.00  0.00           H  
ATOM   1049  CA  GLY    76      73.537 117.249  71.229  1.00  0.00           C  
ATOM   1050  HA2 GLY    76      73.223 117.968  70.473  1.00  0.00           H  
ATOM   1051  HA3 GLY    76      72.723 116.614  71.580  1.00  0.00           H  
ATOM   1052  C   GLY    76      73.954 118.086  72.488  1.00  0.00           C  
ATOM   1053  O   GLY    76      74.990 117.847  73.045  1.00  0.00           O  
ATOM   1054  N   SER    77      73.062 118.954  73.085  1.00  0.00           N  
ATOM   1055  H   SER    77      72.145 119.026  72.668  1.00  0.00           H  
ATOM   1056  CA  SER    77      73.301 119.743  74.319  1.00  0.00           C  
ATOM   1057  HA  SER    77      74.199 120.355  74.231  1.00  0.00           H  
ATOM   1058  CB  SER    77      72.177 120.790  74.459  1.00  0.00           C  
ATOM   1059  HB2 SER    77      71.272 120.248  74.732  1.00  0.00           H  
ATOM   1060  HB3 SER    77      72.370 121.509  75.256  1.00  0.00           H  
ATOM   1061  OG  SER    77      71.903 121.451  73.222  1.00  0.00           O  
ATOM   1062  HG  SER    77      71.141 121.062  72.786  1.00  0.00           H  
ATOM   1063  C   SER    77      73.442 118.895  75.490  1.00  0.00           C  
ATOM   1064  O   SER    77      72.393 118.503  75.997  1.00  0.00           O  
ATOM   1065  N   THR    78      74.612 118.639  76.132  1.00  0.00           N  
ATOM   1066  H   THR    78      74.518 117.976  76.888  1.00  0.00           H  
ATOM   1067  CA  THR    78      75.988 119.019  75.773  1.00  0.00           C  
ATOM   1068  HA  THR    78      76.060 119.379  74.747  1.00  0.00           H  
ATOM   1069  CB  THR    78      76.436 120.309  76.486  1.00  0.00           C  
ATOM   1070  HB  THR    78      76.361 120.169  77.565  1.00  0.00           H  
ATOM   1071  CG2 THR    78      77.822 120.787  76.071  1.00  0.00           C  
ATOM   1072 HG21 THR    78      77.821 120.936  74.991  1.00  0.00           H  
ATOM   1073 HG22 THR    78      77.974 121.692  76.659  1.00  0.00           H  
ATOM   1074 HG23 THR    78      78.588 120.101  76.434  1.00  0.00           H  
ATOM   1075  OG1 THR    78      75.569 121.374  76.140  1.00  0.00           O  
ATOM   1076  HG1 THR    78      74.899 121.297  76.823  1.00  0.00           H  
ATOM   1077  C   THR    78      77.013 117.887  76.000  1.00  0.00           C  
ATOM   1078  O   THR    78      77.076 117.305  77.059  1.00  0.00           O  
ATOM   1079  N   GLY    79      77.766 117.552  74.989  1.00  0.00           N  
ATOM   1080  H   GLY    79      77.525 118.002  74.118  1.00  0.00           H  
ATOM   1081  CA  GLY    79      78.801 116.560  75.019  1.00  0.00           C  
ATOM   1082  HA2 GLY    79      78.642 115.857  75.838  1.00  0.00           H  
ATOM   1083  HA3 GLY    79      78.801 115.997  74.086  1.00  0.00           H  
ATOM   1084  C   GLY    79      80.221 117.179  75.240  1.00  0.00           C  
ATOM   1085  O   GLY    79      80.317 118.230  75.868  1.00  0.00           O  
ATOM   1086  N   GLY    80      81.241 116.467  74.675  1.00  0.00           N  
ATOM   1087  H   GLY    80      82.165 116.857  74.795  1.00  0.00           H  
ATOM   1088  CA  GLY    80      81.149 115.181  74.002  1.00  0.00           C  
ATOM   1089  HA2 GLY    80      80.499 115.416  73.159  1.00  0.00           H  
ATOM   1090  HA3 GLY    80      82.098 114.962  73.513  1.00  0.00           H  
ATOM   1091  C   GLY    80      80.712 113.993  74.858  1.00  0.00           C  
ATOM   1092  O   GLY    80      80.708 114.133  76.109  1.00  0.00           O  
ATOM   1093  N   TYR    81      80.410 112.877  74.222  1.00  0.00           N  
ATOM   1094  H   TYR    81      80.595 112.772  73.235  1.00  0.00           H  
ATOM   1095  CA  TYR    81      80.079 111.623  74.927  1.00  0.00           C  
ATOM   1096  HA  TYR    81      80.166 111.753  76.005  1.00  0.00           H  
ATOM   1097  CB  TYR    81      78.540 111.384  74.762  1.00  0.00           C  
ATOM   1098  HB2 TYR    81      78.406 111.154  73.705  1.00  0.00           H  
ATOM   1099  HB3 TYR    81      78.208 110.684  75.528  1.00  0.00           H  
ATOM   1100  CG  TYR    81      77.598 112.515  75.092  1.00  0.00           C  
ATOM   1101  CD1 TYR    81      77.404 112.933  76.434  1.00  0.00           C  
ATOM   1102  HD1 TYR    81      77.946 112.446  77.231  1.00  0.00           H  
ATOM   1103  CE1 TYR    81      76.489 113.908  76.747  1.00  0.00           C  
ATOM   1104  HE1 TYR    81      76.332 114.246  77.761  1.00  0.00           H  
ATOM   1105  CZ  TYR    81      75.747 114.537  75.756  1.00  0.00           C  
ATOM   1106  OH  TYR    81      74.744 115.298  76.189  1.00  0.00           O  
ATOM   1107  HH  TYR    81      74.203 115.605  75.458  1.00  0.00           H  
ATOM   1108  CE2 TYR    81      75.842 114.058  74.419  1.00  0.00           C  
ATOM   1109  HE2 TYR    81      75.222 114.538  73.677  1.00  0.00           H  
ATOM   1110  CD2 TYR    81      76.792 113.032  74.078  1.00  0.00           C  
ATOM   1111  HD2 TYR    81      76.885 112.656  73.070  1.00  0.00           H  
ATOM   1112  C   TYR    81      80.923 110.414  74.477  1.00  0.00           C  
ATOM   1113  O   TYR    81      80.923 110.098  73.271  1.00  0.00           O  
ATOM   1114  N   GLY    82      81.719 109.806  75.388  1.00  0.00           N  
ATOM   1115  H   GLY    82      82.234 109.000  75.065  1.00  0.00           H  
ATOM   1116  CA  GLY    82      81.671 109.979  76.848  1.00  0.00           C  
ATOM   1117  HA2 GLY    82      82.434 109.417  77.387  1.00  0.00           H  
ATOM   1118  HA3 GLY    82      81.862 111.025  77.088  1.00  0.00           H  
ATOM   1119  C   GLY    82      80.386 109.505  77.556  1.00  0.00           C  
ATOM   1120  O   GLY    82      79.579 108.772  76.934  1.00  0.00           O  
ATOM   1121  N   SER    83      80.293 109.721  78.924  1.00  0.00           N  
ATOM   1122  H   SER    83      81.019 110.302  79.318  1.00  0.00           H  
ATOM   1123  CA  SER    83      79.100 109.412  79.720  1.00  0.00           C  
ATOM   1124  HA  SER    83      79.305 109.292  80.783  1.00  0.00           H  
ATOM   1125  CB  SER    83      78.118 110.536  79.532  1.00  0.00           C  
ATOM   1126  HB2 SER    83      77.867 110.608  78.474  1.00  0.00           H  
ATOM   1127  HB3 SER    83      77.142 110.431  80.006  1.00  0.00           H  
ATOM   1128  OG  SER    83      78.702 111.813  80.070  1.00  0.00           O  
ATOM   1129  HG  SER    83      79.404 112.116  79.489  1.00  0.00           H  
ATOM   1130  C   SER    83      78.544 108.069  79.421  1.00  0.00           C  
ATOM   1131  O   SER    83      77.355 107.873  79.239  1.00  0.00           O  
ATOM   1132  N   SER    84      79.295 106.936  79.437  1.00  0.00           N  
ATOM   1133  H   SER    84      78.717 106.108  79.470  1.00  0.00           H  
ATOM   1134  CA  SER    84      80.723 106.736  79.330  1.00  0.00           C  
ATOM   1135  HA  SER    84      81.339 107.575  79.656  1.00  0.00           H  
ATOM   1136  CB  SER    84      81.188 105.598  80.209  1.00  0.00           C  
ATOM   1137  HB2 SER    84      82.266 105.480  80.096  1.00  0.00           H  
ATOM   1138  HB3 SER    84      81.270 105.950  81.238  1.00  0.00           H  
ATOM   1139  OG  SER    84      80.455 104.410  80.091  1.00  0.00           O  
ATOM   1140  HG  SER    84      80.950 103.653  80.412  1.00  0.00           H  
ATOM   1141  C   SER    84      81.097 106.355  77.864  1.00  0.00           C  
ATOM   1142  O   SER    84      82.228 106.579  77.499  1.00  0.00           O  
ATOM   1143  N   GLN    85      80.190 105.568  77.273  1.00  0.00           N  
ATOM   1144  H   GLN    85      79.392 105.360  77.857  1.00  0.00           H  
ATOM   1145  CA  GLN    85      80.320 105.135  75.852  1.00  0.00           C  
ATOM   1146  HA  GLN    85      81.356 105.279  75.547  1.00  0.00           H  
ATOM   1147  CB  GLN    85      79.877 103.640  75.709  1.00  0.00           C  
ATOM   1148  HB2 GLN    85      78.820 103.566  75.968  1.00  0.00           H  
ATOM   1149  HB3 GLN    85      80.223 103.356  74.715  1.00  0.00           H  
ATOM   1150  CG  GLN    85      80.687 102.742  76.661  1.00  0.00           C  
ATOM   1151  HG2 GLN    85      81.774 102.813  76.627  1.00  0.00           H  
ATOM   1152  HG3 GLN    85      80.486 103.047  77.688  1.00  0.00           H  
ATOM   1153  CD  GLN    85      80.391 101.242  76.607  1.00  0.00           C  
ATOM   1154  OE1 GLN    85      79.395 100.905  76.070  1.00  0.00           O  
ATOM   1155  NE2 GLN    85      81.228 100.379  77.080  1.00  0.00           N  
ATOM   1156 HE21 GLN    85      80.975  99.407  77.182  1.00  0.00           H  
ATOM   1157 HE22 GLN    85      82.043 100.781  77.521  1.00  0.00           H  
ATOM   1158  C   GLN    85      79.402 105.979  74.945  1.00  0.00           C  
ATOM   1159  O   GLN    85      79.767 106.594  73.988  1.00  0.00           O  
ATOM   1160  N   SER    86      78.121 106.008  75.288  1.00  0.00           N  
ATOM   1161  H   SER    86      78.021 105.569  76.192  1.00  0.00           H  
ATOM   1162  CA  SER    86      76.938 106.493  74.603  1.00  0.00           C  
ATOM   1163  HA  SER    86      76.103 106.170  75.225  1.00  0.00           H  
ATOM   1164  CB  SER    86      76.895 107.996  74.697  1.00  0.00           C  
ATOM   1165  HB2 SER    86      77.744 108.364  74.122  1.00  0.00           H  
ATOM   1166  HB3 SER    86      75.939 108.304  74.273  1.00  0.00           H  
ATOM   1167  OG  SER    86      76.944 108.324  76.143  1.00  0.00           O  
ATOM   1168  HG  SER    86      77.770 107.976  76.487  1.00  0.00           H  
ATOM   1169  C   SER    86      76.816 105.955  73.144  1.00  0.00           C  
ATOM   1170  O   SER    86      76.572 106.747  72.241  1.00  0.00           O  
ATOM   1171  N   SER    87      77.047 104.613  72.908  1.00  0.00           N  
ATOM   1172  H   SER    87      77.074 103.979  73.694  1.00  0.00           H  
ATOM   1173  CA  SER    87      77.419 104.106  71.562  1.00  0.00           C  
ATOM   1174  HA  SER    87      78.295 104.612  71.155  1.00  0.00           H  
ATOM   1175  CB  SER    87      77.598 102.596  71.854  1.00  0.00           C  
ATOM   1176  HB2 SER    87      77.963 102.240  70.891  1.00  0.00           H  
ATOM   1177  HB3 SER    87      78.385 102.322  72.557  1.00  0.00           H  
ATOM   1178  OG  SER    87      76.334 102.050  72.192  1.00  0.00           O  
ATOM   1179  HG  SER    87      76.438 101.136  72.467  1.00  0.00           H  
ATOM   1180  C   SER    87      76.308 104.321  70.508  1.00  0.00           C  
ATOM   1181  O   SER    87      76.600 104.671  69.338  1.00  0.00           O  
ATOM   1182  N   GLN    88      75.026 104.136  70.929  1.00  0.00           N  
ATOM   1183  H   GLN    88      74.869 103.908  71.900  1.00  0.00           H  
ATOM   1184  CA  GLN    88      73.831 103.833  70.181  1.00  0.00           C  
ATOM   1185  HA  GLN    88      73.217 103.223  70.843  1.00  0.00           H  
ATOM   1186  CB  GLN    88      73.203 105.147  69.714  1.00  0.00           C  
ATOM   1187  HB2 GLN    88      73.675 105.564  68.824  1.00  0.00           H  
ATOM   1188  HB3 GLN    88      72.255 104.856  69.261  1.00  0.00           H  
ATOM   1189  CG  GLN    88      72.779 106.138  70.866  1.00  0.00           C  
ATOM   1190  HG2 GLN    88      72.137 105.580  71.547  1.00  0.00           H  
ATOM   1191  HG3 GLN    88      73.708 106.437  71.351  1.00  0.00           H  
ATOM   1192  CD  GLN    88      72.096 107.376  70.301  1.00  0.00           C  
ATOM   1193  OE1 GLN    88      70.930 107.656  70.656  1.00  0.00           O  
ATOM   1194  NE2 GLN    88      72.896 108.202  69.678  1.00  0.00           N  
ATOM   1195 HE21 GLN    88      73.806 107.940  69.328  1.00  0.00           H  
ATOM   1196 HE22 GLN    88      72.593 109.158  69.558  1.00  0.00           H  
ATOM   1197  C   GLN    88      74.104 102.787  69.103  1.00  0.00           C  
ATOM   1198  O   GLN    88      73.984 102.933  67.879  1.00  0.00           O  
ATOM   1199  N   SER    89      74.664 101.634  69.565  1.00  0.00           N  
ATOM   1200  H   SER    89      74.896 101.664  70.547  1.00  0.00           H  
ATOM   1201  CA  SER    89      75.245 100.570  68.797  1.00  0.00           C  
ATOM   1202  HA  SER    89      75.935 100.934  68.035  1.00  0.00           H  
ATOM   1203  CB  SER    89      76.041  99.659  69.710  1.00  0.00           C  
ATOM   1204  HB2 SER    89      76.536  98.883  69.127  1.00  0.00           H  
ATOM   1205  HB3 SER    89      76.702 100.245  70.348  1.00  0.00           H  
ATOM   1206  OG  SER    89      75.161  99.072  70.640  1.00  0.00           O  
ATOM   1207  HG  SER    89      74.881  99.716  71.294  1.00  0.00           H  
ATOM   1208  C   SER    89      74.312  99.801  67.888  1.00  0.00           C  
ATOM   1209  O   SER    89      73.086 100.070  67.833  1.00  0.00           O  
ATOM   1210  N   SER    90      74.810  98.759  67.189  1.00  0.00           N  
ATOM   1211  H   SER    90      75.774  98.478  67.299  1.00  0.00           H  
ATOM   1212  CA  SER    90      74.001  98.120  66.086  1.00  0.00           C  
ATOM   1213  HA  SER    90      73.227  98.812  65.753  1.00  0.00           H  
ATOM   1214  CB  SER    90      74.993  97.844  64.960  1.00  0.00           C  
ATOM   1215  HB2 SER    90      74.495  97.664  64.008  1.00  0.00           H  
ATOM   1216  HB3 SER    90      75.583  98.726  64.713  1.00  0.00           H  
ATOM   1217  OG  SER    90      75.853  96.748  65.300  1.00  0.00           O  
ATOM   1218  HG  SER    90      76.486  96.697  64.580  1.00  0.00           H  
ATOM   1219  C   SER    90      73.222  96.985  66.687  1.00  0.00           C  
ATOM   1220  O   SER    90      72.189  96.610  66.075  1.00  0.00           O  
ATOM   1221  N   TYR    91      73.650  96.338  67.802  1.00  0.00           N  
ATOM   1222  H   TYR    91      74.324  96.845  68.357  1.00  0.00           H  
ATOM   1223  CA  TYR    91      72.986  95.073  68.310  1.00  0.00           C  
ATOM   1224  HA  TYR    91      73.104  94.318  67.532  1.00  0.00           H  
ATOM   1225  CB  TYR    91      73.690  94.524  69.566  1.00  0.00           C  
ATOM   1226  HB2 TYR    91      73.394  95.223  70.347  1.00  0.00           H  
ATOM   1227  HB3 TYR    91      73.217  93.606  69.914  1.00  0.00           H  
ATOM   1228  CG  TYR    91      75.195  94.357  69.462  1.00  0.00           C  
ATOM   1229  CD1 TYR    91      76.180  95.180  70.075  1.00  0.00           C  
ATOM   1230  HD1 TYR    91      75.869  95.986  70.723  1.00  0.00           H  
ATOM   1231  CE1 TYR    91      77.458  94.847  70.013  1.00  0.00           C  
ATOM   1232  HE1 TYR    91      78.201  95.402  70.566  1.00  0.00           H  
ATOM   1233  CZ  TYR    91      77.941  93.763  69.281  1.00  0.00           C  
ATOM   1234  OH  TYR    91      79.242  93.382  69.342  1.00  0.00           O  
ATOM   1235  HH  TYR    91      79.664  93.643  70.164  1.00  0.00           H  
ATOM   1236  CE2 TYR    91      76.963  92.927  68.635  1.00  0.00           C  
ATOM   1237  HE2 TYR    91      77.296  92.109  68.013  1.00  0.00           H  
ATOM   1238  CD2 TYR    91      75.583  93.236  68.702  1.00  0.00           C  
ATOM   1239  HD2 TYR    91      74.794  92.667  68.232  1.00  0.00           H  
ATOM   1240  C   TYR    91      71.436  95.169  68.519  1.00  0.00           C  
ATOM   1241  O   TYR    91      70.898  96.256  68.649  1.00  0.00           O  
ATOM   1242  N   GLY    92      70.687  94.106  68.523  1.00  0.00           N  
ATOM   1243  H   GLY    92      69.687  94.244  68.508  1.00  0.00           H  
ATOM   1244  CA  GLY    92      71.108  92.717  68.139  1.00  0.00           C  
ATOM   1245  HA2 GLY    92      70.986  92.686  67.057  1.00  0.00           H  
ATOM   1246  HA3 GLY    92      72.106  92.409  68.454  1.00  0.00           H  
ATOM   1247  C   GLY    92      70.128  91.613  68.575  1.00  0.00           C  
ATOM   1248  O   GLY    92      69.039  91.915  69.123  1.00  0.00           O  
ATOM   1249  N   GLN    93      70.488  90.426  68.249  1.00  0.00           N  
ATOM   1250  H   GLN    93      71.335  90.264  67.722  1.00  0.00           H  
ATOM   1251  CA  GLN    93      69.559  89.298  68.311  1.00  0.00           C  
ATOM   1252  HA  GLN    93      68.833  89.393  69.118  1.00  0.00           H  
ATOM   1253  CB  GLN    93      68.834  89.310  66.982  1.00  0.00           C  
ATOM   1254  HB2 GLN    93      68.219  90.205  66.892  1.00  0.00           H  
ATOM   1255  HB3 GLN    93      69.610  89.270  66.218  1.00  0.00           H  
ATOM   1256  CG  GLN    93      67.907  88.113  66.805  1.00  0.00           C  
ATOM   1257  HG2 GLN    93      68.556  87.238  66.752  1.00  0.00           H  
ATOM   1258  HG3 GLN    93      67.179  88.058  67.614  1.00  0.00           H  
ATOM   1259  CD  GLN    93      67.222  88.080  65.405  1.00  0.00           C  
ATOM   1260  OE1 GLN    93      67.493  88.895  64.529  1.00  0.00           O  
ATOM   1261  NE2 GLN    93      66.247  87.233  65.175  1.00  0.00           N  
ATOM   1262 HE21 GLN    93      65.707  87.246  64.321  1.00  0.00           H  
ATOM   1263 HE22 GLN    93      65.748  86.847  65.963  1.00  0.00           H  
ATOM   1264  C   GLN    93      70.267  87.973  68.624  1.00  0.00           C  
ATOM   1265  O   GLN    93      71.176  87.575  67.907  1.00  0.00           O  
ATOM   1266  N   GLN    94      69.935  87.285  69.708  1.00  0.00           N  
ATOM   1267  H   GLN    94      69.156  87.549  70.294  1.00  0.00           H  
ATOM   1268  CA  GLN    94      70.702  86.103  70.174  1.00  0.00           C  
ATOM   1269  HA  GLN    94      71.778  86.265  70.108  1.00  0.00           H  
ATOM   1270  CB  GLN    94      70.289  85.729  71.621  1.00  0.00           C  
ATOM   1271  HB2 GLN    94      70.629  86.612  72.162  1.00  0.00           H  
ATOM   1272  HB3 GLN    94      69.207  85.630  71.710  1.00  0.00           H  
ATOM   1273  CG  GLN    94      71.042  84.517  72.203  1.00  0.00           C  
ATOM   1274  HG2 GLN    94      70.316  83.705  72.167  1.00  0.00           H  
ATOM   1275  HG3 GLN    94      71.918  84.304  71.591  1.00  0.00           H  
ATOM   1276  CD  GLN    94      71.443  84.730  73.627  1.00  0.00           C  
ATOM   1277  OE1 GLN    94      72.594  84.911  73.951  1.00  0.00           O  
ATOM   1278  NE2 GLN    94      70.548  84.953  74.546  1.00  0.00           N  
ATOM   1279 HE21 GLN    94      69.587  84.809  74.271  1.00  0.00           H  
ATOM   1280 HE22 GLN    94      70.811  85.232  75.480  1.00  0.00           H  
ATOM   1281  C   GLN    94      70.445  84.996  69.142  1.00  0.00           C  
ATOM   1282  O   GLN    94      71.311  84.155  68.968  1.00  0.00           O  
ATOM   1283  N   SER    95      69.242  84.873  68.572  1.00  0.00           N  
ATOM   1284  H   SER    95      68.568  85.597  68.776  1.00  0.00           H  
ATOM   1285  CA  SER    95      68.909  83.839  67.551  1.00  0.00           C  
ATOM   1286  HA  SER    95      69.104  82.841  67.945  1.00  0.00           H  
ATOM   1287  CB  SER    95      67.413  84.089  67.290  1.00  0.00           C  
ATOM   1288  HB2 SER    95      66.707  83.661  68.003  1.00  0.00           H  
ATOM   1289  HB3 SER    95      67.281  85.168  67.207  1.00  0.00           H  
ATOM   1290  OG  SER    95      67.107  83.466  66.122  1.00  0.00           O  
ATOM   1291  HG  SER    95      67.312  82.532  66.211  1.00  0.00           H  
ATOM   1292  C   SER    95      69.918  83.938  66.369  1.00  0.00           C  
ATOM   1293  O   SER    95      70.214  85.012  65.848  1.00  0.00           O  
ATOM   1294  N   SER    96      70.419  82.772  65.874  1.00  0.00           N  
ATOM   1295  H   SER    96      70.053  81.982  66.387  1.00  0.00           H  
ATOM   1296  CA  SER    96      71.311  82.571  64.695  1.00  0.00           C  
ATOM   1297  HA  SER    96      71.133  83.391  63.998  1.00  0.00           H  
ATOM   1298  CB  SER    96      72.817  82.715  65.003  1.00  0.00           C  
ATOM   1299  HB2 SER    96      73.036  83.708  65.396  1.00  0.00           H  
ATOM   1300  HB3 SER    96      73.203  82.038  65.765  1.00  0.00           H  
ATOM   1301  OG  SER    96      73.581  82.495  63.814  1.00  0.00           O  
ATOM   1302  HG  SER    96      73.648  81.557  63.620  1.00  0.00           H  
ATOM   1303  C   SER    96      70.901  81.201  63.998  1.00  0.00           C  
ATOM   1304  O   SER    96      71.184  80.154  64.584  1.00  0.00           O  
ATOM   1305  N   TYR    97      70.331  81.148  62.832  1.00  0.00           N  
ATOM   1306  H   TYR    97      70.043  80.204  62.617  1.00  0.00           H  
ATOM   1307  CA  TYR    97      69.689  82.147  61.965  1.00  0.00           C  
ATOM   1308  HA  TYR    97      68.977  81.528  61.420  1.00  0.00           H  
ATOM   1309  CB  TYR    97      68.836  83.117  62.742  1.00  0.00           C  
ATOM   1310  HB2 TYR    97      68.569  82.824  63.758  1.00  0.00           H  
ATOM   1311  HB3 TYR    97      69.353  84.063  62.903  1.00  0.00           H  
ATOM   1312  CG  TYR    97      67.468  83.365  62.056  1.00  0.00           C  
ATOM   1313  CD1 TYR    97      67.112  84.610  61.623  1.00  0.00           C  
ATOM   1314  HD1 TYR    97      67.896  85.348  61.540  1.00  0.00           H  
ATOM   1315  CE1 TYR    97      65.766  84.891  61.266  1.00  0.00           C  
ATOM   1316  HE1 TYR    97      65.517  85.878  60.907  1.00  0.00           H  
ATOM   1317  CZ  TYR    97      64.749  83.886  61.362  1.00  0.00           C  
ATOM   1318  OH  TYR    97      63.479  84.284  61.085  1.00  0.00           O  
ATOM   1319  HH  TYR    97      63.325  85.229  61.160  1.00  0.00           H  
ATOM   1320  CE2 TYR    97      65.156  82.621  61.881  1.00  0.00           C  
ATOM   1321  HE2 TYR    97      64.398  81.865  62.022  1.00  0.00           H  
ATOM   1322  CD2 TYR    97      66.480  82.331  62.232  1.00  0.00           C  
ATOM   1323  HD2 TYR    97      66.668  81.407  62.758  1.00  0.00           H  
ATOM   1324  C   TYR    97      70.679  82.807  60.982  1.00  0.00           C  
ATOM   1325  O   TYR    97      71.797  83.093  61.443  1.00  0.00           O  
ATOM   1326  N   PRO    98      70.346  83.086  59.658  1.00  0.00           N  
ATOM   1327  CD  PRO    98      71.232  83.939  58.970  1.00  0.00           C  
ATOM   1328  HD2 PRO    98      72.105  83.382  58.627  1.00  0.00           H  
ATOM   1329  HD3 PRO    98      71.441  84.782  59.628  1.00  0.00           H  
ATOM   1330  CG  PRO    98      70.491  84.356  57.829  1.00  0.00           C  
ATOM   1331  HG2 PRO    98      71.187  84.435  56.995  1.00  0.00           H  
ATOM   1332  HG3 PRO    98      70.060  85.327  58.075  1.00  0.00           H  
ATOM   1333  CB  PRO    98      69.527  83.193  57.482  1.00  0.00           C  
ATOM   1334  HB2 PRO    98      69.960  82.269  57.099  1.00  0.00           H  
ATOM   1335  HB3 PRO    98      68.648  83.493  56.911  1.00  0.00           H  
ATOM   1336  CA  PRO    98      69.149  82.830  58.899  1.00  0.00           C  
ATOM   1337  HA  PRO    98      68.394  83.495  59.320  1.00  0.00           H  
ATOM   1338  C   PRO    98      68.545  81.450  59.008  1.00  0.00           C  
ATOM   1339  O   PRO    98      69.138  80.399  59.217  1.00  0.00           O  
ATOM   1340  N   GLY    99      67.242  81.481  59.032  1.00  0.00           N  
ATOM   1341  H   GLY    99      66.804  82.363  58.811  1.00  0.00           H  
ATOM   1342  CA  GLY    99      66.352  80.351  59.382  1.00  0.00           C  
ATOM   1343  HA2 GLY    99      66.798  79.785  60.200  1.00  0.00           H  
ATOM   1344  HA3 GLY    99      65.401  80.754  59.732  1.00  0.00           H  
ATOM   1345  C   GLY    99      66.089  79.401  58.233  1.00  0.00           C  
ATOM   1346  O   GLY    99      67.047  79.005  57.519  1.00  0.00           O  
ATOM   1347  N   TYR   100      64.832  79.018  58.080  1.00  0.00           N  
ATOM   1348  H   TYR   100      64.078  79.369  58.653  1.00  0.00           H  
ATOM   1349  CA  TYR   100      64.447  78.072  56.994  1.00  0.00           C  
ATOM   1350  HA  TYR   100      65.107  77.211  57.100  1.00  0.00           H  
ATOM   1351  CB  TYR   100      63.026  77.560  57.151  1.00  0.00           C  
ATOM   1352  HB2 TYR   100      62.819  77.517  58.220  1.00  0.00           H  
ATOM   1353  HB3 TYR   100      62.434  78.350  56.689  1.00  0.00           H  
ATOM   1354  CG  TYR   100      62.666  76.304  56.436  1.00  0.00           C  
ATOM   1355  CD1 TYR   100      62.977  75.077  57.033  1.00  0.00           C  
ATOM   1356  HD1 TYR   100      63.404  75.117  58.024  1.00  0.00           H  
ATOM   1357  CE1 TYR   100      62.599  73.878  56.443  1.00  0.00           C  
ATOM   1358  HE1 TYR   100      62.876  72.930  56.879  1.00  0.00           H  
ATOM   1359  CZ  TYR   100      61.945  73.962  55.157  1.00  0.00           C  
ATOM   1360  OH  TYR   100      61.504  72.813  54.578  1.00  0.00           O  
ATOM   1361  HH  TYR   100      61.780  72.040  55.075  1.00  0.00           H  
ATOM   1362  CE2 TYR   100      61.701  75.197  54.480  1.00  0.00           C  
ATOM   1363  HE2 TYR   100      61.250  75.181  53.499  1.00  0.00           H  
ATOM   1364  CD2 TYR   100      62.019  76.345  55.163  1.00  0.00           C  
ATOM   1365  HD2 TYR   100      61.777  77.301  54.722  1.00  0.00           H  
ATOM   1366  C   TYR   100      64.735  78.550  55.510  1.00  0.00           C  
ATOM   1367  O   TYR   100      65.043  77.708  54.645  1.00  0.00           O  
ATOM   1368  N   GLY   101      64.721  79.842  55.224  1.00  0.00           N  
ATOM   1369  H   GLY   101      64.394  80.408  55.994  1.00  0.00           H  
ATOM   1370  CA  GLY   101      64.843  80.386  53.904  1.00  0.00           C  
ATOM   1371  HA2 GLY   101      65.036  81.448  54.056  1.00  0.00           H  
ATOM   1372  HA3 GLY   101      65.685  79.931  53.381  1.00  0.00           H  
ATOM   1373  C   GLY   101      63.558  80.114  53.055  1.00  0.00           C  
ATOM   1374  O   GLY   101      62.515  79.667  53.587  1.00  0.00           O  
ATOM   1375  N   GLN   102      63.545  80.422  51.751  1.00  0.00           N  
ATOM   1376  H   GLN   102      64.371  80.842  51.348  1.00  0.00           H  
ATOM   1377  CA  GLN   102      62.422  80.125  50.812  1.00  0.00           C  
ATOM   1378  HA  GLN   102      61.594  79.656  51.342  1.00  0.00           H  
ATOM   1379  CB  GLN   102      61.999  81.403  50.046  1.00  0.00           C  
ATOM   1380  HB2 GLN   102      61.779  82.207  50.748  1.00  0.00           H  
ATOM   1381  HB3 GLN   102      62.741  81.829  49.372  1.00  0.00           H  
ATOM   1382  CG  GLN   102      60.708  81.350  49.218  1.00  0.00           C  
ATOM   1383  HG2 GLN   102      60.704  80.409  48.668  1.00  0.00           H  
ATOM   1384  HG3 GLN   102      59.872  81.122  49.880  1.00  0.00           H  
ATOM   1385  CD  GLN   102      60.363  82.681  48.481  1.00  0.00           C  
ATOM   1386  OE1 GLN   102      60.859  83.748  48.770  1.00  0.00           O  
ATOM   1387  NE2 GLN   102      59.428  82.676  47.561  1.00  0.00           N  
ATOM   1388 HE21 GLN   102      59.074  81.774  47.276  1.00  0.00           H  
ATOM   1389 HE22 GLN   102      59.331  83.489  46.970  1.00  0.00           H  
ATOM   1390  C   GLN   102      62.837  78.992  49.892  1.00  0.00           C  
ATOM   1391  O   GLN   102      62.888  79.159  48.668  1.00  0.00           O  
ATOM   1392  N   GLN   103      63.230  77.816  50.446  1.00  0.00           N  
ATOM   1393  H   GLN   103      63.293  77.826  51.454  1.00  0.00           H  
ATOM   1394  CA  GLN   103      63.758  76.698  49.696  1.00  0.00           C  
ATOM   1395  HA  GLN   103      63.614  76.721  48.616  1.00  0.00           H  
ATOM   1396  CB  GLN   103      65.293  76.636  49.783  1.00  0.00           C  
ATOM   1397  HB2 GLN   103      65.598  76.604  50.829  1.00  0.00           H  
ATOM   1398  HB3 GLN   103      65.600  75.698  49.320  1.00  0.00           H  
ATOM   1399  CG  GLN   103      66.059  77.717  49.007  1.00  0.00           C  
ATOM   1400  HG2 GLN   103      67.091  77.433  48.805  1.00  0.00           H  
ATOM   1401  HG3 GLN   103      65.533  77.831  48.060  1.00  0.00           H  
ATOM   1402  CD  GLN   103      66.056  79.030  49.734  1.00  0.00           C  
ATOM   1403  OE1 GLN   103      66.341  79.136  50.897  1.00  0.00           O  
ATOM   1404  NE2 GLN   103      65.711  80.175  49.091  1.00  0.00           N  
ATOM   1405 HE21 GLN   103      65.656  81.007  49.661  1.00  0.00           H  
ATOM   1406 HE22 GLN   103      65.693  80.203  48.082  1.00  0.00           H  
ATOM   1407  C   GLN   103      63.423  75.416  50.420  1.00  0.00           C  
ATOM   1408  O   GLN   103      63.428  75.433  51.655  1.00  0.00           O  
ATOM   1409  N   PRO   104      63.075  74.322  49.773  1.00  0.00           N  
ATOM   1410  CD  PRO   104      62.765  74.166  48.310  1.00  0.00           C  
ATOM   1411  HD2 PRO   104      63.711  73.914  47.831  1.00  0.00           H  
ATOM   1412  HD3 PRO   104      62.417  75.117  47.908  1.00  0.00           H  
ATOM   1413  CG  PRO   104      61.744  73.112  48.157  1.00  0.00           C  
ATOM   1414  HG2 PRO   104      61.938  72.701  47.166  1.00  0.00           H  
ATOM   1415  HG3 PRO   104      60.723  73.472  48.286  1.00  0.00           H  
ATOM   1416  CB  PRO   104      62.140  72.108  49.270  1.00  0.00           C  
ATOM   1417  HB2 PRO   104      62.955  71.525  48.841  1.00  0.00           H  
ATOM   1418  HB3 PRO   104      61.373  71.451  49.681  1.00  0.00           H  
ATOM   1419  CA  PRO   104      62.627  73.035  50.407  1.00  0.00           C  
ATOM   1420  HA  PRO   104      61.775  73.286  51.038  1.00  0.00           H  
ATOM   1421  C   PRO   104      63.661  72.337  51.197  1.00  0.00           C  
ATOM   1422  O   PRO   104      64.889  72.491  51.027  1.00  0.00           O  
ATOM   1423  N   ALA   105      63.291  71.455  52.126  1.00  0.00           N  
ATOM   1424  H   ALA   105      62.295  71.351  52.259  1.00  0.00           H  
ATOM   1425  CA  ALA   105      64.128  70.510  52.927  1.00  0.00           C  
ATOM   1426  HA  ALA   105      64.875  70.074  52.264  1.00  0.00           H  
ATOM   1427  CB  ALA   105      65.056  71.239  54.047  1.00  0.00           C  
ATOM   1428  HB1 ALA   105      65.660  70.464  54.520  1.00  0.00           H  
ATOM   1429  HB2 ALA   105      65.720  71.886  53.473  1.00  0.00           H  
ATOM   1430  HB3 ALA   105      64.416  71.643  54.831  1.00  0.00           H  
ATOM   1431  C   ALA   105      63.317  69.397  53.603  1.00  0.00           C  
ATOM   1432  O   ALA   105      62.221  69.652  54.126  1.00  0.00           O  
ATOM   1433  N   PRO   106      63.651  68.101  53.439  1.00  0.00           N  
ATOM   1434  CD  PRO   106      64.855  67.610  52.775  1.00  0.00           C  
ATOM   1435  HD2 PRO   106      65.759  67.985  53.253  1.00  0.00           H  
ATOM   1436  HD3 PRO   106      64.920  67.859  51.716  1.00  0.00           H  
ATOM   1437  CG  PRO   106      64.778  66.107  52.963  1.00  0.00           C  
ATOM   1438  HG2 PRO   106      65.463  65.890  53.783  1.00  0.00           H  
ATOM   1439  HG3 PRO   106      65.119  65.541  52.096  1.00  0.00           H  
ATOM   1440  CB  PRO   106      63.343  65.737  53.372  1.00  0.00           C  
ATOM   1441  HB2 PRO   106      63.309  64.833  53.980  1.00  0.00           H  
ATOM   1442  HB3 PRO   106      62.771  65.518  52.471  1.00  0.00           H  
ATOM   1443  CA  PRO   106      62.876  66.983  54.147  1.00  0.00           C  
ATOM   1444  HA  PRO   106      61.847  67.287  53.958  1.00  0.00           H  
ATOM   1445  C   PRO   106      63.194  66.904  55.652  1.00  0.00           C  
ATOM   1446  O   PRO   106      63.827  65.961  56.069  1.00  0.00           O  
ATOM   1447  N   SER   107      62.730  67.937  56.414  1.00  0.00           N  
ATOM   1448  H   SER   107      62.234  68.693  55.965  1.00  0.00           H  
ATOM   1449  CA  SER   107      63.141  68.119  57.825  1.00  0.00           C  
ATOM   1450  HA  SER   107      64.184  67.806  57.861  1.00  0.00           H  
ATOM   1451  CB  SER   107      63.061  69.582  58.366  1.00  0.00           C  
ATOM   1452  HB2 SER   107      62.052  69.993  58.403  1.00  0.00           H  
ATOM   1453  HB3 SER   107      63.388  69.632  59.405  1.00  0.00           H  
ATOM   1454  OG  SER   107      63.842  70.489  57.701  1.00  0.00           O  
ATOM   1455  HG  SER   107      63.864  71.217  58.327  1.00  0.00           H  
ATOM   1456  C   SER   107      62.361  67.188  58.701  1.00  0.00           C  
ATOM   1457  O   SER   107      61.506  67.683  59.474  1.00  0.00           O  
ATOM   1458  N   SER   108      62.636  65.853  58.632  1.00  0.00           N  
ATOM   1459  H   SER   108      63.385  65.692  57.973  1.00  0.00           H  
ATOM   1460  CA  SER   108      61.987  64.784  59.390  1.00  0.00           C  
ATOM   1461  HA  SER   108      60.989  64.692  58.962  1.00  0.00           H  
ATOM   1462  CB  SER   108      62.643  63.369  59.279  1.00  0.00           C  
ATOM   1463  HB2 SER   108      61.935  62.600  59.588  1.00  0.00           H  
ATOM   1464  HB3 SER   108      62.971  63.079  58.281  1.00  0.00           H  
ATOM   1465  OG  SER   108      63.766  63.277  60.119  1.00  0.00           O  
ATOM   1466  HG  SER   108      64.314  64.027  59.875  1.00  0.00           H  
ATOM   1467  C   SER   108      61.557  65.005  60.834  1.00  0.00           C  
ATOM   1468  O   SER   108      62.480  65.345  61.639  1.00  0.00           O  
ATOM   1469  N   THR   109      60.314  64.795  61.262  1.00  0.00           N  
ATOM   1470  H   THR   109      59.639  64.688  60.519  1.00  0.00           H  
ATOM   1471  CA  THR   109      59.957  64.858  62.717  1.00  0.00           C  
ATOM   1472  HA  THR   109      60.350  65.791  63.123  1.00  0.00           H  
ATOM   1473  CB  THR   109      58.404  64.714  62.868  1.00  0.00           C  
ATOM   1474  HB  THR   109      58.220  64.577  63.934  1.00  0.00           H  
ATOM   1475  CG2 THR   109      57.576  65.971  62.338  1.00  0.00           C  
ATOM   1476 HG21 THR   109      57.682  66.251  61.290  1.00  0.00           H  
ATOM   1477 HG22 THR   109      56.523  65.913  62.614  1.00  0.00           H  
ATOM   1478 HG23 THR   109      58.041  66.804  62.865  1.00  0.00           H  
ATOM   1479  OG1 THR   109      57.840  63.539  62.144  1.00  0.00           O  
ATOM   1480  HG1 THR   109      56.930  63.424  62.426  1.00  0.00           H  
ATOM   1481  C   THR   109      60.530  63.678  63.478  1.00  0.00           C  
ATOM   1482  O   THR   109      60.830  62.621  62.927  1.00  0.00           O  
ATOM   1483  N   SER   110      60.700  63.813  64.791  1.00  0.00           N  
ATOM   1484  H   SER   110      60.455  64.727  65.146  1.00  0.00           H  
ATOM   1485  CA  SER   110      61.185  62.788  65.773  1.00  0.00           C  
ATOM   1486  HA  SER   110      61.924  62.219  65.209  1.00  0.00           H  
ATOM   1487  CB  SER   110      61.794  63.535  66.946  1.00  0.00           C  
ATOM   1488  HB2 SER   110      61.053  64.141  67.467  1.00  0.00           H  
ATOM   1489  HB3 SER   110      62.101  62.878  67.760  1.00  0.00           H  
ATOM   1490  OG  SER   110      62.804  64.434  66.473  1.00  0.00           O  
ATOM   1491  HG  SER   110      63.605  64.181  66.937  1.00  0.00           H  
ATOM   1492  C   SER   110      60.128  61.813  66.251  1.00  0.00           C  
ATOM   1493  O   SER   110      58.930  62.036  66.007  1.00  0.00           O  
ATOM   1494  N   GLY   111      60.516  60.709  66.880  1.00  0.00           N  
ATOM   1495  H   GLY   111      61.489  60.477  67.019  1.00  0.00           H  
ATOM   1496  CA  GLY   111      59.528  59.746  67.401  1.00  0.00           C  
ATOM   1497  HA2 GLY   111      58.855  59.480  66.586  1.00  0.00           H  
ATOM   1498  HA3 GLY   111      60.056  58.810  67.579  1.00  0.00           H  
ATOM   1499  C   GLY   111      58.709  60.238  68.692  1.00  0.00           C  
ATOM   1500  O   GLY   111      58.631  61.415  68.969  1.00  0.00           O  
ATOM   1501  N   SER   112      58.105  59.386  69.532  1.00  0.00           N  
ATOM   1502  H   SER   112      57.937  59.789  70.443  1.00  0.00           H  
ATOM   1503  CA  SER   112      57.722  57.952  69.424  1.00  0.00           C  
ATOM   1504  HA  SER   112      58.724  57.543  69.295  1.00  0.00           H  
ATOM   1505  CB  SER   112      57.121  57.341  70.706  1.00  0.00           C  
ATOM   1506  HB2 SER   112      56.893  56.275  70.685  1.00  0.00           H  
ATOM   1507  HB3 SER   112      57.786  57.483  71.558  1.00  0.00           H  
ATOM   1508  OG  SER   112      55.910  57.918  71.089  1.00  0.00           O  
ATOM   1509  HG  SER   112      56.058  58.474  71.858  1.00  0.00           H  
ATOM   1510  C   SER   112      56.818  57.664  68.265  1.00  0.00           C  
ATOM   1511  O   SER   112      55.942  58.484  67.958  1.00  0.00           O  
ATOM   1512  N   TYR   113      56.859  56.525  67.614  1.00  0.00           N  
ATOM   1513  H   TYR   113      56.144  56.395  66.912  1.00  0.00           H  
ATOM   1514  CA  TYR   113      57.922  55.471  67.747  1.00  0.00           C  
ATOM   1515  HA  TYR   113      58.230  55.349  68.785  1.00  0.00           H  
ATOM   1516  CB  TYR   113      57.269  54.095  67.459  1.00  0.00           C  
ATOM   1517  HB2 TYR   113      57.154  54.015  66.378  1.00  0.00           H  
ATOM   1518  HB3 TYR   113      57.966  53.324  67.784  1.00  0.00           H  
ATOM   1519  CG  TYR   113      55.938  53.810  68.142  1.00  0.00           C  
ATOM   1520  CD1 TYR   113      54.704  54.122  67.532  1.00  0.00           C  
ATOM   1521  HD1 TYR   113      54.581  54.651  66.599  1.00  0.00           H  
ATOM   1522  CE1 TYR   113      53.494  54.024  68.299  1.00  0.00           C  
ATOM   1523  HE1 TYR   113      52.538  54.317  67.890  1.00  0.00           H  
ATOM   1524  CZ  TYR   113      53.561  53.644  69.602  1.00  0.00           C  
ATOM   1525  OH  TYR   113      52.373  53.518  70.305  1.00  0.00           O  
ATOM   1526  HH  TYR   113      52.527  52.974  71.081  1.00  0.00           H  
ATOM   1527  CE2 TYR   113      54.764  53.285  70.197  1.00  0.00           C  
ATOM   1528  HE2 TYR   113      54.810  52.918  71.212  1.00  0.00           H  
ATOM   1529  CD2 TYR   113      55.952  53.303  69.466  1.00  0.00           C  
ATOM   1530  HD2 TYR   113      56.891  53.176  69.984  1.00  0.00           H  
ATOM   1531  C   TYR   113      59.243  55.654  66.936  1.00  0.00           C  
ATOM   1532  O   TYR   113      59.241  56.420  66.015  1.00  0.00           O  
ATOM   1533  N   GLY   114      60.306  54.854  67.293  1.00  0.00           N  
ATOM   1534  H   GLY   114      60.149  54.112  67.959  1.00  0.00           H  
ATOM   1535  CA  GLY   114      61.547  54.671  66.545  1.00  0.00           C  
ATOM   1536  HA2 GLY   114      61.617  55.274  65.639  1.00  0.00           H  
ATOM   1537  HA3 GLY   114      62.366  54.957  67.204  1.00  0.00           H  
ATOM   1538  C   GLY   114      61.891  53.212  66.144  1.00  0.00           C  
ATOM   1539  O   GLY   114      61.233  52.304  66.583  1.00  0.00           O  
ATOM   1540  N   SER   115      63.033  52.951  65.541  1.00  0.00           N  
ATOM   1541  H   SER   115      63.201  51.971  65.363  1.00  0.00           H  
ATOM   1542  CA  SER   115      63.861  53.905  64.813  1.00  0.00           C  
ATOM   1543  HA  SER   115      64.123  54.719  65.489  1.00  0.00           H  
ATOM   1544  CB  SER   115      65.298  53.401  64.497  1.00  0.00           C  
ATOM   1545  HB2 SER   115      65.865  54.231  64.077  1.00  0.00           H  
ATOM   1546  HB3 SER   115      65.797  53.188  65.442  1.00  0.00           H  
ATOM   1547  OG  SER   115      65.225  52.259  63.639  1.00  0.00           O  
ATOM   1548  HG  SER   115      65.280  52.694  62.785  1.00  0.00           H  
ATOM   1549  C   SER   115      63.108  54.484  63.584  1.00  0.00           C  
ATOM   1550  O   SER   115      62.246  53.831  62.952  1.00  0.00           O  
ATOM   1551  N   SER   116      63.587  55.628  63.067  1.00  0.00           N  
ATOM   1552  H   SER   116      64.440  55.945  63.507  1.00  0.00           H  
ATOM   1553  CA  SER   116      63.036  56.362  61.987  1.00  0.00           C  
ATOM   1554  HA  SER   116      61.984  56.412  62.270  1.00  0.00           H  
ATOM   1555  CB  SER   116      63.624  57.771  61.902  1.00  0.00           C  
ATOM   1556  HB2 SER   116      63.110  58.302  61.101  1.00  0.00           H  
ATOM   1557  HB3 SER   116      63.461  58.422  62.761  1.00  0.00           H  
ATOM   1558  OG  SER   116      64.999  57.754  61.556  1.00  0.00           O  
ATOM   1559  HG  SER   116      65.453  58.519  61.915  1.00  0.00           H  
ATOM   1560  C   SER   116      63.190  55.780  60.530  1.00  0.00           C  
ATOM   1561  O   SER   116      64.080  54.985  60.247  1.00  0.00           O  
ATOM   1562  N   SER   117      62.177  56.069  59.696  1.00  0.00           N  
ATOM   1563  H   SER   117      61.437  56.662  60.043  1.00  0.00           H  
ATOM   1564  CA  SER   117      62.119  55.582  58.316  1.00  0.00           C  
ATOM   1565  HA  SER   117      63.140  55.528  57.938  1.00  0.00           H  
ATOM   1566  CB  SER   117      61.613  54.153  58.302  1.00  0.00           C  
ATOM   1567  HB2 SER   117      61.487  53.668  57.334  1.00  0.00           H  
ATOM   1568  HB3 SER   117      62.389  53.561  58.788  1.00  0.00           H  
ATOM   1569  OG  SER   117      60.355  53.916  58.973  1.00  0.00           O  
ATOM   1570  HG  SER   117      60.606  54.025  59.893  1.00  0.00           H  
ATOM   1571  C   SER   117      61.186  56.467  57.500  1.00  0.00           C  
ATOM   1572  O   SER   117      60.370  57.213  57.976  1.00  0.00           O  
ATOM   1573  N   GLN   118      61.500  56.454  56.193  1.00  0.00           N  
ATOM   1574  H   GLN   118      62.128  55.722  55.895  1.00  0.00           H  
ATOM   1575  CA  GLN   118      61.333  57.622  55.290  1.00  0.00           C  
ATOM   1576  HA  GLN   118      60.788  58.342  55.901  1.00  0.00           H  
ATOM   1577  CB  GLN   118      62.611  58.362  54.918  1.00  0.00           C  
ATOM   1578  HB2 GLN   118      63.267  57.793  54.260  1.00  0.00           H  
ATOM   1579  HB3 GLN   118      62.353  59.253  54.345  1.00  0.00           H  
ATOM   1580  CG  GLN   118      63.548  58.687  56.071  1.00  0.00           C  
ATOM   1581  HG2 GLN   118      64.055  57.815  56.484  1.00  0.00           H  
ATOM   1582  HG3 GLN   118      64.368  59.300  55.696  1.00  0.00           H  
ATOM   1583  CD  GLN   118      62.884  59.580  57.149  1.00  0.00           C  
ATOM   1584  OE1 GLN   118      62.229  60.540  56.884  1.00  0.00           O  
ATOM   1585  NE2 GLN   118      62.954  59.237  58.421  1.00  0.00           N  
ATOM   1586 HE21 GLN   118      63.716  58.690  58.795  1.00  0.00           H  
ATOM   1587 HE22 GLN   118      62.280  59.488  59.130  1.00  0.00           H  
ATOM   1588  C   GLN   118      60.556  57.314  53.971  1.00  0.00           C  
ATOM   1589  O   GLN   118      60.641  56.207  53.442  1.00  0.00           O  
ATOM   1590  N   SER   119      59.992  58.304  53.341  1.00  0.00           N  
ATOM   1591  H   SER   119      59.517  58.066  52.482  1.00  0.00           H  
ATOM   1592  CA  SER   119      59.705  59.672  53.795  1.00  0.00           C  
ATOM   1593  HA  SER   119      60.630  60.246  53.860  1.00  0.00           H  
ATOM   1594  CB  SER   119      59.035  60.498  52.720  1.00  0.00           C  
ATOM   1595  HB2 SER   119      59.117  61.488  53.168  1.00  0.00           H  
ATOM   1596  HB3 SER   119      59.614  60.632  51.806  1.00  0.00           H  
ATOM   1597  OG  SER   119      57.643  60.135  52.494  1.00  0.00           O  
ATOM   1598  HG  SER   119      57.146  60.944  52.349  1.00  0.00           H  
ATOM   1599  C   SER   119      58.925  59.742  55.080  1.00  0.00           C  
ATOM   1600  O   SER   119      58.145  58.878  55.451  1.00  0.00           O  
ATOM   1601  N   SER   120      59.223  60.887  55.775  1.00  0.00           N  
ATOM   1602  H   SER   120      59.931  61.456  55.333  1.00  0.00           H  
ATOM   1603  CA  SER   120      58.627  61.249  57.037  1.00  0.00           C  
ATOM   1604  HA  SER   120      58.797  60.303  57.550  1.00  0.00           H  
ATOM   1605  CB  SER   120      59.425  62.415  57.675  1.00  0.00           C  
ATOM   1606  HB2 SER   120      59.158  62.668  58.701  1.00  0.00           H  
ATOM   1607  HB3 SER   120      60.459  62.073  57.729  1.00  0.00           H  
ATOM   1608  OG  SER   120      59.412  63.638  56.975  1.00  0.00           O  
ATOM   1609  HG  SER   120      59.783  63.461  56.108  1.00  0.00           H  
ATOM   1610  C   SER   120      57.118  61.503  57.029  1.00  0.00           C  
ATOM   1611  O   SER   120      56.483  61.788  56.028  1.00  0.00           O  
ATOM   1612  N   SER   121      56.410  61.148  58.133  1.00  0.00           N  
ATOM   1613  H   SER   121      55.412  61.064  58.001  1.00  0.00           H  
ATOM   1614  CA  SER   121      56.970  60.689  59.412  1.00  0.00           C  
ATOM   1615  HA  SER   121      58.006  61.023  59.468  1.00  0.00           H  
ATOM   1616  CB  SER   121      56.168  61.211  60.559  1.00  0.00           C  
ATOM   1617  HB2 SER   121      56.519  62.241  60.627  1.00  0.00           H  
ATOM   1618  HB3 SER   121      55.104  61.107  60.345  1.00  0.00           H  
ATOM   1619  OG  SER   121      56.358  60.595  61.870  1.00  0.00           O  
ATOM   1620  HG  SER   121      57.259  60.569  62.201  1.00  0.00           H  
ATOM   1621  C   SER   121      57.076  59.176  59.416  1.00  0.00           C  
ATOM   1622  O   SER   121      58.015  58.604  59.963  1.00  0.00           O  
ATOM   1623  N   TYR   122      56.141  58.515  58.847  1.00  0.00           N  
ATOM   1624  H   TYR   122      55.462  59.072  58.348  1.00  0.00           H  
ATOM   1625  CA  TYR   122      56.240  57.044  58.650  1.00  0.00           C  
ATOM   1626  HA  TYR   122      57.184  56.633  59.009  1.00  0.00           H  
ATOM   1627  CB  TYR   122      55.108  56.355  59.410  1.00  0.00           C  
ATOM   1628  HB2 TYR   122      54.074  56.579  59.148  1.00  0.00           H  
ATOM   1629  HB3 TYR   122      55.169  55.276  59.269  1.00  0.00           H  
ATOM   1630  CG  TYR   122      55.141  56.730  60.923  1.00  0.00           C  
ATOM   1631  CD1 TYR   122      53.939  57.282  61.481  1.00  0.00           C  
ATOM   1632  HD1 TYR   122      53.131  57.539  60.812  1.00  0.00           H  
ATOM   1633  CE1 TYR   122      53.867  57.389  62.883  1.00  0.00           C  
ATOM   1634  HE1 TYR   122      53.024  57.838  63.387  1.00  0.00           H  
ATOM   1635  CZ  TYR   122      54.885  56.932  63.707  1.00  0.00           C  
ATOM   1636  OH  TYR   122      54.741  57.020  65.026  1.00  0.00           O  
ATOM   1637  HH  TYR   122      54.195  57.773  65.261  1.00  0.00           H  
ATOM   1638  CE2 TYR   122      56.066  56.435  63.191  1.00  0.00           C  
ATOM   1639  HE2 TYR   122      56.883  56.001  63.749  1.00  0.00           H  
ATOM   1640  CD2 TYR   122      56.233  56.327  61.808  1.00  0.00           C  
ATOM   1641  HD2 TYR   122      57.152  55.981  61.359  1.00  0.00           H  
ATOM   1642  C   TYR   122      56.043  56.629  57.204  1.00  0.00           C  
ATOM   1643  O   TYR   122      55.352  57.320  56.406  1.00  0.00           O  
ATOM   1644  N   GLY   123      56.766  55.625  56.633  1.00  0.00           N  
ATOM   1645  H   GLY   123      56.507  55.385  55.687  1.00  0.00           H  
ATOM   1646  CA  GLY   123      57.815  54.716  57.191  1.00  0.00           C  
ATOM   1647  HA2 GLY   123      58.716  55.329  57.182  1.00  0.00           H  
ATOM   1648  HA3 GLY   123      57.415  54.512  58.184  1.00  0.00           H  
ATOM   1649  C   GLY   123      57.947  53.443  56.370  1.00  0.00           C  
ATOM   1650  O   GLY   123      56.960  53.118  55.666  1.00  0.00           O  
ATOM   1651  N   GLN   124      59.096  52.890  56.368  1.00  0.00           N  
ATOM   1652  H   GLN   124      59.781  53.166  57.056  1.00  0.00           H  
ATOM   1653  CA  GLN   124      59.517  51.849  55.394  1.00  0.00           C  
ATOM   1654  HA  GLN   124      58.666  51.294  54.999  1.00  0.00           H  
ATOM   1655  CB  GLN   124      60.043  52.515  54.108  1.00  0.00           C  
ATOM   1656  HB2 GLN   124      60.645  53.364  54.432  1.00  0.00           H  
ATOM   1657  HB3 GLN   124      60.590  51.798  53.496  1.00  0.00           H  
ATOM   1658  CG  GLN   124      59.078  53.239  53.180  1.00  0.00           C  
ATOM   1659  HG2 GLN   124      58.464  54.013  53.641  1.00  0.00           H  
ATOM   1660  HG3 GLN   124      59.655  53.868  52.502  1.00  0.00           H  
ATOM   1661  CD  GLN   124      58.155  52.288  52.434  1.00  0.00           C  
ATOM   1662  OE1 GLN   124      58.589  51.584  51.487  1.00  0.00           O  
ATOM   1663  NE2 GLN   124      56.932  52.066  52.886  1.00  0.00           N  
ATOM   1664 HE21 GLN   124      56.577  52.383  53.777  1.00  0.00           H  
ATOM   1665 HE22 GLN   124      56.462  51.352  52.347  1.00  0.00           H  
ATOM   1666  C   GLN   124      60.576  50.849  56.048  1.00  0.00           C  
ATOM   1667  O   GLN   124      61.783  51.174  56.043  1.00  0.00           O  
ATOM   1668  N   PRO   125      60.178  49.680  56.590  1.00  0.00           N  
ATOM   1669  CD  PRO   125      61.076  48.721  57.100  1.00  0.00           C  
ATOM   1670  HD2 PRO   125      61.286  48.886  58.157  1.00  0.00           H  
ATOM   1671  HD3 PRO   125      61.971  48.594  56.490  1.00  0.00           H  
ATOM   1672  CG  PRO   125      60.242  47.377  57.028  1.00  0.00           C  
ATOM   1673  HG2 PRO   125      60.589  46.855  57.920  1.00  0.00           H  
ATOM   1674  HG3 PRO   125      60.364  46.850  56.082  1.00  0.00           H  
ATOM   1675  CB  PRO   125      58.776  47.733  57.320  1.00  0.00           C  
ATOM   1676  HB2 PRO   125      58.591  47.737  58.395  1.00  0.00           H  
ATOM   1677  HB3 PRO   125      58.049  47.064  56.860  1.00  0.00           H  
ATOM   1678  CA  PRO   125      58.771  49.169  56.646  1.00  0.00           C  
ATOM   1679  HA  PRO   125      58.365  49.007  55.648  1.00  0.00           H  
ATOM   1680  C   PRO   125      57.829  50.031  57.478  1.00  0.00           C  
ATOM   1681  O   PRO   125      58.129  50.625  58.532  1.00  0.00           O  
ATOM   1682  N   GLN   126      56.624  50.117  57.001  1.00  0.00           N  
ATOM   1683  H   GLN   126      56.388  49.465  56.267  1.00  0.00           H  
ATOM   1684  CA  GLN   126      55.548  50.950  57.554  1.00  0.00           C  
ATOM   1685  HA  GLN   126      56.061  51.912  57.547  1.00  0.00           H  
ATOM   1686  CB  GLN   126      54.379  50.939  56.541  1.00  0.00           C  
ATOM   1687  HB2 GLN   126      54.756  51.290  55.580  1.00  0.00           H  
ATOM   1688  HB3 GLN   126      53.934  49.951  56.428  1.00  0.00           H  
ATOM   1689  CG  GLN   126      53.246  51.816  56.953  1.00  0.00           C  
ATOM   1690  HG2 GLN   126      52.660  51.514  57.821  1.00  0.00           H  
ATOM   1691  HG3 GLN   126      53.562  52.835  57.179  1.00  0.00           H  
ATOM   1692  CD  GLN   126      52.161  51.905  55.918  1.00  0.00           C  
ATOM   1693  OE1 GLN   126      52.413  51.906  54.717  1.00  0.00           O  
ATOM   1694  NE2 GLN   126      50.941  52.082  56.280  1.00  0.00           N  
ATOM   1695 HE21 GLN   126      50.706  52.396  57.211  1.00  0.00           H  
ATOM   1696 HE22 GLN   126      50.266  52.154  55.533  1.00  0.00           H  
ATOM   1697  C   GLN   126      54.992  50.668  58.945  1.00  0.00           C  
ATOM   1698  O   GLN   126      54.648  49.554  59.331  1.00  0.00           O  
ATOM   1699  N   SER   127      54.979  51.685  59.821  1.00  0.00           N  
ATOM   1700  H   SER   127      55.655  52.382  59.540  1.00  0.00           H  
ATOM   1701  CA  SER   127      54.751  51.646  61.293  1.00  0.00           C  
ATOM   1702  HA  SER   127      55.014  52.641  61.652  1.00  0.00           H  
ATOM   1703  CB  SER   127      53.284  51.320  61.615  1.00  0.00           C  
ATOM   1704  HB2 SER   127      53.038  50.334  61.220  1.00  0.00           H  
ATOM   1705  HB3 SER   127      53.073  51.530  62.663  1.00  0.00           H  
ATOM   1706  OG  SER   127      52.541  52.183  60.804  1.00  0.00           O  
ATOM   1707  HG  SER   127      52.793  53.061  61.098  1.00  0.00           H  
ATOM   1708  C   SER   127      55.602  50.603  62.004  1.00  0.00           C  
ATOM   1709  O   SER   127      55.162  49.556  62.527  1.00  0.00           O  
ATOM   1710  N   GLY   128      56.925  50.761  61.969  1.00  0.00           N  
ATOM   1711  H   GLY   128      57.271  51.685  61.755  1.00  0.00           H  
ATOM   1712  CA  GLY   128      57.817  49.723  62.502  1.00  0.00           C  
ATOM   1713  HA2 GLY   128      58.627  50.283  62.969  1.00  0.00           H  
ATOM   1714  HA3 GLY   128      57.390  49.167  63.337  1.00  0.00           H  
ATOM   1715  C   GLY   128      58.393  48.641  61.534  1.00  0.00           C  
ATOM   1716  O   GLY   128      57.635  47.932  60.914  1.00  0.00           O  
ATOM   1717  N   SER   129      59.732  48.472  61.449  1.00  0.00           N  
ATOM   1718  H   SER   129      59.943  47.573  61.042  1.00  0.00           H  
ATOM   1719  CA  SER   129      60.936  49.288  61.754  1.00  0.00           C  
ATOM   1720  HA  SER   129      61.653  48.899  61.031  1.00  0.00           H  
ATOM   1721  CB  SER   129      60.798  50.750  61.273  1.00  0.00           C  
ATOM   1722  HB2 SER   129      60.110  51.334  61.885  1.00  0.00           H  
ATOM   1723  HB3 SER   129      61.775  51.217  61.397  1.00  0.00           H  
ATOM   1724  OG  SER   129      60.471  50.898  59.944  1.00  0.00           O  
ATOM   1725  HG  SER   129      59.577  50.645  59.702  1.00  0.00           H  
ATOM   1726  C   SER   129      61.478  49.244  63.185  1.00  0.00           C  
ATOM   1727  O   SER   129      62.336  50.067  63.522  1.00  0.00           O  
ATOM   1728  N   TYR   130      61.117  48.322  64.052  1.00  0.00           N  
ATOM   1729  H   TYR   130      60.364  47.673  63.875  1.00  0.00           H  
ATOM   1730  CA  TYR   130      61.760  48.181  65.424  1.00  0.00           C  
ATOM   1731  HA  TYR   130      62.031  49.197  65.711  1.00  0.00           H  
ATOM   1732  CB  TYR   130      60.801  47.581  66.461  1.00  0.00           C  
ATOM   1733  HB2 TYR   130      60.809  46.513  66.246  1.00  0.00           H  
ATOM   1734  HB3 TYR   130      61.258  47.767  67.433  1.00  0.00           H  
ATOM   1735  CG  TYR   130      59.427  48.152  66.401  1.00  0.00           C  
ATOM   1736  CD1 TYR   130      58.235  47.349  66.360  1.00  0.00           C  
ATOM   1737  HD1 TYR   130      58.359  46.279  66.280  1.00  0.00           H  
ATOM   1738  CE1 TYR   130      56.961  47.947  66.320  1.00  0.00           C  
ATOM   1739  HE1 TYR   130      56.087  47.312  66.323  1.00  0.00           H  
ATOM   1740  CZ  TYR   130      56.799  49.353  66.298  1.00  0.00           C  
ATOM   1741  OH  TYR   130      55.551  49.880  66.153  1.00  0.00           O  
ATOM   1742  HH  TYR   130      54.844  49.282  66.409  1.00  0.00           H  
ATOM   1743  CE2 TYR   130      57.979  50.120  66.312  1.00  0.00           C  
ATOM   1744  HE2 TYR   130      57.814  51.187  66.290  1.00  0.00           H  
ATOM   1745  CD2 TYR   130      59.277  49.561  66.408  1.00  0.00           C  
ATOM   1746  HD2 TYR   130      60.117  50.234  66.311  1.00  0.00           H  
ATOM   1747  C   TYR   130      62.996  47.290  65.274  1.00  0.00           C  
ATOM   1748  O   TYR   130      62.920  46.245  64.605  1.00  0.00           O  
ATOM   1749  N   SER   131      64.176  47.498  65.853  1.00  0.00           N  
ATOM   1750  H   SER   131      64.902  46.847  65.591  1.00  0.00           H  
ATOM   1751  CA  SER   131      64.655  48.615  66.689  1.00  0.00           C  
ATOM   1752  HA  SER   131      65.665  48.365  67.015  1.00  0.00           H  
ATOM   1753  CB  SER   131      64.771  49.922  65.866  1.00  0.00           C  
ATOM   1754  HB2 SER   131      65.332  49.683  64.962  1.00  0.00           H  
ATOM   1755  HB3 SER   131      63.763  50.229  65.586  1.00  0.00           H  
ATOM   1756  OG  SER   131      65.491  50.912  66.594  1.00  0.00           O  
ATOM   1757  HG  SER   131      66.273  51.167  66.099  1.00  0.00           H  
ATOM   1758  C   SER   131      63.889  48.769  67.980  1.00  0.00           C  
ATOM   1759  O   SER   131      62.929  49.507  68.144  1.00  0.00           O  
ATOM   1760  N   GLN   132      64.080  47.798  68.885  1.00  0.00           N  
ATOM   1761  H   GLN   132      63.468  47.756  69.688  1.00  0.00           H  
ATOM   1762  CA  GLN   132      64.961  46.591  68.863  1.00  0.00           C  
ATOM   1763  HA  GLN   132      65.058  46.187  67.855  1.00  0.00           H  
ATOM   1764  CB  GLN   132      66.466  46.911  69.185  1.00  0.00           C  
ATOM   1765  HB2 GLN   132      66.975  45.961  69.022  1.00  0.00           H  
ATOM   1766  HB3 GLN   132      66.973  47.676  68.597  1.00  0.00           H  
ATOM   1767  CG  GLN   132      66.582  47.362  70.680  1.00  0.00           C  
ATOM   1768  HG2 GLN   132      65.670  47.835  71.045  1.00  0.00           H  
ATOM   1769  HG3 GLN   132      66.727  46.475  71.297  1.00  0.00           H  
ATOM   1770  CD  GLN   132      67.816  48.266  70.909  1.00  0.00           C  
ATOM   1771  OE1 GLN   132      68.750  48.257  70.119  1.00  0.00           O  
ATOM   1772  NE2 GLN   132      67.888  49.230  71.785  1.00  0.00           N  
ATOM   1773 HE21 GLN   132      67.274  49.254  72.587  1.00  0.00           H  
ATOM   1774 HE22 GLN   132      68.646  49.886  71.660  1.00  0.00           H  
ATOM   1775  C   GLN   132      64.505  45.443  69.722  1.00  0.00           C  
ATOM   1776  O   GLN   132      64.040  45.671  70.846  1.00  0.00           O  
ATOM   1777  N   GLN   133      64.729  44.243  69.339  1.00  0.00           N  
ATOM   1778  H   GLN   133      65.215  44.121  68.463  1.00  0.00           H  
ATOM   1779  CA  GLN   133      64.565  43.042  70.225  1.00  0.00           C  
ATOM   1780  HA  GLN   133      64.617  42.224  69.506  1.00  0.00           H  
ATOM   1781  CB  GLN   133      65.789  42.850  71.262  1.00  0.00           C  
ATOM   1782  HB2 GLN   133      65.797  43.704  71.940  1.00  0.00           H  
ATOM   1783  HB3 GLN   133      65.633  41.996  71.920  1.00  0.00           H  
ATOM   1784  CG  GLN   133      67.123  42.741  70.534  1.00  0.00           C  
ATOM   1785  HG2 GLN   133      67.035  42.064  69.684  1.00  0.00           H  
ATOM   1786  HG3 GLN   133      67.362  43.782  70.319  1.00  0.00           H  
ATOM   1787  CD  GLN   133      68.294  42.074  71.239  1.00  0.00           C  
ATOM   1788  OE1 GLN   133      68.220  41.826  72.432  1.00  0.00           O  
ATOM   1789  NE2 GLN   133      69.358  41.750  70.620  1.00  0.00           N  
ATOM   1790 HE21 GLN   133      69.548  42.143  69.709  1.00  0.00           H  
ATOM   1791 HE22 GLN   133      70.238  41.505  71.052  1.00  0.00           H  
ATOM   1792  C   GLN   133      63.152  42.953  70.870  1.00  0.00           C  
ATOM   1793  O   GLN   133      63.062  42.808  72.085  1.00  0.00           O  
ATOM   1794  N   PRO   134      62.032  43.000  70.084  1.00  0.00           N  
ATOM   1795  CD  PRO   134      60.682  42.948  70.629  1.00  0.00           C  
ATOM   1796  HD2 PRO   134      60.383  43.833  71.191  1.00  0.00           H  
ATOM   1797  HD3 PRO   134      60.736  42.121  71.336  1.00  0.00           H  
ATOM   1798  CG  PRO   134      59.729  42.755  69.399  1.00  0.00           C  
ATOM   1799  HG2 PRO   134      59.521  43.672  68.848  1.00  0.00           H  
ATOM   1800  HG3 PRO   134      58.830  42.190  69.647  1.00  0.00           H  
ATOM   1801  CB  PRO   134      60.648  42.061  68.434  1.00  0.00           C  
ATOM   1802  HB2 PRO   134      60.320  42.225  67.408  1.00  0.00           H  
ATOM   1803  HB3 PRO   134      60.601  41.022  68.762  1.00  0.00           H  
ATOM   1804  CA  PRO   134      62.014  42.785  68.629  1.00  0.00           C  
ATOM   1805  HA  PRO   134      62.828  42.110  68.366  1.00  0.00           H  
ATOM   1806  C   PRO   134      62.108  44.002  67.736  1.00  0.00           C  
ATOM   1807  O   PRO   134      61.952  45.114  68.266  1.00  0.00           O  
ATOM   1808  N   SER   135      62.572  43.941  66.457  1.00  0.00           N  
ATOM   1809  H   SER   135      62.653  44.856  66.038  1.00  0.00           H  
ATOM   1810  CA  SER   135      63.141  42.839  65.699  1.00  0.00           C  
ATOM   1811  HA  SER   135      62.625  41.942  66.041  1.00  0.00           H  
ATOM   1812  CB  SER   135      62.897  43.063  64.183  1.00  0.00           C  
ATOM   1813  HB2 SER   135      62.908  42.104  63.666  1.00  0.00           H  
ATOM   1814  HB3 SER   135      61.854  43.332  64.012  1.00  0.00           H  
ATOM   1815  OG  SER   135      63.815  43.933  63.562  1.00  0.00           O  
ATOM   1816  HG  SER   135      63.493  44.802  63.811  1.00  0.00           H  
ATOM   1817  C   SER   135      64.636  42.683  65.981  1.00  0.00           C  
ATOM   1818  O   SER   135      65.230  43.629  66.544  1.00  0.00           O  
ATOM   1819  N   TYR   136      65.326  41.578  65.697  1.00  0.00           N  
ATOM   1820  H   TYR   136      65.079  40.970  64.930  1.00  0.00           H  
ATOM   1821  CA  TYR   136      66.584  41.250  66.396  1.00  0.00           C  
ATOM   1822  HA  TYR   136      66.606  41.969  67.215  1.00  0.00           H  
ATOM   1823  CB  TYR   136      66.561  39.782  67.147  1.00  0.00           C  
ATOM   1824  HB2 TYR   136      66.280  39.096  66.348  1.00  0.00           H  
ATOM   1825  HB3 TYR   136      67.555  39.612  67.560  1.00  0.00           H  
ATOM   1826  CG  TYR   136      65.629  39.672  68.262  1.00  0.00           C  
ATOM   1827  CD1 TYR   136      66.201  39.703  69.561  1.00  0.00           C  
ATOM   1828  HD1 TYR   136      67.274  39.707  69.685  1.00  0.00           H  
ATOM   1829  CE1 TYR   136      65.358  39.571  70.680  1.00  0.00           C  
ATOM   1830  HE1 TYR   136      65.807  39.447  71.655  1.00  0.00           H  
ATOM   1831  CZ  TYR   136      63.948  39.424  70.559  1.00  0.00           C  
ATOM   1832  OH  TYR   136      63.291  39.041  71.591  1.00  0.00           O  
ATOM   1833  HH  TYR   136      63.703  39.150  72.451  1.00  0.00           H  
ATOM   1834  CE2 TYR   136      63.404  39.464  69.251  1.00  0.00           C  
ATOM   1835  HE2 TYR   136      62.336  39.326  69.168  1.00  0.00           H  
ATOM   1836  CD2 TYR   136      64.226  39.637  68.078  1.00  0.00           C  
ATOM   1837  HD2 TYR   136      63.841  39.607  67.070  1.00  0.00           H  
ATOM   1838  C   TYR   136      67.764  41.282  65.407  1.00  0.00           C  
ATOM   1839  O   TYR   136      68.069  40.346  64.697  1.00  0.00           O  
ATOM   1840  N   GLY   137      68.580  42.380  65.333  1.00  0.00           N  
ATOM   1841  H   GLY   137      69.312  42.345  64.638  1.00  0.00           H  
ATOM   1842  CA  GLY   137      68.331  43.630  65.911  1.00  0.00           C  
ATOM   1843  HA2 GLY   137      68.726  44.345  65.190  1.00  0.00           H  
ATOM   1844  HA3 GLY   137      67.355  44.047  66.160  1.00  0.00           H  
ATOM   1845  C   GLY   137      69.046  43.756  67.236  1.00  0.00           C  
ATOM   1846  O   GLY   137      69.040  42.903  68.123  1.00  0.00           O  
ATOM   1847  N   GLY   138      69.549  44.961  67.479  1.00  0.00           N  
ATOM   1848  H   GLY   138      69.416  45.604  66.711  1.00  0.00           H  
ATOM   1849  CA  GLY   138      69.922  45.485  68.801  1.00  0.00           C  
ATOM   1850  HA2 GLY   138      69.801  46.567  68.743  1.00  0.00           H  
ATOM   1851  HA3 GLY   138      69.211  45.079  69.521  1.00  0.00           H  
ATOM   1852  C   GLY   138      71.304  45.003  69.287  1.00  0.00           C  
ATOM   1853  O   GLY   138      72.178  44.694  68.496  1.00  0.00           O  
ATOM   1854  N   GLN   139      71.506  45.051  70.626  1.00  0.00           N  
ATOM   1855  H   GLN   139      72.358  44.657  70.998  1.00  0.00           H  
ATOM   1856  CA  GLN   139      70.761  45.712  71.688  1.00  0.00           C  
ATOM   1857  HA  GLN   139      69.788  45.999  71.291  1.00  0.00           H  
ATOM   1858  CB  GLN   139      70.557  44.728  72.836  1.00  0.00           C  
ATOM   1859  HB2 GLN   139      70.219  43.761  72.465  1.00  0.00           H  
ATOM   1860  HB3 GLN   139      71.507  44.564  73.344  1.00  0.00           H  
ATOM   1861  CG  GLN   139      69.536  45.200  73.926  1.00  0.00           C  
ATOM   1862  HG2 GLN   139      69.521  44.552  74.802  1.00  0.00           H  
ATOM   1863  HG3 GLN   139      70.035  46.080  74.331  1.00  0.00           H  
ATOM   1864  CD  GLN   139      68.127  45.379  73.531  1.00  0.00           C  
ATOM   1865  OE1 GLN   139      67.760  44.940  72.490  1.00  0.00           O  
ATOM   1866  NE2 GLN   139      67.369  46.027  74.312  1.00  0.00           N  
ATOM   1867 HE21 GLN   139      67.739  46.525  75.109  1.00  0.00           H  
ATOM   1868 HE22 GLN   139      66.448  46.231  73.950  1.00  0.00           H  
ATOM   1869  C   GLN   139      71.547  46.946  72.130  1.00  0.00           C  
ATOM   1870  O   GLN   139      72.132  46.981  73.179  1.00  0.00           O  
ATOM   1871  N   GLN   140      71.558  48.046  71.360  1.00  0.00           N  
ATOM   1872  H   GLN   140      70.869  48.089  70.623  1.00  0.00           H  
ATOM   1873  CA  GLN   140      72.218  49.277  71.758  1.00  0.00           C  
ATOM   1874  HA  GLN   140      72.927  49.162  72.578  1.00  0.00           H  
ATOM   1875  CB  GLN   140      72.961  49.870  70.633  1.00  0.00           C  
ATOM   1876  HB2 GLN   140      72.307  49.899  69.760  1.00  0.00           H  
ATOM   1877  HB3 GLN   140      73.184  50.898  70.915  1.00  0.00           H  
ATOM   1878  CG  GLN   140      74.236  49.149  70.186  1.00  0.00           C  
ATOM   1879  HG2 GLN   140      74.549  49.636  69.262  1.00  0.00           H  
ATOM   1880  HG3 GLN   140      75.088  49.215  70.862  1.00  0.00           H  
ATOM   1881  CD  GLN   140      74.047  47.682  69.886  1.00  0.00           C  
ATOM   1882  OE1 GLN   140      73.632  47.326  68.818  1.00  0.00           O  
ATOM   1883  NE2 GLN   140      74.435  46.786  70.769  1.00  0.00           N  
ATOM   1884 HE21 GLN   140      74.783  47.210  71.617  1.00  0.00           H  
ATOM   1885 HE22 GLN   140      74.126  45.846  70.564  1.00  0.00           H  
ATOM   1886  C   GLN   140      71.281  50.228  72.491  1.00  0.00           C  
ATOM   1887  O   GLN   140      70.325  50.755  71.867  1.00  0.00           O  
ATOM   1888  N   GLN   141      71.524  50.431  73.797  1.00  0.00           N  
ATOM   1889  H   GLN   141      72.248  49.856  74.203  1.00  0.00           H  
ATOM   1890  CA  GLN   141      70.722  51.225  74.707  1.00  0.00           C  
ATOM   1891  HA  GLN   141      70.293  52.116  74.248  1.00  0.00           H  
ATOM   1892  CB  GLN   141      69.599  50.320  75.230  1.00  0.00           C  
ATOM   1893  HB2 GLN   141      69.003  50.833  75.985  1.00  0.00           H  
ATOM   1894  HB3 GLN   141      68.934  50.099  74.395  1.00  0.00           H  
ATOM   1895  CG  GLN   141      69.812  49.020  76.057  1.00  0.00           C  
ATOM   1896  HG2 GLN   141      70.549  48.381  75.570  1.00  0.00           H  
ATOM   1897  HG3 GLN   141      70.123  49.473  76.998  1.00  0.00           H  
ATOM   1898  CD  GLN   141      68.589  48.106  76.386  1.00  0.00           C  
ATOM   1899  OE1 GLN   141      67.539  48.402  75.885  1.00  0.00           O  
ATOM   1900  NE2 GLN   141      68.761  46.971  77.057  1.00  0.00           N  
ATOM   1901 HE21 GLN   141      69.685  46.786  77.420  1.00  0.00           H  
ATOM   1902 HE22 GLN   141      68.028  46.294  77.211  1.00  0.00           H  
ATOM   1903  C   GLN   141      71.458  51.763  75.935  1.00  0.00           C  
ATOM   1904  O   GLN   141      72.274  51.057  76.559  1.00  0.00           O  
ATOM   1905  N   SER   142      71.317  53.026  76.273  1.00  0.00           N  
ATOM   1906  H   SER   142      71.954  53.308  77.004  1.00  0.00           H  
ATOM   1907  CA  SER   142      70.606  54.143  75.646  1.00  0.00           C  
ATOM   1908  HA  SER   142      70.718  55.041  76.253  1.00  0.00           H  
ATOM   1909  CB  SER   142      71.366  54.549  74.350  1.00  0.00           C  
ATOM   1910  HB2 SER   142      71.192  53.876  73.511  1.00  0.00           H  
ATOM   1911  HB3 SER   142      71.001  55.551  74.125  1.00  0.00           H  
ATOM   1912  OG  SER   142      72.759  54.702  74.566  1.00  0.00           O  
ATOM   1913  HG  SER   142      72.999  55.527  74.995  1.00  0.00           H  
ATOM   1914  C   SER   142      69.088  53.907  75.414  1.00  0.00           C  
ATOM   1915  O   SER   142      68.642  53.756  74.309  1.00  0.00           O  
ATOM   1916  N   TYR   143      68.302  53.763  76.473  1.00  0.00           N  
ATOM   1917  H   TYR   143      68.809  53.918  77.334  1.00  0.00           H  
ATOM   1918  CA  TYR   143      66.809  53.463  76.395  1.00  0.00           C  
ATOM   1919  HA  TYR   143      66.647  52.539  75.839  1.00  0.00           H  
ATOM   1920  CB  TYR   143      66.362  53.179  77.852  1.00  0.00           C  
ATOM   1921  HB2 TYR   143      66.742  53.988  78.477  1.00  0.00           H  
ATOM   1922  HB3 TYR   143      65.285  53.289  77.980  1.00  0.00           H  
ATOM   1923  CG  TYR   143      66.902  51.993  78.505  1.00  0.00           C  
ATOM   1924  CD1 TYR   143      66.346  50.743  78.138  1.00  0.00           C  
ATOM   1925  HD1 TYR   143      65.740  50.708  77.244  1.00  0.00           H  
ATOM   1926  CE1 TYR   143      66.724  49.513  78.855  1.00  0.00           C  
ATOM   1927  HE1 TYR   143      66.262  48.595  78.524  1.00  0.00           H  
ATOM   1928  CZ  TYR   143      67.676  49.600  79.932  1.00  0.00           C  
ATOM   1929  OH  TYR   143      68.282  48.451  80.322  1.00  0.00           O  
ATOM   1930  HH  TYR   143      67.819  47.621  80.187  1.00  0.00           H  
ATOM   1931  CE2 TYR   143      68.246  50.871  80.315  1.00  0.00           C  
ATOM   1932  HE2 TYR   143      68.934  50.974  81.140  1.00  0.00           H  
ATOM   1933  CD2 TYR   143      67.782  52.032  79.652  1.00  0.00           C  
ATOM   1934  HD2 TYR   143      68.064  52.993  80.058  1.00  0.00           H  
ATOM   1935  C   TYR   143      66.019  54.594  75.686  1.00  0.00           C  
ATOM   1936  O   TYR   143      64.860  54.458  75.263  1.00  0.00           O  
ATOM   1937  N   GLY   144      66.595  55.781  75.602  1.00  0.00           N  
ATOM   1938  H   GLY   144      67.522  55.847  75.998  1.00  0.00           H  
ATOM   1939  CA  GLY   144      65.983  57.032  75.106  1.00  0.00           C  
ATOM   1940  HA2 GLY   144      66.814  57.626  74.726  1.00  0.00           H  
ATOM   1941  HA3 GLY   144      65.300  56.882  74.270  1.00  0.00           H  
ATOM   1942  C   GLY   144      65.417  57.874  76.196  1.00  0.00           C  
ATOM   1943  O   GLY   144      64.449  57.472  76.855  1.00  0.00           O  
ATOM   1944  N   GLN   145      65.951  59.084  76.308  1.00  0.00           N  
ATOM   1945  H   GLN   145      66.779  59.225  75.748  1.00  0.00           H  
ATOM   1946  CA  GLN   145      65.622  60.027  77.413  1.00  0.00           C  
ATOM   1947  HA  GLN   145      65.014  59.500  78.148  1.00  0.00           H  
ATOM   1948  CB  GLN   145      66.935  60.453  78.167  1.00  0.00           C  
ATOM   1949  HB2 GLN   145      67.401  59.529  78.508  1.00  0.00           H  
ATOM   1950  HB3 GLN   145      67.500  60.910  77.354  1.00  0.00           H  
ATOM   1951  CG  GLN   145      66.879  61.522  79.251  1.00  0.00           C  
ATOM   1952  HG2 GLN   145      67.910  61.777  79.497  1.00  0.00           H  
ATOM   1953  HG3 GLN   145      66.394  62.408  78.840  1.00  0.00           H  
ATOM   1954  CD  GLN   145      66.233  61.053  80.513  1.00  0.00           C  
ATOM   1955  OE1 GLN   145      66.467  60.022  81.025  1.00  0.00           O  
ATOM   1956  NE2 GLN   145      65.411  61.863  81.151  1.00  0.00           N  
ATOM   1957 HE21 GLN   145      65.358  61.611  82.128  1.00  0.00           H  
ATOM   1958 HE22 GLN   145      65.373  62.837  80.886  1.00  0.00           H  
ATOM   1959  C   GLN   145      64.886  61.283  76.842  1.00  0.00           C  
ATOM   1960  O   GLN   145      65.210  61.737  75.774  1.00  0.00           O  
ATOM   1961  N   GLN   146      63.894  61.851  77.543  1.00  0.00           N  
ATOM   1962  H   GLN   146      63.598  61.293  78.331  1.00  0.00           H  
ATOM   1963  CA  GLN   146      62.922  62.871  76.999  1.00  0.00           C  
ATOM   1964  HA  GLN   146      63.415  63.232  76.097  1.00  0.00           H  
ATOM   1965  CB  GLN   146      61.623  62.258  76.546  1.00  0.00           C  
ATOM   1966  HB2 GLN   146      61.790  61.560  75.726  1.00  0.00           H  
ATOM   1967  HB3 GLN   146      61.240  61.637  77.357  1.00  0.00           H  
ATOM   1968  CG  GLN   146      60.534  63.271  76.225  1.00  0.00           C  
ATOM   1969  HG2 GLN   146      60.179  63.892  77.048  1.00  0.00           H  
ATOM   1970  HG3 GLN   146      60.981  64.074  75.639  1.00  0.00           H  
ATOM   1971  CD  GLN   146      59.373  62.779  75.358  1.00  0.00           C  
ATOM   1972  OE1 GLN   146      59.504  62.001  74.439  1.00  0.00           O  
ATOM   1973  NE2 GLN   146      58.212  63.253  75.674  1.00  0.00           N  
ATOM   1974 HE21 GLN   146      58.172  63.980  76.374  1.00  0.00           H  
ATOM   1975 HE22 GLN   146      57.384  62.928  75.195  1.00  0.00           H  
ATOM   1976  C   GLN   146      62.752  64.008  77.945  1.00  0.00           C  
ATOM   1977  O   GLN   146      62.303  63.858  79.098  1.00  0.00           O  
ATOM   1978  N   GLN   147      63.150  65.204  77.447  1.00  0.00           N  
ATOM   1979  H   GLN   147      63.286  65.242  76.447  1.00  0.00           H  
ATOM   1980  CA  GLN   147      63.084  66.417  78.207  1.00  0.00           C  
ATOM   1981  HA  GLN   147      63.686  66.236  79.098  1.00  0.00           H  
ATOM   1982  CB  GLN   147      63.830  67.559  77.355  1.00  0.00           C  
ATOM   1983  HB2 GLN   147      64.886  67.294  77.308  1.00  0.00           H  
ATOM   1984  HB3 GLN   147      63.370  67.426  76.376  1.00  0.00           H  
ATOM   1985  CG  GLN   147      63.717  69.020  77.780  1.00  0.00           C  
ATOM   1986  HG2 GLN   147      64.314  69.529  77.023  1.00  0.00           H  
ATOM   1987  HG3 GLN   147      62.683  69.352  77.686  1.00  0.00           H  
ATOM   1988  CD  GLN   147      64.285  69.340  79.131  1.00  0.00           C  
ATOM   1989  OE1 GLN   147      64.234  68.531  80.050  1.00  0.00           O  
ATOM   1990  NE2 GLN   147      64.570  70.571  79.384  1.00  0.00           N  
ATOM   1991 HE21 GLN   147      64.585  71.238  78.626  1.00  0.00           H  
ATOM   1992 HE22 GLN   147      64.728  70.838  80.345  1.00  0.00           H  
ATOM   1993  C   GLN   147      61.596  66.817  78.487  1.00  0.00           C  
ATOM   1994  O   GLN   147      60.754  66.537  77.563  1.00  0.00           O  
ATOM   1995  N   SER   148      61.322  67.477  79.613  1.00  0.00           N  
ATOM   1996  H   SER   148      62.136  67.901  80.034  1.00  0.00           H  
ATOM   1997  CA  SER   148      60.078  68.215  79.855  1.00  0.00           C  
ATOM   1998  HA  SER   148      59.337  67.916  79.114  1.00  0.00           H  
ATOM   1999  CB  SER   148      59.392  67.846  81.158  1.00  0.00           C  
ATOM   2000  HB2 SER   148      59.081  66.807  81.039  1.00  0.00           H  
ATOM   2001  HB3 SER   148      60.182  68.028  81.886  1.00  0.00           H  
ATOM   2002  OG  SER   148      58.304  68.643  81.327  1.00  0.00           O  
ATOM   2003  HG  SER   148      58.197  68.646  82.281  1.00  0.00           H  
ATOM   2004  C   SER   148      60.339  69.730  79.657  1.00  0.00           C  
ATOM   2005  O   SER   148      61.090  70.395  80.368  1.00  0.00           O  
ATOM   2006  N   TYR   149      59.772  70.319  78.628  1.00  0.00           N  
ATOM   2007  H   TYR   149      59.252  69.630  78.103  1.00  0.00           H  
ATOM   2008  CA  TYR   149      59.651  71.773  78.383  1.00  0.00           C  
ATOM   2009  HA  TYR   149      60.619  72.112  78.013  1.00  0.00           H  
ATOM   2010  CB  TYR   149      58.740  71.942  77.133  1.00  0.00           C  
ATOM   2011  HB2 TYR   149      59.102  71.292  76.337  1.00  0.00           H  
ATOM   2012  HB3 TYR   149      57.770  71.684  77.559  1.00  0.00           H  
ATOM   2013  CG  TYR   149      58.508  73.304  76.686  1.00  0.00           C  
ATOM   2014  CD1 TYR   149      57.273  73.914  77.031  1.00  0.00           C  
ATOM   2015  HD1 TYR   149      56.514  73.432  77.629  1.00  0.00           H  
ATOM   2016  CE1 TYR   149      57.080  75.249  76.564  1.00  0.00           C  
ATOM   2017  HE1 TYR   149      56.173  75.779  76.815  1.00  0.00           H  
ATOM   2018  CZ  TYR   149      58.089  75.987  75.832  1.00  0.00           C  
ATOM   2019  OH  TYR   149      57.794  77.295  75.443  1.00  0.00           O  
ATOM   2020  HH  TYR   149      58.576  77.737  75.103  1.00  0.00           H  
ATOM   2021  CE2 TYR   149      59.297  75.317  75.495  1.00  0.00           C  
ATOM   2022  HE2 TYR   149      60.103  75.799  74.961  1.00  0.00           H  
ATOM   2023  CD2 TYR   149      59.478  73.970  75.884  1.00  0.00           C  
ATOM   2024  HD2 TYR   149      60.419  73.487  75.667  1.00  0.00           H  
ATOM   2025  C   TYR   149      59.265  72.625  79.605  1.00  0.00           C  
ATOM   2026  O   TYR   149      58.646  72.225  80.552  1.00  0.00           O  
ATOM   2027  N   ASN   150      59.589  73.932  79.505  1.00  0.00           N  
ATOM   2028  H   ASN   150      60.052  74.261  78.669  1.00  0.00           H  
ATOM   2029  CA  ASN   150      59.189  74.970  80.558  1.00  0.00           C  
ATOM   2030  HA  ASN   150      58.482  74.602  81.301  1.00  0.00           H  
ATOM   2031  CB  ASN   150      60.354  75.421  81.341  1.00  0.00           C  
ATOM   2032  HB2 ASN   150      60.762  74.627  81.967  1.00  0.00           H  
ATOM   2033  HB3 ASN   150      61.155  75.813  80.714  1.00  0.00           H  
ATOM   2034  CG  ASN   150      59.935  76.438  82.356  1.00  0.00           C  
ATOM   2035  OD1 ASN   150      59.215  76.150  83.327  1.00  0.00           O  
ATOM   2036  ND2 ASN   150      60.190  77.711  82.172  1.00  0.00           N  
ATOM   2037 HD21 ASN   150      60.096  78.406  82.899  1.00  0.00           H  
ATOM   2038 HD22 ASN   150      60.881  78.000  81.495  1.00  0.00           H  
ATOM   2039  C   ASN   150      58.423  76.188  79.915  1.00  0.00           C  
ATOM   2040  O   ASN   150      59.139  76.842  79.160  1.00  0.00           O  
ATOM   2041  N   PRO   151      57.135  76.511  80.194  1.00  0.00           N  
ATOM   2042  CD  PRO   151      56.217  75.639  80.895  1.00  0.00           C  
ATOM   2043  HD2 PRO   151      56.646  75.407  81.870  1.00  0.00           H  
ATOM   2044  HD3 PRO   151      55.938  74.723  80.375  1.00  0.00           H  
ATOM   2045  CG  PRO   151      54.876  76.399  81.130  1.00  0.00           C  
ATOM   2046  HG2 PRO   151      54.966  77.010  82.028  1.00  0.00           H  
ATOM   2047  HG3 PRO   151      54.044  75.695  81.100  1.00  0.00           H  
ATOM   2048  CB  PRO   151      54.852  77.245  79.882  1.00  0.00           C  
ATOM   2049  HB2 PRO   151      54.413  78.202  80.165  1.00  0.00           H  
ATOM   2050  HB3 PRO   151      54.270  76.832  79.058  1.00  0.00           H  
ATOM   2051  CA  PRO   151      56.336  77.468  79.495  1.00  0.00           C  
ATOM   2052  HA  PRO   151      56.309  77.318  78.416  1.00  0.00           H  
ATOM   2053  C   PRO   151      56.804  78.862  79.822  1.00  0.00           C  
ATOM   2054  O   PRO   151      56.994  79.211  81.000  1.00  0.00           O  
ATOM   2055  N   PRO   152      56.784  79.835  78.875  1.00  0.00           N  
ATOM   2056  CD  PRO   152      56.280  79.722  77.534  1.00  0.00           C  
ATOM   2057  HD2 PRO   152      55.209  79.541  77.632  1.00  0.00           H  
ATOM   2058  HD3 PRO   152      56.767  78.930  76.965  1.00  0.00           H  
ATOM   2059  CG  PRO   152      56.590  81.071  76.869  1.00  0.00           C  
ATOM   2060  HG2 PRO   152      55.830  81.849  76.946  1.00  0.00           H  
ATOM   2061  HG3 PRO   152      56.827  80.975  75.810  1.00  0.00           H  
ATOM   2062  CB  PRO   152      57.834  81.493  77.656  1.00  0.00           C  
ATOM   2063  HB2 PRO   152      58.069  82.554  77.573  1.00  0.00           H  
ATOM   2064  HB3 PRO   152      58.669  80.906  77.272  1.00  0.00           H  
ATOM   2065  CA  PRO   152      57.461  81.132  79.080  1.00  0.00           C  
ATOM   2066  HA  PRO   152      58.406  80.980  79.601  1.00  0.00           H  
ATOM   2067  C   PRO   152      56.668  82.227  79.828  1.00  0.00           C  
ATOM   2068  O   PRO   152      56.034  83.147  79.344  1.00  0.00           O  
ATOM   2069  N   GLN   153      56.643  82.107  81.110  1.00  0.00           N  
ATOM   2070  H   GLN   153      57.081  81.239  81.384  1.00  0.00           H  
ATOM   2071  CA  GLN   153      55.989  83.024  82.119  1.00  0.00           C  
ATOM   2072  HA  GLN   153      55.901  84.042  81.739  1.00  0.00           H  
ATOM   2073  CB  GLN   153      54.626  82.513  82.574  1.00  0.00           C  
ATOM   2074  HB2 GLN   153      54.805  81.632  83.191  1.00  0.00           H  
ATOM   2075  HB3 GLN   153      54.204  83.301  83.198  1.00  0.00           H  
ATOM   2076  CG  GLN   153      53.671  82.130  81.379  1.00  0.00           C  
ATOM   2077  HG2 GLN   153      54.003  81.269  80.800  1.00  0.00           H  
ATOM   2078  HG3 GLN   153      52.783  81.787  81.910  1.00  0.00           H  
ATOM   2079  CD  GLN   153      53.199  83.283  80.459  1.00  0.00           C  
ATOM   2080  OE1 GLN   153      53.450  84.448  80.774  1.00  0.00           O  
ATOM   2081  NE2 GLN   153      52.374  82.989  79.462  1.00  0.00           N  
ATOM   2082 HE21 GLN   153      52.027  82.050  79.329  1.00  0.00           H  
ATOM   2083 HE22 GLN   153      52.086  83.771  78.891  1.00  0.00           H  
ATOM   2084  C   GLN   153      56.923  83.178  83.358  1.00  0.00           C  
ATOM   2085  O   GLN   153      56.562  82.994  84.549  1.00  0.00           O  
ATOM   2086  N   GLY   154      58.186  83.525  83.106  1.00  0.00           N  
ATOM   2087  H   GLY   154      58.429  83.771  82.157  1.00  0.00           H  
ATOM   2088  CA  GLY   154      59.234  83.901  84.072  1.00  0.00           C  
ATOM   2089  HA2 GLY   154      59.582  83.017  84.607  1.00  0.00           H  
ATOM   2090  HA3 GLY   154      60.148  84.311  83.642  1.00  0.00           H  
ATOM   2091  C   GLY   154      58.893  85.032  84.995  1.00  0.00           C  
ATOM   2092  O   GLY   154      58.064  85.860  84.594  1.00  0.00           O  
ATOM   2093  N   TYR   155      59.673  85.186  86.065  1.00  0.00           N  
ATOM   2094  H   TYR   155      60.422  84.509  86.091  1.00  0.00           H  
ATOM   2095  CA  TYR   155      59.588  86.334  87.003  1.00  0.00           C  
ATOM   2096  HA  TYR   155      58.540  86.626  87.048  1.00  0.00           H  
ATOM   2097  CB  TYR   155      60.070  85.754  88.401  1.00  0.00           C  
ATOM   2098  HB2 TYR   155      61.033  85.315  88.142  1.00  0.00           H  
ATOM   2099  HB3 TYR   155      60.300  86.669  88.947  1.00  0.00           H  
ATOM   2100  CG  TYR   155      59.168  84.696  89.119  1.00  0.00           C  
ATOM   2101  CD1 TYR   155      57.850  84.396  88.663  1.00  0.00           C  
ATOM   2102  HD1 TYR   155      57.462  84.843  87.759  1.00  0.00           H  
ATOM   2103  CE1 TYR   155      57.078  83.491  89.458  1.00  0.00           C  
ATOM   2104  HE1 TYR   155      56.123  83.223  89.030  1.00  0.00           H  
ATOM   2105  CZ  TYR   155      57.505  82.998  90.685  1.00  0.00           C  
ATOM   2106  OH  TYR   155      56.734  82.141  91.403  1.00  0.00           O  
ATOM   2107  HH  TYR   155      57.159  81.852  92.214  1.00  0.00           H  
ATOM   2108  CE2 TYR   155      58.822  83.351  91.166  1.00  0.00           C  
ATOM   2109  HE2 TYR   155      59.147  83.095  92.164  1.00  0.00           H  
ATOM   2110  CD2 TYR   155      59.656  84.201  90.334  1.00  0.00           C  
ATOM   2111  HD2 TYR   155      60.612  84.566  90.681  1.00  0.00           H  
ATOM   2112  C   TYR   155      60.353  87.581  86.553  1.00  0.00           C  
ATOM   2113  O   TYR   155      61.366  87.406  85.812  1.00  0.00           O  
ATOM   2114  N   GLY   156      59.985  88.797  86.964  1.00  0.00           N  
ATOM   2115  H   GLY   156      60.582  89.528  86.605  1.00  0.00           H  
ATOM   2116  CA  GLY   156      58.957  89.128  87.932  1.00  0.00           C  
ATOM   2117  HA2 GLY   156      58.833  88.374  88.710  1.00  0.00           H  
ATOM   2118  HA3 GLY   156      59.348  89.991  88.470  1.00  0.00           H  
ATOM   2119  C   GLY   156      57.556  89.357  87.359  1.00  0.00           C  
ATOM   2120  O   GLY   156      57.091  88.671  86.470  1.00  0.00           O  
ATOM   2121  N   GLN   157      56.768  90.275  87.927  1.00  0.00           N  
ATOM   2122  H   GLN   157      57.183  90.921  88.583  1.00  0.00           H  
ATOM   2123  CA  GLN   157      55.314  90.330  87.922  1.00  0.00           C  
ATOM   2124  HA  GLN   157      54.963  90.207  86.897  1.00  0.00           H  
ATOM   2125  CB  GLN   157      54.678  89.295  88.933  1.00  0.00           C  
ATOM   2126  HB2 GLN   157      53.595  89.297  88.805  1.00  0.00           H  
ATOM   2127  HB3 GLN   157      54.937  88.319  88.522  1.00  0.00           H  
ATOM   2128  CG  GLN   157      55.151  89.330  90.393  1.00  0.00           C  
ATOM   2129  HG2 GLN   157      55.281  90.358  90.734  1.00  0.00           H  
ATOM   2130  HG3 GLN   157      54.393  88.890  91.041  1.00  0.00           H  
ATOM   2131  CD  GLN   157      56.431  88.619  90.537  1.00  0.00           C  
ATOM   2132  OE1 GLN   157      57.536  89.135  90.607  1.00  0.00           O  
ATOM   2133  NE2 GLN   157      56.401  87.343  90.642  1.00  0.00           N  
ATOM   2134 HE21 GLN   157      55.509  86.929  90.871  1.00  0.00           H  
ATOM   2135 HE22 GLN   157      57.286  86.893  90.827  1.00  0.00           H  
ATOM   2136  C   GLN   157      54.966  91.810  88.251  1.00  0.00           C  
ATOM   2137  O   GLN   157      55.810  92.649  88.611  1.00  0.00           O  
ATOM   2138  N   GLN   158      53.706  92.269  88.050  1.00  0.00           N  
ATOM   2139  H   GLN   158      53.554  93.226  88.334  1.00  0.00           H  
ATOM   2140  CA  GLN   158      52.600  91.771  87.290  1.00  0.00           C  
ATOM   2141  HA  GLN   158      52.474  90.715  87.528  1.00  0.00           H  
ATOM   2142  CB  GLN   158      51.335  92.557  87.669  1.00  0.00           C  
ATOM   2143  HB2 GLN   158      51.230  92.467  88.750  1.00  0.00           H  
ATOM   2144  HB3 GLN   158      51.479  93.576  87.310  1.00  0.00           H  
ATOM   2145  CG  GLN   158      50.029  92.114  86.971  1.00  0.00           C  
ATOM   2146  HG2 GLN   158      49.926  92.679  86.045  1.00  0.00           H  
ATOM   2147  HG3 GLN   158      50.008  91.095  86.586  1.00  0.00           H  
ATOM   2148  CD  GLN   158      48.834  92.436  87.879  1.00  0.00           C  
ATOM   2149  OE1 GLN   158      48.743  93.459  88.596  1.00  0.00           O  
ATOM   2150  NE2 GLN   158      47.741  91.704  87.854  1.00  0.00           N  
ATOM   2151 HE21 GLN   158      47.677  90.920  87.221  1.00  0.00           H  
ATOM   2152 HE22 GLN   158      47.038  91.848  88.565  1.00  0.00           H  
ATOM   2153  C   GLN   158      52.917  91.818  85.790  1.00  0.00           C  
ATOM   2154  O   GLN   158      53.640  92.725  85.335  1.00  0.00           O  
ATOM   2155  N   ASN   159      52.397  90.863  85.024  1.00  0.00           N  
ATOM   2156  H   ASN   159      51.912  90.132  85.524  1.00  0.00           H  
ATOM   2157  CA  ASN   159      52.490  90.694  83.520  1.00  0.00           C  
ATOM   2158  HA  ASN   159      53.535  90.540  83.250  1.00  0.00           H  
ATOM   2159  CB  ASN   159      51.798  89.430  83.084  1.00  0.00           C  
ATOM   2160  HB2 ASN   159      52.273  88.519  83.447  1.00  0.00           H  
ATOM   2161  HB3 ASN   159      50.748  89.499  83.367  1.00  0.00           H  
ATOM   2162  CG  ASN   159      51.870  89.198  81.523  1.00  0.00           C  
ATOM   2163  OD1 ASN   159      51.049  89.529  80.697  1.00  0.00           O  
ATOM   2164  ND2 ASN   159      53.006  88.600  81.121  1.00  0.00           N  
ATOM   2165 HD21 ASN   159      53.851  88.519  81.668  1.00  0.00           H  
ATOM   2166 HD22 ASN   159      52.988  88.326  80.149  1.00  0.00           H  
ATOM   2167  C   ASN   159      52.037  91.916  82.663  1.00  0.00           C  
ATOM   2168  O   ASN   159      50.936  92.432  82.810  1.00  0.00           O  
ATOM   2169  N   GLN   160      52.838  92.309  81.726  1.00  0.00           N  
ATOM   2170  H   GLN   160      52.437  93.070  81.197  1.00  0.00           H  
ATOM   2171  CA  GLN   160      54.134  91.853  81.195  1.00  0.00           C  
ATOM   2172  HA  GLN   160      54.242  90.779  81.346  1.00  0.00           H  
ATOM   2173  CB  GLN   160      54.185  92.063  79.625  1.00  0.00           C  
ATOM   2174  HB2 GLN   160      53.286  91.643  79.174  1.00  0.00           H  
ATOM   2175  HB3 GLN   160      54.123  93.114  79.345  1.00  0.00           H  
ATOM   2176  CG  GLN   160      55.448  91.568  78.884  1.00  0.00           C  
ATOM   2177  HG2 GLN   160      55.328  91.630  77.802  1.00  0.00           H  
ATOM   2178  HG3 GLN   160      56.292  92.209  79.139  1.00  0.00           H  
ATOM   2179  CD  GLN   160      55.869  90.132  79.230  1.00  0.00           C  
ATOM   2180  OE1 GLN   160      56.598  89.919  80.132  1.00  0.00           O  
ATOM   2181  NE2 GLN   160      55.381  89.081  78.647  1.00  0.00           N  
ATOM   2182 HE21 GLN   160      54.562  89.060  78.055  1.00  0.00           H  
ATOM   2183 HE22 GLN   160      55.782  88.240  79.037  1.00  0.00           H  
ATOM   2184  C   GLN   160      55.387  92.473  81.970  1.00  0.00           C  
ATOM   2185  O   GLN   160      55.714  93.663  81.835  1.00  0.00           O  
ATOM   2186  N   TYR   161      56.093  91.651  82.740  1.00  0.00           N  
ATOM   2187  H   TYR   161      55.857  90.670  82.696  1.00  0.00           H  
ATOM   2188  CA  TYR   161      57.346  92.006  83.402  1.00  0.00           C  
ATOM   2189  HA  TYR   161      57.120  92.931  83.933  1.00  0.00           H  
ATOM   2190  CB  TYR   161      57.844  90.890  84.282  1.00  0.00           C  
ATOM   2191  HB2 TYR   161      57.118  90.668  85.064  1.00  0.00           H  
ATOM   2192  HB3 TYR   161      57.818  89.985  83.675  1.00  0.00           H  
ATOM   2193  CG  TYR   161      59.185  91.211  84.920  1.00  0.00           C  
ATOM   2194  CD1 TYR   161      60.314  90.795  84.280  1.00  0.00           C  
ATOM   2195  HD1 TYR   161      60.301  90.273  83.334  1.00  0.00           H  
ATOM   2196  CE1 TYR   161      61.622  90.919  84.865  1.00  0.00           C  
ATOM   2197  HE1 TYR   161      62.535  90.532  84.438  1.00  0.00           H  
ATOM   2198  CZ  TYR   161      61.732  91.523  86.154  1.00  0.00           C  
ATOM   2199  OH  TYR   161      62.878  91.603  86.842  1.00  0.00           O  
ATOM   2200  HH  TYR   161      63.482  90.922  86.536  1.00  0.00           H  
ATOM   2201  CE2 TYR   161      60.552  92.071  86.754  1.00  0.00           C  
ATOM   2202  HE2 TYR   161      60.637  92.650  87.662  1.00  0.00           H  
ATOM   2203  CD2 TYR   161      59.274  91.914  86.173  1.00  0.00           C  
ATOM   2204  HD2 TYR   161      58.435  92.281  86.745  1.00  0.00           H  
ATOM   2205  C   TYR   161      58.452  92.519  82.397  1.00  0.00           C  
ATOM   2206  O   TYR   161      58.990  93.613  82.530  1.00  0.00           O  
ATOM   2207  N   ASN   162      58.646  91.624  81.355  1.00  0.00           N  
ATOM   2208  H   ASN   162      57.987  90.865  81.259  1.00  0.00           H  
ATOM   2209  CA  ASN   162      59.751  91.720  80.400  1.00  0.00           C  
ATOM   2210  HA  ASN   162      60.684  91.476  80.907  1.00  0.00           H  
ATOM   2211  CB  ASN   162      59.656  90.609  79.374  1.00  0.00           C  
ATOM   2212  HB2 ASN   162      58.866  90.851  78.663  1.00  0.00           H  
ATOM   2213  HB3 ASN   162      60.575  90.625  78.789  1.00  0.00           H  
ATOM   2214  CG  ASN   162      59.586  89.143  79.980  1.00  0.00           C  
ATOM   2215  OD1 ASN   162      59.887  88.843  81.171  1.00  0.00           O  
ATOM   2216  ND2 ASN   162      59.355  88.212  79.130  1.00  0.00           N  
ATOM   2217 HD21 ASN   162      59.264  87.275  79.497  1.00  0.00           H  
ATOM   2218 HD22 ASN   162      59.118  88.422  78.171  1.00  0.00           H  
ATOM   2219  C   ASN   162      59.980  93.095  79.691  1.00  0.00           C  
ATOM   2220  O   ASN   162      59.087  93.793  79.268  1.00  0.00           O  
ATOM   2221  N   SER   163      61.286  93.449  79.526  1.00  0.00           N  
ATOM   2222  H   SER   163      62.045  92.787  79.590  1.00  0.00           H  
ATOM   2223  CA  SER   163      61.777  94.743  79.137  1.00  0.00           C  
ATOM   2224  HA  SER   163      60.903  95.253  78.732  1.00  0.00           H  
ATOM   2225  CB  SER   163      62.289  95.387  80.365  1.00  0.00           C  
ATOM   2226  HB2 SER   163      61.641  95.185  81.218  1.00  0.00           H  
ATOM   2227  HB3 SER   163      63.273  94.991  80.616  1.00  0.00           H  
ATOM   2228  OG  SER   163      62.468  96.766  80.125  1.00  0.00           O  
ATOM   2229  HG  SER   163      63.328  97.127  80.349  1.00  0.00           H  
ATOM   2230  C   SER   163      62.931  94.678  78.107  1.00  0.00           C  
ATOM   2231  O   SER   163      63.574  93.632  77.950  1.00  0.00           O  
ATOM   2232  N   SER   164      63.194  95.702  77.315  1.00  0.00           N  
ATOM   2233  H   SER   164      62.800  96.590  77.592  1.00  0.00           H  
ATOM   2234  CA  SER   164      64.213  95.844  76.276  1.00  0.00           C  
ATOM   2235  HA  SER   164      64.190  96.847  75.850  1.00  0.00           H  
ATOM   2236  CB  SER   164      63.925  94.807  75.178  1.00  0.00           C  
ATOM   2237  HB2 SER   164      64.316  93.817  75.416  1.00  0.00           H  
ATOM   2238  HB3 SER   164      62.850  94.785  74.999  1.00  0.00           H  
ATOM   2239  OG  SER   164      64.538  95.200  73.949  1.00  0.00           O  
ATOM   2240  HG  SER   164      64.032  95.940  73.607  1.00  0.00           H  
ATOM   2241  C   SER   164      65.653  95.721  76.721  1.00  0.00           C  
ATOM   2242  O   SER   164      65.817  95.857  77.986  1.00  0.00           O  
ATOM   2243  N   SER   165      66.686  95.523  75.902  1.00  0.00           N  
ATOM   2244  H   SER   165      66.565  95.518  74.899  1.00  0.00           H  
ATOM   2245  CA  SER   165      68.147  95.677  76.327  1.00  0.00           C  
ATOM   2246  HA  SER   165      68.433  94.872  77.003  1.00  0.00           H  
ATOM   2247  CB  SER   165      69.033  95.377  75.139  1.00  0.00           C  
ATOM   2248  HB2 SER   165      68.892  94.370  74.744  1.00  0.00           H  
ATOM   2249  HB3 SER   165      68.703  96.047  74.345  1.00  0.00           H  
ATOM   2250  OG  SER   165      70.396  95.564  75.402  1.00  0.00           O  
ATOM   2251  HG  SER   165      70.852  94.960  74.812  1.00  0.00           H  
ATOM   2252  C   SER   165      68.574  97.029  77.006  1.00  0.00           C  
ATOM   2253  O   SER   165      68.080  98.121  76.628  1.00  0.00           O  
ATOM   2254  N   GLY   166      69.426  96.973  77.985  1.00  0.00           N  
ATOM   2255  H   GLY   166      69.689  96.052  78.306  1.00  0.00           H  
ATOM   2256  CA  GLY   166      70.200  98.114  78.498  1.00  0.00           C  
ATOM   2257  HA2 GLY   166      69.571  98.834  79.021  1.00  0.00           H  
ATOM   2258  HA3 GLY   166      70.956  97.706  79.169  1.00  0.00           H  
ATOM   2259  C   GLY   166      70.967  98.935  77.417  1.00  0.00           C  
ATOM   2260  O   GLY   166      71.095  98.617  76.241  1.00  0.00           O  
ATOM   2261  N   GLY   167      71.677 100.083  77.773  1.00  0.00           N  
ATOM   2262  H   GLY   167      71.581 100.244  78.765  1.00  0.00           H  
ATOM   2263  CA  GLY   167      72.544 100.823  76.899  1.00  0.00           C  
ATOM   2264  HA2 GLY   167      71.849 101.104  76.108  1.00  0.00           H  
ATOM   2265  HA3 GLY   167      72.791 101.819  77.266  1.00  0.00           H  
ATOM   2266  C   GLY   167      73.857 100.148  76.402  1.00  0.00           C  
ATOM   2267  O   GLY   167      74.692 100.747  75.704  1.00  0.00           O  
ATOM   2268  N   GLY   168      74.108  98.804  76.814  1.00  0.00           N  
ATOM   2269  H   GLY   168      73.300  98.261  77.083  1.00  0.00           H  
ATOM   2270  CA  GLY   168      75.392  98.148  76.519  1.00  0.00           C  
ATOM   2271  HA2 GLY   168      75.216  97.116  76.822  1.00  0.00           H  
ATOM   2272  HA3 GLY   168      75.506  98.117  75.435  1.00  0.00           H  
ATOM   2273  C   GLY   168      76.586  98.751  77.205  1.00  0.00           C  
ATOM   2274  O   GLY   168      76.440  99.540  78.160  1.00  0.00           O  
ATOM   2275  N   GLY   169      77.845  98.405  76.791  1.00  0.00           N  
ATOM   2276  H   GLY   169      78.552  98.946  77.268  1.00  0.00           H  
ATOM   2277  CA  GLY   169      78.390  97.538  75.720  1.00  0.00           C  
ATOM   2278  HA2 GLY   169      77.805  96.622  75.637  1.00  0.00           H  
ATOM   2279  HA3 GLY   169      78.277  98.210  74.870  1.00  0.00           H  
ATOM   2280  C   GLY   169      79.847  97.198  75.895  1.00  0.00           C  
ATOM   2281  O   GLY   169      80.647  97.678  76.747  1.00  0.00           O  
ATOM   2282  N   GLY   170      80.240  96.342  74.941  1.00  0.00           N  
ATOM   2283  H   GLY   170      79.494  96.095  74.306  1.00  0.00           H  
ATOM   2284  CA  GLY   170      81.568  95.886  74.692  1.00  0.00           C  
ATOM   2285  HA2 GLY   170      81.490  95.565  73.653  1.00  0.00           H  
ATOM   2286  HA3 GLY   170      82.376  96.619  74.691  1.00  0.00           H  
ATOM   2287  C   GLY   170      81.984  94.676  75.460  1.00  0.00           C  
ATOM   2288  O   GLY   170      81.422  94.288  76.521  1.00  0.00           O  
ATOM   2289  N   GLY   171      83.059  93.945  74.986  1.00  0.00           N  
ATOM   2290  H   GLY   171      83.187  92.980  75.255  1.00  0.00           H  
ATOM   2291  CA  GLY   171      83.823  94.243  73.771  1.00  0.00           C  
ATOM   2292  HA2 GLY   171      84.175  93.289  73.380  1.00  0.00           H  
ATOM   2293  HA3 GLY   171      83.253  94.638  72.930  1.00  0.00           H  
ATOM   2294  C   GLY   171      85.078  95.136  74.002  1.00  0.00           C  
ATOM   2295  O   GLY   171      85.656  95.121  75.085  1.00  0.00           O  
ATOM   2296  N   GLY   172      85.666  95.752  72.994  1.00  0.00           N  
ATOM   2297  H   GLY   172      86.602  96.083  73.176  1.00  0.00           H  
ATOM   2298  CA  GLY   172      85.181  95.907  71.618  1.00  0.00           C  
ATOM   2299  HA2 GLY   172      84.560  95.099  71.233  1.00  0.00           H  
ATOM   2300  HA3 GLY   172      84.520  96.774  71.634  1.00  0.00           H  
ATOM   2301  C   GLY   172      86.403  96.107  70.649  1.00  0.00           C  
ATOM   2302  O   GLY   172      87.483  95.565  70.836  1.00  0.00           O  
ATOM   2303  N   GLY   173      86.273  96.997  69.721  1.00  0.00           N  
ATOM   2304  H   GLY   173      85.401  97.429  69.451  1.00  0.00           H  
ATOM   2305  CA  GLY   173      87.360  97.472  68.817  1.00  0.00           C  
ATOM   2306  HA2 GLY   173      87.148  98.412  68.307  1.00  0.00           H  
ATOM   2307  HA3 GLY   173      88.297  97.604  69.359  1.00  0.00           H  
ATOM   2308  C   GLY   173      87.781  96.339  67.836  1.00  0.00           C  
ATOM   2309  O   GLY   173      87.213  95.225  67.882  1.00  0.00           O  
ATOM   2310  N   GLY   174      88.827  96.470  67.011  1.00  0.00           N  
ATOM   2311  H   GLY   174      89.076  95.639  66.495  1.00  0.00           H  
ATOM   2312  CA  GLY   174      89.813  97.528  67.089  1.00  0.00           C  
ATOM   2313  HA2 GLY   174      89.998  97.788  68.131  1.00  0.00           H  
ATOM   2314  HA3 GLY   174      90.721  97.106  66.659  1.00  0.00           H  
ATOM   2315  C   GLY   174      89.551  98.770  66.249  1.00  0.00           C  
ATOM   2316  O   GLY   174      88.395  99.287  66.286  1.00  0.00           O  
ATOM   2317  N   GLY   175      90.522  99.242  65.530  1.00  0.00           N  
ATOM   2318  H   GLY   175      91.403  98.757  65.617  1.00  0.00           H  
ATOM   2319  CA  GLY   175      90.408 100.361  64.554  1.00  0.00           C  
ATOM   2320  HA2 GLY   175      91.305 100.435  63.940  1.00  0.00           H  
ATOM   2321  HA3 GLY   175      89.528 100.085  63.973  1.00  0.00           H  
ATOM   2322  C   GLY   175      90.126 101.750  65.190  1.00  0.00           C  
ATOM   2323  O   GLY   175      90.494 101.946  66.331  1.00  0.00           O  
ATOM   2324  N   ASN   176      89.396 102.596  64.448  1.00  0.00           N  
ATOM   2325  H   ASN   176      88.994 102.226  63.599  1.00  0.00           H  
ATOM   2326  CA  ASN   176      89.279 103.986  64.711  1.00  0.00           C  
ATOM   2327  HA  ASN   176      90.298 104.289  64.952  1.00  0.00           H  
ATOM   2328  CB  ASN   176      88.870 104.717  63.413  1.00  0.00           C  
ATOM   2329  HB2 ASN   176      89.623 104.654  62.627  1.00  0.00           H  
ATOM   2330  HB3 ASN   176      87.949 104.249  63.064  1.00  0.00           H  
ATOM   2331  CG  ASN   176      88.612 106.201  63.643  1.00  0.00           C  
ATOM   2332  OD1 ASN   176      89.540 106.912  64.033  1.00  0.00           O  
ATOM   2333  ND2 ASN   176      87.448 106.699  63.302  1.00  0.00           N  
ATOM   2334 HD21 ASN   176      87.421 107.709  63.295  1.00  0.00           H  
ATOM   2335 HD22 ASN   176      86.877 106.163  62.664  1.00  0.00           H  
ATOM   2336  C   ASN   176      88.364 104.264  65.955  1.00  0.00           C  
ATOM   2337  O   ASN   176      87.614 103.337  66.335  1.00  0.00           O  
ATOM   2338  N   TYR   177      88.401 105.436  66.575  1.00  0.00           N  
ATOM   2339  H   TYR   177      88.968 106.141  66.128  1.00  0.00           H  
ATOM   2340  CA  TYR   177      87.557 105.843  67.660  1.00  0.00           C  
ATOM   2341  HA  TYR   177      87.585 104.956  68.292  1.00  0.00           H  
ATOM   2342  CB  TYR   177      88.209 107.104  68.302  1.00  0.00           C  
ATOM   2343  HB2 TYR   177      88.140 107.910  67.571  1.00  0.00           H  
ATOM   2344  HB3 TYR   177      87.565 107.412  69.126  1.00  0.00           H  
ATOM   2345  CG  TYR   177      89.526 106.909  68.948  1.00  0.00           C  
ATOM   2346  CD1 TYR   177      90.740 107.025  68.184  1.00  0.00           C  
ATOM   2347  HD1 TYR   177      90.637 107.221  67.127  1.00  0.00           H  
ATOM   2348  CE1 TYR   177      91.982 106.762  68.787  1.00  0.00           C  
ATOM   2349  HE1 TYR   177      92.900 106.834  68.223  1.00  0.00           H  
ATOM   2350  CZ  TYR   177      92.051 106.564  70.196  1.00  0.00           C  
ATOM   2351  OH  TYR   177      93.335 106.374  70.727  1.00  0.00           O  
ATOM   2352  HH  TYR   177      93.291 106.015  71.616  1.00  0.00           H  
ATOM   2353  CE2 TYR   177      90.888 106.333  70.912  1.00  0.00           C  
ATOM   2354  HE2 TYR   177      90.928 106.167  71.979  1.00  0.00           H  
ATOM   2355  CD2 TYR   177      89.656 106.562  70.308  1.00  0.00           C  
ATOM   2356  HD2 TYR   177      88.717 106.588  70.839  1.00  0.00           H  
ATOM   2357  C   TYR   177      86.064 106.050  67.176  1.00  0.00           C  
ATOM   2358  O   TYR   177      85.907 107.126  66.605  1.00  0.00           O  
ATOM   2359  N   GLY   178      85.091 105.159  67.392  1.00  0.00           N  
ATOM   2360  H   GLY   178      84.192 105.488  67.068  1.00  0.00           H  
ATOM   2361  CA  GLY   178      85.042 103.969  68.270  1.00  0.00           C  
ATOM   2362  HA2 GLY   178      84.138 103.377  68.125  1.00  0.00           H  
ATOM   2363  HA3 GLY   178      85.947 103.374  68.152  1.00  0.00           H  
ATOM   2364  C   GLY   178      85.157 104.381  69.718  1.00  0.00           C  
ATOM   2365  O   GLY   178      85.514 105.476  70.011  1.00  0.00           O  
ATOM   2366  N   GLN   179      85.019 103.497  70.679  1.00  0.00           N  
ATOM   2367  H   GLN   179      84.823 102.523  70.499  1.00  0.00           H  
ATOM   2368  CA  GLN   179      85.441 103.759  72.086  1.00  0.00           C  
ATOM   2369  HA  GLN   179      85.063 104.766  72.261  1.00  0.00           H  
ATOM   2370  CB  GLN   179      84.940 102.605  73.131  1.00  0.00           C  
ATOM   2371  HB2 GLN   179      85.585 101.747  72.939  1.00  0.00           H  
ATOM   2372  HB3 GLN   179      85.089 102.933  74.159  1.00  0.00           H  
ATOM   2373  CG  GLN   179      83.471 102.385  72.872  1.00  0.00           C  
ATOM   2374  HG2 GLN   179      83.326 101.924  71.895  1.00  0.00           H  
ATOM   2375  HG3 GLN   179      83.134 101.735  73.680  1.00  0.00           H  
ATOM   2376  CD  GLN   179      82.619 103.671  72.984  1.00  0.00           C  
ATOM   2377  OE1 GLN   179      82.982 104.689  73.589  1.00  0.00           O  
ATOM   2378  NE2 GLN   179      81.454 103.743  72.371  1.00  0.00           N  
ATOM   2379 HE21 GLN   179      81.209 102.986  71.749  1.00  0.00           H  
ATOM   2380 HE22 GLN   179      81.135 104.695  72.261  1.00  0.00           H  
ATOM   2381  C   GLN   179      86.971 103.839  72.139  1.00  0.00           C  
ATOM   2382  O   GLN   179      87.630 102.978  71.558  1.00  0.00           O  
ATOM   2383  N   ASP   180      87.663 104.887  72.656  1.00  0.00           N  
ATOM   2384  H   ASP   180      88.671 104.821  72.675  1.00  0.00           H  
ATOM   2385  CA  ASP   180      87.065 106.127  73.246  1.00  0.00           C  
ATOM   2386  HA  ASP   180      86.163 106.414  72.706  1.00  0.00           H  
ATOM   2387  CB  ASP   180      86.630 105.867  74.706  1.00  0.00           C  
ATOM   2388  HB2 ASP   180      85.775 105.197  74.609  1.00  0.00           H  
ATOM   2389  HB3 ASP   180      87.352 105.257  75.249  1.00  0.00           H  
ATOM   2390  CG  ASP   180      86.299 107.157  75.529  1.00  0.00           C  
ATOM   2391  OD1 ASP   180      86.730 107.186  76.715  1.00  0.00           O  
ATOM   2392  OD2 ASP   180      85.594 108.044  75.049  1.00  0.00           O  
ATOM   2393  C   ASP   180      88.139 107.198  73.122  1.00  0.00           C  
ATOM   2394  O   ASP   180      89.310 107.006  73.598  1.00  0.00           O  
ATOM   2395  N   GLN   181      87.782 108.372  72.732  1.00  0.00           N  
ATOM   2396  H   GLN   181      86.804 108.517  72.523  1.00  0.00           H  
ATOM   2397  CA  GLN   181      88.624 109.534  72.692  1.00  0.00           C  
ATOM   2398  HA  GLN   181      89.620 109.260  73.040  1.00  0.00           H  
ATOM   2399  CB  GLN   181      88.686 109.970  71.234  1.00  0.00           C  
ATOM   2400  HB2 GLN   181      89.652 110.456  71.091  1.00  0.00           H  
ATOM   2401  HB3 GLN   181      88.614 109.133  70.541  1.00  0.00           H  
ATOM   2402  CG  GLN   181      87.559 110.903  70.903  1.00  0.00           C  
ATOM   2403  HG2 GLN   181      86.601 110.417  71.090  1.00  0.00           H  
ATOM   2404  HG3 GLN   181      87.559 111.854  71.435  1.00  0.00           H  
ATOM   2405  CD  GLN   181      87.609 111.105  69.358  1.00  0.00           C  
ATOM   2406  OE1 GLN   181      88.134 112.065  68.785  1.00  0.00           O  
ATOM   2407  NE2 GLN   181      87.082 110.208  68.643  1.00  0.00           N  
ATOM   2408 HE21 GLN   181      86.676 109.385  69.065  1.00  0.00           H  
ATOM   2409 HE22 GLN   181      87.015 110.470  67.670  1.00  0.00           H  
ATOM   2410  C   GLN   181      88.362 110.660  73.717  1.00  0.00           C  
ATOM   2411  O   GLN   181      89.148 111.615  73.617  1.00  0.00           O  
ATOM   2412  N   SER   182      87.512 110.506  74.723  1.00  0.00           N  
ATOM   2413  H   SER   182      87.066 109.606  74.833  1.00  0.00           H  
ATOM   2414  CA  SER   182      87.232 111.509  75.685  1.00  0.00           C  
ATOM   2415  HA  SER   182      86.800 112.325  75.106  1.00  0.00           H  
ATOM   2416  CB  SER   182      86.122 111.030  76.627  1.00  0.00           C  
ATOM   2417  HB2 SER   182      86.523 110.314  77.345  1.00  0.00           H  
ATOM   2418  HB3 SER   182      85.619 111.808  77.201  1.00  0.00           H  
ATOM   2419  OG  SER   182      85.069 110.455  75.849  1.00  0.00           O  
ATOM   2420  HG  SER   182      85.363 109.555  75.689  1.00  0.00           H  
ATOM   2421  C   SER   182      88.389 112.013  76.543  1.00  0.00           C  
ATOM   2422  O   SER   182      89.337 111.238  76.733  1.00  0.00           O  
ATOM   2423  N   SER   183      88.360 113.250  77.169  1.00  0.00           N  
ATOM   2424  H   SER   183      89.185 113.520  77.685  1.00  0.00           H  
ATOM   2425  CA  SER   183      87.301 114.272  77.106  1.00  0.00           C  
ATOM   2426  HA  SER   183      86.377 113.724  77.287  1.00  0.00           H  
ATOM   2427  CB  SER   183      87.446 115.204  78.346  1.00  0.00           C  
ATOM   2428  HB2 SER   183      86.770 116.058  78.312  1.00  0.00           H  
ATOM   2429  HB3 SER   183      87.272 114.758  79.325  1.00  0.00           H  
ATOM   2430  OG  SER   183      88.631 115.956  78.417  1.00  0.00           O  
ATOM   2431  HG  SER   183      89.251 115.407  78.902  1.00  0.00           H  
ATOM   2432  C   SER   183      87.378 115.027  75.792  1.00  0.00           C  
ATOM   2433  O   SER   183      88.297 114.876  75.021  1.00  0.00           O  
ATOM   2434  N   MET   184      86.494 115.981  75.681  1.00  0.00           N  
ATOM   2435  H   MET   184      85.712 115.975  76.321  1.00  0.00           H  
ATOM   2436  CA  MET   184      86.363 116.684  74.412  1.00  0.00           C  
ATOM   2437  HA  MET   184      87.350 116.684  73.949  1.00  0.00           H  
ATOM   2438  CB  MET   184      85.312 115.910  73.531  1.00  0.00           C  
ATOM   2439  HB2 MET   184      85.621 114.866  73.475  1.00  0.00           H  
ATOM   2440  HB3 MET   184      84.352 115.857  74.045  1.00  0.00           H  
ATOM   2441  CG  MET   184      84.974 116.464  72.207  1.00  0.00           C  
ATOM   2442  HG2 MET   184      84.468 117.389  72.483  1.00  0.00           H  
ATOM   2443  HG3 MET   184      85.907 116.687  71.690  1.00  0.00           H  
ATOM   2444  SD  MET   184      83.873 115.510  71.109  1.00  0.00           S  
ATOM   2445  CE  MET   184      85.066 114.187  70.541  1.00  0.00           C  
ATOM   2446  HE1 MET   184      85.960 114.719  70.215  1.00  0.00           H  
ATOM   2447  HE2 MET   184      85.381 113.566  71.379  1.00  0.00           H  
ATOM   2448  HE3 MET   184      84.664 113.525  69.774  1.00  0.00           H  
ATOM   2449  C   MET   184      86.013 118.178  74.682  1.00  0.00           C  
ATOM   2450  O   MET   184      84.868 118.562  74.587  1.00  0.00           O  
ATOM   2451  N   SER   185      87.045 118.960  74.999  1.00  0.00           N  
ATOM   2452  H   SER   185      87.984 118.595  75.073  1.00  0.00           H  
ATOM   2453  CA  SER   185      86.901 120.382  75.183  1.00  0.00           C  
ATOM   2454  HA  SER   185      86.386 120.450  76.141  1.00  0.00           H  
ATOM   2455  CB  SER   185      88.189 121.069  75.463  1.00  0.00           C  
ATOM   2456  HB2 SER   185      88.558 120.732  76.432  1.00  0.00           H  
ATOM   2457  HB3 SER   185      88.881 120.571  74.783  1.00  0.00           H  
ATOM   2458  OG  SER   185      88.246 122.459  75.556  1.00  0.00           O  
ATOM   2459  HG  SER   185      87.559 122.736  76.166  1.00  0.00           H  
ATOM   2460  C   SER   185      86.243 121.114  74.067  1.00  0.00           C  
ATOM   2461  O   SER   185      86.731 120.964  72.940  1.00  0.00           O  
ATOM   2462  N   SER   186      85.288 122.029  74.349  1.00  0.00           N  
ATOM   2463  H   SER   186      85.167 122.261  75.325  1.00  0.00           H  
ATOM   2464  CA  SER   186      84.490 122.672  73.283  1.00  0.00           C  
ATOM   2465  HA  SER   186      85.165 122.883  72.453  1.00  0.00           H  
ATOM   2466  CB  SER   186      83.390 121.631  72.812  1.00  0.00           C  
ATOM   2467  HB2 SER   186      83.879 120.804  72.298  1.00  0.00           H  
ATOM   2468  HB3 SER   186      82.869 121.277  73.702  1.00  0.00           H  
ATOM   2469  OG  SER   186      82.583 122.218  71.909  1.00  0.00           O  
ATOM   2470  HG  SER   186      81.774 122.513  72.333  1.00  0.00           H  
ATOM   2471  C   SER   186      83.811 123.950  73.736  1.00  0.00           C  
ATOM   2472  O   SER   186      83.445 124.096  74.874  1.00  0.00           O  
ATOM   2473  N   GLY   187      83.545 125.003  72.927  1.00  0.00           N  
ATOM   2474  H   GLY   187      83.233 125.825  73.426  1.00  0.00           H  
ATOM   2475  CA  GLY   187      83.740 125.084  71.477  1.00  0.00           C  
ATOM   2476  HA2 GLY   187      84.320 126.005  71.430  1.00  0.00           H  
ATOM   2477  HA3 GLY   187      84.272 124.192  71.148  1.00  0.00           H  
ATOM   2478  C   GLY   187      82.547 125.222  70.572  1.00  0.00           C  
ATOM   2479  O   GLY   187      82.780 125.443  69.359  1.00  0.00           O  
ATOM   2480  N   GLY   188      81.309 125.008  71.076  1.00  0.00           N  
ATOM   2481  H   GLY   188      81.248 124.813  72.065  1.00  0.00           H  
ATOM   2482  CA  GLY   188      80.069 124.879  70.236  1.00  0.00           C  
ATOM   2483  HA2 GLY   188      80.314 125.273  69.250  1.00  0.00           H  
ATOM   2484  HA3 GLY   188      79.984 123.793  70.190  1.00  0.00           H  
ATOM   2485  C   GLY   188      78.827 125.525  70.812  1.00  0.00           C  
ATOM   2486  O   GLY   188      78.901 126.059  71.858  1.00  0.00           O  
ATOM   2487  N   GLY   189      77.654 125.504  70.201  1.00  0.00           N  
ATOM   2488  H   GLY   189      76.868 126.010  70.584  1.00  0.00           H  
ATOM   2489  CA  GLY   189      77.421 124.827  68.923  1.00  0.00           C  
ATOM   2490  HA2 GLY   189      77.963 123.882  68.951  1.00  0.00           H  
ATOM   2491  HA3 GLY   189      76.390 124.574  68.675  1.00  0.00           H  
ATOM   2492  C   GLY   189      77.807 125.628  67.653  1.00  0.00           C  
ATOM   2493  O   GLY   189      78.647 126.484  67.623  1.00  0.00           O  
ATOM   2494  N   SER   190      77.208 125.246  66.458  1.00  0.00           N  
ATOM   2495  H   SER   190      76.447 124.592  66.568  1.00  0.00           H  
ATOM   2496  CA  SER   190      77.205 126.067  65.224  1.00  0.00           C  
ATOM   2497  HA  SER   190      78.157 126.038  64.694  1.00  0.00           H  
ATOM   2498  CB  SER   190      76.214 125.526  64.198  1.00  0.00           C  
ATOM   2499  HB2 SER   190      75.270 125.581  64.741  1.00  0.00           H  
ATOM   2500  HB3 SER   190      76.064 126.151  63.318  1.00  0.00           H  
ATOM   2501  OG  SER   190      76.526 124.232  63.758  1.00  0.00           O  
ATOM   2502  HG  SER   190      76.760 124.356  62.835  1.00  0.00           H  
ATOM   2503  C   SER   190      76.827 127.563  65.574  1.00  0.00           C  
ATOM   2504  O   SER   190      75.960 127.892  66.447  1.00  0.00           O  
ATOM   2505  N   GLY   191      77.523 128.551  65.071  1.00  0.00           N  
ATOM   2506  H   GLY   191      77.323 129.471  65.437  1.00  0.00           H  
ATOM   2507  CA  GLY   191      78.549 128.573  64.037  1.00  0.00           C  
ATOM   2508  HA2 GLY   191      79.142 129.470  64.220  1.00  0.00           H  
ATOM   2509  HA3 GLY   191      79.245 127.735  64.011  1.00  0.00           H  
ATOM   2510  C   GLY   191      77.951 128.667  62.642  1.00  0.00           C  
ATOM   2511  O   GLY   191      76.712 128.509  62.459  1.00  0.00           O  
ATOM   2512  N   GLY   192      78.880 128.898  61.644  1.00  0.00           N  
ATOM   2513  H   GLY   192      79.828 129.046  61.959  1.00  0.00           H  
ATOM   2514  CA  GLY   192      78.610 129.076  60.212  1.00  0.00           C  
ATOM   2515  HA2 GLY   192      77.954 129.936  60.081  1.00  0.00           H  
ATOM   2516  HA3 GLY   192      79.551 129.358  59.740  1.00  0.00           H  
ATOM   2517  C   GLY   192      78.003 127.915  59.491  1.00  0.00           C  
ATOM   2518  O   GLY   192      77.440 126.932  59.982  1.00  0.00           O  
ATOM   2519  N   GLY   193      78.034 128.033  58.155  1.00  0.00           N  
ATOM   2520  H   GLY   193      78.397 128.885  57.752  1.00  0.00           H  
ATOM   2521  CA  GLY   193      77.341 127.117  57.179  1.00  0.00           C  
ATOM   2522  HA2 GLY   193      78.101 126.492  56.711  1.00  0.00           H  
ATOM   2523  HA3 GLY   193      76.666 126.323  57.500  1.00  0.00           H  
ATOM   2524  C   GLY   193      76.633 127.828  56.101  1.00  0.00           C  
ATOM   2525  O   GLY   193      75.634 128.480  56.386  1.00  0.00           O  
ATOM   2526  N   TYR   194      77.105 127.725  54.902  1.00  0.00           N  
ATOM   2527  H   TYR   194      77.987 127.279  54.694  1.00  0.00           H  
ATOM   2528  CA  TYR   194      76.474 128.146  53.691  1.00  0.00           C  
ATOM   2529  HA  TYR   194      76.363 129.229  53.732  1.00  0.00           H  
ATOM   2530  CB  TYR   194      77.541 127.771  52.587  1.00  0.00           C  
ATOM   2531  HB2 TYR   194      78.471 128.272  52.855  1.00  0.00           H  
ATOM   2532  HB3 TYR   194      77.777 126.710  52.670  1.00  0.00           H  
ATOM   2533  CG  TYR   194      77.213 128.082  51.187  1.00  0.00           C  
ATOM   2534  CD1 TYR   194      76.377 127.301  50.350  1.00  0.00           C  
ATOM   2535  HD1 TYR   194      75.936 126.410  50.770  1.00  0.00           H  
ATOM   2536  CE1 TYR   194      76.009 127.809  49.121  1.00  0.00           C  
ATOM   2537  HE1 TYR   194      75.408 127.272  48.402  1.00  0.00           H  
ATOM   2538  CZ  TYR   194      76.441 129.089  48.621  1.00  0.00           C  
ATOM   2539  OH  TYR   194      76.303 129.306  47.305  1.00  0.00           O  
ATOM   2540  HH  TYR   194      76.609 130.183  47.065  1.00  0.00           H  
ATOM   2541  CE2 TYR   194      77.348 129.861  49.427  1.00  0.00           C  
ATOM   2542  HE2 TYR   194      77.811 130.753  49.031  1.00  0.00           H  
ATOM   2543  CD2 TYR   194      77.723 129.344  50.733  1.00  0.00           C  
ATOM   2544  HD2 TYR   194      78.446 129.905  51.306  1.00  0.00           H  
ATOM   2545  C   TYR   194      75.027 127.538  53.390  1.00  0.00           C  
ATOM   2546  O   TYR   194      74.900 126.337  53.564  1.00  0.00           O  
ATOM   2547  N   GLY   195      74.052 128.290  52.815  1.00  0.00           N  
ATOM   2548  H   GLY   195      73.156 127.888  52.581  1.00  0.00           H  
ATOM   2549  CA  GLY   195      74.164 129.733  52.567  1.00  0.00           C  
ATOM   2550  HA2 GLY   195      74.236 130.465  53.372  1.00  0.00           H  
ATOM   2551  HA3 GLY   195      75.110 129.975  52.082  1.00  0.00           H  
ATOM   2552  C   GLY   195      73.177 130.207  51.449  1.00  0.00           C  
ATOM   2553  O   GLY   195      72.701 129.406  50.641  1.00  0.00           O  
ATOM   2554  N   ASN   196      72.739 131.473  51.574  1.00  0.00           N  
ATOM   2555  H   ASN   196      72.964 131.985  52.415  1.00  0.00           H  
ATOM   2556  CA  ASN   196      72.040 132.237  50.548  1.00  0.00           C  
ATOM   2557  HA  ASN   196      71.813 133.218  50.967  1.00  0.00           H  
ATOM   2558  CB  ASN   196      72.866 132.392  49.351  1.00  0.00           C  
ATOM   2559  HB2 ASN   196      73.072 131.418  48.908  1.00  0.00           H  
ATOM   2560  HB3 ASN   196      72.316 132.994  48.628  1.00  0.00           H  
ATOM   2561  CG  ASN   196      74.212 133.063  49.624  1.00  0.00           C  
ATOM   2562  OD1 ASN   196      74.285 134.255  49.932  1.00  0.00           O  
ATOM   2563  ND2 ASN   196      75.373 132.522  49.427  1.00  0.00           N  
ATOM   2564 HD21 ASN   196      76.220 133.065  49.519  1.00  0.00           H  
ATOM   2565 HD22 ASN   196      75.526 131.638  48.965  1.00  0.00           H  
ATOM   2566  C   ASN   196      70.714 131.541  50.246  1.00  0.00           C  
ATOM   2567  O   ASN   196      70.322 131.563  49.055  1.00  0.00           O  
ATOM   2568  N   GLN   197      70.022 131.033  51.248  1.00  0.00           N  
ATOM   2569  H   GLN   197      70.480 131.195  52.133  1.00  0.00           H  
ATOM   2570  CA  GLN   197      68.790 130.238  51.090  1.00  0.00           C  
ATOM   2571  HA  GLN   197      68.948 129.630  50.200  1.00  0.00           H  
ATOM   2572  CB  GLN   197      68.521 129.563  52.447  1.00  0.00           C  
ATOM   2573  HB2 GLN   197      68.227 130.286  53.207  1.00  0.00           H  
ATOM   2574  HB3 GLN   197      67.664 128.891  52.411  1.00  0.00           H  
ATOM   2575  CG  GLN   197      69.704 128.704  52.955  1.00  0.00           C  
ATOM   2576  HG2 GLN   197      69.250 127.776  53.304  1.00  0.00           H  
ATOM   2577  HG3 GLN   197      70.334 128.568  52.076  1.00  0.00           H  
ATOM   2578  CD  GLN   197      70.546 129.272  54.015  1.00  0.00           C  
ATOM   2579  OE1 GLN   197      70.640 130.440  54.303  1.00  0.00           O  
ATOM   2580  NE2 GLN   197      71.313 128.422  54.631  1.00  0.00           N  
ATOM   2581 HE21 GLN   197      71.375 127.461  54.326  1.00  0.00           H  
ATOM   2582 HE22 GLN   197      71.969 128.837  55.277  1.00  0.00           H  
ATOM   2583  C   GLN   197      67.599 131.084  50.715  1.00  0.00           C  
ATOM   2584  O   GLN   197      67.386 132.112  51.349  1.00  0.00           O  
ATOM   2585  N   ASP   198      66.775 130.664  49.772  1.00  0.00           N  
ATOM   2586  H   ASP   198      66.900 129.700  49.499  1.00  0.00           H  
ATOM   2587  CA  ASP   198      65.874 131.498  48.931  1.00  0.00           C  
ATOM   2588  HA  ASP   198      65.587 132.428  49.421  1.00  0.00           H  
ATOM   2589  CB  ASP   198      66.828 131.911  47.821  1.00  0.00           C  
ATOM   2590  HB2 ASP   198      67.802 132.193  48.221  1.00  0.00           H  
ATOM   2591  HB3 ASP   198      66.964 130.989  47.256  1.00  0.00           H  
ATOM   2592  CG  ASP   198      66.289 133.025  46.882  1.00  0.00           C  
ATOM   2593  OD1 ASP   198      66.899 133.287  45.794  1.00  0.00           O  
ATOM   2594  OD2 ASP   198      65.256 133.703  47.145  1.00  0.00           O  
ATOM   2595  C   ASP   198      64.650 130.720  48.416  1.00  0.00           C  
ATOM   2596  O   ASP   198      64.856 129.713  47.748  1.00  0.00           O  
ATOM   2597  N   GLN   199      63.450 131.110  48.849  1.00  0.00           N  
ATOM   2598  H   GLN   199      63.243 131.827  49.529  1.00  0.00           H  
ATOM   2599  CA  GLN   199      62.202 130.347  48.597  1.00  0.00           C  
ATOM   2600  HA  GLN   199      61.481 130.721  49.324  1.00  0.00           H  
ATOM   2601  CB  GLN   199      61.628 130.725  47.209  1.00  0.00           C  
ATOM   2602  HB2 GLN   199      62.310 130.408  46.420  1.00  0.00           H  
ATOM   2603  HB3 GLN   199      60.692 130.166  47.185  1.00  0.00           H  
ATOM   2604  CG  GLN   199      61.269 132.183  47.113  1.00  0.00           C  
ATOM   2605  HG2 GLN   199      61.068 132.666  48.070  1.00  0.00           H  
ATOM   2606  HG3 GLN   199      62.141 132.646  46.652  1.00  0.00           H  
ATOM   2607  CD  GLN   199      60.014 132.441  46.193  1.00  0.00           C  
ATOM   2608  OE1 GLN   199      59.460 131.614  45.449  1.00  0.00           O  
ATOM   2609  NE2 GLN   199      59.577 133.695  46.314  1.00  0.00           N  
ATOM   2610 HE21 GLN   199      60.167 134.363  46.790  1.00  0.00           H  
ATOM   2611 HE22 GLN   199      58.736 133.970  45.828  1.00  0.00           H  
ATOM   2612  C   GLN   199      62.394 128.790  48.805  1.00  0.00           C  
ATOM   2613  O   GLN   199      62.320 128.092  47.867  1.00  0.00           O  
ATOM   2614  N   SER   200      62.719 128.281  50.031  1.00  0.00           N  
ATOM   2615  H   SER   200      62.694 127.272  50.023  1.00  0.00           H  
ATOM   2616  CA  SER   200      62.735 128.873  51.394  1.00  0.00           C  
ATOM   2617  HA  SER   200      63.363 129.764  51.393  1.00  0.00           H  
ATOM   2618  CB  SER   200      61.379 129.222  51.915  1.00  0.00           C  
ATOM   2619  HB2 SER   200      61.444 129.937  52.735  1.00  0.00           H  
ATOM   2620  HB3 SER   200      60.834 129.718  51.112  1.00  0.00           H  
ATOM   2621  OG  SER   200      60.580 128.132  52.198  1.00  0.00           O  
ATOM   2622  HG  SER   200      59.693 128.353  52.492  1.00  0.00           H  
ATOM   2623  C   SER   200      63.408 128.088  52.479  1.00  0.00           C  
ATOM   2624  O   SER   200      63.584 126.877  52.387  1.00  0.00           O  
ATOM   2625  N   GLY   201      64.075 128.716  53.492  1.00  0.00           N  
ATOM   2626  H   GLY   201      64.176 129.717  53.406  1.00  0.00           H  
ATOM   2627  CA  GLY   201      64.957 128.053  54.449  1.00  0.00           C  
ATOM   2628  HA2 GLY   201      64.402 127.407  55.129  1.00  0.00           H  
ATOM   2629  HA3 GLY   201      65.747 127.500  53.942  1.00  0.00           H  
ATOM   2630  C   GLY   201      65.602 129.100  55.367  1.00  0.00           C  
ATOM   2631  O   GLY   201      65.058 130.232  55.528  1.00  0.00           O  
ATOM   2632  N   GLY   202      66.782 128.913  55.934  1.00  0.00           N  
ATOM   2633  H   GLY   202      67.042 129.703  56.507  1.00  0.00           H  
ATOM   2634  CA  GLY   202      67.628 127.712  55.953  1.00  0.00           C  
ATOM   2635  HA2 GLY   202      67.678 127.363  54.922  1.00  0.00           H  
ATOM   2636  HA3 GLY   202      68.519 127.923  56.545  1.00  0.00           H  
ATOM   2637  C   GLY   202      66.980 126.459  56.605  1.00  0.00           C  
ATOM   2638  O   GLY   202      65.835 126.506  57.093  1.00  0.00           O  
ATOM   2639  N   GLY   203      67.673 125.334  56.734  1.00  0.00           N  
ATOM   2640  H   GLY   203      67.118 124.738  57.332  1.00  0.00           H  
ATOM   2641  CA  GLY   203      69.056 125.046  56.401  1.00  0.00           C  
ATOM   2642  HA2 GLY   203      69.654 125.888  56.750  1.00  0.00           H  
ATOM   2643  HA3 GLY   203      69.324 124.166  56.985  1.00  0.00           H  
ATOM   2644  C   GLY   203      69.447 124.756  54.936  1.00  0.00           C  
ATOM   2645  O   GLY   203      68.635 124.891  53.996  1.00  0.00           O  
ATOM   2646  N   GLY   204      70.711 124.328  54.831  1.00  0.00           N  
ATOM   2647  H   GLY   204      71.219 124.162  55.688  1.00  0.00           H  
ATOM   2648  CA  GLY   204      71.230 123.980  53.537  1.00  0.00           C  
ATOM   2649  HA2 GLY   204      72.027 123.238  53.586  1.00  0.00           H  
ATOM   2650  HA3 GLY   204      70.394 123.489  53.038  1.00  0.00           H  
ATOM   2651  C   GLY   204      71.708 125.120  52.694  1.00  0.00           C  
ATOM   2652  O   GLY   204      71.472 126.289  53.083  1.00  0.00           O  
ATOM   2653  N   SER   205      72.344 124.832  51.543  1.00  0.00           N  
ATOM   2654  H   SER   205      72.511 125.684  51.027  1.00  0.00           H  
ATOM   2655  CA  SER   205      72.715 123.558  51.037  1.00  0.00           C  
ATOM   2656  HA  SER   205      72.072 122.718  51.296  1.00  0.00           H  
ATOM   2657  CB  SER   205      72.505 123.330  49.478  1.00  0.00           C  
ATOM   2658  HB2 SER   205      72.974 122.407  49.136  1.00  0.00           H  
ATOM   2659  HB3 SER   205      71.432 123.357  49.290  1.00  0.00           H  
ATOM   2660  OG  SER   205      73.116 124.406  48.829  1.00  0.00           O  
ATOM   2661  HG  SER   205      72.651 125.246  48.833  1.00  0.00           H  
ATOM   2662  C   SER   205      74.147 123.038  51.461  1.00  0.00           C  
ATOM   2663  O   SER   205      74.491 121.890  51.216  1.00  0.00           O  
ATOM   2664  N   GLY   206      74.866 123.991  52.147  1.00  0.00           N  
ATOM   2665  H   GLY   206      74.579 124.960  52.167  1.00  0.00           H  
ATOM   2666  CA  GLY   206      76.215 123.703  52.603  1.00  0.00           C  
ATOM   2667  HA2 GLY   206      76.305 124.411  53.427  1.00  0.00           H  
ATOM   2668  HA3 GLY   206      76.234 122.679  52.977  1.00  0.00           H  
ATOM   2669  C   GLY   206      77.348 123.733  51.544  1.00  0.00           C  
ATOM   2670  O   GLY   206      77.110 124.204  50.463  1.00  0.00           O  
ATOM   2671  N   GLY   207      78.570 123.276  51.841  1.00  0.00           N  
ATOM   2672  H   GLY   207      79.305 123.331  51.151  1.00  0.00           H  
ATOM   2673  CA  GLY   207      78.895 122.429  52.984  1.00  0.00           C  
ATOM   2674  HA2 GLY   207      78.116 121.679  53.121  1.00  0.00           H  
ATOM   2675  HA3 GLY   207      79.853 121.941  52.801  1.00  0.00           H  
ATOM   2676  C   GLY   207      79.214 123.237  54.257  1.00  0.00           C  
ATOM   2677  O   GLY   207      78.971 124.438  54.345  1.00  0.00           O  
ATOM   2678  N   TYR   208      79.796 122.520  55.223  1.00  0.00           N  
ATOM   2679  H   TYR   208      80.244 121.661  54.938  1.00  0.00           H  
ATOM   2680  CA  TYR   208      80.214 122.965  56.558  1.00  0.00           C  
ATOM   2681  HA  TYR   208      80.787 123.889  56.472  1.00  0.00           H  
ATOM   2682  CB  TYR   208      78.941 123.440  57.422  1.00  0.00           C  
ATOM   2683  HB2 TYR   208      78.594 124.364  56.960  1.00  0.00           H  
ATOM   2684  HB3 TYR   208      78.171 122.671  57.354  1.00  0.00           H  
ATOM   2685  CG  TYR   208      79.186 123.757  58.873  1.00  0.00           C  
ATOM   2686  CD1 TYR   208      79.033 122.719  59.793  1.00  0.00           C  
ATOM   2687  HD1 TYR   208      78.891 121.690  59.497  1.00  0.00           H  
ATOM   2688  CE1 TYR   208      79.406 122.869  61.147  1.00  0.00           C  
ATOM   2689  HE1 TYR   208      79.421 122.009  61.799  1.00  0.00           H  
ATOM   2690  CZ  TYR   208      79.894 124.103  61.529  1.00  0.00           C  
ATOM   2691  OH  TYR   208      80.303 124.181  62.904  1.00  0.00           O  
ATOM   2692  HH  TYR   208      80.286 123.329  63.345  1.00  0.00           H  
ATOM   2693  CE2 TYR   208      80.163 125.128  60.646  1.00  0.00           C  
ATOM   2694  HE2 TYR   208      80.703 126.014  60.946  1.00  0.00           H  
ATOM   2695  CD2 TYR   208      79.757 124.940  59.288  1.00  0.00           C  
ATOM   2696  HD2 TYR   208      79.866 125.766  58.601  1.00  0.00           H  
ATOM   2697  C   TYR   208      81.060 121.937  57.306  1.00  0.00           C  
ATOM   2698  O   TYR   208      80.673 120.769  57.280  1.00  0.00           O  
ATOM   2699  N   GLY   209      82.029 122.464  58.080  1.00  0.00           N  
ATOM   2700  H   GLY   209      82.297 123.437  58.110  1.00  0.00           H  
ATOM   2701  CA  GLY   209      82.820 121.699  58.984  1.00  0.00           C  
ATOM   2702  HA2 GLY   209      82.247 120.933  59.507  1.00  0.00           H  
ATOM   2703  HA3 GLY   209      83.568 121.137  58.425  1.00  0.00           H  
ATOM   2704  C   GLY   209      83.488 122.602  60.083  1.00  0.00           C  
ATOM   2705  O   GLY   209      83.399 123.808  59.997  1.00  0.00           O  
ATOM   2706  N   GLN   210      84.260 121.951  61.021  1.00  0.00           N  
ATOM   2707  H   GLN   210      85.007 122.478  61.450  1.00  0.00           H  
ATOM   2708  CA  GLN   210      84.238 120.542  61.521  1.00  0.00           C  
ATOM   2709  HA  GLN   210      85.050 120.389  62.232  1.00  0.00           H  
ATOM   2710  CB  GLN   210      83.010 120.220  62.291  1.00  0.00           C  
ATOM   2711  HB2 GLN   210      82.134 120.097  61.655  1.00  0.00           H  
ATOM   2712  HB3 GLN   210      83.190 119.273  62.800  1.00  0.00           H  
ATOM   2713  CG  GLN   210      82.668 121.187  63.416  1.00  0.00           C  
ATOM   2714  HG2 GLN   210      83.482 121.110  64.136  1.00  0.00           H  
ATOM   2715  HG3 GLN   210      82.616 122.198  63.012  1.00  0.00           H  
ATOM   2716  CD  GLN   210      81.358 120.887  64.114  1.00  0.00           C  
ATOM   2717  OE1 GLN   210      80.525 121.789  64.259  1.00  0.00           O  
ATOM   2718  NE2 GLN   210      81.039 119.655  64.481  1.00  0.00           N  
ATOM   2719 HE21 GLN   210      80.130 119.480  64.885  1.00  0.00           H  
ATOM   2720 HE22 GLN   210      81.727 118.923  64.382  1.00  0.00           H  
ATOM   2721  C   GLN   210      84.544 119.517  60.446  1.00  0.00           C  
ATOM   2722  O   GLN   210      83.695 118.677  60.148  1.00  0.00           O  
ATOM   2723  N   GLN   211      85.795 119.421  59.945  1.00  0.00           N  
ATOM   2724  H   GLN   211      86.469 120.106  60.256  1.00  0.00           H  
ATOM   2725  CA  GLN   211      86.102 118.502  58.873  1.00  0.00           C  
ATOM   2726  HA  GLN   211      85.181 118.369  58.304  1.00  0.00           H  
ATOM   2727  CB  GLN   211      87.185 119.165  57.972  1.00  0.00           C  
ATOM   2728  HB2 GLN   211      87.997 119.671  58.494  1.00  0.00           H  
ATOM   2729  HB3 GLN   211      87.631 118.406  57.330  1.00  0.00           H  
ATOM   2730  CG  GLN   211      86.558 120.203  56.977  1.00  0.00           C  
ATOM   2731  HG2 GLN   211      87.127 120.076  56.056  1.00  0.00           H  
ATOM   2732  HG3 GLN   211      85.531 119.911  56.756  1.00  0.00           H  
ATOM   2733  CD  GLN   211      86.558 121.644  57.382  1.00  0.00           C  
ATOM   2734  OE1 GLN   211      87.492 122.104  58.095  1.00  0.00           O  
ATOM   2735  NE2 GLN   211      85.647 122.486  56.913  1.00  0.00           N  
ATOM   2736 HE21 GLN   211      85.100 122.113  56.150  1.00  0.00           H  
ATOM   2737 HE22 GLN   211      85.772 123.488  56.931  1.00  0.00           H  
ATOM   2738  C   GLN   211      86.649 117.211  59.410  1.00  0.00           C  
ATOM   2739  O   GLN   211      86.389 116.171  58.843  1.00  0.00           O  
ATOM   2740  N   ASP   212      87.296 117.260  60.541  1.00  0.00           N  
ATOM   2741  H   ASP   212      87.464 118.153  60.981  1.00  0.00           H  
ATOM   2742  CA  ASP   212      87.812 116.128  61.279  1.00  0.00           C  
ATOM   2743  HA  ASP   212      88.508 115.598  60.629  1.00  0.00           H  
ATOM   2744  CB  ASP   212      88.575 116.543  62.558  1.00  0.00           C  
ATOM   2745  HB2 ASP   212      87.946 117.129  63.228  1.00  0.00           H  
ATOM   2746  HB3 ASP   212      88.724 115.607  63.097  1.00  0.00           H  
ATOM   2747  CG  ASP   212      89.852 117.210  62.209  1.00  0.00           C  
ATOM   2748  OD1 ASP   212      90.027 118.380  62.683  1.00  0.00           O  
ATOM   2749  OD2 ASP   212      90.744 116.610  61.578  1.00  0.00           O  
ATOM   2750  C   ASP   212      86.796 114.949  61.658  1.00  0.00           C  
ATOM   2751  O   ASP   212      87.189 113.756  61.473  1.00  0.00           O  
ATOM   2752  N   ARG   213      85.616 115.295  62.202  1.00  0.00           N  
ATOM   2753  H   ARG   213      85.379 116.274  62.272  1.00  0.00           H  
ATOM   2754  CA  ARG   213      84.690 114.379  62.913  1.00  0.00           C  
ATOM   2755  HA  ARG   213      84.910 113.334  62.697  1.00  0.00           H  
ATOM   2756  CB  ARG   213      84.875 114.505  64.407  1.00  0.00           C  
ATOM   2757  HB2 ARG   213      84.556 115.518  64.653  1.00  0.00           H  
ATOM   2758  HB3 ARG   213      84.100 113.856  64.815  1.00  0.00           H  
ATOM   2759  CG  ARG   213      86.237 114.005  64.955  1.00  0.00           C  
ATOM   2760  HG2 ARG   213      86.318 112.939  64.741  1.00  0.00           H  
ATOM   2761  HG3 ARG   213      86.981 114.542  64.367  1.00  0.00           H  
ATOM   2762  CD  ARG   213      86.364 114.349  66.452  1.00  0.00           C  
ATOM   2763  HD2 ARG   213      85.440 114.030  66.936  1.00  0.00           H  
ATOM   2764  HD3 ARG   213      87.269 113.846  66.790  1.00  0.00           H  
ATOM   2765  NE  ARG   213      86.568 115.821  66.766  1.00  0.00           N  
ATOM   2766  HE  ARG   213      85.817 116.383  67.141  1.00  0.00           H  
ATOM   2767  CZ  ARG   213      87.595 116.550  66.264  1.00  0.00           C  
ATOM   2768  NH1 ARG   213      88.670 115.990  65.770  1.00  0.00           N  
ATOM   2769 HH11 ARG   213      89.456 116.600  65.598  1.00  0.00           H  
ATOM   2770 HH12 ARG   213      88.747 114.984  65.715  1.00  0.00           H  
ATOM   2771  NH2 ARG   213      87.677 117.793  66.446  1.00  0.00           N  
ATOM   2772 HH21 ARG   213      88.463 118.271  66.028  1.00  0.00           H  
ATOM   2773 HH22 ARG   213      86.910 118.318  66.840  1.00  0.00           H  
ATOM   2774  C   ARG   213      83.195 114.594  62.464  1.00  0.00           C  
ATOM   2775  O   ARG   213      82.460 115.040  63.317  1.00  0.00           O  
ATOM   2776  N   GLY   214      82.869 114.518  61.190  1.00  0.00           N  
ATOM   2777  H   GLY   214      81.915 114.699  60.914  1.00  0.00           H  
ATOM   2778  CA  GLY   214      83.644 113.862  60.150  1.00  0.00           C  
ATOM   2779  HA2 GLY   214      84.647 114.280  60.065  1.00  0.00           H  
ATOM   2780  HA3 GLY   214      83.733 112.815  60.440  1.00  0.00           H  
ATOM   2781  C   GLY   214      83.067 113.861  58.777  1.00  0.00           C  
ATOM   2782  O   GLY   214      82.174 114.720  58.632  1.00  0.00           O  
ATOM   2783  OXT GLY   214      83.479 112.974  57.964  1.00  0.00           O  
TER    2784      GLY   214 
END   
