# Supplementary material for: Visualization of oligomerization, clustering, and density transition of intrinsically disordered proteins
Source: Natl Sci Rev. 2026 Feb 14;13(7):nwag107. doi: 10.1093/nsr/nwag107 (PMC13114874; doi:10.1093/nsr/nwag107)
Supplement: nwag107_Supplemental_Files [file nwag107_supplemental_files.zip › SI-MD-Structures/MD-Sturctures/frame265.pdb]

CRYST1  135.084  149.246  136.848  90.00  90.00  90.00               1
ATOM      1  N   MET     1      36.295 104.723 102.302  1.00  0.00           N  
ATOM      2  H1  MET     1      36.034 104.287 103.175  1.00  0.00           H  
ATOM      3  H2  MET     1      36.742 105.594 102.552  1.00  0.00           H  
ATOM      4  H3  MET     1      35.450 104.879 101.770  1.00  0.00           H  
ATOM      5  CA  MET     1      37.211 103.925 101.369  1.00  0.00           C  
ATOM      6  HA  MET     1      37.994 103.512 102.004  1.00  0.00           H  
ATOM      7  CB  MET     1      36.515 102.861 100.669  1.00  0.00           C  
ATOM      8  HB2 MET     1      35.765 103.341 100.040  1.00  0.00           H  
ATOM      9  HB3 MET     1      37.169 102.341  99.969  1.00  0.00           H  
ATOM     10  CG  MET     1      35.768 101.910 101.572  1.00  0.00           C  
ATOM     11  HG2 MET     1      36.564 101.285 101.977  1.00  0.00           H  
ATOM     12  HG3 MET     1      35.254 102.499 102.331  1.00  0.00           H  
ATOM     13  SD  MET     1      34.650 100.828 100.641  1.00  0.00           S  
ATOM     14  CE  MET     1      35.644  99.297 100.306  1.00  0.00           C  
ATOM     15  HE1 MET     1      36.361  99.527  99.517  1.00  0.00           H  
ATOM     16  HE2 MET     1      36.209  98.941 101.168  1.00  0.00           H  
ATOM     17  HE3 MET     1      35.063  98.477  99.884  1.00  0.00           H  
ATOM     18  C   MET     1      38.029 104.875 100.513  1.00  0.00           C  
ATOM     19  O   MET     1      37.528 105.951 100.151  1.00  0.00           O  
ATOM     20  N   ALA     2      39.305 104.483 100.056  1.00  0.00           N  
ATOM     21  H   ALA     2      39.827 105.278  99.716  1.00  0.00           H  
ATOM     22  CA  ALA     2      40.292 103.536 100.601  1.00  0.00           C  
ATOM     23  HA  ALA     2      41.221 103.802 100.097  1.00  0.00           H  
ATOM     24  CB  ALA     2      40.746 103.809 102.044  1.00  0.00           C  
ATOM     25  HB1 ALA     2      41.697 103.327 102.271  1.00  0.00           H  
ATOM     26  HB2 ALA     2      40.687 104.868 102.295  1.00  0.00           H  
ATOM     27  HB3 ALA     2      39.986 103.368 102.689  1.00  0.00           H  
ATOM     28  C   ALA     2      39.966 102.009 100.336  1.00  0.00           C  
ATOM     29  O   ALA     2      39.376 101.359 101.198  1.00  0.00           O  
ATOM     30  N   SER     3      40.306 101.381  99.182  1.00  0.00           N  
ATOM     31  H   SER     3      39.940 100.445  99.075  1.00  0.00           H  
ATOM     32  CA  SER     3      41.029 101.980  98.042  1.00  0.00           C  
ATOM     33  HA  SER     3      40.939 103.066  98.049  1.00  0.00           H  
ATOM     34  CB  SER     3      42.534 101.834  98.260  1.00  0.00           C  
ATOM     35  HB2 SER     3      42.854 100.796  98.169  1.00  0.00           H  
ATOM     36  HB3 SER     3      43.037 102.284  97.404  1.00  0.00           H  
ATOM     37  OG  SER     3      43.046 102.271  99.512  1.00  0.00           O  
ATOM     38  HG  SER     3      43.537 101.502  99.810  1.00  0.00           H  
ATOM     39  C   SER     3      40.589 101.405  96.721  1.00  0.00           C  
ATOM     40  O   SER     3      40.441 100.148  96.533  1.00  0.00           O  
ATOM     41  N   ASN     4      40.395 102.332  95.736  1.00  0.00           N  
ATOM     42  H   ASN     4      40.427 103.294  96.039  1.00  0.00           H  
ATOM     43  CA  ASN     4      40.329 101.912  94.325  1.00  0.00           C  
ATOM     44  HA  ASN     4      39.432 101.302  94.217  1.00  0.00           H  
ATOM     45  CB  ASN     4      40.158 103.145  93.432  1.00  0.00           C  
ATOM     46  HB2 ASN     4      40.436 104.019  94.021  1.00  0.00           H  
ATOM     47  HB3 ASN     4      40.717 103.090  92.498  1.00  0.00           H  
ATOM     48  CG  ASN     4      38.772 103.373  92.907  1.00  0.00           C  
ATOM     49  OD1 ASN     4      38.035 102.418  92.662  1.00  0.00           O  
ATOM     50  ND2 ASN     4      38.447 104.622  92.679  1.00  0.00           N  
ATOM     51 HD21 ASN     4      37.476 104.886  92.770  1.00  0.00           H  
ATOM     52 HD22 ASN     4      39.201 105.278  92.822  1.00  0.00           H  
ATOM     53  C   ASN     4      41.547 101.178  93.781  1.00  0.00           C  
ATOM     54  O   ASN     4      42.669 101.444  94.176  1.00  0.00           O  
ATOM     55  N   ASP     5      41.417 100.204  92.870  1.00  0.00           N  
ATOM     56  H   ASP     5      42.273  99.944  92.401  1.00  0.00           H  
ATOM     57  CA  ASP     5      40.162  99.578  92.504  1.00  0.00           C  
ATOM     58  HA  ASP     5      39.424 100.352  92.297  1.00  0.00           H  
ATOM     59  CB  ASP     5      40.283  98.818  91.145  1.00  0.00           C  
ATOM     60  HB2 ASP     5      41.185  98.209  91.092  1.00  0.00           H  
ATOM     61  HB3 ASP     5      39.351  98.278  90.975  1.00  0.00           H  
ATOM     62  CG  ASP     5      40.374  99.673  89.865  1.00  0.00           C  
ATOM     63  OD1 ASP     5      40.359  99.119  88.718  1.00  0.00           O  
ATOM     64  OD2 ASP     5      40.446 100.913  89.973  1.00  0.00           O  
ATOM     65  C   ASP     5      39.538  98.616  93.574  1.00  0.00           C  
ATOM     66  O   ASP     5      40.203  97.994  94.422  1.00  0.00           O  
ATOM     67  N   TYR     6      38.182  98.617  93.578  1.00  0.00           N  
ATOM     68  H   TYR     6      37.701  99.246  92.952  1.00  0.00           H  
ATOM     69  CA  TYR     6      37.382  97.969  94.585  1.00  0.00           C  
ATOM     70  HA  TYR     6      38.016  97.863  95.466  1.00  0.00           H  
ATOM     71  CB  TYR     6      36.154  98.791  94.992  1.00  0.00           C  
ATOM     72  HB2 TYR     6      35.530  98.837  94.099  1.00  0.00           H  
ATOM     73  HB3 TYR     6      35.586  98.293  95.778  1.00  0.00           H  
ATOM     74  CG  TYR     6      36.404 100.267  95.484  1.00  0.00           C  
ATOM     75  CD1 TYR     6      35.820 101.345  94.833  1.00  0.00           C  
ATOM     76  HD1 TYR     6      35.175 101.204  93.978  1.00  0.00           H  
ATOM     77  CE1 TYR     6      35.932 102.629  95.350  1.00  0.00           C  
ATOM     78  HE1 TYR     6      35.477 103.436  94.794  1.00  0.00           H  
ATOM     79  CZ  TYR     6      36.722 102.924  96.481  1.00  0.00           C  
ATOM     80  OH  TYR     6      36.828 104.150  97.073  1.00  0.00           O  
ATOM     81  HH  TYR     6      36.867 104.816  96.383  1.00  0.00           H  
ATOM     82  CE2 TYR     6      37.238 101.809  97.113  1.00  0.00           C  
ATOM     83  HE2 TYR     6      37.916 101.992  97.933  1.00  0.00           H  
ATOM     84  CD2 TYR     6      37.087 100.502  96.649  1.00  0.00           C  
ATOM     85  HD2 TYR     6      37.617  99.688  97.119  1.00  0.00           H  
ATOM     86  C   TYR     6      36.980  96.532  94.179  1.00  0.00           C  
ATOM     87  O   TYR     6      36.346  95.900  95.010  1.00  0.00           O  
ATOM     88  N   THR     7      37.215  96.076  92.928  1.00  0.00           N  
ATOM     89  H   THR     7      37.855  96.645  92.392  1.00  0.00           H  
ATOM     90  CA  THR     7      36.801  94.711  92.502  1.00  0.00           C  
ATOM     91  HA  THR     7      36.778  94.140  93.431  1.00  0.00           H  
ATOM     92  CB  THR     7      35.428  94.812  91.936  1.00  0.00           C  
ATOM     93  HB  THR     7      34.850  95.372  92.672  1.00  0.00           H  
ATOM     94  CG2 THR     7      35.429  95.703  90.700  1.00  0.00           C  
ATOM     95 HG21 THR     7      34.480  96.234  90.634  1.00  0.00           H  
ATOM     96 HG22 THR     7      36.149  96.516  90.794  1.00  0.00           H  
ATOM     97 HG23 THR     7      35.484  95.096  89.796  1.00  0.00           H  
ATOM     98  OG1 THR     7      34.792  93.579  91.645  1.00  0.00           O  
ATOM     99  HG1 THR     7      34.207  93.337  92.366  1.00  0.00           H  
ATOM    100  C   THR     7      37.778  94.016  91.597  1.00  0.00           C  
ATOM    101  O   THR     7      38.592  94.762  91.069  1.00  0.00           O  
ATOM    102  N   GLN     8      37.682  92.715  91.468  1.00  0.00           N  
ATOM    103  H   GLN     8      37.174  92.248  92.206  1.00  0.00           H  
ATOM    104  CA  GLN     8      38.409  91.983  90.385  1.00  0.00           C  
ATOM    105  HA  GLN     8      39.407  92.417  90.439  1.00  0.00           H  
ATOM    106  CB  GLN     8      38.406  90.509  90.872  1.00  0.00           C  
ATOM    107  HB2 GLN     8      39.153  89.922  90.339  1.00  0.00           H  
ATOM    108  HB3 GLN     8      38.752  90.565  91.904  1.00  0.00           H  
ATOM    109  CG  GLN     8      37.085  89.814  90.791  1.00  0.00           C  
ATOM    110  HG2 GLN     8      36.207  90.189  91.317  1.00  0.00           H  
ATOM    111  HG3 GLN     8      36.725  89.780  89.763  1.00  0.00           H  
ATOM    112  CD  GLN     8      37.222  88.335  91.173  1.00  0.00           C  
ATOM    113  OE1 GLN     8      38.291  87.734  91.279  1.00  0.00           O  
ATOM    114  NE2 GLN     8      36.150  87.648  91.131  1.00  0.00           N  
ATOM    115 HE21 GLN     8      35.217  88.010  91.001  1.00  0.00           H  
ATOM    116 HE22 GLN     8      36.248  86.708  91.487  1.00  0.00           H  
ATOM    117  C   GLN     8      37.799  92.163  88.991  1.00  0.00           C  
ATOM    118  O   GLN     8      36.609  92.132  88.819  1.00  0.00           O  
ATOM    119  N   GLN     9      38.497  92.255  87.844  1.00  0.00           N  
ATOM    120  H   GLN     9      37.884  92.249  87.041  1.00  0.00           H  
ATOM    121  CA  GLN     9      39.921  92.343  87.589  1.00  0.00           C  
ATOM    122  HA  GLN     9      39.969  92.008  86.552  1.00  0.00           H  
ATOM    123  CB  GLN     9      40.319  93.866  87.587  1.00  0.00           C  
ATOM    124  HB2 GLN     9      40.200  94.200  88.618  1.00  0.00           H  
ATOM    125  HB3 GLN     9      41.359  94.092  87.354  1.00  0.00           H  
ATOM    126  CG  GLN     9      39.425  94.714  86.590  1.00  0.00           C  
ATOM    127  HG2 GLN     9      38.360  94.521  86.716  1.00  0.00           H  
ATOM    128  HG3 GLN     9      39.418  95.762  86.889  1.00  0.00           H  
ATOM    129  CD  GLN     9      39.913  94.734  85.184  1.00  0.00           C  
ATOM    130  OE1 GLN     9      40.962  94.223  84.852  1.00  0.00           O  
ATOM    131  NE2 GLN     9      39.175  95.340  84.284  1.00  0.00           N  
ATOM    132 HE21 GLN     9      38.290  95.774  84.506  1.00  0.00           H  
ATOM    133 HE22 GLN     9      39.586  95.363  83.362  1.00  0.00           H  
ATOM    134  C   GLN     9      40.828  91.410  88.395  1.00  0.00           C  
ATOM    135  O   GLN     9      41.663  91.847  89.204  1.00  0.00           O  
ATOM    136  N   ALA    10      40.710  90.107  88.275  1.00  0.00           N  
ATOM    137  H   ALA    10      41.376  89.584  88.825  1.00  0.00           H  
ATOM    138  CA  ALA    10      39.890  89.330  87.363  1.00  0.00           C  
ATOM    139  HA  ALA    10      38.895  89.734  87.176  1.00  0.00           H  
ATOM    140  CB  ALA    10      40.641  89.268  86.014  1.00  0.00           C  
ATOM    141  HB1 ALA    10      39.966  88.788  85.305  1.00  0.00           H  
ATOM    142  HB2 ALA    10      41.005  90.241  85.684  1.00  0.00           H  
ATOM    143  HB3 ALA    10      41.554  88.674  86.041  1.00  0.00           H  
ATOM    144  C   ALA    10      39.711  87.834  87.861  1.00  0.00           C  
ATOM    145  O   ALA    10      40.306  87.447  88.875  1.00  0.00           O  
ATOM    146  N   THR    11      38.800  87.070  87.274  1.00  0.00           N  
ATOM    147  H   THR    11      38.249  87.619  86.630  1.00  0.00           H  
ATOM    148  CA  THR    11      38.523  85.699  87.470  1.00  0.00           C  
ATOM    149  HA  THR    11      39.388  85.265  87.971  1.00  0.00           H  
ATOM    150  CB  THR    11      37.219  85.494  88.319  1.00  0.00           C  
ATOM    151  HB  THR    11      37.356  85.538  89.399  1.00  0.00           H  
ATOM    152  CG2 THR    11      36.039  86.334  87.900  1.00  0.00           C  
ATOM    153 HG21 THR    11      35.848  86.175  86.838  1.00  0.00           H  
ATOM    154 HG22 THR    11      35.178  86.135  88.538  1.00  0.00           H  
ATOM    155 HG23 THR    11      36.277  87.391  88.014  1.00  0.00           H  
ATOM    156  OG1 THR    11      36.857  84.130  88.186  1.00  0.00           O  
ATOM    157  HG1 THR    11      37.651  83.592  88.202  1.00  0.00           H  
ATOM    158  C   THR    11      38.445  84.994  86.003  1.00  0.00           C  
ATOM    159  O   THR    11      37.468  85.087  85.244  1.00  0.00           O  
ATOM    160  N   GLN    12      39.412  84.108  85.579  1.00  0.00           N  
ATOM    161  H   GLN    12      39.123  83.708  84.698  1.00  0.00           H  
ATOM    162  CA  GLN    12      40.781  83.951  86.169  1.00  0.00           C  
ATOM    163  HA  GLN    12      40.610  83.543  87.166  1.00  0.00           H  
ATOM    164  CB  GLN    12      41.436  82.845  85.395  1.00  0.00           C  
ATOM    165  HB2 GLN    12      40.787  81.985  85.235  1.00  0.00           H  
ATOM    166  HB3 GLN    12      41.657  83.195  84.386  1.00  0.00           H  
ATOM    167  CG  GLN    12      42.749  82.294  86.058  1.00  0.00           C  
ATOM    168  HG2 GLN    12      43.483  83.093  86.162  1.00  0.00           H  
ATOM    169  HG3 GLN    12      42.469  81.791  86.984  1.00  0.00           H  
ATOM    170  CD  GLN    12      43.300  81.129  85.196  1.00  0.00           C  
ATOM    171  OE1 GLN    12      42.629  80.599  84.288  1.00  0.00           O  
ATOM    172  NE2 GLN    12      44.499  80.763  85.394  1.00  0.00           N  
ATOM    173 HE21 GLN    12      44.792  80.113  84.679  1.00  0.00           H  
ATOM    174 HE22 GLN    12      45.162  81.219  86.005  1.00  0.00           H  
ATOM    175  C   GLN    12      41.547  85.332  86.218  1.00  0.00           C  
ATOM    176  O   GLN    12      41.130  86.249  85.466  1.00  0.00           O  
ATOM    177  N   SER    13      42.438  85.552  87.130  1.00  0.00           N  
ATOM    178  H   SER    13      42.524  84.818  87.818  1.00  0.00           H  
ATOM    179  CA  SER    13      43.508  86.581  87.226  1.00  0.00           C  
ATOM    180  HA  SER    13      43.010  87.549  87.293  1.00  0.00           H  
ATOM    181  CB  SER    13      44.442  86.295  88.421  1.00  0.00           C  
ATOM    182  HB2 SER    13      45.386  86.835  88.346  1.00  0.00           H  
ATOM    183  HB3 SER    13      43.950  86.593  89.347  1.00  0.00           H  
ATOM    184  OG  SER    13      44.880  84.935  88.540  1.00  0.00           O  
ATOM    185  HG  SER    13      44.644  84.499  89.362  1.00  0.00           H  
ATOM    186  C   SER    13      44.392  86.635  86.002  1.00  0.00           C  
ATOM    187  O   SER    13      44.672  85.678  85.208  1.00  0.00           O  
ATOM    188  N   TYR    14      44.864  87.847  85.796  1.00  0.00           N  
ATOM    189  H   TYR    14      44.796  88.557  86.512  1.00  0.00           H  
ATOM    190  CA  TYR    14      45.328  88.402  84.538  1.00  0.00           C  
ATOM    191  HA  TYR    14      45.381  87.677  83.725  1.00  0.00           H  
ATOM    192  CB  TYR    14      44.428  89.581  84.146  1.00  0.00           C  
ATOM    193  HB2 TYR    14      43.443  89.119  84.216  1.00  0.00           H  
ATOM    194  HB3 TYR    14      44.565  90.323  84.933  1.00  0.00           H  
ATOM    195  CG  TYR    14      44.673  90.266  82.792  1.00  0.00           C  
ATOM    196  CD1 TYR    14      44.049  89.824  81.591  1.00  0.00           C  
ATOM    197  HD1 TYR    14      43.384  88.976  81.656  1.00  0.00           H  
ATOM    198  CE1 TYR    14      44.354  90.343  80.312  1.00  0.00           C  
ATOM    199  HE1 TYR    14      43.896  89.954  79.415  1.00  0.00           H  
ATOM    200  CZ  TYR    14      45.390  91.332  80.233  1.00  0.00           C  
ATOM    201  OH  TYR    14      45.812  91.814  79.036  1.00  0.00           O  
ATOM    202  HH  TYR    14      46.531  92.411  79.256  1.00  0.00           H  
ATOM    203  CE2 TYR    14      45.862  91.934  81.400  1.00  0.00           C  
ATOM    204  HE2 TYR    14      46.500  92.804  81.353  1.00  0.00           H  
ATOM    205  CD2 TYR    14      45.586  91.355  82.681  1.00  0.00           C  
ATOM    206  HD2 TYR    14      46.148  91.719  83.529  1.00  0.00           H  
ATOM    207  C   TYR    14      46.789  88.916  84.671  1.00  0.00           C  
ATOM    208  O   TYR    14      47.183  89.410  85.708  1.00  0.00           O  
ATOM    209  N   GLY    15      47.739  88.775  83.695  1.00  0.00           N  
ATOM    210  H   GLY    15      48.662  88.983  84.047  1.00  0.00           H  
ATOM    211  CA  GLY    15      47.632  88.191  82.378  1.00  0.00           C  
ATOM    212  HA2 GLY    15      46.793  87.501  82.291  1.00  0.00           H  
ATOM    213  HA3 GLY    15      47.529  89.005  81.661  1.00  0.00           H  
ATOM    214  C   GLY    15      48.881  87.351  81.890  1.00  0.00           C  
ATOM    215  O   GLY    15      49.621  86.880  82.772  1.00  0.00           O  
ATOM    216  N   ALA    16      49.054  86.978  80.590  1.00  0.00           N  
ATOM    217  H   ALA    16      48.384  87.339  79.926  1.00  0.00           H  
ATOM    218  CA  ALA    16      50.180  86.201  80.077  1.00  0.00           C  
ATOM    219  HA  ALA    16      51.112  86.426  80.594  1.00  0.00           H  
ATOM    220  CB  ALA    16      49.826  84.701  80.237  1.00  0.00           C  
ATOM    221  HB1 ALA    16      48.901  84.563  79.677  1.00  0.00           H  
ATOM    222  HB2 ALA    16      50.625  84.068  79.849  1.00  0.00           H  
ATOM    223  HB3 ALA    16      49.710  84.488  81.300  1.00  0.00           H  
ATOM    224  C   ALA    16      50.561  86.476  78.519  1.00  0.00           C  
ATOM    225  O   ALA    16      50.447  85.582  77.729  1.00  0.00           O  
ATOM    226  N   TYR    17      50.842  87.705  78.110  1.00  0.00           N  
ATOM    227  H   TYR    17      50.847  88.481  78.756  1.00  0.00           H  
ATOM    228  CA  TYR    17      51.293  88.072  76.747  1.00  0.00           C  
ATOM    229  HA  TYR    17      50.727  87.605  75.940  1.00  0.00           H  
ATOM    230  CB  TYR    17      50.970  89.559  76.510  1.00  0.00           C  
ATOM    231  HB2 TYR    17      49.941  89.828  76.749  1.00  0.00           H  
ATOM    232  HB3 TYR    17      51.600  90.067  77.241  1.00  0.00           H  
ATOM    233  CG  TYR    17      51.312  89.997  75.090  1.00  0.00           C  
ATOM    234  CD1 TYR    17      52.593  90.574  74.838  1.00  0.00           C  
ATOM    235  HD1 TYR    17      53.234  90.691  75.699  1.00  0.00           H  
ATOM    236  CE1 TYR    17      52.917  90.911  73.488  1.00  0.00           C  
ATOM    237  HE1 TYR    17      53.954  91.114  73.265  1.00  0.00           H  
ATOM    238  CZ  TYR    17      51.925  90.772  72.488  1.00  0.00           C  
ATOM    239  OH  TYR    17      52.370  91.158  71.218  1.00  0.00           O  
ATOM    240  HH  TYR    17      51.950  90.579  70.577  1.00  0.00           H  
ATOM    241  CE2 TYR    17      50.711  90.157  72.766  1.00  0.00           C  
ATOM    242  HE2 TYR    17      50.001  89.948  71.980  1.00  0.00           H  
ATOM    243  CD2 TYR    17      50.399  89.757  74.018  1.00  0.00           C  
ATOM    244  HD2 TYR    17      49.434  89.335  74.261  1.00  0.00           H  
ATOM    245  C   TYR    17      52.802  87.800  76.500  1.00  0.00           C  
ATOM    246  O   TYR    17      53.631  88.420  77.218  1.00  0.00           O  
ATOM    247  N   PRO    18      53.242  86.867  75.589  1.00  0.00           N  
ATOM    248  CD  PRO    18      52.493  86.106  74.573  1.00  0.00           C  
ATOM    249  HD2 PRO    18      52.378  86.747  73.699  1.00  0.00           H  
ATOM    250  HD3 PRO    18      51.492  85.885  74.943  1.00  0.00           H  
ATOM    251  CG  PRO    18      53.336  84.862  74.365  1.00  0.00           C  
ATOM    252  HG2 PRO    18      53.054  84.330  73.457  1.00  0.00           H  
ATOM    253  HG3 PRO    18      53.250  84.271  75.277  1.00  0.00           H  
ATOM    254  CB  PRO    18      54.762  85.408  74.391  1.00  0.00           C  
ATOM    255  HB2 PRO    18      54.977  85.731  73.372  1.00  0.00           H  
ATOM    256  HB3 PRO    18      55.386  84.602  74.779  1.00  0.00           H  
ATOM    257  CA  PRO    18      54.669  86.595  75.418  1.00  0.00           C  
ATOM    258  HA  PRO    18      54.998  86.265  76.403  1.00  0.00           H  
ATOM    259  C   PRO    18      55.506  87.753  74.947  1.00  0.00           C  
ATOM    260  O   PRO    18      55.032  88.531  74.110  1.00  0.00           O  
ATOM    261  N   THR    19      56.745  87.771  75.369  1.00  0.00           N  
ATOM    262  H   THR    19      57.030  87.018  75.978  1.00  0.00           H  
ATOM    263  CA  THR    19      57.748  88.783  75.150  1.00  0.00           C  
ATOM    264  HA  THR    19      57.930  88.887  74.080  1.00  0.00           H  
ATOM    265  CB  THR    19      57.310  90.176  75.609  1.00  0.00           C  
ATOM    266  HB  THR    19      56.975  90.179  76.646  1.00  0.00           H  
ATOM    267  CG2 THR    19      58.353  91.270  75.446  1.00  0.00           C  
ATOM    268 HG21 THR    19      57.940  92.243  75.713  1.00  0.00           H  
ATOM    269 HG22 THR    19      59.105  91.071  76.210  1.00  0.00           H  
ATOM    270 HG23 THR    19      58.837  91.142  74.478  1.00  0.00           H  
ATOM    271  OG1 THR    19      56.290  90.714  74.830  1.00  0.00           O  
ATOM    272  HG1 THR    19      55.670  90.073  74.474  1.00  0.00           H  
ATOM    273  C   THR    19      59.134  88.372  75.723  1.00  0.00           C  
ATOM    274  O   THR    19      59.237  88.124  76.946  1.00  0.00           O  
ATOM    275  N   GLN    20      60.165  88.299  74.829  1.00  0.00           N  
ATOM    276  H   GLN    20      59.951  88.480  73.859  1.00  0.00           H  
ATOM    277  CA  GLN    20      61.512  87.792  75.255  1.00  0.00           C  
ATOM    278  HA  GLN    20      61.403  86.789  75.668  1.00  0.00           H  
ATOM    279  CB  GLN    20      62.499  87.690  74.109  1.00  0.00           C  
ATOM    280  HB2 GLN    20      62.645  88.677  73.669  1.00  0.00           H  
ATOM    281  HB3 GLN    20      63.393  87.242  74.541  1.00  0.00           H  
ATOM    282  CG  GLN    20      62.016  86.696  73.013  1.00  0.00           C  
ATOM    283  HG2 GLN    20      61.111  87.027  72.504  1.00  0.00           H  
ATOM    284  HG3 GLN    20      62.891  86.510  72.390  1.00  0.00           H  
ATOM    285  CD  GLN    20      61.769  85.354  73.543  1.00  0.00           C  
ATOM    286  OE1 GLN    20      62.467  84.801  74.457  1.00  0.00           O  
ATOM    287  NE2 GLN    20      60.730  84.634  73.128  1.00  0.00           N  
ATOM    288 HE21 GLN    20      60.028  85.042  72.528  1.00  0.00           H  
ATOM    289 HE22 GLN    20      60.601  83.696  73.482  1.00  0.00           H  
ATOM    290  C   GLN    20      62.233  88.666  76.335  1.00  0.00           C  
ATOM    291  O   GLN    20      62.269  89.851  76.199  1.00  0.00           O  
ATOM    292  N   PRO    21      62.783  88.079  77.399  1.00  0.00           N  
ATOM    293  CD  PRO    21      62.457  86.756  77.855  1.00  0.00           C  
ATOM    294  HD2 PRO    21      62.700  85.928  77.189  1.00  0.00           H  
ATOM    295  HD3 PRO    21      61.405  86.735  78.138  1.00  0.00           H  
ATOM    296  CG  PRO    21      63.307  86.629  79.132  1.00  0.00           C  
ATOM    297  HG2 PRO    21      64.330  86.298  78.957  1.00  0.00           H  
ATOM    298  HG3 PRO    21      62.933  85.956  79.903  1.00  0.00           H  
ATOM    299  CB  PRO    21      63.409  88.065  79.705  1.00  0.00           C  
ATOM    300  HB2 PRO    21      64.324  88.055  80.297  1.00  0.00           H  
ATOM    301  HB3 PRO    21      62.482  88.227  80.255  1.00  0.00           H  
ATOM    302  CA  PRO    21      63.571  88.834  78.327  1.00  0.00           C  
ATOM    303  HA  PRO    21      63.167  89.839  78.448  1.00  0.00           H  
ATOM    304  C   PRO    21      65.007  88.928  77.772  1.00  0.00           C  
ATOM    305  O   PRO    21      65.621  87.924  77.440  1.00  0.00           O  
ATOM    306  N   GLY    22      65.606  90.090  77.907  1.00  0.00           N  
ATOM    307  H   GLY    22      65.077  90.924  78.121  1.00  0.00           H  
ATOM    308  CA  GLY    22      67.082  90.226  77.980  1.00  0.00           C  
ATOM    309  HA2 GLY    22      67.552  89.345  77.541  1.00  0.00           H  
ATOM    310  HA3 GLY    22      67.320  91.144  77.443  1.00  0.00           H  
ATOM    311  C   GLY    22      67.415  90.582  79.453  1.00  0.00           C  
ATOM    312  O   GLY    22      66.502  90.597  80.317  1.00  0.00           O  
ATOM    313  N   GLN    23      68.710  90.859  79.821  1.00  0.00           N  
ATOM    314  H   GLN    23      69.383  90.940  79.073  1.00  0.00           H  
ATOM    315  CA  GLN    23      69.195  91.493  81.126  1.00  0.00           C  
ATOM    316  HA  GLN    23      68.352  91.689  81.788  1.00  0.00           H  
ATOM    317  CB  GLN    23      70.025  90.387  81.948  1.00  0.00           C  
ATOM    318  HB2 GLN    23      70.840  90.060  81.302  1.00  0.00           H  
ATOM    319  HB3 GLN    23      70.469  90.885  82.810  1.00  0.00           H  
ATOM    320  CG  GLN    23      69.219  89.135  82.200  1.00  0.00           C  
ATOM    321  HG2 GLN    23      68.265  89.358  82.678  1.00  0.00           H  
ATOM    322  HG3 GLN    23      68.977  88.586  81.289  1.00  0.00           H  
ATOM    323  CD  GLN    23      69.904  88.198  83.219  1.00  0.00           C  
ATOM    324  OE1 GLN    23      70.748  88.575  84.030  1.00  0.00           O  
ATOM    325  NE2 GLN    23      69.547  86.912  83.135  1.00  0.00           N  
ATOM    326 HE21 GLN    23      68.783  86.669  82.520  1.00  0.00           H  
ATOM    327 HE22 GLN    23      69.688  86.415  84.002  1.00  0.00           H  
ATOM    328  C   GLN    23      70.016  92.719  80.827  1.00  0.00           C  
ATOM    329  O   GLN    23      70.527  92.772  79.733  1.00  0.00           O  
ATOM    330  N   GLY    24      70.096  93.581  81.826  1.00  0.00           N  
ATOM    331  H   GLY    24      69.529  93.441  82.650  1.00  0.00           H  
ATOM    332  CA  GLY    24      71.104  94.596  81.863  1.00  0.00           C  
ATOM    333  HA2 GLY    24      70.953  95.409  81.154  1.00  0.00           H  
ATOM    334  HA3 GLY    24      70.964  95.020  82.857  1.00  0.00           H  
ATOM    335  C   GLY    24      72.510  94.097  81.742  1.00  0.00           C  
ATOM    336  O   GLY    24      72.828  93.046  82.227  1.00  0.00           O  
ATOM    337  N   TYR    25      73.451  94.874  81.161  1.00  0.00           N  
ATOM    338  H   TYR    25      73.182  95.818  80.922  1.00  0.00           H  
ATOM    339  CA  TYR    25      74.837  94.450  80.926  1.00  0.00           C  
ATOM    340  HA  TYR    25      74.944  93.551  80.318  1.00  0.00           H  
ATOM    341  CB  TYR    25      75.409  95.678  80.085  1.00  0.00           C  
ATOM    342  HB2 TYR    25      74.886  95.793  79.136  1.00  0.00           H  
ATOM    343  HB3 TYR    25      75.248  96.625  80.599  1.00  0.00           H  
ATOM    344  CG  TYR    25      76.878  95.629  79.922  1.00  0.00           C  
ATOM    345  CD1 TYR    25      77.389  94.648  79.046  1.00  0.00           C  
ATOM    346  HD1 TYR    25      76.716  93.980  78.528  1.00  0.00           H  
ATOM    347  CE1 TYR    25      78.792  94.560  78.837  1.00  0.00           C  
ATOM    348  HE1 TYR    25      79.204  93.853  78.132  1.00  0.00           H  
ATOM    349  CZ  TYR    25      79.667  95.481  79.484  1.00  0.00           C  
ATOM    350  OH  TYR    25      81.021  95.366  79.295  1.00  0.00           O  
ATOM    351  HH  TYR    25      81.315  94.824  78.559  1.00  0.00           H  
ATOM    352  CE2 TYR    25      79.148  96.485  80.357  1.00  0.00           C  
ATOM    353  HE2 TYR    25      79.847  97.180  80.798  1.00  0.00           H  
ATOM    354  CD2 TYR    25      77.793  96.545  80.556  1.00  0.00           C  
ATOM    355  HD2 TYR    25      77.342  97.265  81.222  1.00  0.00           H  
ATOM    356  C   TYR    25      75.615  94.139  82.284  1.00  0.00           C  
ATOM    357  O   TYR    25      75.435  94.829  83.339  1.00  0.00           O  
ATOM    358  N   SER    26      76.434  93.110  82.198  1.00  0.00           N  
ATOM    359  H   SER    26      76.455  92.679  81.285  1.00  0.00           H  
ATOM    360  CA  SER    26      77.582  92.685  82.990  1.00  0.00           C  
ATOM    361  HA  SER    26      77.535  92.998  84.032  1.00  0.00           H  
ATOM    362  CB  SER    26      77.493  91.171  83.191  1.00  0.00           C  
ATOM    363  HB2 SER    26      77.311  90.669  82.241  1.00  0.00           H  
ATOM    364  HB3 SER    26      78.402  90.767  83.637  1.00  0.00           H  
ATOM    365  OG  SER    26      76.406  90.759  84.044  1.00  0.00           O  
ATOM    366  HG  SER    26      75.629  90.725  83.482  1.00  0.00           H  
ATOM    367  C   SER    26      78.929  93.257  82.577  1.00  0.00           C  
ATOM    368  O   SER    26      79.632  92.795  81.689  1.00  0.00           O  
ATOM    369  N   GLN    27      79.299  94.350  83.299  1.00  0.00           N  
ATOM    370  H   GLN    27      78.693  94.805  83.967  1.00  0.00           H  
ATOM    371  CA  GLN    27      80.565  94.967  83.170  1.00  0.00           C  
ATOM    372  HA  GLN    27      80.682  95.212  82.115  1.00  0.00           H  
ATOM    373  CB  GLN    27      80.453  96.203  84.001  1.00  0.00           C  
ATOM    374  HB2 GLN    27      79.560  96.711  83.637  1.00  0.00           H  
ATOM    375  HB3 GLN    27      80.402  95.936  85.056  1.00  0.00           H  
ATOM    376  CG  GLN    27      81.599  97.190  83.771  1.00  0.00           C  
ATOM    377  HG2 GLN    27      82.528  96.730  84.109  1.00  0.00           H  
ATOM    378  HG3 GLN    27      81.619  97.361  82.695  1.00  0.00           H  
ATOM    379  CD  GLN    27      81.453  98.596  84.443  1.00  0.00           C  
ATOM    380  OE1 GLN    27      80.471  99.055  84.897  1.00  0.00           O  
ATOM    381  NE2 GLN    27      82.440  99.414  84.312  1.00  0.00           N  
ATOM    382 HE21 GLN    27      83.195  99.170  83.688  1.00  0.00           H  
ATOM    383 HE22 GLN    27      82.472 100.385  84.588  1.00  0.00           H  
ATOM    384  C   GLN    27      81.875  94.111  83.568  1.00  0.00           C  
ATOM    385  O   GLN    27      82.904  94.314  82.927  1.00  0.00           O  
ATOM    386  N   GLN    28      81.731  93.111  84.409  1.00  0.00           N  
ATOM    387  H   GLN    28      80.831  92.949  84.838  1.00  0.00           H  
ATOM    388  CA  GLN    28      82.711  92.051  84.534  1.00  0.00           C  
ATOM    389  HA  GLN    28      83.582  92.554  84.955  1.00  0.00           H  
ATOM    390  CB  GLN    28      82.239  90.919  85.560  1.00  0.00           C  
ATOM    391  HB2 GLN    28      81.662  91.473  86.300  1.00  0.00           H  
ATOM    392  HB3 GLN    28      81.595  90.185  85.076  1.00  0.00           H  
ATOM    393  CG  GLN    28      83.497  90.195  86.131  1.00  0.00           C  
ATOM    394  HG2 GLN    28      82.961  89.549  86.825  1.00  0.00           H  
ATOM    395  HG3 GLN    28      84.012  89.539  85.428  1.00  0.00           H  
ATOM    396  CD  GLN    28      84.440  91.012  86.983  1.00  0.00           C  
ATOM    397  OE1 GLN    28      84.151  92.104  87.487  1.00  0.00           O  
ATOM    398  NE2 GLN    28      85.662  90.588  87.098  1.00  0.00           N  
ATOM    399 HE21 GLN    28      86.262  91.191  87.643  1.00  0.00           H  
ATOM    400 HE22 GLN    28      85.985  89.693  86.759  1.00  0.00           H  
ATOM    401  C   GLN    28      83.319  91.474  83.212  1.00  0.00           C  
ATOM    402  O   GLN    28      84.468  91.091  83.178  1.00  0.00           O  
ATOM    403  N   SER    29      82.554  91.559  82.112  1.00  0.00           N  
ATOM    404  H   SER    29      81.638  91.977  82.201  1.00  0.00           H  
ATOM    405  CA  SER    29      83.004  91.187  80.744  1.00  0.00           C  
ATOM    406  HA  SER    29      83.478  90.211  80.847  1.00  0.00           H  
ATOM    407  CB  SER    29      81.876  90.965  79.729  1.00  0.00           C  
ATOM    408  HB2 SER    29      82.278  90.401  78.887  1.00  0.00           H  
ATOM    409  HB3 SER    29      81.191  90.255  80.194  1.00  0.00           H  
ATOM    410  OG  SER    29      81.288  92.208  79.267  1.00  0.00           O  
ATOM    411  HG  SER    29      80.716  92.463  79.995  1.00  0.00           H  
ATOM    412  C   SER    29      84.140  92.122  80.237  1.00  0.00           C  
ATOM    413  O   SER    29      84.923  91.774  79.407  1.00  0.00           O  
ATOM    414  N   SER    30      84.167  93.365  80.565  1.00  0.00           N  
ATOM    415  H   SER    30      83.481  93.761  81.191  1.00  0.00           H  
ATOM    416  CA  SER    30      85.237  94.328  80.144  1.00  0.00           C  
ATOM    417  HA  SER    30      85.965  93.940  79.432  1.00  0.00           H  
ATOM    418  CB  SER    30      84.549  95.499  79.375  1.00  0.00           C  
ATOM    419  HB2 SER    30      83.917  95.191  78.542  1.00  0.00           H  
ATOM    420  HB3 SER    30      83.910  96.096  80.025  1.00  0.00           H  
ATOM    421  OG  SER    30      85.575  96.371  78.845  1.00  0.00           O  
ATOM    422  HG  SER    30      85.046  97.101  78.513  1.00  0.00           H  
ATOM    423  C   SER    30      85.964  94.799  81.430  1.00  0.00           C  
ATOM    424  O   SER    30      85.574  95.842  82.022  1.00  0.00           O  
ATOM    425  N   GLN    31      86.927  94.048  81.960  1.00  0.00           N  
ATOM    426  H   GLN    31      87.467  94.549  82.651  1.00  0.00           H  
ATOM    427  CA  GLN    31      87.448  92.737  81.442  1.00  0.00           C  
ATOM    428  HA  GLN    31      86.709  92.345  80.744  1.00  0.00           H  
ATOM    429  CB  GLN    31      88.788  92.887  80.615  1.00  0.00           C  
ATOM    430  HB2 GLN    31      89.502  93.477  81.191  1.00  0.00           H  
ATOM    431  HB3 GLN    31      89.224  91.889  80.608  1.00  0.00           H  
ATOM    432  CG  GLN    31      88.693  93.304  79.143  1.00  0.00           C  
ATOM    433  HG2 GLN    31      87.822  92.808  78.714  1.00  0.00           H  
ATOM    434  HG3 GLN    31      88.528  94.372  79.283  1.00  0.00           H  
ATOM    435  CD  GLN    31      89.929  93.079  78.222  1.00  0.00           C  
ATOM    436  OE1 GLN    31      90.866  92.320  78.494  1.00  0.00           O  
ATOM    437  NE2 GLN    31      90.039  93.766  77.101  1.00  0.00           N  
ATOM    438 HE21 GLN    31      90.958  93.815  76.686  1.00  0.00           H  
ATOM    439 HE22 GLN    31      89.357  94.486  76.907  1.00  0.00           H  
ATOM    440  C   GLN    31      87.701  91.753  82.588  1.00  0.00           C  
ATOM    441  O   GLN    31      88.162  92.287  83.638  1.00  0.00           O  
ATOM    442  N   PRO    32      87.537  90.420  82.478  1.00  0.00           N  
ATOM    443  CD  PRO    32      86.937  89.685  81.367  1.00  0.00           C  
ATOM    444  HD2 PRO    32      87.688  89.638  80.578  1.00  0.00           H  
ATOM    445  HD3 PRO    32      86.025  90.139  80.980  1.00  0.00           H  
ATOM    446  CG  PRO    32      86.570  88.229  81.813  1.00  0.00           C  
ATOM    447  HG2 PRO    32      86.739  87.483  81.037  1.00  0.00           H  
ATOM    448  HG3 PRO    32      85.573  88.213  82.255  1.00  0.00           H  
ATOM    449  CB  PRO    32      87.554  88.003  82.921  1.00  0.00           C  
ATOM    450  HB2 PRO    32      88.574  87.729  82.650  1.00  0.00           H  
ATOM    451  HB3 PRO    32      87.122  87.285  83.618  1.00  0.00           H  
ATOM    452  CA  PRO    32      87.800  89.434  83.539  1.00  0.00           C  
ATOM    453  HA  PRO    32      87.095  89.700  84.328  1.00  0.00           H  
ATOM    454  C   PRO    32      89.202  89.545  84.105  1.00  0.00           C  
ATOM    455  O   PRO    32      90.191  89.964  83.405  1.00  0.00           O  
ATOM    456  N   TYR    33      89.343  89.032  85.324  1.00  0.00           N  
ATOM    457  H   TYR    33      88.578  88.476  85.681  1.00  0.00           H  
ATOM    458  CA  TYR    33      90.446  89.194  86.249  1.00  0.00           C  
ATOM    459  HA  TYR    33      90.765  90.236  86.256  1.00  0.00           H  
ATOM    460  CB  TYR    33      90.016  88.843  87.672  1.00  0.00           C  
ATOM    461  HB2 TYR    33      89.611  87.833  87.617  1.00  0.00           H  
ATOM    462  HB3 TYR    33      90.903  88.796  88.303  1.00  0.00           H  
ATOM    463  CG  TYR    33      88.976  89.823  88.373  1.00  0.00           C  
ATOM    464  CD1 TYR    33      89.095  91.196  88.224  1.00  0.00           C  
ATOM    465  HD1 TYR    33      89.847  91.629  87.580  1.00  0.00           H  
ATOM    466  CE1 TYR    33      88.152  92.071  88.914  1.00  0.00           C  
ATOM    467  HE1 TYR    33      88.300  93.140  88.898  1.00  0.00           H  
ATOM    468  CZ  TYR    33      87.160  91.470  89.739  1.00  0.00           C  
ATOM    469  OH  TYR    33      86.333  92.275  90.533  1.00  0.00           O  
ATOM    470  HH  TYR    33      86.660  93.158  90.722  1.00  0.00           H  
ATOM    471  CE2 TYR    33      86.942  90.102  89.794  1.00  0.00           C  
ATOM    472  HE2 TYR    33      86.188  89.624  90.403  1.00  0.00           H  
ATOM    473  CD2 TYR    33      87.910  89.274  89.161  1.00  0.00           C  
ATOM    474  HD2 TYR    33      87.834  88.199  89.236  1.00  0.00           H  
ATOM    475  C   TYR    33      91.661  88.395  85.764  1.00  0.00           C  
ATOM    476  O   TYR    33      92.772  88.822  86.091  1.00  0.00           O  
ATOM    477  N   GLY    34      91.433  87.232  85.093  1.00  0.00           N  
ATOM    478  H   GLY    34      90.463  86.987  85.228  1.00  0.00           H  
ATOM    479  CA  GLY    34      92.327  86.134  84.705  1.00  0.00           C  
ATOM    480  HA2 GLY    34      91.763  85.380  84.156  1.00  0.00           H  
ATOM    481  HA3 GLY    34      93.059  86.598  84.044  1.00  0.00           H  
ATOM    482  C   GLY    34      92.783  85.247  85.798  1.00  0.00           C  
ATOM    483  O   GLY    34      92.143  85.310  86.866  1.00  0.00           O  
ATOM    484  N   GLN    35      93.639  84.228  85.390  1.00  0.00           N  
ATOM    485  H   GLN    35      94.043  84.307  84.467  1.00  0.00           H  
ATOM    486  CA  GLN    35      93.898  82.989  86.082  1.00  0.00           C  
ATOM    487  HA  GLN    35      93.571  83.151  87.110  1.00  0.00           H  
ATOM    488  CB  GLN    35      92.899  81.900  85.554  1.00  0.00           C  
ATOM    489  HB2 GLN    35      92.795  81.856  84.470  1.00  0.00           H  
ATOM    490  HB3 GLN    35      93.343  80.991  85.959  1.00  0.00           H  
ATOM    491  CG  GLN    35      91.459  81.937  86.153  1.00  0.00           C  
ATOM    492  HG2 GLN    35      91.274  81.659  87.191  1.00  0.00           H  
ATOM    493  HG3 GLN    35      91.053  82.948  86.150  1.00  0.00           H  
ATOM    494  CD  GLN    35      90.454  81.021  85.414  1.00  0.00           C  
ATOM    495  OE1 GLN    35      89.396  81.449  85.056  1.00  0.00           O  
ATOM    496  NE2 GLN    35      90.966  79.859  84.982  1.00  0.00           N  
ATOM    497 HE21 GLN    35      91.811  79.533  85.427  1.00  0.00           H  
ATOM    498 HE22 GLN    35      90.487  79.249  84.335  1.00  0.00           H  
ATOM    499  C   GLN    35      95.399  82.625  85.952  1.00  0.00           C  
ATOM    500  O   GLN    35      95.855  82.052  84.927  1.00  0.00           O  
ATOM    501  N   GLN    36      96.169  82.823  87.030  1.00  0.00           N  
ATOM    502  H   GLN    36      96.988  82.245  87.150  1.00  0.00           H  
ATOM    503  CA  GLN    36      95.933  83.734  88.164  1.00  0.00           C  
ATOM    504  HA  GLN    36      95.045  83.408  88.706  1.00  0.00           H  
ATOM    505  CB  GLN    36      97.218  83.629  88.997  1.00  0.00           C  
ATOM    506  HB2 GLN    36      97.419  82.629  89.382  1.00  0.00           H  
ATOM    507  HB3 GLN    36      97.996  83.928  88.295  1.00  0.00           H  
ATOM    508  CG  GLN    36      97.333  84.592  90.264  1.00  0.00           C  
ATOM    509  HG2 GLN    36      97.073  85.620  90.012  1.00  0.00           H  
ATOM    510  HG3 GLN    36      96.727  84.333  91.131  1.00  0.00           H  
ATOM    511  CD  GLN    36      98.767  84.818  90.689  1.00  0.00           C  
ATOM    512  OE1 GLN    36      99.639  84.099  90.495  1.00  0.00           O  
ATOM    513  NE2 GLN    36      99.031  85.916  91.332  1.00  0.00           N  
ATOM    514 HE21 GLN    36      98.280  86.424  91.776  1.00  0.00           H  
ATOM    515 HE22 GLN    36      99.961  85.916  91.728  1.00  0.00           H  
ATOM    516  C   GLN    36      95.835  85.227  87.745  1.00  0.00           C  
ATOM    517  O   GLN    36      96.587  85.760  86.905  1.00  0.00           O  
ATOM    518  N   SER    37      95.027  85.923  88.602  1.00  0.00           N  
ATOM    519  H   SER    37      94.592  85.551  89.434  1.00  0.00           H  
ATOM    520  CA  SER    37      94.715  87.314  88.367  1.00  0.00           C  
ATOM    521  HA  SER    37      94.626  87.405  87.284  1.00  0.00           H  
ATOM    522  CB  SER    37      93.331  87.695  88.942  1.00  0.00           C  
ATOM    523  HB2 SER    37      93.145  88.759  88.800  1.00  0.00           H  
ATOM    524  HB3 SER    37      92.606  87.043  88.456  1.00  0.00           H  
ATOM    525  OG  SER    37      93.335  87.483  90.352  1.00  0.00           O  
ATOM    526  HG  SER    37      92.646  88.014  90.758  1.00  0.00           H  
ATOM    527  C   SER    37      95.763  88.358  88.927  1.00  0.00           C  
ATOM    528  O   SER    37      95.957  88.574  90.109  1.00  0.00           O  
ATOM    529  N   TYR    38      96.457  88.959  88.049  1.00  0.00           N  
ATOM    530  H   TYR    38      96.371  88.769  87.060  1.00  0.00           H  
ATOM    531  CA  TYR    38      97.310  90.145  88.307  1.00  0.00           C  
ATOM    532  HA  TYR    38      97.964  90.041  89.173  1.00  0.00           H  
ATOM    533  CB  TYR    38      98.213  90.409  87.152  1.00  0.00           C  
ATOM    534  HB2 TYR    38      98.886  89.581  86.931  1.00  0.00           H  
ATOM    535  HB3 TYR    38      97.632  90.559  86.242  1.00  0.00           H  
ATOM    536  CG  TYR    38      99.147  91.646  87.350  1.00  0.00           C  
ATOM    537  CD1 TYR    38      98.783  92.902  86.946  1.00  0.00           C  
ATOM    538  HD1 TYR    38      97.830  93.073  86.469  1.00  0.00           H  
ATOM    539  CE1 TYR    38      99.594  94.018  87.214  1.00  0.00           C  
ATOM    540  HE1 TYR    38      99.318  95.020  86.919  1.00  0.00           H  
ATOM    541  CZ  TYR    38     100.831  93.869  87.911  1.00  0.00           C  
ATOM    542  OH  TYR    38     101.617  95.024  88.189  1.00  0.00           O  
ATOM    543  HH  TYR    38     102.483  94.692  88.435  1.00  0.00           H  
ATOM    544  CE2 TYR    38     101.199  92.589  88.311  1.00  0.00           C  
ATOM    545  HE2 TYR    38     102.142  92.433  88.814  1.00  0.00           H  
ATOM    546  CD2 TYR    38     100.365  91.460  87.892  1.00  0.00           C  
ATOM    547  HD2 TYR    38     100.571  90.460  88.245  1.00  0.00           H  
ATOM    548  C   TYR    38      96.474  91.469  88.569  1.00  0.00           C  
ATOM    549  O   TYR    38      95.379  91.662  88.017  1.00  0.00           O  
ATOM    550  N   SER    39      96.931  92.398  89.441  1.00  0.00           N  
ATOM    551  H   SER    39      97.806  92.177  89.896  1.00  0.00           H  
ATOM    552  CA  SER    39      96.227  93.595  89.848  1.00  0.00           C  
ATOM    553  HA  SER    39      95.488  93.757  89.064  1.00  0.00           H  
ATOM    554  CB  SER    39      95.487  93.253  91.082  1.00  0.00           C  
ATOM    555  HB2 SER    39      94.695  92.528  90.890  1.00  0.00           H  
ATOM    556  HB3 SER    39      96.155  92.864  91.850  1.00  0.00           H  
ATOM    557  OG  SER    39      94.781  94.347  91.521  1.00  0.00           O  
ATOM    558  HG  SER    39      94.135  94.500  90.828  1.00  0.00           H  
ATOM    559  C   SER    39      97.010  94.943  89.946  1.00  0.00           C  
ATOM    560  O   SER    39      98.013  94.994  90.588  1.00  0.00           O  
ATOM    561  N   GLY    40      96.554  96.003  89.232  1.00  0.00           N  
ATOM    562  H   GLY    40      95.792  95.930  88.572  1.00  0.00           H  
ATOM    563  CA  GLY    40      97.050  97.374  89.500  1.00  0.00           C  
ATOM    564  HA2 GLY    40      96.265  98.121  89.381  1.00  0.00           H  
ATOM    565  HA3 GLY    40      97.532  97.515  90.467  1.00  0.00           H  
ATOM    566  C   GLY    40      98.021  97.682  88.299  1.00  0.00           C  
ATOM    567  O   GLY    40      97.606  97.554  87.138  1.00  0.00           O  
ATOM    568  N   TYR    41      99.240  98.228  88.585  1.00  0.00           N  
ATOM    569  H   TYR    41      99.696  98.425  87.706  1.00  0.00           H  
ATOM    570  CA  TYR    41      99.848  98.644  89.833  1.00  0.00           C  
ATOM    571  HA  TYR    41      99.113  99.160  90.451  1.00  0.00           H  
ATOM    572  CB  TYR    41     100.358  97.452  90.677  1.00  0.00           C  
ATOM    573  HB2 TYR    41      99.484  97.072  91.207  1.00  0.00           H  
ATOM    574  HB3 TYR    41     100.690  96.834  89.843  1.00  0.00           H  
ATOM    575  CG  TYR    41     101.418  97.674  91.735  1.00  0.00           C  
ATOM    576  CD1 TYR    41     102.774  97.532  91.501  1.00  0.00           C  
ATOM    577  HD1 TYR    41     103.165  97.233  90.540  1.00  0.00           H  
ATOM    578  CE1 TYR    41     103.724  97.919  92.453  1.00  0.00           C  
ATOM    579  HE1 TYR    41     104.735  97.625  92.214  1.00  0.00           H  
ATOM    580  CZ  TYR    41     103.357  98.548  93.641  1.00  0.00           C  
ATOM    581  OH  TYR    41     104.226  98.807  94.606  1.00  0.00           O  
ATOM    582  HH  TYR    41     103.801  99.299  95.312  1.00  0.00           H  
ATOM    583  CE2 TYR    41     101.941  98.603  93.944  1.00  0.00           C  
ATOM    584  HE2 TYR    41     101.566  98.903  94.911  1.00  0.00           H  
ATOM    585  CD2 TYR    41     101.005  98.234  92.941  1.00  0.00           C  
ATOM    586  HD2 TYR    41      99.957  98.398  93.145  1.00  0.00           H  
ATOM    587  C   TYR    41     101.080  99.514  89.479  1.00  0.00           C  
ATOM    588  O   TYR    41     101.762  99.225  88.518  1.00  0.00           O  
ATOM    589  N   SER    42     101.492 100.468  90.301  1.00  0.00           N  
ATOM    590  H   SER    42     101.019 100.557  91.189  1.00  0.00           H  
ATOM    591  CA  SER    42     102.559 101.400  89.975  1.00  0.00           C  
ATOM    592  HA  SER    42     102.952 101.001  89.041  1.00  0.00           H  
ATOM    593  CB  SER    42     101.993 102.863  89.760  1.00  0.00           C  
ATOM    594  HB2 SER    42     101.425 102.860  88.830  1.00  0.00           H  
ATOM    595  HB3 SER    42     101.409 103.104  90.649  1.00  0.00           H  
ATOM    596  OG  SER    42     103.097 103.842  89.617  1.00  0.00           O  
ATOM    597  HG  SER    42     102.809 104.746  89.467  1.00  0.00           H  
ATOM    598  C   SER    42     103.618 101.550  91.131  1.00  0.00           C  
ATOM    599  O   SER    42     103.276 101.705  92.301  1.00  0.00           O  
ATOM    600  N   GLN    43     104.852 101.684  90.674  1.00  0.00           N  
ATOM    601  H   GLN    43     104.878 101.783  89.670  1.00  0.00           H  
ATOM    602  CA  GLN    43     106.054 101.894  91.471  1.00  0.00           C  
ATOM    603  HA  GLN    43     105.747 101.886  92.517  1.00  0.00           H  
ATOM    604  CB  GLN    43     107.036 100.731  91.265  1.00  0.00           C  
ATOM    605  HB2 GLN    43     106.479  99.799  91.170  1.00  0.00           H  
ATOM    606  HB3 GLN    43     107.453 100.877  90.269  1.00  0.00           H  
ATOM    607  CG  GLN    43     108.184 100.596  92.246  1.00  0.00           C  
ATOM    608  HG2 GLN    43     108.830  99.775  91.935  1.00  0.00           H  
ATOM    609  HG3 GLN    43     108.903 101.411  92.158  1.00  0.00           H  
ATOM    610  CD  GLN    43     107.833 100.267  93.692  1.00  0.00           C  
ATOM    611  OE1 GLN    43     107.867 101.134  94.585  1.00  0.00           O  
ATOM    612  NE2 GLN    43     107.519  99.080  93.969  1.00  0.00           N  
ATOM    613 HE21 GLN    43     107.426  98.389  93.239  1.00  0.00           H  
ATOM    614 HE22 GLN    43     107.263  98.780  94.899  1.00  0.00           H  
ATOM    615  C   GLN    43     106.767 103.235  91.188  1.00  0.00           C  
ATOM    616  O   GLN    43     107.958 103.458  91.495  1.00  0.00           O  
ATOM    617  N   SER    44     105.976 104.188  90.586  1.00  0.00           N  
ATOM    618  H   SER    44     105.050 103.917  90.285  1.00  0.00           H  
ATOM    619  CA  SER    44     106.499 105.488  90.101  1.00  0.00           C  
ATOM    620  HA  SER    44     107.553 105.573  90.363  1.00  0.00           H  
ATOM    621  CB  SER    44     106.218 105.573  88.530  1.00  0.00           C  
ATOM    622  HB2 SER    44     105.154 105.409  88.360  1.00  0.00           H  
ATOM    623  HB3 SER    44     106.622 106.481  88.082  1.00  0.00           H  
ATOM    624  OG  SER    44     106.860 104.418  88.048  1.00  0.00           O  
ATOM    625  HG  SER    44     107.737 104.534  87.674  1.00  0.00           H  
ATOM    626  C   SER    44     105.777 106.702  90.748  1.00  0.00           C  
ATOM    627  O   SER    44     105.414 107.731  90.149  1.00  0.00           O  
ATOM    628  N   THR    45     105.434 106.716  92.094  1.00  0.00           N  
ATOM    629  H   THR    45     105.727 105.947  92.680  1.00  0.00           H  
ATOM    630  CA  THR    45     104.656 107.736  92.798  1.00  0.00           C  
ATOM    631  HA  THR    45     103.621 107.764  92.457  1.00  0.00           H  
ATOM    632  CB  THR    45     104.593 107.367  94.260  1.00  0.00           C  
ATOM    633  HB  THR    45     105.575 106.965  94.508  1.00  0.00           H  
ATOM    634  CG2 THR    45     104.236 108.457  95.281  1.00  0.00           C  
ATOM    635 HG21 THR    45     105.137 109.036  95.481  1.00  0.00           H  
ATOM    636 HG22 THR    45     103.446 109.097  94.887  1.00  0.00           H  
ATOM    637 HG23 THR    45     104.001 107.965  96.225  1.00  0.00           H  
ATOM    638  OG1 THR    45     103.615 106.388  94.381  1.00  0.00           O  
ATOM    639  HG1 THR    45     104.060 105.643  93.969  1.00  0.00           H  
ATOM    640  C   THR    45     105.289 109.091  92.629  1.00  0.00           C  
ATOM    641  O   THR    45     106.457 109.257  92.921  1.00  0.00           O  
ATOM    642  N   ASP    46     104.444 110.086  92.331  1.00  0.00           N  
ATOM    643  H   ASP    46     103.501 109.808  92.102  1.00  0.00           H  
ATOM    644  CA  ASP    46     104.946 111.449  92.155  1.00  0.00           C  
ATOM    645  HA  ASP    46     105.866 111.570  92.728  1.00  0.00           H  
ATOM    646  CB  ASP    46     105.242 111.619  90.651  1.00  0.00           C  
ATOM    647  HB2 ASP    46     105.941 110.829  90.376  1.00  0.00           H  
ATOM    648  HB3 ASP    46     104.409 111.350  90.002  1.00  0.00           H  
ATOM    649  CG  ASP    46     105.808 112.978  90.161  1.00  0.00           C  
ATOM    650  OD1 ASP    46     105.988 113.947  90.913  1.00  0.00           O  
ATOM    651  OD2 ASP    46     105.953 113.049  88.958  1.00  0.00           O  
ATOM    652  C   ASP    46     103.966 112.451  92.781  1.00  0.00           C  
ATOM    653  O   ASP    46     102.746 112.301  92.581  1.00  0.00           O  
ATOM    654  N   THR    47     104.477 113.408  93.576  1.00  0.00           N  
ATOM    655  H   THR    47     105.483 113.384  93.663  1.00  0.00           H  
ATOM    656  CA  THR    47     103.707 114.357  94.324  1.00  0.00           C  
ATOM    657  HA  THR    47     102.730 114.416  93.845  1.00  0.00           H  
ATOM    658  CB  THR    47     103.651 114.003  95.865  1.00  0.00           C  
ATOM    659  HB  THR    47     103.214 114.858  96.380  1.00  0.00           H  
ATOM    660  CG2 THR    47     102.761 112.838  96.087  1.00  0.00           C  
ATOM    661 HG21 THR    47     102.459 112.718  97.127  1.00  0.00           H  
ATOM    662 HG22 THR    47     101.877 113.043  95.483  1.00  0.00           H  
ATOM    663 HG23 THR    47     103.148 111.868  95.777  1.00  0.00           H  
ATOM    664  OG1 THR    47     104.912 113.685  96.280  1.00  0.00           O  
ATOM    665  HG1 THR    47     105.412 114.504  96.294  1.00  0.00           H  
ATOM    666  C   THR    47     104.301 115.826  94.138  1.00  0.00           C  
ATOM    667  O   THR    47     103.830 116.691  94.838  1.00  0.00           O  
ATOM    668  N   SER    48     105.202 116.080  93.144  1.00  0.00           N  
ATOM    669  H   SER    48     105.575 115.277  92.657  1.00  0.00           H  
ATOM    670  CA  SER    48     105.691 117.336  92.700  1.00  0.00           C  
ATOM    671  HA  SER    48     106.042 117.942  93.536  1.00  0.00           H  
ATOM    672  CB  SER    48     106.865 117.275  91.844  1.00  0.00           C  
ATOM    673  HB2 SER    48     107.058 118.335  91.680  1.00  0.00           H  
ATOM    674  HB3 SER    48     107.595 116.653  92.362  1.00  0.00           H  
ATOM    675  OG  SER    48     106.640 116.633  90.591  1.00  0.00           O  
ATOM    676  HG  SER    48     106.351 115.734  90.762  1.00  0.00           H  
ATOM    677  C   SER    48     104.604 118.228  92.118  1.00  0.00           C  
ATOM    678  O   SER    48     103.510 117.810  91.773  1.00  0.00           O  
ATOM    679  N   GLY    49     104.885 119.533  91.943  1.00  0.00           N  
ATOM    680  H   GLY    49     105.799 119.865  92.215  1.00  0.00           H  
ATOM    681  CA  GLY    49     104.036 120.518  91.332  1.00  0.00           C  
ATOM    682  HA2 GLY    49     104.772 121.297  91.133  1.00  0.00           H  
ATOM    683  HA3 GLY    49     103.557 120.105  90.445  1.00  0.00           H  
ATOM    684  C   GLY    49     102.978 121.144  92.212  1.00  0.00           C  
ATOM    685  O   GLY    49     102.563 120.554  93.164  1.00  0.00           O  
ATOM    686  N   TYR    50     102.442 122.334  91.919  1.00  0.00           N  
ATOM    687  H   TYR    50     101.759 122.590  92.618  1.00  0.00           H  
ATOM    688  CA  TYR    50     102.585 123.301  90.794  1.00  0.00           C  
ATOM    689  HA  TYR    50     103.647 123.543  90.769  1.00  0.00           H  
ATOM    690  CB  TYR    50     102.329 122.642  89.408  1.00  0.00           C  
ATOM    691  HB2 TYR    50     103.131 121.934  89.199  1.00  0.00           H  
ATOM    692  HB3 TYR    50     101.454 121.992  89.391  1.00  0.00           H  
ATOM    693  CG  TYR    50     102.288 123.453  88.124  1.00  0.00           C  
ATOM    694  CD1 TYR    50     101.181 123.381  87.308  1.00  0.00           C  
ATOM    695  HD1 TYR    50     100.358 122.787  87.675  1.00  0.00           H  
ATOM    696  CE1 TYR    50     101.169 124.053  86.093  1.00  0.00           C  
ATOM    697  HE1 TYR    50     100.258 124.039  85.513  1.00  0.00           H  
ATOM    698  CZ  TYR    50     102.316 124.836  85.703  1.00  0.00           C  
ATOM    699  OH  TYR    50     102.197 125.839  84.695  1.00  0.00           O  
ATOM    700  HH  TYR    50     101.737 125.425  83.962  1.00  0.00           H  
ATOM    701  CE2 TYR    50     103.431 124.864  86.516  1.00  0.00           C  
ATOM    702  HE2 TYR    50     104.266 125.483  86.223  1.00  0.00           H  
ATOM    703  CD2 TYR    50     103.456 124.114  87.777  1.00  0.00           C  
ATOM    704  HD2 TYR    50     104.329 124.155  88.411  1.00  0.00           H  
ATOM    705  C   TYR    50     101.769 124.566  91.121  1.00  0.00           C  
ATOM    706  O   TYR    50     100.607 124.456  91.500  1.00  0.00           O  
ATOM    707  N   GLY    51     102.400 125.784  91.161  1.00  0.00           N  
ATOM    708  H   GLY    51     101.904 126.626  91.418  1.00  0.00           H  
ATOM    709  CA  GLY    51     103.775 125.998  90.996  1.00  0.00           C  
ATOM    710  HA2 GLY    51     104.417 125.271  91.493  1.00  0.00           H  
ATOM    711  HA3 GLY    51     104.067 125.782  89.968  1.00  0.00           H  
ATOM    712  C   GLY    51     104.279 127.462  91.291  1.00  0.00           C  
ATOM    713  O   GLY    51     103.559 128.173  91.981  1.00  0.00           O  
ATOM    714  N   GLN    52     105.474 127.896  90.799  1.00  0.00           N  
ATOM    715  H   GLN    52     106.011 127.207  90.292  1.00  0.00           H  
ATOM    716  CA  GLN    52     105.899 129.283  90.840  1.00  0.00           C  
ATOM    717  HA  GLN    52     105.040 129.944  90.726  1.00  0.00           H  
ATOM    718  CB  GLN    52     106.495 129.449  92.288  1.00  0.00           C  
ATOM    719  HB2 GLN    52     105.665 129.344  92.987  1.00  0.00           H  
ATOM    720  HB3 GLN    52     107.235 128.690  92.541  1.00  0.00           H  
ATOM    721  CG  GLN    52     107.205 130.814  92.538  1.00  0.00           C  
ATOM    722  HG2 GLN    52     107.461 130.821  93.598  1.00  0.00           H  
ATOM    723  HG3 GLN    52     108.038 130.797  91.836  1.00  0.00           H  
ATOM    724  CD  GLN    52     106.333 131.918  92.107  1.00  0.00           C  
ATOM    725  OE1 GLN    52     106.465 132.432  91.045  1.00  0.00           O  
ATOM    726  NE2 GLN    52     105.308 132.342  92.876  1.00  0.00           N  
ATOM    727 HE21 GLN    52     105.311 132.039  93.839  1.00  0.00           H  
ATOM    728 HE22 GLN    52     104.816 133.158  92.541  1.00  0.00           H  
ATOM    729  C   GLN    52     106.859 129.560  89.601  1.00  0.00           C  
ATOM    730  O   GLN    52     107.958 128.975  89.645  1.00  0.00           O  
ATOM    731  N   SER    53     106.588 130.371  88.585  1.00  0.00           N  
ATOM    732  H   SER    53     107.366 130.419  87.942  1.00  0.00           H  
ATOM    733  CA  SER    53     105.298 130.786  88.081  1.00  0.00           C  
ATOM    734  HA  SER    53     104.650 130.977  88.936  1.00  0.00           H  
ATOM    735  CB  SER    53     105.371 132.074  87.328  1.00  0.00           C  
ATOM    736  HB2 SER    53     105.565 132.900  88.012  1.00  0.00           H  
ATOM    737  HB3 SER    53     106.253 132.013  86.690  1.00  0.00           H  
ATOM    738  OG  SER    53     104.322 132.328  86.492  1.00  0.00           O  
ATOM    739  HG  SER    53     104.105 133.252  86.633  1.00  0.00           H  
ATOM    740  C   SER    53     104.587 129.617  87.341  1.00  0.00           C  
ATOM    741  O   SER    53     105.049 129.008  86.410  1.00  0.00           O  
ATOM    742  N   SER    54     103.291 129.364  87.671  1.00  0.00           N  
ATOM    743  H   SER    54     102.917 130.049  88.313  1.00  0.00           H  
ATOM    744  CA  SER    54     102.493 128.201  87.204  1.00  0.00           C  
ATOM    745  HA  SER    54     103.269 127.482  86.943  1.00  0.00           H  
ATOM    746  CB  SER    54     101.558 127.616  88.318  1.00  0.00           C  
ATOM    747  HB2 SER    54     100.914 126.832  87.920  1.00  0.00           H  
ATOM    748  HB3 SER    54     102.280 127.267  89.056  1.00  0.00           H  
ATOM    749  OG  SER    54     100.654 128.531  88.883  1.00  0.00           O  
ATOM    750  HG  SER    54      99.771 128.557  88.507  1.00  0.00           H  
ATOM    751  C   SER    54     101.656 128.484  85.894  1.00  0.00           C  
ATOM    752  O   SER    54     100.514 128.019  85.710  1.00  0.00           O  
ATOM    753  N   TYR    55     102.249 129.355  85.066  1.00  0.00           N  
ATOM    754  H   TYR    55     103.178 129.638  85.344  1.00  0.00           H  
ATOM    755  CA  TYR    55     101.465 130.091  84.120  1.00  0.00           C  
ATOM    756  HA  TYR    55     100.491 129.631  83.949  1.00  0.00           H  
ATOM    757  CB  TYR    55     101.227 131.503  84.720  1.00  0.00           C  
ATOM    758  HB2 TYR    55     102.194 131.993  84.833  1.00  0.00           H  
ATOM    759  HB3 TYR    55     100.806 132.134  83.937  1.00  0.00           H  
ATOM    760  CG  TYR    55     100.296 131.673  85.922  1.00  0.00           C  
ATOM    761  CD1 TYR    55     100.923 131.738  87.229  1.00  0.00           C  
ATOM    762  HD1 TYR    55     101.985 131.758  87.423  1.00  0.00           H  
ATOM    763  CE1 TYR    55     100.131 131.985  88.382  1.00  0.00           C  
ATOM    764  HE1 TYR    55     100.537 131.888  89.378  1.00  0.00           H  
ATOM    765  CZ  TYR    55      98.721 132.064  88.143  1.00  0.00           C  
ATOM    766  OH  TYR    55      97.962 132.022  89.306  1.00  0.00           O  
ATOM    767  HH  TYR    55      97.310 131.317  89.303  1.00  0.00           H  
ATOM    768  CE2 TYR    55      98.141 131.884  86.902  1.00  0.00           C  
ATOM    769  HE2 TYR    55      97.062 131.831  86.880  1.00  0.00           H  
ATOM    770  CD2 TYR    55      98.938 131.843  85.774  1.00  0.00           C  
ATOM    771  HD2 TYR    55      98.426 131.821  84.824  1.00  0.00           H  
ATOM    772  C   TYR    55     102.089 130.247  82.730  1.00  0.00           C  
ATOM    773  O   TYR    55     103.079 130.941  82.503  1.00  0.00           O  
ATOM    774  N   SER    56     101.462 129.613  81.703  1.00  0.00           N  
ATOM    775  H   SER    56     102.099 129.650  80.920  1.00  0.00           H  
ATOM    776  CA  SER    56     100.336 128.690  81.553  1.00  0.00           C  
ATOM    777  HA  SER    56     100.144 128.627  80.482  1.00  0.00           H  
ATOM    778  CB  SER    56     100.641 127.234  81.963  1.00  0.00           C  
ATOM    779  HB2 SER    56     100.749 127.194  83.047  1.00  0.00           H  
ATOM    780  HB3 SER    56      99.821 126.602  81.622  1.00  0.00           H  
ATOM    781  OG  SER    56     101.753 126.809  81.275  1.00  0.00           O  
ATOM    782  HG  SER    56     101.858 125.874  81.465  1.00  0.00           H  
ATOM    783  C   SER    56      98.951 129.112  82.109  1.00  0.00           C  
ATOM    784  O   SER    56      98.380 128.388  82.954  1.00  0.00           O  
ATOM    785  N   SER    57      98.455 130.333  81.752  1.00  0.00           N  
ATOM    786  H   SER    57      97.584 130.630  82.169  1.00  0.00           H  
ATOM    787  CA  SER    57      99.042 131.299  80.797  1.00  0.00           C  
ATOM    788  HA  SER    57      99.894 130.936  80.221  1.00  0.00           H  
ATOM    789  CB  SER    57      98.015 131.721  79.768  1.00  0.00           C  
ATOM    790  HB2 SER    57      97.808 130.845  79.153  1.00  0.00           H  
ATOM    791  HB3 SER    57      97.152 132.260  80.160  1.00  0.00           H  
ATOM    792  OG  SER    57      98.665 132.668  79.000  1.00  0.00           O  
ATOM    793  HG  SER    57      98.106 132.764  78.225  1.00  0.00           H  
ATOM    794  C   SER    57      99.497 132.620  81.501  1.00  0.00           C  
ATOM    795  O   SER    57      98.786 133.054  82.415  1.00  0.00           O  
ATOM    796  N   TYR    58     100.635 133.184  81.172  1.00  0.00           N  
ATOM    797  H   TYR    58     101.250 132.694  80.538  1.00  0.00           H  
ATOM    798  CA  TYR    58     101.238 134.347  81.809  1.00  0.00           C  
ATOM    799  HA  TYR    58     101.204 134.165  82.883  1.00  0.00           H  
ATOM    800  CB  TYR    58     102.717 134.566  81.565  1.00  0.00           C  
ATOM    801  HB2 TYR    58     103.285 133.637  81.509  1.00  0.00           H  
ATOM    802  HB3 TYR    58     102.933 134.954  80.570  1.00  0.00           H  
ATOM    803  CG  TYR    58     103.323 135.649  82.502  1.00  0.00           C  
ATOM    804  CD1 TYR    58     103.387 137.048  82.266  1.00  0.00           C  
ATOM    805  HD1 TYR    58     102.951 137.487  81.381  1.00  0.00           H  
ATOM    806  CE1 TYR    58     103.786 137.846  83.377  1.00  0.00           C  
ATOM    807  HE1 TYR    58     103.690 138.921  83.320  1.00  0.00           H  
ATOM    808  CZ  TYR    58     104.281 137.305  84.573  1.00  0.00           C  
ATOM    809  OH  TYR    58     104.866 138.097  85.474  1.00  0.00           O  
ATOM    810  HH  TYR    58     105.236 137.643  86.235  1.00  0.00           H  
ATOM    811  CE2 TYR    58     104.214 135.934  84.732  1.00  0.00           C  
ATOM    812  HE2 TYR    58     104.581 135.505  85.652  1.00  0.00           H  
ATOM    813  CD2 TYR    58     103.802 135.107  83.734  1.00  0.00           C  
ATOM    814  HD2 TYR    58     103.807 134.029  83.799  1.00  0.00           H  
ATOM    815  C   TYR    58     100.269 135.636  81.494  1.00  0.00           C  
ATOM    816  O   TYR    58      99.916 135.857  80.306  1.00  0.00           O  
ATOM    817  N   GLY    59      99.938 136.411  82.527  1.00  0.00           N  
ATOM    818  H   GLY    59      99.594 137.352  82.398  1.00  0.00           H  
ATOM    819  CA  GLY    59     100.053 135.934  83.925  1.00  0.00           C  
ATOM    820  HA2 GLY    59      99.585 134.965  84.098  1.00  0.00           H  
ATOM    821  HA3 GLY    59     101.114 135.972  84.169  1.00  0.00           H  
ATOM    822  C   GLY    59      99.350 136.884  84.865  1.00  0.00           C  
ATOM    823  O   GLY    59      98.820 137.900  84.501  1.00  0.00           O  
ATOM    824  N   GLN    60      99.334 136.699  86.138  1.00  0.00           N  
ATOM    825  H   GLN    60      98.959 137.478  86.660  1.00  0.00           H  
ATOM    826  CA  GLN    60      99.502 135.448  86.837  1.00  0.00           C  
ATOM    827  HA  GLN    60      99.075 134.609  86.288  1.00  0.00           H  
ATOM    828  CB  GLN    60     101.049 135.195  87.001  1.00  0.00           C  
ATOM    829  HB2 GLN    60     101.210 134.370  87.695  1.00  0.00           H  
ATOM    830  HB3 GLN    60     101.499 135.105  86.012  1.00  0.00           H  
ATOM    831  CG  GLN    60     101.916 136.302  87.716  1.00  0.00           C  
ATOM    832  HG2 GLN    60     101.878 137.210  87.114  1.00  0.00           H  
ATOM    833  HG3 GLN    60     101.600 136.530  88.734  1.00  0.00           H  
ATOM    834  CD  GLN    60     103.404 135.893  87.863  1.00  0.00           C  
ATOM    835  OE1 GLN    60     103.767 134.740  87.635  1.00  0.00           O  
ATOM    836  NE2 GLN    60     104.299 136.793  88.306  1.00  0.00           N  
ATOM    837 HE21 GLN    60     103.865 137.663  88.579  1.00  0.00           H  
ATOM    838 HE22 GLN    60     105.296 136.637  88.330  1.00  0.00           H  
ATOM    839  C   GLN    60      98.737 135.454  88.174  1.00  0.00           C  
ATOM    840  O   GLN    60      99.180 135.841  89.207  1.00  0.00           O  
ATOM    841  N   SER    61      97.488 134.983  88.062  1.00  0.00           N  
ATOM    842  H   SER    61      97.188 134.634  87.163  1.00  0.00           H  
ATOM    843  CA  SER    61      96.397 135.307  89.046  1.00  0.00           C  
ATOM    844  HA  SER    61      96.734 135.009  90.038  1.00  0.00           H  
ATOM    845  CB  SER    61      96.083 136.759  89.227  1.00  0.00           C  
ATOM    846  HB2 SER    61      95.241 136.900  89.904  1.00  0.00           H  
ATOM    847  HB3 SER    61      96.872 137.317  89.731  1.00  0.00           H  
ATOM    848  OG  SER    61      95.650 137.308  88.012  1.00  0.00           O  
ATOM    849  HG  SER    61      96.305 137.964  87.763  1.00  0.00           H  
ATOM    850  C   SER    61      95.147 134.511  88.646  1.00  0.00           C  
ATOM    851  O   SER    61      95.041 134.084  87.497  1.00  0.00           O  
ATOM    852  N   GLN    62      94.105 134.457  89.449  1.00  0.00           N  
ATOM    853  H   GLN    62      94.210 134.761  90.406  1.00  0.00           H  
ATOM    854  CA  GLN    62      92.869 133.748  89.169  1.00  0.00           C  
ATOM    855  HA  GLN    62      93.147 132.696  89.119  1.00  0.00           H  
ATOM    856  CB  GLN    62      91.940 133.805  90.374  1.00  0.00           C  
ATOM    857  HB2 GLN    62      91.176 133.029  90.421  1.00  0.00           H  
ATOM    858  HB3 GLN    62      92.485 133.632  91.302  1.00  0.00           H  
ATOM    859  CG  GLN    62      91.058 135.124  90.514  1.00  0.00           C  
ATOM    860  HG2 GLN    62      91.537 136.021  90.121  1.00  0.00           H  
ATOM    861  HG3 GLN    62      90.199 134.978  89.860  1.00  0.00           H  
ATOM    862  CD  GLN    62      90.547 135.384  91.909  1.00  0.00           C  
ATOM    863  OE1 GLN    62      90.494 134.514  92.750  1.00  0.00           O  
ATOM    864  NE2 GLN    62      90.331 136.639  92.242  1.00  0.00           N  
ATOM    865 HE21 GLN    62      90.170 136.800  93.226  1.00  0.00           H  
ATOM    866 HE22 GLN    62      90.454 137.433  91.630  1.00  0.00           H  
ATOM    867  C   GLN    62      92.160 134.009  87.866  1.00  0.00           C  
ATOM    868  O   GLN    62      91.601 133.024  87.355  1.00  0.00           O  
ATOM    869  N   ASN    63      92.161 135.236  87.307  1.00  0.00           N  
ATOM    870  H   ASN    63      92.686 135.946  87.797  1.00  0.00           H  
ATOM    871  CA  ASN    63      91.448 135.540  86.002  1.00  0.00           C  
ATOM    872  HA  ASN    63      90.922 134.661  85.628  1.00  0.00           H  
ATOM    873  CB  ASN    63      90.378 136.616  86.235  1.00  0.00           C  
ATOM    874  HB2 ASN    63      90.806 137.616  86.301  1.00  0.00           H  
ATOM    875  HB3 ASN    63      89.767 136.667  85.334  1.00  0.00           H  
ATOM    876  CG  ASN    63      89.389 136.337  87.326  1.00  0.00           C  
ATOM    877  OD1 ASN    63      89.350 136.944  88.362  1.00  0.00           O  
ATOM    878  ND2 ASN    63      88.490 135.420  87.095  1.00  0.00           N  
ATOM    879 HD21 ASN    63      87.864 135.248  87.868  1.00  0.00           H  
ATOM    880 HD22 ASN    63      88.387 134.946  86.209  1.00  0.00           H  
ATOM    881  C   ASN    63      92.389 135.916  84.863  1.00  0.00           C  
ATOM    882  O   ASN    63      92.036 136.662  83.950  1.00  0.00           O  
ATOM    883  N   THR    64      93.676 135.536  84.963  1.00  0.00           N  
ATOM    884  H   THR    64      93.974 135.136  85.841  1.00  0.00           H  
ATOM    885  CA  THR    64      94.726 135.870  84.031  1.00  0.00           C  
ATOM    886  HA  THR    64      94.252 135.963  83.054  1.00  0.00           H  
ATOM    887  CB  THR    64      95.361 137.290  84.444  1.00  0.00           C  
ATOM    888  HB  THR    64      95.956 137.182  85.351  1.00  0.00           H  
ATOM    889  CG2 THR    64      96.057 137.839  83.191  1.00  0.00           C  
ATOM    890 HG21 THR    64      95.311 137.916  82.400  1.00  0.00           H  
ATOM    891 HG22 THR    64      96.468 138.838  83.339  1.00  0.00           H  
ATOM    892 HG23 THR    64      96.830 137.161  82.830  1.00  0.00           H  
ATOM    893  OG1 THR    64      94.459 138.313  84.721  1.00  0.00           O  
ATOM    894  HG1 THR    64      94.097 138.151  85.595  1.00  0.00           H  
ATOM    895  C   THR    64      95.954 134.894  83.944  1.00  0.00           C  
ATOM    896  O   THR    64      96.561 134.523  84.953  1.00  0.00           O  
ATOM    897  N   GLY    65      96.378 134.512  82.767  1.00  0.00           N  
ATOM    898  H   GLY    65      97.191 133.916  82.700  1.00  0.00           H  
ATOM    899  CA  GLY    65      95.755 134.672  81.422  1.00  0.00           C  
ATOM    900  HA2 GLY    65      95.468 135.723  81.377  1.00  0.00           H  
ATOM    901  HA3 GLY    65      96.517 134.578  80.649  1.00  0.00           H  
ATOM    902  C   GLY    65      94.544 133.691  81.174  1.00  0.00           C  
ATOM    903  O   GLY    65      94.109 132.964  82.045  1.00  0.00           O  
ATOM    904  N   TYR    66      94.166 133.580  79.894  1.00  0.00           N  
ATOM    905  H   TYR    66      94.526 134.305  79.290  1.00  0.00           H  
ATOM    906  CA  TYR    66      93.316 132.581  79.303  1.00  0.00           C  
ATOM    907  HA  TYR    66      93.176 131.849  80.098  1.00  0.00           H  
ATOM    908  CB  TYR    66      91.928 133.213  79.172  1.00  0.00           C  
ATOM    909  HB2 TYR    66      91.682 133.663  80.134  1.00  0.00           H  
ATOM    910  HB3 TYR    66      91.897 133.999  78.418  1.00  0.00           H  
ATOM    911  CG  TYR    66      90.794 132.376  78.656  1.00  0.00           C  
ATOM    912  CD1 TYR    66      90.431 132.527  77.330  1.00  0.00           C  
ATOM    913  HD1 TYR    66      90.946 133.253  76.718  1.00  0.00           H  
ATOM    914  CE1 TYR    66      89.370 131.814  76.841  1.00  0.00           C  
ATOM    915  HE1 TYR    66      89.104 131.985  75.808  1.00  0.00           H  
ATOM    916  CZ  TYR    66      88.576 130.890  77.626  1.00  0.00           C  
ATOM    917  OH  TYR    66      87.536 130.203  77.130  1.00  0.00           O  
ATOM    918  HH  TYR    66      87.092 130.651  76.406  1.00  0.00           H  
ATOM    919  CE2 TYR    66      89.017 130.756  78.974  1.00  0.00           C  
ATOM    920  HE2 TYR    66      88.624 129.940  79.562  1.00  0.00           H  
ATOM    921  CD2 TYR    66      90.130 131.453  79.460  1.00  0.00           C  
ATOM    922  HD2 TYR    66      90.403 131.401  80.504  1.00  0.00           H  
ATOM    923  C   TYR    66      93.767 132.036  77.942  1.00  0.00           C  
ATOM    924  O   TYR    66      94.427 132.698  77.112  1.00  0.00           O  
ATOM    925  N   GLY    67      93.340 130.767  77.765  1.00  0.00           N  
ATOM    926  H   GLY    67      92.868 130.344  78.552  1.00  0.00           H  
ATOM    927  CA  GLY    67      93.420 130.022  76.488  1.00  0.00           C  
ATOM    928  HA2 GLY    67      93.319 130.729  75.664  1.00  0.00           H  
ATOM    929  HA3 GLY    67      94.365 129.483  76.414  1.00  0.00           H  
ATOM    930  C   GLY    67      92.360 128.982  76.465  1.00  0.00           C  
ATOM    931  O   GLY    67      91.780 128.591  77.447  1.00  0.00           O  
ATOM    932  N   THR    68      92.197 128.471  75.212  1.00  0.00           N  
ATOM    933  H   THR    68      92.774 128.837  74.469  1.00  0.00           H  
ATOM    934  CA  THR    68      91.075 127.532  74.832  1.00  0.00           C  
ATOM    935  HA  THR    68      91.147 126.680  75.508  1.00  0.00           H  
ATOM    936  CB  THR    68      89.661 128.238  74.882  1.00  0.00           C  
ATOM    937  HB  THR    68      89.671 128.753  75.843  1.00  0.00           H  
ATOM    938  CG2 THR    68      89.507 129.304  73.851  1.00  0.00           C  
ATOM    939 HG21 THR    68      90.365 129.963  73.980  1.00  0.00           H  
ATOM    940 HG22 THR    68      89.422 128.834  72.871  1.00  0.00           H  
ATOM    941 HG23 THR    68      88.587 129.867  74.008  1.00  0.00           H  
ATOM    942  OG1 THR    68      88.604 127.322  74.945  1.00  0.00           O  
ATOM    943  HG1 THR    68      88.585 126.959  75.833  1.00  0.00           H  
ATOM    944  C   THR    68      91.384 126.972  73.440  1.00  0.00           C  
ATOM    945  O   THR    68      92.256 127.430  72.672  1.00  0.00           O  
ATOM    946  N   GLN    69      90.698 125.877  73.123  1.00  0.00           N  
ATOM    947  H   GLN    69      89.997 125.541  73.769  1.00  0.00           H  
ATOM    948  CA  GLN    69      91.119 124.976  71.985  1.00  0.00           C  
ATOM    949  HA  GLN    69      92.194 124.792  71.982  1.00  0.00           H  
ATOM    950  CB  GLN    69      90.419 123.570  72.136  1.00  0.00           C  
ATOM    951  HB2 GLN    69      90.452 123.288  73.189  1.00  0.00           H  
ATOM    952  HB3 GLN    69      89.347 123.594  71.942  1.00  0.00           H  
ATOM    953  CG  GLN    69      91.146 122.574  71.198  1.00  0.00           C  
ATOM    954  HG2 GLN    69      90.617 122.539  70.245  1.00  0.00           H  
ATOM    955  HG3 GLN    69      92.167 122.829  70.915  1.00  0.00           H  
ATOM    956  CD  GLN    69      91.330 121.251  71.848  1.00  0.00           C  
ATOM    957  OE1 GLN    69      92.291 121.061  72.576  1.00  0.00           O  
ATOM    958  NE2 GLN    69      90.507 120.289  71.741  1.00  0.00           N  
ATOM    959 HE21 GLN    69      89.650 120.384  71.214  1.00  0.00           H  
ATOM    960 HE22 GLN    69      90.641 119.549  72.415  1.00  0.00           H  
ATOM    961  C   GLN    69      90.761 125.684  70.675  1.00  0.00           C  
ATOM    962  O   GLN    69      89.679 126.215  70.533  1.00  0.00           O  
ATOM    963  N   SER    70      91.550 125.579  69.623  1.00  0.00           N  
ATOM    964  H   SER    70      92.409 125.048  69.660  1.00  0.00           H  
ATOM    965  CA  SER    70      91.294 126.390  68.418  1.00  0.00           C  
ATOM    966  HA  SER    70      90.874 127.356  68.698  1.00  0.00           H  
ATOM    967  CB  SER    70      92.624 126.604  67.656  1.00  0.00           C  
ATOM    968  HB2 SER    70      92.490 127.287  66.817  1.00  0.00           H  
ATOM    969  HB3 SER    70      93.396 126.928  68.355  1.00  0.00           H  
ATOM    970  OG  SER    70      93.103 125.371  67.161  1.00  0.00           O  
ATOM    971  HG  SER    70      93.625 125.087  67.914  1.00  0.00           H  
ATOM    972  C   SER    70      90.212 125.842  67.441  1.00  0.00           C  
ATOM    973  O   SER    70      89.981 126.534  66.457  1.00  0.00           O  
ATOM    974  N   THR    71      89.564 124.683  67.693  1.00  0.00           N  
ATOM    975  H   THR    71      89.926 124.170  68.484  1.00  0.00           H  
ATOM    976  CA  THR    71      88.524 124.018  66.927  1.00  0.00           C  
ATOM    977  HA  THR    71      88.108 124.763  66.249  1.00  0.00           H  
ATOM    978  CB  THR    71      89.077 122.781  66.120  1.00  0.00           C  
ATOM    979  HB  THR    71      89.779 123.260  65.438  1.00  0.00           H  
ATOM    980  CG2 THR    71      89.687 121.617  66.969  1.00  0.00           C  
ATOM    981 HG21 THR    71      88.971 121.229  67.694  1.00  0.00           H  
ATOM    982 HG22 THR    71      90.004 120.800  66.322  1.00  0.00           H  
ATOM    983 HG23 THR    71      90.595 121.931  67.484  1.00  0.00           H  
ATOM    984  OG1 THR    71      88.086 122.097  65.340  1.00  0.00           O  
ATOM    985  HG1 THR    71      87.971 122.601  64.531  1.00  0.00           H  
ATOM    986  C   THR    71      87.459 123.589  67.974  1.00  0.00           C  
ATOM    987  O   THR    71      87.790 123.194  69.077  1.00  0.00           O  
ATOM    988  N   PRO    72      86.182 123.435  67.578  1.00  0.00           N  
ATOM    989  CD  PRO    72      85.578 124.027  66.347  1.00  0.00           C  
ATOM    990  HD2 PRO    72      85.604 123.332  65.508  1.00  0.00           H  
ATOM    991  HD3 PRO    72      86.182 124.866  66.000  1.00  0.00           H  
ATOM    992  CG  PRO    72      84.152 124.432  66.753  1.00  0.00           C  
ATOM    993  HG2 PRO    72      83.520 124.204  65.894  1.00  0.00           H  
ATOM    994  HG3 PRO    72      84.172 125.498  66.981  1.00  0.00           H  
ATOM    995  CB  PRO    72      83.757 123.574  67.938  1.00  0.00           C  
ATOM    996  HB2 PRO    72      83.074 122.770  67.666  1.00  0.00           H  
ATOM    997  HB3 PRO    72      83.299 124.103  68.774  1.00  0.00           H  
ATOM    998  CA  PRO    72      85.110 122.897  68.415  1.00  0.00           C  
ATOM    999  HA  PRO    72      85.281 123.096  69.473  1.00  0.00           H  
ATOM   1000  C   PRO    72      84.924 121.372  68.266  1.00  0.00           C  
ATOM   1001  O   PRO    72      85.274 120.769  67.244  1.00  0.00           O  
ATOM   1002  N   GLN    73      84.344 120.719  69.320  1.00  0.00           N  
ATOM   1003  H   GLN    73      84.014 121.305  70.074  1.00  0.00           H  
ATOM   1004  CA  GLN    73      83.928 119.306  69.239  1.00  0.00           C  
ATOM   1005  HA  GLN    73      84.754 118.726  68.828  1.00  0.00           H  
ATOM   1006  CB  GLN    73      83.374 118.732  70.606  1.00  0.00           C  
ATOM   1007  HB2 GLN    73      83.263 117.649  70.563  1.00  0.00           H  
ATOM   1008  HB3 GLN    73      84.208 118.791  71.306  1.00  0.00           H  
ATOM   1009  CG  GLN    73      82.115 119.490  71.111  1.00  0.00           C  
ATOM   1010  HG2 GLN    73      82.192 119.318  72.185  1.00  0.00           H  
ATOM   1011  HG3 GLN    73      82.292 120.564  71.056  1.00  0.00           H  
ATOM   1012  CD  GLN    73      80.797 118.993  70.583  1.00  0.00           C  
ATOM   1013  OE1 GLN    73      80.760 117.880  70.099  1.00  0.00           O  
ATOM   1014  NE2 GLN    73      79.745 119.729  70.678  1.00  0.00           N  
ATOM   1015 HE21 GLN    73      79.817 120.730  70.794  1.00  0.00           H  
ATOM   1016 HE22 GLN    73      78.952 119.352  70.179  1.00  0.00           H  
ATOM   1017  C   GLN    73      82.956 119.044  68.097  1.00  0.00           C  
ATOM   1018  O   GLN    73      82.090 119.938  67.778  1.00  0.00           O  
ATOM   1019  N   GLY    74      83.043 117.870  67.505  1.00  0.00           N  
ATOM   1020  H   GLY    74      83.520 117.172  68.057  1.00  0.00           H  
ATOM   1021  CA  GLY    74      82.446 117.546  66.176  1.00  0.00           C  
ATOM   1022  HA2 GLY    74      82.740 118.272  65.419  1.00  0.00           H  
ATOM   1023  HA3 GLY    74      82.888 116.637  65.769  1.00  0.00           H  
ATOM   1024  C   GLY    74      80.928 117.392  66.117  1.00  0.00           C  
ATOM   1025  O   GLY    74      80.306 117.328  65.047  1.00  0.00           O  
ATOM   1026  N   TYR    75      80.215 117.322  67.268  1.00  0.00           N  
ATOM   1027  H   TYR    75      80.770 117.481  68.097  1.00  0.00           H  
ATOM   1028  CA  TYR    75      78.781 117.066  67.343  1.00  0.00           C  
ATOM   1029  HA  TYR    75      78.319 116.801  66.392  1.00  0.00           H  
ATOM   1030  CB  TYR    75      78.654 115.907  68.343  1.00  0.00           C  
ATOM   1031  HB2 TYR    75      79.013 116.121  69.349  1.00  0.00           H  
ATOM   1032  HB3 TYR    75      77.628 115.614  68.568  1.00  0.00           H  
ATOM   1033  CG  TYR    75      79.361 114.669  67.733  1.00  0.00           C  
ATOM   1034  CD1 TYR    75      80.737 114.364  67.885  1.00  0.00           C  
ATOM   1035  HD1 TYR    75      81.377 115.024  68.452  1.00  0.00           H  
ATOM   1036  CE1 TYR    75      81.314 113.196  67.453  1.00  0.00           C  
ATOM   1037  HE1 TYR    75      82.380 113.073  67.573  1.00  0.00           H  
ATOM   1038  CZ  TYR    75      80.454 112.223  66.769  1.00  0.00           C  
ATOM   1039  OH  TYR    75      81.025 111.066  66.243  1.00  0.00           O  
ATOM   1040  HH  TYR    75      81.946 111.206  66.012  1.00  0.00           H  
ATOM   1041  CE2 TYR    75      79.070 112.462  66.591  1.00  0.00           C  
ATOM   1042  HE2 TYR    75      78.521 111.714  66.038  1.00  0.00           H  
ATOM   1043  CD2 TYR    75      78.529 113.676  67.142  1.00  0.00           C  
ATOM   1044  HD2 TYR    75      77.460 113.808  67.054  1.00  0.00           H  
ATOM   1045  C   TYR    75      77.971 118.254  67.775  1.00  0.00           C  
ATOM   1046  O   TYR    75      78.472 119.342  67.998  1.00  0.00           O  
ATOM   1047  N   GLY    76      76.571 118.146  67.769  1.00  0.00           N  
ATOM   1048  H   GLY    76      76.164 117.252  67.532  1.00  0.00           H  
ATOM   1049  CA  GLY    76      75.647 119.120  68.386  1.00  0.00           C  
ATOM   1050  HA2 GLY    76      75.665 120.102  67.912  1.00  0.00           H  
ATOM   1051  HA3 GLY    76      74.659 118.662  68.338  1.00  0.00           H  
ATOM   1052  C   GLY    76      76.062 119.229  69.879  1.00  0.00           C  
ATOM   1053  O   GLY    76      76.965 118.515  70.375  1.00  0.00           O  
ATOM   1054  N   SER    77      75.478 120.232  70.539  1.00  0.00           N  
ATOM   1055  H   SER    77      74.809 120.812  70.054  1.00  0.00           H  
ATOM   1056  CA  SER    77      75.844 120.541  71.981  1.00  0.00           C  
ATOM   1057  HA  SER    77      76.905 120.766  71.875  1.00  0.00           H  
ATOM   1058  CB  SER    77      75.119 121.806  72.381  1.00  0.00           C  
ATOM   1059  HB2 SER    77      74.111 121.690  71.983  1.00  0.00           H  
ATOM   1060  HB3 SER    77      75.193 122.008  73.450  1.00  0.00           H  
ATOM   1061  OG  SER    77      75.784 122.854  71.779  1.00  0.00           O  
ATOM   1062  HG  SER    77      75.400 122.990  70.909  1.00  0.00           H  
ATOM   1063  C   SER    77      75.613 119.424  72.966  1.00  0.00           C  
ATOM   1064  O   SER    77      74.516 118.909  73.139  1.00  0.00           O  
ATOM   1065  N   THR    78      76.600 119.054  73.785  1.00  0.00           N  
ATOM   1066  H   THR    78      76.319 118.497  74.579  1.00  0.00           H  
ATOM   1067  CA  THR    78      78.079 119.422  73.733  1.00  0.00           C  
ATOM   1068  HA  THR    78      78.384 119.794  72.755  1.00  0.00           H  
ATOM   1069  CB  THR    78      78.547 120.482  74.661  1.00  0.00           C  
ATOM   1070  HB  THR    78      78.353 120.229  75.703  1.00  0.00           H  
ATOM   1071  CG2 THR    78      80.041 120.729  74.662  1.00  0.00           C  
ATOM   1072 HG21 THR    78      80.407 120.635  73.639  1.00  0.00           H  
ATOM   1073 HG22 THR    78      80.300 121.745  74.961  1.00  0.00           H  
ATOM   1074 HG23 THR    78      80.579 120.000  75.268  1.00  0.00           H  
ATOM   1075  OG1 THR    78      78.045 121.707  74.380  1.00  0.00           O  
ATOM   1076  HG1 THR    78      77.183 121.699  74.803  1.00  0.00           H  
ATOM   1077  C   THR    78      78.867 118.158  74.123  1.00  0.00           C  
ATOM   1078  O   THR    78      78.770 117.634  75.224  1.00  0.00           O  
ATOM   1079  N   GLY    79      79.545 117.590  73.114  1.00  0.00           N  
ATOM   1080  H   GLY    79      79.693 118.011  72.208  1.00  0.00           H  
ATOM   1081  CA  GLY    79      80.234 116.217  73.141  1.00  0.00           C  
ATOM   1082  HA2 GLY    79      79.752 115.485  73.788  1.00  0.00           H  
ATOM   1083  HA3 GLY    79      80.046 115.780  72.160  1.00  0.00           H  
ATOM   1084  C   GLY    79      81.729 116.386  73.569  1.00  0.00           C  
ATOM   1085  O   GLY    79      81.952 117.367  74.302  1.00  0.00           O  
ATOM   1086  N   GLY    80      82.646 115.549  73.221  1.00  0.00           N  
ATOM   1087  H   GLY    80      83.596 115.695  73.532  1.00  0.00           H  
ATOM   1088  CA  GLY    80      82.444 114.460  72.179  1.00  0.00           C  
ATOM   1089  HA2 GLY    80      82.221 114.894  71.205  1.00  0.00           H  
ATOM   1090  HA3 GLY    80      83.381 113.958  71.937  1.00  0.00           H  
ATOM   1091  C   GLY    80      81.483 113.389  72.652  1.00  0.00           C  
ATOM   1092  O   GLY    80      81.254 113.337  73.836  1.00  0.00           O  
ATOM   1093  N   TYR    81      80.916 112.569  71.771  1.00  0.00           N  
ATOM   1094  H   TYR    81      81.387 112.511  70.879  1.00  0.00           H  
ATOM   1095  CA  TYR    81      79.920 111.568  72.078  1.00  0.00           C  
ATOM   1096  HA  TYR    81      79.681 111.507  73.140  1.00  0.00           H  
ATOM   1097  CB  TYR    81      78.672 112.014  71.333  1.00  0.00           C  
ATOM   1098  HB2 TYR    81      78.845 112.255  70.284  1.00  0.00           H  
ATOM   1099  HB3 TYR    81      77.886 111.262  71.394  1.00  0.00           H  
ATOM   1100  CG  TYR    81      78.030 113.230  72.053  1.00  0.00           C  
ATOM   1101  CD1 TYR    81      77.203 112.950  73.184  1.00  0.00           C  
ATOM   1102  HD1 TYR    81      77.108 111.991  73.671  1.00  0.00           H  
ATOM   1103  CE1 TYR    81      76.462 114.004  73.780  1.00  0.00           C  
ATOM   1104  HE1 TYR    81      75.880 113.921  74.686  1.00  0.00           H  
ATOM   1105  CZ  TYR    81      76.442 115.276  73.195  1.00  0.00           C  
ATOM   1106  OH  TYR    81      75.729 116.226  73.804  1.00  0.00           O  
ATOM   1107  HH  TYR    81      75.037 115.872  74.368  1.00  0.00           H  
ATOM   1108  CE2 TYR    81      77.265 115.542  72.119  1.00  0.00           C  
ATOM   1109  HE2 TYR    81      77.154 116.569  71.804  1.00  0.00           H  
ATOM   1110  CD2 TYR    81      78.049 114.541  71.543  1.00  0.00           C  
ATOM   1111  HD2 TYR    81      78.693 114.633  70.681  1.00  0.00           H  
ATOM   1112  C   TYR    81      80.326 110.158  71.623  1.00  0.00           C  
ATOM   1113  O   TYR    81      80.318 109.856  70.412  1.00  0.00           O  
ATOM   1114  N   GLY    82      80.925 109.226  72.393  1.00  0.00           N  
ATOM   1115  H   GLY    82      80.860 108.295  72.007  1.00  0.00           H  
ATOM   1116  CA  GLY    82      81.180 109.244  73.826  1.00  0.00           C  
ATOM   1117  HA2 GLY    82      81.663 108.300  74.079  1.00  0.00           H  
ATOM   1118  HA3 GLY    82      81.892 110.039  74.046  1.00  0.00           H  
ATOM   1119  C   GLY    82      79.918 109.471  74.712  1.00  0.00           C  
ATOM   1120  O   GLY    82      78.787 109.348  74.173  1.00  0.00           O  
ATOM   1121  N   SER    83      80.154 109.835  75.996  1.00  0.00           N  
ATOM   1122  H   SER    83      81.091 109.623  76.310  1.00  0.00           H  
ATOM   1123  CA  SER    83      79.225 110.508  76.878  1.00  0.00           C  
ATOM   1124  HA  SER    83      79.660 110.619  77.871  1.00  0.00           H  
ATOM   1125  CB  SER    83      79.001 112.029  76.480  1.00  0.00           C  
ATOM   1126  HB2 SER    83      78.468 112.002  75.529  1.00  0.00           H  
ATOM   1127  HB3 SER    83      78.442 112.591  77.228  1.00  0.00           H  
ATOM   1128  OG  SER    83      80.306 112.603  76.272  1.00  0.00           O  
ATOM   1129  HG  SER    83      80.298 113.056  75.426  1.00  0.00           H  
ATOM   1130  C   SER    83      77.918 109.746  77.077  1.00  0.00           C  
ATOM   1131  O   SER    83      76.861 110.261  77.013  1.00  0.00           O  
ATOM   1132  N   SER    84      77.923 108.502  77.492  1.00  0.00           N  
ATOM   1133  H   SER    84      76.997 108.104  77.432  1.00  0.00           H  
ATOM   1134  CA  SER    84      79.023 107.557  77.776  1.00  0.00           C  
ATOM   1135  HA  SER    84      79.882 108.178  78.032  1.00  0.00           H  
ATOM   1136  CB  SER    84      78.557 106.765  78.986  1.00  0.00           C  
ATOM   1137  HB2 SER    84      79.257 105.981  79.273  1.00  0.00           H  
ATOM   1138  HB3 SER    84      78.418 107.474  79.802  1.00  0.00           H  
ATOM   1139  OG  SER    84      77.318 106.145  78.712  1.00  0.00           O  
ATOM   1140  HG  SER    84      76.811 106.803  79.192  1.00  0.00           H  
ATOM   1141  C   SER    84      79.559 106.649  76.679  1.00  0.00           C  
ATOM   1142  O   SER    84      80.708 106.267  76.741  1.00  0.00           O  
ATOM   1143  N   GLN    85      78.750 106.343  75.635  1.00  0.00           N  
ATOM   1144  H   GLN    85      77.803 106.680  75.729  1.00  0.00           H  
ATOM   1145  CA  GLN    85      79.135 105.500  74.492  1.00  0.00           C  
ATOM   1146  HA  GLN    85      80.208 105.311  74.524  1.00  0.00           H  
ATOM   1147  CB  GLN    85      78.499 104.028  74.529  1.00  0.00           C  
ATOM   1148  HB2 GLN    85      77.413 104.109  74.587  1.00  0.00           H  
ATOM   1149  HB3 GLN    85      78.718 103.486  73.610  1.00  0.00           H  
ATOM   1150  CG  GLN    85      79.009 103.130  75.613  1.00  0.00           C  
ATOM   1151  HG2 GLN    85      80.080 103.080  75.422  1.00  0.00           H  
ATOM   1152  HG3 GLN    85      78.771 103.573  76.580  1.00  0.00           H  
ATOM   1153  CD  GLN    85      78.358 101.770  75.552  1.00  0.00           C  
ATOM   1154  OE1 GLN    85      78.885 100.709  75.233  1.00  0.00           O  
ATOM   1155  NE2 GLN    85      77.209 101.711  76.208  1.00  0.00           N  
ATOM   1156 HE21 GLN    85      76.746 100.816  76.282  1.00  0.00           H  
ATOM   1157 HE22 GLN    85      76.842 102.536  76.661  1.00  0.00           H  
ATOM   1158  C   GLN    85      78.753 106.235  73.169  1.00  0.00           C  
ATOM   1159  O   GLN    85      79.577 106.235  72.258  1.00  0.00           O  
ATOM   1160  N   SER    86      77.529 106.759  73.127  1.00  0.00           N  
ATOM   1161  H   SER    86      76.958 106.779  73.960  1.00  0.00           H  
ATOM   1162  CA  SER    86      76.674 107.099  71.963  1.00  0.00           C  
ATOM   1163  HA  SER    86      75.648 106.788  72.154  1.00  0.00           H  
ATOM   1164  CB  SER    86      76.571 108.626  71.803  1.00  0.00           C  
ATOM   1165  HB2 SER    86      77.446 109.113  71.372  1.00  0.00           H  
ATOM   1166  HB3 SER    86      75.734 108.741  71.114  1.00  0.00           H  
ATOM   1167  OG  SER    86      76.270 109.149  73.060  1.00  0.00           O  
ATOM   1168  HG  SER    86      77.089 109.229  73.553  1.00  0.00           H  
ATOM   1169  C   SER    86      77.097 106.385  70.668  1.00  0.00           C  
ATOM   1170  O   SER    86      77.418 107.067  69.720  1.00  0.00           O  
ATOM   1171  N   SER    87      77.054 105.050  70.731  1.00  0.00           N  
ATOM   1172  H   SER    87      76.594 104.691  71.556  1.00  0.00           H  
ATOM   1173  CA  SER    87      77.513 104.185  69.698  1.00  0.00           C  
ATOM   1174  HA  SER    87      78.439 104.614  69.314  1.00  0.00           H  
ATOM   1175  CB  SER    87      77.928 102.846  70.342  1.00  0.00           C  
ATOM   1176  HB2 SER    87      78.308 102.203  69.549  1.00  0.00           H  
ATOM   1177  HB3 SER    87      78.727 103.161  71.013  1.00  0.00           H  
ATOM   1178  OG  SER    87      76.927 102.190  71.043  1.00  0.00           O  
ATOM   1179  HG  SER    87      77.399 101.574  71.609  1.00  0.00           H  
ATOM   1180  C   SER    87      76.521 103.878  68.556  1.00  0.00           C  
ATOM   1181  O   SER    87      77.107 103.589  67.501  1.00  0.00           O  
ATOM   1182  N   GLN    88      75.209 103.981  68.714  1.00  0.00           N  
ATOM   1183  H   GLN    88      75.000 103.946  69.701  1.00  0.00           H  
ATOM   1184  CA  GLN    88      74.252 103.672  67.708  1.00  0.00           C  
ATOM   1185  HA  GLN    88      73.253 103.739  68.140  1.00  0.00           H  
ATOM   1186  CB  GLN    88      74.170 104.725  66.640  1.00  0.00           C  
ATOM   1187  HB2 GLN    88      75.104 104.667  66.081  1.00  0.00           H  
ATOM   1188  HB3 GLN    88      73.479 104.345  65.887  1.00  0.00           H  
ATOM   1189  CG  GLN    88      73.763 106.141  67.120  1.00  0.00           C  
ATOM   1190  HG2 GLN    88      72.684 106.240  67.236  1.00  0.00           H  
ATOM   1191  HG3 GLN    88      74.384 106.346  67.992  1.00  0.00           H  
ATOM   1192  CD  GLN    88      74.024 107.189  65.982  1.00  0.00           C  
ATOM   1193  OE1 GLN    88      73.136 107.767  65.431  1.00  0.00           O  
ATOM   1194  NE2 GLN    88      75.186 107.479  65.489  1.00  0.00           N  
ATOM   1195 HE21 GLN    88      76.055 107.104  65.840  1.00  0.00           H  
ATOM   1196 HE22 GLN    88      75.110 108.293  64.895  1.00  0.00           H  
ATOM   1197  C   GLN    88      74.487 102.244  67.100  1.00  0.00           C  
ATOM   1198  O   GLN    88      74.504 102.043  65.882  1.00  0.00           O  
ATOM   1199  N   SER    89      74.882 101.169  67.829  1.00  0.00           N  
ATOM   1200  H   SER    89      74.809 101.355  68.819  1.00  0.00           H  
ATOM   1201  CA  SER    89      75.188  99.796  67.345  1.00  0.00           C  
ATOM   1202  HA  SER    89      76.119  99.861  66.782  1.00  0.00           H  
ATOM   1203  CB  SER    89      75.389  98.892  68.496  1.00  0.00           C  
ATOM   1204  HB2 SER    89      75.790  97.918  68.215  1.00  0.00           H  
ATOM   1205  HB3 SER    89      75.967  99.348  69.299  1.00  0.00           H  
ATOM   1206  OG  SER    89      74.246  98.574  69.233  1.00  0.00           O  
ATOM   1207  HG  SER    89      73.980  99.411  69.620  1.00  0.00           H  
ATOM   1208  C   SER    89      74.117  99.083  66.507  1.00  0.00           C  
ATOM   1209  O   SER    89      72.936  99.485  66.630  1.00  0.00           O  
ATOM   1210  N   SER    90      74.470  98.196  65.629  1.00  0.00           N  
ATOM   1211  H   SER    90      75.472  98.104  65.537  1.00  0.00           H  
ATOM   1212  CA  SER    90      73.627  97.337  64.825  1.00  0.00           C  
ATOM   1213  HA  SER    90      72.858  97.980  64.397  1.00  0.00           H  
ATOM   1214  CB  SER    90      74.465  96.802  63.720  1.00  0.00           C  
ATOM   1215  HB2 SER    90      73.823  96.274  63.015  1.00  0.00           H  
ATOM   1216  HB3 SER    90      74.898  97.628  63.156  1.00  0.00           H  
ATOM   1217  OG  SER    90      75.613  95.970  64.146  1.00  0.00           O  
ATOM   1218  HG  SER    90      75.557  95.121  63.701  1.00  0.00           H  
ATOM   1219  C   SER    90      72.826  96.266  65.668  1.00  0.00           C  
ATOM   1220  O   SER    90      72.105  95.438  65.036  1.00  0.00           O  
ATOM   1221  N   TYR    91      72.958  96.200  67.006  1.00  0.00           N  
ATOM   1222  H   TYR    91      73.398  96.946  67.526  1.00  0.00           H  
ATOM   1223  CA  TYR    91      72.399  95.067  67.764  1.00  0.00           C  
ATOM   1224  HA  TYR    91      72.843  94.178  67.315  1.00  0.00           H  
ATOM   1225  CB  TYR    91      72.877  95.110  69.258  1.00  0.00           C  
ATOM   1226  HB2 TYR    91      72.782  96.089  69.728  1.00  0.00           H  
ATOM   1227  HB3 TYR    91      72.260  94.493  69.912  1.00  0.00           H  
ATOM   1228  CG  TYR    91      74.283  94.631  69.376  1.00  0.00           C  
ATOM   1229  CD1 TYR    91      75.216  95.446  70.047  1.00  0.00           C  
ATOM   1230  HD1 TYR    91      74.921  96.370  70.521  1.00  0.00           H  
ATOM   1231  CE1 TYR    91      76.576  94.973  70.180  1.00  0.00           C  
ATOM   1232  HE1 TYR    91      77.245  95.612  70.737  1.00  0.00           H  
ATOM   1233  CZ  TYR    91      76.985  93.780  69.616  1.00  0.00           C  
ATOM   1234  OH  TYR    91      78.241  93.423  69.725  1.00  0.00           O  
ATOM   1235  HH  TYR    91      78.708  93.757  70.494  1.00  0.00           H  
ATOM   1236  CE2 TYR    91      76.032  92.882  69.148  1.00  0.00           C  
ATOM   1237  HE2 TYR    91      76.312  91.854  68.972  1.00  0.00           H  
ATOM   1238  CD2 TYR    91      74.683  93.339  69.044  1.00  0.00           C  
ATOM   1239  HD2 TYR    91      73.937  92.629  68.720  1.00  0.00           H  
ATOM   1240  C   TYR    91      70.883  95.031  67.659  1.00  0.00           C  
ATOM   1241  O   TYR    91      70.176  96.084  67.668  1.00  0.00           O  
ATOM   1242  N   GLY    92      70.230  93.841  67.548  1.00  0.00           N  
ATOM   1243  H   GLY    92      69.222  93.908  67.538  1.00  0.00           H  
ATOM   1244  CA  GLY    92      70.797  92.525  67.394  1.00  0.00           C  
ATOM   1245  HA2 GLY    92      70.945  92.480  66.315  1.00  0.00           H  
ATOM   1246  HA3 GLY    92      71.794  92.499  67.833  1.00  0.00           H  
ATOM   1247  C   GLY    92      69.819  91.406  67.734  1.00  0.00           C  
ATOM   1248  O   GLY    92      68.647  91.699  67.743  1.00  0.00           O  
ATOM   1249  N   GLN    93      70.289  90.211  67.920  1.00  0.00           N  
ATOM   1250  H   GLN    93      71.260  90.016  67.723  1.00  0.00           H  
ATOM   1251  CA  GLN    93      69.422  88.995  68.259  1.00  0.00           C  
ATOM   1252  HA  GLN    93      68.551  89.520  68.651  1.00  0.00           H  
ATOM   1253  CB  GLN    93      69.083  88.224  66.959  1.00  0.00           C  
ATOM   1254  HB2 GLN    93      69.179  88.832  66.059  1.00  0.00           H  
ATOM   1255  HB3 GLN    93      69.821  87.435  66.817  1.00  0.00           H  
ATOM   1256  CG  GLN    93      67.604  87.621  67.009  1.00  0.00           C  
ATOM   1257  HG2 GLN    93      67.433  86.832  67.743  1.00  0.00           H  
ATOM   1258  HG3 GLN    93      66.838  88.354  67.263  1.00  0.00           H  
ATOM   1259  CD  GLN    93      67.118  87.070  65.717  1.00  0.00           C  
ATOM   1260  OE1 GLN    93      67.568  87.425  64.637  1.00  0.00           O  
ATOM   1261  NE2 GLN    93      66.170  86.175  65.682  1.00  0.00           N  
ATOM   1262 HE21 GLN    93      66.039  85.635  64.839  1.00  0.00           H  
ATOM   1263 HE22 GLN    93      65.654  85.958  66.523  1.00  0.00           H  
ATOM   1264  C   GLN    93      69.966  87.959  69.222  1.00  0.00           C  
ATOM   1265  O   GLN    93      71.091  87.514  68.965  1.00  0.00           O  
ATOM   1266  N   GLN    94      69.239  87.477  70.242  1.00  0.00           N  
ATOM   1267  H   GLN    94      68.302  87.828  70.379  1.00  0.00           H  
ATOM   1268  CA  GLN    94      69.769  86.420  71.096  1.00  0.00           C  
ATOM   1269  HA  GLN    94      70.847  86.574  71.143  1.00  0.00           H  
ATOM   1270  CB  GLN    94      69.230  86.543  72.497  1.00  0.00           C  
ATOM   1271  HB2 GLN    94      69.134  87.558  72.883  1.00  0.00           H  
ATOM   1272  HB3 GLN    94      68.170  86.301  72.569  1.00  0.00           H  
ATOM   1273  CG  GLN    94      69.849  85.609  73.631  1.00  0.00           C  
ATOM   1274  HG2 GLN    94      69.701  84.596  73.257  1.00  0.00           H  
ATOM   1275  HG3 GLN    94      70.912  85.808  73.766  1.00  0.00           H  
ATOM   1276  CD  GLN    94      69.238  85.700  74.953  1.00  0.00           C  
ATOM   1277  OE1 GLN    94      69.512  86.564  75.792  1.00  0.00           O  
ATOM   1278  NE2 GLN    94      68.375  84.808  75.368  1.00  0.00           N  
ATOM   1279 HE21 GLN    94      68.029  84.156  74.679  1.00  0.00           H  
ATOM   1280 HE22 GLN    94      67.894  84.873  76.254  1.00  0.00           H  
ATOM   1281  C   GLN    94      69.750  84.982  70.490  1.00  0.00           C  
ATOM   1282  O   GLN    94      70.733  84.249  70.458  1.00  0.00           O  
ATOM   1283  N   SER    95      68.634  84.662  69.827  1.00  0.00           N  
ATOM   1284  H   SER    95      67.950  85.404  69.875  1.00  0.00           H  
ATOM   1285  CA  SER    95      68.333  83.367  69.175  1.00  0.00           C  
ATOM   1286  HA  SER    95      68.578  82.598  69.908  1.00  0.00           H  
ATOM   1287  CB  SER    95      66.846  83.389  68.918  1.00  0.00           C  
ATOM   1288  HB2 SER    95      66.447  83.505  69.926  1.00  0.00           H  
ATOM   1289  HB3 SER    95      66.531  84.230  68.301  1.00  0.00           H  
ATOM   1290  OG  SER    95      66.367  82.260  68.315  1.00  0.00           O  
ATOM   1291  HG  SER    95      66.195  82.403  67.381  1.00  0.00           H  
ATOM   1292  C   SER    95      69.146  83.197  67.904  1.00  0.00           C  
ATOM   1293  O   SER    95      69.335  84.125  67.142  1.00  0.00           O  
ATOM   1294  N   SER    96      69.563  81.965  67.578  1.00  0.00           N  
ATOM   1295  H   SER    96      69.452  81.196  68.223  1.00  0.00           H  
ATOM   1296  CA  SER    96      70.171  81.612  66.382  1.00  0.00           C  
ATOM   1297  HA  SER    96      70.100  82.427  65.663  1.00  0.00           H  
ATOM   1298  CB  SER    96      71.675  81.263  66.727  1.00  0.00           C  
ATOM   1299  HB2 SER    96      72.281  82.032  67.205  1.00  0.00           H  
ATOM   1300  HB3 SER    96      71.623  80.324  67.278  1.00  0.00           H  
ATOM   1301  OG  SER    96      72.455  81.008  65.598  1.00  0.00           O  
ATOM   1302  HG  SER    96      73.331  81.368  65.756  1.00  0.00           H  
ATOM   1303  C   SER    96      69.503  80.389  65.755  1.00  0.00           C  
ATOM   1304  O   SER    96      69.674  79.282  66.284  1.00  0.00           O  
ATOM   1305  N   TYR    97      68.699  80.406  64.729  1.00  0.00           N  
ATOM   1306  H   TYR    97      68.287  79.493  64.599  1.00  0.00           H  
ATOM   1307  CA  TYR    97      68.217  81.482  63.849  1.00  0.00           C  
ATOM   1308  HA  TYR    97      67.326  81.122  63.335  1.00  0.00           H  
ATOM   1309  CB  TYR    97      67.752  82.701  64.679  1.00  0.00           C  
ATOM   1310  HB2 TYR    97      67.279  82.374  65.605  1.00  0.00           H  
ATOM   1311  HB3 TYR    97      68.553  83.428  64.810  1.00  0.00           H  
ATOM   1312  CG  TYR    97      66.751  83.560  63.882  1.00  0.00           C  
ATOM   1313  CD1 TYR    97      67.236  84.481  62.926  1.00  0.00           C  
ATOM   1314  HD1 TYR    97      68.295  84.693  62.908  1.00  0.00           H  
ATOM   1315  CE1 TYR    97      66.261  85.276  62.127  1.00  0.00           C  
ATOM   1316  HE1 TYR    97      66.593  86.045  61.445  1.00  0.00           H  
ATOM   1317  CZ  TYR    97      64.852  85.176  62.498  1.00  0.00           C  
ATOM   1318  OH  TYR    97      63.956  86.105  61.999  1.00  0.00           O  
ATOM   1319  HH  TYR    97      64.306  86.579  61.241  1.00  0.00           H  
ATOM   1320  CE2 TYR    97      64.442  84.242  63.442  1.00  0.00           C  
ATOM   1321  HE2 TYR    97      63.435  84.312  63.826  1.00  0.00           H  
ATOM   1322  CD2 TYR    97      65.358  83.342  64.041  1.00  0.00           C  
ATOM   1323  HD2 TYR    97      65.009  82.612  64.756  1.00  0.00           H  
ATOM   1324  C   TYR    97      69.246  81.808  62.746  1.00  0.00           C  
ATOM   1325  O   TYR    97      70.478  81.976  63.002  1.00  0.00           O  
ATOM   1326  N   PRO    98      68.824  81.688  61.427  1.00  0.00           N  
ATOM   1327  CD  PRO    98      69.661  82.186  60.363  1.00  0.00           C  
ATOM   1328  HD2 PRO    98      70.168  81.316  59.945  1.00  0.00           H  
ATOM   1329  HD3 PRO    98      70.477  82.800  60.742  1.00  0.00           H  
ATOM   1330  CG  PRO    98      68.714  82.964  59.423  1.00  0.00           C  
ATOM   1331  HG2 PRO    98      69.135  83.045  58.421  1.00  0.00           H  
ATOM   1332  HG3 PRO    98      68.450  83.969  59.752  1.00  0.00           H  
ATOM   1333  CB  PRO    98      67.436  82.101  59.519  1.00  0.00           C  
ATOM   1334  HB2 PRO    98      67.539  81.335  58.750  1.00  0.00           H  
ATOM   1335  HB3 PRO    98      66.586  82.762  59.352  1.00  0.00           H  
ATOM   1336  CA  PRO    98      67.456  81.526  60.934  1.00  0.00           C  
ATOM   1337  HA  PRO    98      66.755  82.163  61.473  1.00  0.00           H  
ATOM   1338  C   PRO    98      67.006  80.090  60.862  1.00  0.00           C  
ATOM   1339  O   PRO    98      67.747  79.202  61.113  1.00  0.00           O  
ATOM   1340  N   GLY    99      65.787  79.839  60.473  1.00  0.00           N  
ATOM   1341  H   GLY    99      65.197  80.624  60.240  1.00  0.00           H  
ATOM   1342  CA  GLY    99      65.190  78.541  60.661  1.00  0.00           C  
ATOM   1343  HA2 GLY    99      65.677  78.045  61.500  1.00  0.00           H  
ATOM   1344  HA3 GLY    99      64.143  78.524  60.965  1.00  0.00           H  
ATOM   1345  C   GLY    99      65.520  77.500  59.584  1.00  0.00           C  
ATOM   1346  O   GLY    99      66.561  77.431  58.960  1.00  0.00           O  
ATOM   1347  N   TYR   100      64.524  76.569  59.508  1.00  0.00           N  
ATOM   1348  H   TYR   100      63.753  76.577  60.161  1.00  0.00           H  
ATOM   1349  CA  TYR   100      64.603  75.597  58.459  1.00  0.00           C  
ATOM   1350  HA  TYR   100      65.412  74.916  58.724  1.00  0.00           H  
ATOM   1351  CB  TYR   100      63.180  74.910  58.502  1.00  0.00           C  
ATOM   1352  HB2 TYR   100      63.129  74.259  59.375  1.00  0.00           H  
ATOM   1353  HB3 TYR   100      62.468  75.729  58.608  1.00  0.00           H  
ATOM   1354  CG  TYR   100      62.848  73.939  57.366  1.00  0.00           C  
ATOM   1355  CD1 TYR   100      63.067  72.541  57.557  1.00  0.00           C  
ATOM   1356  HD1 TYR   100      63.407  72.163  58.510  1.00  0.00           H  
ATOM   1357  CE1 TYR   100      62.800  71.621  56.520  1.00  0.00           C  
ATOM   1358  HE1 TYR   100      62.933  70.562  56.686  1.00  0.00           H  
ATOM   1359  CZ  TYR   100      62.441  72.130  55.240  1.00  0.00           C  
ATOM   1360  OH  TYR   100      62.230  71.202  54.265  1.00  0.00           O  
ATOM   1361  HH  TYR   100      62.265  70.273  54.502  1.00  0.00           H  
ATOM   1362  CE2 TYR   100      62.189  73.487  55.046  1.00  0.00           C  
ATOM   1363  HE2 TYR   100      61.716  73.886  54.161  1.00  0.00           H  
ATOM   1364  CD2 TYR   100      62.378  74.404  56.100  1.00  0.00           C  
ATOM   1365  HD2 TYR   100      62.151  75.460  56.103  1.00  0.00           H  
ATOM   1366  C   TYR   100      64.981  76.167  57.020  1.00  0.00           C  
ATOM   1367  O   TYR   100      65.914  75.666  56.442  1.00  0.00           O  
ATOM   1368  N   GLY   101      64.246  77.186  56.606  1.00  0.00           N  
ATOM   1369  H   GLY   101      63.529  77.528  57.229  1.00  0.00           H  
ATOM   1370  CA  GLY   101      64.444  78.001  55.409  1.00  0.00           C  
ATOM   1371  HA2 GLY   101      63.689  78.787  55.445  1.00  0.00           H  
ATOM   1372  HA3 GLY   101      65.494  78.289  55.380  1.00  0.00           H  
ATOM   1373  C   GLY   101      64.323  77.303  54.066  1.00  0.00           C  
ATOM   1374  O   GLY   101      63.498  76.428  53.920  1.00  0.00           O  
ATOM   1375  N   GLN   102      64.922  77.955  53.017  1.00  0.00           N  
ATOM   1376  H   GLN   102      65.421  78.808  53.225  1.00  0.00           H  
ATOM   1377  CA  GLN   102      64.639  77.687  51.595  1.00  0.00           C  
ATOM   1378  HA  GLN   102      63.578  77.727  51.346  1.00  0.00           H  
ATOM   1379  CB  GLN   102      65.275  78.746  50.724  1.00  0.00           C  
ATOM   1380  HB2 GLN   102      64.884  79.699  51.080  1.00  0.00           H  
ATOM   1381  HB3 GLN   102      66.355  78.648  50.837  1.00  0.00           H  
ATOM   1382  CG  GLN   102      65.032  78.747  49.226  1.00  0.00           C  
ATOM   1383  HG2 GLN   102      65.804  78.056  48.889  1.00  0.00           H  
ATOM   1384  HG3 GLN   102      64.037  78.396  48.953  1.00  0.00           H  
ATOM   1385  CD  GLN   102      65.270  80.099  48.568  1.00  0.00           C  
ATOM   1386  OE1 GLN   102      65.480  81.140  49.134  1.00  0.00           O  
ATOM   1387  NE2 GLN   102      65.143  80.026  47.227  1.00  0.00           N  
ATOM   1388 HE21 GLN   102      64.604  79.256  46.857  1.00  0.00           H  
ATOM   1389 HE22 GLN   102      65.013  80.920  46.776  1.00  0.00           H  
ATOM   1390  C   GLN   102      65.036  76.302  51.237  1.00  0.00           C  
ATOM   1391  O   GLN   102      64.385  75.715  50.370  1.00  0.00           O  
ATOM   1392  N   GLN   103      66.132  75.749  51.877  1.00  0.00           N  
ATOM   1393  H   GLN   103      66.503  76.324  52.620  1.00  0.00           H  
ATOM   1394  CA  GLN   103      66.772  74.417  51.568  1.00  0.00           C  
ATOM   1395  HA  GLN   103      67.162  74.362  50.552  1.00  0.00           H  
ATOM   1396  CB  GLN   103      67.963  74.344  52.471  1.00  0.00           C  
ATOM   1397  HB2 GLN   103      67.707  74.391  53.529  1.00  0.00           H  
ATOM   1398  HB3 GLN   103      68.381  73.354  52.288  1.00  0.00           H  
ATOM   1399  CG  GLN   103      69.003  75.476  52.289  1.00  0.00           C  
ATOM   1400  HG2 GLN   103      69.936  75.057  52.666  1.00  0.00           H  
ATOM   1401  HG3 GLN   103      69.095  75.618  51.212  1.00  0.00           H  
ATOM   1402  CD  GLN   103      68.867  76.783  53.001  1.00  0.00           C  
ATOM   1403  OE1 GLN   103      68.140  76.889  54.004  1.00  0.00           O  
ATOM   1404  NE2 GLN   103      69.398  77.866  52.565  1.00  0.00           N  
ATOM   1405 HE21 GLN   103      69.150  78.755  52.975  1.00  0.00           H  
ATOM   1406 HE22 GLN   103      69.979  77.836  51.740  1.00  0.00           H  
ATOM   1407  C   GLN   103      65.735  73.234  51.789  1.00  0.00           C  
ATOM   1408  O   GLN   103      65.088  73.184  52.839  1.00  0.00           O  
ATOM   1409  N   PRO   104      65.718  72.211  50.870  1.00  0.00           N  
ATOM   1410  CD  PRO   104      66.337  72.246  49.516  1.00  0.00           C  
ATOM   1411  HD2 PRO   104      67.377  72.571  49.515  1.00  0.00           H  
ATOM   1412  HD3 PRO   104      65.790  72.926  48.863  1.00  0.00           H  
ATOM   1413  CG  PRO   104      66.187  70.789  49.079  1.00  0.00           C  
ATOM   1414  HG2 PRO   104      66.978  70.208  49.552  1.00  0.00           H  
ATOM   1415  HG3 PRO   104      66.230  70.772  47.990  1.00  0.00           H  
ATOM   1416  CB  PRO   104      64.891  70.354  49.665  1.00  0.00           C  
ATOM   1417  HB2 PRO   104      64.752  69.280  49.786  1.00  0.00           H  
ATOM   1418  HB3 PRO   104      64.106  70.916  49.158  1.00  0.00           H  
ATOM   1419  CA  PRO   104      64.980  71.013  51.067  1.00  0.00           C  
ATOM   1420  HA  PRO   104      63.971  71.279  51.380  1.00  0.00           H  
ATOM   1421  C   PRO   104      65.674  70.033  52.135  1.00  0.00           C  
ATOM   1422  O   PRO   104      66.896  69.971  52.168  1.00  0.00           O  
ATOM   1423  N   ALA   105      64.842  69.307  52.789  1.00  0.00           N  
ATOM   1424  H   ALA   105      63.900  69.288  52.424  1.00  0.00           H  
ATOM   1425  CA  ALA   105      65.028  68.319  53.848  1.00  0.00           C  
ATOM   1426  HA  ALA   105      65.379  67.383  53.412  1.00  0.00           H  
ATOM   1427  CB  ALA   105      65.954  68.778  55.085  1.00  0.00           C  
ATOM   1428  HB1 ALA   105      65.467  69.657  55.509  1.00  0.00           H  
ATOM   1429  HB2 ALA   105      66.095  68.030  55.865  1.00  0.00           H  
ATOM   1430  HB3 ALA   105      66.870  69.049  54.560  1.00  0.00           H  
ATOM   1431  C   ALA   105      63.640  67.858  54.468  1.00  0.00           C  
ATOM   1432  O   ALA   105      62.736  68.679  54.492  1.00  0.00           O  
ATOM   1433  N   PRO   106      63.488  66.606  54.995  1.00  0.00           N  
ATOM   1434  CD  PRO   106      64.299  65.422  54.872  1.00  0.00           C  
ATOM   1435  HD2 PRO   106      65.089  65.565  55.610  1.00  0.00           H  
ATOM   1436  HD3 PRO   106      64.686  65.386  53.854  1.00  0.00           H  
ATOM   1437  CG  PRO   106      63.455  64.173  55.069  1.00  0.00           C  
ATOM   1438  HG2 PRO   106      64.065  63.365  55.473  1.00  0.00           H  
ATOM   1439  HG3 PRO   106      62.878  63.743  54.250  1.00  0.00           H  
ATOM   1440  CB  PRO   106      62.534  64.720  56.161  1.00  0.00           C  
ATOM   1441  HB2 PRO   106      63.098  64.727  57.094  1.00  0.00           H  
ATOM   1442  HB3 PRO   106      61.696  64.040  56.314  1.00  0.00           H  
ATOM   1443  CA  PRO   106      62.277  66.131  55.666  1.00  0.00           C  
ATOM   1444  HA  PRO   106      61.547  66.078  54.859  1.00  0.00           H  
ATOM   1445  C   PRO   106      61.746  66.962  56.811  1.00  0.00           C  
ATOM   1446  O   PRO   106      62.574  67.481  57.607  1.00  0.00           O  
ATOM   1447  N   SER   107      60.442  67.115  56.949  1.00  0.00           N  
ATOM   1448  H   SER   107      59.765  66.657  56.356  1.00  0.00           H  
ATOM   1449  CA  SER   107      59.774  68.265  57.743  1.00  0.00           C  
ATOM   1450  HA  SER   107      60.557  68.798  58.283  1.00  0.00           H  
ATOM   1451  CB  SER   107      58.931  69.110  56.879  1.00  0.00           C  
ATOM   1452  HB2 SER   107      58.255  68.466  56.316  1.00  0.00           H  
ATOM   1453  HB3 SER   107      58.428  69.903  57.431  1.00  0.00           H  
ATOM   1454  OG  SER   107      59.901  69.725  56.002  1.00  0.00           O  
ATOM   1455  HG  SER   107      60.244  68.991  55.488  1.00  0.00           H  
ATOM   1456  C   SER   107      58.932  67.709  58.887  1.00  0.00           C  
ATOM   1457  O   SER   107      58.229  68.501  59.544  1.00  0.00           O  
ATOM   1458  N   SER   108      59.001  66.364  59.178  1.00  0.00           N  
ATOM   1459  H   SER   108      59.728  65.781  58.787  1.00  0.00           H  
ATOM   1460  CA  SER   108      58.107  65.738  60.174  1.00  0.00           C  
ATOM   1461  HA  SER   108      57.105  66.051  59.880  1.00  0.00           H  
ATOM   1462  CB  SER   108      57.994  64.219  59.922  1.00  0.00           C  
ATOM   1463  HB2 SER   108      57.409  63.688  60.673  1.00  0.00           H  
ATOM   1464  HB3 SER   108      57.464  64.010  58.993  1.00  0.00           H  
ATOM   1465  OG  SER   108      59.257  63.565  59.968  1.00  0.00           O  
ATOM   1466  HG  SER   108      59.183  63.001  60.742  1.00  0.00           H  
ATOM   1467  C   SER   108      58.233  66.259  61.592  1.00  0.00           C  
ATOM   1468  O   SER   108      59.298  66.739  61.968  1.00  0.00           O  
ATOM   1469  N   THR   109      57.234  65.925  62.419  1.00  0.00           N  
ATOM   1470  H   THR   109      56.487  65.437  61.944  1.00  0.00           H  
ATOM   1471  CA  THR   109      57.265  66.116  63.895  1.00  0.00           C  
ATOM   1472  HA  THR   109      57.758  67.071  64.079  1.00  0.00           H  
ATOM   1473  CB  THR   109      55.807  66.179  64.436  1.00  0.00           C  
ATOM   1474  HB  THR   109      55.999  66.233  65.508  1.00  0.00           H  
ATOM   1475  CG2 THR   109      55.013  67.376  63.856  1.00  0.00           C  
ATOM   1476 HG21 THR   109      53.925  67.334  63.824  1.00  0.00           H  
ATOM   1477 HG22 THR   109      55.245  68.215  64.512  1.00  0.00           H  
ATOM   1478 HG23 THR   109      55.399  67.482  62.842  1.00  0.00           H  
ATOM   1479  OG1 THR   109      55.044  65.045  64.205  1.00  0.00           O  
ATOM   1480  HG1 THR   109      54.428  64.924  64.931  1.00  0.00           H  
ATOM   1481  C   THR   109      58.127  64.936  64.577  1.00  0.00           C  
ATOM   1482  O   THR   109      58.230  63.853  64.039  1.00  0.00           O  
ATOM   1483  N   SER   110      58.705  65.109  65.766  1.00  0.00           N  
ATOM   1484  H   SER   110      58.634  66.059  66.102  1.00  0.00           H  
ATOM   1485  CA  SER   110      59.300  64.057  66.648  1.00  0.00           C  
ATOM   1486  HA  SER   110      60.291  63.888  66.228  1.00  0.00           H  
ATOM   1487  CB  SER   110      59.326  64.635  68.049  1.00  0.00           C  
ATOM   1488  HB2 SER   110      58.321  64.898  68.377  1.00  0.00           H  
ATOM   1489  HB3 SER   110      59.720  63.772  68.586  1.00  0.00           H  
ATOM   1490  OG  SER   110      60.040  65.828  68.280  1.00  0.00           O  
ATOM   1491  HG  SER   110      59.737  66.521  67.689  1.00  0.00           H  
ATOM   1492  C   SER   110      58.623  62.672  66.808  1.00  0.00           C  
ATOM   1493  O   SER   110      57.410  62.586  66.694  1.00  0.00           O  
ATOM   1494  N   GLY   111      59.402  61.601  67.034  1.00  0.00           N  
ATOM   1495  H   GLY   111      60.407  61.690  67.086  1.00  0.00           H  
ATOM   1496  CA  GLY   111      58.822  60.306  67.368  1.00  0.00           C  
ATOM   1497  HA2 GLY   111      58.073  60.071  66.611  1.00  0.00           H  
ATOM   1498  HA3 GLY   111      59.626  59.571  67.322  1.00  0.00           H  
ATOM   1499  C   GLY   111      58.283  60.259  68.810  1.00  0.00           C  
ATOM   1500  O   GLY   111      58.307  61.286  69.521  1.00  0.00           O  
ATOM   1501  N   SER   112      58.075  59.086  69.398  1.00  0.00           N  
ATOM   1502  H   SER   112      57.630  59.161  70.302  1.00  0.00           H  
ATOM   1503  CA  SER   112      58.063  57.749  68.737  1.00  0.00           C  
ATOM   1504  HA  SER   112      59.064  57.589  68.337  1.00  0.00           H  
ATOM   1505  CB  SER   112      57.673  56.762  69.833  1.00  0.00           C  
ATOM   1506  HB2 SER   112      57.235  55.830  69.475  1.00  0.00           H  
ATOM   1507  HB3 SER   112      58.506  56.639  70.525  1.00  0.00           H  
ATOM   1508  OG  SER   112      56.631  57.265  70.636  1.00  0.00           O  
ATOM   1509  HG  SER   112      56.498  56.551  71.264  1.00  0.00           H  
ATOM   1510  C   SER   112      57.081  57.579  67.602  1.00  0.00           C  
ATOM   1511  O   SER   112      56.217  58.443  67.477  1.00  0.00           O  
ATOM   1512  N   TYR   113      57.202  56.545  66.759  1.00  0.00           N  
ATOM   1513  H   TYR   113      56.646  56.535  65.916  1.00  0.00           H  
ATOM   1514  CA  TYR   113      58.150  55.422  66.759  1.00  0.00           C  
ATOM   1515  HA  TYR   113      58.622  55.418  67.741  1.00  0.00           H  
ATOM   1516  CB  TYR   113      57.389  54.089  66.717  1.00  0.00           C  
ATOM   1517  HB2 TYR   113      56.708  53.945  65.877  1.00  0.00           H  
ATOM   1518  HB3 TYR   113      58.148  53.314  66.612  1.00  0.00           H  
ATOM   1519  CG  TYR   113      56.424  53.766  67.888  1.00  0.00           C  
ATOM   1520  CD1 TYR   113      55.228  54.520  68.034  1.00  0.00           C  
ATOM   1521  HD1 TYR   113      54.999  55.365  67.401  1.00  0.00           H  
ATOM   1522  CE1 TYR   113      54.301  54.201  68.953  1.00  0.00           C  
ATOM   1523  HE1 TYR   113      53.342  54.694  68.898  1.00  0.00           H  
ATOM   1524  CZ  TYR   113      54.605  53.157  69.859  1.00  0.00           C  
ATOM   1525  OH  TYR   113      53.812  52.985  70.994  1.00  0.00           O  
ATOM   1526  HH  TYR   113      53.653  52.070  71.234  1.00  0.00           H  
ATOM   1527  CE2 TYR   113      55.809  52.441  69.817  1.00  0.00           C  
ATOM   1528  HE2 TYR   113      55.986  51.619  70.495  1.00  0.00           H  
ATOM   1529  CD2 TYR   113      56.711  52.735  68.813  1.00  0.00           C  
ATOM   1530  HD2 TYR   113      57.678  52.258  68.754  1.00  0.00           H  
ATOM   1531  C   TYR   113      59.304  55.550  65.734  1.00  0.00           C  
ATOM   1532  O   TYR   113      59.283  56.386  64.839  1.00  0.00           O  
ATOM   1533  N   GLY   114      60.330  54.734  65.761  1.00  0.00           N  
ATOM   1534  H   GLY   114      60.337  54.123  66.565  1.00  0.00           H  
ATOM   1535  CA  GLY   114      61.374  54.531  64.746  1.00  0.00           C  
ATOM   1536  HA2 GLY   114      61.220  55.168  63.875  1.00  0.00           H  
ATOM   1537  HA3 GLY   114      62.293  54.772  65.281  1.00  0.00           H  
ATOM   1538  C   GLY   114      61.609  53.104  64.315  1.00  0.00           C  
ATOM   1539  O   GLY   114      60.826  52.157  64.621  1.00  0.00           O  
ATOM   1540  N   SER   115      62.670  52.886  63.476  1.00  0.00           N  
ATOM   1541  H   SER   115      62.661  51.915  63.198  1.00  0.00           H  
ATOM   1542  CA  SER   115      63.498  53.825  62.688  1.00  0.00           C  
ATOM   1543  HA  SER   115      63.837  54.664  63.296  1.00  0.00           H  
ATOM   1544  CB  SER   115      64.701  53.081  62.008  1.00  0.00           C  
ATOM   1545  HB2 SER   115      65.184  53.725  61.273  1.00  0.00           H  
ATOM   1546  HB3 SER   115      65.435  52.733  62.735  1.00  0.00           H  
ATOM   1547  OG  SER   115      64.294  51.885  61.247  1.00  0.00           O  
ATOM   1548  HG  SER   115      64.376  52.100  60.315  1.00  0.00           H  
ATOM   1549  C   SER   115      62.697  54.594  61.598  1.00  0.00           C  
ATOM   1550  O   SER   115      61.714  54.085  61.099  1.00  0.00           O  
ATOM   1551  N   SER   116      63.123  55.867  61.332  1.00  0.00           N  
ATOM   1552  H   SER   116      63.904  56.216  61.870  1.00  0.00           H  
ATOM   1553  CA  SER   116      62.484  56.859  60.358  1.00  0.00           C  
ATOM   1554  HA  SER   116      61.449  56.926  60.692  1.00  0.00           H  
ATOM   1555  CB  SER   116      63.099  58.187  60.656  1.00  0.00           C  
ATOM   1556  HB2 SER   116      62.680  59.045  60.130  1.00  0.00           H  
ATOM   1557  HB3 SER   116      63.156  58.363  61.730  1.00  0.00           H  
ATOM   1558  OG  SER   116      64.411  58.125  60.159  1.00  0.00           O  
ATOM   1559  HG  SER   116      64.862  57.512  60.744  1.00  0.00           H  
ATOM   1560  C   SER   116      62.588  56.492  58.798  1.00  0.00           C  
ATOM   1561  O   SER   116      63.491  55.702  58.472  1.00  0.00           O  
ATOM   1562  N   SER   117      61.730  57.005  57.892  1.00  0.00           N  
ATOM   1563  H   SER   117      60.935  57.473  58.305  1.00  0.00           H  
ATOM   1564  CA  SER   117      61.899  57.072  56.386  1.00  0.00           C  
ATOM   1565  HA  SER   117      62.824  57.572  56.100  1.00  0.00           H  
ATOM   1566  CB  SER   117      62.084  55.725  55.809  1.00  0.00           C  
ATOM   1567  HB2 SER   117      62.321  55.829  54.750  1.00  0.00           H  
ATOM   1568  HB3 SER   117      62.928  55.247  56.306  1.00  0.00           H  
ATOM   1569  OG  SER   117      60.993  54.875  55.971  1.00  0.00           O  
ATOM   1570  HG  SER   117      61.023  54.578  56.884  1.00  0.00           H  
ATOM   1571  C   SER   117      60.720  57.739  55.600  1.00  0.00           C  
ATOM   1572  O   SER   117      59.581  57.888  56.132  1.00  0.00           O  
ATOM   1573  N   GLN   118      60.904  57.972  54.310  1.00  0.00           N  
ATOM   1574  H   GLN   118      61.866  58.003  54.003  1.00  0.00           H  
ATOM   1575  CA  GLN   118      59.960  58.558  53.338  1.00  0.00           C  
ATOM   1576  HA  GLN   118      59.462  59.393  53.830  1.00  0.00           H  
ATOM   1577  CB  GLN   118      60.745  59.069  52.089  1.00  0.00           C  
ATOM   1578  HB2 GLN   118      61.285  58.194  51.727  1.00  0.00           H  
ATOM   1579  HB3 GLN   118      59.986  59.338  51.355  1.00  0.00           H  
ATOM   1580  CG  GLN   118      61.714  60.205  52.249  1.00  0.00           C  
ATOM   1581  HG2 GLN   118      62.408  59.886  53.027  1.00  0.00           H  
ATOM   1582  HG3 GLN   118      62.289  60.252  51.325  1.00  0.00           H  
ATOM   1583  CD  GLN   118      61.144  61.576  52.520  1.00  0.00           C  
ATOM   1584  OE1 GLN   118      60.030  61.717  53.047  1.00  0.00           O  
ATOM   1585  NE2 GLN   118      61.727  62.683  52.103  1.00  0.00           N  
ATOM   1586 HE21 GLN   118      62.663  62.634  51.728  1.00  0.00           H  
ATOM   1587 HE22 GLN   118      61.214  63.525  52.323  1.00  0.00           H  
ATOM   1588  C   GLN   118      58.858  57.661  52.914  1.00  0.00           C  
ATOM   1589  O   GLN   118      59.185  56.515  52.579  1.00  0.00           O  
ATOM   1590  N   SER   119      57.617  58.121  52.785  1.00  0.00           N  
ATOM   1591  H   SER   119      57.016  57.382  52.448  1.00  0.00           H  
ATOM   1592  CA  SER   119      57.083  59.495  52.794  1.00  0.00           C  
ATOM   1593  HA  SER   119      57.855  60.074  52.288  1.00  0.00           H  
ATOM   1594  CB  SER   119      55.648  59.600  52.113  1.00  0.00           C  
ATOM   1595  HB2 SER   119      55.167  60.570  52.234  1.00  0.00           H  
ATOM   1596  HB3 SER   119      55.751  59.469  51.036  1.00  0.00           H  
ATOM   1597  OG  SER   119      54.828  58.579  52.595  1.00  0.00           O  
ATOM   1598  HG  SER   119      54.769  58.688  53.547  1.00  0.00           H  
ATOM   1599  C   SER   119      56.952  59.970  54.269  1.00  0.00           C  
ATOM   1600  O   SER   119      55.975  59.601  54.862  1.00  0.00           O  
ATOM   1601  N   SER   120      57.940  60.732  54.768  1.00  0.00           N  
ATOM   1602  H   SER   120      58.769  60.915  54.222  1.00  0.00           H  
ATOM   1603  CA  SER   120      57.963  61.286  56.099  1.00  0.00           C  
ATOM   1604  HA  SER   120      58.246  60.523  56.824  1.00  0.00           H  
ATOM   1605  CB  SER   120      59.136  62.241  56.151  1.00  0.00           C  
ATOM   1606  HB2 SER   120      59.099  62.707  57.135  1.00  0.00           H  
ATOM   1607  HB3 SER   120      60.062  61.712  55.925  1.00  0.00           H  
ATOM   1608  OG  SER   120      59.022  63.234  55.185  1.00  0.00           O  
ATOM   1609  HG  SER   120      59.414  62.884  54.381  1.00  0.00           H  
ATOM   1610  C   SER   120      56.650  61.973  56.524  1.00  0.00           C  
ATOM   1611  O   SER   120      55.996  62.675  55.733  1.00  0.00           O  
ATOM   1612  N   SER   121      56.098  61.862  57.718  1.00  0.00           N  
ATOM   1613  H   SER   121      55.232  62.379  57.769  1.00  0.00           H  
ATOM   1614  CA  SER   121      56.351  60.995  58.847  1.00  0.00           C  
ATOM   1615  HA  SER   121      57.352  61.223  59.214  1.00  0.00           H  
ATOM   1616  CB  SER   121      55.348  61.307  59.959  1.00  0.00           C  
ATOM   1617  HB2 SER   121      55.335  62.361  60.235  1.00  0.00           H  
ATOM   1618  HB3 SER   121      54.380  60.852  59.747  1.00  0.00           H  
ATOM   1619  OG  SER   121      55.848  60.750  61.192  1.00  0.00           O  
ATOM   1620  HG  SER   121      55.470  61.208  61.947  1.00  0.00           H  
ATOM   1621  C   SER   121      56.395  59.520  58.616  1.00  0.00           C  
ATOM   1622  O   SER   121      57.451  58.957  58.666  1.00  0.00           O  
ATOM   1623  N   TYR   122      55.405  58.836  57.995  1.00  0.00           N  
ATOM   1624  H   TYR   122      54.543  59.292  57.732  1.00  0.00           H  
ATOM   1625  CA  TYR   122      55.496  57.409  57.704  1.00  0.00           C  
ATOM   1626  HA  TYR   122      56.492  57.024  57.923  1.00  0.00           H  
ATOM   1627  CB  TYR   122      54.586  56.580  58.617  1.00  0.00           C  
ATOM   1628  HB2 TYR   122      53.565  56.822  58.323  1.00  0.00           H  
ATOM   1629  HB3 TYR   122      54.770  55.539  58.352  1.00  0.00           H  
ATOM   1630  CG  TYR   122      54.726  56.644  60.151  1.00  0.00           C  
ATOM   1631  CD1 TYR   122      53.902  57.508  60.854  1.00  0.00           C  
ATOM   1632  HD1 TYR   122      53.072  57.988  60.357  1.00  0.00           H  
ATOM   1633  CE1 TYR   122      54.002  57.610  62.224  1.00  0.00           C  
ATOM   1634  HE1 TYR   122      53.216  58.070  62.805  1.00  0.00           H  
ATOM   1635  CZ  TYR   122      55.032  56.830  62.875  1.00  0.00           C  
ATOM   1636  OH  TYR   122      55.111  57.012  64.262  1.00  0.00           O  
ATOM   1637  HH  TYR   122      54.642  57.787  64.581  1.00  0.00           H  
ATOM   1638  CE2 TYR   122      55.976  56.025  62.207  1.00  0.00           C  
ATOM   1639  HE2 TYR   122      56.745  55.551  62.798  1.00  0.00           H  
ATOM   1640  CD2 TYR   122      55.841  56.000  60.774  1.00  0.00           C  
ATOM   1641  HD2 TYR   122      56.485  55.478  60.082  1.00  0.00           H  
ATOM   1642  C   TYR   122      55.166  57.021  56.221  1.00  0.00           C  
ATOM   1643  O   TYR   122      54.162  57.368  55.636  1.00  0.00           O  
ATOM   1644  N   GLY   123      56.002  56.149  55.607  1.00  0.00           N  
ATOM   1645  H   GLY   123      55.699  56.012  54.653  1.00  0.00           H  
ATOM   1646  CA  GLY   123      57.379  55.612  55.910  1.00  0.00           C  
ATOM   1647  HA2 GLY   123      58.095  56.162  55.300  1.00  0.00           H  
ATOM   1648  HA3 GLY   123      57.686  55.647  56.955  1.00  0.00           H  
ATOM   1649  C   GLY   123      57.363  54.103  55.412  1.00  0.00           C  
ATOM   1650  O   GLY   123      56.411  53.761  54.709  1.00  0.00           O  
ATOM   1651  N   GLN   124      58.410  53.358  55.711  1.00  0.00           N  
ATOM   1652  H   GLN   124      59.189  53.709  56.249  1.00  0.00           H  
ATOM   1653  CA  GLN   124      58.588  52.080  55.132  1.00  0.00           C  
ATOM   1654  HA  GLN   124      57.652  51.730  54.696  1.00  0.00           H  
ATOM   1655  CB  GLN   124      59.552  52.210  53.991  1.00  0.00           C  
ATOM   1656  HB2 GLN   124      60.444  52.774  54.263  1.00  0.00           H  
ATOM   1657  HB3 GLN   124      59.760  51.192  53.661  1.00  0.00           H  
ATOM   1658  CG  GLN   124      58.989  53.098  52.861  1.00  0.00           C  
ATOM   1659  HG2 GLN   124      58.612  54.037  53.266  1.00  0.00           H  
ATOM   1660  HG3 GLN   124      59.760  53.296  52.116  1.00  0.00           H  
ATOM   1661  CD  GLN   124      57.869  52.418  52.097  1.00  0.00           C  
ATOM   1662  OE1 GLN   124      57.391  51.336  52.317  1.00  0.00           O  
ATOM   1663  NE2 GLN   124      57.290  53.129  51.200  1.00  0.00           N  
ATOM   1664 HE21 GLN   124      57.493  54.094  50.983  1.00  0.00           H  
ATOM   1665 HE22 GLN   124      56.496  52.701  50.747  1.00  0.00           H  
ATOM   1666  C   GLN   124      59.153  50.955  56.136  1.00  0.00           C  
ATOM   1667  O   GLN   124      60.367  50.906  56.330  1.00  0.00           O  
ATOM   1668  N   PRO   125      58.214  50.121  56.689  1.00  0.00           N  
ATOM   1669  CD  PRO   125      58.604  48.868  57.289  1.00  0.00           C  
ATOM   1670  HD2 PRO   125      58.497  48.971  58.369  1.00  0.00           H  
ATOM   1671  HD3 PRO   125      59.640  48.590  57.095  1.00  0.00           H  
ATOM   1672  CG  PRO   125      57.554  47.852  56.732  1.00  0.00           C  
ATOM   1673  HG2 PRO   125      57.422  47.010  57.411  1.00  0.00           H  
ATOM   1674  HG3 PRO   125      57.740  47.703  55.668  1.00  0.00           H  
ATOM   1675  CB  PRO   125      56.213  48.656  56.711  1.00  0.00           C  
ATOM   1676  HB2 PRO   125      55.711  48.499  57.666  1.00  0.00           H  
ATOM   1677  HB3 PRO   125      55.522  48.340  55.929  1.00  0.00           H  
ATOM   1678  CA  PRO   125      56.705  50.124  56.595  1.00  0.00           C  
ATOM   1679  HA  PRO   125      56.384  50.541  55.641  1.00  0.00           H  
ATOM   1680  C   PRO   125      56.192  50.966  57.687  1.00  0.00           C  
ATOM   1681  O   PRO   125      56.922  51.327  58.629  1.00  0.00           O  
ATOM   1682  N   GLN   126      54.919  51.316  57.548  1.00  0.00           N  
ATOM   1683  H   GLN   126      54.430  50.826  56.812  1.00  0.00           H  
ATOM   1684  CA  GLN   126      54.013  51.663  58.639  1.00  0.00           C  
ATOM   1685  HA  GLN   126      54.501  52.529  59.085  1.00  0.00           H  
ATOM   1686  CB  GLN   126      52.702  52.178  58.062  1.00  0.00           C  
ATOM   1687  HB2 GLN   126      52.325  51.376  57.428  1.00  0.00           H  
ATOM   1688  HB3 GLN   126      52.028  52.324  58.906  1.00  0.00           H  
ATOM   1689  CG  GLN   126      52.868  53.522  57.298  1.00  0.00           C  
ATOM   1690  HG2 GLN   126      52.908  54.275  58.085  1.00  0.00           H  
ATOM   1691  HG3 GLN   126      53.776  53.541  56.695  1.00  0.00           H  
ATOM   1692  CD  GLN   126      51.671  53.791  56.326  1.00  0.00           C  
ATOM   1693  OE1 GLN   126      50.965  52.911  55.942  1.00  0.00           O  
ATOM   1694  NE2 GLN   126      51.300  54.995  56.144  1.00  0.00           N  
ATOM   1695 HE21 GLN   126      51.721  55.740  56.682  1.00  0.00           H  
ATOM   1696 HE22 GLN   126      50.499  55.111  55.540  1.00  0.00           H  
ATOM   1697  C   GLN   126      53.951  50.684  59.803  1.00  0.00           C  
ATOM   1698  O   GLN   126      53.971  49.432  59.575  1.00  0.00           O  
ATOM   1699  N   SER   127      53.970  51.171  61.011  1.00  0.00           N  
ATOM   1700  H   SER   127      54.035  52.163  61.189  1.00  0.00           H  
ATOM   1701  CA  SER   127      53.986  50.375  62.229  1.00  0.00           C  
ATOM   1702  HA  SER   127      54.171  51.141  62.982  1.00  0.00           H  
ATOM   1703  CB  SER   127      52.666  49.629  62.569  1.00  0.00           C  
ATOM   1704  HB2 SER   127      52.778  48.808  61.860  1.00  0.00           H  
ATOM   1705  HB3 SER   127      52.784  49.335  63.612  1.00  0.00           H  
ATOM   1706  OG  SER   127      51.525  50.399  62.385  1.00  0.00           O  
ATOM   1707  HG  SER   127      51.405  50.309  61.437  1.00  0.00           H  
ATOM   1708  C   SER   127      55.171  49.474  62.264  1.00  0.00           C  
ATOM   1709  O   SER   127      55.047  48.244  62.337  1.00  0.00           O  
ATOM   1710  N   GLY   128      56.378  50.034  62.035  1.00  0.00           N  
ATOM   1711  H   GLY   128      56.276  51.024  61.859  1.00  0.00           H  
ATOM   1712  CA  GLY   128      57.672  49.444  62.174  1.00  0.00           C  
ATOM   1713  HA2 GLY   128      58.379  50.069  62.719  1.00  0.00           H  
ATOM   1714  HA3 GLY   128      57.544  48.693  62.954  1.00  0.00           H  
ATOM   1715  C   GLY   128      58.285  48.675  61.024  1.00  0.00           C  
ATOM   1716  O   GLY   128      57.666  47.850  60.440  1.00  0.00           O  
ATOM   1717  N   SER   129      59.593  48.675  60.813  1.00  0.00           N  
ATOM   1718  H   SER   129      59.953  47.933  60.231  1.00  0.00           H  
ATOM   1719  CA  SER   129      60.587  49.628  61.204  1.00  0.00           C  
ATOM   1720  HA  SER   129      61.431  49.433  60.543  1.00  0.00           H  
ATOM   1721  CB  SER   129      60.218  51.139  61.090  1.00  0.00           C  
ATOM   1722  HB2 SER   129      59.726  51.467  62.005  1.00  0.00           H  
ATOM   1723  HB3 SER   129      61.121  51.730  60.939  1.00  0.00           H  
ATOM   1724  OG  SER   129      59.470  51.360  59.890  1.00  0.00           O  
ATOM   1725  HG  SER   129      58.558  51.066  59.948  1.00  0.00           H  
ATOM   1726  C   SER   129      61.233  49.420  62.628  1.00  0.00           C  
ATOM   1727  O   SER   129      62.181  50.124  62.858  1.00  0.00           O  
ATOM   1728  N   TYR   130      60.721  48.555  63.494  1.00  0.00           N  
ATOM   1729  H   TYR   130      59.937  47.969  63.248  1.00  0.00           H  
ATOM   1730  CA  TYR   130      61.327  48.361  64.824  1.00  0.00           C  
ATOM   1731  HA  TYR   130      61.533  49.307  65.325  1.00  0.00           H  
ATOM   1732  CB  TYR   130      60.403  47.654  65.821  1.00  0.00           C  
ATOM   1733  HB2 TYR   130      60.235  46.626  65.500  1.00  0.00           H  
ATOM   1734  HB3 TYR   130      61.005  47.698  66.729  1.00  0.00           H  
ATOM   1735  CG  TYR   130      59.067  48.282  65.943  1.00  0.00           C  
ATOM   1736  CD1 TYR   130      57.896  47.503  65.892  1.00  0.00           C  
ATOM   1737  HD1 TYR   130      57.991  46.428  65.861  1.00  0.00           H  
ATOM   1738  CE1 TYR   130      56.607  48.088  66.118  1.00  0.00           C  
ATOM   1739  HE1 TYR   130      55.720  47.472  66.123  1.00  0.00           H  
ATOM   1740  CZ  TYR   130      56.505  49.488  66.392  1.00  0.00           C  
ATOM   1741  OH  TYR   130      55.364  49.977  66.872  1.00  0.00           O  
ATOM   1742  HH  TYR   130      54.512  49.535  66.835  1.00  0.00           H  
ATOM   1743  CE2 TYR   130      57.683  50.257  66.447  1.00  0.00           C  
ATOM   1744  HE2 TYR   130      57.623  51.283  66.778  1.00  0.00           H  
ATOM   1745  CD2 TYR   130      58.914  49.664  66.214  1.00  0.00           C  
ATOM   1746  HD2 TYR   130      59.822  50.245  66.277  1.00  0.00           H  
ATOM   1747  C   TYR   130      62.657  47.640  64.709  1.00  0.00           C  
ATOM   1748  O   TYR   130      62.673  46.618  63.946  1.00  0.00           O  
ATOM   1749  N   SER   131      63.805  48.005  65.281  1.00  0.00           N  
ATOM   1750  H   SER   131      64.490  47.266  65.343  1.00  0.00           H  
ATOM   1751  CA  SER   131      64.145  49.185  66.094  1.00  0.00           C  
ATOM   1752  HA  SER   131      65.149  48.966  66.458  1.00  0.00           H  
ATOM   1753  CB  SER   131      64.219  50.423  65.217  1.00  0.00           C  
ATOM   1754  HB2 SER   131      64.650  50.279  64.226  1.00  0.00           H  
ATOM   1755  HB3 SER   131      63.166  50.658  65.056  1.00  0.00           H  
ATOM   1756  OG  SER   131      64.815  51.541  65.810  1.00  0.00           O  
ATOM   1757  HG  SER   131      65.705  51.568  65.450  1.00  0.00           H  
ATOM   1758  C   SER   131      63.283  49.278  67.338  1.00  0.00           C  
ATOM   1759  O   SER   131      62.387  50.111  67.409  1.00  0.00           O  
ATOM   1760  N   GLN   132      63.555  48.449  68.377  1.00  0.00           N  
ATOM   1761  H   GLN   132      63.112  48.765  69.229  1.00  0.00           H  
ATOM   1762  CA  GLN   132      64.410  47.223  68.435  1.00  0.00           C  
ATOM   1763  HA  GLN   132      64.264  46.682  67.500  1.00  0.00           H  
ATOM   1764  CB  GLN   132      65.891  47.594  68.728  1.00  0.00           C  
ATOM   1765  HB2 GLN   132      66.546  46.743  68.543  1.00  0.00           H  
ATOM   1766  HB3 GLN   132      66.100  48.406  68.032  1.00  0.00           H  
ATOM   1767  CG  GLN   132      66.110  48.123  70.222  1.00  0.00           C  
ATOM   1768  HG2 GLN   132      65.325  48.857  70.403  1.00  0.00           H  
ATOM   1769  HG3 GLN   132      66.012  47.256  70.875  1.00  0.00           H  
ATOM   1770  CD  GLN   132      67.433  48.883  70.471  1.00  0.00           C  
ATOM   1771  OE1 GLN   132      68.484  48.496  69.929  1.00  0.00           O  
ATOM   1772  NE2 GLN   132      67.443  49.952  71.247  1.00  0.00           N  
ATOM   1773 HE21 GLN   132      66.627  50.428  71.604  1.00  0.00           H  
ATOM   1774 HE22 GLN   132      68.345  50.398  71.330  1.00  0.00           H  
ATOM   1775  C   GLN   132      63.791  46.226  69.502  1.00  0.00           C  
ATOM   1776  O   GLN   132      62.977  46.574  70.380  1.00  0.00           O  
ATOM   1777  N   GLN   133      64.282  44.979  69.382  1.00  0.00           N  
ATOM   1778  H   GLN   133      64.771  44.824  68.512  1.00  0.00           H  
ATOM   1779  CA  GLN   133      63.962  43.882  70.347  1.00  0.00           C  
ATOM   1780  HA  GLN   133      64.234  42.874  70.035  1.00  0.00           H  
ATOM   1781  CB  GLN   133      64.804  44.088  71.601  1.00  0.00           C  
ATOM   1782  HB2 GLN   133      64.596  45.086  71.987  1.00  0.00           H  
ATOM   1783  HB3 GLN   133      64.428  43.391  72.350  1.00  0.00           H  
ATOM   1784  CG  GLN   133      66.270  43.830  71.362  1.00  0.00           C  
ATOM   1785  HG2 GLN   133      66.459  43.227  70.473  1.00  0.00           H  
ATOM   1786  HG3 GLN   133      66.669  44.836  71.229  1.00  0.00           H  
ATOM   1787  CD  GLN   133      67.201  43.282  72.489  1.00  0.00           C  
ATOM   1788  OE1 GLN   133      66.790  43.075  73.654  1.00  0.00           O  
ATOM   1789  NE2 GLN   133      68.445  42.879  72.218  1.00  0.00           N  
ATOM   1790 HE21 GLN   133      68.870  42.890  71.302  1.00  0.00           H  
ATOM   1791 HE22 GLN   133      68.945  42.543  73.029  1.00  0.00           H  
ATOM   1792  C   GLN   133      62.471  43.696  70.568  1.00  0.00           C  
ATOM   1793  O   GLN   133      61.972  44.017  71.655  1.00  0.00           O  
ATOM   1794  N   PRO   134      61.776  43.100  69.583  1.00  0.00           N  
ATOM   1795  CD  PRO   134      60.324  42.885  69.631  1.00  0.00           C  
ATOM   1796  HD2 PRO   134      59.812  43.790  69.957  1.00  0.00           H  
ATOM   1797  HD3 PRO   134      60.156  42.091  70.359  1.00  0.00           H  
ATOM   1798  CG  PRO   134      59.884  42.423  68.211  1.00  0.00           C  
ATOM   1799  HG2 PRO   134      59.797  43.249  67.506  1.00  0.00           H  
ATOM   1800  HG3 PRO   134      58.973  41.825  68.207  1.00  0.00           H  
ATOM   1801  CB  PRO   134      61.134  41.723  67.742  1.00  0.00           C  
ATOM   1802  HB2 PRO   134      61.240  41.498  66.680  1.00  0.00           H  
ATOM   1803  HB3 PRO   134      61.232  40.748  68.218  1.00  0.00           H  
ATOM   1804  CA  PRO   134      62.210  42.665  68.330  1.00  0.00           C  
ATOM   1805  HA  PRO   134      63.139  42.125  68.515  1.00  0.00           H  
ATOM   1806  C   PRO   134      62.527  43.712  67.284  1.00  0.00           C  
ATOM   1807  O   PRO   134      61.950  44.800  67.362  1.00  0.00           O  
ATOM   1808  N   SER   135      63.265  43.438  66.228  1.00  0.00           N  
ATOM   1809  H   SER   135      63.158  44.107  65.479  1.00  0.00           H  
ATOM   1810  CA  SER   135      64.101  42.273  65.971  1.00  0.00           C  
ATOM   1811  HA  SER   135      63.514  41.373  66.153  1.00  0.00           H  
ATOM   1812  CB  SER   135      64.483  42.251  64.491  1.00  0.00           C  
ATOM   1813  HB2 SER   135      65.201  41.431  64.466  1.00  0.00           H  
ATOM   1814  HB3 SER   135      63.695  41.873  63.839  1.00  0.00           H  
ATOM   1815  OG  SER   135      65.065  43.494  64.008  1.00  0.00           O  
ATOM   1816  HG  SER   135      65.506  43.277  63.184  1.00  0.00           H  
ATOM   1817  C   SER   135      65.295  42.175  66.948  1.00  0.00           C  
ATOM   1818  O   SER   135      65.669  43.054  67.693  1.00  0.00           O  
ATOM   1819  N   TYR   136      65.824  40.956  67.133  1.00  0.00           N  
ATOM   1820  H   TYR   136      65.448  40.157  66.642  1.00  0.00           H  
ATOM   1821  CA  TYR   136      66.867  40.589  68.012  1.00  0.00           C  
ATOM   1822  HA  TYR   136      67.114  41.422  68.670  1.00  0.00           H  
ATOM   1823  CB  TYR   136      66.276  39.482  68.875  1.00  0.00           C  
ATOM   1824  HB2 TYR   136      65.838  38.785  68.161  1.00  0.00           H  
ATOM   1825  HB3 TYR   136      67.168  39.087  69.360  1.00  0.00           H  
ATOM   1826  CG  TYR   136      65.169  39.822  69.847  1.00  0.00           C  
ATOM   1827  CD1 TYR   136      65.435  40.278  71.136  1.00  0.00           C  
ATOM   1828  HD1 TYR   136      66.485  40.365  71.373  1.00  0.00           H  
ATOM   1829  CE1 TYR   136      64.441  40.583  71.989  1.00  0.00           C  
ATOM   1830  HE1 TYR   136      64.766  41.024  72.920  1.00  0.00           H  
ATOM   1831  CZ  TYR   136      63.141  40.262  71.672  1.00  0.00           C  
ATOM   1832  OH  TYR   136      62.103  40.503  72.536  1.00  0.00           O  
ATOM   1833  HH  TYR   136      62.345  40.839  73.402  1.00  0.00           H  
ATOM   1834  CE2 TYR   136      62.786  39.967  70.330  1.00  0.00           C  
ATOM   1835  HE2 TYR   136      61.786  39.684  70.036  1.00  0.00           H  
ATOM   1836  CD2 TYR   136      63.812  39.711  69.442  1.00  0.00           C  
ATOM   1837  HD2 TYR   136      63.542  39.397  68.444  1.00  0.00           H  
ATOM   1838  C   TYR   136      68.204  40.092  67.363  1.00  0.00           C  
ATOM   1839  O   TYR   136      68.419  38.883  67.143  1.00  0.00           O  
ATOM   1840  N   GLY   137      69.160  41.051  67.245  1.00  0.00           N  
ATOM   1841  H   GLY   137      70.059  40.715  66.930  1.00  0.00           H  
ATOM   1842  CA  GLY   137      68.971  42.527  67.235  1.00  0.00           C  
ATOM   1843  HA2 GLY   137      69.610  42.940  66.455  1.00  0.00           H  
ATOM   1844  HA3 GLY   137      67.976  42.925  67.037  1.00  0.00           H  
ATOM   1845  C   GLY   137      69.363  43.197  68.551  1.00  0.00           C  
ATOM   1846  O   GLY   137      69.674  42.513  69.469  1.00  0.00           O  
ATOM   1847  N   GLY   138      69.204  44.488  68.553  1.00  0.00           N  
ATOM   1848  H   GLY   138      69.139  44.989  67.678  1.00  0.00           H  
ATOM   1849  CA  GLY   138      69.573  45.340  69.685  1.00  0.00           C  
ATOM   1850  HA2 GLY   138      69.267  46.338  69.370  1.00  0.00           H  
ATOM   1851  HA3 GLY   138      69.120  45.108  70.649  1.00  0.00           H  
ATOM   1852  C   GLY   138      71.145  45.325  69.879  1.00  0.00           C  
ATOM   1853  O   GLY   138      71.848  44.626  69.157  1.00  0.00           O  
ATOM   1854  N   GLN   139      71.689  46.079  70.863  1.00  0.00           N  
ATOM   1855  H   GLN   139      72.688  46.005  70.987  1.00  0.00           H  
ATOM   1856  CA  GLN   139      70.889  46.748  71.873  1.00  0.00           C  
ATOM   1857  HA  GLN   139      69.869  46.977  71.566  1.00  0.00           H  
ATOM   1858  CB  GLN   139      70.655  45.832  73.049  1.00  0.00           C  
ATOM   1859  HB2 GLN   139      70.150  44.919  72.734  1.00  0.00           H  
ATOM   1860  HB3 GLN   139      71.692  45.680  73.350  1.00  0.00           H  
ATOM   1861  CG  GLN   139      69.932  46.571  74.150  1.00  0.00           C  
ATOM   1862  HG2 GLN   139      69.808  45.889  74.992  1.00  0.00           H  
ATOM   1863  HG3 GLN   139      70.427  47.428  74.607  1.00  0.00           H  
ATOM   1864  CD  GLN   139      68.496  46.942  73.813  1.00  0.00           C  
ATOM   1865  OE1 GLN   139      67.798  46.246  73.105  1.00  0.00           O  
ATOM   1866  NE2 GLN   139      67.848  47.939  74.361  1.00  0.00           N  
ATOM   1867 HE21 GLN   139      68.445  48.492  74.959  1.00  0.00           H  
ATOM   1868 HE22 GLN   139      66.958  48.233  73.984  1.00  0.00           H  
ATOM   1869  C   GLN   139      71.528  48.119  72.091  1.00  0.00           C  
ATOM   1870  O   GLN   139      72.167  48.471  73.122  1.00  0.00           O  
ATOM   1871  N   GLN   140      71.413  48.990  71.057  1.00  0.00           N  
ATOM   1872  H   GLN   140      70.886  48.696  70.247  1.00  0.00           H  
ATOM   1873  CA  GLN   140      71.959  50.325  71.109  1.00  0.00           C  
ATOM   1874  HA  GLN   140      72.891  50.305  71.674  1.00  0.00           H  
ATOM   1875  CB  GLN   140      72.252  50.983  69.724  1.00  0.00           C  
ATOM   1876  HB2 GLN   140      71.320  50.971  69.161  1.00  0.00           H  
ATOM   1877  HB3 GLN   140      72.443  52.051  69.830  1.00  0.00           H  
ATOM   1878  CG  GLN   140      73.312  50.274  68.833  1.00  0.00           C  
ATOM   1879  HG2 GLN   140      74.276  50.630  69.197  1.00  0.00           H  
ATOM   1880  HG3 GLN   140      73.257  49.201  69.018  1.00  0.00           H  
ATOM   1881  CD  GLN   140      73.264  50.595  67.288  1.00  0.00           C  
ATOM   1882  OE1 GLN   140      72.196  51.136  66.793  1.00  0.00           O  
ATOM   1883  NE2 GLN   140      74.243  50.258  66.498  1.00  0.00           N  
ATOM   1884 HE21 GLN   140      75.112  49.945  66.906  1.00  0.00           H  
ATOM   1885 HE22 GLN   140      74.049  50.428  65.521  1.00  0.00           H  
ATOM   1886  C   GLN   140      70.984  51.277  71.893  1.00  0.00           C  
ATOM   1887  O   GLN   140      69.807  51.352  71.512  1.00  0.00           O  
ATOM   1888  N   GLN   141      71.482  51.868  72.986  1.00  0.00           N  
ATOM   1889  H   GLN   141      72.486  51.937  73.066  1.00  0.00           H  
ATOM   1890  CA  GLN   141      70.578  52.459  73.950  1.00  0.00           C  
ATOM   1891  HA  GLN   141      69.825  52.886  73.288  1.00  0.00           H  
ATOM   1892  CB  GLN   141      69.811  51.510  74.826  1.00  0.00           C  
ATOM   1893  HB2 GLN   141      69.264  51.999  75.632  1.00  0.00           H  
ATOM   1894  HB3 GLN   141      69.174  50.804  74.293  1.00  0.00           H  
ATOM   1895  CG  GLN   141      70.713  50.505  75.568  1.00  0.00           C  
ATOM   1896  HG2 GLN   141      71.403  50.058  74.852  1.00  0.00           H  
ATOM   1897  HG3 GLN   141      71.304  51.110  76.255  1.00  0.00           H  
ATOM   1898  CD  GLN   141      70.021  49.399  76.402  1.00  0.00           C  
ATOM   1899  OE1 GLN   141      68.805  49.446  76.630  1.00  0.00           O  
ATOM   1900  NE2 GLN   141      70.814  48.509  77.004  1.00  0.00           N  
ATOM   1901 HE21 GLN   141      71.803  48.642  76.851  1.00  0.00           H  
ATOM   1902 HE22 GLN   141      70.328  47.983  77.716  1.00  0.00           H  
ATOM   1903  C   GLN   141      71.179  53.650  74.755  1.00  0.00           C  
ATOM   1904  O   GLN   141      72.254  53.433  75.352  1.00  0.00           O  
ATOM   1905  N   SER   142      70.496  54.798  74.950  1.00  0.00           N  
ATOM   1906  H   SER   142      70.970  55.437  75.572  1.00  0.00           H  
ATOM   1907  CA  SER   142      69.249  55.306  74.375  1.00  0.00           C  
ATOM   1908  HA  SER   142      68.981  56.286  74.769  1.00  0.00           H  
ATOM   1909  CB  SER   142      69.215  55.315  72.845  1.00  0.00           C  
ATOM   1910  HB2 SER   142      70.231  55.580  72.549  1.00  0.00           H  
ATOM   1911  HB3 SER   142      68.990  54.359  72.373  1.00  0.00           H  
ATOM   1912  OG  SER   142      68.412  56.334  72.361  1.00  0.00           O  
ATOM   1913  HG  SER   142      67.645  55.853  72.042  1.00  0.00           H  
ATOM   1914  C   SER   142      68.086  54.573  74.968  1.00  0.00           C  
ATOM   1915  O   SER   142      67.652  53.598  74.406  1.00  0.00           O  
ATOM   1916  N   TYR   143      67.580  54.992  76.177  1.00  0.00           N  
ATOM   1917  H   TYR   143      68.098  55.693  76.686  1.00  0.00           H  
ATOM   1918  CA  TYR   143      66.617  54.187  76.978  1.00  0.00           C  
ATOM   1919  HA  TYR   143      66.520  53.132  76.718  1.00  0.00           H  
ATOM   1920  CB  TYR   143      67.102  54.229  78.450  1.00  0.00           C  
ATOM   1921  HB2 TYR   143      67.069  55.280  78.736  1.00  0.00           H  
ATOM   1922  HB3 TYR   143      66.381  53.665  79.042  1.00  0.00           H  
ATOM   1923  CG  TYR   143      68.553  53.764  78.682  1.00  0.00           C  
ATOM   1924  CD1 TYR   143      68.828  52.411  78.589  1.00  0.00           C  
ATOM   1925  HD1 TYR   143      68.076  51.663  78.389  1.00  0.00           H  
ATOM   1926  CE1 TYR   143      70.132  52.039  78.750  1.00  0.00           C  
ATOM   1927  HE1 TYR   143      70.415  51.006  78.610  1.00  0.00           H  
ATOM   1928  CZ  TYR   143      71.154  53.033  78.928  1.00  0.00           C  
ATOM   1929  OH  TYR   143      72.470  52.726  79.051  1.00  0.00           O  
ATOM   1930  HH  TYR   143      72.587  51.888  79.505  1.00  0.00           H  
ATOM   1931  CE2 TYR   143      70.848  54.391  78.852  1.00  0.00           C  
ATOM   1932  HE2 TYR   143      71.691  55.055  78.970  1.00  0.00           H  
ATOM   1933  CD2 TYR   143      69.506  54.781  78.824  1.00  0.00           C  
ATOM   1934  HD2 TYR   143      69.312  55.840  78.735  1.00  0.00           H  
ATOM   1935  C   TYR   143      65.190  54.827  76.979  1.00  0.00           C  
ATOM   1936  O   TYR   143      64.250  54.334  77.577  1.00  0.00           O  
ATOM   1937  N   GLY   144      64.977  55.840  76.144  1.00  0.00           N  
ATOM   1938  H   GLY   144      65.760  56.265  75.668  1.00  0.00           H  
ATOM   1939  CA  GLY   144      63.583  56.307  75.927  1.00  0.00           C  
ATOM   1940  HA2 GLY   144      63.737  56.728  74.933  1.00  0.00           H  
ATOM   1941  HA3 GLY   144      62.834  55.515  75.902  1.00  0.00           H  
ATOM   1942  C   GLY   144      63.120  57.395  76.906  1.00  0.00           C  
ATOM   1943  O   GLY   144      63.726  57.632  78.000  1.00  0.00           O  
ATOM   1944  N   GLN   145      62.096  58.192  76.502  1.00  0.00           N  
ATOM   1945  H   GLN   145      61.798  58.109  75.540  1.00  0.00           H  
ATOM   1946  CA  GLN   145      61.858  59.489  77.229  1.00  0.00           C  
ATOM   1947  HA  GLN   145      61.876  59.267  78.296  1.00  0.00           H  
ATOM   1948  CB  GLN   145      62.900  60.487  76.752  1.00  0.00           C  
ATOM   1949  HB2 GLN   145      63.863  60.075  77.053  1.00  0.00           H  
ATOM   1950  HB3 GLN   145      62.844  60.677  75.680  1.00  0.00           H  
ATOM   1951  CG  GLN   145      62.755  61.818  77.474  1.00  0.00           C  
ATOM   1952  HG2 GLN   145      63.573  62.366  77.006  1.00  0.00           H  
ATOM   1953  HG3 GLN   145      61.808  62.205  77.096  1.00  0.00           H  
ATOM   1954  CD  GLN   145      62.722  61.903  78.975  1.00  0.00           C  
ATOM   1955  OE1 GLN   145      61.997  61.114  79.613  1.00  0.00           O  
ATOM   1956  NE2 GLN   145      63.635  62.717  79.466  1.00  0.00           N  
ATOM   1957 HE21 GLN   145      63.697  62.630  80.470  1.00  0.00           H  
ATOM   1958 HE22 GLN   145      64.491  62.922  78.970  1.00  0.00           H  
ATOM   1959  C   GLN   145      60.439  59.966  76.848  1.00  0.00           C  
ATOM   1960  O   GLN   145      60.079  59.950  75.698  1.00  0.00           O  
ATOM   1961  N   GLN   146      59.629  60.493  77.780  1.00  0.00           N  
ATOM   1962  H   GLN   146      60.082  60.664  78.666  1.00  0.00           H  
ATOM   1963  CA  GLN   146      58.288  61.093  77.626  1.00  0.00           C  
ATOM   1964  HA  GLN   146      58.165  61.060  76.544  1.00  0.00           H  
ATOM   1965  CB  GLN   146      57.315  60.165  78.376  1.00  0.00           C  
ATOM   1966  HB2 GLN   146      57.235  59.262  77.771  1.00  0.00           H  
ATOM   1967  HB3 GLN   146      57.794  59.912  79.322  1.00  0.00           H  
ATOM   1968  CG  GLN   146      55.979  60.827  78.681  1.00  0.00           C  
ATOM   1969  HG2 GLN   146      55.358  60.159  79.279  1.00  0.00           H  
ATOM   1970  HG3 GLN   146      56.149  61.732  79.264  1.00  0.00           H  
ATOM   1971  CD  GLN   146      55.207  61.158  77.409  1.00  0.00           C  
ATOM   1972  OE1 GLN   146      54.740  62.257  77.308  1.00  0.00           O  
ATOM   1973  NE2 GLN   146      55.276  60.408  76.363  1.00  0.00           N  
ATOM   1974 HE21 GLN   146      55.642  59.479  76.518  1.00  0.00           H  
ATOM   1975 HE22 GLN   146      54.763  60.657  75.529  1.00  0.00           H  
ATOM   1976  C   GLN   146      58.441  62.630  78.098  1.00  0.00           C  
ATOM   1977  O   GLN   146      58.592  62.860  79.326  1.00  0.00           O  
ATOM   1978  N   GLN   147      58.488  63.519  77.146  1.00  0.00           N  
ATOM   1979  H   GLN   147      58.431  63.283  76.165  1.00  0.00           H  
ATOM   1980  CA  GLN   147      58.802  64.978  77.403  1.00  0.00           C  
ATOM   1981  HA  GLN   147      58.477  65.175  78.425  1.00  0.00           H  
ATOM   1982  CB  GLN   147      60.282  65.268  77.249  1.00  0.00           C  
ATOM   1983  HB2 GLN   147      60.872  64.749  78.004  1.00  0.00           H  
ATOM   1984  HB3 GLN   147      60.550  64.883  76.265  1.00  0.00           H  
ATOM   1985  CG  GLN   147      60.625  66.759  77.237  1.00  0.00           C  
ATOM   1986  HG2 GLN   147      60.298  67.253  76.322  1.00  0.00           H  
ATOM   1987  HG3 GLN   147      60.044  67.295  77.987  1.00  0.00           H  
ATOM   1988  CD  GLN   147      62.156  66.856  77.544  1.00  0.00           C  
ATOM   1989  OE1 GLN   147      63.078  66.291  76.922  1.00  0.00           O  
ATOM   1990  NE2 GLN   147      62.524  67.522  78.571  1.00  0.00           N  
ATOM   1991 HE21 GLN   147      61.789  67.851  79.181  1.00  0.00           H  
ATOM   1992 HE22 GLN   147      63.480  67.464  78.891  1.00  0.00           H  
ATOM   1993  C   GLN   147      57.969  65.839  76.456  1.00  0.00           C  
ATOM   1994  O   GLN   147      58.073  65.786  75.229  1.00  0.00           O  
ATOM   1995  N   SER   148      56.915  66.474  76.975  1.00  0.00           N  
ATOM   1996  H   SER   148      56.799  66.325  77.967  1.00  0.00           H  
ATOM   1997  CA  SER   148      56.127  67.487  76.177  1.00  0.00           C  
ATOM   1998  HA  SER   148      55.885  67.066  75.201  1.00  0.00           H  
ATOM   1999  CB  SER   148      54.856  67.716  77.008  1.00  0.00           C  
ATOM   2000  HB2 SER   148      54.353  66.754  77.105  1.00  0.00           H  
ATOM   2001  HB3 SER   148      55.218  68.147  77.941  1.00  0.00           H  
ATOM   2002  OG  SER   148      53.999  68.641  76.422  1.00  0.00           O  
ATOM   2003  HG  SER   148      53.475  68.194  75.753  1.00  0.00           H  
ATOM   2004  C   SER   148      56.975  68.801  75.968  1.00  0.00           C  
ATOM   2005  O   SER   148      58.003  68.961  76.616  1.00  0.00           O  
ATOM   2006  N   TYR   149      56.510  69.692  75.097  1.00  0.00           N  
ATOM   2007  H   TYR   149      55.735  69.494  74.480  1.00  0.00           H  
ATOM   2008  CA  TYR   149      56.893  71.066  74.964  1.00  0.00           C  
ATOM   2009  HA  TYR   149      57.949  71.085  74.696  1.00  0.00           H  
ATOM   2010  CB  TYR   149      56.026  71.778  73.852  1.00  0.00           C  
ATOM   2011  HB2 TYR   149      56.090  71.217  72.920  1.00  0.00           H  
ATOM   2012  HB3 TYR   149      54.980  71.805  74.158  1.00  0.00           H  
ATOM   2013  CG  TYR   149      56.381  73.201  73.538  1.00  0.00           C  
ATOM   2014  CD1 TYR   149      55.386  74.244  73.602  1.00  0.00           C  
ATOM   2015  HD1 TYR   149      54.386  73.886  73.798  1.00  0.00           H  
ATOM   2016  CE1 TYR   149      55.675  75.600  73.251  1.00  0.00           C  
ATOM   2017  HE1 TYR   149      54.954  76.387  73.410  1.00  0.00           H  
ATOM   2018  CZ  TYR   149      56.982  75.879  72.825  1.00  0.00           C  
ATOM   2019  OH  TYR   149      57.210  77.219  72.589  1.00  0.00           O  
ATOM   2020  HH  TYR   149      56.643  77.834  73.060  1.00  0.00           H  
ATOM   2021  CE2 TYR   149      57.981  74.833  72.818  1.00  0.00           C  
ATOM   2022  HE2 TYR   149      59.002  75.001  72.508  1.00  0.00           H  
ATOM   2023  CD2 TYR   149      57.722  73.515  73.184  1.00  0.00           C  
ATOM   2024  HD2 TYR   149      58.449  72.721  73.101  1.00  0.00           H  
ATOM   2025  C   TYR   149      56.896  71.796  76.343  1.00  0.00           C  
ATOM   2026  O   TYR   149      56.230  71.447  77.333  1.00  0.00           O  
ATOM   2027  N   ASN   150      57.567  72.974  76.492  1.00  0.00           N  
ATOM   2028  H   ASN   150      58.014  73.295  75.645  1.00  0.00           H  
ATOM   2029  CA  ASN   150      57.673  73.850  77.661  1.00  0.00           C  
ATOM   2030  HA  ASN   150      56.808  73.706  78.308  1.00  0.00           H  
ATOM   2031  CB  ASN   150      59.004  73.498  78.466  1.00  0.00           C  
ATOM   2032  HB2 ASN   150      59.006  72.440  78.726  1.00  0.00           H  
ATOM   2033  HB3 ASN   150      59.914  73.585  77.872  1.00  0.00           H  
ATOM   2034  CG  ASN   150      59.320  74.293  79.693  1.00  0.00           C  
ATOM   2035  OD1 ASN   150      58.508  74.979  80.257  1.00  0.00           O  
ATOM   2036  ND2 ASN   150      60.496  74.142  80.179  1.00  0.00           N  
ATOM   2037 HD21 ASN   150      60.766  74.494  81.086  1.00  0.00           H  
ATOM   2038 HD22 ASN   150      61.147  73.517  79.725  1.00  0.00           H  
ATOM   2039  C   ASN   150      57.546  75.346  77.202  1.00  0.00           C  
ATOM   2040  O   ASN   150      58.548  75.973  76.845  1.00  0.00           O  
ATOM   2041  N   PRO   151      56.338  76.010  77.214  1.00  0.00           N  
ATOM   2042  CD  PRO   151      55.140  75.271  77.169  1.00  0.00           C  
ATOM   2043  HD2 PRO   151      54.986  74.750  78.113  1.00  0.00           H  
ATOM   2044  HD3 PRO   151      55.036  74.702  76.245  1.00  0.00           H  
ATOM   2045  CG  PRO   151      54.017  76.304  77.038  1.00  0.00           C  
ATOM   2046  HG2 PRO   151      53.691  76.531  78.053  1.00  0.00           H  
ATOM   2047  HG3 PRO   151      53.246  75.844  76.419  1.00  0.00           H  
ATOM   2048  CB  PRO   151      54.665  77.519  76.390  1.00  0.00           C  
ATOM   2049  HB2 PRO   151      54.081  78.409  76.622  1.00  0.00           H  
ATOM   2050  HB3 PRO   151      54.804  77.304  75.330  1.00  0.00           H  
ATOM   2051  CA  PRO   151      56.095  77.487  77.017  1.00  0.00           C  
ATOM   2052  HA  PRO   151      56.784  77.975  76.327  1.00  0.00           H  
ATOM   2053  C   PRO   151      56.195  78.246  78.404  1.00  0.00           C  
ATOM   2054  O   PRO   151      55.568  77.836  79.389  1.00  0.00           O  
ATOM   2055  N   PRO   152      57.052  79.285  78.560  1.00  0.00           N  
ATOM   2056  CD  PRO   152      57.840  79.908  77.526  1.00  0.00           C  
ATOM   2057  HD2 PRO   152      57.187  80.332  76.764  1.00  0.00           H  
ATOM   2058  HD3 PRO   152      58.628  79.257  77.147  1.00  0.00           H  
ATOM   2059  CG  PRO   152      58.541  81.162  78.075  1.00  0.00           C  
ATOM   2060  HG2 PRO   152      57.862  82.016  78.070  1.00  0.00           H  
ATOM   2061  HG3 PRO   152      59.465  81.462  77.581  1.00  0.00           H  
ATOM   2062  CB  PRO   152      58.757  80.728  79.458  1.00  0.00           C  
ATOM   2063  HB2 PRO   152      59.000  81.554  80.127  1.00  0.00           H  
ATOM   2064  HB3 PRO   152      59.494  79.926  79.501  1.00  0.00           H  
ATOM   2065  CA  PRO   152      57.474  79.917  79.801  1.00  0.00           C  
ATOM   2066  HA  PRO   152      57.900  79.221  80.524  1.00  0.00           H  
ATOM   2067  C   PRO   152      56.370  80.866  80.388  1.00  0.00           C  
ATOM   2068  O   PRO   152      55.577  81.432  79.692  1.00  0.00           O  
ATOM   2069  N   GLN   153      56.453  81.013  81.650  1.00  0.00           N  
ATOM   2070  H   GLN   153      56.942  80.339  82.221  1.00  0.00           H  
ATOM   2071  CA  GLN   153      56.196  82.286  82.266  1.00  0.00           C  
ATOM   2072  HA  GLN   153      55.869  82.988  81.498  1.00  0.00           H  
ATOM   2073  CB  GLN   153      55.015  82.159  83.288  1.00  0.00           C  
ATOM   2074  HB2 GLN   153      55.353  81.617  84.172  1.00  0.00           H  
ATOM   2075  HB3 GLN   153      54.761  83.154  83.654  1.00  0.00           H  
ATOM   2076  CG  GLN   153      53.728  81.605  82.847  1.00  0.00           C  
ATOM   2077  HG2 GLN   153      53.797  80.517  82.871  1.00  0.00           H  
ATOM   2078  HG3 GLN   153      53.001  81.943  83.586  1.00  0.00           H  
ATOM   2079  CD  GLN   153      53.176  82.142  81.549  1.00  0.00           C  
ATOM   2080  OE1 GLN   153      52.839  83.288  81.428  1.00  0.00           O  
ATOM   2081  NE2 GLN   153      52.608  81.294  80.760  1.00  0.00           N  
ATOM   2082 HE21 GLN   153      52.728  80.297  80.871  1.00  0.00           H  
ATOM   2083 HE22 GLN   153      51.940  81.737  80.145  1.00  0.00           H  
ATOM   2084  C   GLN   153      57.371  83.012  82.840  1.00  0.00           C  
ATOM   2085  O   GLN   153      58.542  82.770  82.405  1.00  0.00           O  
ATOM   2086  N   GLY   154      57.263  83.823  83.907  1.00  0.00           N  
ATOM   2087  H   GLY   154      56.444  83.853  84.496  1.00  0.00           H  
ATOM   2088  CA  GLY   154      58.369  84.760  84.305  1.00  0.00           C  
ATOM   2089  HA2 GLY   154      59.261  84.195  84.577  1.00  0.00           H  
ATOM   2090  HA3 GLY   154      58.656  85.264  83.382  1.00  0.00           H  
ATOM   2091  C   GLY   154      58.154  85.814  85.366  1.00  0.00           C  
ATOM   2092  O   GLY   154      57.154  85.821  86.090  1.00  0.00           O  
ATOM   2093  N   TYR   155      59.156  86.648  85.567  1.00  0.00           N  
ATOM   2094  H   TYR   155      59.855  86.583  84.841  1.00  0.00           H  
ATOM   2095  CA  TYR   155      59.192  87.779  86.531  1.00  0.00           C  
ATOM   2096  HA  TYR   155      58.201  87.961  86.947  1.00  0.00           H  
ATOM   2097  CB  TYR   155      60.145  87.429  87.670  1.00  0.00           C  
ATOM   2098  HB2 TYR   155      61.101  87.165  87.217  1.00  0.00           H  
ATOM   2099  HB3 TYR   155      60.320  88.263  88.349  1.00  0.00           H  
ATOM   2100  CG  TYR   155      59.594  86.182  88.468  1.00  0.00           C  
ATOM   2101  CD1 TYR   155      58.461  86.242  89.279  1.00  0.00           C  
ATOM   2102  HD1 TYR   155      57.930  87.181  89.331  1.00  0.00           H  
ATOM   2103  CE1 TYR   155      58.000  85.091  89.982  1.00  0.00           C  
ATOM   2104  HE1 TYR   155      57.196  85.149  90.701  1.00  0.00           H  
ATOM   2105  CZ  TYR   155      58.680  83.903  89.895  1.00  0.00           C  
ATOM   2106  OH  TYR   155      58.416  82.843  90.621  1.00  0.00           O  
ATOM   2107  HH  TYR   155      57.652  82.932  91.196  1.00  0.00           H  
ATOM   2108  CE2 TYR   155      59.688  83.784  88.898  1.00  0.00           C  
ATOM   2109  HE2 TYR   155      60.223  82.860  88.736  1.00  0.00           H  
ATOM   2110  CD2 TYR   155      60.104  84.943  88.189  1.00  0.00           C  
ATOM   2111  HD2 TYR   155      60.805  84.864  87.371  1.00  0.00           H  
ATOM   2112  C   TYR   155      59.666  89.111  85.852  1.00  0.00           C  
ATOM   2113  O   TYR   155      60.373  89.038  84.868  1.00  0.00           O  
ATOM   2114  N   GLY   156      59.333  90.307  86.355  1.00  0.00           N  
ATOM   2115  H   GLY   156      59.838  91.084  85.953  1.00  0.00           H  
ATOM   2116  CA  GLY   156      58.416  90.645  87.486  1.00  0.00           C  
ATOM   2117  HA2 GLY   156      58.620  89.961  88.309  1.00  0.00           H  
ATOM   2118  HA3 GLY   156      58.542  91.654  87.878  1.00  0.00           H  
ATOM   2119  C   GLY   156      56.921  90.604  87.184  1.00  0.00           C  
ATOM   2120  O   GLY   156      56.378  89.707  86.435  1.00  0.00           O  
ATOM   2121  N   GLN   157      56.144  91.544  87.777  1.00  0.00           N  
ATOM   2122  H   GLN   157      56.679  92.137  88.396  1.00  0.00           H  
ATOM   2123  CA  GLN   157      54.611  91.578  87.883  1.00  0.00           C  
ATOM   2124  HA  GLN   157      54.203  91.238  86.932  1.00  0.00           H  
ATOM   2125  CB  GLN   157      54.036  90.631  88.847  1.00  0.00           C  
ATOM   2126  HB2 GLN   157      53.028  90.409  88.495  1.00  0.00           H  
ATOM   2127  HB3 GLN   157      54.645  89.729  88.907  1.00  0.00           H  
ATOM   2128  CG  GLN   157      53.982  91.215  90.292  1.00  0.00           C  
ATOM   2129  HG2 GLN   157      53.848  92.297  90.320  1.00  0.00           H  
ATOM   2130  HG3 GLN   157      53.115  90.784  90.794  1.00  0.00           H  
ATOM   2131  CD  GLN   157      55.242  91.016  91.122  1.00  0.00           C  
ATOM   2132  OE1 GLN   157      55.849  91.946  91.549  1.00  0.00           O  
ATOM   2133  NE2 GLN   157      55.640  89.764  91.310  1.00  0.00           N  
ATOM   2134 HE21 GLN   157      55.039  89.041  90.941  1.00  0.00           H  
ATOM   2135 HE22 GLN   157      56.385  89.563  91.962  1.00  0.00           H  
ATOM   2136  C   GLN   157      54.056  93.042  87.898  1.00  0.00           C  
ATOM   2137  O   GLN   157      54.638  94.001  88.547  1.00  0.00           O  
ATOM   2138  N   GLN   158      52.929  93.297  87.291  1.00  0.00           N  
ATOM   2139  H   GLN   158      52.711  94.283  87.309  1.00  0.00           H  
ATOM   2140  CA  GLN   158      52.027  92.479  86.492  1.00  0.00           C  
ATOM   2141  HA  GLN   158      51.716  91.541  86.952  1.00  0.00           H  
ATOM   2142  CB  GLN   158      50.693  93.345  86.434  1.00  0.00           C  
ATOM   2143  HB2 GLN   158      50.427  93.649  87.447  1.00  0.00           H  
ATOM   2144  HB3 GLN   158      50.842  94.234  85.823  1.00  0.00           H  
ATOM   2145  CG  GLN   158      49.430  92.659  85.830  1.00  0.00           C  
ATOM   2146  HG2 GLN   158      49.450  92.695  84.741  1.00  0.00           H  
ATOM   2147  HG3 GLN   158      49.387  91.633  86.198  1.00  0.00           H  
ATOM   2148  CD  GLN   158      48.097  93.298  86.353  1.00  0.00           C  
ATOM   2149  OE1 GLN   158      47.775  94.403  86.002  1.00  0.00           O  
ATOM   2150  NE2 GLN   158      47.250  92.572  87.036  1.00  0.00           N  
ATOM   2151 HE21 GLN   158      47.523  91.621  87.237  1.00  0.00           H  
ATOM   2152 HE22 GLN   158      46.275  92.836  87.041  1.00  0.00           H  
ATOM   2153  C   GLN   158      52.545  92.242  85.046  1.00  0.00           C  
ATOM   2154  O   GLN   158      53.188  93.079  84.452  1.00  0.00           O  
ATOM   2155  N   ASN   159      52.259  91.003  84.513  1.00  0.00           N  
ATOM   2156  H   ASN   159      51.494  90.460  84.888  1.00  0.00           H  
ATOM   2157  CA  ASN   159      52.637  90.596  83.156  1.00  0.00           C  
ATOM   2158  HA  ASN   159      53.726  90.552  83.176  1.00  0.00           H  
ATOM   2159  CB  ASN   159      52.132  89.192  83.036  1.00  0.00           C  
ATOM   2160  HB2 ASN   159      52.692  88.566  83.731  1.00  0.00           H  
ATOM   2161  HB3 ASN   159      51.072  89.214  83.288  1.00  0.00           H  
ATOM   2162  CG  ASN   159      52.300  88.662  81.626  1.00  0.00           C  
ATOM   2163  OD1 ASN   159      51.524  88.956  80.696  1.00  0.00           O  
ATOM   2164  ND2 ASN   159      53.415  88.032  81.434  1.00  0.00           N  
ATOM   2165 HD21 ASN   159      53.908  87.782  82.280  1.00  0.00           H  
ATOM   2166 HD22 ASN   159      53.624  87.606  80.543  1.00  0.00           H  
ATOM   2167  C   ASN   159      51.997  91.571  82.126  1.00  0.00           C  
ATOM   2168  O   ASN   159      50.824  91.907  82.258  1.00  0.00           O  
ATOM   2169  N   GLN   160      52.751  91.972  81.063  1.00  0.00           N  
ATOM   2170  H   GLN   160      52.234  92.378  80.296  1.00  0.00           H  
ATOM   2171  CA  GLN   160      54.060  91.489  80.760  1.00  0.00           C  
ATOM   2172  HA  GLN   160      54.312  90.583  81.312  1.00  0.00           H  
ATOM   2173  CB  GLN   160      54.084  91.321  79.237  1.00  0.00           C  
ATOM   2174  HB2 GLN   160      53.382  90.510  79.044  1.00  0.00           H  
ATOM   2175  HB3 GLN   160      53.781  92.264  78.781  1.00  0.00           H  
ATOM   2176  CG  GLN   160      55.495  90.904  78.711  1.00  0.00           C  
ATOM   2177  HG2 GLN   160      55.418  90.579  77.674  1.00  0.00           H  
ATOM   2178  HG3 GLN   160      56.236  91.702  78.762  1.00  0.00           H  
ATOM   2179  CD  GLN   160      56.083  89.692  79.517  1.00  0.00           C  
ATOM   2180  OE1 GLN   160      56.829  89.846  80.445  1.00  0.00           O  
ATOM   2181  NE2 GLN   160      55.808  88.500  79.085  1.00  0.00           N  
ATOM   2182 HE21 GLN   160      55.089  88.360  78.389  1.00  0.00           H  
ATOM   2183 HE22 GLN   160      56.326  87.744  79.509  1.00  0.00           H  
ATOM   2184  C   GLN   160      55.136  92.495  81.083  1.00  0.00           C  
ATOM   2185  O   GLN   160      55.178  93.631  80.621  1.00  0.00           O  
ATOM   2186  N   TYR   161      56.012  92.101  81.991  1.00  0.00           N  
ATOM   2187  H   TYR   161      56.018  91.163  82.367  1.00  0.00           H  
ATOM   2188  CA  TYR   161      57.163  92.956  82.482  1.00  0.00           C  
ATOM   2189  HA  TYR   161      56.790  93.940  82.766  1.00  0.00           H  
ATOM   2190  CB  TYR   161      57.601  92.200  83.816  1.00  0.00           C  
ATOM   2191  HB2 TYR   161      56.778  92.238  84.531  1.00  0.00           H  
ATOM   2192  HB3 TYR   161      57.864  91.183  83.526  1.00  0.00           H  
ATOM   2193  CG  TYR   161      58.879  92.750  84.379  1.00  0.00           C  
ATOM   2194  CD1 TYR   161      60.109  92.172  84.101  1.00  0.00           C  
ATOM   2195  HD1 TYR   161      60.079  91.323  83.434  1.00  0.00           H  
ATOM   2196  CE1 TYR   161      61.254  92.634  84.764  1.00  0.00           C  
ATOM   2197  HE1 TYR   161      62.196  92.138  84.584  1.00  0.00           H  
ATOM   2198  CZ  TYR   161      61.225  93.719  85.682  1.00  0.00           C  
ATOM   2199  OH  TYR   161      62.350  94.233  86.235  1.00  0.00           O  
ATOM   2200  HH  TYR   161      63.018  94.547  85.622  1.00  0.00           H  
ATOM   2201  CE2 TYR   161      59.927  94.371  85.931  1.00  0.00           C  
ATOM   2202  HE2 TYR   161      59.921  95.279  86.517  1.00  0.00           H  
ATOM   2203  CD2 TYR   161      58.765  93.813  85.282  1.00  0.00           C  
ATOM   2204  HD2 TYR   161      57.808  94.206  85.589  1.00  0.00           H  
ATOM   2205  C   TYR   161      58.349  93.057  81.499  1.00  0.00           C  
ATOM   2206  O   TYR   161      59.119  94.030  81.522  1.00  0.00           O  
ATOM   2207  N   ASN   162      58.601  91.992  80.758  1.00  0.00           N  
ATOM   2208  H   ASN   162      57.982  91.196  80.809  1.00  0.00           H  
ATOM   2209  CA  ASN   162      59.858  91.703  80.058  1.00  0.00           C  
ATOM   2210  HA  ASN   162      60.623  91.616  80.830  1.00  0.00           H  
ATOM   2211  CB  ASN   162      59.794  90.359  79.343  1.00  0.00           C  
ATOM   2212  HB2 ASN   162      58.804  90.306  78.889  1.00  0.00           H  
ATOM   2213  HB3 ASN   162      60.512  90.461  78.529  1.00  0.00           H  
ATOM   2214  CG  ASN   162      60.039  89.136  80.201  1.00  0.00           C  
ATOM   2215  OD1 ASN   162      60.281  89.214  81.396  1.00  0.00           O  
ATOM   2216  ND2 ASN   162      59.791  88.000  79.672  1.00  0.00           N  
ATOM   2217 HD21 ASN   162      59.871  87.197  80.279  1.00  0.00           H  
ATOM   2218 HD22 ASN   162      59.593  87.901  78.686  1.00  0.00           H  
ATOM   2219  C   ASN   162      60.336  92.881  79.179  1.00  0.00           C  
ATOM   2220  O   ASN   162      59.599  93.485  78.378  1.00  0.00           O  
ATOM   2221  N   SER   163      61.641  93.180  79.269  1.00  0.00           N  
ATOM   2222  H   SER   163      62.157  92.652  79.958  1.00  0.00           H  
ATOM   2223  CA  SER   163      62.426  94.128  78.442  1.00  0.00           C  
ATOM   2224  HA  SER   163      61.768  94.436  77.630  1.00  0.00           H  
ATOM   2225  CB  SER   163      62.659  95.347  79.351  1.00  0.00           C  
ATOM   2226  HB2 SER   163      61.685  95.731  79.655  1.00  0.00           H  
ATOM   2227  HB3 SER   163      63.293  95.159  80.217  1.00  0.00           H  
ATOM   2228  OG  SER   163      63.384  96.403  78.615  1.00  0.00           O  
ATOM   2229  HG  SER   163      62.809  97.089  78.268  1.00  0.00           H  
ATOM   2230  C   SER   163      63.711  93.522  77.900  1.00  0.00           C  
ATOM   2231  O   SER   163      64.164  92.499  78.441  1.00  0.00           O  
ATOM   2232  N   SER   164      64.123  94.097  76.746  1.00  0.00           N  
ATOM   2233  H   SER   164      63.617  94.911  76.428  1.00  0.00           H  
ATOM   2234  CA  SER   164      65.237  93.667  75.920  1.00  0.00           C  
ATOM   2235  HA  SER   164      65.219  94.374  75.091  1.00  0.00           H  
ATOM   2236  CB  SER   164      65.021  92.208  75.297  1.00  0.00           C  
ATOM   2237  HB2 SER   164      65.392  91.516  76.053  1.00  0.00           H  
ATOM   2238  HB3 SER   164      63.957  91.970  75.285  1.00  0.00           H  
ATOM   2239  OG  SER   164      65.744  92.104  74.104  1.00  0.00           O  
ATOM   2240  HG  SER   164      65.356  92.652  73.417  1.00  0.00           H  
ATOM   2241  C   SER   164      66.675  93.790  76.553  1.00  0.00           C  
ATOM   2242  O   SER   164      66.793  93.927  77.765  1.00  0.00           O  
ATOM   2243  N   SER   165      67.782  93.589  75.769  1.00  0.00           N  
ATOM   2244  H   SER   165      67.531  93.388  74.811  1.00  0.00           H  
ATOM   2245  CA  SER   165      69.159  93.633  76.175  1.00  0.00           C  
ATOM   2246  HA  SER   165      69.265  92.872  76.948  1.00  0.00           H  
ATOM   2247  CB  SER   165      70.081  93.250  75.042  1.00  0.00           C  
ATOM   2248  HB2 SER   165      69.729  92.372  74.500  1.00  0.00           H  
ATOM   2249  HB3 SER   165      70.098  94.143  74.417  1.00  0.00           H  
ATOM   2250  OG  SER   165      71.455  92.968  75.546  1.00  0.00           O  
ATOM   2251  HG  SER   165      71.965  92.807  74.748  1.00  0.00           H  
ATOM   2252  C   SER   165      69.588  94.903  76.841  1.00  0.00           C  
ATOM   2253  O   SER   165      68.983  95.985  76.490  1.00  0.00           O  
ATOM   2254  N   GLY   166      70.608  94.905  77.701  1.00  0.00           N  
ATOM   2255  H   GLY   166      71.049  94.039  77.975  1.00  0.00           H  
ATOM   2256  CA  GLY   166      71.106  96.141  78.382  1.00  0.00           C  
ATOM   2257  HA2 GLY   166      70.412  96.593  79.091  1.00  0.00           H  
ATOM   2258  HA3 GLY   166      71.948  95.803  78.986  1.00  0.00           H  
ATOM   2259  C   GLY   166      71.679  97.252  77.453  1.00  0.00           C  
ATOM   2260  O   GLY   166      71.816  97.133  76.246  1.00  0.00           O  
ATOM   2261  N   GLY   167      72.128  98.324  78.106  1.00  0.00           N  
ATOM   2262  H   GLY   167      72.004  98.396  79.105  1.00  0.00           H  
ATOM   2263  CA  GLY   167      72.770  99.497  77.513  1.00  0.00           C  
ATOM   2264  HA2 GLY   167      72.284  99.964  76.656  1.00  0.00           H  
ATOM   2265  HA3 GLY   167      72.741 100.255  78.295  1.00  0.00           H  
ATOM   2266  C   GLY   167      74.242  99.381  77.005  1.00  0.00           C  
ATOM   2267  O   GLY   167      74.820 100.275  76.456  1.00  0.00           O  
ATOM   2268  N   GLY   168      74.779  98.134  77.145  1.00  0.00           N  
ATOM   2269  H   GLY   168      74.179  97.378  77.444  1.00  0.00           H  
ATOM   2270  CA  GLY   168      76.102  97.685  76.669  1.00  0.00           C  
ATOM   2271  HA2 GLY   168      76.138  96.598  76.744  1.00  0.00           H  
ATOM   2272  HA3 GLY   168      76.191  97.840  75.593  1.00  0.00           H  
ATOM   2273  C   GLY   168      77.282  98.247  77.486  1.00  0.00           C  
ATOM   2274  O   GLY   168      77.154  99.000  78.449  1.00  0.00           O  
ATOM   2275  N   GLY   169      78.526  97.801  77.230  1.00  0.00           N  
ATOM   2276  H   GLY   169      79.271  98.076  77.853  1.00  0.00           H  
ATOM   2277  CA  GLY   169      78.911  97.077  75.995  1.00  0.00           C  
ATOM   2278  HA2 GLY   169      78.270  96.204  75.870  1.00  0.00           H  
ATOM   2279  HA3 GLY   169      78.745  97.676  75.099  1.00  0.00           H  
ATOM   2280  C   GLY   169      80.426  96.767  75.879  1.00  0.00           C  
ATOM   2281  O   GLY   169      81.308  97.568  76.240  1.00  0.00           O  
ATOM   2282  N   GLY   170      80.644  95.695  75.147  1.00  0.00           N  
ATOM   2283  H   GLY   170      79.838  95.166  74.845  1.00  0.00           H  
ATOM   2284  CA  GLY   170      81.965  95.127  74.816  1.00  0.00           C  
ATOM   2285  HA2 GLY   170      81.810  94.319  74.101  1.00  0.00           H  
ATOM   2286  HA3 GLY   170      82.572  95.947  74.433  1.00  0.00           H  
ATOM   2287  C   GLY   170      82.590  94.531  76.066  1.00  0.00           C  
ATOM   2288  O   GLY   170      81.934  94.323  77.071  1.00  0.00           O  
ATOM   2289  N   GLY   171      83.910  94.204  76.147  1.00  0.00           N  
ATOM   2290  H   GLY   171      84.138  93.597  76.922  1.00  0.00           H  
ATOM   2291  CA  GLY   171      84.941  94.385  75.118  1.00  0.00           C  
ATOM   2292  HA2 GLY   171      85.770  93.738  75.403  1.00  0.00           H  
ATOM   2293  HA3 GLY   171      84.480  94.051  74.188  1.00  0.00           H  
ATOM   2294  C   GLY   171      85.302  95.849  74.937  1.00  0.00           C  
ATOM   2295  O   GLY   171      84.918  96.703  75.705  1.00  0.00           O  
ATOM   2296  N   GLY   172      86.096  96.245  73.931  1.00  0.00           N  
ATOM   2297  H   GLY   172      86.262  97.239  73.996  1.00  0.00           H  
ATOM   2298  CA  GLY   172      87.072  95.436  73.221  1.00  0.00           C  
ATOM   2299  HA2 GLY   172      87.391  94.583  73.820  1.00  0.00           H  
ATOM   2300  HA3 GLY   172      86.588  95.093  72.307  1.00  0.00           H  
ATOM   2301  C   GLY   172      88.310  96.249  72.681  1.00  0.00           C  
ATOM   2302  O   GLY   172      88.770  97.213  73.317  1.00  0.00           O  
ATOM   2303  N   GLY   173      88.720  95.953  71.445  1.00  0.00           N  
ATOM   2304  H   GLY   173      88.258  95.160  71.023  1.00  0.00           H  
ATOM   2305  CA  GLY   173      89.761  96.626  70.657  1.00  0.00           C  
ATOM   2306  HA2 GLY   173      89.331  97.439  70.071  1.00  0.00           H  
ATOM   2307  HA3 GLY   173      90.570  97.008  71.279  1.00  0.00           H  
ATOM   2308  C   GLY   173      90.604  95.702  69.774  1.00  0.00           C  
ATOM   2309  O   GLY   173      90.485  94.510  69.935  1.00  0.00           O  
ATOM   2310  N   GLY   174      91.535  96.134  68.934  1.00  0.00           N  
ATOM   2311  H   GLY   174      92.058  95.401  68.477  1.00  0.00           H  
ATOM   2312  CA  GLY   174      91.774  97.565  68.619  1.00  0.00           C  
ATOM   2313  HA2 GLY   174      91.693  98.220  69.486  1.00  0.00           H  
ATOM   2314  HA3 GLY   174      92.787  97.668  68.229  1.00  0.00           H  
ATOM   2315  C   GLY   174      90.793  98.075  67.465  1.00  0.00           C  
ATOM   2316  O   GLY   174      90.376  97.283  66.662  1.00  0.00           O  
ATOM   2317  N   GLY   175      90.415  99.354  67.461  1.00  0.00           N  
ATOM   2318  H   GLY   175      90.635  99.912  68.273  1.00  0.00           H  
ATOM   2319  CA  GLY   175      89.920 100.054  66.247  1.00  0.00           C  
ATOM   2320  HA2 GLY   175      90.452  99.764  65.341  1.00  0.00           H  
ATOM   2321  HA3 GLY   175      88.936  99.654  66.001  1.00  0.00           H  
ATOM   2322  C   GLY   175      89.812 101.534  66.326  1.00  0.00           C  
ATOM   2323  O   GLY   175      89.638 102.144  67.407  1.00  0.00           O  
ATOM   2324  N   ASN   176      90.151 102.277  65.227  1.00  0.00           N  
ATOM   2325  H   ASN   176      90.483 101.800  64.401  1.00  0.00           H  
ATOM   2326  CA  ASN   176      90.000 103.741  65.077  1.00  0.00           C  
ATOM   2327  HA  ASN   176      90.702 104.339  65.658  1.00  0.00           H  
ATOM   2328  CB  ASN   176      90.243 104.076  63.617  1.00  0.00           C  
ATOM   2329  HB2 ASN   176      91.216 103.710  63.289  1.00  0.00           H  
ATOM   2330  HB3 ASN   176      89.450 103.654  63.000  1.00  0.00           H  
ATOM   2331  CG  ASN   176      90.190 105.569  63.286  1.00  0.00           C  
ATOM   2332  OD1 ASN   176      89.511 106.399  63.894  1.00  0.00           O  
ATOM   2333  ND2 ASN   176      90.904 105.969  62.200  1.00  0.00           N  
ATOM   2334 HD21 ASN   176      91.053 106.942  61.971  1.00  0.00           H  
ATOM   2335 HD22 ASN   176      91.335 105.336  61.542  1.00  0.00           H  
ATOM   2336  C   ASN   176      88.545 104.108  65.471  1.00  0.00           C  
ATOM   2337  O   ASN   176      87.597 103.335  65.192  1.00  0.00           O  
ATOM   2338  N   TYR   177      88.479 105.209  66.253  1.00  0.00           N  
ATOM   2339  H   TYR   177      89.384 105.607  66.459  1.00  0.00           H  
ATOM   2340  CA  TYR   177      87.370 105.591  67.073  1.00  0.00           C  
ATOM   2341  HA  TYR   177      87.234 104.728  67.725  1.00  0.00           H  
ATOM   2342  CB  TYR   177      87.662 106.749  67.970  1.00  0.00           C  
ATOM   2343  HB2 TYR   177      87.696 107.590  67.277  1.00  0.00           H  
ATOM   2344  HB3 TYR   177      86.879 106.956  68.699  1.00  0.00           H  
ATOM   2345  CG  TYR   177      88.936 106.627  68.846  1.00  0.00           C  
ATOM   2346  CD1 TYR   177      89.794 107.713  68.917  1.00  0.00           C  
ATOM   2347  HD1 TYR   177      89.502 108.551  68.301  1.00  0.00           H  
ATOM   2348  CE1 TYR   177      90.979 107.631  69.666  1.00  0.00           C  
ATOM   2349  HE1 TYR   177      91.657 108.467  69.575  1.00  0.00           H  
ATOM   2350  CZ  TYR   177      91.230 106.477  70.460  1.00  0.00           C  
ATOM   2351  OH  TYR   177      92.290 106.469  71.334  1.00  0.00           O  
ATOM   2352  HH  TYR   177      92.388 105.633  71.795  1.00  0.00           H  
ATOM   2353  CE2 TYR   177      90.273 105.420  70.477  1.00  0.00           C  
ATOM   2354  HE2 TYR   177      90.436 104.544  71.087  1.00  0.00           H  
ATOM   2355  CD2 TYR   177      89.134 105.461  69.616  1.00  0.00           C  
ATOM   2356  HD2 TYR   177      88.514 104.577  69.594  1.00  0.00           H  
ATOM   2357  C   TYR   177      86.046 105.799  66.342  1.00  0.00           C  
ATOM   2358  O   TYR   177      85.967 106.535  65.277  1.00  0.00           O  
ATOM   2359  N   GLY   178      84.889 105.281  66.818  1.00  0.00           N  
ATOM   2360  H   GLY   178      84.055 105.504  66.294  1.00  0.00           H  
ATOM   2361  CA  GLY   178      84.706 104.384  67.941  1.00  0.00           C  
ATOM   2362  HA2 GLY   178      83.694 103.981  67.925  1.00  0.00           H  
ATOM   2363  HA3 GLY   178      85.431 103.607  67.701  1.00  0.00           H  
ATOM   2364  C   GLY   178      84.875 104.972  69.384  1.00  0.00           C  
ATOM   2365  O   GLY   178      84.893 106.137  69.616  1.00  0.00           O  
ATOM   2366  N   GLN   179      85.235 104.038  70.262  1.00  0.00           N  
ATOM   2367  H   GLN   179      85.356 103.101  69.904  1.00  0.00           H  
ATOM   2368  CA  GLN   179      85.456 104.310  71.730  1.00  0.00           C  
ATOM   2369  HA  GLN   179      84.937 105.255  71.889  1.00  0.00           H  
ATOM   2370  CB  GLN   179      84.696 103.216  72.510  1.00  0.00           C  
ATOM   2371  HB2 GLN   179      85.201 102.251  72.474  1.00  0.00           H  
ATOM   2372  HB3 GLN   179      84.580 103.443  73.570  1.00  0.00           H  
ATOM   2373  CG  GLN   179      83.264 103.049  71.994  1.00  0.00           C  
ATOM   2374  HG2 GLN   179      83.239 102.679  70.969  1.00  0.00           H  
ATOM   2375  HG3 GLN   179      82.793 102.305  72.637  1.00  0.00           H  
ATOM   2376  CD  GLN   179      82.414 104.314  72.123  1.00  0.00           C  
ATOM   2377  OE1 GLN   179      82.695 105.232  72.884  1.00  0.00           O  
ATOM   2378  NE2 GLN   179      81.384 104.457  71.285  1.00  0.00           N  
ATOM   2379 HE21 GLN   179      81.034 103.754  70.650  1.00  0.00           H  
ATOM   2380 HE22 GLN   179      80.827 105.293  71.385  1.00  0.00           H  
ATOM   2381  C   GLN   179      86.947 104.430  72.196  1.00  0.00           C  
ATOM   2382  O   GLN   179      87.654 103.432  72.261  1.00  0.00           O  
ATOM   2383  N   ASP   180      87.472 105.628  72.488  1.00  0.00           N  
ATOM   2384  H   ASP   180      88.398 105.536  72.880  1.00  0.00           H  
ATOM   2385  CA  ASP   180      86.761 106.854  72.877  1.00  0.00           C  
ATOM   2386  HA  ASP   180      85.940 107.098  72.203  1.00  0.00           H  
ATOM   2387  CB  ASP   180      86.185 106.615  74.276  1.00  0.00           C  
ATOM   2388  HB2 ASP   180      85.544 105.739  74.378  1.00  0.00           H  
ATOM   2389  HB3 ASP   180      86.953 106.302  74.983  1.00  0.00           H  
ATOM   2390  CG  ASP   180      85.505 107.875  74.896  1.00  0.00           C  
ATOM   2391  OD1 ASP   180      85.198 107.781  76.148  1.00  0.00           O  
ATOM   2392  OD2 ASP   180      85.273 108.852  74.146  1.00  0.00           O  
ATOM   2393  C   ASP   180      87.811 108.024  72.938  1.00  0.00           C  
ATOM   2394  O   ASP   180      88.903 107.887  73.497  1.00  0.00           O  
ATOM   2395  N   GLN   181      87.605 109.218  72.350  1.00  0.00           N  
ATOM   2396  H   GLN   181      86.807 109.312  71.738  1.00  0.00           H  
ATOM   2397  CA  GLN   181      88.519 110.462  72.406  1.00  0.00           C  
ATOM   2398  HA  GLN   181      89.527 110.061  72.309  1.00  0.00           H  
ATOM   2399  CB  GLN   181      88.241 111.290  71.116  1.00  0.00           C  
ATOM   2400  HB2 GLN   181      89.029 112.042  71.167  1.00  0.00           H  
ATOM   2401  HB3 GLN   181      88.561 110.725  70.240  1.00  0.00           H  
ATOM   2402  CG  GLN   181      86.899 112.052  70.986  1.00  0.00           C  
ATOM   2403  HG2 GLN   181      86.274 111.304  70.499  1.00  0.00           H  
ATOM   2404  HG3 GLN   181      86.517 112.207  71.996  1.00  0.00           H  
ATOM   2405  CD  GLN   181      86.942 113.223  70.074  1.00  0.00           C  
ATOM   2406  OE1 GLN   181      88.005 113.721  69.802  1.00  0.00           O  
ATOM   2407  NE2 GLN   181      85.688 113.560  69.635  1.00  0.00           N  
ATOM   2408 HE21 GLN   181      84.839 113.016  69.691  1.00  0.00           H  
ATOM   2409 HE22 GLN   181      85.750 114.351  69.010  1.00  0.00           H  
ATOM   2410  C   GLN   181      88.407 111.283  73.724  1.00  0.00           C  
ATOM   2411  O   GLN   181      89.228 112.183  73.958  1.00  0.00           O  
ATOM   2412  N   SER   182      87.400 110.960  74.535  1.00  0.00           N  
ATOM   2413  H   SER   182      86.772 110.226  74.240  1.00  0.00           H  
ATOM   2414  CA  SER   182      87.256 111.604  75.816  1.00  0.00           C  
ATOM   2415  HA  SER   182      87.253 112.693  75.768  1.00  0.00           H  
ATOM   2416  CB  SER   182      85.892 111.247  76.386  1.00  0.00           C  
ATOM   2417  HB2 SER   182      85.936 110.197  76.677  1.00  0.00           H  
ATOM   2418  HB3 SER   182      85.764 111.848  77.286  1.00  0.00           H  
ATOM   2419  OG  SER   182      84.822 111.380  75.438  1.00  0.00           O  
ATOM   2420  HG  SER   182      84.853 110.499  75.057  1.00  0.00           H  
ATOM   2421  C   SER   182      88.396 111.054  76.705  1.00  0.00           C  
ATOM   2422  O   SER   182      88.733 109.912  76.679  1.00  0.00           O  
ATOM   2423  N   SER   183      88.890 111.825  77.676  1.00  0.00           N  
ATOM   2424  H   SER   183      89.573 111.382  78.273  1.00  0.00           H  
ATOM   2425  CA  SER   183      88.726 113.245  77.887  1.00  0.00           C  
ATOM   2426  HA  SER   183      87.652 113.428  77.857  1.00  0.00           H  
ATOM   2427  CB  SER   183      89.198 113.731  79.280  1.00  0.00           C  
ATOM   2428  HB2 SER   183      89.021 114.804  79.349  1.00  0.00           H  
ATOM   2429  HB3 SER   183      88.640 113.154  80.018  1.00  0.00           H  
ATOM   2430  OG  SER   183      90.544 113.506  79.497  1.00  0.00           O  
ATOM   2431  HG  SER   183      90.642 112.552  79.543  1.00  0.00           H  
ATOM   2432  C   SER   183      89.393 114.137  76.811  1.00  0.00           C  
ATOM   2433  O   SER   183      90.403 113.730  76.218  1.00  0.00           O  
ATOM   2434  N   MET   184      88.758 115.306  76.524  1.00  0.00           N  
ATOM   2435  H   MET   184      87.943 115.557  77.065  1.00  0.00           H  
ATOM   2436  CA  MET   184      89.000 116.227  75.427  1.00  0.00           C  
ATOM   2437  HA  MET   184      90.048 116.269  75.131  1.00  0.00           H  
ATOM   2438  CB  MET   184      88.239 115.650  74.225  1.00  0.00           C  
ATOM   2439  HB2 MET   184      88.383 116.364  73.413  1.00  0.00           H  
ATOM   2440  HB3 MET   184      88.705 114.702  73.956  1.00  0.00           H  
ATOM   2441  CG  MET   184      86.716 115.407  74.394  1.00  0.00           C  
ATOM   2442  HG2 MET   184      86.485 114.639  75.132  1.00  0.00           H  
ATOM   2443  HG3 MET   184      86.358 116.298  74.911  1.00  0.00           H  
ATOM   2444  SD  MET   184      85.845 115.027  72.829  1.00  0.00           S  
ATOM   2445  CE  MET   184      86.004 116.533  71.954  1.00  0.00           C  
ATOM   2446  HE1 MET   184      87.013 116.661  71.563  1.00  0.00           H  
ATOM   2447  HE2 MET   184      85.421 116.339  71.054  1.00  0.00           H  
ATOM   2448  HE3 MET   184      85.635 117.352  72.572  1.00  0.00           H  
ATOM   2449  C   MET   184      88.379 117.629  75.695  1.00  0.00           C  
ATOM   2450  O   MET   184      87.442 117.704  76.505  1.00  0.00           O  
ATOM   2451  N   SER   185      88.888 118.735  75.149  1.00  0.00           N  
ATOM   2452  H   SER   185      89.516 118.645  74.363  1.00  0.00           H  
ATOM   2453  CA  SER   185      88.347 120.115  75.336  1.00  0.00           C  
ATOM   2454  HA  SER   185      87.681 120.038  76.196  1.00  0.00           H  
ATOM   2455  CB  SER   185      89.622 121.028  75.543  1.00  0.00           C  
ATOM   2456  HB2 SER   185      90.180 120.656  76.402  1.00  0.00           H  
ATOM   2457  HB3 SER   185      90.184 121.001  74.610  1.00  0.00           H  
ATOM   2458  OG  SER   185      89.232 122.358  75.697  1.00  0.00           O  
ATOM   2459  HG  SER   185      89.817 122.904  76.227  1.00  0.00           H  
ATOM   2460  C   SER   185      87.540 120.619  74.164  1.00  0.00           C  
ATOM   2461  O   SER   185      87.794 120.285  73.020  1.00  0.00           O  
ATOM   2462  N   SER   186      86.633 121.547  74.445  1.00  0.00           N  
ATOM   2463  H   SER   186      86.371 121.706  75.407  1.00  0.00           H  
ATOM   2464  CA  SER   186      85.963 122.501  73.545  1.00  0.00           C  
ATOM   2465  HA  SER   186      86.490 122.592  72.595  1.00  0.00           H  
ATOM   2466  CB  SER   186      84.673 121.878  73.030  1.00  0.00           C  
ATOM   2467  HB2 SER   186      84.747 120.829  72.742  1.00  0.00           H  
ATOM   2468  HB3 SER   186      83.999 122.074  73.864  1.00  0.00           H  
ATOM   2469  OG  SER   186      84.203 122.509  71.919  1.00  0.00           O  
ATOM   2470  HG  SER   186      83.280 122.661  72.136  1.00  0.00           H  
ATOM   2471  C   SER   186      85.869 123.873  74.109  1.00  0.00           C  
ATOM   2472  O   SER   186      85.346 124.035  75.192  1.00  0.00           O  
ATOM   2473  N   GLY   187      86.336 124.952  73.457  1.00  0.00           N  
ATOM   2474  H   GLY   187      86.226 125.867  73.871  1.00  0.00           H  
ATOM   2475  CA  GLY   187      86.728 125.035  71.985  1.00  0.00           C  
ATOM   2476  HA2 GLY   187      87.518 125.782  72.057  1.00  0.00           H  
ATOM   2477  HA3 GLY   187      87.177 124.118  71.603  1.00  0.00           H  
ATOM   2478  C   GLY   187      85.679 125.668  71.052  1.00  0.00           C  
ATOM   2479  O   GLY   187      85.766 125.612  69.851  1.00  0.00           O  
ATOM   2480  N   GLY   188      84.572 126.179  71.604  1.00  0.00           N  
ATOM   2481  H   GLY   188      84.537 126.334  72.602  1.00  0.00           H  
ATOM   2482  CA  GLY   188      83.263 126.368  70.926  1.00  0.00           C  
ATOM   2483  HA2 GLY   188      83.254 127.235  70.266  1.00  0.00           H  
ATOM   2484  HA3 GLY   188      83.199 125.502  70.267  1.00  0.00           H  
ATOM   2485  C   GLY   188      81.964 126.496  71.816  1.00  0.00           C  
ATOM   2486  O   GLY   188      81.987 127.071  72.858  1.00  0.00           O  
ATOM   2487  N   GLY   189      80.829 125.973  71.270  1.00  0.00           N  
ATOM   2488  H   GLY   189      80.066 125.943  71.931  1.00  0.00           H  
ATOM   2489  CA  GLY   189      80.628 125.022  70.222  1.00  0.00           C  
ATOM   2490  HA2 GLY   189      81.270 124.168  70.442  1.00  0.00           H  
ATOM   2491  HA3 GLY   189      79.582 124.719  70.246  1.00  0.00           H  
ATOM   2492  C   GLY   189      80.820 125.568  68.803  1.00  0.00           C  
ATOM   2493  O   GLY   189      81.504 126.593  68.609  1.00  0.00           O  
ATOM   2494  N   SER   190      80.246 124.804  67.807  1.00  0.00           N  
ATOM   2495  H   SER   190      79.950 123.886  68.107  1.00  0.00           H  
ATOM   2496  CA  SER   190      80.051 125.231  66.402  1.00  0.00           C  
ATOM   2497  HA  SER   190      81.019 125.589  66.052  1.00  0.00           H  
ATOM   2498  CB  SER   190      79.538 124.151  65.426  1.00  0.00           C  
ATOM   2499  HB2 SER   190      78.638 123.753  65.895  1.00  0.00           H  
ATOM   2500  HB3 SER   190      79.319 124.577  64.447  1.00  0.00           H  
ATOM   2501  OG  SER   190      80.672 123.276  65.200  1.00  0.00           O  
ATOM   2502  HG  SER   190      80.592 122.525  65.793  1.00  0.00           H  
ATOM   2503  C   SER   190      79.167 126.446  66.367  1.00  0.00           C  
ATOM   2504  O   SER   190      78.287 126.657  67.195  1.00  0.00           O  
ATOM   2505  N   GLY   191      79.194 127.296  65.326  1.00  0.00           N  
ATOM   2506  H   GLY   191      78.429 127.949  65.410  1.00  0.00           H  
ATOM   2507  CA  GLY   191      79.991 127.394  64.099  1.00  0.00           C  
ATOM   2508  HA2 GLY   191      80.367 128.400  63.914  1.00  0.00           H  
ATOM   2509  HA3 GLY   191      80.863 126.749  64.208  1.00  0.00           H  
ATOM   2510  C   GLY   191      79.090 126.956  62.893  1.00  0.00           C  
ATOM   2511  O   GLY   191      77.854 126.854  62.926  1.00  0.00           O  
ATOM   2512  N   GLY   192      79.789 126.574  61.778  1.00  0.00           N  
ATOM   2513  H   GLY   192      80.783 126.742  61.717  1.00  0.00           H  
ATOM   2514  CA  GLY   192      79.069 126.101  60.505  1.00  0.00           C  
ATOM   2515  HA2 GLY   192      78.991 125.019  60.404  1.00  0.00           H  
ATOM   2516  HA3 GLY   192      78.027 126.418  60.551  1.00  0.00           H  
ATOM   2517  C   GLY   192      79.645 126.599  59.168  1.00  0.00           C  
ATOM   2518  O   GLY   192      80.107 127.711  59.000  1.00  0.00           O  
ATOM   2519  N   GLY   193      79.463 125.757  58.104  1.00  0.00           N  
ATOM   2520  H   GLY   193      78.881 124.933  58.055  1.00  0.00           H  
ATOM   2521  CA  GLY   193      79.869 126.213  56.739  1.00  0.00           C  
ATOM   2522  HA2 GLY   193      80.879 126.619  56.694  1.00  0.00           H  
ATOM   2523  HA3 GLY   193      79.982 125.350  56.083  1.00  0.00           H  
ATOM   2524  C   GLY   193      78.967 127.239  56.058  1.00  0.00           C  
ATOM   2525  O   GLY   193      77.777 127.263  56.340  1.00  0.00           O  
ATOM   2526  N   TYR   194      79.555 128.126  55.218  1.00  0.00           N  
ATOM   2527  H   TYR   194      80.564 128.066  55.226  1.00  0.00           H  
ATOM   2528  CA  TYR   194      78.815 129.023  54.342  1.00  0.00           C  
ATOM   2529  HA  TYR   194      78.348 129.822  54.918  1.00  0.00           H  
ATOM   2530  CB  TYR   194      79.835 129.839  53.494  1.00  0.00           C  
ATOM   2531  HB2 TYR   194      80.409 130.424  54.213  1.00  0.00           H  
ATOM   2532  HB3 TYR   194      80.444 129.087  52.993  1.00  0.00           H  
ATOM   2533  CG  TYR   194      79.264 130.804  52.446  1.00  0.00           C  
ATOM   2534  CD1 TYR   194      78.942 130.443  51.119  1.00  0.00           C  
ATOM   2535  HD1 TYR   194      79.087 129.408  50.848  1.00  0.00           H  
ATOM   2536  CE1 TYR   194      78.497 131.338  50.127  1.00  0.00           C  
ATOM   2537  HE1 TYR   194      78.258 130.973  49.139  1.00  0.00           H  
ATOM   2538  CZ  TYR   194      78.465 132.706  50.499  1.00  0.00           C  
ATOM   2539  OH  TYR   194      78.265 133.743  49.659  1.00  0.00           O  
ATOM   2540  HH  TYR   194      78.638 133.480  48.814  1.00  0.00           H  
ATOM   2541  CE2 TYR   194      78.774 133.151  51.840  1.00  0.00           C  
ATOM   2542  HE2 TYR   194      78.562 134.192  52.036  1.00  0.00           H  
ATOM   2543  CD2 TYR   194      79.181 132.207  52.798  1.00  0.00           C  
ATOM   2544  HD2 TYR   194      79.406 132.437  53.829  1.00  0.00           H  
ATOM   2545  C   TYR   194      77.868 128.299  53.366  1.00  0.00           C  
ATOM   2546  O   TYR   194      78.146 127.112  53.052  1.00  0.00           O  
ATOM   2547  N   GLY   195      76.744 128.816  52.898  1.00  0.00           N  
ATOM   2548  H   GLY   195      76.394 128.284  52.114  1.00  0.00           H  
ATOM   2549  CA  GLY   195      76.156 130.116  53.304  1.00  0.00           C  
ATOM   2550  HA2 GLY   195      75.403 130.045  54.089  1.00  0.00           H  
ATOM   2551  HA3 GLY   195      76.918 130.745  53.764  1.00  0.00           H  
ATOM   2552  C   GLY   195      75.357 130.908  52.169  1.00  0.00           C  
ATOM   2553  O   GLY   195      75.509 130.656  51.009  1.00  0.00           O  
ATOM   2554  N   ASN   196      74.489 131.886  52.534  1.00  0.00           N  
ATOM   2555  H   ASN   196      74.394 132.155  53.503  1.00  0.00           H  
ATOM   2556  CA  ASN   196      73.609 132.589  51.602  1.00  0.00           C  
ATOM   2557  HA  ASN   196      72.977 133.120  52.313  1.00  0.00           H  
ATOM   2558  CB  ASN   196      74.290 133.681  50.760  1.00  0.00           C  
ATOM   2559  HB2 ASN   196      75.096 133.155  50.248  1.00  0.00           H  
ATOM   2560  HB3 ASN   196      73.584 134.192  50.104  1.00  0.00           H  
ATOM   2561  CG  ASN   196      74.948 134.724  51.650  1.00  0.00           C  
ATOM   2562  OD1 ASN   196      74.552 135.101  52.750  1.00  0.00           O  
ATOM   2563  ND2 ASN   196      76.189 135.167  51.292  1.00  0.00           N  
ATOM   2564 HD21 ASN   196      76.579 136.034  51.635  1.00  0.00           H  
ATOM   2565 HD22 ASN   196      76.550 134.743  50.449  1.00  0.00           H  
ATOM   2566  C   ASN   196      72.584 131.710  50.791  1.00  0.00           C  
ATOM   2567  O   ASN   196      72.417 131.878  49.574  1.00  0.00           O  
ATOM   2568  N   GLN   197      71.886 130.792  51.450  1.00  0.00           N  
ATOM   2569  H   GLN   197      72.008 130.736  52.451  1.00  0.00           H  
ATOM   2570  CA  GLN   197      70.997 129.847  50.790  1.00  0.00           C  
ATOM   2571  HA  GLN   197      71.372 129.624  49.791  1.00  0.00           H  
ATOM   2572  CB  GLN   197      70.942 128.590  51.692  1.00  0.00           C  
ATOM   2573  HB2 GLN   197      70.482 128.877  52.638  1.00  0.00           H  
ATOM   2574  HB3 GLN   197      70.305 127.839  51.226  1.00  0.00           H  
ATOM   2575  CG  GLN   197      72.319 127.913  51.879  1.00  0.00           C  
ATOM   2576  HG2 GLN   197      72.554 127.387  50.953  1.00  0.00           H  
ATOM   2577  HG3 GLN   197      73.037 128.714  52.052  1.00  0.00           H  
ATOM   2578  CD  GLN   197      72.345 126.952  53.065  1.00  0.00           C  
ATOM   2579  OE1 GLN   197      71.445 126.239  53.372  1.00  0.00           O  
ATOM   2580  NE2 GLN   197      73.404 126.933  53.853  1.00  0.00           N  
ATOM   2581 HE21 GLN   197      74.201 127.388  53.432  1.00  0.00           H  
ATOM   2582 HE22 GLN   197      73.549 126.234  54.568  1.00  0.00           H  
ATOM   2583  C   GLN   197      69.610 130.430  50.586  1.00  0.00           C  
ATOM   2584  O   GLN   197      69.029 131.253  51.277  1.00  0.00           O  
ATOM   2585  N   ASP   198      69.050 130.067  49.456  1.00  0.00           N  
ATOM   2586  H   ASP   198      69.678 129.509  48.894  1.00  0.00           H  
ATOM   2587  CA  ASP   198      67.965 130.671  48.756  1.00  0.00           C  
ATOM   2588  HA  ASP   198      67.125 130.783  49.442  1.00  0.00           H  
ATOM   2589  CB  ASP   198      68.285 132.065  48.233  1.00  0.00           C  
ATOM   2590  HB2 ASP   198      68.845 132.663  48.952  1.00  0.00           H  
ATOM   2591  HB3 ASP   198      68.968 131.952  47.390  1.00  0.00           H  
ATOM   2592  CG  ASP   198      67.084 132.831  47.782  1.00  0.00           C  
ATOM   2593  OD1 ASP   198      67.260 133.784  46.952  1.00  0.00           O  
ATOM   2594  OD2 ASP   198      65.995 132.653  48.307  1.00  0.00           O  
ATOM   2595  C   ASP   198      67.431 129.788  47.576  1.00  0.00           C  
ATOM   2596  O   ASP   198      68.194 129.092  46.905  1.00  0.00           O  
ATOM   2597  N   GLN   199      66.167 129.654  47.427  1.00  0.00           N  
ATOM   2598  H   GLN   199      65.652 130.334  47.967  1.00  0.00           H  
ATOM   2599  CA  GLN   199      65.456 128.819  46.359  1.00  0.00           C  
ATOM   2600  HA  GLN   199      64.403 128.708  46.615  1.00  0.00           H  
ATOM   2601  CB  GLN   199      65.628 129.569  45.063  1.00  0.00           C  
ATOM   2602  HB2 GLN   199      66.674 129.563  44.759  1.00  0.00           H  
ATOM   2603  HB3 GLN   199      65.050 128.972  44.358  1.00  0.00           H  
ATOM   2604  CG  GLN   199      65.125 130.995  45.099  1.00  0.00           C  
ATOM   2605  HG2 GLN   199      64.157 131.057  45.595  1.00  0.00           H  
ATOM   2606  HG3 GLN   199      65.889 131.524  45.669  1.00  0.00           H  
ATOM   2607  CD  GLN   199      64.928 131.675  43.789  1.00  0.00           C  
ATOM   2608  OE1 GLN   199      65.900 132.189  43.195  1.00  0.00           O  
ATOM   2609  NE2 GLN   199      63.765 131.688  43.236  1.00  0.00           N  
ATOM   2610 HE21 GLN   199      63.004 131.337  43.798  1.00  0.00           H  
ATOM   2611 HE22 GLN   199      63.651 132.354  42.485  1.00  0.00           H  
ATOM   2612  C   GLN   199      65.923 127.346  46.268  1.00  0.00           C  
ATOM   2613  O   GLN   199      66.029 126.827  45.144  1.00  0.00           O  
ATOM   2614  N   SER   200      66.232 126.578  47.336  1.00  0.00           N  
ATOM   2615  H   SER   200      66.463 125.639  47.043  1.00  0.00           H  
ATOM   2616  CA  SER   200      66.031 126.871  48.800  1.00  0.00           C  
ATOM   2617  HA  SER   200      66.404 127.885  48.941  1.00  0.00           H  
ATOM   2618  CB  SER   200      64.553 126.804  49.180  1.00  0.00           C  
ATOM   2619  HB2 SER   200      64.474 126.903  50.263  1.00  0.00           H  
ATOM   2620  HB3 SER   200      64.027 127.563  48.602  1.00  0.00           H  
ATOM   2621  OG  SER   200      63.938 125.523  48.917  1.00  0.00           O  
ATOM   2622  HG  SER   200      64.068 124.895  49.631  1.00  0.00           H  
ATOM   2623  C   SER   200      67.045 125.940  49.605  1.00  0.00           C  
ATOM   2624  O   SER   200      67.434 124.876  49.181  1.00  0.00           O  
ATOM   2625  N   GLY   201      67.503 126.328  50.813  1.00  0.00           N  
ATOM   2626  H   GLY   201      66.990 127.071  51.264  1.00  0.00           H  
ATOM   2627  CA  GLY   201      68.469 125.514  51.554  1.00  0.00           C  
ATOM   2628  HA2 GLY   201      69.443 125.278  51.125  1.00  0.00           H  
ATOM   2629  HA3 GLY   201      68.736 126.057  52.461  1.00  0.00           H  
ATOM   2630  C   GLY   201      67.991 124.102  52.013  1.00  0.00           C  
ATOM   2631  O   GLY   201      66.806 123.868  52.065  1.00  0.00           O  
ATOM   2632  N   GLY   202      68.784 123.160  52.538  1.00  0.00           N  
ATOM   2633  H   GLY   202      68.362 122.258  52.706  1.00  0.00           H  
ATOM   2634  CA  GLY   202      70.234 123.216  52.736  1.00  0.00           C  
ATOM   2635  HA2 GLY   202      70.629 123.553  51.777  1.00  0.00           H  
ATOM   2636  HA3 GLY   202      70.306 123.990  53.500  1.00  0.00           H  
ATOM   2637  C   GLY   202      70.890 121.884  53.210  1.00  0.00           C  
ATOM   2638  O   GLY   202      70.204 120.885  53.297  1.00  0.00           O  
ATOM   2639  N   GLY   203      72.155 121.753  53.657  1.00  0.00           N  
ATOM   2640  H   GLY   203      72.313 120.827  54.029  1.00  0.00           H  
ATOM   2641  CA  GLY   203      73.220 122.784  53.716  1.00  0.00           C  
ATOM   2642  HA2 GLY   203      72.875 123.722  54.151  1.00  0.00           H  
ATOM   2643  HA3 GLY   203      74.061 122.549  54.368  1.00  0.00           H  
ATOM   2644  C   GLY   203      73.811 123.109  52.343  1.00  0.00           C  
ATOM   2645  O   GLY   203      73.382 122.441  51.387  1.00  0.00           O  
ATOM   2646  N   GLY   204      74.635 124.125  52.241  1.00  0.00           N  
ATOM   2647  H   GLY   204      74.877 124.659  53.063  1.00  0.00           H  
ATOM   2648  CA  GLY   204      75.375 124.454  51.016  1.00  0.00           C  
ATOM   2649  HA2 GLY   204      76.261 123.827  50.918  1.00  0.00           H  
ATOM   2650  HA3 GLY   204      74.728 124.235  50.166  1.00  0.00           H  
ATOM   2651  C   GLY   204      75.765 125.908  50.865  1.00  0.00           C  
ATOM   2652  O   GLY   204      75.248 126.805  51.480  1.00  0.00           O  
ATOM   2653  N   SER   205      76.824 126.198  50.002  1.00  0.00           N  
ATOM   2654  H   SER   205      76.960 127.182  49.824  1.00  0.00           H  
ATOM   2655  CA  SER   205      77.719 125.409  49.248  1.00  0.00           C  
ATOM   2656  HA  SER   205      77.169 124.585  48.793  1.00  0.00           H  
ATOM   2657  CB  SER   205      78.431 126.360  48.263  1.00  0.00           C  
ATOM   2658  HB2 SER   205      78.959 125.741  47.537  1.00  0.00           H  
ATOM   2659  HB3 SER   205      77.680 126.937  47.723  1.00  0.00           H  
ATOM   2660  OG  SER   205      79.369 127.227  49.055  1.00  0.00           O  
ATOM   2661  HG  SER   205      79.530 127.969  48.467  1.00  0.00           H  
ATOM   2662  C   SER   205      78.753 124.627  50.098  1.00  0.00           C  
ATOM   2663  O   SER   205      79.124 123.487  49.756  1.00  0.00           O  
ATOM   2664  N   GLY   206      79.281 125.200  51.171  1.00  0.00           N  
ATOM   2665  H   GLY   206      78.989 126.125  51.452  1.00  0.00           H  
ATOM   2666  CA  GLY   206      80.331 124.622  52.006  1.00  0.00           C  
ATOM   2667  HA2 GLY   206      80.623 125.293  52.814  1.00  0.00           H  
ATOM   2668  HA3 GLY   206      80.003 123.740  52.556  1.00  0.00           H  
ATOM   2669  C   GLY   206      81.692 124.430  51.229  1.00  0.00           C  
ATOM   2670  O   GLY   206      81.951 125.064  50.216  1.00  0.00           O  
ATOM   2671  N   GLY   207      82.588 123.666  51.848  1.00  0.00           N  
ATOM   2672  H   GLY   207      83.506 123.675  51.426  1.00  0.00           H  
ATOM   2673  CA  GLY   207      82.331 122.737  53.025  1.00  0.00           C  
ATOM   2674  HA2 GLY   207      81.330 122.329  52.887  1.00  0.00           H  
ATOM   2675  HA3 GLY   207      83.011 121.897  52.879  1.00  0.00           H  
ATOM   2676  C   GLY   207      82.533 123.384  54.397  1.00  0.00           C  
ATOM   2677  O   GLY   207      82.610 124.595  54.611  1.00  0.00           O  
ATOM   2678  N   TYR   208      82.647 122.497  55.428  1.00  0.00           N  
ATOM   2679  H   TYR   208      82.775 121.516  55.224  1.00  0.00           H  
ATOM   2680  CA  TYR   208      82.890 122.923  56.860  1.00  0.00           C  
ATOM   2681  HA  TYR   208      83.570 123.771  56.939  1.00  0.00           H  
ATOM   2682  CB  TYR   208      81.552 123.069  57.650  1.00  0.00           C  
ATOM   2683  HB2 TYR   208      81.075 123.919  57.162  1.00  0.00           H  
ATOM   2684  HB3 TYR   208      81.000 122.136  57.538  1.00  0.00           H  
ATOM   2685  CG  TYR   208      81.712 123.440  59.131  1.00  0.00           C  
ATOM   2686  CD1 TYR   208      81.392 122.537  60.204  1.00  0.00           C  
ATOM   2687  HD1 TYR   208      81.070 121.518  60.043  1.00  0.00           H  
ATOM   2688  CE1 TYR   208      81.564 122.978  61.538  1.00  0.00           C  
ATOM   2689  HE1 TYR   208      81.370 122.326  62.377  1.00  0.00           H  
ATOM   2690  CZ  TYR   208      82.043 124.258  61.836  1.00  0.00           C  
ATOM   2691  OH  TYR   208      82.169 124.666  63.124  1.00  0.00           O  
ATOM   2692  HH  TYR   208      81.549 124.161  63.655  1.00  0.00           H  
ATOM   2693  CE2 TYR   208      82.438 125.142  60.780  1.00  0.00           C  
ATOM   2694  HE2 TYR   208      82.878 126.108  60.984  1.00  0.00           H  
ATOM   2695  CD2 TYR   208      82.300 124.719  59.431  1.00  0.00           C  
ATOM   2696  HD2 TYR   208      82.568 125.397  58.634  1.00  0.00           H  
ATOM   2697  C   TYR   208      83.657 121.806  57.599  1.00  0.00           C  
ATOM   2698  O   TYR   208      83.317 120.646  57.468  1.00  0.00           O  
ATOM   2699  N   GLY   209      84.649 122.184  58.300  1.00  0.00           N  
ATOM   2700  H   GLY   209      84.943 123.149  58.241  1.00  0.00           H  
ATOM   2701  CA  GLY   209      85.378 121.257  59.117  1.00  0.00           C  
ATOM   2702  HA2 GLY   209      84.668 120.651  59.679  1.00  0.00           H  
ATOM   2703  HA3 GLY   209      86.007 120.657  58.460  1.00  0.00           H  
ATOM   2704  C   GLY   209      86.284 122.022  60.032  1.00  0.00           C  
ATOM   2705  O   GLY   209      86.434 123.214  59.826  1.00  0.00           O  
ATOM   2706  N   GLN   210      86.939 121.499  61.057  1.00  0.00           N  
ATOM   2707  H   GLN   210      87.405 122.131  61.692  1.00  0.00           H  
ATOM   2708  CA  GLN   210      86.764 120.063  61.519  1.00  0.00           C  
ATOM   2709  HA  GLN   210      87.488 119.979  62.329  1.00  0.00           H  
ATOM   2710  CB  GLN   210      85.470 119.734  62.229  1.00  0.00           C  
ATOM   2711  HB2 GLN   210      84.710 119.432  61.508  1.00  0.00           H  
ATOM   2712  HB3 GLN   210      85.717 118.918  62.909  1.00  0.00           H  
ATOM   2713  CG  GLN   210      84.940 120.911  63.016  1.00  0.00           C  
ATOM   2714  HG2 GLN   210      85.709 121.392  63.620  1.00  0.00           H  
ATOM   2715  HG3 GLN   210      84.511 121.659  62.349  1.00  0.00           H  
ATOM   2716  CD  GLN   210      83.738 120.449  63.794  1.00  0.00           C  
ATOM   2717  OE1 GLN   210      82.815 119.841  63.216  1.00  0.00           O  
ATOM   2718  NE2 GLN   210      83.516 120.903  65.047  1.00  0.00           N  
ATOM   2719 HE21 GLN   210      82.562 120.799  65.363  1.00  0.00           H  
ATOM   2720 HE22 GLN   210      84.228 121.248  65.676  1.00  0.00           H  
ATOM   2721  C   GLN   210      87.263 118.997  60.530  1.00  0.00           C  
ATOM   2722  O   GLN   210      86.585 117.937  60.352  1.00  0.00           O  
ATOM   2723  N   GLN   211      88.379 119.230  59.864  1.00  0.00           N  
ATOM   2724  H   GLN   211      88.849 120.106  60.044  1.00  0.00           H  
ATOM   2725  CA  GLN   211      88.977 118.392  58.785  1.00  0.00           C  
ATOM   2726  HA  GLN   211      88.132 118.129  58.149  1.00  0.00           H  
ATOM   2727  CB  GLN   211      89.878 119.276  57.919  1.00  0.00           C  
ATOM   2728  HB2 GLN   211      90.478 119.869  58.609  1.00  0.00           H  
ATOM   2729  HB3 GLN   211      90.641 118.687  57.409  1.00  0.00           H  
ATOM   2730  CG  GLN   211      89.155 120.166  56.904  1.00  0.00           C  
ATOM   2731  HG2 GLN   211      89.751 120.319  56.004  1.00  0.00           H  
ATOM   2732  HG3 GLN   211      88.272 119.688  56.482  1.00  0.00           H  
ATOM   2733  CD  GLN   211      88.629 121.509  57.452  1.00  0.00           C  
ATOM   2734  OE1 GLN   211      89.003 121.859  58.572  1.00  0.00           O  
ATOM   2735  NE2 GLN   211      87.984 122.289  56.669  1.00  0.00           N  
ATOM   2736 HE21 GLN   211      87.636 121.967  55.777  1.00  0.00           H  
ATOM   2737 HE22 GLN   211      87.632 123.081  57.188  1.00  0.00           H  
ATOM   2738  C   GLN   211      89.603 117.062  59.248  1.00  0.00           C  
ATOM   2739  O   GLN   211      89.285 116.082  58.559  1.00  0.00           O  
ATOM   2740  N   ASP   212      90.300 117.028  60.364  1.00  0.00           N  
ATOM   2741  H   ASP   212      90.442 117.881  60.885  1.00  0.00           H  
ATOM   2742  CA  ASP   212      91.029 115.825  60.865  1.00  0.00           C  
ATOM   2743  HA  ASP   212      91.703 115.473  60.084  1.00  0.00           H  
ATOM   2744  CB  ASP   212      91.917 116.117  62.021  1.00  0.00           C  
ATOM   2745  HB2 ASP   212      91.236 116.367  62.834  1.00  0.00           H  
ATOM   2746  HB3 ASP   212      92.388 115.177  62.307  1.00  0.00           H  
ATOM   2747  CG  ASP   212      92.878 117.253  61.793  1.00  0.00           C  
ATOM   2748  OD1 ASP   212      92.670 118.352  62.376  1.00  0.00           O  
ATOM   2749  OD2 ASP   212      93.879 117.075  61.032  1.00  0.00           O  
ATOM   2750  C   ASP   212      90.152 114.670  61.255  1.00  0.00           C  
ATOM   2751  O   ASP   212      90.563 113.512  61.414  1.00  0.00           O  
ATOM   2752  N   ARG   213      88.818 114.902  61.403  1.00  0.00           N  
ATOM   2753  H   ARG   213      88.562 115.851  61.169  1.00  0.00           H  
ATOM   2754  CA  ARG   213      87.792 113.923  61.897  1.00  0.00           C  
ATOM   2755  HA  ARG   213      88.151 112.895  61.863  1.00  0.00           H  
ATOM   2756  CB  ARG   213      87.501 114.108  63.415  1.00  0.00           C  
ATOM   2757  HB2 ARG   213      87.218 115.145  63.596  1.00  0.00           H  
ATOM   2758  HB3 ARG   213      86.713 113.436  63.757  1.00  0.00           H  
ATOM   2759  CG  ARG   213      88.700 113.850  64.220  1.00  0.00           C  
ATOM   2760  HG2 ARG   213      89.019 112.809  64.180  1.00  0.00           H  
ATOM   2761  HG3 ARG   213      89.517 114.501  63.909  1.00  0.00           H  
ATOM   2762  CD  ARG   213      88.561 114.186  65.680  1.00  0.00           C  
ATOM   2763  HD2 ARG   213      87.628 113.721  65.997  1.00  0.00           H  
ATOM   2764  HD3 ARG   213      89.345 113.740  66.293  1.00  0.00           H  
ATOM   2765  NE  ARG   213      88.520 115.651  65.906  1.00  0.00           N  
ATOM   2766  HE  ARG   213      87.642 116.144  65.822  1.00  0.00           H  
ATOM   2767  CZ  ARG   213      89.516 116.476  66.147  1.00  0.00           C  
ATOM   2768  NH1 ARG   213      90.756 116.120  66.239  1.00  0.00           N  
ATOM   2769 HH11 ARG   213      91.426 116.741  66.669  1.00  0.00           H  
ATOM   2770 HH12 ARG   213      91.172 115.273  65.879  1.00  0.00           H  
ATOM   2771  NH2 ARG   213      89.343 117.794  66.261  1.00  0.00           N  
ATOM   2772 HH21 ARG   213      90.194 118.334  66.195  1.00  0.00           H  
ATOM   2773 HH22 ARG   213      88.449 118.223  66.072  1.00  0.00           H  
ATOM   2774  C   ARG   213      86.465 114.062  61.103  1.00  0.00           C  
ATOM   2775  O   ARG   213      85.558 114.797  61.469  1.00  0.00           O  
ATOM   2776  N   GLY   214      86.351 113.337  59.952  1.00  0.00           N  
ATOM   2777  H   GLY   214      85.517 113.573  59.433  1.00  0.00           H  
ATOM   2778  CA  GLY   214      87.347 112.457  59.294  1.00  0.00           C  
ATOM   2779  HA2 GLY   214      88.360 112.845  59.405  1.00  0.00           H  
ATOM   2780  HA3 GLY   214      87.203 111.483  59.760  1.00  0.00           H  
ATOM   2781  C   GLY   214      87.157 112.137  57.826  1.00  0.00           C  
ATOM   2782  O   GLY   214      86.265 111.264  57.652  1.00  0.00           O  
ATOM   2783  OXT GLY   214      87.806 112.766  56.994  1.00  0.00           O  
TER    2784      GLY   214 
END   
