# Supplementary material for: Visualization of oligomerization, clustering, and density transition of intrinsically disordered proteins
Source: Natl Sci Rev. 2026 Feb 14;13(7):nwag107. doi: 10.1093/nsr/nwag107 (PMC13114874; doi:10.1093/nsr/nwag107)
Supplement: nwag107_Supplemental_Files [file nwag107_supplemental_files.zip › SI-MD-Structures/MD-Sturctures/frame266.pdb]

CRYST1  135.066  149.226  136.829  90.00  90.00  90.00               1
ATOM      1  N   MET     1      32.475 100.859 101.835  1.00  0.00           N  
ATOM      2  H1  MET     1      33.109 101.267 102.508  1.00  0.00           H  
ATOM      3  H2  MET     1      31.764 101.543 101.623  1.00  0.00           H  
ATOM      4  H3  MET     1      32.123 100.003 102.241  1.00  0.00           H  
ATOM      5  CA  MET     1      33.299 100.554 100.680  1.00  0.00           C  
ATOM      6  HA  MET     1      34.181 100.043 101.068  1.00  0.00           H  
ATOM      7  CB  MET     1      32.510  99.778  99.651  1.00  0.00           C  
ATOM      8  HB2 MET     1      31.773 100.455  99.218  1.00  0.00           H  
ATOM      9  HB3 MET     1      33.192  99.483  98.853  1.00  0.00           H  
ATOM     10  CG  MET     1      31.815  98.525 100.117  1.00  0.00           C  
ATOM     11  HG2 MET     1      31.339  98.813 101.055  1.00  0.00           H  
ATOM     12  HG3 MET     1      31.047  98.269  99.387  1.00  0.00           H  
ATOM     13  SD  MET     1      32.825  97.078 100.607  1.00  0.00           S  
ATOM     14  CE  MET     1      33.456  96.532  98.993  1.00  0.00           C  
ATOM     15  HE1 MET     1      34.425  96.045  99.108  1.00  0.00           H  
ATOM     16  HE2 MET     1      32.711  95.989  98.412  1.00  0.00           H  
ATOM     17  HE3 MET     1      33.638  97.347  98.292  1.00  0.00           H  
ATOM     18  C   MET     1      33.867 101.792 100.117  1.00  0.00           C  
ATOM     19  O   MET     1      33.079 102.573  99.615  1.00  0.00           O  
ATOM     20  N   ALA     2      35.194 101.986 100.132  1.00  0.00           N  
ATOM     21  H   ALA     2      35.426 102.816  99.605  1.00  0.00           H  
ATOM     22  CA  ALA     2      36.365 101.091 100.555  1.00  0.00           C  
ATOM     23  HA  ALA     2      37.249 101.699 100.364  1.00  0.00           H  
ATOM     24  CB  ALA     2      36.318 100.994 102.086  1.00  0.00           C  
ATOM     25  HB1 ALA     2      37.057 100.262 102.411  1.00  0.00           H  
ATOM     26  HB2 ALA     2      36.511 102.002 102.452  1.00  0.00           H  
ATOM     27  HB3 ALA     2      35.309 100.728 102.401  1.00  0.00           H  
ATOM     28  C   ALA     2      36.492  99.740  99.757  1.00  0.00           C  
ATOM     29  O   ALA     2      36.155  98.743 100.298  1.00  0.00           O  
ATOM     30  N   SER     3      37.010  99.618  98.523  1.00  0.00           N  
ATOM     31  H   SER     3      37.259  98.679  98.247  1.00  0.00           H  
ATOM     32  CA  SER     3      37.376 100.636  97.545  1.00  0.00           C  
ATOM     33  HA  SER     3      36.807 101.543  97.748  1.00  0.00           H  
ATOM     34  CB  SER     3      38.913 101.003  97.768  1.00  0.00           C  
ATOM     35  HB2 SER     3      39.379 100.024  97.661  1.00  0.00           H  
ATOM     36  HB3 SER     3      39.226 101.623  96.928  1.00  0.00           H  
ATOM     37  OG  SER     3      39.258 101.576  99.087  1.00  0.00           O  
ATOM     38  HG  SER     3      39.054 102.514  99.059  1.00  0.00           H  
ATOM     39  C   SER     3      37.311 100.240  96.051  1.00  0.00           C  
ATOM     40  O   SER     3      37.317  99.076  95.711  1.00  0.00           O  
ATOM     41  N   ASN     4      37.194 101.222  95.179  1.00  0.00           N  
ATOM     42  H   ASN     4      37.213 102.164  95.543  1.00  0.00           H  
ATOM     43  CA  ASN     4      36.993 101.135  93.733  1.00  0.00           C  
ATOM     44  HA  ASN     4      35.968 100.780  93.631  1.00  0.00           H  
ATOM     45  CB  ASN     4      36.971 102.565  93.100  1.00  0.00           C  
ATOM     46  HB2 ASN     4      37.949 103.040  93.174  1.00  0.00           H  
ATOM     47  HB3 ASN     4      36.642 102.437  92.068  1.00  0.00           H  
ATOM     48  CG  ASN     4      36.083 103.638  93.762  1.00  0.00           C  
ATOM     49  OD1 ASN     4      34.866 103.508  93.570  1.00  0.00           O  
ATOM     50  ND2 ASN     4      36.445 104.500  94.712  1.00  0.00           N  
ATOM     51 HD21 ASN     4      35.830 105.286  94.866  1.00  0.00           H  
ATOM     52 HD22 ASN     4      37.422 104.486  94.967  1.00  0.00           H  
ATOM     53  C   ASN     4      37.984 100.252  92.998  1.00  0.00           C  
ATOM     54  O   ASN     4      39.128 100.205  93.415  1.00  0.00           O  
ATOM     55  N   ASP     5      37.628  99.636  91.843  1.00  0.00           N  
ATOM     56  H   ASP     5      38.327  99.040  91.422  1.00  0.00           H  
ATOM     57  CA  ASP     5      36.257  99.400  91.326  1.00  0.00           C  
ATOM     58  HA  ASP     5      35.661 100.299  91.483  1.00  0.00           H  
ATOM     59  CB  ASP     5      36.358  99.183  89.734  1.00  0.00           C  
ATOM     60  HB2 ASP     5      36.787  98.186  89.628  1.00  0.00           H  
ATOM     61  HB3 ASP     5      35.350  99.124  89.323  1.00  0.00           H  
ATOM     62  CG  ASP     5      37.065 100.320  89.034  1.00  0.00           C  
ATOM     63  OD1 ASP     5      37.648 100.087  87.930  1.00  0.00           O  
ATOM     64  OD2 ASP     5      37.159 101.407  89.585  1.00  0.00           O  
ATOM     65  C   ASP     5      35.533  98.209  92.076  1.00  0.00           C  
ATOM     66  O   ASP     5      36.176  97.365  92.760  1.00  0.00           O  
ATOM     67  N   TYR     6      34.257  98.094  91.852  1.00  0.00           N  
ATOM     68  H   TYR     6      33.783  98.880  91.430  1.00  0.00           H  
ATOM     69  CA  TYR     6      33.501  96.941  92.334  1.00  0.00           C  
ATOM     70  HA  TYR     6      34.181  96.378  92.972  1.00  0.00           H  
ATOM     71  CB  TYR     6      32.321  97.370  93.224  1.00  0.00           C  
ATOM     72  HB2 TYR     6      31.610  97.921  92.608  1.00  0.00           H  
ATOM     73  HB3 TYR     6      31.815  96.582  93.782  1.00  0.00           H  
ATOM     74  CG  TYR     6      32.666  98.404  94.334  1.00  0.00           C  
ATOM     75  CD1 TYR     6      32.115  99.764  94.410  1.00  0.00           C  
ATOM     76  HD1 TYR     6      31.385 100.027  93.658  1.00  0.00           H  
ATOM     77  CE1 TYR     6      32.660 100.716  95.216  1.00  0.00           C  
ATOM     78  HE1 TYR     6      32.397 101.763  95.181  1.00  0.00           H  
ATOM     79  CZ  TYR     6      33.788 100.392  96.080  1.00  0.00           C  
ATOM     80  OH  TYR     6      34.437 101.375  96.782  1.00  0.00           O  
ATOM     81  HH  TYR     6      34.337 102.205  96.311  1.00  0.00           H  
ATOM     82  CE2 TYR     6      34.116  99.069  96.202  1.00  0.00           C  
ATOM     83  HE2 TYR     6      34.906  98.813  96.892  1.00  0.00           H  
ATOM     84  CD2 TYR     6      33.585  98.091  95.351  1.00  0.00           C  
ATOM     85  HD2 TYR     6      34.029  97.107  95.324  1.00  0.00           H  
ATOM     86  C   TYR     6      33.088  95.997  91.238  1.00  0.00           C  
ATOM     87  O   TYR     6      31.966  95.619  91.217  1.00  0.00           O  
ATOM     88  N   THR     7      34.035  95.691  90.329  1.00  0.00           N  
ATOM     89  H   THR     7      34.931  96.071  90.599  1.00  0.00           H  
ATOM     90  CA  THR     7      33.862  94.891  89.072  1.00  0.00           C  
ATOM     91  HA  THR     7      33.476  93.904  89.327  1.00  0.00           H  
ATOM     92  CB  THR     7      32.753  95.487  88.122  1.00  0.00           C  
ATOM     93  HB  THR     7      31.822  95.744  88.627  1.00  0.00           H  
ATOM     94  CG2 THR     7      33.203  96.645  87.187  1.00  0.00           C  
ATOM     95 HG21 THR     7      33.822  96.250  86.382  1.00  0.00           H  
ATOM     96 HG22 THR     7      32.334  97.089  86.701  1.00  0.00           H  
ATOM     97 HG23 THR     7      33.661  97.429  87.790  1.00  0.00           H  
ATOM     98  OG1 THR     7      32.432  94.482  87.200  1.00  0.00           O  
ATOM     99  HG1 THR     7      31.812  94.878  86.584  1.00  0.00           H  
ATOM    100  C   THR     7      35.164  94.682  88.272  1.00  0.00           C  
ATOM    101  O   THR     7      36.166  95.253  88.615  1.00  0.00           O  
ATOM    102  N   GLN     8      35.196  93.703  87.348  1.00  0.00           N  
ATOM    103  H   GLN     8      34.382  93.134  87.164  1.00  0.00           H  
ATOM    104  CA  GLN     8      36.419  93.166  86.705  1.00  0.00           C  
ATOM    105  HA  GLN     8      37.171  93.955  86.724  1.00  0.00           H  
ATOM    106  CB  GLN     8      37.174  92.161  87.624  1.00  0.00           C  
ATOM    107  HB2 GLN     8      38.224  92.122  87.334  1.00  0.00           H  
ATOM    108  HB3 GLN     8      37.282  92.627  88.604  1.00  0.00           H  
ATOM    109  CG  GLN     8      36.584  90.774  87.589  1.00  0.00           C  
ATOM    110  HG2 GLN     8      35.540  90.734  87.901  1.00  0.00           H  
ATOM    111  HG3 GLN     8      36.784  90.243  86.658  1.00  0.00           H  
ATOM    112  CD  GLN     8      37.242  89.811  88.598  1.00  0.00           C  
ATOM    113  OE1 GLN     8      38.346  90.045  89.012  1.00  0.00           O  
ATOM    114  NE2 GLN     8      36.580  88.717  89.010  1.00  0.00           N  
ATOM    115 HE21 GLN     8      35.623  88.493  88.776  1.00  0.00           H  
ATOM    116 HE22 GLN     8      37.130  88.005  89.470  1.00  0.00           H  
ATOM    117  C   GLN     8      36.120  92.875  85.251  1.00  0.00           C  
ATOM    118  O   GLN     8      35.282  92.000  84.972  1.00  0.00           O  
ATOM    119  N   GLN     9      36.976  93.278  84.277  1.00  0.00           N  
ATOM    120  H   GLN     9      36.792  92.979  83.330  1.00  0.00           H  
ATOM    121  CA  GLN     9      38.063  94.289  84.297  1.00  0.00           C  
ATOM    122  HA  GLN     9      38.520  94.328  83.308  1.00  0.00           H  
ATOM    123  CB  GLN     9      37.566  95.723  84.701  1.00  0.00           C  
ATOM    124  HB2 GLN     9      37.316  95.829  85.757  1.00  0.00           H  
ATOM    125  HB3 GLN     9      38.473  96.327  84.651  1.00  0.00           H  
ATOM    126  CG  GLN     9      36.450  96.220  83.860  1.00  0.00           C  
ATOM    127  HG2 GLN     9      35.600  95.545  83.963  1.00  0.00           H  
ATOM    128  HG3 GLN     9      36.127  97.212  84.175  1.00  0.00           H  
ATOM    129  CD  GLN     9      36.871  96.341  82.424  1.00  0.00           C  
ATOM    130  OE1 GLN     9      36.333  95.689  81.562  1.00  0.00           O  
ATOM    131  NE2 GLN     9      38.022  96.897  82.084  1.00  0.00           N  
ATOM    132 HE21 GLN     9      38.546  97.490  82.711  1.00  0.00           H  
ATOM    133 HE22 GLN     9      38.317  96.797  81.123  1.00  0.00           H  
ATOM    134  C   GLN     9      39.175  93.879  85.269  1.00  0.00           C  
ATOM    135  O   GLN     9      39.598  94.697  86.100  1.00  0.00           O  
ATOM    136  N   ALA    10      39.635  92.619  85.290  1.00  0.00           N  
ATOM    137  H   ALA    10      40.118  92.333  86.130  1.00  0.00           H  
ATOM    138  CA  ALA    10      39.523  91.526  84.305  1.00  0.00           C  
ATOM    139  HA  ALA    10      38.512  91.474  83.900  1.00  0.00           H  
ATOM    140  CB  ALA    10      40.371  91.799  83.025  1.00  0.00           C  
ATOM    141  HB1 ALA    10      39.904  92.457  82.292  1.00  0.00           H  
ATOM    142  HB2 ALA    10      41.303  92.265  83.343  1.00  0.00           H  
ATOM    143  HB3 ALA    10      40.591  90.846  82.544  1.00  0.00           H  
ATOM    144  C   ALA    10      39.826  90.143  85.023  1.00  0.00           C  
ATOM    145  O   ALA    10      40.530  90.172  86.059  1.00  0.00           O  
ATOM    146  N   THR    11      39.357  89.027  84.526  1.00  0.00           N  
ATOM    147  H   THR    11      38.685  89.103  83.775  1.00  0.00           H  
ATOM    148  CA  THR    11      39.505  87.626  85.036  1.00  0.00           C  
ATOM    149  HA  THR    11      40.413  87.546  85.634  1.00  0.00           H  
ATOM    150  CB  THR    11      38.433  87.327  86.224  1.00  0.00           C  
ATOM    151  HB  THR    11      38.383  88.196  86.881  1.00  0.00           H  
ATOM    152  CG2 THR    11      36.976  86.958  85.851  1.00  0.00           C  
ATOM    153 HG21 THR    11      36.883  86.044  85.265  1.00  0.00           H  
ATOM    154 HG22 THR    11      36.494  86.964  86.828  1.00  0.00           H  
ATOM    155 HG23 THR    11      36.523  87.674  85.165  1.00  0.00           H  
ATOM    156  OG1 THR    11      38.814  86.248  87.026  1.00  0.00           O  
ATOM    157  HG1 THR    11      38.619  85.526  86.424  1.00  0.00           H  
ATOM    158  C   THR    11      39.555  86.702  83.871  1.00  0.00           C  
ATOM    159  O   THR    11      38.557  86.423  83.220  1.00  0.00           O  
ATOM    160  N   GLN    12      40.764  86.175  83.511  1.00  0.00           N  
ATOM    161  H   GLN    12      40.754  85.333  82.955  1.00  0.00           H  
ATOM    162  CA  GLN    12      42.062  86.601  84.000  1.00  0.00           C  
ATOM    163  HA  GLN    12      42.109  86.510  85.085  1.00  0.00           H  
ATOM    164  CB  GLN    12      43.067  85.541  83.560  1.00  0.00           C  
ATOM    165  HB2 GLN    12      42.810  84.521  83.847  1.00  0.00           H  
ATOM    166  HB3 GLN    12      42.902  85.567  82.483  1.00  0.00           H  
ATOM    167  CG  GLN    12      44.500  85.900  83.966  1.00  0.00           C  
ATOM    168  HG2 GLN    12      44.700  86.735  83.295  1.00  0.00           H  
ATOM    169  HG3 GLN    12      44.419  86.201  85.011  1.00  0.00           H  
ATOM    170  CD  GLN    12      45.506  84.778  83.869  1.00  0.00           C  
ATOM    171  OE1 GLN    12      45.374  83.711  83.329  1.00  0.00           O  
ATOM    172  NE2 GLN    12      46.635  85.061  84.443  1.00  0.00           N  
ATOM    173 HE21 GLN    12      47.368  84.367  84.430  1.00  0.00           H  
ATOM    174 HE22 GLN    12      46.869  85.986  84.775  1.00  0.00           H  
ATOM    175  C   GLN    12      42.485  88.076  83.659  1.00  0.00           C  
ATOM    176  O   GLN    12      42.375  88.433  82.458  1.00  0.00           O  
ATOM    177  N   SER    13      42.985  88.875  84.618  1.00  0.00           N  
ATOM    178  H   SER    13      42.954  88.527  85.566  1.00  0.00           H  
ATOM    179  CA  SER    13      43.493  90.273  84.416  1.00  0.00           C  
ATOM    180  HA  SER    13      42.650  90.911  84.152  1.00  0.00           H  
ATOM    181  CB  SER    13      44.216  90.733  85.696  1.00  0.00           C  
ATOM    182  HB2 SER    13      44.722  91.665  85.444  1.00  0.00           H  
ATOM    183  HB3 SER    13      43.511  90.771  86.526  1.00  0.00           H  
ATOM    184  OG  SER    13      45.265  89.878  86.074  1.00  0.00           O  
ATOM    185  HG  SER    13      46.070  90.349  85.846  1.00  0.00           H  
ATOM    186  C   SER    13      44.445  90.362  83.179  1.00  0.00           C  
ATOM    187  O   SER    13      45.143  89.363  82.951  1.00  0.00           O  
ATOM    188  N   TYR    14      44.557  91.492  82.569  1.00  0.00           N  
ATOM    189  H   TYR    14      44.055  92.326  82.839  1.00  0.00           H  
ATOM    190  CA  TYR    14      45.507  91.687  81.380  1.00  0.00           C  
ATOM    191  HA  TYR    14      45.269  90.982  80.584  1.00  0.00           H  
ATOM    192  CB  TYR    14      45.217  93.077  80.813  1.00  0.00           C  
ATOM    193  HB2 TYR    14      44.193  93.001  80.449  1.00  0.00           H  
ATOM    194  HB3 TYR    14      45.329  93.867  81.556  1.00  0.00           H  
ATOM    195  CG  TYR    14      46.000  93.489  79.636  1.00  0.00           C  
ATOM    196  CD1 TYR    14      45.690  92.978  78.372  1.00  0.00           C  
ATOM    197  HD1 TYR    14      44.748  92.490  78.169  1.00  0.00           H  
ATOM    198  CE1 TYR    14      46.502  93.267  77.258  1.00  0.00           C  
ATOM    199  HE1 TYR    14      46.182  93.055  76.248  1.00  0.00           H  
ATOM    200  CZ  TYR    14      47.756  93.872  77.384  1.00  0.00           C  
ATOM    201  OH  TYR    14      48.435  94.141  76.235  1.00  0.00           O  
ATOM    202  HH  TYR    14      47.938  94.081  75.416  1.00  0.00           H  
ATOM    203  CE2 TYR    14      48.142  94.273  78.684  1.00  0.00           C  
ATOM    204  HE2 TYR    14      49.097  94.760  78.814  1.00  0.00           H  
ATOM    205  CD2 TYR    14      47.284  94.101  79.821  1.00  0.00           C  
ATOM    206  HD2 TYR    14      47.583  94.604  80.729  1.00  0.00           H  
ATOM    207  C   TYR    14      46.995  91.479  81.754  1.00  0.00           C  
ATOM    208  O   TYR    14      47.565  92.117  82.634  1.00  0.00           O  
ATOM    209  N   GLY    15      47.679  90.638  80.987  1.00  0.00           N  
ATOM    210  H   GLY    15      48.591  90.387  81.341  1.00  0.00           H  
ATOM    211  CA  GLY    15      47.307  89.967  79.758  1.00  0.00           C  
ATOM    212  HA2 GLY    15      46.425  89.346  79.915  1.00  0.00           H  
ATOM    213  HA3 GLY    15      47.240  90.648  78.909  1.00  0.00           H  
ATOM    214  C   GLY    15      48.312  88.931  79.336  1.00  0.00           C  
ATOM    215  O   GLY    15      48.827  88.235  80.227  1.00  0.00           O  
ATOM    216  N   ALA    16      48.506  88.762  78.028  1.00  0.00           N  
ATOM    217  H   ALA    16      48.002  89.328  77.360  1.00  0.00           H  
ATOM    218  CA  ALA    16      49.511  87.859  77.413  1.00  0.00           C  
ATOM    219  HA  ALA    16      50.360  87.730  78.083  1.00  0.00           H  
ATOM    220  CB  ALA    16      48.929  86.496  77.084  1.00  0.00           C  
ATOM    221  HB1 ALA    16      49.644  85.875  76.544  1.00  0.00           H  
ATOM    222  HB2 ALA    16      48.660  86.048  78.041  1.00  0.00           H  
ATOM    223  HB3 ALA    16      47.994  86.727  76.574  1.00  0.00           H  
ATOM    224  C   ALA    16      50.111  88.431  76.081  1.00  0.00           C  
ATOM    225  O   ALA    16      49.317  88.631  75.157  1.00  0.00           O  
ATOM    226  N   TYR    17      51.453  88.554  76.037  1.00  0.00           N  
ATOM    227  H   TYR    17      51.965  88.306  76.872  1.00  0.00           H  
ATOM    228  CA  TYR    17      52.180  88.959  74.793  1.00  0.00           C  
ATOM    229  HA  TYR    17      51.608  88.646  73.920  1.00  0.00           H  
ATOM    230  CB  TYR    17      52.110  90.517  74.761  1.00  0.00           C  
ATOM    231  HB2 TYR    17      51.084  90.877  74.679  1.00  0.00           H  
ATOM    232  HB3 TYR    17      52.440  90.807  75.759  1.00  0.00           H  
ATOM    233  CG  TYR    17      53.011  91.082  73.663  1.00  0.00           C  
ATOM    234  CD1 TYR    17      54.045  92.002  74.020  1.00  0.00           C  
ATOM    235  HD1 TYR    17      54.170  92.209  75.073  1.00  0.00           H  
ATOM    236  CE1 TYR    17      55.018  92.346  73.050  1.00  0.00           C  
ATOM    237  HE1 TYR    17      55.908  92.881  73.348  1.00  0.00           H  
ATOM    238  CZ  TYR    17      54.898  91.786  71.685  1.00  0.00           C  
ATOM    239  OH  TYR    17      56.001  91.915  70.866  1.00  0.00           O  
ATOM    240  HH  TYR    17      56.689  92.347  71.378  1.00  0.00           H  
ATOM    241  CE2 TYR    17      53.774  90.910  71.325  1.00  0.00           C  
ATOM    242  HE2 TYR    17      53.804  90.380  70.385  1.00  0.00           H  
ATOM    243  CD2 TYR    17      52.867  90.544  72.310  1.00  0.00           C  
ATOM    244  HD2 TYR    17      52.208  89.735  72.031  1.00  0.00           H  
ATOM    245  C   TYR    17      53.587  88.383  74.781  1.00  0.00           C  
ATOM    246  O   TYR    17      54.480  88.952  75.340  1.00  0.00           O  
ATOM    247  N   PRO    18      53.873  87.167  74.174  1.00  0.00           N  
ATOM    248  CD  PRO    18      52.852  86.272  73.740  1.00  0.00           C  
ATOM    249  HD2 PRO    18      52.315  86.739  72.915  1.00  0.00           H  
ATOM    250  HD3 PRO    18      52.196  86.036  74.578  1.00  0.00           H  
ATOM    251  CG  PRO    18      53.549  85.022  73.312  1.00  0.00           C  
ATOM    252  HG2 PRO    18      53.109  84.561  72.429  1.00  0.00           H  
ATOM    253  HG3 PRO    18      53.394  84.283  74.099  1.00  0.00           H  
ATOM    254  CB  PRO    18      54.986  85.474  73.038  1.00  0.00           C  
ATOM    255  HB2 PRO    18      54.933  85.603  71.957  1.00  0.00           H  
ATOM    256  HB3 PRO    18      55.666  84.633  73.172  1.00  0.00           H  
ATOM    257  CA  PRO    18      55.211  86.623  73.930  1.00  0.00           C  
ATOM    258  HA  PRO    18      55.587  86.181  74.852  1.00  0.00           H  
ATOM    259  C   PRO    18      56.230  87.623  73.327  1.00  0.00           C  
ATOM    260  O   PRO    18      56.030  88.275  72.335  1.00  0.00           O  
ATOM    261  N   THR    19      57.409  87.579  73.940  1.00  0.00           N  
ATOM    262  H   THR    19      57.428  86.858  74.647  1.00  0.00           H  
ATOM    263  CA  THR    19      58.572  88.456  73.858  1.00  0.00           C  
ATOM    264  HA  THR    19      58.922  88.600  72.835  1.00  0.00           H  
ATOM    265  CB  THR    19      58.254  89.883  74.430  1.00  0.00           C  
ATOM    266  HB  THR    19      57.770  89.735  75.395  1.00  0.00           H  
ATOM    267  CG2 THR    19      59.465  90.822  74.494  1.00  0.00           C  
ATOM    268 HG21 THR    19      59.168  91.864  74.381  1.00  0.00           H  
ATOM    269 HG22 THR    19      60.094  90.624  75.362  1.00  0.00           H  
ATOM    270 HG23 THR    19      60.135  90.694  73.644  1.00  0.00           H  
ATOM    271  OG1 THR    19      57.421  90.617  73.547  1.00  0.00           O  
ATOM    272  HG1 THR    19      56.683  90.031  73.363  1.00  0.00           H  
ATOM    273  C   THR    19      59.737  87.855  74.761  1.00  0.00           C  
ATOM    274  O   THR    19      59.739  87.877  76.013  1.00  0.00           O  
ATOM    275  N   GLN    20      60.795  87.334  74.147  1.00  0.00           N  
ATOM    276  H   GLN    20      60.720  87.215  73.147  1.00  0.00           H  
ATOM    277  CA  GLN    20      61.885  86.669  74.871  1.00  0.00           C  
ATOM    278  HA  GLN    20      61.393  85.963  75.540  1.00  0.00           H  
ATOM    279  CB  GLN    20      62.833  85.919  73.917  1.00  0.00           C  
ATOM    280  HB2 GLN    20      63.454  86.689  73.460  1.00  0.00           H  
ATOM    281  HB3 GLN    20      63.515  85.288  74.487  1.00  0.00           H  
ATOM    282  CG  GLN    20      62.142  84.963  72.875  1.00  0.00           C  
ATOM    283  HG2 GLN    20      61.213  85.352  72.458  1.00  0.00           H  
ATOM    284  HG3 GLN    20      62.906  84.878  72.102  1.00  0.00           H  
ATOM    285  CD  GLN    20      61.829  83.587  73.415  1.00  0.00           C  
ATOM    286  OE1 GLN    20      61.234  83.483  74.493  1.00  0.00           O  
ATOM    287  NE2 GLN    20      62.264  82.436  72.927  1.00  0.00           N  
ATOM    288 HE21 GLN    20      62.725  82.387  72.030  1.00  0.00           H  
ATOM    289 HE22 GLN    20      62.233  81.604  73.499  1.00  0.00           H  
ATOM    290  C   GLN    20      62.725  87.610  75.758  1.00  0.00           C  
ATOM    291  O   GLN    20      63.281  88.592  75.234  1.00  0.00           O  
ATOM    292  N   PRO    21      62.954  87.208  77.063  1.00  0.00           N  
ATOM    293  CD  PRO    21      62.573  85.900  77.620  1.00  0.00           C  
ATOM    294  HD2 PRO    21      62.991  85.073  77.047  1.00  0.00           H  
ATOM    295  HD3 PRO    21      61.486  85.856  77.545  1.00  0.00           H  
ATOM    296  CG  PRO    21      63.237  85.877  78.990  1.00  0.00           C  
ATOM    297  HG2 PRO    21      64.277  85.557  78.929  1.00  0.00           H  
ATOM    298  HG3 PRO    21      62.777  85.220  79.728  1.00  0.00           H  
ATOM    299  CB  PRO    21      63.208  87.321  79.386  1.00  0.00           C  
ATOM    300  HB2 PRO    21      63.972  87.439  80.154  1.00  0.00           H  
ATOM    301  HB3 PRO    21      62.274  87.663  79.833  1.00  0.00           H  
ATOM    302  CA  PRO    21      63.610  88.023  78.076  1.00  0.00           C  
ATOM    303  HA  PRO    21      63.230  89.042  78.153  1.00  0.00           H  
ATOM    304  C   PRO    21      65.092  88.091  77.790  1.00  0.00           C  
ATOM    305  O   PRO    21      65.834  87.145  78.076  1.00  0.00           O  
ATOM    306  N   GLY    22      65.538  89.258  77.336  1.00  0.00           N  
ATOM    307  H   GLY    22      64.850  89.913  76.993  1.00  0.00           H  
ATOM    308  CA  GLY    22      66.939  89.647  77.266  1.00  0.00           C  
ATOM    309  HA2 GLY    22      67.410  88.887  76.643  1.00  0.00           H  
ATOM    310  HA3 GLY    22      67.032  90.597  76.739  1.00  0.00           H  
ATOM    311  C   GLY    22      67.700  89.747  78.565  1.00  0.00           C  
ATOM    312  O   GLY    22      67.088  89.899  79.613  1.00  0.00           O  
ATOM    313  N   GLN    23      69.044  89.654  78.438  1.00  0.00           N  
ATOM    314  H   GLN    23      69.548  89.772  77.570  1.00  0.00           H  
ATOM    315  CA  GLN    23      69.901  89.800  79.639  1.00  0.00           C  
ATOM    316  HA  GLN    23      69.225  89.914  80.487  1.00  0.00           H  
ATOM    317  CB  GLN    23      70.757  88.543  79.822  1.00  0.00           C  
ATOM    318  HB2 GLN    23      71.442  88.290  79.013  1.00  0.00           H  
ATOM    319  HB3 GLN    23      71.399  88.621  80.700  1.00  0.00           H  
ATOM    320  CG  GLN    23      69.804  87.345  80.026  1.00  0.00           C  
ATOM    321  HG2 GLN    23      69.229  87.404  80.950  1.00  0.00           H  
ATOM    322  HG3 GLN    23      69.093  87.258  79.205  1.00  0.00           H  
ATOM    323  CD  GLN    23      70.537  85.994  79.967  1.00  0.00           C  
ATOM    324  OE1 GLN    23      70.990  85.370  80.963  1.00  0.00           O  
ATOM    325  NE2 GLN    23      70.659  85.319  78.848  1.00  0.00           N  
ATOM    326 HE21 GLN    23      70.388  85.718  77.961  1.00  0.00           H  
ATOM    327 HE22 GLN    23      71.329  84.571  78.739  1.00  0.00           H  
ATOM    328  C   GLN    23      70.861  91.019  79.610  1.00  0.00           C  
ATOM    329  O   GLN    23      71.237  91.405  78.457  1.00  0.00           O  
ATOM    330  N   GLY    24      71.133  91.596  80.738  1.00  0.00           N  
ATOM    331  H   GLY    24      70.665  91.193  81.538  1.00  0.00           H  
ATOM    332  CA  GLY    24      72.111  92.715  80.864  1.00  0.00           C  
ATOM    333  HA2 GLY    24      71.648  93.520  80.294  1.00  0.00           H  
ATOM    334  HA3 GLY    24      72.270  93.094  81.873  1.00  0.00           H  
ATOM    335  C   GLY    24      73.460  92.327  80.222  1.00  0.00           C  
ATOM    336  O   GLY    24      73.845  91.100  80.283  1.00  0.00           O  
ATOM    337  N   TYR    25      74.208  93.268  79.546  1.00  0.00           N  
ATOM    338  H   TYR    25      73.791  94.167  79.351  1.00  0.00           H  
ATOM    339  CA  TYR    25      75.588  93.049  79.191  1.00  0.00           C  
ATOM    340  HA  TYR    25      75.584  92.339  78.364  1.00  0.00           H  
ATOM    341  CB  TYR    25      76.087  94.367  78.646  1.00  0.00           C  
ATOM    342  HB2 TYR    25      75.638  94.647  77.693  1.00  0.00           H  
ATOM    343  HB3 TYR    25      75.864  95.146  79.375  1.00  0.00           H  
ATOM    344  CG  TYR    25      77.582  94.446  78.400  1.00  0.00           C  
ATOM    345  CD1 TYR    25      78.156  93.493  77.484  1.00  0.00           C  
ATOM    346  HD1 TYR    25      77.580  92.800  76.889  1.00  0.00           H  
ATOM    347  CE1 TYR    25      79.567  93.565  77.246  1.00  0.00           C  
ATOM    348  HE1 TYR    25      80.053  92.814  76.640  1.00  0.00           H  
ATOM    349  CZ  TYR    25      80.398  94.586  77.885  1.00  0.00           C  
ATOM    350  OH  TYR    25      81.727  94.684  77.669  1.00  0.00           O  
ATOM    351  HH  TYR    25      82.103  94.008  77.100  1.00  0.00           H  
ATOM    352  CE2 TYR    25      79.787  95.471  78.805  1.00  0.00           C  
ATOM    353  HE2 TYR    25      80.402  96.203  79.307  1.00  0.00           H  
ATOM    354  CD2 TYR    25      78.393  95.397  79.023  1.00  0.00           C  
ATOM    355  HD2 TYR    25      78.033  96.172  79.683  1.00  0.00           H  
ATOM    356  C   TYR    25      76.552  92.613  80.341  1.00  0.00           C  
ATOM    357  O   TYR    25      76.626  93.264  81.424  1.00  0.00           O  
ATOM    358  N   SER    26      77.272  91.510  80.180  1.00  0.00           N  
ATOM    359  H   SER    26      77.213  91.021  79.298  1.00  0.00           H  
ATOM    360  CA  SER    26      78.252  91.010  81.065  1.00  0.00           C  
ATOM    361  HA  SER    26      77.783  90.986  82.049  1.00  0.00           H  
ATOM    362  CB  SER    26      78.608  89.569  80.693  1.00  0.00           C  
ATOM    363  HB2 SER    26      78.809  89.517  79.623  1.00  0.00           H  
ATOM    364  HB3 SER    26      79.452  89.151  81.243  1.00  0.00           H  
ATOM    365  OG  SER    26      77.427  88.808  80.936  1.00  0.00           O  
ATOM    366  HG  SER    26      77.397  88.740  81.893  1.00  0.00           H  
ATOM    367  C   SER    26      79.525  91.964  81.177  1.00  0.00           C  
ATOM    368  O   SER    26      80.449  91.776  80.463  1.00  0.00           O  
ATOM    369  N   GLN    27      79.433  92.982  82.048  1.00  0.00           N  
ATOM    370  H   GLN    27      78.578  92.962  82.586  1.00  0.00           H  
ATOM    371  CA  GLN    27      80.386  94.078  82.292  1.00  0.00           C  
ATOM    372  HA  GLN    27      80.195  94.862  81.559  1.00  0.00           H  
ATOM    373  CB  GLN    27      79.881  94.755  83.576  1.00  0.00           C  
ATOM    374  HB2 GLN    27      78.835  95.040  83.464  1.00  0.00           H  
ATOM    375  HB3 GLN    27      79.896  94.085  84.437  1.00  0.00           H  
ATOM    376  CG  GLN    27      80.602  96.066  83.938  1.00  0.00           C  
ATOM    377  HG2 GLN    27      81.383  95.945  84.688  1.00  0.00           H  
ATOM    378  HG3 GLN    27      80.990  96.504  83.019  1.00  0.00           H  
ATOM    379  CD  GLN    27      79.695  97.044  84.623  1.00  0.00           C  
ATOM    380  OE1 GLN    27      78.700  96.747  85.258  1.00  0.00           O  
ATOM    381  NE2 GLN    27      80.131  98.318  84.574  1.00  0.00           N  
ATOM    382 HE21 GLN    27      81.012  98.565  84.146  1.00  0.00           H  
ATOM    383 HE22 GLN    27      79.625  99.060  85.036  1.00  0.00           H  
ATOM    384  C   GLN    27      81.835  93.745  82.334  1.00  0.00           C  
ATOM    385  O   GLN    27      82.543  94.557  81.758  1.00  0.00           O  
ATOM    386  N   GLN    28      82.279  92.605  82.970  1.00  0.00           N  
ATOM    387  H   GLN    28      81.662  91.989  83.480  1.00  0.00           H  
ATOM    388  CA  GLN    28      83.691  92.272  83.203  1.00  0.00           C  
ATOM    389  HA  GLN    28      84.131  93.205  83.557  1.00  0.00           H  
ATOM    390  CB  GLN    28      83.679  91.415  84.465  1.00  0.00           C  
ATOM    391  HB2 GLN    28      83.385  91.952  85.366  1.00  0.00           H  
ATOM    392  HB3 GLN    28      83.056  90.520  84.485  1.00  0.00           H  
ATOM    393  CG  GLN    28      85.069  90.861  84.807  1.00  0.00           C  
ATOM    394  HG2 GLN    28      84.828  90.251  85.678  1.00  0.00           H  
ATOM    395  HG3 GLN    28      85.297  90.259  83.927  1.00  0.00           H  
ATOM    396  CD  GLN    28      86.206  91.790  85.083  1.00  0.00           C  
ATOM    397  OE1 GLN    28      86.111  92.945  85.397  1.00  0.00           O  
ATOM    398  NE2 GLN    28      87.359  91.278  84.906  1.00  0.00           N  
ATOM    399 HE21 GLN    28      88.202  91.805  85.088  1.00  0.00           H  
ATOM    400 HE22 GLN    28      87.463  90.277  84.821  1.00  0.00           H  
ATOM    401  C   GLN    28      84.352  91.703  81.949  1.00  0.00           C  
ATOM    402  O   GLN    28      85.602  91.650  81.876  1.00  0.00           O  
ATOM    403  N   SER    29      83.577  91.595  80.843  1.00  0.00           N  
ATOM    404  H   SER    29      82.572  91.684  80.879  1.00  0.00           H  
ATOM    405  CA  SER    29      84.138  91.082  79.560  1.00  0.00           C  
ATOM    406  HA  SER    29      84.864  90.271  79.608  1.00  0.00           H  
ATOM    407  CB  SER    29      83.038  90.487  78.758  1.00  0.00           C  
ATOM    408  HB2 SER    29      83.486  89.928  77.936  1.00  0.00           H  
ATOM    409  HB3 SER    29      82.473  89.705  79.266  1.00  0.00           H  
ATOM    410  OG  SER    29      82.091  91.360  78.200  1.00  0.00           O  
ATOM    411  HG  SER    29      81.621  91.745  78.944  1.00  0.00           H  
ATOM    412  C   SER    29      84.758  92.167  78.825  1.00  0.00           C  
ATOM    413  O   SER    29      85.307  91.939  77.740  1.00  0.00           O  
ATOM    414  N   SER    30      84.802  93.398  79.345  1.00  0.00           N  
ATOM    415  H   SER    30      84.397  93.468  80.268  1.00  0.00           H  
ATOM    416  CA  SER    30      85.609  94.563  78.900  1.00  0.00           C  
ATOM    417  HA  SER    30      86.181  94.147  78.071  1.00  0.00           H  
ATOM    418  CB  SER    30      84.678  95.732  78.351  1.00  0.00           C  
ATOM    419  HB2 SER    30      84.315  95.400  77.379  1.00  0.00           H  
ATOM    420  HB3 SER    30      83.996  95.937  79.176  1.00  0.00           H  
ATOM    421  OG  SER    30      85.434  96.859  77.987  1.00  0.00           O  
ATOM    422  HG  SER    30      85.508  97.444  78.745  1.00  0.00           H  
ATOM    423  C   SER    30      86.457  95.232  80.018  1.00  0.00           C  
ATOM    424  O   SER    30      86.054  96.273  80.610  1.00  0.00           O  
ATOM    425  N   GLN    31      87.541  94.615  80.485  1.00  0.00           N  
ATOM    426  H   GLN    31      87.955  95.085  81.278  1.00  0.00           H  
ATOM    427  CA  GLN    31      88.250  93.419  80.178  1.00  0.00           C  
ATOM    428  HA  GLN    31      87.785  92.793  79.416  1.00  0.00           H  
ATOM    429  CB  GLN    31      89.618  93.700  79.493  1.00  0.00           C  
ATOM    430  HB2 GLN    31      90.109  94.553  79.961  1.00  0.00           H  
ATOM    431  HB3 GLN    31      90.252  92.816  79.419  1.00  0.00           H  
ATOM    432  CG  GLN    31      89.396  94.226  78.026  1.00  0.00           C  
ATOM    433  HG2 GLN    31      88.580  94.938  77.901  1.00  0.00           H  
ATOM    434  HG3 GLN    31      90.285  94.809  77.785  1.00  0.00           H  
ATOM    435  CD  GLN    31      89.343  93.142  76.966  1.00  0.00           C  
ATOM    436  OE1 GLN    31      89.001  91.993  77.286  1.00  0.00           O  
ATOM    437  NE2 GLN    31      89.832  93.342  75.793  1.00  0.00           N  
ATOM    438 HE21 GLN    31      89.801  92.515  75.213  1.00  0.00           H  
ATOM    439 HE22 GLN    31      90.408  94.143  75.578  1.00  0.00           H  
ATOM    440  C   GLN    31      88.441  92.508  81.398  1.00  0.00           C  
ATOM    441  O   GLN    31      88.543  93.055  82.490  1.00  0.00           O  
ATOM    442  N   PRO    32      88.587  91.173  81.242  1.00  0.00           N  
ATOM    443  CD  PRO    32      88.281  90.338  80.071  1.00  0.00           C  
ATOM    444  HD2 PRO    32      89.194  90.288  79.478  1.00  0.00           H  
ATOM    445  HD3 PRO    32      87.386  90.540  79.481  1.00  0.00           H  
ATOM    446  CG  PRO    32      88.113  88.963  80.641  1.00  0.00           C  
ATOM    447  HG2 PRO    32      88.022  88.156  79.914  1.00  0.00           H  
ATOM    448  HG3 PRO    32      87.172  88.951  81.191  1.00  0.00           H  
ATOM    449  CB  PRO    32      89.234  88.920  81.708  1.00  0.00           C  
ATOM    450  HB2 PRO    32      90.150  88.689  81.166  1.00  0.00           H  
ATOM    451  HB3 PRO    32      89.072  88.183  82.495  1.00  0.00           H  
ATOM    452  CA  PRO    32      89.248  90.272  82.310  1.00  0.00           C  
ATOM    453  HA  PRO    32      88.606  90.165  83.184  1.00  0.00           H  
ATOM    454  C   PRO    32      90.679  90.703  82.623  1.00  0.00           C  
ATOM    455  O   PRO    32      91.253  91.569  81.962  1.00  0.00           O  
ATOM    456  N   TYR    33      91.148  90.258  83.762  1.00  0.00           N  
ATOM    457  H   TYR    33      90.624  89.524  84.217  1.00  0.00           H  
ATOM    458  CA  TYR    33      92.499  90.580  84.307  1.00  0.00           C  
ATOM    459  HA  TYR    33      92.694  91.630  84.087  1.00  0.00           H  
ATOM    460  CB  TYR    33      92.398  90.441  85.845  1.00  0.00           C  
ATOM    461  HB2 TYR    33      92.461  89.370  86.042  1.00  0.00           H  
ATOM    462  HB3 TYR    33      93.287  90.945  86.225  1.00  0.00           H  
ATOM    463  CG  TYR    33      91.129  91.003  86.478  1.00  0.00           C  
ATOM    464  CD1 TYR    33      90.863  92.420  86.462  1.00  0.00           C  
ATOM    465  HD1 TYR    33      91.572  93.078  85.981  1.00  0.00           H  
ATOM    466  CE1 TYR    33      89.722  92.983  86.999  1.00  0.00           C  
ATOM    467  HE1 TYR    33      89.552  94.047  86.924  1.00  0.00           H  
ATOM    468  CZ  TYR    33      88.836  92.101  87.624  1.00  0.00           C  
ATOM    469  OH  TYR    33      87.779  92.684  88.291  1.00  0.00           O  
ATOM    470  HH  TYR    33      87.985  93.603  88.476  1.00  0.00           H  
ATOM    471  CE2 TYR    33      89.060  90.722  87.693  1.00  0.00           C  
ATOM    472  HE2 TYR    33      88.407  90.194  88.372  1.00  0.00           H  
ATOM    473  CD2 TYR    33      90.220  90.147  87.115  1.00  0.00           C  
ATOM    474  HD2 TYR    33      90.366  89.080  87.198  1.00  0.00           H  
ATOM    475  C   TYR    33      93.632  89.741  83.780  1.00  0.00           C  
ATOM    476  O   TYR    33      94.755  90.124  84.016  1.00  0.00           O  
ATOM    477  N   GLY    34      93.343  88.678  83.070  1.00  0.00           N  
ATOM    478  H   GLY    34      92.370  88.457  82.916  1.00  0.00           H  
ATOM    479  CA  GLY    34      94.249  87.705  82.433  1.00  0.00           C  
ATOM    480  HA2 GLY    34      93.682  87.213  81.642  1.00  0.00           H  
ATOM    481  HA3 GLY    34      95.104  88.197  81.971  1.00  0.00           H  
ATOM    482  C   GLY    34      94.618  86.513  83.289  1.00  0.00           C  
ATOM    483  O   GLY    34      94.160  86.413  84.394  1.00  0.00           O  
ATOM    484  N   GLN    35      95.496  85.637  82.758  1.00  0.00           N  
ATOM    485  H   GLN    35      95.792  85.736  81.798  1.00  0.00           H  
ATOM    486  CA  GLN    35      95.939  84.451  83.535  1.00  0.00           C  
ATOM    487  HA  GLN    35      95.643  84.680  84.559  1.00  0.00           H  
ATOM    488  CB  GLN    35      95.182  83.202  83.133  1.00  0.00           C  
ATOM    489  HB2 GLN    35      95.314  82.980  82.074  1.00  0.00           H  
ATOM    490  HB3 GLN    35      95.642  82.411  83.725  1.00  0.00           H  
ATOM    491  CG  GLN    35      93.726  83.261  83.573  1.00  0.00           C  
ATOM    492  HG2 GLN    35      93.655  83.741  84.549  1.00  0.00           H  
ATOM    493  HG3 GLN    35      93.262  83.936  82.854  1.00  0.00           H  
ATOM    494  CD  GLN    35      93.000  81.899  83.529  1.00  0.00           C  
ATOM    495  OE1 GLN    35      93.376  80.948  82.844  1.00  0.00           O  
ATOM    496  NE2 GLN    35      92.038  81.664  84.429  1.00  0.00           N  
ATOM    497 HE21 GLN    35      91.607  82.425  84.932  1.00  0.00           H  
ATOM    498 HE22 GLN    35      91.713  80.715  84.548  1.00  0.00           H  
ATOM    499  C   GLN    35      97.454  84.261  83.391  1.00  0.00           C  
ATOM    500  O   GLN    35      98.004  84.192  82.318  1.00  0.00           O  
ATOM    501  N   GLN    36      98.188  84.235  84.516  1.00  0.00           N  
ATOM    502  H   GLN    36      99.139  83.910  84.416  1.00  0.00           H  
ATOM    503  CA  GLN    36      97.791  84.776  85.811  1.00  0.00           C  
ATOM    504  HA  GLN    36      96.836  84.318  86.069  1.00  0.00           H  
ATOM    505  CB  GLN    36      98.780  84.253  86.865  1.00  0.00           C  
ATOM    506  HB2 GLN    36      98.821  83.164  86.859  1.00  0.00           H  
ATOM    507  HB3 GLN    36      99.777  84.641  86.660  1.00  0.00           H  
ATOM    508  CG  GLN    36      98.372  84.584  88.345  1.00  0.00           C  
ATOM    509  HG2 GLN    36      98.408  85.657  88.532  1.00  0.00           H  
ATOM    510  HG3 GLN    36      97.349  84.211  88.395  1.00  0.00           H  
ATOM    511  CD  GLN    36      99.087  83.809  89.418  1.00  0.00           C  
ATOM    512  OE1 GLN    36     100.205  83.323  89.337  1.00  0.00           O  
ATOM    513  NE2 GLN    36      98.417  83.452  90.462  1.00  0.00           N  
ATOM    514 HE21 GLN    36      97.479  83.812  90.568  1.00  0.00           H  
ATOM    515 HE22 GLN    36      98.894  82.922  91.177  1.00  0.00           H  
ATOM    516  C   GLN    36      97.558  86.303  85.791  1.00  0.00           C  
ATOM    517  O   GLN    36      98.186  87.138  85.105  1.00  0.00           O  
ATOM    518  N   SER    37      96.624  86.772  86.633  1.00  0.00           N  
ATOM    519  H   SER    37      96.072  86.061  87.091  1.00  0.00           H  
ATOM    520  CA  SER    37      96.230  88.191  86.771  1.00  0.00           C  
ATOM    521  HA  SER    37      95.883  88.405  85.760  1.00  0.00           H  
ATOM    522  CB  SER    37      94.944  88.367  87.582  1.00  0.00           C  
ATOM    523  HB2 SER    37      94.485  89.335  87.384  1.00  0.00           H  
ATOM    524  HB3 SER    37      94.276  87.609  87.173  1.00  0.00           H  
ATOM    525  OG  SER    37      95.222  88.087  88.930  1.00  0.00           O  
ATOM    526  HG  SER    37      94.499  88.476  89.426  1.00  0.00           H  
ATOM    527  C   SER    37      97.405  89.040  87.213  1.00  0.00           C  
ATOM    528  O   SER    37      98.264  88.620  87.924  1.00  0.00           O  
ATOM    529  N   TYR    38      97.294  90.281  86.790  1.00  0.00           N  
ATOM    530  H   TYR    38      96.415  90.492  86.339  1.00  0.00           H  
ATOM    531  CA  TYR    38      98.370  91.350  86.753  1.00  0.00           C  
ATOM    532  HA  TYR    38      98.796  91.319  87.756  1.00  0.00           H  
ATOM    533  CB  TYR    38      99.513  91.002  85.774  1.00  0.00           C  
ATOM    534  HB2 TYR    38     100.170  90.195  86.101  1.00  0.00           H  
ATOM    535  HB3 TYR    38      99.046  90.607  84.872  1.00  0.00           H  
ATOM    536  CG  TYR    38     100.342  92.199  85.386  1.00  0.00           C  
ATOM    537  CD1 TYR    38     100.296  92.766  84.091  1.00  0.00           C  
ATOM    538  HD1 TYR    38      99.527  92.513  83.377  1.00  0.00           H  
ATOM    539  CE1 TYR    38     101.161  93.875  83.840  1.00  0.00           C  
ATOM    540  HE1 TYR    38     101.065  94.433  82.920  1.00  0.00           H  
ATOM    541  CZ  TYR    38     101.992  94.385  84.850  1.00  0.00           C  
ATOM    542  OH  TYR    38     102.642  95.545  84.733  1.00  0.00           O  
ATOM    543  HH  TYR    38     103.400  95.501  85.321  1.00  0.00           H  
ATOM    544  CE2 TYR    38     102.072  93.678  86.055  1.00  0.00           C  
ATOM    545  HE2 TYR    38     102.823  93.986  86.767  1.00  0.00           H  
ATOM    546  CD2 TYR    38     101.269  92.619  86.350  1.00  0.00           C  
ATOM    547  HD2 TYR    38     101.359  92.251  87.361  1.00  0.00           H  
ATOM    548  C   TYR    38      97.862  92.802  86.406  1.00  0.00           C  
ATOM    549  O   TYR    38      97.096  92.971  85.463  1.00  0.00           O  
ATOM    550  N   SER    39      98.254  93.825  87.146  1.00  0.00           N  
ATOM    551  H   SER    39      98.948  93.706  87.870  1.00  0.00           H  
ATOM    552  CA  SER    39      97.667  95.159  87.072  1.00  0.00           C  
ATOM    553  HA  SER    39      97.155  95.369  86.133  1.00  0.00           H  
ATOM    554  CB  SER    39      96.632  95.305  88.168  1.00  0.00           C  
ATOM    555  HB2 SER    39      95.930  94.472  88.171  1.00  0.00           H  
ATOM    556  HB3 SER    39      97.091  95.265  89.156  1.00  0.00           H  
ATOM    557  OG  SER    39      95.879  96.473  88.064  1.00  0.00           O  
ATOM    558  HG  SER    39      94.977  96.285  87.792  1.00  0.00           H  
ATOM    559  C   SER    39      98.744  96.272  87.003  1.00  0.00           C  
ATOM    560  O   SER    39      99.669  96.310  87.832  1.00  0.00           O  
ATOM    561  N   GLY    40      98.480  97.304  86.194  1.00  0.00           N  
ATOM    562  H   GLY    40      97.710  97.386  85.546  1.00  0.00           H  
ATOM    563  CA  GLY    40      99.372  98.501  86.237  1.00  0.00           C  
ATOM    564  HA2 GLY    40      98.753  99.394  86.144  1.00  0.00           H  
ATOM    565  HA3 GLY    40      99.992  98.507  87.133  1.00  0.00           H  
ATOM    566  C   GLY    40     100.365  98.491  85.066  1.00  0.00           C  
ATOM    567  O   GLY    40      99.976  98.434  83.902  1.00  0.00           O  
ATOM    568  N   TYR    41     101.658  98.631  85.148  1.00  0.00           N  
ATOM    569  H   TYR    41     102.221  98.433  84.333  1.00  0.00           H  
ATOM    570  CA  TYR    41     102.438  99.098  86.370  1.00  0.00           C  
ATOM    571  HA  TYR    41     101.777  99.695  86.998  1.00  0.00           H  
ATOM    572  CB  TYR    41     102.950  97.968  87.286  1.00  0.00           C  
ATOM    573  HB2 TYR    41     102.140  97.384  87.723  1.00  0.00           H  
ATOM    574  HB3 TYR    41     103.502  97.286  86.640  1.00  0.00           H  
ATOM    575  CG  TYR    41     103.770  98.353  88.488  1.00  0.00           C  
ATOM    576  CD1 TYR    41     105.123  98.167  88.362  1.00  0.00           C  
ATOM    577  HD1 TYR    41     105.504  97.968  87.371  1.00  0.00           H  
ATOM    578  CE1 TYR    41     105.870  98.365  89.527  1.00  0.00           C  
ATOM    579  HE1 TYR    41     106.944  98.265  89.470  1.00  0.00           H  
ATOM    580  CZ  TYR    41     105.314  98.815  90.704  1.00  0.00           C  
ATOM    581  OH  TYR    41     106.109  98.997  91.808  1.00  0.00           O  
ATOM    582  HH  TYR    41     105.800  99.838  92.151  1.00  0.00           H  
ATOM    583  CE2 TYR    41     103.914  99.091  90.807  1.00  0.00           C  
ATOM    584  HE2 TYR    41     103.458  99.480  91.706  1.00  0.00           H  
ATOM    585  CD2 TYR    41     103.120  98.881  89.633  1.00  0.00           C  
ATOM    586  HD2 TYR    41     102.055  99.043  89.700  1.00  0.00           H  
ATOM    587  C   TYR    41     103.530 100.078  85.963  1.00  0.00           C  
ATOM    588  O   TYR    41     104.210  99.768  84.981  1.00  0.00           O  
ATOM    589  N   SER    42     103.836 101.068  86.810  1.00  0.00           N  
ATOM    590  H   SER    42     103.269 101.063  87.646  1.00  0.00           H  
ATOM    591  CA  SER    42     105.029 101.821  86.683  1.00  0.00           C  
ATOM    592  HA  SER    42     105.765 101.431  85.979  1.00  0.00           H  
ATOM    593  CB  SER    42     104.668 103.279  86.280  1.00  0.00           C  
ATOM    594  HB2 SER    42     104.116 103.107  85.356  1.00  0.00           H  
ATOM    595  HB3 SER    42     104.077 103.793  87.038  1.00  0.00           H  
ATOM    596  OG  SER    42     105.872 103.973  85.950  1.00  0.00           O  
ATOM    597  HG  SER    42     105.615 104.846  85.646  1.00  0.00           H  
ATOM    598  C   SER    42     105.734 101.710  87.990  1.00  0.00           C  
ATOM    599  O   SER    42     105.057 101.947  89.025  1.00  0.00           O  
ATOM    600  N   GLN    43     107.045 101.462  88.012  1.00  0.00           N  
ATOM    601  H   GLN    43     107.470 101.320  87.107  1.00  0.00           H  
ATOM    602  CA  GLN    43     107.986 101.498  89.177  1.00  0.00           C  
ATOM    603  HA  GLN    43     107.446 100.863  89.879  1.00  0.00           H  
ATOM    604  CB  GLN    43     109.263 100.716  88.735  1.00  0.00           C  
ATOM    605  HB2 GLN    43     109.011  99.725  88.357  1.00  0.00           H  
ATOM    606  HB3 GLN    43     109.875 101.283  88.034  1.00  0.00           H  
ATOM    607  CG  GLN    43     110.217 100.374  89.952  1.00  0.00           C  
ATOM    608  HG2 GLN    43     111.103  99.849  89.595  1.00  0.00           H  
ATOM    609  HG3 GLN    43     110.534 101.206  90.582  1.00  0.00           H  
ATOM    610  CD  GLN    43     109.595  99.393  90.883  1.00  0.00           C  
ATOM    611  OE1 GLN    43     109.249  99.715  92.035  1.00  0.00           O  
ATOM    612  NE2 GLN    43     109.467  98.155  90.690  1.00  0.00           N  
ATOM    613 HE21 GLN    43     109.760  97.737  89.819  1.00  0.00           H  
ATOM    614 HE22 GLN    43     109.369  97.610  91.535  1.00  0.00           H  
ATOM    615  C   GLN    43     108.220 102.913  89.808  1.00  0.00           C  
ATOM    616  O   GLN    43     108.560 103.057  91.005  1.00  0.00           O  
ATOM    617  N   SER    44     108.133 103.930  88.940  1.00  0.00           N  
ATOM    618  H   SER    44     108.034 103.685  87.965  1.00  0.00           H  
ATOM    619  CA  SER    44     108.297 105.329  89.260  1.00  0.00           C  
ATOM    620  HA  SER    44     108.108 105.465  90.325  1.00  0.00           H  
ATOM    621  CB  SER    44     109.716 105.704  89.046  1.00  0.00           C  
ATOM    622  HB2 SER    44     110.069 105.730  88.015  1.00  0.00           H  
ATOM    623  HB3 SER    44     109.950 106.699  89.425  1.00  0.00           H  
ATOM    624  OG  SER    44     110.601 104.827  89.730  1.00  0.00           O  
ATOM    625  HG  SER    44     110.430 104.965  90.665  1.00  0.00           H  
ATOM    626  C   SER    44     107.310 106.249  88.601  1.00  0.00           C  
ATOM    627  O   SER    44     107.214 106.306  87.333  1.00  0.00           O  
ATOM    628  N   THR    45     106.558 107.092  89.318  1.00  0.00           N  
ATOM    629  H   THR    45     106.669 107.048  90.321  1.00  0.00           H  
ATOM    630  CA  THR    45     105.582 108.106  88.712  1.00  0.00           C  
ATOM    631  HA  THR    45     105.768 108.132  87.638  1.00  0.00           H  
ATOM    632  CB  THR    45     104.189 107.614  89.097  1.00  0.00           C  
ATOM    633  HB  THR    45     104.087 107.697  90.179  1.00  0.00           H  
ATOM    634  CG2 THR    45     102.995 108.467  88.495  1.00  0.00           C  
ATOM    635 HG21 THR    45     102.025 108.000  88.667  1.00  0.00           H  
ATOM    636 HG22 THR    45     103.021 109.360  89.119  1.00  0.00           H  
ATOM    637 HG23 THR    45     103.100 108.814  87.467  1.00  0.00           H  
ATOM    638  OG1 THR    45     104.020 106.206  88.755  1.00  0.00           O  
ATOM    639  HG1 THR    45     103.778 106.217  87.826  1.00  0.00           H  
ATOM    640  C   THR    45     105.863 109.545  89.267  1.00  0.00           C  
ATOM    641  O   THR    45     106.064 109.745  90.495  1.00  0.00           O  
ATOM    642  N   ASP    46     106.092 110.572  88.438  1.00  0.00           N  
ATOM    643  H   ASP    46     105.966 110.538  87.437  1.00  0.00           H  
ATOM    644  CA  ASP    46     106.383 111.904  88.942  1.00  0.00           C  
ATOM    645  HA  ASP    46     107.276 111.878  89.567  1.00  0.00           H  
ATOM    646  CB  ASP    46     106.620 112.950  87.871  1.00  0.00           C  
ATOM    647  HB2 ASP    46     107.509 112.633  87.326  1.00  0.00           H  
ATOM    648  HB3 ASP    46     105.741 112.978  87.226  1.00  0.00           H  
ATOM    649  CG  ASP    46     106.978 114.359  88.348  1.00  0.00           C  
ATOM    650  OD1 ASP    46     107.194 114.512  89.578  1.00  0.00           O  
ATOM    651  OD2 ASP    46     107.104 115.331  87.534  1.00  0.00           O  
ATOM    652  C   ASP    46     105.196 112.379  89.780  1.00  0.00           C  
ATOM    653  O   ASP    46     104.114 112.701  89.255  1.00  0.00           O  
ATOM    654  N   THR    47     105.480 112.521  91.088  1.00  0.00           N  
ATOM    655  H   THR    47     106.432 112.440  91.415  1.00  0.00           H  
ATOM    656  CA  THR    47     104.383 113.025  92.061  1.00  0.00           C  
ATOM    657  HA  THR    47     103.640 113.487  91.411  1.00  0.00           H  
ATOM    658  CB  THR    47     103.678 111.946  92.903  1.00  0.00           C  
ATOM    659  HB  THR    47     102.731 112.244  93.353  1.00  0.00           H  
ATOM    660  CG2 THR    47     103.219 110.751  92.075  1.00  0.00           C  
ATOM    661 HG21 THR    47     102.606 111.067  91.230  1.00  0.00           H  
ATOM    662 HG22 THR    47     104.136 110.267  91.739  1.00  0.00           H  
ATOM    663 HG23 THR    47     102.657 110.027  92.665  1.00  0.00           H  
ATOM    664  OG1 THR    47     104.623 111.614  93.939  1.00  0.00           O  
ATOM    665  HG1 THR    47     104.591 112.320  94.588  1.00  0.00           H  
ATOM    666  C   THR    47     105.052 114.165  92.901  1.00  0.00           C  
ATOM    667  O   THR    47     104.756 114.368  94.069  1.00  0.00           O  
ATOM    668  N   SER    48     105.883 115.000  92.269  1.00  0.00           N  
ATOM    669  H   SER    48     106.044 114.831  91.286  1.00  0.00           H  
ATOM    670  CA  SER    48     106.431 116.258  92.768  1.00  0.00           C  
ATOM    671  HA  SER    48     106.536 116.225  93.852  1.00  0.00           H  
ATOM    672  CB  SER    48     107.895 116.483  92.232  1.00  0.00           C  
ATOM    673  HB2 SER    48     108.182 117.428  92.693  1.00  0.00           H  
ATOM    674  HB3 SER    48     108.630 115.733  92.521  1.00  0.00           H  
ATOM    675  OG  SER    48     107.857 116.576  90.885  1.00  0.00           O  
ATOM    676  HG  SER    48     107.755 115.777  90.363  1.00  0.00           H  
ATOM    677  C   SER    48     105.532 117.444  92.361  1.00  0.00           C  
ATOM    678  O   SER    48     104.763 117.314  91.480  1.00  0.00           O  
ATOM    679  N   GLY    49     105.745 118.605  92.983  1.00  0.00           N  
ATOM    680  H   GLY    49     106.387 118.653  93.762  1.00  0.00           H  
ATOM    681  CA  GLY    49     104.705 119.681  92.868  1.00  0.00           C  
ATOM    682  HA2 GLY    49     105.050 120.601  93.340  1.00  0.00           H  
ATOM    683  HA3 GLY    49     104.633 119.854  91.794  1.00  0.00           H  
ATOM    684  C   GLY    49     103.334 119.380  93.430  1.00  0.00           C  
ATOM    685  O   GLY    49     103.172 118.445  94.201  1.00  0.00           O  
ATOM    686  N   TYR    50     102.272 120.116  93.103  1.00  0.00           N  
ATOM    687  H   TYR    50     101.571 119.872  93.788  1.00  0.00           H  
ATOM    688  CA  TYR    50     102.164 121.272  92.249  1.00  0.00           C  
ATOM    689  HA  TYR    50     103.157 121.454  91.837  1.00  0.00           H  
ATOM    690  CB  TYR    50     101.203 120.919  91.068  1.00  0.00           C  
ATOM    691  HB2 TYR    50     101.521 119.948  90.689  1.00  0.00           H  
ATOM    692  HB3 TYR    50     100.239 120.740  91.544  1.00  0.00           H  
ATOM    693  CG  TYR    50     100.972 121.921  89.889  1.00  0.00           C  
ATOM    694  CD1 TYR    50      99.723 122.546  89.648  1.00  0.00           C  
ATOM    695  HD1 TYR    50      98.878 122.279  90.266  1.00  0.00           H  
ATOM    696  CE1 TYR    50      99.544 123.433  88.513  1.00  0.00           C  
ATOM    697  HE1 TYR    50      98.588 123.880  88.285  1.00  0.00           H  
ATOM    698  CZ  TYR    50     100.643 123.688  87.717  1.00  0.00           C  
ATOM    699  OH  TYR    50     100.494 124.596  86.734  1.00  0.00           O  
ATOM    700  HH  TYR    50     101.219 124.575  86.106  1.00  0.00           H  
ATOM    701  CE2 TYR    50     101.903 123.058  87.969  1.00  0.00           C  
ATOM    702  HE2 TYR    50     102.700 123.187  87.252  1.00  0.00           H  
ATOM    703  CD2 TYR    50     102.011 122.157  88.996  1.00  0.00           C  
ATOM    704  HD2 TYR    50     102.885 121.524  89.001  1.00  0.00           H  
ATOM    705  C   TYR    50     101.621 122.487  93.108  1.00  0.00           C  
ATOM    706  O   TYR    50     100.726 122.276  93.950  1.00  0.00           O  
ATOM    707  N   GLY    51     102.077 123.733  92.903  1.00  0.00           N  
ATOM    708  H   GLY    51     101.615 124.524  93.328  1.00  0.00           H  
ATOM    709  CA  GLY    51     103.158 123.995  91.897  1.00  0.00           C  
ATOM    710  HA2 GLY    51     104.016 123.388  92.185  1.00  0.00           H  
ATOM    711  HA3 GLY    51     102.782 123.862  90.883  1.00  0.00           H  
ATOM    712  C   GLY    51     103.638 125.443  92.018  1.00  0.00           C  
ATOM    713  O   GLY    51     103.057 126.304  92.690  1.00  0.00           O  
ATOM    714  N   GLN    52     104.702 125.749  91.315  1.00  0.00           N  
ATOM    715  H   GLN    52     105.073 124.989  90.763  1.00  0.00           H  
ATOM    716  CA  GLN    52     105.450 127.064  91.332  1.00  0.00           C  
ATOM    717  HA  GLN    52     104.680 127.773  91.635  1.00  0.00           H  
ATOM    718  CB  GLN    52     106.568 126.991  92.420  1.00  0.00           C  
ATOM    719  HB2 GLN    52     106.205 126.544  93.346  1.00  0.00           H  
ATOM    720  HB3 GLN    52     107.295 126.274  92.039  1.00  0.00           H  
ATOM    721  CG  GLN    52     107.380 128.256  92.656  1.00  0.00           C  
ATOM    722  HG2 GLN    52     107.966 128.210  93.574  1.00  0.00           H  
ATOM    723  HG3 GLN    52     108.188 128.486  91.962  1.00  0.00           H  
ATOM    724  CD  GLN    52     106.610 129.565  92.595  1.00  0.00           C  
ATOM    725  OE1 GLN    52     106.271 130.081  91.535  1.00  0.00           O  
ATOM    726  NE2 GLN    52     106.254 130.175  93.693  1.00  0.00           N  
ATOM    727 HE21 GLN    52     106.318 129.684  94.574  1.00  0.00           H  
ATOM    728 HE22 GLN    52     105.720 131.022  93.562  1.00  0.00           H  
ATOM    729  C   GLN    52     105.964 127.466  89.947  1.00  0.00           C  
ATOM    730  O   GLN    52     107.093 127.246  89.626  1.00  0.00           O  
ATOM    731  N   SER    53     105.167 128.019  89.071  1.00  0.00           N  
ATOM    732  H   SER    53     105.564 128.136  88.150  1.00  0.00           H  
ATOM    733  CA  SER    53     103.766 128.499  89.232  1.00  0.00           C  
ATOM    734  HA  SER    53     103.786 129.201  90.066  1.00  0.00           H  
ATOM    735  CB  SER    53     103.399 129.345  88.022  1.00  0.00           C  
ATOM    736  HB2 SER    53     104.257 130.017  87.982  1.00  0.00           H  
ATOM    737  HB3 SER    53     103.223 128.701  87.160  1.00  0.00           H  
ATOM    738  OG  SER    53     102.288 130.150  88.224  1.00  0.00           O  
ATOM    739  HG  SER    53     102.557 131.071  88.219  1.00  0.00           H  
ATOM    740  C   SER    53     102.706 127.355  89.379  1.00  0.00           C  
ATOM    741  O   SER    53     102.777 126.278  88.715  1.00  0.00           O  
ATOM    742  N   SER    54     101.625 127.739  90.122  1.00  0.00           N  
ATOM    743  H   SER    54     101.729 128.497  90.781  1.00  0.00           H  
ATOM    744  CA  SER    54     100.341 126.906  90.248  1.00  0.00           C  
ATOM    745  HA  SER    54     100.598 125.846  90.245  1.00  0.00           H  
ATOM    746  CB  SER    54      99.569 127.263  91.563  1.00  0.00           C  
ATOM    747  HB2 SER    54      98.808 126.482  91.579  1.00  0.00           H  
ATOM    748  HB3 SER    54     100.258 127.336  92.404  1.00  0.00           H  
ATOM    749  OG  SER    54      98.890 128.462  91.419  1.00  0.00           O  
ATOM    750  HG  SER    54      98.096 128.429  91.958  1.00  0.00           H  
ATOM    751  C   SER    54      99.437 127.066  89.051  1.00  0.00           C  
ATOM    752  O   SER    54      98.436 126.325  88.935  1.00  0.00           O  
ATOM    753  N   TYR    55      99.696 127.953  88.042  1.00  0.00           N  
ATOM    754  H   TYR    55     100.358 128.684  88.258  1.00  0.00           H  
ATOM    755  CA  TYR    55      98.822 128.119  86.919  1.00  0.00           C  
ATOM    756  HA  TYR    55      97.852 127.710  87.204  1.00  0.00           H  
ATOM    757  CB  TYR    55      98.522 129.610  86.698  1.00  0.00           C  
ATOM    758  HB2 TYR    55      99.525 130.030  86.610  1.00  0.00           H  
ATOM    759  HB3 TYR    55      98.042 129.662  85.721  1.00  0.00           H  
ATOM    760  CG  TYR    55      97.651 130.326  87.738  1.00  0.00           C  
ATOM    761  CD1 TYR    55      98.278 130.984  88.844  1.00  0.00           C  
ATOM    762  HD1 TYR    55      99.352 130.907  88.922  1.00  0.00           H  
ATOM    763  CE1 TYR    55      97.538 131.720  89.759  1.00  0.00           C  
ATOM    764  HE1 TYR    55      98.120 132.319  90.444  1.00  0.00           H  
ATOM    765  CZ  TYR    55      96.138 131.820  89.668  1.00  0.00           C  
ATOM    766  OH  TYR    55      95.434 132.460  90.601  1.00  0.00           O  
ATOM    767  HH  TYR    55      94.491 132.460  90.422  1.00  0.00           H  
ATOM    768  CE2 TYR    55      95.444 131.135  88.562  1.00  0.00           C  
ATOM    769  HE2 TYR    55      94.380 131.186  88.384  1.00  0.00           H  
ATOM    770  CD2 TYR    55      96.244 130.464  87.557  1.00  0.00           C  
ATOM    771  HD2 TYR    55      95.847 130.059  86.637  1.00  0.00           H  
ATOM    772  C   TYR    55      99.392 127.531  85.601  1.00  0.00           C  
ATOM    773  O   TYR    55     100.590 127.635  85.328  1.00  0.00           O  
ATOM    774  N   SER    56      98.661 126.761  84.773  1.00  0.00           N  
ATOM    775  H   SER    56      99.091 126.604  83.873  1.00  0.00           H  
ATOM    776  CA  SER    56      97.288 126.214  84.834  1.00  0.00           C  
ATOM    777  HA  SER    56      97.147 125.988  83.777  1.00  0.00           H  
ATOM    778  CB  SER    56      97.320 124.899  85.680  1.00  0.00           C  
ATOM    779  HB2 SER    56      97.443 125.178  86.727  1.00  0.00           H  
ATOM    780  HB3 SER    56      96.386 124.346  85.581  1.00  0.00           H  
ATOM    781  OG  SER    56      98.379 123.967  85.333  1.00  0.00           O  
ATOM    782  HG  SER    56      99.095 124.159  85.942  1.00  0.00           H  
ATOM    783  C   SER    56      96.085 127.039  85.183  1.00  0.00           C  
ATOM    784  O   SER    56      95.576 126.938  86.303  1.00  0.00           O  
ATOM    785  N   SER    57      95.526 127.852  84.262  1.00  0.00           N  
ATOM    786  H   SER    57      94.756 128.431  84.564  1.00  0.00           H  
ATOM    787  CA  SER    57      95.984 128.067  82.897  1.00  0.00           C  
ATOM    788  HA  SER    57      96.548 127.272  82.409  1.00  0.00           H  
ATOM    789  CB  SER    57      94.840 128.251  81.914  1.00  0.00           C  
ATOM    790  HB2 SER    57      94.181 127.393  81.784  1.00  0.00           H  
ATOM    791  HB3 SER    57      94.316 129.124  82.303  1.00  0.00           H  
ATOM    792  OG  SER    57      95.299 128.460  80.669  1.00  0.00           O  
ATOM    793  HG  SER    57      95.425 127.609  80.243  1.00  0.00           H  
ATOM    794  C   SER    57      96.665 129.327  82.967  1.00  0.00           C  
ATOM    795  O   SER    57      96.205 130.324  83.534  1.00  0.00           O  
ATOM    796  N   TYR    58      97.908 129.351  82.489  1.00  0.00           N  
ATOM    797  H   TYR    58      98.205 128.467  82.101  1.00  0.00           H  
ATOM    798  CA  TYR    58      98.850 130.459  82.819  1.00  0.00           C  
ATOM    799  HA  TYR    58      98.841 130.603  83.899  1.00  0.00           H  
ATOM    800  CB  TYR    58     100.266 129.976  82.425  1.00  0.00           C  
ATOM    801  HB2 TYR    58     100.395 128.957  82.790  1.00  0.00           H  
ATOM    802  HB3 TYR    58     100.379 129.949  81.341  1.00  0.00           H  
ATOM    803  CG  TYR    58     101.473 130.784  82.933  1.00  0.00           C  
ATOM    804  CD1 TYR    58     101.730 132.078  82.443  1.00  0.00           C  
ATOM    805  HD1 TYR    58     101.024 132.537  81.766  1.00  0.00           H  
ATOM    806  CE1 TYR    58     102.874 132.776  82.909  1.00  0.00           C  
ATOM    807  HE1 TYR    58     103.144 133.747  82.518  1.00  0.00           H  
ATOM    808  CZ  TYR    58     103.698 132.279  83.890  1.00  0.00           C  
ATOM    809  OH  TYR    58     104.816 132.967  84.406  1.00  0.00           O  
ATOM    810  HH  TYR    58     105.144 132.503  85.180  1.00  0.00           H  
ATOM    811  CE2 TYR    58     103.433 131.028  84.370  1.00  0.00           C  
ATOM    812  HE2 TYR    58     104.026 130.579  85.153  1.00  0.00           H  
ATOM    813  CD2 TYR    58     102.323 130.321  83.931  1.00  0.00           C  
ATOM    814  HD2 TYR    58     102.156 129.290  84.208  1.00  0.00           H  
ATOM    815  C   TYR    58      98.446 131.825  82.168  1.00  0.00           C  
ATOM    816  O   TYR    58      98.213 131.883  80.957  1.00  0.00           O  
ATOM    817  N   GLY    59      98.134 132.924  82.907  1.00  0.00           N  
ATOM    818  H   GLY    59      97.720 133.743  82.485  1.00  0.00           H  
ATOM    819  CA  GLY    59      98.246 133.119  84.335  1.00  0.00           C  
ATOM    820  HA2 GLY    59      97.398 132.751  84.913  1.00  0.00           H  
ATOM    821  HA3 GLY    59      99.142 132.620  84.706  1.00  0.00           H  
ATOM    822  C   GLY    59      98.289 134.632  84.605  1.00  0.00           C  
ATOM    823  O   GLY    59      98.199 135.365  83.629  1.00  0.00           O  
ATOM    824  N   GLN    60      98.405 135.104  85.865  1.00  0.00           N  
ATOM    825  H   GLN    60      98.441 136.112  85.912  1.00  0.00           H  
ATOM    826  CA  GLN    60      98.535 134.334  87.095  1.00  0.00           C  
ATOM    827  HA  GLN    60      98.010 133.389  86.953  1.00  0.00           H  
ATOM    828  CB  GLN    60      99.975 134.095  87.541  1.00  0.00           C  
ATOM    829  HB2 GLN    60     100.368 135.067  87.838  1.00  0.00           H  
ATOM    830  HB3 GLN    60      99.935 133.516  88.463  1.00  0.00           H  
ATOM    831  CG  GLN    60     101.003 133.337  86.630  1.00  0.00           C  
ATOM    832  HG2 GLN    60     100.710 132.299  86.471  1.00  0.00           H  
ATOM    833  HG3 GLN    60     101.033 133.775  85.633  1.00  0.00           H  
ATOM    834  CD  GLN    60     102.357 133.448  87.367  1.00  0.00           C  
ATOM    835  OE1 GLN    60     102.579 133.041  88.526  1.00  0.00           O  
ATOM    836  NE2 GLN    60     103.320 134.016  86.637  1.00  0.00           N  
ATOM    837 HE21 GLN    60     103.160 134.281  85.676  1.00  0.00           H  
ATOM    838 HE22 GLN    60     104.195 134.153  87.122  1.00  0.00           H  
ATOM    839  C   GLN    60      97.695 135.043  88.153  1.00  0.00           C  
ATOM    840  O   GLN    60      98.171 135.726  89.025  1.00  0.00           O  
ATOM    841  N   SER    61      96.348 134.792  88.053  1.00  0.00           N  
ATOM    842  H   SER    61      96.063 134.195  87.289  1.00  0.00           H  
ATOM    843  CA  SER    61      95.254 135.531  88.782  1.00  0.00           C  
ATOM    844  HA  SER    61      95.510 135.616  89.838  1.00  0.00           H  
ATOM    845  CB  SER    61      95.063 136.948  88.232  1.00  0.00           C  
ATOM    846  HB2 SER    61      94.360 137.484  88.869  1.00  0.00           H  
ATOM    847  HB3 SER    61      95.992 137.517  88.269  1.00  0.00           H  
ATOM    848  OG  SER    61      94.649 136.956  86.907  1.00  0.00           O  
ATOM    849  HG  SER    61      93.783 137.370  86.925  1.00  0.00           H  
ATOM    850  C   SER    61      93.868 134.784  88.697  1.00  0.00           C  
ATOM    851  O   SER    61      93.642 133.817  87.981  1.00  0.00           O  
ATOM    852  N   GLN    62      92.883 135.317  89.371  1.00  0.00           N  
ATOM    853  H   GLN    62      93.106 136.212  89.783  1.00  0.00           H  
ATOM    854  CA  GLN    62      91.542 134.832  89.674  1.00  0.00           C  
ATOM    855  HA  GLN    62      91.631 133.840  90.117  1.00  0.00           H  
ATOM    856  CB  GLN    62      90.953 135.697  90.743  1.00  0.00           C  
ATOM    857  HB2 GLN    62      89.943 135.371  90.990  1.00  0.00           H  
ATOM    858  HB3 GLN    62      91.562 135.613  91.642  1.00  0.00           H  
ATOM    859  CG  GLN    62      90.813 137.208  90.368  1.00  0.00           C  
ATOM    860  HG2 GLN    62      91.716 137.462  89.812  1.00  0.00           H  
ATOM    861  HG3 GLN    62      90.002 137.372  89.658  1.00  0.00           H  
ATOM    862  CD  GLN    62      90.621 138.047  91.573  1.00  0.00           C  
ATOM    863  OE1 GLN    62      89.583 138.600  91.877  1.00  0.00           O  
ATOM    864  NE2 GLN    62      91.690 138.347  92.270  1.00  0.00           N  
ATOM    865 HE21 GLN    62      91.585 139.040  92.998  1.00  0.00           H  
ATOM    866 HE22 GLN    62      92.548 137.877  92.022  1.00  0.00           H  
ATOM    867  C   GLN    62      90.539 134.602  88.555  1.00  0.00           C  
ATOM    868  O   GLN    62      89.674 133.781  88.785  1.00  0.00           O  
ATOM    869  N   ASN    63      90.705 135.185  87.357  1.00  0.00           N  
ATOM    870  H   ASN    63      91.423 135.880  87.213  1.00  0.00           H  
ATOM    871  CA  ASN    63      89.897 134.860  86.118  1.00  0.00           C  
ATOM    872  HA  ASN    63      89.323 133.968  86.372  1.00  0.00           H  
ATOM    873  CB  ASN    63      88.944 135.965  85.841  1.00  0.00           C  
ATOM    874  HB2 ASN    63      89.477 136.913  85.765  1.00  0.00           H  
ATOM    875  HB3 ASN    63      88.327 135.813  84.955  1.00  0.00           H  
ATOM    876  CG  ASN    63      87.874 136.160  86.868  1.00  0.00           C  
ATOM    877  OD1 ASN    63      87.924 137.106  87.635  1.00  0.00           O  
ATOM    878  ND2 ASN    63      86.927 135.223  87.018  1.00  0.00           N  
ATOM    879 HD21 ASN    63      86.266 135.494  87.733  1.00  0.00           H  
ATOM    880 HD22 ASN    63      86.754 134.611  86.234  1.00  0.00           H  
ATOM    881  C   ASN    63      90.765 134.587  84.887  1.00  0.00           C  
ATOM    882  O   ASN    63      90.264 134.569  83.751  1.00  0.00           O  
ATOM    883  N   THR    64      92.097 134.489  85.082  1.00  0.00           N  
ATOM    884  H   THR    64      92.450 134.664  86.012  1.00  0.00           H  
ATOM    885  CA  THR    64      93.193 134.588  83.964  1.00  0.00           C  
ATOM    886  HA  THR    64      92.710 134.174  83.079  1.00  0.00           H  
ATOM    887  CB  THR    64      93.623 136.054  83.702  1.00  0.00           C  
ATOM    888  HB  THR    64      94.153 136.365  84.602  1.00  0.00           H  
ATOM    889  CG2 THR    64      94.628 136.440  82.619  1.00  0.00           C  
ATOM    890 HG21 THR    64      94.604 135.884  81.682  1.00  0.00           H  
ATOM    891 HG22 THR    64      94.555 137.444  82.201  1.00  0.00           H  
ATOM    892 HG23 THR    64      95.625 136.216  83.000  1.00  0.00           H  
ATOM    893  OG1 THR    64      92.461 136.851  83.476  1.00  0.00           O  
ATOM    894  HG1 THR    64      91.701 136.277  83.599  1.00  0.00           H  
ATOM    895  C   THR    64      94.427 133.736  84.225  1.00  0.00           C  
ATOM    896  O   THR    64      95.078 133.859  85.237  1.00  0.00           O  
ATOM    897  N   GLY    65      94.813 132.886  83.302  1.00  0.00           N  
ATOM    898  H   GLY    65      95.535 132.265  83.638  1.00  0.00           H  
ATOM    899  CA  GLY    65      94.403 132.755  81.911  1.00  0.00           C  
ATOM    900  HA2 GLY    65      94.245 133.757  81.511  1.00  0.00           H  
ATOM    901  HA3 GLY    65      95.248 132.278  81.414  1.00  0.00           H  
ATOM    902  C   GLY    65      93.244 131.770  81.778  1.00  0.00           C  
ATOM    903  O   GLY    65      92.483 131.456  82.684  1.00  0.00           O  
ATOM    904  N   TYR    66      93.145 131.397  80.480  1.00  0.00           N  
ATOM    905  H   TYR    66      93.843 131.785  79.862  1.00  0.00           H  
ATOM    906  CA  TYR    66      92.226 130.409  80.022  1.00  0.00           C  
ATOM    907  HA  TYR    66      92.189 129.690  80.841  1.00  0.00           H  
ATOM    908  CB  TYR    66      90.778 131.034  79.798  1.00  0.00           C  
ATOM    909  HB2 TYR    66      90.380 131.260  80.787  1.00  0.00           H  
ATOM    910  HB3 TYR    66      91.032 131.986  79.330  1.00  0.00           H  
ATOM    911  CG  TYR    66      89.751 130.225  79.017  1.00  0.00           C  
ATOM    912  CD1 TYR    66      89.163 130.712  77.827  1.00  0.00           C  
ATOM    913  HD1 TYR    66      89.376 131.693  77.431  1.00  0.00           H  
ATOM    914  CE1 TYR    66      88.255 129.884  77.040  1.00  0.00           C  
ATOM    915  HE1 TYR    66      87.763 130.303  76.175  1.00  0.00           H  
ATOM    916  CZ  TYR    66      87.929 128.611  77.523  1.00  0.00           C  
ATOM    917  OH  TYR    66      87.063 127.816  76.876  1.00  0.00           O  
ATOM    918  HH  TYR    66      86.765 127.030  77.339  1.00  0.00           H  
ATOM    919  CE2 TYR    66      88.461 128.180  78.795  1.00  0.00           C  
ATOM    920  HE2 TYR    66      88.159 127.272  79.295  1.00  0.00           H  
ATOM    921  CD2 TYR    66      89.379 128.969  79.531  1.00  0.00           C  
ATOM    922  HD2 TYR    66      89.730 128.578  80.474  1.00  0.00           H  
ATOM    923  C   TYR    66      92.770 129.619  78.784  1.00  0.00           C  
ATOM    924  O   TYR    66      93.358 130.292  77.871  1.00  0.00           O  
ATOM    925  N   GLY    67      92.661 128.299  78.652  1.00  0.00           N  
ATOM    926  H   GLY    67      92.401 127.835  79.511  1.00  0.00           H  
ATOM    927  CA  GLY    67      93.123 127.515  77.483  1.00  0.00           C  
ATOM    928  HA2 GLY    67      93.124 128.208  76.641  1.00  0.00           H  
ATOM    929  HA3 GLY    67      94.176 127.346  77.708  1.00  0.00           H  
ATOM    930  C   GLY    67      92.248 126.212  77.294  1.00  0.00           C  
ATOM    931  O   GLY    67      91.674 125.593  78.248  1.00  0.00           O  
ATOM    932  N   THR    68      92.096 125.863  76.009  1.00  0.00           N  
ATOM    933  H   THR    68      92.678 126.350  75.343  1.00  0.00           H  
ATOM    934  CA  THR    68      91.123 124.781  75.534  1.00  0.00           C  
ATOM    935  HA  THR    68      91.179 123.994  76.286  1.00  0.00           H  
ATOM    936  CB  THR    68      89.694 125.344  75.578  1.00  0.00           C  
ATOM    937  HB  THR    68      89.532 126.042  76.400  1.00  0.00           H  
ATOM    938  CG2 THR    68      89.425 126.293  74.450  1.00  0.00           C  
ATOM    939 HG21 THR    68      89.420 125.657  73.565  1.00  0.00           H  
ATOM    940 HG22 THR    68      88.427 126.695  74.626  1.00  0.00           H  
ATOM    941 HG23 THR    68      90.144 127.112  74.418  1.00  0.00           H  
ATOM    942  OG1 THR    68      88.682 124.345  75.506  1.00  0.00           O  
ATOM    943  HG1 THR    68      88.493 124.084  76.411  1.00  0.00           H  
ATOM    944  C   THR    68      91.435 124.231  74.166  1.00  0.00           C  
ATOM    945  O   THR    68      92.225 124.818  73.346  1.00  0.00           O  
ATOM    946  N   GLN    69      90.820 123.066  73.832  1.00  0.00           N  
ATOM    947  H   GLN    69      90.268 122.692  74.591  1.00  0.00           H  
ATOM    948  CA  GLN    69      90.747 122.446  72.476  1.00  0.00           C  
ATOM    949  HA  GLN    69      91.647 121.852  72.313  1.00  0.00           H  
ATOM    950  CB  GLN    69      89.668 121.396  72.545  1.00  0.00           C  
ATOM    951  HB2 GLN    69      89.882 120.811  73.439  1.00  0.00           H  
ATOM    952  HB3 GLN    69      88.731 121.951  72.602  1.00  0.00           H  
ATOM    953  CG  GLN    69      89.558 120.462  71.323  1.00  0.00           C  
ATOM    954  HG2 GLN    69      88.760 119.741  71.496  1.00  0.00           H  
ATOM    955  HG3 GLN    69      89.281 121.060  70.454  1.00  0.00           H  
ATOM    956  CD  GLN    69      90.853 119.769  70.930  1.00  0.00           C  
ATOM    957  OE1 GLN    69      91.612 120.166  70.030  1.00  0.00           O  
ATOM    958  NE2 GLN    69      91.247 118.761  71.651  1.00  0.00           N  
ATOM    959 HE21 GLN    69      90.646 118.481  72.413  1.00  0.00           H  
ATOM    960 HE22 GLN    69      92.153 118.356  71.467  1.00  0.00           H  
ATOM    961  C   GLN    69      90.573 123.350  71.246  1.00  0.00           C  
ATOM    962  O   GLN    69      89.793 124.377  71.197  1.00  0.00           O  
ATOM    963  N   SER    70      91.261 123.095  70.157  1.00  0.00           N  
ATOM    964  H   SER    70      91.917 122.328  70.194  1.00  0.00           H  
ATOM    965  CA  SER    70      91.414 124.008  69.037  1.00  0.00           C  
ATOM    966  HA  SER    70      91.505 125.000  69.479  1.00  0.00           H  
ATOM    967  CB  SER    70      92.676 123.714  68.275  1.00  0.00           C  
ATOM    968  HB2 SER    70      92.709 124.247  67.325  1.00  0.00           H  
ATOM    969  HB3 SER    70      93.601 123.947  68.802  1.00  0.00           H  
ATOM    970  OG  SER    70      92.768 122.307  68.014  1.00  0.00           O  
ATOM    971  HG  SER    70      93.141 121.979  68.835  1.00  0.00           H  
ATOM    972  C   SER    70      90.162 123.992  68.043  1.00  0.00           C  
ATOM    973  O   SER    70      90.189 124.550  66.940  1.00  0.00           O  
ATOM    974  N   THR    71      89.041 123.350  68.386  1.00  0.00           N  
ATOM    975  H   THR    71      88.921 122.956  69.308  1.00  0.00           H  
ATOM    976  CA  THR    71      87.939 122.976  67.472  1.00  0.00           C  
ATOM    977  HA  THR    71      87.701 123.841  66.853  1.00  0.00           H  
ATOM    978  CB  THR    71      88.489 121.850  66.474  1.00  0.00           C  
ATOM    979  HB  THR    71      89.395 122.147  65.945  1.00  0.00           H  
ATOM    980  CG2 THR    71      88.970 120.550  67.103  1.00  0.00           C  
ATOM    981 HG21 THR    71      89.409 119.977  66.286  1.00  0.00           H  
ATOM    982 HG22 THR    71      89.681 120.711  67.913  1.00  0.00           H  
ATOM    983 HG23 THR    71      88.148 119.915  67.434  1.00  0.00           H  
ATOM    984  OG1 THR    71      87.535 121.614  65.446  1.00  0.00           O  
ATOM    985  HG1 THR    71      87.622 122.307  64.787  1.00  0.00           H  
ATOM    986  C   THR    71      86.661 122.405  68.175  1.00  0.00           C  
ATOM    987  O   THR    71      86.837 121.710  69.195  1.00  0.00           O  
ATOM    988  N   PRO    72      85.417 122.761  67.752  1.00  0.00           N  
ATOM    989  CD  PRO    72      85.033 123.759  66.790  1.00  0.00           C  
ATOM    990  HD2 PRO    72      85.563 123.574  65.856  1.00  0.00           H  
ATOM    991  HD3 PRO    72      85.197 124.701  67.313  1.00  0.00           H  
ATOM    992  CG  PRO    72      83.568 123.446  66.570  1.00  0.00           C  
ATOM    993  HG2 PRO    72      83.470 122.588  65.906  1.00  0.00           H  
ATOM    994  HG3 PRO    72      83.097 124.395  66.311  1.00  0.00           H  
ATOM    995  CB  PRO    72      83.024 122.901  67.875  1.00  0.00           C  
ATOM    996  HB2 PRO    72      82.319 122.094  67.675  1.00  0.00           H  
ATOM    997  HB3 PRO    72      82.537 123.649  68.501  1.00  0.00           H  
ATOM    998  CA  PRO    72      84.278 122.291  68.525  1.00  0.00           C  
ATOM    999  HA  PRO    72      84.314 122.607  69.567  1.00  0.00           H  
ATOM   1000  C   PRO    72      84.232 120.706  68.406  1.00  0.00           C  
ATOM   1001  O   PRO    72      84.285 120.093  67.308  1.00  0.00           O  
ATOM   1002  N   GLN    73      84.157 120.014  69.511  1.00  0.00           N  
ATOM   1003  H   GLN    73      84.389 120.444  70.395  1.00  0.00           H  
ATOM   1004  CA  GLN    73      83.668 118.596  69.571  1.00  0.00           C  
ATOM   1005  HA  GLN    73      84.390 117.899  69.147  1.00  0.00           H  
ATOM   1006  CB  GLN    73      83.702 118.226  71.060  1.00  0.00           C  
ATOM   1007  HB2 GLN    73      83.522 117.159  71.190  1.00  0.00           H  
ATOM   1008  HB3 GLN    73      84.680 118.427  71.497  1.00  0.00           H  
ATOM   1009  CG  GLN    73      82.643 118.796  71.965  1.00  0.00           C  
ATOM   1010  HG2 GLN    73      82.925 118.522  72.982  1.00  0.00           H  
ATOM   1011  HG3 GLN    73      82.659 119.865  71.755  1.00  0.00           H  
ATOM   1012  CD  GLN    73      81.268 118.114  71.946  1.00  0.00           C  
ATOM   1013  OE1 GLN    73      81.058 116.957  71.635  1.00  0.00           O  
ATOM   1014  NE2 GLN    73      80.288 118.775  72.520  1.00  0.00           N  
ATOM   1015 HE21 GLN    73      80.279 119.734  72.838  1.00  0.00           H  
ATOM   1016 HE22 GLN    73      79.349 118.409  72.447  1.00  0.00           H  
ATOM   1017  C   GLN    73      82.353 118.300  68.885  1.00  0.00           C  
ATOM   1018  O   GLN    73      81.421 119.048  69.014  1.00  0.00           O  
ATOM   1019  N   GLY    74      82.202 117.210  68.139  1.00  0.00           N  
ATOM   1020  H   GLY    74      83.014 116.625  68.003  1.00  0.00           H  
ATOM   1021  CA  GLY    74      81.179 116.949  67.148  1.00  0.00           C  
ATOM   1022  HA2 GLY    74      81.025 117.851  66.557  1.00  0.00           H  
ATOM   1023  HA3 GLY    74      81.571 116.329  66.342  1.00  0.00           H  
ATOM   1024  C   GLY    74      79.775 116.429  67.527  1.00  0.00           C  
ATOM   1025  O   GLY    74      78.794 116.332  66.755  1.00  0.00           O  
ATOM   1026  N   TYR    75      79.453 116.188  68.793  1.00  0.00           N  
ATOM   1027  H   TYR    75      80.221 116.382  69.420  1.00  0.00           H  
ATOM   1028  CA  TYR    75      78.146 115.990  69.337  1.00  0.00           C  
ATOM   1029  HA  TYR    75      77.501 115.576  68.562  1.00  0.00           H  
ATOM   1030  CB  TYR    75      78.210 114.926  70.409  1.00  0.00           C  
ATOM   1031  HB2 TYR    75      78.926 115.244  71.167  1.00  0.00           H  
ATOM   1032  HB3 TYR    75      77.244 114.792  70.896  1.00  0.00           H  
ATOM   1033  CG  TYR    75      78.604 113.622  69.961  1.00  0.00           C  
ATOM   1034  CD1 TYR    75      79.695 112.984  70.593  1.00  0.00           C  
ATOM   1035  HD1 TYR    75      80.306 113.606  71.231  1.00  0.00           H  
ATOM   1036  CE1 TYR    75      80.100 111.658  70.328  1.00  0.00           C  
ATOM   1037  HE1 TYR    75      80.973 111.184  70.752  1.00  0.00           H  
ATOM   1038  CZ  TYR    75      79.199 110.905  69.527  1.00  0.00           C  
ATOM   1039  OH  TYR    75      79.367 109.512  69.441  1.00  0.00           O  
ATOM   1040  HH  TYR    75      80.258 109.236  69.669  1.00  0.00           H  
ATOM   1041  CE2 TYR    75      78.003 111.464  68.954  1.00  0.00           C  
ATOM   1042  HE2 TYR    75      77.254 110.845  68.484  1.00  0.00           H  
ATOM   1043  CD2 TYR    75      77.759 112.858  69.126  1.00  0.00           C  
ATOM   1044  HD2 TYR    75      76.874 113.277  68.670  1.00  0.00           H  
ATOM   1045  C   TYR    75      77.567 117.281  69.891  1.00  0.00           C  
ATOM   1046  O   TYR    75      78.236 118.276  69.885  1.00  0.00           O  
ATOM   1047  N   GLY    76      76.331 117.192  70.375  1.00  0.00           N  
ATOM   1048  H   GLY    76      75.836 116.312  70.349  1.00  0.00           H  
ATOM   1049  CA  GLY    76      75.695 118.215  71.154  1.00  0.00           C  
ATOM   1050  HA2 GLY    76      75.632 119.137  70.575  1.00  0.00           H  
ATOM   1051  HA3 GLY    76      74.694 117.817  71.316  1.00  0.00           H  
ATOM   1052  C   GLY    76      76.395 118.347  72.522  1.00  0.00           C  
ATOM   1053  O   GLY    76      77.257 117.581  72.915  1.00  0.00           O  
ATOM   1054  N   SER    77      76.134 119.390  73.291  1.00  0.00           N  
ATOM   1055  H   SER    77      75.554 120.160  72.990  1.00  0.00           H  
ATOM   1056  CA  SER    77      76.819 119.541  74.616  1.00  0.00           C  
ATOM   1057  HA  SER    77      77.858 119.508  74.290  1.00  0.00           H  
ATOM   1058  CB  SER    77      76.561 120.997  75.223  1.00  0.00           C  
ATOM   1059  HB2 SER    77      75.510 121.276  75.298  1.00  0.00           H  
ATOM   1060  HB3 SER    77      76.967 121.162  76.221  1.00  0.00           H  
ATOM   1061  OG  SER    77      77.232 121.856  74.334  1.00  0.00           O  
ATOM   1062  HG  SER    77      76.970 122.769  74.479  1.00  0.00           H  
ATOM   1063  C   SER    77      76.558 118.508  75.684  1.00  0.00           C  
ATOM   1064  O   SER    77      75.448 118.232  76.054  1.00  0.00           O  
ATOM   1065  N   THR    78      77.521 117.732  76.262  1.00  0.00           N  
ATOM   1066  H   THR    78      77.231 116.909  76.770  1.00  0.00           H  
ATOM   1067  CA  THR    78      78.971 117.663  75.882  1.00  0.00           C  
ATOM   1068  HA  THR    78      79.166 117.945  74.847  1.00  0.00           H  
ATOM   1069  CB  THR    78      79.866 118.595  76.718  1.00  0.00           C  
ATOM   1070  HB  THR    78      79.813 118.486  77.801  1.00  0.00           H  
ATOM   1071  CG2 THR    78      81.323 118.499  76.403  1.00  0.00           C  
ATOM   1072 HG21 THR    78      81.753 119.341  76.945  1.00  0.00           H  
ATOM   1073 HG22 THR    78      81.599 117.539  76.840  1.00  0.00           H  
ATOM   1074 HG23 THR    78      81.443 118.596  75.324  1.00  0.00           H  
ATOM   1075  OG1 THR    78      79.349 119.894  76.504  1.00  0.00           O  
ATOM   1076  HG1 THR    78      78.769 120.046  77.253  1.00  0.00           H  
ATOM   1077  C   THR    78      79.468 116.288  75.924  1.00  0.00           C  
ATOM   1078  O   THR    78      79.424 115.609  76.925  1.00  0.00           O  
ATOM   1079  N   GLY    79      79.997 115.771  74.796  1.00  0.00           N  
ATOM   1080  H   GLY    79      80.028 116.457  74.056  1.00  0.00           H  
ATOM   1081  CA  GLY    79      80.542 114.432  74.560  1.00  0.00           C  
ATOM   1082  HA2 GLY    79      79.770 113.680  74.723  1.00  0.00           H  
ATOM   1083  HA3 GLY    79      80.833 114.249  73.526  1.00  0.00           H  
ATOM   1084  C   GLY    79      81.747 114.116  75.452  1.00  0.00           C  
ATOM   1085  O   GLY    79      82.066 114.891  76.328  1.00  0.00           O  
ATOM   1086  N   GLY    80      82.508 113.079  75.256  1.00  0.00           N  
ATOM   1087  H   GLY    80      83.225 112.831  75.923  1.00  0.00           H  
ATOM   1088  CA  GLY    80      82.056 112.054  74.311  1.00  0.00           C  
ATOM   1089  HA2 GLY    80      81.722 112.370  73.323  1.00  0.00           H  
ATOM   1090  HA3 GLY    80      82.880 111.362  74.138  1.00  0.00           H  
ATOM   1091  C   GLY    80      80.875 111.299  74.851  1.00  0.00           C  
ATOM   1092  O   GLY    80      80.276 111.522  75.888  1.00  0.00           O  
ATOM   1093  N   TYR    81      80.531 110.262  74.077  1.00  0.00           N  
ATOM   1094  H   TYR    81      81.043 110.193  73.209  1.00  0.00           H  
ATOM   1095  CA  TYR    81      79.308 109.533  74.099  1.00  0.00           C  
ATOM   1096  HA  TYR    81      78.991 109.380  75.130  1.00  0.00           H  
ATOM   1097  CB  TYR    81      78.197 110.364  73.348  1.00  0.00           C  
ATOM   1098  HB2 TYR    81      78.578 110.627  72.362  1.00  0.00           H  
ATOM   1099  HB3 TYR    81      77.369 109.670  73.202  1.00  0.00           H  
ATOM   1100  CG  TYR    81      77.728 111.636  74.115  1.00  0.00           C  
ATOM   1101  CD1 TYR    81      77.284 111.580  75.419  1.00  0.00           C  
ATOM   1102  HD1 TYR    81      77.078 110.608  75.842  1.00  0.00           H  
ATOM   1103  CE1 TYR    81      76.710 112.664  76.087  1.00  0.00           C  
ATOM   1104  HE1 TYR    81      76.314 112.637  77.091  1.00  0.00           H  
ATOM   1105  CZ  TYR    81      76.680 113.882  75.352  1.00  0.00           C  
ATOM   1106  OH  TYR    81      76.263 115.032  75.991  1.00  0.00           O  
ATOM   1107  HH  TYR    81      75.771 114.739  76.762  1.00  0.00           H  
ATOM   1108  CE2 TYR    81      77.250 113.997  74.097  1.00  0.00           C  
ATOM   1109  HE2 TYR    81      77.270 114.937  73.566  1.00  0.00           H  
ATOM   1110  CD2 TYR    81      77.821 112.861  73.453  1.00  0.00           C  
ATOM   1111  HD2 TYR    81      77.951 112.907  72.382  1.00  0.00           H  
ATOM   1112  C   TYR    81      79.487 108.128  73.461  1.00  0.00           C  
ATOM   1113  O   TYR    81      79.716 107.970  72.301  1.00  0.00           O  
ATOM   1114  N   GLY    82      79.549 107.028  74.210  1.00  0.00           N  
ATOM   1115  H   GLY    82      79.649 106.171  73.684  1.00  0.00           H  
ATOM   1116  CA  GLY    82      79.634 106.849  75.635  1.00  0.00           C  
ATOM   1117  HA2 GLY    82      79.946 105.841  75.907  1.00  0.00           H  
ATOM   1118  HA3 GLY    82      80.551 107.371  75.907  1.00  0.00           H  
ATOM   1119  C   GLY    82      78.379 107.145  76.332  1.00  0.00           C  
ATOM   1120  O   GLY    82      77.340 107.454  75.721  1.00  0.00           O  
ATOM   1121  N   SER    83      78.448 107.171  77.674  1.00  0.00           N  
ATOM   1122  H   SER    83      79.352 106.980  78.081  1.00  0.00           H  
ATOM   1123  CA  SER    83      77.358 107.552  78.527  1.00  0.00           C  
ATOM   1124  HA  SER    83      77.534 107.073  79.490  1.00  0.00           H  
ATOM   1125  CB  SER    83      77.371 109.049  78.768  1.00  0.00           C  
ATOM   1126  HB2 SER    83      77.155 109.609  77.858  1.00  0.00           H  
ATOM   1127  HB3 SER    83      76.709 109.226  79.615  1.00  0.00           H  
ATOM   1128  OG  SER    83      78.659 109.375  79.254  1.00  0.00           O  
ATOM   1129  HG  SER    83      79.279 109.420  78.523  1.00  0.00           H  
ATOM   1130  C   SER    83      75.927 107.083  78.136  1.00  0.00           C  
ATOM   1131  O   SER    83      74.957 107.884  78.004  1.00  0.00           O  
ATOM   1132  N   SER    84      75.561 105.773  78.129  1.00  0.00           N  
ATOM   1133  H   SER    84      74.608 105.545  77.887  1.00  0.00           H  
ATOM   1134  CA  SER    84      76.437 104.658  78.647  1.00  0.00           C  
ATOM   1135  HA  SER    84      76.867 104.816  79.636  1.00  0.00           H  
ATOM   1136  CB  SER    84      75.522 103.451  79.021  1.00  0.00           C  
ATOM   1137  HB2 SER    84      76.084 102.591  79.383  1.00  0.00           H  
ATOM   1138  HB3 SER    84      74.832 103.755  79.809  1.00  0.00           H  
ATOM   1139  OG  SER    84      74.785 103.030  77.850  1.00  0.00           O  
ATOM   1140  HG  SER    84      74.150 102.383  78.166  1.00  0.00           H  
ATOM   1141  C   SER    84      77.460 104.152  77.582  1.00  0.00           C  
ATOM   1142  O   SER    84      78.430 103.513  77.937  1.00  0.00           O  
ATOM   1143  N   GLN    85      77.110 104.244  76.340  1.00  0.00           N  
ATOM   1144  H   GLN    85      76.129 104.461  76.233  1.00  0.00           H  
ATOM   1145  CA  GLN    85      77.905 103.660  75.301  1.00  0.00           C  
ATOM   1146  HA  GLN    85      78.979 103.796  75.433  1.00  0.00           H  
ATOM   1147  CB  GLN    85      77.836 102.124  75.206  1.00  0.00           C  
ATOM   1148  HB2 GLN    85      78.501 101.847  74.388  1.00  0.00           H  
ATOM   1149  HB3 GLN    85      78.193 101.656  76.124  1.00  0.00           H  
ATOM   1150  CG  GLN    85      76.471 101.515  75.030  1.00  0.00           C  
ATOM   1151  HG2 GLN    85      75.775 102.067  75.661  1.00  0.00           H  
ATOM   1152  HG3 GLN    85      76.185 101.665  73.989  1.00  0.00           H  
ATOM   1153  CD  GLN    85      76.432 100.016  75.331  1.00  0.00           C  
ATOM   1154  OE1 GLN    85      75.336  99.493  75.694  1.00  0.00           O  
ATOM   1155  NE2 GLN    85      77.400  99.153  75.156  1.00  0.00           N  
ATOM   1156 HE21 GLN    85      77.355  98.158  75.325  1.00  0.00           H  
ATOM   1157 HE22 GLN    85      78.309  99.485  74.866  1.00  0.00           H  
ATOM   1158  C   GLN    85      77.639 104.358  73.901  1.00  0.00           C  
ATOM   1159  O   GLN    85      78.601 104.646  73.198  1.00  0.00           O  
ATOM   1160  N   SER    86      76.355 104.598  73.461  1.00  0.00           N  
ATOM   1161  H   SER    86      75.627 104.267  74.078  1.00  0.00           H  
ATOM   1162  CA  SER    86      75.976 105.307  72.226  1.00  0.00           C  
ATOM   1163  HA  SER    86      74.903 105.167  72.097  1.00  0.00           H  
ATOM   1164  CB  SER    86      76.322 106.775  72.364  1.00  0.00           C  
ATOM   1165  HB2 SER    86      77.391 106.980  72.421  1.00  0.00           H  
ATOM   1166  HB3 SER    86      75.930 107.301  71.493  1.00  0.00           H  
ATOM   1167  OG  SER    86      75.677 107.233  73.539  1.00  0.00           O  
ATOM   1168  HG  SER    86      76.208 106.949  74.286  1.00  0.00           H  
ATOM   1169  C   SER    86      76.499 104.745  70.914  1.00  0.00           C  
ATOM   1170  O   SER    86      76.859 105.504  69.943  1.00  0.00           O  
ATOM   1171  N   SER    87      76.606 103.418  70.818  1.00  0.00           N  
ATOM   1172  H   SER    87      76.200 102.852  71.549  1.00  0.00           H  
ATOM   1173  CA  SER    87      77.236 102.709  69.700  1.00  0.00           C  
ATOM   1174  HA  SER    87      78.227 103.150  69.592  1.00  0.00           H  
ATOM   1175  CB  SER    87      77.524 101.273  70.263  1.00  0.00           C  
ATOM   1176  HB2 SER    87      78.176 100.796  69.531  1.00  0.00           H  
ATOM   1177  HB3 SER    87      78.060 101.427  71.199  1.00  0.00           H  
ATOM   1178  OG  SER    87      76.363 100.526  70.588  1.00  0.00           O  
ATOM   1179  HG  SER    87      76.670  99.723  71.014  1.00  0.00           H  
ATOM   1180  C   SER    87      76.466 102.637  68.370  1.00  0.00           C  
ATOM   1181  O   SER    87      77.160 102.701  67.361  1.00  0.00           O  
ATOM   1182  N   GLN    88      75.091 102.650  68.356  1.00  0.00           N  
ATOM   1183  H   GLN    88      74.623 102.578  69.248  1.00  0.00           H  
ATOM   1184  CA  GLN    88      74.251 102.526  67.161  1.00  0.00           C  
ATOM   1185  HA  GLN    88      73.216 102.406  67.480  1.00  0.00           H  
ATOM   1186  CB  GLN    88      74.383 103.707  66.175  1.00  0.00           C  
ATOM   1187  HB2 GLN    88      75.284 103.617  65.567  1.00  0.00           H  
ATOM   1188  HB3 GLN    88      73.682 103.697  65.340  1.00  0.00           H  
ATOM   1189  CG  GLN    88      74.336 105.129  66.817  1.00  0.00           C  
ATOM   1190  HG2 GLN    88      73.739 105.134  67.729  1.00  0.00           H  
ATOM   1191  HG3 GLN    88      75.325 105.427  67.165  1.00  0.00           H  
ATOM   1192  CD  GLN    88      73.904 106.312  65.897  1.00  0.00           C  
ATOM   1193  OE1 GLN    88      73.239 106.161  64.865  1.00  0.00           O  
ATOM   1194  NE2 GLN    88      74.213 107.538  66.215  1.00  0.00           N  
ATOM   1195 HE21 GLN    88      74.851 107.691  66.983  1.00  0.00           H  
ATOM   1196 HE22 GLN    88      74.088 108.223  65.483  1.00  0.00           H  
ATOM   1197  C   GLN    88      74.455 101.205  66.377  1.00  0.00           C  
ATOM   1198  O   GLN    88      74.436 101.164  65.130  1.00  0.00           O  
ATOM   1199  N   SER    89      74.649 100.070  67.030  1.00  0.00           N  
ATOM   1200  H   SER    89      74.708 100.125  68.037  1.00  0.00           H  
ATOM   1201  CA  SER    89      75.254  98.825  66.379  1.00  0.00           C  
ATOM   1202  HA  SER    89      76.009  99.059  65.628  1.00  0.00           H  
ATOM   1203  CB  SER    89      75.784  97.955  67.498  1.00  0.00           C  
ATOM   1204  HB2 SER    89      76.434  97.204  67.049  1.00  0.00           H  
ATOM   1205  HB3 SER    89      76.339  98.509  68.255  1.00  0.00           H  
ATOM   1206  OG  SER    89      74.748  97.343  68.226  1.00  0.00           O  
ATOM   1207  HG  SER    89      74.145  98.000  68.580  1.00  0.00           H  
ATOM   1208  C   SER    89      74.169  98.062  65.475  1.00  0.00           C  
ATOM   1209  O   SER    89      73.033  98.400  65.617  1.00  0.00           O  
ATOM   1210  N   SER    90      74.612  97.050  64.666  1.00  0.00           N  
ATOM   1211  H   SER    90      75.589  96.793  64.674  1.00  0.00           H  
ATOM   1212  CA  SER    90      73.761  96.228  63.800  1.00  0.00           C  
ATOM   1213  HA  SER    90      72.961  96.886  63.458  1.00  0.00           H  
ATOM   1214  CB  SER    90      74.554  95.804  62.585  1.00  0.00           C  
ATOM   1215  HB2 SER    90      73.902  95.316  61.861  1.00  0.00           H  
ATOM   1216  HB3 SER    90      74.964  96.680  62.082  1.00  0.00           H  
ATOM   1217  OG  SER    90      75.540  94.916  63.072  1.00  0.00           O  
ATOM   1218  HG  SER    90      76.047  94.592  62.325  1.00  0.00           H  
ATOM   1219  C   SER    90      73.121  95.072  64.501  1.00  0.00           C  
ATOM   1220  O   SER    90      72.288  94.374  63.947  1.00  0.00           O  
ATOM   1221  N   TYR    91      73.435  94.864  65.770  1.00  0.00           N  
ATOM   1222  H   TYR    91      74.003  95.513  66.296  1.00  0.00           H  
ATOM   1223  CA  TYR    91      73.025  93.700  66.567  1.00  0.00           C  
ATOM   1224  HA  TYR    91      73.145  92.819  65.937  1.00  0.00           H  
ATOM   1225  CB  TYR    91      73.795  93.685  67.864  1.00  0.00           C  
ATOM   1226  HB2 TYR    91      73.630  94.702  68.220  1.00  0.00           H  
ATOM   1227  HB3 TYR    91      73.315  93.004  68.567  1.00  0.00           H  
ATOM   1228  CG  TYR    91      75.268  93.323  67.702  1.00  0.00           C  
ATOM   1229  CD1 TYR    91      76.342  94.245  67.919  1.00  0.00           C  
ATOM   1230  HD1 TYR    91      76.179  95.267  68.226  1.00  0.00           H  
ATOM   1231  CE1 TYR    91      77.663  93.807  67.697  1.00  0.00           C  
ATOM   1232  HE1 TYR    91      78.452  94.539  67.612  1.00  0.00           H  
ATOM   1233  CZ  TYR    91      77.918  92.491  67.363  1.00  0.00           C  
ATOM   1234  OH  TYR    91      79.155  91.993  67.074  1.00  0.00           O  
ATOM   1235  HH  TYR    91      79.829  92.458  67.576  1.00  0.00           H  
ATOM   1236  CE2 TYR    91      76.876  91.576  67.206  1.00  0.00           C  
ATOM   1237  HE2 TYR    91      77.147  90.551  67.003  1.00  0.00           H  
ATOM   1238  CD2 TYR    91      75.576  92.054  67.326  1.00  0.00           C  
ATOM   1239  HD2 TYR    91      74.736  91.395  67.167  1.00  0.00           H  
ATOM   1240  C   TYR    91      71.517  93.847  66.936  1.00  0.00           C  
ATOM   1241  O   TYR    91      70.987  94.981  67.044  1.00  0.00           O  
ATOM   1242  N   GLY    92      70.851  92.742  67.328  1.00  0.00           N  
ATOM   1243  H   GLY    92      69.918  92.892  67.683  1.00  0.00           H  
ATOM   1244  CA  GLY    92      71.158  91.332  67.006  1.00  0.00           C  
ATOM   1245  HA2 GLY    92      71.126  91.158  65.930  1.00  0.00           H  
ATOM   1246  HA3 GLY    92      72.150  91.080  67.381  1.00  0.00           H  
ATOM   1247  C   GLY    92      70.234  90.375  67.730  1.00  0.00           C  
ATOM   1248  O   GLY    92      70.401  90.288  68.978  1.00  0.00           O  
ATOM   1249  N   GLN    93      69.324  89.662  67.079  1.00  0.00           N  
ATOM   1250  H   GLN    93      69.093  89.880  66.121  1.00  0.00           H  
ATOM   1251  CA  GLN    93      68.421  88.676  67.690  1.00  0.00           C  
ATOM   1252  HA  GLN    93      67.778  89.212  68.388  1.00  0.00           H  
ATOM   1253  CB  GLN    93      67.356  88.259  66.644  1.00  0.00           C  
ATOM   1254  HB2 GLN    93      66.550  87.825  67.235  1.00  0.00           H  
ATOM   1255  HB3 GLN    93      66.996  89.205  66.238  1.00  0.00           H  
ATOM   1256  CG  GLN    93      67.876  87.264  65.611  1.00  0.00           C  
ATOM   1257  HG2 GLN    93      68.807  87.493  65.092  1.00  0.00           H  
ATOM   1258  HG3 GLN    93      67.972  86.339  66.178  1.00  0.00           H  
ATOM   1259  CD  GLN    93      66.797  86.928  64.575  1.00  0.00           C  
ATOM   1260  OE1 GLN    93      66.055  87.777  63.989  1.00  0.00           O  
ATOM   1261  NE2 GLN    93      66.733  85.644  64.256  1.00  0.00           N  
ATOM   1262 HE21 GLN    93      66.175  85.435  63.440  1.00  0.00           H  
ATOM   1263 HE22 GLN    93      67.352  84.964  64.673  1.00  0.00           H  
ATOM   1264  C   GLN    93      69.114  87.466  68.350  1.00  0.00           C  
ATOM   1265  O   GLN    93      70.149  87.105  67.762  1.00  0.00           O  
ATOM   1266  N   GLN    94      68.529  86.774  69.377  1.00  0.00           N  
ATOM   1267  H   GLN    94      67.626  87.094  69.698  1.00  0.00           H  
ATOM   1268  CA  GLN    94      68.957  85.558  70.031  1.00  0.00           C  
ATOM   1269  HA  GLN    94      70.041  85.560  70.140  1.00  0.00           H  
ATOM   1270  CB  GLN    94      68.374  85.537  71.374  1.00  0.00           C  
ATOM   1271  HB2 GLN    94      68.893  86.312  71.938  1.00  0.00           H  
ATOM   1272  HB3 GLN    94      67.298  85.705  71.427  1.00  0.00           H  
ATOM   1273  CG  GLN    94      68.679  84.338  72.255  1.00  0.00           C  
ATOM   1274  HG2 GLN    94      68.219  84.574  73.215  1.00  0.00           H  
ATOM   1275  HG3 GLN    94      68.193  83.468  71.813  1.00  0.00           H  
ATOM   1276  CD  GLN    94      70.176  84.075  72.434  1.00  0.00           C  
ATOM   1277  OE1 GLN    94      70.985  84.941  72.778  1.00  0.00           O  
ATOM   1278  NE2 GLN    94      70.650  82.856  72.267  1.00  0.00           N  
ATOM   1279 HE21 GLN    94      70.003  82.122  72.015  1.00  0.00           H  
ATOM   1280 HE22 GLN    94      71.487  82.607  72.775  1.00  0.00           H  
ATOM   1281  C   GLN    94      68.696  84.306  69.275  1.00  0.00           C  
ATOM   1282  O   GLN    94      69.581  83.395  69.225  1.00  0.00           O  
ATOM   1283  N   SER    95      67.604  84.233  68.620  1.00  0.00           N  
ATOM   1284  H   SER    95      66.964  84.992  68.806  1.00  0.00           H  
ATOM   1285  CA  SER    95      67.332  83.059  67.845  1.00  0.00           C  
ATOM   1286  HA  SER    95      67.262  82.150  68.444  1.00  0.00           H  
ATOM   1287  CB  SER    95      65.884  83.195  67.327  1.00  0.00           C  
ATOM   1288  HB2 SER    95      65.239  83.229  68.206  1.00  0.00           H  
ATOM   1289  HB3 SER    95      65.732  84.136  66.799  1.00  0.00           H  
ATOM   1290  OG  SER    95      65.447  82.123  66.511  1.00  0.00           O  
ATOM   1291  HG  SER    95      64.543  82.242  66.211  1.00  0.00           H  
ATOM   1292  C   SER    95      68.262  82.837  66.671  1.00  0.00           C  
ATOM   1293  O   SER    95      68.569  83.756  65.863  1.00  0.00           O  
ATOM   1294  N   SER    96      68.721  81.628  66.543  1.00  0.00           N  
ATOM   1295  H   SER    96      68.487  80.944  67.249  1.00  0.00           H  
ATOM   1296  CA  SER    96      69.677  81.217  65.536  1.00  0.00           C  
ATOM   1297  HA  SER    96      69.787  81.960  64.746  1.00  0.00           H  
ATOM   1298  CB  SER    96      71.052  81.164  66.169  1.00  0.00           C  
ATOM   1299  HB2 SER    96      71.259  82.146  66.594  1.00  0.00           H  
ATOM   1300  HB3 SER    96      71.047  80.392  66.938  1.00  0.00           H  
ATOM   1301  OG  SER    96      72.001  80.817  65.155  1.00  0.00           O  
ATOM   1302  HG  SER    96      72.041  81.539  64.524  1.00  0.00           H  
ATOM   1303  C   SER    96      69.215  79.834  64.963  1.00  0.00           C  
ATOM   1304  O   SER    96      69.522  78.812  65.556  1.00  0.00           O  
ATOM   1305  N   TYR    97      68.457  79.697  63.880  1.00  0.00           N  
ATOM   1306  H   TYR    97      68.210  78.735  63.695  1.00  0.00           H  
ATOM   1307  CA  TYR    97      67.984  80.662  62.865  1.00  0.00           C  
ATOM   1308  HA  TYR    97      67.163  80.259  62.271  1.00  0.00           H  
ATOM   1309  CB  TYR    97      67.371  81.887  63.431  1.00  0.00           C  
ATOM   1310  HB2 TYR    97      66.681  81.659  64.243  1.00  0.00           H  
ATOM   1311  HB3 TYR    97      68.177  82.550  63.744  1.00  0.00           H  
ATOM   1312  CG  TYR    97      66.478  82.759  62.508  1.00  0.00           C  
ATOM   1313  CD1 TYR    97      67.090  83.848  61.865  1.00  0.00           C  
ATOM   1314  HD1 TYR    97      68.072  84.193  62.151  1.00  0.00           H  
ATOM   1315  CE1 TYR    97      66.305  84.678  61.017  1.00  0.00           C  
ATOM   1316  HE1 TYR    97      66.787  85.532  60.565  1.00  0.00           H  
ATOM   1317  CZ  TYR    97      65.019  84.336  60.648  1.00  0.00           C  
ATOM   1318  OH  TYR    97      64.317  85.230  59.861  1.00  0.00           O  
ATOM   1319  HH  TYR    97      64.854  85.980  59.596  1.00  0.00           H  
ATOM   1320  CE2 TYR    97      64.426  83.173  61.210  1.00  0.00           C  
ATOM   1321  HE2 TYR    97      63.394  82.916  61.024  1.00  0.00           H  
ATOM   1322  CD2 TYR    97      65.143  82.379  62.175  1.00  0.00           C  
ATOM   1323  HD2 TYR    97      64.678  81.531  62.655  1.00  0.00           H  
ATOM   1324  C   TYR    97      69.105  81.005  61.974  1.00  0.00           C  
ATOM   1325  O   TYR    97      70.225  81.239  62.498  1.00  0.00           O  
ATOM   1326  N   PRO    98      68.964  81.148  60.647  1.00  0.00           N  
ATOM   1327  CD  PRO    98      70.101  81.654  59.803  1.00  0.00           C  
ATOM   1328  HD2 PRO    98      70.999  81.083  60.037  1.00  0.00           H  
ATOM   1329  HD3 PRO    98      70.194  82.732  59.942  1.00  0.00           H  
ATOM   1330  CG  PRO    98      69.740  81.472  58.364  1.00  0.00           C  
ATOM   1331  HG2 PRO    98      69.848  80.444  58.018  1.00  0.00           H  
ATOM   1332  HG3 PRO    98      70.274  82.135  57.684  1.00  0.00           H  
ATOM   1333  CB  PRO    98      68.261  81.744  58.363  1.00  0.00           C  
ATOM   1334  HB2 PRO    98      67.701  81.279  57.551  1.00  0.00           H  
ATOM   1335  HB3 PRO    98      68.201  82.828  58.262  1.00  0.00           H  
ATOM   1336  CA  PRO    98      67.770  81.177  59.710  1.00  0.00           C  
ATOM   1337  HA  PRO    98      67.023  81.892  60.055  1.00  0.00           H  
ATOM   1338  C   PRO    98      67.106  79.794  59.550  1.00  0.00           C  
ATOM   1339  O   PRO    98      67.708  78.761  59.929  1.00  0.00           O  
ATOM   1340  N   GLY    99      65.850  79.695  59.237  1.00  0.00           N  
ATOM   1341  H   GLY    99      65.338  80.562  59.158  1.00  0.00           H  
ATOM   1342  CA  GLY    99      65.132  78.401  59.108  1.00  0.00           C  
ATOM   1343  HA2 GLY    99      65.579  77.817  59.913  1.00  0.00           H  
ATOM   1344  HA3 GLY    99      64.055  78.422  59.275  1.00  0.00           H  
ATOM   1345  C   GLY    99      65.385  77.759  57.785  1.00  0.00           C  
ATOM   1346  O   GLY    99      66.452  77.739  57.180  1.00  0.00           O  
ATOM   1347  N   TYR   100      64.327  77.071  57.347  1.00  0.00           N  
ATOM   1348  H   TYR   100      63.455  77.111  57.854  1.00  0.00           H  
ATOM   1349  CA  TYR   100      64.311  76.019  56.277  1.00  0.00           C  
ATOM   1350  HA  TYR   100      64.901  75.140  56.537  1.00  0.00           H  
ATOM   1351  CB  TYR   100      62.850  75.541  55.952  1.00  0.00           C  
ATOM   1352  HB2 TYR   100      62.396  75.361  56.926  1.00  0.00           H  
ATOM   1353  HB3 TYR   100      62.267  76.222  55.331  1.00  0.00           H  
ATOM   1354  CG  TYR   100      62.608  74.242  55.242  1.00  0.00           C  
ATOM   1355  CD1 TYR   100      62.331  73.020  55.916  1.00  0.00           C  
ATOM   1356  HD1 TYR   100      62.215  73.094  56.987  1.00  0.00           H  
ATOM   1357  CE1 TYR   100      62.209  71.761  55.201  1.00  0.00           C  
ATOM   1358  HE1 TYR   100      61.857  70.945  55.815  1.00  0.00           H  
ATOM   1359  CZ  TYR   100      62.429  71.715  53.806  1.00  0.00           C  
ATOM   1360  OH  TYR   100      62.296  70.563  53.105  1.00  0.00           O  
ATOM   1361  HH  TYR   100      62.467  69.775  53.626  1.00  0.00           H  
ATOM   1362  CE2 TYR   100      62.594  72.930  53.163  1.00  0.00           C  
ATOM   1363  HE2 TYR   100      62.745  72.938  52.094  1.00  0.00           H  
ATOM   1364  CD2 TYR   100      62.677  74.185  53.832  1.00  0.00           C  
ATOM   1365  HD2 TYR   100      62.929  75.032  53.212  1.00  0.00           H  
ATOM   1366  C   TYR   100      64.947  76.402  54.944  1.00  0.00           C  
ATOM   1367  O   TYR   100      65.491  75.499  54.252  1.00  0.00           O  
ATOM   1368  N   GLY   101      64.767  77.633  54.432  1.00  0.00           N  
ATOM   1369  H   GLY   101      64.282  78.350  54.952  1.00  0.00           H  
ATOM   1370  CA  GLY   101      65.355  77.903  53.172  1.00  0.00           C  
ATOM   1371  HA2 GLY   101      65.396  78.980  53.005  1.00  0.00           H  
ATOM   1372  HA3 GLY   101      66.373  77.515  53.221  1.00  0.00           H  
ATOM   1373  C   GLY   101      64.567  77.340  52.037  1.00  0.00           C  
ATOM   1374  O   GLY   101      63.384  77.659  51.757  1.00  0.00           O  
ATOM   1375  N   GLN   102      65.199  76.443  51.252  1.00  0.00           N  
ATOM   1376  H   GLN   102      66.118  76.101  51.497  1.00  0.00           H  
ATOM   1377  CA  GLN   102      64.563  75.790  50.105  1.00  0.00           C  
ATOM   1378  HA  GLN   102      63.535  75.717  50.460  1.00  0.00           H  
ATOM   1379  CB  GLN   102      64.886  76.700  48.936  1.00  0.00           C  
ATOM   1380  HB2 GLN   102      64.660  77.702  49.302  1.00  0.00           H  
ATOM   1381  HB3 GLN   102      65.973  76.685  48.851  1.00  0.00           H  
ATOM   1382  CG  GLN   102      64.248  76.432  47.638  1.00  0.00           C  
ATOM   1383  HG2 GLN   102      64.565  75.482  47.207  1.00  0.00           H  
ATOM   1384  HG3 GLN   102      63.164  76.325  47.688  1.00  0.00           H  
ATOM   1385  CD  GLN   102      64.506  77.515  46.680  1.00  0.00           C  
ATOM   1386  OE1 GLN   102      63.857  78.525  46.798  1.00  0.00           O  
ATOM   1387  NE2 GLN   102      65.348  77.407  45.663  1.00  0.00           N  
ATOM   1388 HE21 GLN   102      65.893  76.577  45.476  1.00  0.00           H  
ATOM   1389 HE22 GLN   102      65.386  78.173  45.006  1.00  0.00           H  
ATOM   1390  C   GLN   102      65.034  74.352  49.882  1.00  0.00           C  
ATOM   1391  O   GLN   102      64.281  73.563  49.285  1.00  0.00           O  
ATOM   1392  N   GLN   103      66.153  73.908  50.473  1.00  0.00           N  
ATOM   1393  H   GLN   103      66.749  74.546  50.981  1.00  0.00           H  
ATOM   1394  CA  GLN   103      66.704  72.599  50.344  1.00  0.00           C  
ATOM   1395  HA  GLN   103      66.852  72.633  49.264  1.00  0.00           H  
ATOM   1396  CB  GLN   103      68.030  72.452  51.097  1.00  0.00           C  
ATOM   1397  HB2 GLN   103      67.856  72.608  52.161  1.00  0.00           H  
ATOM   1398  HB3 GLN   103      68.174  71.376  50.995  1.00  0.00           H  
ATOM   1399  CG  GLN   103      69.275  73.275  50.657  1.00  0.00           C  
ATOM   1400  HG2 GLN   103      70.071  72.931  51.318  1.00  0.00           H  
ATOM   1401  HG3 GLN   103      69.317  73.163  49.573  1.00  0.00           H  
ATOM   1402  CD  GLN   103      69.307  74.808  50.979  1.00  0.00           C  
ATOM   1403  OE1 GLN   103      68.472  75.342  51.665  1.00  0.00           O  
ATOM   1404  NE2 GLN   103      70.412  75.489  50.598  1.00  0.00           N  
ATOM   1405 HE21 GLN   103      70.541  76.356  51.101  1.00  0.00           H  
ATOM   1406 HE22 GLN   103      71.094  75.039  50.005  1.00  0.00           H  
ATOM   1407  C   GLN   103      65.733  71.526  50.799  1.00  0.00           C  
ATOM   1408  O   GLN   103      64.938  71.721  51.701  1.00  0.00           O  
ATOM   1409  N   PRO   104      65.751  70.309  50.130  1.00  0.00           N  
ATOM   1410  CD  PRO   104      66.335  70.030  48.871  1.00  0.00           C  
ATOM   1411  HD2 PRO   104      67.422  70.073  48.945  1.00  0.00           H  
ATOM   1412  HD3 PRO   104      65.977  70.643  48.044  1.00  0.00           H  
ATOM   1413  CG  PRO   104      66.083  68.584  48.566  1.00  0.00           C  
ATOM   1414  HG2 PRO   104      66.836  67.939  49.019  1.00  0.00           H  
ATOM   1415  HG3 PRO   104      65.997  68.350  47.505  1.00  0.00           H  
ATOM   1416  CB  PRO   104      64.745  68.306  49.270  1.00  0.00           C  
ATOM   1417  HB2 PRO   104      64.598  67.247  49.480  1.00  0.00           H  
ATOM   1418  HB3 PRO   104      63.862  68.673  48.746  1.00  0.00           H  
ATOM   1419  CA  PRO   104      64.885  69.166  50.565  1.00  0.00           C  
ATOM   1420  HA  PRO   104      63.923  69.571  50.879  1.00  0.00           H  
ATOM   1421  C   PRO   104      65.453  68.468  51.825  1.00  0.00           C  
ATOM   1422  O   PRO   104      66.587  68.076  51.819  1.00  0.00           O  
ATOM   1423  N   ALA   105      64.700  68.367  52.910  1.00  0.00           N  
ATOM   1424  H   ALA   105      63.801  68.754  52.663  1.00  0.00           H  
ATOM   1425  CA  ALA   105      65.090  68.378  54.296  1.00  0.00           C  
ATOM   1426  HA  ALA   105      65.910  67.667  54.403  1.00  0.00           H  
ATOM   1427  CB  ALA   105      65.732  69.684  54.605  1.00  0.00           C  
ATOM   1428  HB1 ALA   105      64.935  70.416  54.741  1.00  0.00           H  
ATOM   1429  HB2 ALA   105      66.183  69.649  55.597  1.00  0.00           H  
ATOM   1430  HB3 ALA   105      66.410  69.971  53.801  1.00  0.00           H  
ATOM   1431  C   ALA   105      63.956  68.030  55.235  1.00  0.00           C  
ATOM   1432  O   ALA   105      63.064  68.855  55.311  1.00  0.00           O  
ATOM   1433  N   PRO   106      63.987  66.942  56.042  1.00  0.00           N  
ATOM   1434  CD  PRO   106      65.024  65.919  56.021  1.00  0.00           C  
ATOM   1435  HD2 PRO   106      65.924  66.426  56.366  1.00  0.00           H  
ATOM   1436  HD3 PRO   106      65.069  65.530  55.003  1.00  0.00           H  
ATOM   1437  CG  PRO   106      64.494  64.859  56.992  1.00  0.00           C  
ATOM   1438  HG2 PRO   106      64.850  65.099  57.995  1.00  0.00           H  
ATOM   1439  HG3 PRO   106      64.698  63.844  56.652  1.00  0.00           H  
ATOM   1440  CB  PRO   106      62.978  65.023  56.957  1.00  0.00           C  
ATOM   1441  HB2 PRO   106      62.483  64.606  57.834  1.00  0.00           H  
ATOM   1442  HB3 PRO   106      62.573  64.463  56.114  1.00  0.00           H  
ATOM   1443  CA  PRO   106      62.857  66.512  56.821  1.00  0.00           C  
ATOM   1444  HA  PRO   106      61.959  66.750  56.250  1.00  0.00           H  
ATOM   1445  C   PRO   106      62.777  67.210  58.163  1.00  0.00           C  
ATOM   1446  O   PRO   106      63.683  67.370  58.967  1.00  0.00           O  
ATOM   1447  N   SER   107      61.591  67.763  58.381  1.00  0.00           N  
ATOM   1448  H   SER   107      60.947  67.597  57.622  1.00  0.00           H  
ATOM   1449  CA  SER   107      61.092  68.545  59.591  1.00  0.00           C  
ATOM   1450  HA  SER   107      61.931  68.921  60.175  1.00  0.00           H  
ATOM   1451  CB  SER   107      60.202  69.676  59.092  1.00  0.00           C  
ATOM   1452  HB2 SER   107      59.334  69.280  58.564  1.00  0.00           H  
ATOM   1453  HB3 SER   107      59.903  70.232  59.981  1.00  0.00           H  
ATOM   1454  OG  SER   107      60.854  70.567  58.158  1.00  0.00           O  
ATOM   1455  HG  SER   107      61.544  70.985  58.679  1.00  0.00           H  
ATOM   1456  C   SER   107      60.329  67.697  60.669  1.00  0.00           C  
ATOM   1457  O   SER   107      59.809  68.287  61.647  1.00  0.00           O  
ATOM   1458  N   SER   108      60.226  66.375  60.515  1.00  0.00           N  
ATOM   1459  H   SER   108      60.843  65.959  59.833  1.00  0.00           H  
ATOM   1460  CA  SER   108      59.536  65.435  61.347  1.00  0.00           C  
ATOM   1461  HA  SER   108      58.452  65.524  61.284  1.00  0.00           H  
ATOM   1462  CB  SER   108      59.773  64.021  60.860  1.00  0.00           C  
ATOM   1463  HB2 SER   108      59.337  63.296  61.547  1.00  0.00           H  
ATOM   1464  HB3 SER   108      59.199  63.915  59.939  1.00  0.00           H  
ATOM   1465  OG  SER   108      61.067  63.609  60.492  1.00  0.00           O  
ATOM   1466  HG  SER   108      61.000  62.738  60.095  1.00  0.00           H  
ATOM   1467  C   SER   108      59.839  65.606  62.884  1.00  0.00           C  
ATOM   1468  O   SER   108      60.964  65.806  63.283  1.00  0.00           O  
ATOM   1469  N   THR   109      58.834  65.384  63.699  1.00  0.00           N  
ATOM   1470  H   THR   109      57.945  65.036  63.369  1.00  0.00           H  
ATOM   1471  CA  THR   109      59.077  65.326  65.180  1.00  0.00           C  
ATOM   1472  HA  THR   109      59.546  66.283  65.406  1.00  0.00           H  
ATOM   1473  CB  THR   109      57.798  65.115  65.962  1.00  0.00           C  
ATOM   1474  HB  THR   109      58.045  65.049  67.021  1.00  0.00           H  
ATOM   1475  CG2 THR   109      56.776  66.245  65.735  1.00  0.00           C  
ATOM   1476 HG21 THR   109      55.848  66.172  66.302  1.00  0.00           H  
ATOM   1477 HG22 THR   109      57.331  67.069  66.182  1.00  0.00           H  
ATOM   1478 HG23 THR   109      56.519  66.355  64.682  1.00  0.00           H  
ATOM   1479  OG1 THR   109      57.052  63.947  65.469  1.00  0.00           O  
ATOM   1480  HG1 THR   109      57.254  63.160  65.980  1.00  0.00           H  
ATOM   1481  C   THR   109      60.006  64.080  65.471  1.00  0.00           C  
ATOM   1482  O   THR   109      59.892  63.065  64.785  1.00  0.00           O  
ATOM   1483  N   SER   110      60.871  64.175  66.442  1.00  0.00           N  
ATOM   1484  H   SER   110      61.059  65.089  66.830  1.00  0.00           H  
ATOM   1485  CA  SER   110      61.736  63.004  66.854  1.00  0.00           C  
ATOM   1486  HA  SER   110      62.413  62.765  66.034  1.00  0.00           H  
ATOM   1487  CB  SER   110      62.673  63.414  68.023  1.00  0.00           C  
ATOM   1488  HB2 SER   110      62.136  63.631  68.946  1.00  0.00           H  
ATOM   1489  HB3 SER   110      63.400  62.636  68.259  1.00  0.00           H  
ATOM   1490  OG  SER   110      63.387  64.604  67.723  1.00  0.00           O  
ATOM   1491  HG  SER   110      64.016  64.743  68.435  1.00  0.00           H  
ATOM   1492  C   SER   110      61.047  61.816  67.476  1.00  0.00           C  
ATOM   1493  O   SER   110      59.976  61.916  68.073  1.00  0.00           O  
ATOM   1494  N   GLY   111      61.730  60.661  67.262  1.00  0.00           N  
ATOM   1495  H   GLY   111      62.563  60.710  66.692  1.00  0.00           H  
ATOM   1496  CA  GLY   111      61.328  59.325  67.831  1.00  0.00           C  
ATOM   1497  HA2 GLY   111      60.356  59.038  67.430  1.00  0.00           H  
ATOM   1498  HA3 GLY   111      62.006  58.567  67.439  1.00  0.00           H  
ATOM   1499  C   GLY   111      61.301  59.303  69.331  1.00  0.00           C  
ATOM   1500  O   GLY   111      62.058  60.048  69.908  1.00  0.00           O  
ATOM   1501  N   SER   112      60.642  58.344  70.008  1.00  0.00           N  
ATOM   1502  H   SER   112      60.788  58.273  71.004  1.00  0.00           H  
ATOM   1503  CA  SER   112      59.644  57.454  69.461  1.00  0.00           C  
ATOM   1504  HA  SER   112      60.062  56.905  68.617  1.00  0.00           H  
ATOM   1505  CB  SER   112      59.271  56.356  70.476  1.00  0.00           C  
ATOM   1506  HB2 SER   112      58.475  55.698  70.128  1.00  0.00           H  
ATOM   1507  HB3 SER   112      60.111  55.724  70.763  1.00  0.00           H  
ATOM   1508  OG  SER   112      58.740  56.877  71.695  1.00  0.00           O  
ATOM   1509  HG  SER   112      59.459  57.162  72.263  1.00  0.00           H  
ATOM   1510  C   SER   112      58.368  58.272  69.079  1.00  0.00           C  
ATOM   1511  O   SER   112      58.108  59.342  69.667  1.00  0.00           O  
ATOM   1512  N   TYR   113      57.495  57.734  68.249  1.00  0.00           N  
ATOM   1513  H   TYR   113      56.631  58.244  68.138  1.00  0.00           H  
ATOM   1514  CA  TYR   113      57.720  56.618  67.285  1.00  0.00           C  
ATOM   1515  HA  TYR   113      58.017  55.790  67.928  1.00  0.00           H  
ATOM   1516  CB  TYR   113      56.470  56.340  66.461  1.00  0.00           C  
ATOM   1517  HB2 TYR   113      56.337  57.246  65.869  1.00  0.00           H  
ATOM   1518  HB3 TYR   113      56.690  55.443  65.882  1.00  0.00           H  
ATOM   1519  CG  TYR   113      55.176  56.189  67.252  1.00  0.00           C  
ATOM   1520  CD1 TYR   113      53.960  56.872  66.834  1.00  0.00           C  
ATOM   1521  HD1 TYR   113      53.972  57.487  65.946  1.00  0.00           H  
ATOM   1522  CE1 TYR   113      52.823  56.846  67.599  1.00  0.00           C  
ATOM   1523  HE1 TYR   113      51.941  57.429  67.380  1.00  0.00           H  
ATOM   1524  CZ  TYR   113      52.840  56.152  68.801  1.00  0.00           C  
ATOM   1525  OH  TYR   113      51.766  56.057  69.571  1.00  0.00           O  
ATOM   1526  HH  TYR   113      52.000  55.527  70.337  1.00  0.00           H  
ATOM   1527  CE2 TYR   113      53.966  55.355  69.093  1.00  0.00           C  
ATOM   1528  HE2 TYR   113      54.018  54.733  69.975  1.00  0.00           H  
ATOM   1529  CD2 TYR   113      55.095  55.319  68.338  1.00  0.00           C  
ATOM   1530  HD2 TYR   113      55.865  54.620  68.633  1.00  0.00           H  
ATOM   1531  C   TYR   113      58.913  56.797  66.330  1.00  0.00           C  
ATOM   1532  O   TYR   113      59.274  57.904  65.920  1.00  0.00           O  
ATOM   1533  N   GLY   114      59.480  55.654  65.877  1.00  0.00           N  
ATOM   1534  H   GLY   114      59.127  54.771  66.217  1.00  0.00           H  
ATOM   1535  CA  GLY   114      60.671  55.652  65.070  1.00  0.00           C  
ATOM   1536  HA2 GLY   114      60.517  56.331  64.231  1.00  0.00           H  
ATOM   1537  HA3 GLY   114      61.399  56.006  65.800  1.00  0.00           H  
ATOM   1538  C   GLY   114      61.214  54.252  64.769  1.00  0.00           C  
ATOM   1539  O   GLY   114      60.983  53.323  65.502  1.00  0.00           O  
ATOM   1540  N   SER   115      62.122  54.086  63.811  1.00  0.00           N  
ATOM   1541  H   SER   115      62.340  53.132  63.562  1.00  0.00           H  
ATOM   1542  CA  SER   115      62.986  55.117  63.265  1.00  0.00           C  
ATOM   1543  HA  SER   115      63.346  55.686  64.122  1.00  0.00           H  
ATOM   1544  CB  SER   115      64.270  54.532  62.452  1.00  0.00           C  
ATOM   1545  HB2 SER   115      64.819  55.340  61.968  1.00  0.00           H  
ATOM   1546  HB3 SER   115      64.887  54.178  63.277  1.00  0.00           H  
ATOM   1547  OG  SER   115      63.941  53.508  61.584  1.00  0.00           O  
ATOM   1548  HG  SER   115      63.458  53.877  60.840  1.00  0.00           H  
ATOM   1549  C   SER   115      62.174  56.158  62.390  1.00  0.00           C  
ATOM   1550  O   SER   115      61.057  55.885  61.942  1.00  0.00           O  
ATOM   1551  N   SER   116      62.799  57.252  61.947  1.00  0.00           N  
ATOM   1552  H   SER   116      63.598  57.506  62.511  1.00  0.00           H  
ATOM   1553  CA  SER   116      62.262  58.271  61.016  1.00  0.00           C  
ATOM   1554  HA  SER   116      61.232  58.523  61.270  1.00  0.00           H  
ATOM   1555  CB  SER   116      63.052  59.566  61.248  1.00  0.00           C  
ATOM   1556  HB2 SER   116      62.573  60.424  60.777  1.00  0.00           H  
ATOM   1557  HB3 SER   116      63.257  59.771  62.299  1.00  0.00           H  
ATOM   1558  OG  SER   116      64.314  59.455  60.610  1.00  0.00           O  
ATOM   1559  HG  SER   116      64.896  59.017  61.236  1.00  0.00           H  
ATOM   1560  C   SER   116      62.363  57.767  59.532  1.00  0.00           C  
ATOM   1561  O   SER   116      62.907  56.700  59.218  1.00  0.00           O  
ATOM   1562  N   SER   117      61.786  58.491  58.584  1.00  0.00           N  
ATOM   1563  H   SER   117      61.303  59.353  58.795  1.00  0.00           H  
ATOM   1564  CA  SER   117      61.669  58.040  57.180  1.00  0.00           C  
ATOM   1565  HA  SER   117      62.651  57.731  56.820  1.00  0.00           H  
ATOM   1566  CB  SER   117      60.645  57.009  57.056  1.00  0.00           C  
ATOM   1567  HB2 SER   117      60.660  56.732  56.002  1.00  0.00           H  
ATOM   1568  HB3 SER   117      60.889  56.075  57.563  1.00  0.00           H  
ATOM   1569  OG  SER   117      59.388  57.451  57.474  1.00  0.00           O  
ATOM   1570  HG  SER   117      59.136  58.113  56.826  1.00  0.00           H  
ATOM   1571  C   SER   117      61.334  59.214  56.218  1.00  0.00           C  
ATOM   1572  O   SER   117      60.646  60.132  56.672  1.00  0.00           O  
ATOM   1573  N   GLN   118      61.794  59.174  54.960  1.00  0.00           N  
ATOM   1574  H   GLN   118      62.422  58.458  54.625  1.00  0.00           H  
ATOM   1575  CA  GLN   118      61.194  59.929  53.836  1.00  0.00           C  
ATOM   1576  HA  GLN   118      60.741  60.826  54.258  1.00  0.00           H  
ATOM   1577  CB  GLN   118      62.285  60.357  52.891  1.00  0.00           C  
ATOM   1578  HB2 GLN   118      62.920  59.532  52.568  1.00  0.00           H  
ATOM   1579  HB3 GLN   118      61.810  60.833  52.034  1.00  0.00           H  
ATOM   1580  CG  GLN   118      63.178  61.532  53.296  1.00  0.00           C  
ATOM   1581  HG2 GLN   118      63.545  61.279  54.291  1.00  0.00           H  
ATOM   1582  HG3 GLN   118      64.066  61.727  52.696  1.00  0.00           H  
ATOM   1583  CD  GLN   118      62.597  62.854  53.546  1.00  0.00           C  
ATOM   1584  OE1 GLN   118      61.425  62.954  53.770  1.00  0.00           O  
ATOM   1585  NE2 GLN   118      63.420  63.912  53.414  1.00  0.00           N  
ATOM   1586 HE21 GLN   118      64.313  63.821  52.951  1.00  0.00           H  
ATOM   1587 HE22 GLN   118      62.934  64.795  53.472  1.00  0.00           H  
ATOM   1588  C   GLN   118      60.083  59.078  53.206  1.00  0.00           C  
ATOM   1589  O   GLN   118      60.226  57.918  52.987  1.00  0.00           O  
ATOM   1590  N   SER   119      58.949  59.608  52.749  1.00  0.00           N  
ATOM   1591  H   SER   119      58.308  58.941  52.345  1.00  0.00           H  
ATOM   1592  CA  SER   119      58.537  60.998  52.620  1.00  0.00           C  
ATOM   1593  HA  SER   119      59.482  61.536  52.543  1.00  0.00           H  
ATOM   1594  CB  SER   119      57.833  61.240  51.347  1.00  0.00           C  
ATOM   1595  HB2 SER   119      57.367  62.225  51.358  1.00  0.00           H  
ATOM   1596  HB3 SER   119      58.485  61.204  50.474  1.00  0.00           H  
ATOM   1597  OG  SER   119      56.768  60.309  51.139  1.00  0.00           O  
ATOM   1598  HG  SER   119      55.955  60.643  51.526  1.00  0.00           H  
ATOM   1599  C   SER   119      57.759  61.671  53.812  1.00  0.00           C  
ATOM   1600  O   SER   119      56.607  61.449  54.127  1.00  0.00           O  
ATOM   1601  N   SER   120      58.545  62.415  54.566  1.00  0.00           N  
ATOM   1602  H   SER   120      59.492  62.549  54.241  1.00  0.00           H  
ATOM   1603  CA  SER   120      58.305  62.620  55.970  1.00  0.00           C  
ATOM   1604  HA  SER   120      58.424  61.677  56.503  1.00  0.00           H  
ATOM   1605  CB  SER   120      59.440  63.531  56.587  1.00  0.00           C  
ATOM   1606  HB2 SER   120      59.373  63.693  57.662  1.00  0.00           H  
ATOM   1607  HB3 SER   120      60.383  62.994  56.492  1.00  0.00           H  
ATOM   1608  OG  SER   120      59.429  64.846  55.957  1.00  0.00           O  
ATOM   1609  HG  SER   120      59.687  64.728  55.040  1.00  0.00           H  
ATOM   1610  C   SER   120      56.919  63.151  56.348  1.00  0.00           C  
ATOM   1611  O   SER   120      56.322  63.855  55.558  1.00  0.00           O  
ATOM   1612  N   SER   121      56.406  62.916  57.538  1.00  0.00           N  
ATOM   1613  H   SER   121      55.592  63.467  57.768  1.00  0.00           H  
ATOM   1614  CA  SER   121      56.928  62.242  58.695  1.00  0.00           C  
ATOM   1615  HA  SER   121      58.014  62.289  58.617  1.00  0.00           H  
ATOM   1616  CB  SER   121      56.513  62.971  59.971  1.00  0.00           C  
ATOM   1617  HB2 SER   121      56.908  63.987  59.961  1.00  0.00           H  
ATOM   1618  HB3 SER   121      55.425  62.999  60.034  1.00  0.00           H  
ATOM   1619  OG  SER   121      57.024  62.307  61.118  1.00  0.00           O  
ATOM   1620  HG  SER   121      56.685  62.800  61.868  1.00  0.00           H  
ATOM   1621  C   SER   121      56.548  60.776  58.715  1.00  0.00           C  
ATOM   1622  O   SER   121      57.156  60.027  58.071  1.00  0.00           O  
ATOM   1623  N   TYR   122      55.487  60.357  59.426  1.00  0.00           N  
ATOM   1624  H   TYR   122      55.069  61.049  60.031  1.00  0.00           H  
ATOM   1625  CA  TYR   122      55.049  58.913  59.547  1.00  0.00           C  
ATOM   1626  HA  TYR   122      55.975  58.353  59.681  1.00  0.00           H  
ATOM   1627  CB  TYR   122      54.300  58.638  60.856  1.00  0.00           C  
ATOM   1628  HB2 TYR   122      53.365  59.196  60.818  1.00  0.00           H  
ATOM   1629  HB3 TYR   122      53.964  57.606  60.749  1.00  0.00           H  
ATOM   1630  CG  TYR   122      55.119  58.935  62.128  1.00  0.00           C  
ATOM   1631  CD1 TYR   122      55.027  60.193  62.770  1.00  0.00           C  
ATOM   1632  HD1 TYR   122      54.241  60.888  62.514  1.00  0.00           H  
ATOM   1633  CE1 TYR   122      55.843  60.501  63.857  1.00  0.00           C  
ATOM   1634  HE1 TYR   122      55.531  61.426  64.320  1.00  0.00           H  
ATOM   1635  CZ  TYR   122      56.853  59.631  64.196  1.00  0.00           C  
ATOM   1636  OH  TYR   122      57.640  59.943  65.264  1.00  0.00           O  
ATOM   1637  HH  TYR   122      58.080  59.168  65.623  1.00  0.00           H  
ATOM   1638  CE2 TYR   122      57.035  58.382  63.482  1.00  0.00           C  
ATOM   1639  HE2 TYR   122      57.872  57.773  63.791  1.00  0.00           H  
ATOM   1640  CD2 TYR   122      56.213  58.069  62.411  1.00  0.00           C  
ATOM   1641  HD2 TYR   122      56.407  57.165  61.853  1.00  0.00           H  
ATOM   1642  C   TYR   122      54.379  58.354  58.251  1.00  0.00           C  
ATOM   1643  O   TYR   122      53.349  58.881  57.829  1.00  0.00           O  
ATOM   1644  N   GLY   123      54.865  57.299  57.641  1.00  0.00           N  
ATOM   1645  H   GLY   123      54.415  56.946  56.809  1.00  0.00           H  
ATOM   1646  CA  GLY   123      56.109  56.643  57.923  1.00  0.00           C  
ATOM   1647  HA2 GLY   123      56.946  57.329  58.054  1.00  0.00           H  
ATOM   1648  HA3 GLY   123      56.060  55.955  58.767  1.00  0.00           H  
ATOM   1649  C   GLY   123      56.351  55.824  56.688  1.00  0.00           C  
ATOM   1650  O   GLY   123      55.445  55.419  56.019  1.00  0.00           O  
ATOM   1651  N   GLN   124      57.632  55.483  56.481  1.00  0.00           N  
ATOM   1652  H   GLN   124      58.405  55.891  56.987  1.00  0.00           H  
ATOM   1653  CA  GLN   124      58.073  54.647  55.343  1.00  0.00           C  
ATOM   1654  HA  GLN   124      57.247  54.009  55.030  1.00  0.00           H  
ATOM   1655  CB  GLN   124      58.446  55.513  54.148  1.00  0.00           C  
ATOM   1656  HB2 GLN   124      58.870  56.386  54.644  1.00  0.00           H  
ATOM   1657  HB3 GLN   124      59.288  55.102  53.591  1.00  0.00           H  
ATOM   1658  CG  GLN   124      57.320  55.918  53.143  1.00  0.00           C  
ATOM   1659  HG2 GLN   124      56.659  56.660  53.591  1.00  0.00           H  
ATOM   1660  HG3 GLN   124      57.886  56.351  52.318  1.00  0.00           H  
ATOM   1661  CD  GLN   124      56.645  54.670  52.532  1.00  0.00           C  
ATOM   1662  OE1 GLN   124      57.166  53.531  52.570  1.00  0.00           O  
ATOM   1663  NE2 GLN   124      55.425  54.782  52.063  1.00  0.00           N  
ATOM   1664 HE21 GLN   124      54.887  55.636  52.080  1.00  0.00           H  
ATOM   1665 HE22 GLN   124      54.853  53.949  52.057  1.00  0.00           H  
ATOM   1666  C   GLN   124      59.235  53.766  55.843  1.00  0.00           C  
ATOM   1667  O   GLN   124      60.451  54.126  55.750  1.00  0.00           O  
ATOM   1668  N   PRO   125      58.918  52.568  56.300  1.00  0.00           N  
ATOM   1669  CD  PRO   125      59.870  51.616  56.783  1.00  0.00           C  
ATOM   1670  HD2 PRO   125      60.059  51.852  57.830  1.00  0.00           H  
ATOM   1671  HD3 PRO   125      60.754  51.617  56.145  1.00  0.00           H  
ATOM   1672  CG  PRO   125      59.160  50.284  56.631  1.00  0.00           C  
ATOM   1673  HG2 PRO   125      59.649  49.485  57.189  1.00  0.00           H  
ATOM   1674  HG3 PRO   125      59.257  50.037  55.574  1.00  0.00           H  
ATOM   1675  CB  PRO   125      57.736  50.622  57.059  1.00  0.00           C  
ATOM   1676  HB2 PRO   125      57.666  50.548  58.144  1.00  0.00           H  
ATOM   1677  HB3 PRO   125      56.956  49.981  56.648  1.00  0.00           H  
ATOM   1678  CA  PRO   125      57.556  52.054  56.559  1.00  0.00           C  
ATOM   1679  HA  PRO   125      57.054  51.955  55.597  1.00  0.00           H  
ATOM   1680  C   PRO   125      56.696  52.726  57.612  1.00  0.00           C  
ATOM   1681  O   PRO   125      57.205  53.283  58.555  1.00  0.00           O  
ATOM   1682  N   GLN   126      55.339  52.519  57.435  1.00  0.00           N  
ATOM   1683  H   GLN   126      55.027  52.052  56.596  1.00  0.00           H  
ATOM   1684  CA  GLN   126      54.352  52.684  58.512  1.00  0.00           C  
ATOM   1685  HA  GLN   126      54.508  53.676  58.935  1.00  0.00           H  
ATOM   1686  CB  GLN   126      52.909  52.619  57.929  1.00  0.00           C  
ATOM   1687  HB2 GLN   126      52.905  51.792  57.219  1.00  0.00           H  
ATOM   1688  HB3 GLN   126      52.154  52.503  58.707  1.00  0.00           H  
ATOM   1689  CG  GLN   126      52.515  53.902  57.129  1.00  0.00           C  
ATOM   1690  HG2 GLN   126      53.345  54.226  56.501  1.00  0.00           H  
ATOM   1691  HG3 GLN   126      51.749  53.708  56.379  1.00  0.00           H  
ATOM   1692  CD  GLN   126      52.120  55.067  58.001  1.00  0.00           C  
ATOM   1693  OE1 GLN   126      52.349  55.145  59.185  1.00  0.00           O  
ATOM   1694  NE2 GLN   126      51.832  56.135  57.337  1.00  0.00           N  
ATOM   1695 HE21 GLN   126      51.914  56.179  56.331  1.00  0.00           H  
ATOM   1696 HE22 GLN   126      51.564  56.928  57.901  1.00  0.00           H  
ATOM   1697  C   GLN   126      54.509  51.692  59.673  1.00  0.00           C  
ATOM   1698  O   GLN   126      54.944  50.532  59.445  1.00  0.00           O  
ATOM   1699  N   SER   127      54.230  52.141  60.889  1.00  0.00           N  
ATOM   1700  H   SER   127      54.062  53.137  60.916  1.00  0.00           H  
ATOM   1701  CA  SER   127      54.098  51.510  62.194  1.00  0.00           C  
ATOM   1702  HA  SER   127      53.829  52.210  62.985  1.00  0.00           H  
ATOM   1703  CB  SER   127      52.960  50.500  62.125  1.00  0.00           C  
ATOM   1704  HB2 SER   127      53.289  49.623  61.569  1.00  0.00           H  
ATOM   1705  HB3 SER   127      52.953  50.160  63.160  1.00  0.00           H  
ATOM   1706  OG  SER   127      51.659  50.972  61.639  1.00  0.00           O  
ATOM   1707  HG  SER   127      51.589  51.906  61.848  1.00  0.00           H  
ATOM   1708  C   SER   127      55.376  50.706  62.536  1.00  0.00           C  
ATOM   1709  O   SER   127      55.340  49.582  63.088  1.00  0.00           O  
ATOM   1710  N   GLY   128      56.468  51.361  62.313  1.00  0.00           N  
ATOM   1711  H   GLY   128      56.393  52.348  62.114  1.00  0.00           H  
ATOM   1712  CA  GLY   128      57.858  50.877  62.541  1.00  0.00           C  
ATOM   1713  HA2 GLY   128      58.502  51.724  62.304  1.00  0.00           H  
ATOM   1714  HA3 GLY   128      57.904  50.590  63.592  1.00  0.00           H  
ATOM   1715  C   GLY   128      58.239  49.678  61.639  1.00  0.00           C  
ATOM   1716  O   GLY   128      57.368  48.967  61.165  1.00  0.00           O  
ATOM   1717  N   SER   129      59.542  49.375  61.509  1.00  0.00           N  
ATOM   1718  H   SER   129      59.686  48.618  60.857  1.00  0.00           H  
ATOM   1719  CA  SER   129      60.675  49.956  62.161  1.00  0.00           C  
ATOM   1720  HA  SER   129      61.464  49.256  61.888  1.00  0.00           H  
ATOM   1721  CB  SER   129      61.207  51.251  61.588  1.00  0.00           C  
ATOM   1722  HB2 SER   129      60.930  52.122  62.182  1.00  0.00           H  
ATOM   1723  HB3 SER   129      62.296  51.227  61.553  1.00  0.00           H  
ATOM   1724  OG  SER   129      60.811  51.411  60.267  1.00  0.00           O  
ATOM   1725  HG  SER   129      60.452  52.285  60.095  1.00  0.00           H  
ATOM   1726  C   SER   129      60.817  49.821  63.662  1.00  0.00           C  
ATOM   1727  O   SER   129      61.358  50.797  64.263  1.00  0.00           O  
ATOM   1728  N   TYR   130      60.550  48.625  64.236  1.00  0.00           N  
ATOM   1729  H   TYR   130      60.105  47.991  63.588  1.00  0.00           H  
ATOM   1730  CA  TYR   130      60.722  48.353  65.663  1.00  0.00           C  
ATOM   1731  HA  TYR   130      61.272  49.193  66.088  1.00  0.00           H  
ATOM   1732  CB  TYR   130      59.436  48.153  66.322  1.00  0.00           C  
ATOM   1733  HB2 TYR   130      58.977  47.247  65.928  1.00  0.00           H  
ATOM   1734  HB3 TYR   130      59.564  47.977  67.390  1.00  0.00           H  
ATOM   1735  CG  TYR   130      58.436  49.319  66.280  1.00  0.00           C  
ATOM   1736  CD1 TYR   130      57.096  49.075  65.974  1.00  0.00           C  
ATOM   1737  HD1 TYR   130      56.796  48.073  65.703  1.00  0.00           H  
ATOM   1738  CE1 TYR   130      56.167  50.116  66.116  1.00  0.00           C  
ATOM   1739  HE1 TYR   130      55.172  49.886  65.763  1.00  0.00           H  
ATOM   1740  CZ  TYR   130      56.585  51.458  66.352  1.00  0.00           C  
ATOM   1741  OH  TYR   130      55.815  52.550  66.226  1.00  0.00           O  
ATOM   1742  HH  TYR   130      54.945  52.468  66.623  1.00  0.00           H  
ATOM   1743  CE2 TYR   130      57.935  51.693  66.638  1.00  0.00           C  
ATOM   1744  HE2 TYR   130      58.296  52.706  66.739  1.00  0.00           H  
ATOM   1745  CD2 TYR   130      58.842  50.624  66.658  1.00  0.00           C  
ATOM   1746  HD2 TYR   130      59.892  50.824  66.816  1.00  0.00           H  
ATOM   1747  C   TYR   130      61.526  47.014  65.743  1.00  0.00           C  
ATOM   1748  O   TYR   130      61.076  46.001  65.192  1.00  0.00           O  
ATOM   1749  N   SER   131      62.724  46.905  66.354  1.00  0.00           N  
ATOM   1750  H   SER   131      63.080  45.961  66.314  1.00  0.00           H  
ATOM   1751  CA  SER   131      63.612  47.850  67.044  1.00  0.00           C  
ATOM   1752  HA  SER   131      64.422  47.259  67.471  1.00  0.00           H  
ATOM   1753  CB  SER   131      64.371  48.784  66.034  1.00  0.00           C  
ATOM   1754  HB2 SER   131      64.788  48.339  65.130  1.00  0.00           H  
ATOM   1755  HB3 SER   131      63.599  49.466  65.679  1.00  0.00           H  
ATOM   1756  OG  SER   131      65.416  49.436  66.830  1.00  0.00           O  
ATOM   1757  HG  SER   131      66.233  49.409  66.326  1.00  0.00           H  
ATOM   1758  C   SER   131      62.822  48.598  68.184  1.00  0.00           C  
ATOM   1759  O   SER   131      62.525  49.783  68.072  1.00  0.00           O  
ATOM   1760  N   GLN   132      62.468  47.918  69.277  1.00  0.00           N  
ATOM   1761  H   GLN   132      61.769  48.284  69.909  1.00  0.00           H  
ATOM   1762  CA  GLN   132      63.216  46.689  69.773  1.00  0.00           C  
ATOM   1763  HA  GLN   132      63.482  45.966  69.002  1.00  0.00           H  
ATOM   1764  CB  GLN   132      64.501  47.206  70.435  1.00  0.00           C  
ATOM   1765  HB2 GLN   132      65.135  46.338  70.617  1.00  0.00           H  
ATOM   1766  HB3 GLN   132      65.114  47.765  69.728  1.00  0.00           H  
ATOM   1767  CG  GLN   132      64.355  48.137  71.711  1.00  0.00           C  
ATOM   1768  HG2 GLN   132      63.674  48.982  71.618  1.00  0.00           H  
ATOM   1769  HG3 GLN   132      63.989  47.465  72.487  1.00  0.00           H  
ATOM   1770  CD  GLN   132      65.689  48.789  72.138  1.00  0.00           C  
ATOM   1771  OE1 GLN   132      66.771  48.631  71.600  1.00  0.00           O  
ATOM   1772  NE2 GLN   132      65.727  49.588  73.202  1.00  0.00           N  
ATOM   1773 HE21 GLN   132      64.877  49.809  73.699  1.00  0.00           H  
ATOM   1774 HE22 GLN   132      66.641  49.841  73.550  1.00  0.00           H  
ATOM   1775  C   GLN   132      62.332  45.990  70.853  1.00  0.00           C  
ATOM   1776  O   GLN   132      61.574  46.744  71.473  1.00  0.00           O  
ATOM   1777  N   GLN   133      62.514  44.710  71.124  1.00  0.00           N  
ATOM   1778  H   GLN   133      63.207  44.315  70.503  1.00  0.00           H  
ATOM   1779  CA  GLN   133      61.933  43.848  72.137  1.00  0.00           C  
ATOM   1780  HA  GLN   133      62.189  42.828  71.849  1.00  0.00           H  
ATOM   1781  CB  GLN   133      62.573  44.220  73.456  1.00  0.00           C  
ATOM   1782  HB2 GLN   133      62.225  45.237  73.637  1.00  0.00           H  
ATOM   1783  HB3 GLN   133      62.206  43.481  74.168  1.00  0.00           H  
ATOM   1784  CG  GLN   133      64.081  44.339  73.532  1.00  0.00           C  
ATOM   1785  HG2 GLN   133      64.431  44.906  72.670  1.00  0.00           H  
ATOM   1786  HG3 GLN   133      64.418  44.823  74.449  1.00  0.00           H  
ATOM   1787  CD  GLN   133      64.795  42.991  73.414  1.00  0.00           C  
ATOM   1788  OE1 GLN   133      64.311  41.984  73.914  1.00  0.00           O  
ATOM   1789  NE2 GLN   133      66.011  42.963  73.067  1.00  0.00           N  
ATOM   1790 HE21 GLN   133      66.391  43.805  72.658  1.00  0.00           H  
ATOM   1791 HE22 GLN   133      66.542  42.142  73.319  1.00  0.00           H  
ATOM   1792  C   GLN   133      60.349  43.843  72.141  1.00  0.00           C  
ATOM   1793  O   GLN   133      59.789  44.118  73.226  1.00  0.00           O  
ATOM   1794  N   PRO   134      59.609  43.599  71.005  1.00  0.00           N  
ATOM   1795  CD  PRO   134      58.176  43.604  70.996  1.00  0.00           C  
ATOM   1796  HD2 PRO   134      58.005  44.578  70.539  1.00  0.00           H  
ATOM   1797  HD3 PRO   134      57.743  43.487  71.989  1.00  0.00           H  
ATOM   1798  CG  PRO   134      57.753  42.527  69.983  1.00  0.00           C  
ATOM   1799  HG2 PRO   134      56.936  42.794  69.314  1.00  0.00           H  
ATOM   1800  HG3 PRO   134      57.443  41.736  70.665  1.00  0.00           H  
ATOM   1801  CB  PRO   134      59.013  42.160  69.182  1.00  0.00           C  
ATOM   1802  HB2 PRO   134      58.836  42.377  68.128  1.00  0.00           H  
ATOM   1803  HB3 PRO   134      59.324  41.170  69.517  1.00  0.00           H  
ATOM   1804  CA  PRO   134      60.118  43.167  69.678  1.00  0.00           C  
ATOM   1805  HA  PRO   134      61.030  42.571  69.684  1.00  0.00           H  
ATOM   1806  C   PRO   134      60.404  44.255  68.615  1.00  0.00           C  
ATOM   1807  O   PRO   134      59.839  45.369  68.738  1.00  0.00           O  
ATOM   1808  N   SER   135      61.320  44.078  67.651  1.00  0.00           N  
ATOM   1809  H   SER   135      61.473  44.921  67.117  1.00  0.00           H  
ATOM   1810  CA  SER   135      62.013  42.876  67.186  1.00  0.00           C  
ATOM   1811  HA  SER   135      61.271  42.089  67.050  1.00  0.00           H  
ATOM   1812  CB  SER   135      62.559  43.023  65.720  1.00  0.00           C  
ATOM   1813  HB2 SER   135      62.975  42.106  65.303  1.00  0.00           H  
ATOM   1814  HB3 SER   135      61.767  43.140  64.981  1.00  0.00           H  
ATOM   1815  OG  SER   135      63.492  44.110  65.621  1.00  0.00           O  
ATOM   1816  HG  SER   135      64.036  43.848  64.874  1.00  0.00           H  
ATOM   1817  C   SER   135      63.068  42.311  68.161  1.00  0.00           C  
ATOM   1818  O   SER   135      63.320  42.857  69.223  1.00  0.00           O  
ATOM   1819  N   TYR   136      63.762  41.272  67.750  1.00  0.00           N  
ATOM   1820  H   TYR   136      63.469  40.734  66.947  1.00  0.00           H  
ATOM   1821  CA  TYR   136      64.912  40.700  68.556  1.00  0.00           C  
ATOM   1822  HA  TYR   136      65.169  41.331  69.406  1.00  0.00           H  
ATOM   1823  CB  TYR   136      64.397  39.339  69.219  1.00  0.00           C  
ATOM   1824  HB2 TYR   136      64.022  38.695  68.424  1.00  0.00           H  
ATOM   1825  HB3 TYR   136      65.264  38.902  69.715  1.00  0.00           H  
ATOM   1826  CG  TYR   136      63.141  39.507  70.135  1.00  0.00           C  
ATOM   1827  CD1 TYR   136      63.222  40.097  71.382  1.00  0.00           C  
ATOM   1828  HD1 TYR   136      64.224  40.334  71.707  1.00  0.00           H  
ATOM   1829  CE1 TYR   136      62.053  40.151  72.209  1.00  0.00           C  
ATOM   1830  HE1 TYR   136      62.137  40.433  73.248  1.00  0.00           H  
ATOM   1831  CZ  TYR   136      60.853  39.627  71.749  1.00  0.00           C  
ATOM   1832  OH  TYR   136      59.829  39.804  72.548  1.00  0.00           O  
ATOM   1833  HH  TYR   136      60.026  40.397  73.277  1.00  0.00           H  
ATOM   1834  CE2 TYR   136      60.720  39.074  70.436  1.00  0.00           C  
ATOM   1835  HE2 TYR   136      59.795  38.663  70.060  1.00  0.00           H  
ATOM   1836  CD2 TYR   136      61.906  39.104  69.665  1.00  0.00           C  
ATOM   1837  HD2 TYR   136      61.962  38.568  68.730  1.00  0.00           H  
ATOM   1838  C   TYR   136      66.175  40.507  67.716  1.00  0.00           C  
ATOM   1839  O   TYR   136      66.696  39.405  67.573  1.00  0.00           O  
ATOM   1840  N   GLY   137      66.793  41.519  67.044  1.00  0.00           N  
ATOM   1841  H   GLY   137      67.616  41.202  66.552  1.00  0.00           H  
ATOM   1842  CA  GLY   137      66.545  42.987  67.122  1.00  0.00           C  
ATOM   1843  HA2 GLY   137      66.822  43.393  66.149  1.00  0.00           H  
ATOM   1844  HA3 GLY   137      65.490  43.202  67.291  1.00  0.00           H  
ATOM   1845  C   GLY   137      67.269  43.551  68.338  1.00  0.00           C  
ATOM   1846  O   GLY   137      67.161  42.959  69.356  1.00  0.00           O  
ATOM   1847  N   GLY   138      67.881  44.723  68.206  1.00  0.00           N  
ATOM   1848  H   GLY   138      67.967  45.049  67.254  1.00  0.00           H  
ATOM   1849  CA  GLY   138      68.429  45.556  69.250  1.00  0.00           C  
ATOM   1850  HA2 GLY   138      68.479  46.575  68.867  1.00  0.00           H  
ATOM   1851  HA3 GLY   138      67.798  45.570  70.138  1.00  0.00           H  
ATOM   1852  C   GLY   138      69.798  45.149  69.808  1.00  0.00           C  
ATOM   1853  O   GLY   138      70.418  44.351  69.131  1.00  0.00           O  
ATOM   1854  N   GLN   139      70.336  45.704  70.924  1.00  0.00           N  
ATOM   1855  H   GLN   139      71.262  45.406  71.198  1.00  0.00           H  
ATOM   1856  CA  GLN   139      69.678  46.456  71.982  1.00  0.00           C  
ATOM   1857  HA  GLN   139      68.781  46.862  71.513  1.00  0.00           H  
ATOM   1858  CB  GLN   139      69.400  45.419  73.152  1.00  0.00           C  
ATOM   1859  HB2 GLN   139      68.842  44.569  72.759  1.00  0.00           H  
ATOM   1860  HB3 GLN   139      70.327  44.958  73.493  1.00  0.00           H  
ATOM   1861  CG  GLN   139      68.586  46.034  74.290  1.00  0.00           C  
ATOM   1862  HG2 GLN   139      68.818  45.442  75.176  1.00  0.00           H  
ATOM   1863  HG3 GLN   139      68.977  47.047  74.383  1.00  0.00           H  
ATOM   1864  CD  GLN   139      67.161  46.085  73.939  1.00  0.00           C  
ATOM   1865  OE1 GLN   139      66.700  45.650  72.943  1.00  0.00           O  
ATOM   1866  NE2 GLN   139      66.396  46.806  74.667  1.00  0.00           N  
ATOM   1867 HE21 GLN   139      66.712  47.266  75.508  1.00  0.00           H  
ATOM   1868 HE22 GLN   139      65.449  46.823  74.316  1.00  0.00           H  
ATOM   1869  C   GLN   139      70.584  47.572  72.446  1.00  0.00           C  
ATOM   1870  O   GLN   139      71.808  47.471  72.597  1.00  0.00           O  
ATOM   1871  N   GLN   140      69.963  48.774  72.511  1.00  0.00           N  
ATOM   1872  H   GLN   140      68.974  48.659  72.339  1.00  0.00           H  
ATOM   1873  CA  GLN   140      70.463  49.995  73.123  1.00  0.00           C  
ATOM   1874  HA  GLN   140      71.400  49.794  73.641  1.00  0.00           H  
ATOM   1875  CB  GLN   140      70.764  50.972  71.938  1.00  0.00           C  
ATOM   1876  HB2 GLN   140      69.761  51.160  71.553  1.00  0.00           H  
ATOM   1877  HB3 GLN   140      71.333  51.815  72.330  1.00  0.00           H  
ATOM   1878  CG  GLN   140      71.494  50.458  70.688  1.00  0.00           C  
ATOM   1879  HG2 GLN   140      72.446  50.033  71.006  1.00  0.00           H  
ATOM   1880  HG3 GLN   140      70.952  49.664  70.176  1.00  0.00           H  
ATOM   1881  CD  GLN   140      71.784  51.519  69.635  1.00  0.00           C  
ATOM   1882  OE1 GLN   140      72.133  52.706  69.898  1.00  0.00           O  
ATOM   1883  NE2 GLN   140      71.694  51.144  68.403  1.00  0.00           N  
ATOM   1884 HE21 GLN   140      71.532  50.170  68.193  1.00  0.00           H  
ATOM   1885 HE22 GLN   140      72.079  51.832  67.771  1.00  0.00           H  
ATOM   1886  C   GLN   140      69.439  50.650  74.022  1.00  0.00           C  
ATOM   1887  O   GLN   140      68.252  50.672  73.704  1.00  0.00           O  
ATOM   1888  N   GLN   141      69.812  51.085  75.206  1.00  0.00           N  
ATOM   1889  H   GLN   141      70.811  51.231  75.255  1.00  0.00           H  
ATOM   1890  CA  GLN   141      68.935  51.598  76.262  1.00  0.00           C  
ATOM   1891  HA  GLN   141      68.202  52.276  75.825  1.00  0.00           H  
ATOM   1892  CB  GLN   141      68.096  50.504  76.934  1.00  0.00           C  
ATOM   1893  HB2 GLN   141      67.352  50.982  77.572  1.00  0.00           H  
ATOM   1894  HB3 GLN   141      67.628  49.911  76.148  1.00  0.00           H  
ATOM   1895  CG  GLN   141      68.883  49.474  77.761  1.00  0.00           C  
ATOM   1896  HG2 GLN   141      69.836  49.431  77.235  1.00  0.00           H  
ATOM   1897  HG3 GLN   141      69.030  49.709  78.815  1.00  0.00           H  
ATOM   1898  CD  GLN   141      68.327  47.981  77.794  1.00  0.00           C  
ATOM   1899  OE1 GLN   141      67.374  47.590  77.166  1.00  0.00           O  
ATOM   1900  NE2 GLN   141      69.155  47.065  78.286  1.00  0.00           N  
ATOM   1901 HE21 GLN   141      69.975  47.257  78.844  1.00  0.00           H  
ATOM   1902 HE22 GLN   141      69.010  46.106  78.004  1.00  0.00           H  
ATOM   1903  C   GLN   141      69.791  52.444  77.199  1.00  0.00           C  
ATOM   1904  O   GLN   141      70.675  51.879  77.912  1.00  0.00           O  
ATOM   1905  N   SER   142      69.638  53.770  77.196  1.00  0.00           N  
ATOM   1906  H   SER   142      70.224  54.204  77.895  1.00  0.00           H  
ATOM   1907  CA  SER   142      68.804  54.654  76.395  1.00  0.00           C  
ATOM   1908  HA  SER   142      69.098  55.638  76.759  1.00  0.00           H  
ATOM   1909  CB  SER   142      69.121  54.620  74.898  1.00  0.00           C  
ATOM   1910  HB2 SER   142      70.203  54.530  74.795  1.00  0.00           H  
ATOM   1911  HB3 SER   142      68.702  53.710  74.469  1.00  0.00           H  
ATOM   1912  OG  SER   142      68.489  55.624  74.213  1.00  0.00           O  
ATOM   1913  HG  SER   142      68.837  55.486  73.329  1.00  0.00           H  
ATOM   1914  C   SER   142      67.325  54.509  76.698  1.00  0.00           C  
ATOM   1915  O   SER   142      66.472  54.416  75.825  1.00  0.00           O  
ATOM   1916  N   TYR   143      66.975  54.555  78.007  1.00  0.00           N  
ATOM   1917  H   TYR   143      67.654  54.949  78.642  1.00  0.00           H  
ATOM   1918  CA  TYR   143      65.599  54.410  78.566  1.00  0.00           C  
ATOM   1919  HA  TYR   143      65.336  53.366  78.399  1.00  0.00           H  
ATOM   1920  CB  TYR   143      65.669  54.639  80.056  1.00  0.00           C  
ATOM   1921  HB2 TYR   143      65.841  55.702  80.225  1.00  0.00           H  
ATOM   1922  HB3 TYR   143      64.798  54.262  80.591  1.00  0.00           H  
ATOM   1923  CG  TYR   143      66.737  53.965  80.894  1.00  0.00           C  
ATOM   1924  CD1 TYR   143      66.969  52.585  80.646  1.00  0.00           C  
ATOM   1925  HD1 TYR   143      66.357  52.146  79.872  1.00  0.00           H  
ATOM   1926  CE1 TYR   143      67.920  51.856  81.399  1.00  0.00           C  
ATOM   1927  HE1 TYR   143      68.021  50.798  81.211  1.00  0.00           H  
ATOM   1928  CZ  TYR   143      68.620  52.514  82.375  1.00  0.00           C  
ATOM   1929  OH  TYR   143      69.448  51.914  83.304  1.00  0.00           O  
ATOM   1930  HH  TYR   143      69.562  50.968  83.193  1.00  0.00           H  
ATOM   1931  CE2 TYR   143      68.383  53.898  82.607  1.00  0.00           C  
ATOM   1932  HE2 TYR   143      69.060  54.363  83.308  1.00  0.00           H  
ATOM   1933  CD2 TYR   143      67.411  54.664  81.918  1.00  0.00           C  
ATOM   1934  HD2 TYR   143      67.142  55.674  82.190  1.00  0.00           H  
ATOM   1935  C   TYR   143      64.503  55.322  77.889  1.00  0.00           C  
ATOM   1936  O   TYR   143      63.416  54.891  77.536  1.00  0.00           O  
ATOM   1937  N   GLY   144      64.837  56.581  77.623  1.00  0.00           N  
ATOM   1938  H   GLY   144      65.756  56.911  77.881  1.00  0.00           H  
ATOM   1939  CA  GLY   144      63.976  57.561  77.000  1.00  0.00           C  
ATOM   1940  HA2 GLY   144      64.635  58.244  76.463  1.00  0.00           H  
ATOM   1941  HA3 GLY   144      63.360  57.094  76.232  1.00  0.00           H  
ATOM   1942  C   GLY   144      63.067  58.267  77.994  1.00  0.00           C  
ATOM   1943  O   GLY   144      62.801  57.789  79.092  1.00  0.00           O  
ATOM   1944  N   GLN   145      62.568  59.443  77.677  1.00  0.00           N  
ATOM   1945  H   GLN   145      62.698  59.725  76.715  1.00  0.00           H  
ATOM   1946  CA  GLN   145      61.942  60.463  78.635  1.00  0.00           C  
ATOM   1947  HA  GLN   145      61.536  60.008  79.538  1.00  0.00           H  
ATOM   1948  CB  GLN   145      63.021  61.422  79.133  1.00  0.00           C  
ATOM   1949  HB2 GLN   145      63.740  60.904  79.768  1.00  0.00           H  
ATOM   1950  HB3 GLN   145      63.604  61.803  78.294  1.00  0.00           H  
ATOM   1951  CG  GLN   145      62.471  62.670  79.858  1.00  0.00           C  
ATOM   1952  HG2 GLN   145      63.288  63.217  80.329  1.00  0.00           H  
ATOM   1953  HG3 GLN   145      61.863  63.342  79.252  1.00  0.00           H  
ATOM   1954  CD  GLN   145      61.603  62.442  81.056  1.00  0.00           C  
ATOM   1955  OE1 GLN   145      61.385  61.313  81.522  1.00  0.00           O  
ATOM   1956  NE2 GLN   145      61.008  63.534  81.643  1.00  0.00           N  
ATOM   1957 HE21 GLN   145      60.605  63.540  82.569  1.00  0.00           H  
ATOM   1958 HE22 GLN   145      61.298  64.488  81.482  1.00  0.00           H  
ATOM   1959  C   GLN   145      60.735  61.228  78.036  1.00  0.00           C  
ATOM   1960  O   GLN   145      60.943  61.937  77.051  1.00  0.00           O  
ATOM   1961  N   GLN   146      59.525  61.069  78.570  1.00  0.00           N  
ATOM   1962  H   GLN   146      59.430  60.370  79.293  1.00  0.00           H  
ATOM   1963  CA  GLN   146      58.331  61.817  78.242  1.00  0.00           C  
ATOM   1964  HA  GLN   146      58.610  62.586  77.522  1.00  0.00           H  
ATOM   1965  CB  GLN   146      57.238  60.855  77.659  1.00  0.00           C  
ATOM   1966  HB2 GLN   146      57.719  60.449  76.769  1.00  0.00           H  
ATOM   1967  HB3 GLN   146      57.136  59.947  78.254  1.00  0.00           H  
ATOM   1968  CG  GLN   146      55.876  61.497  77.363  1.00  0.00           C  
ATOM   1969  HG2 GLN   146      55.155  60.762  77.003  1.00  0.00           H  
ATOM   1970  HG3 GLN   146      55.450  61.795  78.320  1.00  0.00           H  
ATOM   1971  CD  GLN   146      56.003  62.586  76.338  1.00  0.00           C  
ATOM   1972  OE1 GLN   146      56.896  62.606  75.512  1.00  0.00           O  
ATOM   1973  NE2 GLN   146      55.090  63.600  76.430  1.00  0.00           N  
ATOM   1974 HE21 GLN   146      54.254  63.536  76.992  1.00  0.00           H  
ATOM   1975 HE22 GLN   146      54.990  64.169  75.601  1.00  0.00           H  
ATOM   1976  C   GLN   146      57.837  62.628  79.479  1.00  0.00           C  
ATOM   1977  O   GLN   146      57.573  62.030  80.553  1.00  0.00           O  
ATOM   1978  N   GLN   147      57.575  63.916  79.351  1.00  0.00           N  
ATOM   1979  H   GLN   147      57.839  64.419  78.516  1.00  0.00           H  
ATOM   1980  CA  GLN   147      56.921  64.861  80.337  1.00  0.00           C  
ATOM   1981  HA  GLN   147      56.043  64.399  80.788  1.00  0.00           H  
ATOM   1982  CB  GLN   147      57.955  65.192  81.375  1.00  0.00           C  
ATOM   1983  HB2 GLN   147      58.264  64.280  81.885  1.00  0.00           H  
ATOM   1984  HB3 GLN   147      58.868  65.529  80.884  1.00  0.00           H  
ATOM   1985  CG  GLN   147      57.526  66.372  82.351  1.00  0.00           C  
ATOM   1986  HG2 GLN   147      57.321  67.299  81.815  1.00  0.00           H  
ATOM   1987  HG3 GLN   147      56.623  66.246  82.947  1.00  0.00           H  
ATOM   1988  CD  GLN   147      58.605  66.604  83.394  1.00  0.00           C  
ATOM   1989  OE1 GLN   147      59.403  65.788  83.889  1.00  0.00           O  
ATOM   1990  NE2 GLN   147      58.675  67.881  83.852  1.00  0.00           N  
ATOM   1991 HE21 GLN   147      58.112  68.633  83.482  1.00  0.00           H  
ATOM   1992 HE22 GLN   147      59.389  68.175  84.504  1.00  0.00           H  
ATOM   1993  C   GLN   147      56.416  66.119  79.535  1.00  0.00           C  
ATOM   1994  O   GLN   147      57.118  66.688  78.694  1.00  0.00           O  
ATOM   1995  N   SER   148      55.113  66.421  79.605  1.00  0.00           N  
ATOM   1996  H   SER   148      54.492  65.824  80.132  1.00  0.00           H  
ATOM   1997  CA  SER   148      54.557  67.442  78.770  1.00  0.00           C  
ATOM   1998  HA  SER   148      54.586  67.058  77.750  1.00  0.00           H  
ATOM   1999  CB  SER   148      53.076  67.570  79.097  1.00  0.00           C  
ATOM   2000  HB2 SER   148      52.587  66.596  79.101  1.00  0.00           H  
ATOM   2001  HB3 SER   148      52.973  67.985  80.100  1.00  0.00           H  
ATOM   2002  OG  SER   148      52.427  68.423  78.130  1.00  0.00           O  
ATOM   2003  HG  SER   148      51.495  68.269  78.297  1.00  0.00           H  
ATOM   2004  C   SER   148      55.283  68.833  78.888  1.00  0.00           C  
ATOM   2005  O   SER   148      55.396  69.281  80.045  1.00  0.00           O  
ATOM   2006  N   TYR   149      55.725  69.481  77.831  1.00  0.00           N  
ATOM   2007  H   TYR   149      55.511  68.993  76.973  1.00  0.00           H  
ATOM   2008  CA  TYR   149      56.377  70.739  77.774  1.00  0.00           C  
ATOM   2009  HA  TYR   149      57.380  70.556  78.161  1.00  0.00           H  
ATOM   2010  CB  TYR   149      56.384  71.208  76.311  1.00  0.00           C  
ATOM   2011  HB2 TYR   149      56.814  70.446  75.660  1.00  0.00           H  
ATOM   2012  HB3 TYR   149      55.396  71.451  75.919  1.00  0.00           H  
ATOM   2013  CG  TYR   149      57.111  72.454  76.065  1.00  0.00           C  
ATOM   2014  CD1 TYR   149      56.332  73.581  75.743  1.00  0.00           C  
ATOM   2015  HD1 TYR   149      55.253  73.548  75.744  1.00  0.00           H  
ATOM   2016  CE1 TYR   149      56.950  74.812  75.418  1.00  0.00           C  
ATOM   2017  HE1 TYR   149      56.348  75.682  75.201  1.00  0.00           H  
ATOM   2018  CZ  TYR   149      58.353  74.921  75.388  1.00  0.00           C  
ATOM   2019  OH  TYR   149      58.929  76.072  74.916  1.00  0.00           O  
ATOM   2020  HH  TYR   149      58.196  76.664  74.732  1.00  0.00           H  
ATOM   2021  CE2 TYR   149      59.119  73.791  75.581  1.00  0.00           C  
ATOM   2022  HE2 TYR   149      60.197  73.840  75.539  1.00  0.00           H  
ATOM   2023  CD2 TYR   149      58.544  72.568  76.003  1.00  0.00           C  
ATOM   2024  HD2 TYR   149      59.195  71.737  76.229  1.00  0.00           H  
ATOM   2025  C   TYR   149      55.671  71.847  78.585  1.00  0.00           C  
ATOM   2026  O   TYR   149      54.457  71.820  78.705  1.00  0.00           O  
ATOM   2027  N   ASN   150      56.407  72.922  78.989  1.00  0.00           N  
ATOM   2028  H   ASN   150      57.403  72.930  78.823  1.00  0.00           H  
ATOM   2029  CA  ASN   150      55.905  74.089  79.746  1.00  0.00           C  
ATOM   2030  HA  ASN   150      54.889  74.339  79.439  1.00  0.00           H  
ATOM   2031  CB  ASN   150      55.931  73.639  81.226  1.00  0.00           C  
ATOM   2032  HB2 ASN   150      56.156  72.575  81.290  1.00  0.00           H  
ATOM   2033  HB3 ASN   150      56.698  74.128  81.827  1.00  0.00           H  
ATOM   2034  CG  ASN   150      54.643  73.817  81.966  1.00  0.00           C  
ATOM   2035  OD1 ASN   150      54.007  74.814  81.891  1.00  0.00           O  
ATOM   2036  ND2 ASN   150      54.187  72.843  82.691  1.00  0.00           N  
ATOM   2037 HD21 ASN   150      53.615  73.277  83.401  1.00  0.00           H  
ATOM   2038 HD22 ASN   150      54.709  72.008  82.916  1.00  0.00           H  
ATOM   2039  C   ASN   150      56.886  75.307  79.545  1.00  0.00           C  
ATOM   2040  O   ASN   150      58.144  75.133  79.644  1.00  0.00           O  
ATOM   2041  N   PRO   151      56.450  76.496  78.963  1.00  0.00           N  
ATOM   2042  CD  PRO   151      55.119  76.610  78.322  1.00  0.00           C  
ATOM   2043  HD2 PRO   151      54.291  76.651  79.029  1.00  0.00           H  
ATOM   2044  HD3 PRO   151      54.955  75.785  77.629  1.00  0.00           H  
ATOM   2045  CG  PRO   151      55.269  77.875  77.455  1.00  0.00           C  
ATOM   2046  HG2 PRO   151      54.447  78.590  77.492  1.00  0.00           H  
ATOM   2047  HG3 PRO   151      55.380  77.589  76.409  1.00  0.00           H  
ATOM   2048  CB  PRO   151      56.550  78.616  77.846  1.00  0.00           C  
ATOM   2049  HB2 PRO   151      56.271  79.469  78.465  1.00  0.00           H  
ATOM   2050  HB3 PRO   151      57.083  78.932  76.949  1.00  0.00           H  
ATOM   2051  CA  PRO   151      57.363  77.589  78.531  1.00  0.00           C  
ATOM   2052  HA  PRO   151      58.047  77.172  77.792  1.00  0.00           H  
ATOM   2053  C   PRO   151      58.289  78.109  79.685  1.00  0.00           C  
ATOM   2054  O   PRO   151      57.784  78.229  80.829  1.00  0.00           O  
ATOM   2055  N   PRO   152      59.552  78.549  79.462  1.00  0.00           N  
ATOM   2056  CD  PRO   152      60.293  78.505  78.241  1.00  0.00           C  
ATOM   2057  HD2 PRO   152      59.674  78.949  77.461  1.00  0.00           H  
ATOM   2058  HD3 PRO   152      60.550  77.508  77.885  1.00  0.00           H  
ATOM   2059  CG  PRO   152      61.498  79.454  78.508  1.00  0.00           C  
ATOM   2060  HG2 PRO   152      61.308  80.494  78.240  1.00  0.00           H  
ATOM   2061  HG3 PRO   152      62.352  79.008  77.998  1.00  0.00           H  
ATOM   2062  CB  PRO   152      61.679  79.356  80.027  1.00  0.00           C  
ATOM   2063  HB2 PRO   152      62.091  80.284  80.423  1.00  0.00           H  
ATOM   2064  HB3 PRO   152      62.232  78.452  80.282  1.00  0.00           H  
ATOM   2065  CA  PRO   152      60.297  79.240  80.496  1.00  0.00           C  
ATOM   2066  HA  PRO   152      60.274  78.660  81.418  1.00  0.00           H  
ATOM   2067  C   PRO   152      59.604  80.545  80.894  1.00  0.00           C  
ATOM   2068  O   PRO   152      59.300  81.364  80.021  1.00  0.00           O  
ATOM   2069  N   GLN   153      59.368  80.774  82.163  1.00  0.00           N  
ATOM   2070  H   GLN   153      59.801  80.148  82.827  1.00  0.00           H  
ATOM   2071  CA  GLN   153      58.763  81.974  82.628  1.00  0.00           C  
ATOM   2072  HA  GLN   153      58.582  82.708  81.843  1.00  0.00           H  
ATOM   2073  CB  GLN   153      57.271  81.732  83.077  1.00  0.00           C  
ATOM   2074  HB2 GLN   153      57.224  81.058  83.933  1.00  0.00           H  
ATOM   2075  HB3 GLN   153      56.770  82.592  83.522  1.00  0.00           H  
ATOM   2076  CG  GLN   153      56.283  81.140  82.050  1.00  0.00           C  
ATOM   2077  HG2 GLN   153      56.711  80.193  81.720  1.00  0.00           H  
ATOM   2078  HG3 GLN   153      55.329  80.939  82.539  1.00  0.00           H  
ATOM   2079  CD  GLN   153      56.021  81.970  80.763  1.00  0.00           C  
ATOM   2080  OE1 GLN   153      56.630  83.019  80.492  1.00  0.00           O  
ATOM   2081  NE2 GLN   153      54.908  81.705  80.087  1.00  0.00           N  
ATOM   2082 HE21 GLN   153      54.288  80.942  80.318  1.00  0.00           H  
ATOM   2083 HE22 GLN   153      54.873  82.185  79.199  1.00  0.00           H  
ATOM   2084  C   GLN   153      59.522  82.530  83.843  1.00  0.00           C  
ATOM   2085  O   GLN   153      60.186  81.798  84.574  1.00  0.00           O  
ATOM   2086  N   GLY   154      59.212  83.747  84.131  1.00  0.00           N  
ATOM   2087  H   GLY   154      58.574  84.286  83.563  1.00  0.00           H  
ATOM   2088  CA  GLY   154      59.954  84.462  85.192  1.00  0.00           C  
ATOM   2089  HA2 GLY   154      60.273  83.780  85.979  1.00  0.00           H  
ATOM   2090  HA3 GLY   154      60.862  84.860  84.739  1.00  0.00           H  
ATOM   2091  C   GLY   154      59.177  85.559  85.943  1.00  0.00           C  
ATOM   2092  O   GLY   154      57.951  85.492  86.013  1.00  0.00           O  
ATOM   2093  N   TYR   155      59.844  86.578  86.505  1.00  0.00           N  
ATOM   2094  H   TYR   155      60.825  86.687  86.293  1.00  0.00           H  
ATOM   2095  CA  TYR   155      59.321  87.810  87.202  1.00  0.00           C  
ATOM   2096  HA  TYR   155      58.288  87.904  86.867  1.00  0.00           H  
ATOM   2097  CB  TYR   155      59.256  87.571  88.725  1.00  0.00           C  
ATOM   2098  HB2 TYR   155      60.229  87.207  89.055  1.00  0.00           H  
ATOM   2099  HB3 TYR   155      59.100  88.512  89.253  1.00  0.00           H  
ATOM   2100  CG  TYR   155      58.116  86.627  89.089  1.00  0.00           C  
ATOM   2101  CD1 TYR   155      58.472  85.333  89.594  1.00  0.00           C  
ATOM   2102  HD1 TYR   155      59.518  85.097  89.721  1.00  0.00           H  
ATOM   2103  CE1 TYR   155      57.400  84.491  89.921  1.00  0.00           C  
ATOM   2104  HE1 TYR   155      57.575  83.471  90.229  1.00  0.00           H  
ATOM   2105  CZ  TYR   155      56.000  84.908  89.890  1.00  0.00           C  
ATOM   2106  OH  TYR   155      54.958  84.049  90.126  1.00  0.00           O  
ATOM   2107  HH  TYR   155      55.204  83.256  90.607  1.00  0.00           H  
ATOM   2108  CE2 TYR   155      55.719  86.165  89.306  1.00  0.00           C  
ATOM   2109  HE2 TYR   155      54.699  86.509  89.213  1.00  0.00           H  
ATOM   2110  CD2 TYR   155      56.771  87.028  88.913  1.00  0.00           C  
ATOM   2111  HD2 TYR   155      56.464  87.991  88.531  1.00  0.00           H  
ATOM   2112  C   TYR   155      60.100  89.077  86.889  1.00  0.00           C  
ATOM   2113  O   TYR   155      61.294  89.092  86.694  1.00  0.00           O  
ATOM   2114  N   GLY   156      59.547  90.282  86.916  1.00  0.00           N  
ATOM   2115  H   GLY   156      60.239  90.945  86.596  1.00  0.00           H  
ATOM   2116  CA  GLY   156      58.359  90.827  87.636  1.00  0.00           C  
ATOM   2117  HA2 GLY   156      58.201  90.264  88.555  1.00  0.00           H  
ATOM   2118  HA3 GLY   156      58.594  91.839  87.967  1.00  0.00           H  
ATOM   2119  C   GLY   156      57.103  90.878  86.827  1.00  0.00           C  
ATOM   2120  O   GLY   156      56.687  89.976  86.048  1.00  0.00           O  
ATOM   2121  N   GLN   157      56.383  92.007  87.013  1.00  0.00           N  
ATOM   2122  H   GLN   157      56.837  92.734  87.548  1.00  0.00           H  
ATOM   2123  CA  GLN   157      55.032  92.273  86.462  1.00  0.00           C  
ATOM   2124  HA  GLN   157      54.841  92.042  85.415  1.00  0.00           H  
ATOM   2125  CB  GLN   157      54.026  91.558  87.371  1.00  0.00           C  
ATOM   2126  HB2 GLN   157      53.063  91.464  86.869  1.00  0.00           H  
ATOM   2127  HB3 GLN   157      54.352  90.532  87.542  1.00  0.00           H  
ATOM   2128  CG  GLN   157      53.808  92.087  88.768  1.00  0.00           C  
ATOM   2129  HG2 GLN   157      53.337  93.067  88.704  1.00  0.00           H  
ATOM   2130  HG3 GLN   157      53.029  91.425  89.147  1.00  0.00           H  
ATOM   2131  CD  GLN   157      54.941  92.248  89.710  1.00  0.00           C  
ATOM   2132  OE1 GLN   157      55.758  93.170  89.658  1.00  0.00           O  
ATOM   2133  NE2 GLN   157      55.083  91.314  90.638  1.00  0.00           N  
ATOM   2134 HE21 GLN   157      54.339  90.644  90.776  1.00  0.00           H  
ATOM   2135 HE22 GLN   157      55.970  91.328  91.122  1.00  0.00           H  
ATOM   2136  C   GLN   157      54.782  93.780  86.443  1.00  0.00           C  
ATOM   2137  O   GLN   157      55.674  94.518  86.884  1.00  0.00           O  
ATOM   2138  N   GLN   158      53.658  94.407  86.004  1.00  0.00           N  
ATOM   2139  H   GLN   158      53.761  95.406  86.107  1.00  0.00           H  
ATOM   2140  CA  GLN   158      52.545  93.875  85.183  1.00  0.00           C  
ATOM   2141  HA  GLN   158      52.050  93.068  85.724  1.00  0.00           H  
ATOM   2142  CB  GLN   158      51.481  95.043  85.026  1.00  0.00           C  
ATOM   2143  HB2 GLN   158      51.166  95.396  86.008  1.00  0.00           H  
ATOM   2144  HB3 GLN   158      51.872  95.921  84.513  1.00  0.00           H  
ATOM   2145  CG  GLN   158      50.187  94.521  84.362  1.00  0.00           C  
ATOM   2146  HG2 GLN   158      50.389  93.911  83.482  1.00  0.00           H  
ATOM   2147  HG3 GLN   158      49.769  93.824  85.089  1.00  0.00           H  
ATOM   2148  CD  GLN   158      49.250  95.582  83.918  1.00  0.00           C  
ATOM   2149  OE1 GLN   158      49.641  96.647  83.478  1.00  0.00           O  
ATOM   2150  NE2 GLN   158      48.017  95.275  83.989  1.00  0.00           N  
ATOM   2151 HE21 GLN   158      47.820  94.412  84.476  1.00  0.00           H  
ATOM   2152 HE22 GLN   158      47.255  95.927  83.873  1.00  0.00           H  
ATOM   2153  C   GLN   158      53.045  93.375  83.811  1.00  0.00           C  
ATOM   2154  O   GLN   158      53.996  93.890  83.266  1.00  0.00           O  
ATOM   2155  N   ASN   159      52.378  92.360  83.230  1.00  0.00           N  
ATOM   2156  H   ASN   159      51.587  91.945  83.700  1.00  0.00           H  
ATOM   2157  CA  ASN   159      52.617  91.860  81.852  1.00  0.00           C  
ATOM   2158  HA  ASN   159      53.499  91.223  81.776  1.00  0.00           H  
ATOM   2159  CB  ASN   159      51.585  90.795  81.481  1.00  0.00           C  
ATOM   2160  HB2 ASN   159      51.594  90.079  82.303  1.00  0.00           H  
ATOM   2161  HB3 ASN   159      50.613  91.283  81.406  1.00  0.00           H  
ATOM   2162  CG  ASN   159      51.824  90.072  80.162  1.00  0.00           C  
ATOM   2163  OD1 ASN   159      51.415  90.529  79.113  1.00  0.00           O  
ATOM   2164  ND2 ASN   159      52.433  88.960  80.176  1.00  0.00           N  
ATOM   2165 HD21 ASN   159      52.568  88.452  81.039  1.00  0.00           H  
ATOM   2166 HD22 ASN   159      52.650  88.537  79.284  1.00  0.00           H  
ATOM   2167  C   ASN   159      52.611  93.028  80.813  1.00  0.00           C  
ATOM   2168  O   ASN   159      51.835  93.910  80.901  1.00  0.00           O  
ATOM   2169  N   GLN   160      53.593  93.152  79.906  1.00  0.00           N  
ATOM   2170  H   GLN   160      53.354  93.838  79.204  1.00  0.00           H  
ATOM   2171  CA  GLN   160      54.817  92.338  79.656  1.00  0.00           C  
ATOM   2172  HA  GLN   160      54.789  91.339  80.092  1.00  0.00           H  
ATOM   2173  CB  GLN   160      54.851  92.154  78.143  1.00  0.00           C  
ATOM   2174  HB2 GLN   160      53.936  91.639  77.853  1.00  0.00           H  
ATOM   2175  HB3 GLN   160      54.773  93.162  77.735  1.00  0.00           H  
ATOM   2176  CG  GLN   160      56.116  91.458  77.446  1.00  0.00           C  
ATOM   2177  HG2 GLN   160      55.999  91.386  76.365  1.00  0.00           H  
ATOM   2178  HG3 GLN   160      57.016  92.064  77.543  1.00  0.00           H  
ATOM   2179  CD  GLN   160      56.442  90.102  78.117  1.00  0.00           C  
ATOM   2180  OE1 GLN   160      56.704  89.994  79.258  1.00  0.00           O  
ATOM   2181  NE2 GLN   160      56.311  88.991  77.386  1.00  0.00           N  
ATOM   2182 HE21 GLN   160      55.742  89.095  76.558  1.00  0.00           H  
ATOM   2183 HE22 GLN   160      56.183  88.172  77.963  1.00  0.00           H  
ATOM   2184  C   GLN   160      56.103  93.042  80.123  1.00  0.00           C  
ATOM   2185  O   GLN   160      56.575  94.070  79.688  1.00  0.00           O  
ATOM   2186  N   TYR   161      56.646  92.514  81.220  1.00  0.00           N  
ATOM   2187  H   TYR   161      56.229  91.653  81.543  1.00  0.00           H  
ATOM   2188  CA  TYR   161      57.900  92.900  81.971  1.00  0.00           C  
ATOM   2189  HA  TYR   161      57.872  93.964  82.206  1.00  0.00           H  
ATOM   2190  CB  TYR   161      57.935  92.102  83.258  1.00  0.00           C  
ATOM   2191  HB2 TYR   161      56.982  92.194  83.779  1.00  0.00           H  
ATOM   2192  HB3 TYR   161      58.250  91.113  82.927  1.00  0.00           H  
ATOM   2193  CG  TYR   161      59.080  92.388  84.254  1.00  0.00           C  
ATOM   2194  CD1 TYR   161      60.279  91.609  84.274  1.00  0.00           C  
ATOM   2195  HD1 TYR   161      60.454  90.900  83.478  1.00  0.00           H  
ATOM   2196  CE1 TYR   161      61.408  91.833  85.037  1.00  0.00           C  
ATOM   2197  HE1 TYR   161      62.276  91.194  84.981  1.00  0.00           H  
ATOM   2198  CZ  TYR   161      61.333  92.881  85.994  1.00  0.00           C  
ATOM   2199  OH  TYR   161      62.442  93.157  86.727  1.00  0.00           O  
ATOM   2200  HH  TYR   161      63.221  92.731  86.361  1.00  0.00           H  
ATOM   2201  CE2 TYR   161      60.080  93.589  86.151  1.00  0.00           C  
ATOM   2202  HE2 TYR   161      59.889  94.210  87.013  1.00  0.00           H  
ATOM   2203  CD2 TYR   161      58.974  93.377  85.243  1.00  0.00           C  
ATOM   2204  HD2 TYR   161      58.030  93.892  85.333  1.00  0.00           H  
ATOM   2205  C   TYR   161      59.160  92.676  81.090  1.00  0.00           C  
ATOM   2206  O   TYR   161      60.214  93.219  81.365  1.00  0.00           O  
ATOM   2207  N   ASN   162      59.127  91.840  80.093  1.00  0.00           N  
ATOM   2208  H   ASN   162      58.203  91.550  79.806  1.00  0.00           H  
ATOM   2209  CA  ASN   162      60.160  91.333  79.164  1.00  0.00           C  
ATOM   2210  HA  ASN   162      61.101  91.181  79.693  1.00  0.00           H  
ATOM   2211  CB  ASN   162      59.829  89.998  78.451  1.00  0.00           C  
ATOM   2212  HB2 ASN   162      58.908  89.989  77.868  1.00  0.00           H  
ATOM   2213  HB3 ASN   162      60.541  89.787  77.653  1.00  0.00           H  
ATOM   2214  CG  ASN   162      59.776  88.860  79.396  1.00  0.00           C  
ATOM   2215  OD1 ASN   162      59.760  88.898  80.615  1.00  0.00           O  
ATOM   2216  ND2 ASN   162      59.503  87.650  78.893  1.00  0.00           N  
ATOM   2217 HD21 ASN   162      59.458  86.837  79.490  1.00  0.00           H  
ATOM   2218 HD22 ASN   162      59.417  87.537  77.893  1.00  0.00           H  
ATOM   2219  C   ASN   162      60.458  92.456  78.223  1.00  0.00           C  
ATOM   2220  O   ASN   162      59.634  93.304  77.932  1.00  0.00           O  
ATOM   2221  N   SER   163      61.701  92.402  77.726  1.00  0.00           N  
ATOM   2222  H   SER   163      62.217  91.577  77.997  1.00  0.00           H  
ATOM   2223  CA  SER   163      62.261  93.417  76.831  1.00  0.00           C  
ATOM   2224  HA  SER   163      61.585  93.678  76.016  1.00  0.00           H  
ATOM   2225  CB  SER   163      62.622  94.613  77.744  1.00  0.00           C  
ATOM   2226  HB2 SER   163      61.858  95.003  78.415  1.00  0.00           H  
ATOM   2227  HB3 SER   163      63.502  94.321  78.318  1.00  0.00           H  
ATOM   2228  OG  SER   163      62.884  95.710  77.031  1.00  0.00           O  
ATOM   2229  HG  SER   163      62.015  96.119  77.052  1.00  0.00           H  
ATOM   2230  C   SER   163      63.605  92.961  76.257  1.00  0.00           C  
ATOM   2231  O   SER   163      64.100  91.937  76.739  1.00  0.00           O  
ATOM   2232  N   SER   164      64.201  93.646  75.244  1.00  0.00           N  
ATOM   2233  H   SER   164      63.805  94.535  74.974  1.00  0.00           H  
ATOM   2234  CA  SER   164      65.342  93.157  74.506  1.00  0.00           C  
ATOM   2235  HA  SER   164      65.633  93.961  73.830  1.00  0.00           H  
ATOM   2236  CB  SER   164      64.902  91.850  73.838  1.00  0.00           C  
ATOM   2237  HB2 SER   164      65.011  91.027  74.544  1.00  0.00           H  
ATOM   2238  HB3 SER   164      63.875  91.826  73.474  1.00  0.00           H  
ATOM   2239  OG  SER   164      65.697  91.650  72.702  1.00  0.00           O  
ATOM   2240  HG  SER   164      66.107  90.782  72.717  1.00  0.00           H  
ATOM   2241  C   SER   164      66.623  92.941  75.282  1.00  0.00           C  
ATOM   2242  O   SER   164      66.698  93.391  76.432  1.00  0.00           O  
ATOM   2243  N   SER   165      67.680  92.414  74.596  1.00  0.00           N  
ATOM   2244  H   SER   165      67.581  92.163  73.623  1.00  0.00           H  
ATOM   2245  CA  SER   165      69.052  92.134  75.135  1.00  0.00           C  
ATOM   2246  HA  SER   165      69.081  91.351  75.894  1.00  0.00           H  
ATOM   2247  CB  SER   165      69.857  91.648  73.902  1.00  0.00           C  
ATOM   2248  HB2 SER   165      69.409  90.716  73.559  1.00  0.00           H  
ATOM   2249  HB3 SER   165      69.823  92.353  73.071  1.00  0.00           H  
ATOM   2250  OG  SER   165      71.278  91.347  74.201  1.00  0.00           O  
ATOM   2251  HG  SER   165      71.787  92.155  74.303  1.00  0.00           H  
ATOM   2252  C   SER   165      69.741  93.357  75.702  1.00  0.00           C  
ATOM   2253  O   SER   165      69.640  94.396  75.038  1.00  0.00           O  
ATOM   2254  N   GLY   166      70.655  93.241  76.611  1.00  0.00           N  
ATOM   2255  H   GLY   166      70.622  92.324  77.034  1.00  0.00           H  
ATOM   2256  CA  GLY   166      71.857  94.115  76.790  1.00  0.00           C  
ATOM   2257  HA2 GLY   166      71.540  95.053  77.246  1.00  0.00           H  
ATOM   2258  HA3 GLY   166      72.633  93.670  77.413  1.00  0.00           H  
ATOM   2259  C   GLY   166      72.539  94.351  75.452  1.00  0.00           C  
ATOM   2260  O   GLY   166      72.959  93.418  74.772  1.00  0.00           O  
ATOM   2261  N   GLY   167      72.872  95.591  75.087  1.00  0.00           N  
ATOM   2262  H   GLY   167      72.484  96.336  75.648  1.00  0.00           H  
ATOM   2263  CA  GLY   167      73.534  96.095  73.883  1.00  0.00           C  
ATOM   2264  HA2 GLY   167      73.275  95.587  72.954  1.00  0.00           H  
ATOM   2265  HA3 GLY   167      73.190  97.126  73.800  1.00  0.00           H  
ATOM   2266  C   GLY   167      75.079  96.185  74.036  1.00  0.00           C  
ATOM   2267  O   GLY   167      75.710  97.177  73.632  1.00  0.00           O  
ATOM   2268  N   GLY   168      75.683  95.021  74.412  1.00  0.00           N  
ATOM   2269  H   GLY   168      75.126  94.198  74.591  1.00  0.00           H  
ATOM   2270  CA  GLY   168      77.222  94.904  74.481  1.00  0.00           C  
ATOM   2271  HA2 GLY   168      77.494  93.976  74.984  1.00  0.00           H  
ATOM   2272  HA3 GLY   168      77.604  95.083  73.476  1.00  0.00           H  
ATOM   2273  C   GLY   168      77.927  95.923  75.320  1.00  0.00           C  
ATOM   2274  O   GLY   168      77.211  96.538  76.086  1.00  0.00           O  
ATOM   2275  N   GLY   169      79.223  96.052  75.156  1.00  0.00           N  
ATOM   2276  H   GLY   169      79.781  96.698  75.697  1.00  0.00           H  
ATOM   2277  CA  GLY   169      79.998  95.429  74.074  1.00  0.00           C  
ATOM   2278  HA2 GLY   169      79.793  94.361  74.010  1.00  0.00           H  
ATOM   2279  HA3 GLY   169      79.654  95.902  73.154  1.00  0.00           H  
ATOM   2280  C   GLY   169      81.553  95.591  74.233  1.00  0.00           C  
ATOM   2281  O   GLY   169      82.009  96.415  75.046  1.00  0.00           O  
ATOM   2282  N   GLY   170      82.260  94.747  73.415  1.00  0.00           N  
ATOM   2283  H   GLY   170      81.699  94.145  72.829  1.00  0.00           H  
ATOM   2284  CA  GLY   170      83.635  94.299  73.604  1.00  0.00           C  
ATOM   2285  HA2 GLY   170      83.856  93.608  72.791  1.00  0.00           H  
ATOM   2286  HA3 GLY   170      84.262  95.180  73.459  1.00  0.00           H  
ATOM   2287  C   GLY   170      83.954  93.595  74.972  1.00  0.00           C  
ATOM   2288  O   GLY   170      83.026  93.544  75.761  1.00  0.00           O  
ATOM   2289  N   GLY   171      85.154  93.017  75.216  1.00  0.00           N  
ATOM   2290  H   GLY   171      85.173  92.554  76.113  1.00  0.00           H  
ATOM   2291  CA  GLY   171      86.405  93.149  74.425  1.00  0.00           C  
ATOM   2292  HA2 GLY   171      87.133  92.529  74.947  1.00  0.00           H  
ATOM   2293  HA3 GLY   171      86.221  92.730  73.435  1.00  0.00           H  
ATOM   2294  C   GLY   171      86.932  94.565  74.343  1.00  0.00           C  
ATOM   2295  O   GLY   171      86.584  95.444  75.172  1.00  0.00           O  
ATOM   2296  N   GLY   172      87.815  94.908  73.389  1.00  0.00           N  
ATOM   2297  H   GLY   172      88.052  95.889  73.425  1.00  0.00           H  
ATOM   2298  CA  GLY   172      88.410  94.031  72.320  1.00  0.00           C  
ATOM   2299  HA2 GLY   172      89.322  93.549  72.670  1.00  0.00           H  
ATOM   2300  HA3 GLY   172      87.561  93.421  72.008  1.00  0.00           H  
ATOM   2301  C   GLY   172      88.951  94.851  71.222  1.00  0.00           C  
ATOM   2302  O   GLY   172      89.582  95.909  71.454  1.00  0.00           O  
ATOM   2303  N   GLY   173      88.599  94.484  70.011  1.00  0.00           N  
ATOM   2304  H   GLY   173      88.049  93.657  69.825  1.00  0.00           H  
ATOM   2305  CA  GLY   173      88.906  95.316  68.846  1.00  0.00           C  
ATOM   2306  HA2 GLY   173      89.946  95.622  68.734  1.00  0.00           H  
ATOM   2307  HA3 GLY   173      88.577  94.902  67.892  1.00  0.00           H  
ATOM   2308  C   GLY   173      88.183  96.720  68.875  1.00  0.00           C  
ATOM   2309  O   GLY   173      87.323  96.942  69.683  1.00  0.00           O  
ATOM   2310  N   GLY   174      88.427  97.545  67.801  1.00  0.00           N  
ATOM   2311  H   GLY   174      87.756  98.289  67.674  1.00  0.00           H  
ATOM   2312  CA  GLY   174      89.271  97.302  66.659  1.00  0.00           C  
ATOM   2313  HA2 GLY   174      90.092  96.599  66.804  1.00  0.00           H  
ATOM   2314  HA3 GLY   174      88.621  97.174  65.793  1.00  0.00           H  
ATOM   2315  C   GLY   174      90.113  98.554  66.364  1.00  0.00           C  
ATOM   2316  O   GLY   174      91.263  98.652  66.867  1.00  0.00           O  
ATOM   2317  N   GLY   175      89.563  99.400  65.464  1.00  0.00           N  
ATOM   2318  H   GLY   175      88.603  99.111  65.348  1.00  0.00           H  
ATOM   2319  CA  GLY   175      90.188 100.572  64.861  1.00  0.00           C  
ATOM   2320  HA2 GLY   175      91.183 100.295  64.511  1.00  0.00           H  
ATOM   2321  HA3 GLY   175      89.752 100.955  63.938  1.00  0.00           H  
ATOM   2322  C   GLY   175      90.155 101.888  65.766  1.00  0.00           C  
ATOM   2323  O   GLY   175      89.777 101.871  66.945  1.00  0.00           O  
ATOM   2324  N   ASN   176      90.266 103.051  65.093  1.00  0.00           N  
ATOM   2325  H   ASN   176      90.822 102.923  64.259  1.00  0.00           H  
ATOM   2326  CA  ASN   176      90.050 104.412  65.582  1.00  0.00           C  
ATOM   2327  HA  ASN   176      90.695 104.440  66.461  1.00  0.00           H  
ATOM   2328  CB  ASN   176      90.490 105.416  64.455  1.00  0.00           C  
ATOM   2329  HB2 ASN   176      91.383 105.017  63.973  1.00  0.00           H  
ATOM   2330  HB3 ASN   176      89.739 105.507  63.671  1.00  0.00           H  
ATOM   2331  CG  ASN   176      90.877 106.791  64.979  1.00  0.00           C  
ATOM   2332  OD1 ASN   176      90.628 107.145  66.115  1.00  0.00           O  
ATOM   2333  ND2 ASN   176      91.555 107.633  64.202  1.00  0.00           N  
ATOM   2334 HD21 ASN   176      91.689 108.599  64.464  1.00  0.00           H  
ATOM   2335 HD22 ASN   176      91.855 107.304  63.295  1.00  0.00           H  
ATOM   2336  C   ASN   176      88.622 104.611  65.918  1.00  0.00           C  
ATOM   2337  O   ASN   176      87.741 104.006  65.267  1.00  0.00           O  
ATOM   2338  N   TYR   177      88.341 105.574  66.837  1.00  0.00           N  
ATOM   2339  H   TYR   177      89.094 106.200  67.083  1.00  0.00           H  
ATOM   2340  CA  TYR   177      87.013 105.997  67.426  1.00  0.00           C  
ATOM   2341  HA  TYR   177      86.819 105.250  68.196  1.00  0.00           H  
ATOM   2342  CB  TYR   177      87.207 107.371  68.126  1.00  0.00           C  
ATOM   2343  HB2 TYR   177      87.512 108.012  67.299  1.00  0.00           H  
ATOM   2344  HB3 TYR   177      86.268 107.775  68.501  1.00  0.00           H  
ATOM   2345  CG  TYR   177      88.262 107.349  69.277  1.00  0.00           C  
ATOM   2346  CD1 TYR   177      89.394 108.184  69.202  1.00  0.00           C  
ATOM   2347  HD1 TYR   177      89.470 108.839  68.347  1.00  0.00           H  
ATOM   2348  CE1 TYR   177      90.214 108.169  70.368  1.00  0.00           C  
ATOM   2349  HE1 TYR   177      90.963 108.947  70.390  1.00  0.00           H  
ATOM   2350  CZ  TYR   177      89.942 107.337  71.498  1.00  0.00           C  
ATOM   2351  OH  TYR   177      90.694 107.400  72.622  1.00  0.00           O  
ATOM   2352  HH  TYR   177      90.410 106.776  73.294  1.00  0.00           H  
ATOM   2353  CE2 TYR   177      88.811 106.452  71.443  1.00  0.00           C  
ATOM   2354  HE2 TYR   177      88.577 105.814  72.282  1.00  0.00           H  
ATOM   2355  CD2 TYR   177      87.975 106.493  70.344  1.00  0.00           C  
ATOM   2356  HD2 TYR   177      87.069 105.905  70.333  1.00  0.00           H  
ATOM   2357  C   TYR   177      85.880 105.942  66.380  1.00  0.00           C  
ATOM   2358  O   TYR   177      85.971 106.521  65.274  1.00  0.00           O  
ATOM   2359  N   GLY   178      84.820 105.195  66.642  1.00  0.00           N  
ATOM   2360  H   GLY   178      84.089 105.232  65.946  1.00  0.00           H  
ATOM   2361  CA  GLY   178      84.493 104.455  67.839  1.00  0.00           C  
ATOM   2362  HA2 GLY   178      83.687 103.762  67.597  1.00  0.00           H  
ATOM   2363  HA3 GLY   178      85.294 103.766  68.111  1.00  0.00           H  
ATOM   2364  C   GLY   178      84.067 105.296  69.035  1.00  0.00           C  
ATOM   2365  O   GLY   178      83.891 106.514  69.028  1.00  0.00           O  
ATOM   2366  N   GLN   179      83.650 104.548  70.034  1.00  0.00           N  
ATOM   2367  H   GLN   179      83.644 103.548  69.888  1.00  0.00           H  
ATOM   2368  CA  GLN   179      83.241 104.958  71.391  1.00  0.00           C  
ATOM   2369  HA  GLN   179      83.357 106.041  71.431  1.00  0.00           H  
ATOM   2370  CB  GLN   179      81.762 104.554  71.704  1.00  0.00           C  
ATOM   2371  HB2 GLN   179      81.553 103.484  71.687  1.00  0.00           H  
ATOM   2372  HB3 GLN   179      81.628 104.873  72.738  1.00  0.00           H  
ATOM   2373  CG  GLN   179      80.741 105.215  70.702  1.00  0.00           C  
ATOM   2374  HG2 GLN   179      79.713 105.343  71.040  1.00  0.00           H  
ATOM   2375  HG3 GLN   179      81.083 106.208  70.409  1.00  0.00           H  
ATOM   2376  CD  GLN   179      80.567 104.496  69.334  1.00  0.00           C  
ATOM   2377  OE1 GLN   179      80.211 105.035  68.277  1.00  0.00           O  
ATOM   2378  NE2 GLN   179      80.766 103.135  69.325  1.00  0.00           N  
ATOM   2379 HE21 GLN   179      80.803 102.543  70.142  1.00  0.00           H  
ATOM   2380 HE22 GLN   179      80.605 102.699  68.429  1.00  0.00           H  
ATOM   2381  C   GLN   179      84.322 104.487  72.384  1.00  0.00           C  
ATOM   2382  O   GLN   179      84.607 103.289  72.331  1.00  0.00           O  
ATOM   2383  N   ASP   180      84.936 105.288  73.215  1.00  0.00           N  
ATOM   2384  H   ASP   180      85.628 104.783  73.749  1.00  0.00           H  
ATOM   2385  CA  ASP   180      84.626 106.599  73.699  1.00  0.00           C  
ATOM   2386  HA  ASP   180      84.220 107.127  72.836  1.00  0.00           H  
ATOM   2387  CB  ASP   180      83.594 106.634  74.860  1.00  0.00           C  
ATOM   2388  HB2 ASP   180      82.672 106.164  74.517  1.00  0.00           H  
ATOM   2389  HB3 ASP   180      83.911 105.972  75.666  1.00  0.00           H  
ATOM   2390  CG  ASP   180      83.379 108.030  75.358  1.00  0.00           C  
ATOM   2391  OD1 ASP   180      82.693 108.141  76.351  1.00  0.00           O  
ATOM   2392  OD2 ASP   180      83.890 108.990  74.841  1.00  0.00           O  
ATOM   2393  C   ASP   180      85.989 107.197  74.115  1.00  0.00           C  
ATOM   2394  O   ASP   180      86.742 106.721  74.962  1.00  0.00           O  
ATOM   2395  N   GLN   181      86.365 108.373  73.477  1.00  0.00           N  
ATOM   2396  H   GLN   181      85.942 108.640  72.600  1.00  0.00           H  
ATOM   2397  CA  GLN   181      87.634 109.062  73.785  1.00  0.00           C  
ATOM   2398  HA  GLN   181      88.442 108.340  73.901  1.00  0.00           H  
ATOM   2399  CB  GLN   181      88.031 109.939  72.632  1.00  0.00           C  
ATOM   2400  HB2 GLN   181      88.959 110.488  72.792  1.00  0.00           H  
ATOM   2401  HB3 GLN   181      88.352 109.388  71.748  1.00  0.00           H  
ATOM   2402  CG  GLN   181      87.041 110.985  72.131  1.00  0.00           C  
ATOM   2403  HG2 GLN   181      86.041 110.566  72.248  1.00  0.00           H  
ATOM   2404  HG3 GLN   181      87.007 111.836  72.811  1.00  0.00           H  
ATOM   2405  CD  GLN   181      87.383 111.396  70.695  1.00  0.00           C  
ATOM   2406  OE1 GLN   181      88.188 112.317  70.525  1.00  0.00           O  
ATOM   2407  NE2 GLN   181      86.815 110.774  69.719  1.00  0.00           N  
ATOM   2408 HE21 GLN   181      86.161 110.075  70.040  1.00  0.00           H  
ATOM   2409 HE22 GLN   181      87.207 110.931  68.801  1.00  0.00           H  
ATOM   2410  C   GLN   181      87.583 109.852  75.138  1.00  0.00           C  
ATOM   2411  O   GLN   181      88.684 110.348  75.502  1.00  0.00           O  
ATOM   2412  N   SER   182      86.502 110.020  75.853  1.00  0.00           N  
ATOM   2413  H   SER   182      85.624 109.681  75.487  1.00  0.00           H  
ATOM   2414  CA  SER   182      86.398 110.739  77.164  1.00  0.00           C  
ATOM   2415  HA  SER   182      86.475 111.826  77.158  1.00  0.00           H  
ATOM   2416  CB  SER   182      84.975 110.400  77.763  1.00  0.00           C  
ATOM   2417  HB2 SER   182      84.796 109.326  77.806  1.00  0.00           H  
ATOM   2418  HB3 SER   182      84.805 110.890  78.722  1.00  0.00           H  
ATOM   2419  OG  SER   182      83.983 110.964  76.891  1.00  0.00           O  
ATOM   2420  HG  SER   182      83.918 110.279  76.222  1.00  0.00           H  
ATOM   2421  C   SER   182      87.484 110.372  78.223  1.00  0.00           C  
ATOM   2422  O   SER   182      88.076 109.367  78.220  1.00  0.00           O  
ATOM   2423  N   SER   183      87.866 111.258  79.193  1.00  0.00           N  
ATOM   2424  H   SER   183      88.570 110.861  79.798  1.00  0.00           H  
ATOM   2425  CA  SER   183      87.586 112.728  79.384  1.00  0.00           C  
ATOM   2426  HA  SER   183      86.540 112.891  79.640  1.00  0.00           H  
ATOM   2427  CB  SER   183      88.472 113.202  80.552  1.00  0.00           C  
ATOM   2428  HB2 SER   183      88.353 114.279  80.675  1.00  0.00           H  
ATOM   2429  HB3 SER   183      88.174 112.715  81.481  1.00  0.00           H  
ATOM   2430  OG  SER   183      89.868 112.982  80.279  1.00  0.00           O  
ATOM   2431  HG  SER   183      90.257 113.824  80.528  1.00  0.00           H  
ATOM   2432  C   SER   183      87.993 113.479  78.090  1.00  0.00           C  
ATOM   2433  O   SER   183      88.910 113.139  77.385  1.00  0.00           O  
ATOM   2434  N   MET   184      87.360 114.629  77.786  1.00  0.00           N  
ATOM   2435  H   MET   184      86.552 114.842  78.352  1.00  0.00           H  
ATOM   2436  CA  MET   184      87.824 115.587  76.815  1.00  0.00           C  
ATOM   2437  HA  MET   184      88.911 115.509  76.795  1.00  0.00           H  
ATOM   2438  CB  MET   184      87.303 115.048  75.455  1.00  0.00           C  
ATOM   2439  HB2 MET   184      87.668 115.667  74.635  1.00  0.00           H  
ATOM   2440  HB3 MET   184      87.749 114.105  75.139  1.00  0.00           H  
ATOM   2441  CG  MET   184      85.840 114.809  75.417  1.00  0.00           C  
ATOM   2442  HG2 MET   184      85.368 114.444  76.329  1.00  0.00           H  
ATOM   2443  HG3 MET   184      85.293 115.741  75.276  1.00  0.00           H  
ATOM   2444  SD  MET   184      85.328 113.569  74.167  1.00  0.00           S  
ATOM   2445  CE  MET   184      86.207 114.376  72.722  1.00  0.00           C  
ATOM   2446  HE1 MET   184      86.133 113.808  71.795  1.00  0.00           H  
ATOM   2447  HE2 MET   184      85.701 115.305  72.460  1.00  0.00           H  
ATOM   2448  HE3 MET   184      87.259 114.566  72.936  1.00  0.00           H  
ATOM   2449  C   MET   184      87.312 116.997  77.086  1.00  0.00           C  
ATOM   2450  O   MET   184      86.462 117.271  77.916  1.00  0.00           O  
ATOM   2451  N   SER   185      87.780 117.949  76.300  1.00  0.00           N  
ATOM   2452  H   SER   185      88.328 117.659  75.503  1.00  0.00           H  
ATOM   2453  CA  SER   185      87.644 119.434  76.442  1.00  0.00           C  
ATOM   2454  HA  SER   185      86.905 119.543  77.236  1.00  0.00           H  
ATOM   2455  CB  SER   185      88.995 120.014  76.754  1.00  0.00           C  
ATOM   2456  HB2 SER   185      89.423 119.464  77.592  1.00  0.00           H  
ATOM   2457  HB3 SER   185      89.727 119.902  75.955  1.00  0.00           H  
ATOM   2458  OG  SER   185      88.810 121.352  77.093  1.00  0.00           O  
ATOM   2459  HG  SER   185      89.668 121.733  77.296  1.00  0.00           H  
ATOM   2460  C   SER   185      87.171 120.157  75.145  1.00  0.00           C  
ATOM   2461  O   SER   185      87.362 119.680  74.019  1.00  0.00           O  
ATOM   2462  N   SER   186      86.430 121.244  75.314  1.00  0.00           N  
ATOM   2463  H   SER   186      86.439 121.602  76.258  1.00  0.00           H  
ATOM   2464  CA  SER   186      85.973 122.050  74.187  1.00  0.00           C  
ATOM   2465  HA  SER   186      86.699 121.973  73.377  1.00  0.00           H  
ATOM   2466  CB  SER   186      84.656 121.479  73.557  1.00  0.00           C  
ATOM   2467  HB2 SER   186      84.865 120.427  73.362  1.00  0.00           H  
ATOM   2468  HB3 SER   186      83.861 121.767  74.245  1.00  0.00           H  
ATOM   2469  OG  SER   186      84.385 122.105  72.327  1.00  0.00           O  
ATOM   2470  HG  SER   186      83.478 122.393  72.455  1.00  0.00           H  
ATOM   2471  C   SER   186      85.766 123.531  74.602  1.00  0.00           C  
ATOM   2472  O   SER   186      85.482 123.747  75.754  1.00  0.00           O  
ATOM   2473  N   GLY   187      85.983 124.562  73.796  1.00  0.00           N  
ATOM   2474  H   GLY   187      85.891 125.490  74.185  1.00  0.00           H  
ATOM   2475  CA  GLY   187      86.450 124.512  72.359  1.00  0.00           C  
ATOM   2476  HA2 GLY   187      87.270 125.204  72.169  1.00  0.00           H  
ATOM   2477  HA3 GLY   187      86.851 123.540  72.071  1.00  0.00           H  
ATOM   2478  C   GLY   187      85.468 124.958  71.329  1.00  0.00           C  
ATOM   2479  O   GLY   187      85.889 125.159  70.162  1.00  0.00           O  
ATOM   2480  N   GLY   188      84.217 125.113  71.654  1.00  0.00           N  
ATOM   2481  H   GLY   188      83.887 124.950  72.594  1.00  0.00           H  
ATOM   2482  CA  GLY   188      83.115 125.398  70.723  1.00  0.00           C  
ATOM   2483  HA2 GLY   188      83.430 126.040  69.900  1.00  0.00           H  
ATOM   2484  HA3 GLY   188      82.688 124.477  70.326  1.00  0.00           H  
ATOM   2485  C   GLY   188      82.008 126.285  71.313  1.00  0.00           C  
ATOM   2486  O   GLY   188      82.314 127.160  72.143  1.00  0.00           O  
ATOM   2487  N   GLY   189      80.774 126.212  70.808  1.00  0.00           N  
ATOM   2488  H   GLY   189      80.090 126.795  71.269  1.00  0.00           H  
ATOM   2489  CA  GLY   189      80.317 125.272  69.767  1.00  0.00           C  
ATOM   2490  HA2 GLY   189      80.509 124.239  70.059  1.00  0.00           H  
ATOM   2491  HA3 GLY   189      79.238 125.426  69.791  1.00  0.00           H  
ATOM   2492  C   GLY   189      80.934 125.651  68.377  1.00  0.00           C  
ATOM   2493  O   GLY   189      81.756 126.552  68.191  1.00  0.00           O  
ATOM   2494  N   SER   190      80.272 125.046  67.365  1.00  0.00           N  
ATOM   2495  H   SER   190      79.824 124.179  67.624  1.00  0.00           H  
ATOM   2496  CA  SER   190      80.168 125.548  66.027  1.00  0.00           C  
ATOM   2497  HA  SER   190      81.150 125.828  65.647  1.00  0.00           H  
ATOM   2498  CB  SER   190      79.604 124.449  65.165  1.00  0.00           C  
ATOM   2499  HB2 SER   190      78.740 124.011  65.664  1.00  0.00           H  
ATOM   2500  HB3 SER   190      79.405 124.750  64.137  1.00  0.00           H  
ATOM   2501  OG  SER   190      80.594 123.506  65.060  1.00  0.00           O  
ATOM   2502  HG  SER   190      80.135 122.699  65.303  1.00  0.00           H  
ATOM   2503  C   SER   190      79.347 126.828  66.005  1.00  0.00           C  
ATOM   2504  O   SER   190      78.698 127.145  67.004  1.00  0.00           O  
ATOM   2505  N   GLY   191      79.412 127.637  64.982  1.00  0.00           N  
ATOM   2506  H   GLY   191      79.081 128.583  65.112  1.00  0.00           H  
ATOM   2507  CA  GLY   191      80.150 127.472  63.732  1.00  0.00           C  
ATOM   2508  HA2 GLY   191      80.656 128.391  63.435  1.00  0.00           H  
ATOM   2509  HA3 GLY   191      81.077 126.940  63.946  1.00  0.00           H  
ATOM   2510  C   GLY   191      79.262 127.197  62.518  1.00  0.00           C  
ATOM   2511  O   GLY   191      78.210 126.551  62.696  1.00  0.00           O  
ATOM   2512  N   GLY   192      79.667 127.671  61.334  1.00  0.00           N  
ATOM   2513  H   GLY   192      80.398 128.368  61.311  1.00  0.00           H  
ATOM   2514  CA  GLY   192      78.798 127.626  60.120  1.00  0.00           C  
ATOM   2515  HA2 GLY   192      78.846 126.609  59.731  1.00  0.00           H  
ATOM   2516  HA3 GLY   192      77.800 127.858  60.491  1.00  0.00           H  
ATOM   2517  C   GLY   192      79.366 128.486  58.972  1.00  0.00           C  
ATOM   2518  O   GLY   192      80.517 128.992  58.909  1.00  0.00           O  
ATOM   2519  N   GLY   193      78.458 128.742  58.050  1.00  0.00           N  
ATOM   2520  H   GLY   193      77.568 128.265  58.059  1.00  0.00           H  
ATOM   2521  CA  GLY   193      78.726 129.431  56.864  1.00  0.00           C  
ATOM   2522  HA2 GLY   193      79.537 130.133  57.056  1.00  0.00           H  
ATOM   2523  HA3 GLY   193      79.078 128.741  56.096  1.00  0.00           H  
ATOM   2524  C   GLY   193      77.584 130.170  56.174  1.00  0.00           C  
ATOM   2525  O   GLY   193      76.394 129.982  56.447  1.00  0.00           O  
ATOM   2526  N   TYR   194      77.899 131.022  55.202  1.00  0.00           N  
ATOM   2527  H   TYR   194      78.880 131.081  54.969  1.00  0.00           H  
ATOM   2528  CA  TYR   194      77.035 131.653  54.166  1.00  0.00           C  
ATOM   2529  HA  TYR   194      76.532 132.457  54.703  1.00  0.00           H  
ATOM   2530  CB  TYR   194      77.991 132.239  53.083  1.00  0.00           C  
ATOM   2531  HB2 TYR   194      78.671 132.841  53.686  1.00  0.00           H  
ATOM   2532  HB3 TYR   194      78.520 131.432  52.578  1.00  0.00           H  
ATOM   2533  CG  TYR   194      77.258 133.113  52.033  1.00  0.00           C  
ATOM   2534  CD1 TYR   194      76.734 132.387  50.916  1.00  0.00           C  
ATOM   2535  HD1 TYR   194      76.665 131.310  50.941  1.00  0.00           H  
ATOM   2536  CE1 TYR   194      76.138 133.113  49.843  1.00  0.00           C  
ATOM   2537  HE1 TYR   194      75.578 132.562  49.101  1.00  0.00           H  
ATOM   2538  CZ  TYR   194      76.157 134.531  49.905  1.00  0.00           C  
ATOM   2539  OH  TYR   194      75.529 135.197  48.867  1.00  0.00           O  
ATOM   2540  HH  TYR   194      75.271 134.501  48.258  1.00  0.00           H  
ATOM   2541  CE2 TYR   194      76.741 135.274  51.044  1.00  0.00           C  
ATOM   2542  HE2 TYR   194      76.805 136.349  50.968  1.00  0.00           H  
ATOM   2543  CD2 TYR   194      77.241 134.520  52.144  1.00  0.00           C  
ATOM   2544  HD2 TYR   194      77.683 134.959  53.027  1.00  0.00           H  
ATOM   2545  C   TYR   194      76.083 130.700  53.472  1.00  0.00           C  
ATOM   2546  O   TYR   194      76.521 129.537  53.206  1.00  0.00           O  
ATOM   2547  N   GLY   195      74.801 131.008  53.199  1.00  0.00           N  
ATOM   2548  H   GLY   195      74.249 130.346  52.672  1.00  0.00           H  
ATOM   2549  CA  GLY   195      74.176 132.366  53.332  1.00  0.00           C  
ATOM   2550  HA2 GLY   195      73.820 132.500  54.354  1.00  0.00           H  
ATOM   2551  HA3 GLY   195      74.869 133.191  53.168  1.00  0.00           H  
ATOM   2552  C   GLY   195      73.056 132.610  52.304  1.00  0.00           C  
ATOM   2553  O   GLY   195      73.060 131.967  51.266  1.00  0.00           O  
ATOM   2554  N   ASN   196      72.193 133.598  52.626  1.00  0.00           N  
ATOM   2555  H   ASN   196      72.246 133.991  53.555  1.00  0.00           H  
ATOM   2556  CA  ASN   196      71.339 134.308  51.677  1.00  0.00           C  
ATOM   2557  HA  ASN   196      70.828 135.052  52.288  1.00  0.00           H  
ATOM   2558  CB  ASN   196      72.073 135.203  50.632  1.00  0.00           C  
ATOM   2559  HB2 ASN   196      72.756 134.572  50.064  1.00  0.00           H  
ATOM   2560  HB3 ASN   196      71.314 135.663  49.999  1.00  0.00           H  
ATOM   2561  CG  ASN   196      72.805 136.350  51.270  1.00  0.00           C  
ATOM   2562  OD1 ASN   196      72.534 136.861  52.337  1.00  0.00           O  
ATOM   2563  ND2 ASN   196      73.849 136.854  50.539  1.00  0.00           N  
ATOM   2564 HD21 ASN   196      74.433 137.543  50.991  1.00  0.00           H  
ATOM   2565 HD22 ASN   196      73.999 136.550  49.587  1.00  0.00           H  
ATOM   2566  C   ASN   196      70.251 133.361  51.092  1.00  0.00           C  
ATOM   2567  O   ASN   196      69.907 133.473  49.898  1.00  0.00           O  
ATOM   2568  N   GLN   197      69.703 132.438  51.883  1.00  0.00           N  
ATOM   2569  H   GLN   197      70.066 132.310  52.816  1.00  0.00           H  
ATOM   2570  CA  GLN   197      68.837 131.336  51.439  1.00  0.00           C  
ATOM   2571  HA  GLN   197      69.162 130.794  50.551  1.00  0.00           H  
ATOM   2572  CB  GLN   197      68.947 130.160  52.396  1.00  0.00           C  
ATOM   2573  HB2 GLN   197      68.530 130.273  53.396  1.00  0.00           H  
ATOM   2574  HB3 GLN   197      68.439 129.302  51.954  1.00  0.00           H  
ATOM   2575  CG  GLN   197      70.493 129.800  52.604  1.00  0.00           C  
ATOM   2576  HG2 GLN   197      70.703 128.737  52.717  1.00  0.00           H  
ATOM   2577  HG3 GLN   197      71.066 130.096  51.725  1.00  0.00           H  
ATOM   2578  CD  GLN   197      71.118 130.410  53.842  1.00  0.00           C  
ATOM   2579  OE1 GLN   197      70.776 131.435  54.423  1.00  0.00           O  
ATOM   2580  NE2 GLN   197      72.167 129.752  54.238  1.00  0.00           N  
ATOM   2581 HE21 GLN   197      72.513 128.983  53.682  1.00  0.00           H  
ATOM   2582 HE22 GLN   197      72.599 129.940  55.132  1.00  0.00           H  
ATOM   2583  C   GLN   197      67.358 131.838  51.283  1.00  0.00           C  
ATOM   2584  O   GLN   197      66.421 131.265  51.779  1.00  0.00           O  
ATOM   2585  N   ASP   198      67.151 132.879  50.464  1.00  0.00           N  
ATOM   2586  H   ASP   198      67.959 133.279  50.010  1.00  0.00           H  
ATOM   2587  CA  ASP   198      65.770 133.213  50.025  1.00  0.00           C  
ATOM   2588  HA  ASP   198      65.165 133.386  50.914  1.00  0.00           H  
ATOM   2589  CB  ASP   198      65.947 134.524  49.219  1.00  0.00           C  
ATOM   2590  HB2 ASP   198      66.601 135.224  49.738  1.00  0.00           H  
ATOM   2591  HB3 ASP   198      66.476 134.189  48.327  1.00  0.00           H  
ATOM   2592  CG  ASP   198      64.612 135.158  48.788  1.00  0.00           C  
ATOM   2593  OD1 ASP   198      64.605 136.044  47.860  1.00  0.00           O  
ATOM   2594  OD2 ASP   198      63.514 134.878  49.314  1.00  0.00           O  
ATOM   2595  C   ASP   198      65.029 132.099  49.204  1.00  0.00           C  
ATOM   2596  O   ASP   198      65.665 131.570  48.301  1.00  0.00           O  
ATOM   2597  N   GLN   199      63.807 131.756  49.587  1.00  0.00           N  
ATOM   2598  H   GLN   199      63.329 132.206  50.354  1.00  0.00           H  
ATOM   2599  CA  GLN   199      62.986 130.783  48.920  1.00  0.00           C  
ATOM   2600  HA  GLN   199      62.257 130.501  49.680  1.00  0.00           H  
ATOM   2601  CB  GLN   199      62.193 131.425  47.783  1.00  0.00           C  
ATOM   2602  HB2 GLN   199      62.840 132.005  47.124  1.00  0.00           H  
ATOM   2603  HB3 GLN   199      61.871 130.653  47.085  1.00  0.00           H  
ATOM   2604  CG  GLN   199      61.076 132.375  48.150  1.00  0.00           C  
ATOM   2605  HG2 GLN   199      60.511 131.989  48.998  1.00  0.00           H  
ATOM   2606  HG3 GLN   199      61.720 133.202  48.449  1.00  0.00           H  
ATOM   2607  CD  GLN   199      60.147 132.706  46.985  1.00  0.00           C  
ATOM   2608  OE1 GLN   199      59.586 131.839  46.356  1.00  0.00           O  
ATOM   2609  NE2 GLN   199      60.027 134.023  46.693  1.00  0.00           N  
ATOM   2610 HE21 GLN   199      60.469 134.735  47.257  1.00  0.00           H  
ATOM   2611 HE22 GLN   199      59.213 134.249  46.140  1.00  0.00           H  
ATOM   2612  C   GLN   199      63.722 129.437  48.565  1.00  0.00           C  
ATOM   2613  O   GLN   199      63.747 129.171  47.347  1.00  0.00           O  
ATOM   2614  N   SER   200      64.122 128.553  49.483  1.00  0.00           N  
ATOM   2615  H   SER   200      64.511 127.733  49.038  1.00  0.00           H  
ATOM   2616  CA  SER   200      64.136 128.783  50.942  1.00  0.00           C  
ATOM   2617  HA  SER   200      64.393 129.825  51.129  1.00  0.00           H  
ATOM   2618  CB  SER   200      62.812 128.328  51.543  1.00  0.00           C  
ATOM   2619  HB2 SER   200      62.898 128.014  52.583  1.00  0.00           H  
ATOM   2620  HB3 SER   200      62.103 129.134  51.353  1.00  0.00           H  
ATOM   2621  OG  SER   200      62.324 127.147  51.011  1.00  0.00           O  
ATOM   2622  HG  SER   200      61.875 127.422  50.208  1.00  0.00           H  
ATOM   2623  C   SER   200      65.154 127.845  51.576  1.00  0.00           C  
ATOM   2624  O   SER   200      65.280 126.666  51.223  1.00  0.00           O  
ATOM   2625  N   GLY   201      65.869 128.418  52.560  1.00  0.00           N  
ATOM   2626  H   GLY   201      65.789 129.421  52.650  1.00  0.00           H  
ATOM   2627  CA  GLY   201      66.796 127.631  53.379  1.00  0.00           C  
ATOM   2628  HA2 GLY   201      67.224 126.882  52.713  1.00  0.00           H  
ATOM   2629  HA3 GLY   201      67.414 128.362  53.902  1.00  0.00           H  
ATOM   2630  C   GLY   201      66.018 126.864  54.463  1.00  0.00           C  
ATOM   2631  O   GLY   201      64.796 126.711  54.499  1.00  0.00           O  
ATOM   2632  N   GLY   202      66.798 126.396  55.463  1.00  0.00           N  
ATOM   2633  H   GLY   202      66.424 125.915  56.270  1.00  0.00           H  
ATOM   2634  CA  GLY   202      68.297 126.252  55.381  1.00  0.00           C  
ATOM   2635  HA2 GLY   202      68.630 127.279  55.230  1.00  0.00           H  
ATOM   2636  HA3 GLY   202      68.618 126.028  56.398  1.00  0.00           H  
ATOM   2637  C   GLY   202      68.750 125.137  54.427  1.00  0.00           C  
ATOM   2638  O   GLY   202      67.962 124.390  53.934  1.00  0.00           O  
ATOM   2639  N   GLY   203      70.063 124.999  54.118  1.00  0.00           N  
ATOM   2640  H   GLY   203      70.345 124.406  53.350  1.00  0.00           H  
ATOM   2641  CA  GLY   203      71.174 125.816  54.659  1.00  0.00           C  
ATOM   2642  HA2 GLY   203      70.813 126.822  54.871  1.00  0.00           H  
ATOM   2643  HA3 GLY   203      71.521 125.385  55.598  1.00  0.00           H  
ATOM   2644  C   GLY   203      72.470 125.769  53.782  1.00  0.00           C  
ATOM   2645  O   GLY   203      72.633 124.969  52.861  1.00  0.00           O  
ATOM   2646  N   GLY   204      73.474 126.418  54.314  1.00  0.00           N  
ATOM   2647  H   GLY   204      73.253 126.989  55.118  1.00  0.00           H  
ATOM   2648  CA  GLY   204      74.757 126.709  53.664  1.00  0.00           C  
ATOM   2649  HA2 GLY   204      75.427 127.282  54.305  1.00  0.00           H  
ATOM   2650  HA3 GLY   204      75.270 125.749  53.610  1.00  0.00           H  
ATOM   2651  C   GLY   204      74.559 127.405  52.299  1.00  0.00           C  
ATOM   2652  O   GLY   204      73.699 128.252  52.154  1.00  0.00           O  
ATOM   2653  N   SER   205      75.356 127.098  51.322  1.00  0.00           N  
ATOM   2654  H   SER   205      75.293 127.661  50.486  1.00  0.00           H  
ATOM   2655  CA  SER   205      76.198 125.863  51.208  1.00  0.00           C  
ATOM   2656  HA  SER   205      75.679 125.032  51.684  1.00  0.00           H  
ATOM   2657  CB  SER   205      76.351 125.549  49.773  1.00  0.00           C  
ATOM   2658  HB2 SER   205      76.767 124.547  49.665  1.00  0.00           H  
ATOM   2659  HB3 SER   205      75.375 125.473  49.295  1.00  0.00           H  
ATOM   2660  OG  SER   205      77.194 126.503  49.082  1.00  0.00           O  
ATOM   2661  HG  SER   205      77.450 126.093  48.252  1.00  0.00           H  
ATOM   2662  C   SER   205      77.622 125.967  51.898  1.00  0.00           C  
ATOM   2663  O   SER   205      78.383 124.983  52.110  1.00  0.00           O  
ATOM   2664  N   GLY   206      77.945 127.200  52.260  1.00  0.00           N  
ATOM   2665  H   GLY   206      77.207 127.869  52.096  1.00  0.00           H  
ATOM   2666  CA  GLY   206      79.186 127.534  52.896  1.00  0.00           C  
ATOM   2667  HA2 GLY   206      79.092 128.503  53.386  1.00  0.00           H  
ATOM   2668  HA3 GLY   206      79.331 126.827  53.713  1.00  0.00           H  
ATOM   2669  C   GLY   206      80.391 127.541  51.981  1.00  0.00           C  
ATOM   2670  O   GLY   206      80.352 128.116  50.918  1.00  0.00           O  
ATOM   2671  N   GLY   207      81.482 127.005  52.376  1.00  0.00           N  
ATOM   2672  H   GLY   207      82.236 127.339  51.793  1.00  0.00           H  
ATOM   2673  CA  GLY   207      81.742 125.782  53.210  1.00  0.00           C  
ATOM   2674  HA2 GLY   207      80.945 125.041  53.158  1.00  0.00           H  
ATOM   2675  HA3 GLY   207      82.615 125.295  52.776  1.00  0.00           H  
ATOM   2676  C   GLY   207      81.930 125.992  54.744  1.00  0.00           C  
ATOM   2677  O   GLY   207      81.682 127.009  55.319  1.00  0.00           O  
ATOM   2678  N   TYR   208      82.280 124.866  55.412  1.00  0.00           N  
ATOM   2679  H   TYR   208      82.355 123.935  55.028  1.00  0.00           H  
ATOM   2680  CA  TYR   208      82.483 124.829  56.859  1.00  0.00           C  
ATOM   2681  HA  TYR   208      83.072 125.662  57.241  1.00  0.00           H  
ATOM   2682  CB  TYR   208      81.181 125.072  57.713  1.00  0.00           C  
ATOM   2683  HB2 TYR   208      80.887 126.103  57.519  1.00  0.00           H  
ATOM   2684  HB3 TYR   208      80.352 124.435  57.404  1.00  0.00           H  
ATOM   2685  CG  TYR   208      81.436 124.944  59.231  1.00  0.00           C  
ATOM   2686  CD1 TYR   208      80.764 123.930  59.876  1.00  0.00           C  
ATOM   2687  HD1 TYR   208      80.207 123.228  59.273  1.00  0.00           H  
ATOM   2688  CE1 TYR   208      80.982 123.646  61.224  1.00  0.00           C  
ATOM   2689  HE1 TYR   208      80.529 122.714  61.530  1.00  0.00           H  
ATOM   2690  CZ  TYR   208      81.918 124.470  61.924  1.00  0.00           C  
ATOM   2691  OH  TYR   208      82.350 124.151  63.105  1.00  0.00           O  
ATOM   2692  HH  TYR   208      81.722 123.811  63.746  1.00  0.00           H  
ATOM   2693  CE2 TYR   208      82.564 125.519  61.230  1.00  0.00           C  
ATOM   2694  HE2 TYR   208      83.274 126.049  61.848  1.00  0.00           H  
ATOM   2695  CD2 TYR   208      82.330 125.808  59.883  1.00  0.00           C  
ATOM   2696  HD2 TYR   208      82.797 126.615  59.338  1.00  0.00           H  
ATOM   2697  C   TYR   208      83.249 123.549  57.358  1.00  0.00           C  
ATOM   2698  O   TYR   208      82.860 122.478  56.954  1.00  0.00           O  
ATOM   2699  N   GLY   209      84.312 123.634  58.222  1.00  0.00           N  
ATOM   2700  H   GLY   209      84.641 124.553  58.481  1.00  0.00           H  
ATOM   2701  CA  GLY   209      84.789 122.565  59.145  1.00  0.00           C  
ATOM   2702  HA2 GLY   209      83.901 121.978  59.380  1.00  0.00           H  
ATOM   2703  HA3 GLY   209      85.518 121.911  58.667  1.00  0.00           H  
ATOM   2704  C   GLY   209      85.412 122.985  60.487  1.00  0.00           C  
ATOM   2705  O   GLY   209      85.324 124.119  60.838  1.00  0.00           O  
ATOM   2706  N   GLN   210      85.982 122.137  61.377  1.00  0.00           N  
ATOM   2707  H   GLN   210      86.506 122.533  62.144  1.00  0.00           H  
ATOM   2708  CA  GLN   210      85.970 120.641  61.514  1.00  0.00           C  
ATOM   2709  HA  GLN   210      86.796 120.381  62.176  1.00  0.00           H  
ATOM   2710  CB  GLN   210      84.705 120.087  62.197  1.00  0.00           C  
ATOM   2711  HB2 GLN   210      83.976 119.894  61.410  1.00  0.00           H  
ATOM   2712  HB3 GLN   210      84.847 119.089  62.610  1.00  0.00           H  
ATOM   2713  CG  GLN   210      84.131 120.988  63.305  1.00  0.00           C  
ATOM   2714  HG2 GLN   210      84.912 121.048  64.064  1.00  0.00           H  
ATOM   2715  HG3 GLN   210      83.864 121.924  62.815  1.00  0.00           H  
ATOM   2716  CD  GLN   210      82.898 120.299  63.795  1.00  0.00           C  
ATOM   2717  OE1 GLN   210      82.148 119.771  63.031  1.00  0.00           O  
ATOM   2718  NE2 GLN   210      82.609 120.245  65.083  1.00  0.00           N  
ATOM   2719 HE21 GLN   210      81.692 119.927  65.362  1.00  0.00           H  
ATOM   2720 HE22 GLN   210      83.303 120.472  65.780  1.00  0.00           H  
ATOM   2721  C   GLN   210      86.398 119.914  60.223  1.00  0.00           C  
ATOM   2722  O   GLN   210      85.591 119.236  59.611  1.00  0.00           O  
ATOM   2723  N   GLN   211      87.617 120.241  59.716  1.00  0.00           N  
ATOM   2724  H   GLN   211      88.235 120.828  60.258  1.00  0.00           H  
ATOM   2725  CA  GLN   211      87.983 119.778  58.433  1.00  0.00           C  
ATOM   2726  HA  GLN   211      87.146 120.025  57.779  1.00  0.00           H  
ATOM   2727  CB  GLN   211      89.185 120.614  57.863  1.00  0.00           C  
ATOM   2728  HB2 GLN   211      90.046 120.585  58.531  1.00  0.00           H  
ATOM   2729  HB3 GLN   211      89.375 120.087  56.928  1.00  0.00           H  
ATOM   2730  CG  GLN   211      88.836 122.030  57.401  1.00  0.00           C  
ATOM   2731  HG2 GLN   211      89.719 122.359  56.853  1.00  0.00           H  
ATOM   2732  HG3 GLN   211      87.914 121.983  56.821  1.00  0.00           H  
ATOM   2733  CD  GLN   211      88.610 123.043  58.480  1.00  0.00           C  
ATOM   2734  OE1 GLN   211      88.766 122.845  59.693  1.00  0.00           O  
ATOM   2735  NE2 GLN   211      88.191 124.215  58.253  1.00  0.00           N  
ATOM   2736 HE21 GLN   211      88.194 124.632  57.333  1.00  0.00           H  
ATOM   2737 HE22 GLN   211      88.059 124.865  59.015  1.00  0.00           H  
ATOM   2738  C   GLN   211      88.352 118.290  58.200  1.00  0.00           C  
ATOM   2739  O   GLN   211      88.608 117.785  57.104  1.00  0.00           O  
ATOM   2740  N   ASP   212      88.472 117.546  59.334  1.00  0.00           N  
ATOM   2741  H   ASP   212      88.372 118.017  60.222  1.00  0.00           H  
ATOM   2742  CA  ASP   212      89.031 116.164  59.312  1.00  0.00           C  
ATOM   2743  HA  ASP   212      89.133 115.784  58.296  1.00  0.00           H  
ATOM   2744  CB  ASP   212      90.361 116.081  60.077  1.00  0.00           C  
ATOM   2745  HB2 ASP   212      90.183 116.409  61.101  1.00  0.00           H  
ATOM   2746  HB3 ASP   212      90.760 115.067  60.098  1.00  0.00           H  
ATOM   2747  CG  ASP   212      91.426 116.965  59.405  1.00  0.00           C  
ATOM   2748  OD1 ASP   212      91.775 118.010  60.055  1.00  0.00           O  
ATOM   2749  OD2 ASP   212      91.909 116.548  58.327  1.00  0.00           O  
ATOM   2750  C   ASP   212      88.126 115.156  60.017  1.00  0.00           C  
ATOM   2751  O   ASP   212      88.382 113.949  59.941  1.00  0.00           O  
ATOM   2752  N   ARG   213      87.125 115.633  60.778  1.00  0.00           N  
ATOM   2753  H   ARG   213      87.171 116.620  60.991  1.00  0.00           H  
ATOM   2754  CA  ARG   213      86.105 114.849  61.535  1.00  0.00           C  
ATOM   2755  HA  ARG   213      86.088 113.826  61.159  1.00  0.00           H  
ATOM   2756  CB  ARG   213      86.470 114.821  63.071  1.00  0.00           C  
ATOM   2757  HB2 ARG   213      86.498 115.859  63.401  1.00  0.00           H  
ATOM   2758  HB3 ARG   213      85.864 114.073  63.582  1.00  0.00           H  
ATOM   2759  CG  ARG   213      87.954 114.344  63.228  1.00  0.00           C  
ATOM   2760  HG2 ARG   213      88.064 113.367  62.757  1.00  0.00           H  
ATOM   2761  HG3 ARG   213      88.604 115.002  62.651  1.00  0.00           H  
ATOM   2762  CD  ARG   213      88.358 114.230  64.712  1.00  0.00           C  
ATOM   2763  HD2 ARG   213      87.462 113.771  65.130  1.00  0.00           H  
ATOM   2764  HD3 ARG   213      89.276 113.692  64.949  1.00  0.00           H  
ATOM   2765  NE  ARG   213      88.604 115.605  65.206  1.00  0.00           N  
ATOM   2766  HE  ARG   213      87.790 116.165  65.418  1.00  0.00           H  
ATOM   2767  CZ  ARG   213      89.694 116.354  65.039  1.00  0.00           C  
ATOM   2768  NH1 ARG   213      90.853 115.806  64.794  1.00  0.00           N  
ATOM   2769 HH11 ARG   213      91.691 116.300  65.067  1.00  0.00           H  
ATOM   2770 HH12 ARG   213      90.903 114.798  64.826  1.00  0.00           H  
ATOM   2771  NH2 ARG   213      89.728 117.627  65.254  1.00  0.00           N  
ATOM   2772 HH21 ARG   213      90.518 118.238  65.103  1.00  0.00           H  
ATOM   2773 HH22 ARG   213      88.821 118.072  65.269  1.00  0.00           H  
ATOM   2774  C   ARG   213      84.689 115.479  61.225  1.00  0.00           C  
ATOM   2775  O   ARG   213      84.165 116.172  62.064  1.00  0.00           O  
ATOM   2776  N   GLY   214      84.025 115.098  60.117  1.00  0.00           N  
ATOM   2777  H   GLY   214      83.103 115.499  60.019  1.00  0.00           H  
ATOM   2778  CA  GLY   214      84.429 114.220  59.038  1.00  0.00           C  
ATOM   2779  HA2 GLY   214      84.127 114.732  58.124  1.00  0.00           H  
ATOM   2780  HA3 GLY   214      85.508 114.099  58.940  1.00  0.00           H  
ATOM   2781  C   GLY   214      83.839 112.818  59.152  1.00  0.00           C  
ATOM   2782  O   GLY   214      84.225 112.044  60.056  1.00  0.00           O  
ATOM   2783  OXT GLY   214      82.787 112.585  58.471  1.00  0.00           O  
TER    2784      GLY   214 
END   
