# Supplementary material for: Visualization of oligomerization, clustering, and density transition of intrinsically disordered proteins
Source: Natl Sci Rev. 2026 Feb 14;13(7):nwag107. doi: 10.1093/nsr/nwag107 (PMC13114874; doi:10.1093/nsr/nwag107)
Supplement: nwag107_Supplemental_Files [file nwag107_supplemental_files.zip › SI-MD-Structures/MD-Sturctures/frame267.pdb]

CRYST1  135.061  149.220  136.824  90.00  90.00  90.00               1
ATOM      1  N   MET     1      30.738  99.349  99.163  1.00  0.00           N  
ATOM      2  H1  MET     1      29.749  99.523  99.056  1.00  0.00           H  
ATOM      3  H2  MET     1      30.923  98.421  99.516  1.00  0.00           H  
ATOM      4  H3  MET     1      31.001 100.100  99.785  1.00  0.00           H  
ATOM      5  CA  MET     1      31.396  99.532  97.865  1.00  0.00           C  
ATOM      6  HA  MET     1      32.420  99.165  97.941  1.00  0.00           H  
ATOM      7  CB  MET     1      30.669  98.794  96.746  1.00  0.00           C  
ATOM      8  HB2 MET     1      29.806  99.336  96.358  1.00  0.00           H  
ATOM      9  HB3 MET     1      31.294  98.744  95.855  1.00  0.00           H  
ATOM     10  CG  MET     1      30.132  97.399  97.205  1.00  0.00           C  
ATOM     11  HG2 MET     1      29.232  97.451  97.817  1.00  0.00           H  
ATOM     12  HG3 MET     1      29.657  96.949  96.334  1.00  0.00           H  
ATOM     13  SD  MET     1      31.401  96.264  97.875  1.00  0.00           S  
ATOM     14  CE  MET     1      30.350  94.734  97.792  1.00  0.00           C  
ATOM     15  HE1 MET     1      30.139  94.610  96.730  1.00  0.00           H  
ATOM     16  HE2 MET     1      30.835  93.796  98.063  1.00  0.00           H  
ATOM     17  HE3 MET     1      29.407  94.895  98.315  1.00  0.00           H  
ATOM     18  C   MET     1      31.504 100.979  97.583  1.00  0.00           C  
ATOM     19  O   MET     1      30.511 101.718  97.699  1.00  0.00           O  
ATOM     20  N   ALA     2      32.648 101.606  97.257  1.00  0.00           N  
ATOM     21  H   ALA     2      32.596 102.614  97.261  1.00  0.00           H  
ATOM     22  CA  ALA     2      34.045 101.140  97.199  1.00  0.00           C  
ATOM     23  HA  ALA     2      34.593 101.982  96.777  1.00  0.00           H  
ATOM     24  CB  ALA     2      34.499 100.871  98.672  1.00  0.00           C  
ATOM     25  HB1 ALA     2      33.802 100.158  99.114  1.00  0.00           H  
ATOM     26  HB2 ALA     2      35.446 100.331  98.670  1.00  0.00           H  
ATOM     27  HB3 ALA     2      34.628 101.804  99.220  1.00  0.00           H  
ATOM     28  C   ALA     2      34.197  99.921  96.236  1.00  0.00           C  
ATOM     29  O   ALA     2      34.262  98.792  96.774  1.00  0.00           O  
ATOM     30  N   SER     3      34.301 100.045  94.901  1.00  0.00           N  
ATOM     31  H   SER     3      34.336  99.142  94.449  1.00  0.00           H  
ATOM     32  CA  SER     3      34.536 101.345  94.143  1.00  0.00           C  
ATOM     33  HA  SER     3      33.939 102.119  94.625  1.00  0.00           H  
ATOM     34  CB  SER     3      35.994 101.645  94.043  1.00  0.00           C  
ATOM     35  HB2 SER     3      36.428 101.643  95.043  1.00  0.00           H  
ATOM     36  HB3 SER     3      36.486 100.858  93.471  1.00  0.00           H  
ATOM     37  OG  SER     3      36.261 102.921  93.466  1.00  0.00           O  
ATOM     38  HG  SER     3      37.202 103.085  93.558  1.00  0.00           H  
ATOM     39  C   SER     3      34.055 101.166  92.669  1.00  0.00           C  
ATOM     40  O   SER     3      34.196 100.041  92.136  1.00  0.00           O  
ATOM     41  N   ASN     4      33.558 102.210  92.037  1.00  0.00           N  
ATOM     42  H   ASN     4      33.646 103.074  92.553  1.00  0.00           H  
ATOM     43  CA  ASN     4      33.218 102.246  90.575  1.00  0.00           C  
ATOM     44  HA  ASN     4      32.375 101.573  90.421  1.00  0.00           H  
ATOM     45  CB  ASN     4      32.752 103.670  90.169  1.00  0.00           C  
ATOM     46  HB2 ASN     4      33.527 104.417  90.344  1.00  0.00           H  
ATOM     47  HB3 ASN     4      32.463 103.702  89.119  1.00  0.00           H  
ATOM     48  CG  ASN     4      31.430 104.005  90.841  1.00  0.00           C  
ATOM     49  OD1 ASN     4      30.436 103.301  90.761  1.00  0.00           O  
ATOM     50  ND2 ASN     4      31.351 105.171  91.465  1.00  0.00           N  
ATOM     51 HD21 ASN     4      30.562 105.411  92.047  1.00  0.00           H  
ATOM     52 HD22 ASN     4      32.131 105.773  91.240  1.00  0.00           H  
ATOM     53  C   ASN     4      34.478 101.890  89.709  1.00  0.00           C  
ATOM     54  O   ASN     4      35.633 102.067  90.050  1.00  0.00           O  
ATOM     55  N   ASP     5      34.252 101.601  88.394  1.00  0.00           N  
ATOM     56  H   ASP     5      35.080 101.676  87.820  1.00  0.00           H  
ATOM     57  CA  ASP     5      32.951 101.122  87.872  1.00  0.00           C  
ATOM     58  HA  ASP     5      32.120 101.744  88.207  1.00  0.00           H  
ATOM     59  CB  ASP     5      32.931 101.132  86.330  1.00  0.00           C  
ATOM     60  HB2 ASP     5      33.902 100.887  85.900  1.00  0.00           H  
ATOM     61  HB3 ASP     5      32.172 100.490  85.884  1.00  0.00           H  
ATOM     62  CG  ASP     5      32.408 102.483  85.773  1.00  0.00           C  
ATOM     63  OD1 ASP     5      32.302 102.513  84.510  1.00  0.00           O  
ATOM     64  OD2 ASP     5      32.012 103.471  86.422  1.00  0.00           O  
ATOM     65  C   ASP     5      32.615  99.641  88.376  1.00  0.00           C  
ATOM     66  O   ASP     5      33.574  98.904  88.644  1.00  0.00           O  
ATOM     67  N   TYR     6      31.370  99.215  88.370  1.00  0.00           N  
ATOM     68  H   TYR     6      30.698  99.916  88.095  1.00  0.00           H  
ATOM     69  CA  TYR     6      30.925  97.802  88.609  1.00  0.00           C  
ATOM     70  HA  TYR     6      31.696  97.365  89.244  1.00  0.00           H  
ATOM     71  CB  TYR     6      29.684  97.759  89.530  1.00  0.00           C  
ATOM     72  HB2 TYR     6      28.733  97.912  89.019  1.00  0.00           H  
ATOM     73  HB3 TYR     6      29.627  96.706  89.804  1.00  0.00           H  
ATOM     74  CG  TYR     6      29.899  98.524  90.825  1.00  0.00           C  
ATOM     75  CD1 TYR     6      29.169  99.771  91.072  1.00  0.00           C  
ATOM     76  HD1 TYR     6      28.416 100.125  90.383  1.00  0.00           H  
ATOM     77  CE1 TYR     6      29.575 100.591  92.135  1.00  0.00           C  
ATOM     78  HE1 TYR     6      29.107 101.553  92.282  1.00  0.00           H  
ATOM     79  CZ  TYR     6      30.533 100.144  93.083  1.00  0.00           C  
ATOM     80  OH  TYR     6      30.874 100.862  94.191  1.00  0.00           O  
ATOM     81  HH  TYR     6      30.393 101.676  94.351  1.00  0.00           H  
ATOM     82  CE2 TYR     6      31.231  98.946  92.815  1.00  0.00           C  
ATOM     83  HE2 TYR     6      32.102  98.803  93.438  1.00  0.00           H  
ATOM     84  CD2 TYR     6      30.916  98.196  91.678  1.00  0.00           C  
ATOM     85  HD2 TYR     6      31.447  97.300  91.390  1.00  0.00           H  
ATOM     86  C   TYR     6      30.869  96.918  87.380  1.00  0.00           C  
ATOM     87  O   TYR     6      29.769  96.452  87.033  1.00  0.00           O  
ATOM     88  N   THR     7      31.988  96.625  86.755  1.00  0.00           N  
ATOM     89  H   THR     7      32.857  97.038  87.062  1.00  0.00           H  
ATOM     90  CA  THR     7      32.074  95.915  85.474  1.00  0.00           C  
ATOM     91  HA  THR     7      31.582  94.946  85.558  1.00  0.00           H  
ATOM     92  CB  THR     7      31.274  96.658  84.376  1.00  0.00           C  
ATOM     93  HB  THR     7      30.228  96.719  84.676  1.00  0.00           H  
ATOM     94  CG2 THR     7      31.839  98.020  83.991  1.00  0.00           C  
ATOM     95 HG21 THR     7      32.385  98.389  84.860  1.00  0.00           H  
ATOM     96 HG22 THR     7      32.419  97.983  83.069  1.00  0.00           H  
ATOM     97 HG23 THR     7      31.050  98.738  83.768  1.00  0.00           H  
ATOM     98  OG1 THR     7      31.316  95.809  83.204  1.00  0.00           O  
ATOM     99  HG1 THR     7      30.677  95.099  83.295  1.00  0.00           H  
ATOM    100  C   THR     7      33.560  95.859  85.034  1.00  0.00           C  
ATOM    101  O   THR     7      34.309  96.747  85.407  1.00  0.00           O  
ATOM    102  N   GLN     8      33.946  94.811  84.220  1.00  0.00           N  
ATOM    103  H   GLN     8      33.241  94.139  83.954  1.00  0.00           H  
ATOM    104  CA  GLN     8      35.261  94.644  83.643  1.00  0.00           C  
ATOM    105  HA  GLN     8      35.649  95.621  83.354  1.00  0.00           H  
ATOM    106  CB  GLN     8      36.302  93.975  84.667  1.00  0.00           C  
ATOM    107  HB2 GLN     8      37.253  93.828  84.154  1.00  0.00           H  
ATOM    108  HB3 GLN     8      36.300  94.694  85.486  1.00  0.00           H  
ATOM    109  CG  GLN     8      35.800  92.713  85.305  1.00  0.00           C  
ATOM    110  HG2 GLN     8      35.032  93.014  86.018  1.00  0.00           H  
ATOM    111  HG3 GLN     8      35.248  92.098  84.594  1.00  0.00           H  
ATOM    112  CD  GLN     8      36.834  91.795  85.919  1.00  0.00           C  
ATOM    113  OE1 GLN     8      37.974  92.111  86.097  1.00  0.00           O  
ATOM    114  NE2 GLN     8      36.510  90.575  86.194  1.00  0.00           N  
ATOM    115 HE21 GLN     8      35.526  90.347  86.200  1.00  0.00           H  
ATOM    116 HE22 GLN     8      37.062  90.030  86.840  1.00  0.00           H  
ATOM    117  C   GLN     8      35.142  93.834  82.328  1.00  0.00           C  
ATOM    118  O   GLN     8      34.388  92.866  82.283  1.00  0.00           O  
ATOM    119  N   GLN     9      35.893  94.126  81.270  1.00  0.00           N  
ATOM    120  H   GLN     9      35.706  93.625  80.413  1.00  0.00           H  
ATOM    121  CA  GLN     9      36.767  95.367  80.969  1.00  0.00           C  
ATOM    122  HA  GLN     9      37.044  95.266  79.919  1.00  0.00           H  
ATOM    123  CB  GLN     9      35.854  96.699  80.928  1.00  0.00           C  
ATOM    124  HB2 GLN     9      35.756  97.119  81.928  1.00  0.00           H  
ATOM    125  HB3 GLN     9      36.460  97.451  80.422  1.00  0.00           H  
ATOM    126  CG  GLN     9      34.481  96.486  80.263  1.00  0.00           C  
ATOM    127  HG2 GLN     9      33.765  95.798  80.711  1.00  0.00           H  
ATOM    128  HG3 GLN     9      33.912  97.394  80.463  1.00  0.00           H  
ATOM    129  CD  GLN     9      34.544  96.203  78.761  1.00  0.00           C  
ATOM    130  OE1 GLN     9      34.604  95.061  78.322  1.00  0.00           O  
ATOM    131  NE2 GLN     9      34.657  97.288  77.905  1.00  0.00           N  
ATOM    132 HE21 GLN     9      34.681  98.247  78.222  1.00  0.00           H  
ATOM    133 HE22 GLN     9      34.901  97.119  76.939  1.00  0.00           H  
ATOM    134  C   GLN     9      38.004  95.549  81.730  1.00  0.00           C  
ATOM    135  O   GLN     9      38.227  96.484  82.431  1.00  0.00           O  
ATOM    136  N   ALA    10      38.860  94.544  81.788  1.00  0.00           N  
ATOM    137  H   ALA    10      39.686  94.774  82.322  1.00  0.00           H  
ATOM    138  CA  ALA    10      38.972  93.325  80.899  1.00  0.00           C  
ATOM    139  HA  ALA    10      38.089  93.158  80.283  1.00  0.00           H  
ATOM    140  CB  ALA    10      40.265  93.464  80.042  1.00  0.00           C  
ATOM    141  HB1 ALA    10      40.202  94.439  79.558  1.00  0.00           H  
ATOM    142  HB2 ALA    10      41.205  93.565  80.584  1.00  0.00           H  
ATOM    143  HB3 ALA    10      40.374  92.676  79.298  1.00  0.00           H  
ATOM    144  C   ALA    10      38.961  91.933  81.653  1.00  0.00           C  
ATOM    145  O   ALA    10      39.479  91.903  82.753  1.00  0.00           O  
ATOM    146  N   THR    11      38.437  90.822  81.096  1.00  0.00           N  
ATOM    147  H   THR    11      37.969  90.963  80.212  1.00  0.00           H  
ATOM    148  CA  THR    11      38.253  89.547  81.844  1.00  0.00           C  
ATOM    149  HA  THR    11      39.216  89.541  82.356  1.00  0.00           H  
ATOM    150  CB  THR    11      37.172  89.582  82.922  1.00  0.00           C  
ATOM    151  HB  THR    11      37.403  90.500  83.462  1.00  0.00           H  
ATOM    152  CG2 THR    11      35.722  89.825  82.463  1.00  0.00           C  
ATOM    153 HG21 THR    11      35.064  90.123  83.280  1.00  0.00           H  
ATOM    154 HG22 THR    11      35.601  90.550  81.658  1.00  0.00           H  
ATOM    155 HG23 THR    11      35.336  88.943  81.951  1.00  0.00           H  
ATOM    156  OG1 THR    11      37.197  88.471  83.777  1.00  0.00           O  
ATOM    157  HG1 THR    11      37.960  88.546  84.354  1.00  0.00           H  
ATOM    158  C   THR    11      38.136  88.304  80.882  1.00  0.00           C  
ATOM    159  O   THR    11      37.186  88.167  80.157  1.00  0.00           O  
ATOM    160  N   GLN    12      39.243  87.580  80.618  1.00  0.00           N  
ATOM    161  H   GLN    12      39.032  86.792  80.023  1.00  0.00           H  
ATOM    162  CA  GLN    12      40.580  87.715  81.165  1.00  0.00           C  
ATOM    163  HA  GLN    12      40.543  87.681  82.254  1.00  0.00           H  
ATOM    164  CB  GLN    12      41.448  86.527  80.652  1.00  0.00           C  
ATOM    165  HB2 GLN    12      41.105  85.676  81.239  1.00  0.00           H  
ATOM    166  HB3 GLN    12      41.078  86.234  79.669  1.00  0.00           H  
ATOM    167  CG  GLN    12      43.009  86.522  80.649  1.00  0.00           C  
ATOM    168  HG2 GLN    12      43.215  85.702  79.961  1.00  0.00           H  
ATOM    169  HG3 GLN    12      43.366  87.394  80.102  1.00  0.00           H  
ATOM    170  CD  GLN    12      43.509  86.513  82.088  1.00  0.00           C  
ATOM    171  OE1 GLN    12      43.037  87.235  82.951  1.00  0.00           O  
ATOM    172  NE2 GLN    12      44.377  85.605  82.490  1.00  0.00           N  
ATOM    173 HE21 GLN    12      44.766  85.664  83.421  1.00  0.00           H  
ATOM    174 HE22 GLN    12      44.692  84.945  81.794  1.00  0.00           H  
ATOM    175  C   GLN    12      41.316  88.995  80.705  1.00  0.00           C  
ATOM    176  O   GLN    12      41.026  89.523  79.592  1.00  0.00           O  
ATOM    177  N   SER    13      42.167  89.538  81.551  1.00  0.00           N  
ATOM    178  H   SER    13      42.417  89.021  82.382  1.00  0.00           H  
ATOM    179  CA  SER    13      42.718  90.855  81.353  1.00  0.00           C  
ATOM    180  HA  SER    13      41.870  91.515  81.171  1.00  0.00           H  
ATOM    181  CB  SER    13      43.397  91.403  82.564  1.00  0.00           C  
ATOM    182  HB2 SER    13      43.798  92.407  82.428  1.00  0.00           H  
ATOM    183  HB3 SER    13      42.644  91.509  83.344  1.00  0.00           H  
ATOM    184  OG  SER    13      44.355  90.540  83.116  1.00  0.00           O  
ATOM    185  HG  SER    13      43.847  89.832  83.519  1.00  0.00           H  
ATOM    186  C   SER    13      43.665  90.981  80.212  1.00  0.00           C  
ATOM    187  O   SER    13      44.142  89.983  79.658  1.00  0.00           O  
ATOM    188  N   TYR    14      44.021  92.134  79.819  1.00  0.00           N  
ATOM    189  H   TYR    14      43.815  92.908  80.434  1.00  0.00           H  
ATOM    190  CA  TYR    14      45.078  92.324  78.813  1.00  0.00           C  
ATOM    191  HA  TYR    14      44.758  91.917  77.854  1.00  0.00           H  
ATOM    192  CB  TYR    14      45.239  93.838  78.572  1.00  0.00           C  
ATOM    193  HB2 TYR    14      44.238  94.269  78.554  1.00  0.00           H  
ATOM    194  HB3 TYR    14      45.807  94.308  79.375  1.00  0.00           H  
ATOM    195  CG  TYR    14      45.725  94.107  77.139  1.00  0.00           C  
ATOM    196  CD1 TYR    14      44.902  94.218  76.018  1.00  0.00           C  
ATOM    197  HD1 TYR    14      43.824  94.253  76.080  1.00  0.00           H  
ATOM    198  CE1 TYR    14      45.455  94.475  74.709  1.00  0.00           C  
ATOM    199  HE1 TYR    14      44.814  94.722  73.876  1.00  0.00           H  
ATOM    200  CZ  TYR    14      46.853  94.504  74.506  1.00  0.00           C  
ATOM    201  OH  TYR    14      47.349  94.694  73.290  1.00  0.00           O  
ATOM    202  HH  TYR    14      48.240  95.051  73.290  1.00  0.00           H  
ATOM    203  CE2 TYR    14      47.689  94.262  75.624  1.00  0.00           C  
ATOM    204  HE2 TYR    14      48.756  94.223  75.464  1.00  0.00           H  
ATOM    205  CD2 TYR    14      47.151  94.110  76.934  1.00  0.00           C  
ATOM    206  HD2 TYR    14      47.786  94.049  77.806  1.00  0.00           H  
ATOM    207  C   TYR    14      46.360  91.679  79.276  1.00  0.00           C  
ATOM    208  O   TYR    14      46.709  91.785  80.441  1.00  0.00           O  
ATOM    209  N   GLY    15      47.118  90.947  78.393  1.00  0.00           N  
ATOM    210  H   GLY    15      47.949  90.684  78.903  1.00  0.00           H  
ATOM    211  CA  GLY    15      46.983  90.604  76.987  1.00  0.00           C  
ATOM    212  HA2 GLY    15      45.919  90.463  76.799  1.00  0.00           H  
ATOM    213  HA3 GLY    15      47.525  91.304  76.351  1.00  0.00           H  
ATOM    214  C   GLY    15      47.662  89.309  76.668  1.00  0.00           C  
ATOM    215  O   GLY    15      47.545  88.383  77.400  1.00  0.00           O  
ATOM    216  N   ALA    16      48.378  89.227  75.510  1.00  0.00           N  
ATOM    217  H   ALA    16      48.342  89.936  74.791  1.00  0.00           H  
ATOM    218  CA  ALA    16      49.020  87.933  75.109  1.00  0.00           C  
ATOM    219  HA  ALA    16      49.559  87.466  75.934  1.00  0.00           H  
ATOM    220  CB  ALA    16      47.931  87.033  74.592  1.00  0.00           C  
ATOM    221  HB1 ALA    16      48.271  86.006  74.459  1.00  0.00           H  
ATOM    222  HB2 ALA    16      47.108  86.888  75.292  1.00  0.00           H  
ATOM    223  HB3 ALA    16      47.688  87.394  73.593  1.00  0.00           H  
ATOM    224  C   ALA    16      49.982  88.262  73.952  1.00  0.00           C  
ATOM    225  O   ALA    16      49.557  88.698  72.860  1.00  0.00           O  
ATOM    226  N   TYR    17      51.304  88.209  74.105  1.00  0.00           N  
ATOM    227  H   TYR    17      51.536  87.651  74.914  1.00  0.00           H  
ATOM    228  CA  TYR    17      52.169  88.211  72.960  1.00  0.00           C  
ATOM    229  HA  TYR    17      51.523  87.724  72.230  1.00  0.00           H  
ATOM    230  CB  TYR    17      52.435  89.725  72.596  1.00  0.00           C  
ATOM    231  HB2 TYR    17      51.480  90.238  72.477  1.00  0.00           H  
ATOM    232  HB3 TYR    17      52.950  90.082  73.488  1.00  0.00           H  
ATOM    233  CG  TYR    17      53.220  89.945  71.384  1.00  0.00           C  
ATOM    234  CD1 TYR    17      54.472  90.463  71.529  1.00  0.00           C  
ATOM    235  HD1 TYR    17      54.803  90.787  72.505  1.00  0.00           H  
ATOM    236  CE1 TYR    17      55.225  90.749  70.372  1.00  0.00           C  
ATOM    237  HE1 TYR    17      56.104  91.374  70.431  1.00  0.00           H  
ATOM    238  CZ  TYR    17      54.784  90.447  69.008  1.00  0.00           C  
ATOM    239  OH  TYR    17      55.420  90.813  67.904  1.00  0.00           O  
ATOM    240  HH  TYR    17      54.805  91.181  67.266  1.00  0.00           H  
ATOM    241  CE2 TYR    17      53.476  89.858  68.963  1.00  0.00           C  
ATOM    242  HE2 TYR    17      53.254  89.534  67.957  1.00  0.00           H  
ATOM    243  CD2 TYR    17      52.685  89.637  70.108  1.00  0.00           C  
ATOM    244  HD2 TYR    17      51.723  89.148  70.060  1.00  0.00           H  
ATOM    245  C   TYR    17      53.498  87.496  73.241  1.00  0.00           C  
ATOM    246  O   TYR    17      53.974  87.633  74.376  1.00  0.00           O  
ATOM    247  N   PRO    18      54.046  86.688  72.266  1.00  0.00           N  
ATOM    248  CD  PRO    18      53.385  86.390  71.011  1.00  0.00           C  
ATOM    249  HD2 PRO    18      53.077  87.296  70.488  1.00  0.00           H  
ATOM    250  HD3 PRO    18      52.562  85.694  71.177  1.00  0.00           H  
ATOM    251  CG  PRO    18      54.456  85.727  70.201  1.00  0.00           C  
ATOM    252  HG2 PRO    18      54.979  86.469  69.597  1.00  0.00           H  
ATOM    253  HG3 PRO    18      53.998  84.964  69.572  1.00  0.00           H  
ATOM    254  CB  PRO    18      55.404  85.127  71.302  1.00  0.00           C  
ATOM    255  HB2 PRO    18      56.414  84.913  70.953  1.00  0.00           H  
ATOM    256  HB3 PRO    18      54.950  84.222  71.708  1.00  0.00           H  
ATOM    257  CA  PRO    18      55.331  86.046  72.509  1.00  0.00           C  
ATOM    258  HA  PRO    18      55.343  85.419  73.400  1.00  0.00           H  
ATOM    259  C   PRO    18      56.431  87.100  72.560  1.00  0.00           C  
ATOM    260  O   PRO    18      56.462  88.083  71.858  1.00  0.00           O  
ATOM    261  N   THR    19      57.479  86.887  73.403  1.00  0.00           N  
ATOM    262  H   THR    19      57.288  86.179  74.098  1.00  0.00           H  
ATOM    263  CA  THR    19      58.816  87.732  73.463  1.00  0.00           C  
ATOM    264  HA  THR    19      59.324  87.746  72.499  1.00  0.00           H  
ATOM    265  CB  THR    19      58.596  89.262  73.871  1.00  0.00           C  
ATOM    266  HB  THR    19      57.943  89.326  74.742  1.00  0.00           H  
ATOM    267  CG2 THR    19      59.899  90.012  74.276  1.00  0.00           C  
ATOM    268 HG21 THR    19      60.115  89.661  75.285  1.00  0.00           H  
ATOM    269 HG22 THR    19      60.732  89.820  73.599  1.00  0.00           H  
ATOM    270 HG23 THR    19      59.688  91.075  74.158  1.00  0.00           H  
ATOM    271  OG1 THR    19      57.993  90.027  72.846  1.00  0.00           O  
ATOM    272  HG1 THR    19      57.350  89.505  72.361  1.00  0.00           H  
ATOM    273  C   THR    19      59.641  87.144  74.583  1.00  0.00           C  
ATOM    274  O   THR    19      59.227  87.220  75.743  1.00  0.00           O  
ATOM    275  N   GLN    20      60.811  86.555  74.307  1.00  0.00           N  
ATOM    276  H   GLN    20      61.148  86.575  73.355  1.00  0.00           H  
ATOM    277  CA  GLN    20      61.580  85.789  75.273  1.00  0.00           C  
ATOM    278  HA  GLN    20      60.846  85.356  75.953  1.00  0.00           H  
ATOM    279  CB  GLN    20      62.380  84.626  74.644  1.00  0.00           C  
ATOM    280  HB2 GLN    20      63.296  85.022  74.206  1.00  0.00           H  
ATOM    281  HB3 GLN    20      62.582  84.007  75.518  1.00  0.00           H  
ATOM    282  CG  GLN    20      61.690  83.753  73.619  1.00  0.00           C  
ATOM    283  HG2 GLN    20      61.345  84.400  72.812  1.00  0.00           H  
ATOM    284  HG3 GLN    20      62.481  83.107  73.238  1.00  0.00           H  
ATOM    285  CD  GLN    20      60.459  82.979  74.141  1.00  0.00           C  
ATOM    286  OE1 GLN    20      59.812  83.217  75.168  1.00  0.00           O  
ATOM    287  NE2 GLN    20      59.947  81.995  73.428  1.00  0.00           N  
ATOM    288 HE21 GLN    20      60.414  81.732  72.571  1.00  0.00           H  
ATOM    289 HE22 GLN    20      59.045  81.601  73.651  1.00  0.00           H  
ATOM    290  C   GLN    20      62.527  86.798  75.975  1.00  0.00           C  
ATOM    291  O   GLN    20      63.189  87.587  75.270  1.00  0.00           O  
ATOM    292  N   PRO    21      62.697  86.614  77.288  1.00  0.00           N  
ATOM    293  CD  PRO    21      62.359  85.463  78.159  1.00  0.00           C  
ATOM    294  HD2 PRO    21      62.700  84.483  77.825  1.00  0.00           H  
ATOM    295  HD3 PRO    21      61.273  85.530  78.228  1.00  0.00           H  
ATOM    296  CG  PRO    21      63.050  85.794  79.487  1.00  0.00           C  
ATOM    297  HG2 PRO    21      63.996  85.262  79.584  1.00  0.00           H  
ATOM    298  HG3 PRO    21      62.497  85.350  80.315  1.00  0.00           H  
ATOM    299  CB  PRO    21      63.257  87.287  79.577  1.00  0.00           C  
ATOM    300  HB2 PRO    21      63.976  87.734  80.264  1.00  0.00           H  
ATOM    301  HB3 PRO    21      62.285  87.680  79.873  1.00  0.00           H  
ATOM    302  CA  PRO    21      63.431  87.620  78.068  1.00  0.00           C  
ATOM    303  HA  PRO    21      63.078  88.631  77.862  1.00  0.00           H  
ATOM    304  C   PRO    21      64.909  87.592  77.733  1.00  0.00           C  
ATOM    305  O   PRO    21      65.571  86.510  77.713  1.00  0.00           O  
ATOM    306  N   GLY    22      65.495  88.773  77.407  1.00  0.00           N  
ATOM    307  H   GLY    22      64.868  89.564  77.354  1.00  0.00           H  
ATOM    308  CA  GLY    22      66.939  88.914  77.114  1.00  0.00           C  
ATOM    309  HA2 GLY    22      67.231  88.161  76.381  1.00  0.00           H  
ATOM    310  HA3 GLY    22      67.156  89.927  76.776  1.00  0.00           H  
ATOM    311  C   GLY    22      67.716  88.673  78.380  1.00  0.00           C  
ATOM    312  O   GLY    22      67.434  89.194  79.446  1.00  0.00           O  
ATOM    313  N   GLN    23      68.798  87.860  78.307  1.00  0.00           N  
ATOM    314  H   GLN    23      69.152  87.559  77.410  1.00  0.00           H  
ATOM    315  CA  GLN    23      69.753  87.540  79.432  1.00  0.00           C  
ATOM    316  HA  GLN    23      69.116  87.414  80.307  1.00  0.00           H  
ATOM    317  CB  GLN    23      70.452  86.219  79.258  1.00  0.00           C  
ATOM    318  HB2 GLN    23      71.092  86.257  78.376  1.00  0.00           H  
ATOM    319  HB3 GLN    23      71.072  86.037  80.137  1.00  0.00           H  
ATOM    320  CG  GLN    23      69.547  84.998  79.041  1.00  0.00           C  
ATOM    321  HG2 GLN    23      69.110  85.063  78.045  1.00  0.00           H  
ATOM    322  HG3 GLN    23      70.191  84.123  79.130  1.00  0.00           H  
ATOM    323  CD  GLN    23      68.334  84.862  80.004  1.00  0.00           C  
ATOM    324  OE1 GLN    23      68.330  85.368  81.129  1.00  0.00           O  
ATOM    325  NE2 GLN    23      67.409  84.079  79.636  1.00  0.00           N  
ATOM    326 HE21 GLN    23      67.472  83.695  78.704  1.00  0.00           H  
ATOM    327 HE22 GLN    23      66.597  83.811  80.174  1.00  0.00           H  
ATOM    328  C   GLN    23      70.798  88.646  79.675  1.00  0.00           C  
ATOM    329  O   GLN    23      71.515  89.036  78.741  1.00  0.00           O  
ATOM    330  N   GLY    24      70.875  89.258  80.905  1.00  0.00           N  
ATOM    331  H   GLY    24      70.273  88.957  81.658  1.00  0.00           H  
ATOM    332  CA  GLY    24      71.837  90.367  81.207  1.00  0.00           C  
ATOM    333  HA2 GLY    24      71.415  91.174  80.607  1.00  0.00           H  
ATOM    334  HA3 GLY    24      71.752  90.719  82.235  1.00  0.00           H  
ATOM    335  C   GLY    24      73.242  90.148  80.786  1.00  0.00           C  
ATOM    336  O   GLY    24      73.838  89.119  81.058  1.00  0.00           O  
ATOM    337  N   TYR    25      73.807  91.181  80.202  1.00  0.00           N  
ATOM    338  H   TYR    25      73.316  92.064  80.207  1.00  0.00           H  
ATOM    339  CA  TYR    25      75.225  91.264  79.801  1.00  0.00           C  
ATOM    340  HA  TYR    25      75.400  90.591  78.961  1.00  0.00           H  
ATOM    341  CB  TYR    25      75.440  92.692  79.279  1.00  0.00           C  
ATOM    342  HB2 TYR    25      74.724  92.774  78.461  1.00  0.00           H  
ATOM    343  HB3 TYR    25      75.094  93.366  80.062  1.00  0.00           H  
ATOM    344  CG  TYR    25      76.869  92.996  78.806  1.00  0.00           C  
ATOM    345  CD1 TYR    25      77.576  92.164  77.920  1.00  0.00           C  
ATOM    346  HD1 TYR    25      77.072  91.294  77.526  1.00  0.00           H  
ATOM    347  CE1 TYR    25      78.930  92.438  77.689  1.00  0.00           C  
ATOM    348  HE1 TYR    25      79.493  91.816  77.010  1.00  0.00           H  
ATOM    349  CZ  TYR    25      79.564  93.549  78.272  1.00  0.00           C  
ATOM    350  OH  TYR    25      80.855  93.853  78.030  1.00  0.00           O  
ATOM    351  HH  TYR    25      81.237  93.326  77.325  1.00  0.00           H  
ATOM    352  CE2 TYR    25      78.876  94.419  79.122  1.00  0.00           C  
ATOM    353  HE2 TYR    25      79.233  95.288  79.655  1.00  0.00           H  
ATOM    354  CD2 TYR    25      77.515  94.121  79.304  1.00  0.00           C  
ATOM    355  HD2 TYR    25      76.953  94.725  80.001  1.00  0.00           H  
ATOM    356  C   TYR    25      76.175  90.950  80.967  1.00  0.00           C  
ATOM    357  O   TYR    25      75.935  91.355  82.068  1.00  0.00           O  
ATOM    358  N   SER    26      77.299  90.365  80.659  1.00  0.00           N  
ATOM    359  H   SER    26      77.470  90.226  79.673  1.00  0.00           H  
ATOM    360  CA  SER    26      78.399  90.134  81.701  1.00  0.00           C  
ATOM    361  HA  SER    26      77.984  90.211  82.706  1.00  0.00           H  
ATOM    362  CB  SER    26      78.947  88.733  81.469  1.00  0.00           C  
ATOM    363  HB2 SER    26      79.517  88.689  80.541  1.00  0.00           H  
ATOM    364  HB3 SER    26      79.678  88.575  82.261  1.00  0.00           H  
ATOM    365  OG  SER    26      77.974  87.695  81.486  1.00  0.00           O  
ATOM    366  HG  SER    26      77.621  87.644  80.595  1.00  0.00           H  
ATOM    367  C   SER    26      79.501  91.274  81.414  1.00  0.00           C  
ATOM    368  O   SER    26      80.378  91.186  80.512  1.00  0.00           O  
ATOM    369  N   GLN    27      79.522  92.291  82.314  1.00  0.00           N  
ATOM    370  H   GLN    27      78.846  92.300  83.065  1.00  0.00           H  
ATOM    371  CA  GLN    27      80.508  93.309  82.241  1.00  0.00           C  
ATOM    372  HA  GLN    27      80.456  93.862  81.303  1.00  0.00           H  
ATOM    373  CB  GLN    27      80.129  94.410  83.272  1.00  0.00           C  
ATOM    374  HB2 GLN    27      79.048  94.540  83.326  1.00  0.00           H  
ATOM    375  HB3 GLN    27      80.404  94.072  84.271  1.00  0.00           H  
ATOM    376  CG  GLN    27      80.880  95.778  83.099  1.00  0.00           C  
ATOM    377  HG2 GLN    27      80.966  96.384  84.001  1.00  0.00           H  
ATOM    378  HG3 GLN    27      81.838  95.567  82.623  1.00  0.00           H  
ATOM    379  CD  GLN    27      80.164  96.694  82.126  1.00  0.00           C  
ATOM    380  OE1 GLN    27      78.988  97.049  82.367  1.00  0.00           O  
ATOM    381  NE2 GLN    27      80.757  97.158  81.038  1.00  0.00           N  
ATOM    382 HE21 GLN    27      81.728  96.968  80.835  1.00  0.00           H  
ATOM    383 HE22 GLN    27      80.238  97.806  80.463  1.00  0.00           H  
ATOM    384  C   GLN    27      82.008  92.924  82.387  1.00  0.00           C  
ATOM    385  O   GLN    27      82.913  93.579  81.818  1.00  0.00           O  
ATOM    386  N   GLN    28      82.261  91.715  82.928  1.00  0.00           N  
ATOM    387  H   GLN    28      81.583  91.135  83.402  1.00  0.00           H  
ATOM    388  CA  GLN    28      83.631  91.186  82.945  1.00  0.00           C  
ATOM    389  HA  GLN    28      84.256  92.007  83.296  1.00  0.00           H  
ATOM    390  CB  GLN    28      83.673  89.871  83.709  1.00  0.00           C  
ATOM    391  HB2 GLN    28      83.330  90.011  84.734  1.00  0.00           H  
ATOM    392  HB3 GLN    28      82.970  89.177  83.249  1.00  0.00           H  
ATOM    393  CG  GLN    28      85.025  89.149  83.852  1.00  0.00           C  
ATOM    394  HG2 GLN    28      84.822  88.214  84.374  1.00  0.00           H  
ATOM    395  HG3 GLN    28      85.339  88.963  82.825  1.00  0.00           H  
ATOM    396  CD  GLN    28      86.110  89.940  84.629  1.00  0.00           C  
ATOM    397  OE1 GLN    28      86.260  89.939  85.882  1.00  0.00           O  
ATOM    398  NE2 GLN    28      86.808  90.858  83.973  1.00  0.00           N  
ATOM    399 HE21 GLN    28      87.482  91.367  84.526  1.00  0.00           H  
ATOM    400 HE22 GLN    28      86.580  90.957  82.994  1.00  0.00           H  
ATOM    401  C   GLN    28      84.229  90.973  81.515  1.00  0.00           C  
ATOM    402  O   GLN    28      85.451  90.841  81.324  1.00  0.00           O  
ATOM    403  N   SER    29      83.410  90.948  80.415  1.00  0.00           N  
ATOM    404  H   SER    29      82.421  91.102  80.547  1.00  0.00           H  
ATOM    405  CA  SER    29      83.878  90.694  79.073  1.00  0.00           C  
ATOM    406  HA  SER    29      84.786  90.096  79.012  1.00  0.00           H  
ATOM    407  CB  SER    29      82.817  89.988  78.185  1.00  0.00           C  
ATOM    408  HB2 SER    29      83.185  89.862  77.166  1.00  0.00           H  
ATOM    409  HB3 SER    29      82.641  88.961  78.505  1.00  0.00           H  
ATOM    410  OG  SER    29      81.639  90.617  78.062  1.00  0.00           O  
ATOM    411  HG  SER    29      81.209  90.602  78.920  1.00  0.00           H  
ATOM    412  C   SER    29      84.358  92.030  78.473  1.00  0.00           C  
ATOM    413  O   SER    29      85.053  92.045  77.491  1.00  0.00           O  
ATOM    414  N   SER    30      84.128  93.125  79.170  1.00  0.00           N  
ATOM    415  H   SER    30      83.768  93.027  80.109  1.00  0.00           H  
ATOM    416  CA  SER    30      84.640  94.445  78.799  1.00  0.00           C  
ATOM    417  HA  SER    30      85.487  94.365  78.117  1.00  0.00           H  
ATOM    418  CB  SER    30      83.608  95.286  77.991  1.00  0.00           C  
ATOM    419  HB2 SER    30      83.206  94.663  77.192  1.00  0.00           H  
ATOM    420  HB3 SER    30      82.754  95.609  78.586  1.00  0.00           H  
ATOM    421  OG  SER    30      84.218  96.431  77.384  1.00  0.00           O  
ATOM    422  HG  SER    30      83.768  96.546  76.544  1.00  0.00           H  
ATOM    423  C   SER    30      85.072  95.091  80.091  1.00  0.00           C  
ATOM    424  O   SER    30      84.315  95.790  80.762  1.00  0.00           O  
ATOM    425  N   GLN    31      86.337  94.796  80.607  1.00  0.00           N  
ATOM    426  H   GLN    31      86.413  95.126  81.559  1.00  0.00           H  
ATOM    427  CA  GLN    31      87.325  93.949  79.877  1.00  0.00           C  
ATOM    428  HA  GLN    31      86.824  93.388  79.088  1.00  0.00           H  
ATOM    429  CB  GLN    31      88.441  94.847  79.382  1.00  0.00           C  
ATOM    430  HB2 GLN    31      88.882  95.404  80.209  1.00  0.00           H  
ATOM    431  HB3 GLN    31      89.186  94.197  78.923  1.00  0.00           H  
ATOM    432  CG  GLN    31      87.973  95.899  78.369  1.00  0.00           C  
ATOM    433  HG2 GLN    31      87.502  95.373  77.538  1.00  0.00           H  
ATOM    434  HG3 GLN    31      87.224  96.572  78.787  1.00  0.00           H  
ATOM    435  CD  GLN    31      89.202  96.642  77.792  1.00  0.00           C  
ATOM    436  OE1 GLN    31      90.406  96.207  77.685  1.00  0.00           O  
ATOM    437  NE2 GLN    31      88.936  97.866  77.354  1.00  0.00           N  
ATOM    438 HE21 GLN    31      89.675  98.367  76.881  1.00  0.00           H  
ATOM    439 HE22 GLN    31      87.981  98.188  77.421  1.00  0.00           H  
ATOM    440  C   GLN    31      88.107  92.916  80.750  1.00  0.00           C  
ATOM    441  O   GLN    31      88.310  93.222  81.895  1.00  0.00           O  
ATOM    442  N   PRO    32      88.363  91.691  80.281  1.00  0.00           N  
ATOM    443  CD  PRO    32      87.899  91.162  79.033  1.00  0.00           C  
ATOM    444  HD2 PRO    32      88.056  91.902  78.248  1.00  0.00           H  
ATOM    445  HD3 PRO    32      86.822  91.018  79.127  1.00  0.00           H  
ATOM    446  CG  PRO    32      88.631  89.866  78.748  1.00  0.00           C  
ATOM    447  HG2 PRO    32      89.568  90.052  78.223  1.00  0.00           H  
ATOM    448  HG3 PRO    32      88.123  89.194  78.056  1.00  0.00           H  
ATOM    449  CB  PRO    32      89.029  89.375  80.169  1.00  0.00           C  
ATOM    450  HB2 PRO    32      89.974  88.840  80.069  1.00  0.00           H  
ATOM    451  HB3 PRO    32      88.251  88.806  80.677  1.00  0.00           H  
ATOM    452  CA  PRO    32      89.138  90.674  80.984  1.00  0.00           C  
ATOM    453  HA  PRO    32      88.685  90.481  81.956  1.00  0.00           H  
ATOM    454  C   PRO    32      90.538  91.184  81.296  1.00  0.00           C  
ATOM    455  O   PRO    32      91.125  91.968  80.545  1.00  0.00           O  
ATOM    456  N   TYR    33      91.100  90.705  82.424  1.00  0.00           N  
ATOM    457  H   TYR    33      90.612  89.889  82.766  1.00  0.00           H  
ATOM    458  CA  TYR    33      92.322  91.176  83.059  1.00  0.00           C  
ATOM    459  HA  TYR    33      92.457  92.219  82.773  1.00  0.00           H  
ATOM    460  CB  TYR    33      92.002  91.101  84.546  1.00  0.00           C  
ATOM    461  HB2 TYR    33      91.997  90.063  84.880  1.00  0.00           H  
ATOM    462  HB3 TYR    33      92.797  91.526  85.160  1.00  0.00           H  
ATOM    463  CG  TYR    33      90.808  91.814  85.130  1.00  0.00           C  
ATOM    464  CD1 TYR    33      90.694  93.252  85.164  1.00  0.00           C  
ATOM    465  HD1 TYR    33      91.484  93.836  84.714  1.00  0.00           H  
ATOM    466  CE1 TYR    33      89.737  93.847  85.974  1.00  0.00           C  
ATOM    467  HE1 TYR    33      89.666  94.908  86.161  1.00  0.00           H  
ATOM    468  CZ  TYR    33      88.748  93.050  86.646  1.00  0.00           C  
ATOM    469  OH  TYR    33      87.655  93.585  87.238  1.00  0.00           O  
ATOM    470  HH  TYR    33      87.864  94.521  87.201  1.00  0.00           H  
ATOM    471  CE2 TYR    33      88.900  91.643  86.561  1.00  0.00           C  
ATOM    472  HE2 TYR    33      88.178  91.040  87.092  1.00  0.00           H  
ATOM    473  CD2 TYR    33      89.916  91.032  85.892  1.00  0.00           C  
ATOM    474  HD2 TYR    33      90.112  89.975  85.998  1.00  0.00           H  
ATOM    475  C   TYR    33      93.579  90.438  82.666  1.00  0.00           C  
ATOM    476  O   TYR    33      94.619  90.816  83.271  1.00  0.00           O  
ATOM    477  N   GLY    34      93.548  89.552  81.669  1.00  0.00           N  
ATOM    478  H   GLY    34      92.651  89.192  81.376  1.00  0.00           H  
ATOM    479  CA  GLY    34      94.684  88.656  81.422  1.00  0.00           C  
ATOM    480  HA2 GLY    34      94.823  88.414  80.368  1.00  0.00           H  
ATOM    481  HA3 GLY    34      95.611  89.106  81.776  1.00  0.00           H  
ATOM    482  C   GLY    34      94.456  87.330  82.200  1.00  0.00           C  
ATOM    483  O   GLY    34      93.619  87.353  83.165  1.00  0.00           O  
ATOM    484  N   GLN    35      95.130  86.237  81.866  1.00  0.00           N  
ATOM    485  H   GLN    35      95.820  86.261  81.129  1.00  0.00           H  
ATOM    486  CA  GLN    35      95.020  85.003  82.626  1.00  0.00           C  
ATOM    487  HA  GLN    35      94.764  85.281  83.648  1.00  0.00           H  
ATOM    488  CB  GLN    35      93.753  84.230  82.162  1.00  0.00           C  
ATOM    489  HB2 GLN    35      92.900  84.905  82.097  1.00  0.00           H  
ATOM    490  HB3 GLN    35      93.864  83.861  81.142  1.00  0.00           H  
ATOM    491  CG  GLN    35      93.353  83.074  83.146  1.00  0.00           C  
ATOM    492  HG2 GLN    35      93.559  83.324  84.187  1.00  0.00           H  
ATOM    493  HG3 GLN    35      92.271  83.057  83.023  1.00  0.00           H  
ATOM    494  CD  GLN    35      94.046  81.764  82.700  1.00  0.00           C  
ATOM    495  OE1 GLN    35      95.053  81.246  83.182  1.00  0.00           O  
ATOM    496  NE2 GLN    35      93.534  81.072  81.707  1.00  0.00           N  
ATOM    497 HE21 GLN    35      92.564  81.278  81.516  1.00  0.00           H  
ATOM    498 HE22 GLN    35      93.980  80.192  81.491  1.00  0.00           H  
ATOM    499  C   GLN    35      96.363  84.140  82.527  1.00  0.00           C  
ATOM    500  O   GLN    35      96.785  83.721  81.370  1.00  0.00           O  
ATOM    501  N   GLN    36      97.275  84.070  83.590  1.00  0.00           N  
ATOM    502  H   GLN    36      98.101  83.500  83.471  1.00  0.00           H  
ATOM    503  CA  GLN    36      97.184  84.793  84.873  1.00  0.00           C  
ATOM    504  HA  GLN    36      96.314  84.503  85.462  1.00  0.00           H  
ATOM    505  CB  GLN    36      98.404  84.312  85.728  1.00  0.00           C  
ATOM    506  HB2 GLN    36      98.230  83.315  86.132  1.00  0.00           H  
ATOM    507  HB3 GLN    36      99.202  84.150  85.003  1.00  0.00           H  
ATOM    508  CG  GLN    36      98.762  85.214  86.946  1.00  0.00           C  
ATOM    509  HG2 GLN    36      98.974  86.219  86.581  1.00  0.00           H  
ATOM    510  HG3 GLN    36      97.888  85.237  87.597  1.00  0.00           H  
ATOM    511  CD  GLN    36     100.008  84.577  87.684  1.00  0.00           C  
ATOM    512  OE1 GLN    36     100.888  83.985  87.063  1.00  0.00           O  
ATOM    513  NE2 GLN    36     100.134  84.565  88.990  1.00  0.00           N  
ATOM    514 HE21 GLN    36      99.380  84.944  89.545  1.00  0.00           H  
ATOM    515 HE22 GLN    36     100.911  84.089  89.426  1.00  0.00           H  
ATOM    516  C   GLN    36      97.099  86.298  84.623  1.00  0.00           C  
ATOM    517  O   GLN    36      97.579  86.799  83.627  1.00  0.00           O  
ATOM    518  N   SER    37      96.323  86.937  85.490  1.00  0.00           N  
ATOM    519  H   SER    37      95.980  86.344  86.232  1.00  0.00           H  
ATOM    520  CA  SER    37      96.098  88.385  85.469  1.00  0.00           C  
ATOM    521  HA  SER    37      95.527  88.662  84.582  1.00  0.00           H  
ATOM    522  CB  SER    37      95.271  88.831  86.656  1.00  0.00           C  
ATOM    523  HB2 SER    37      95.047  89.895  86.583  1.00  0.00           H  
ATOM    524  HB3 SER    37      94.335  88.272  86.632  1.00  0.00           H  
ATOM    525  OG  SER    37      95.921  88.633  87.873  1.00  0.00           O  
ATOM    526  HG  SER    37      95.796  87.726  88.161  1.00  0.00           H  
ATOM    527  C   SER    37      97.371  89.239  85.429  1.00  0.00           C  
ATOM    528  O   SER    37      98.386  88.812  85.919  1.00  0.00           O  
ATOM    529  N   TYR    38      97.282  90.414  84.774  1.00  0.00           N  
ATOM    530  H   TYR    38      96.406  90.838  84.504  1.00  0.00           H  
ATOM    531  CA  TYR    38      98.408  91.312  84.526  1.00  0.00           C  
ATOM    532  HA  TYR    38      98.913  91.439  85.484  1.00  0.00           H  
ATOM    533  CB  TYR    38      99.336  90.668  83.495  1.00  0.00           C  
ATOM    534  HB2 TYR    38      99.723  89.748  83.933  1.00  0.00           H  
ATOM    535  HB3 TYR    38      98.786  90.339  82.614  1.00  0.00           H  
ATOM    536  CG  TYR    38     100.464  91.593  83.031  1.00  0.00           C  
ATOM    537  CD1 TYR    38     100.397  92.368  81.882  1.00  0.00           C  
ATOM    538  HD1 TYR    38      99.492  92.357  81.292  1.00  0.00           H  
ATOM    539  CE1 TYR    38     101.322  93.382  81.737  1.00  0.00           C  
ATOM    540  HE1 TYR    38     101.298  94.112  80.942  1.00  0.00           H  
ATOM    541  CZ  TYR    38     102.433  93.471  82.545  1.00  0.00           C  
ATOM    542  OH  TYR    38     103.362  94.468  82.318  1.00  0.00           O  
ATOM    543  HH  TYR    38     104.074  94.396  82.958  1.00  0.00           H  
ATOM    544  CE2 TYR    38     102.620  92.519  83.555  1.00  0.00           C  
ATOM    545  HE2 TYR    38     103.500  92.543  84.181  1.00  0.00           H  
ATOM    546  CD2 TYR    38     101.570  91.656  83.886  1.00  0.00           C  
ATOM    547  HD2 TYR    38     101.615  91.067  84.790  1.00  0.00           H  
ATOM    548  C   TYR    38      97.893  92.678  83.991  1.00  0.00           C  
ATOM    549  O   TYR    38      96.875  92.701  83.296  1.00  0.00           O  
ATOM    550  N   SER    39      98.726  93.753  84.198  1.00  0.00           N  
ATOM    551  H   SER    39      99.684  93.549  84.446  1.00  0.00           H  
ATOM    552  CA  SER    39      98.402  95.101  83.788  1.00  0.00           C  
ATOM    553  HA  SER    39      98.165  94.924  82.739  1.00  0.00           H  
ATOM    554  CB  SER    39      97.230  95.724  84.517  1.00  0.00           C  
ATOM    555  HB2 SER    39      96.318  95.175  84.284  1.00  0.00           H  
ATOM    556  HB3 SER    39      97.407  95.784  85.591  1.00  0.00           H  
ATOM    557  OG  SER    39      96.970  97.027  83.976  1.00  0.00           O  
ATOM    558  HG  SER    39      96.519  96.912  83.136  1.00  0.00           H  
ATOM    559  C   SER    39      99.609  96.020  83.926  1.00  0.00           C  
ATOM    560  O   SER    39     100.442  95.896  84.872  1.00  0.00           O  
ATOM    561  N   GLY    40      99.857  96.831  82.964  1.00  0.00           N  
ATOM    562  H   GLY    40      99.245  96.826  82.161  1.00  0.00           H  
ATOM    563  CA  GLY    40     100.997  97.778  82.878  1.00  0.00           C  
ATOM    564  HA2 GLY    40     100.578  98.782  82.811  1.00  0.00           H  
ATOM    565  HA3 GLY    40     101.555  97.744  83.814  1.00  0.00           H  
ATOM    566  C   GLY    40     101.874  97.535  81.619  1.00  0.00           C  
ATOM    567  O   GLY    40     101.260  97.201  80.594  1.00  0.00           O  
ATOM    568  N   TYR    41     103.119  97.753  81.706  1.00  0.00           N  
ATOM    569  H   TYR    41     103.677  97.436  80.926  1.00  0.00           H  
ATOM    570  CA  TYR    41     103.804  98.441  82.853  1.00  0.00           C  
ATOM    571  HA  TYR    41     103.135  99.152  83.338  1.00  0.00           H  
ATOM    572  CB  TYR    41     104.210  97.329  83.899  1.00  0.00           C  
ATOM    573  HB2 TYR    41     103.366  96.681  84.136  1.00  0.00           H  
ATOM    574  HB3 TYR    41     105.009  96.727  83.467  1.00  0.00           H  
ATOM    575  CG  TYR    41     104.693  97.975  85.147  1.00  0.00           C  
ATOM    576  CD1 TYR    41     106.078  98.059  85.370  1.00  0.00           C  
ATOM    577  HD1 TYR    41     106.813  97.661  84.686  1.00  0.00           H  
ATOM    578  CE1 TYR    41     106.614  98.534  86.540  1.00  0.00           C  
ATOM    579  HE1 TYR    41     107.673  98.499  86.745  1.00  0.00           H  
ATOM    580  CZ  TYR    41     105.752  98.920  87.550  1.00  0.00           C  
ATOM    581  OH  TYR    41     106.277  99.251  88.741  1.00  0.00           O  
ATOM    582  HH  TYR    41     105.667  99.649  89.367  1.00  0.00           H  
ATOM    583  CE2 TYR    41     104.369  98.898  87.341  1.00  0.00           C  
ATOM    584  HE2 TYR    41     103.747  99.207  88.169  1.00  0.00           H  
ATOM    585  CD2 TYR    41     103.814  98.350  86.148  1.00  0.00           C  
ATOM    586  HD2 TYR    41     102.748  98.322  85.978  1.00  0.00           H  
ATOM    587  C   TYR    41     105.098  99.204  82.390  1.00  0.00           C  
ATOM    588  O   TYR    41     105.879  98.705  81.576  1.00  0.00           O  
ATOM    589  N   SER    42     105.347 100.367  83.022  1.00  0.00           N  
ATOM    590  H   SER    42     104.638 100.715  83.653  1.00  0.00           H  
ATOM    591  CA  SER    42     106.591 101.168  83.182  1.00  0.00           C  
ATOM    592  HA  SER    42     107.465 100.558  82.951  1.00  0.00           H  
ATOM    593  CB  SER    42     106.494 102.371  82.255  1.00  0.00           C  
ATOM    594  HB2 SER    42     106.607 102.030  81.226  1.00  0.00           H  
ATOM    595  HB3 SER    42     105.540 102.896  82.307  1.00  0.00           H  
ATOM    596  OG  SER    42     107.560 103.294  82.358  1.00  0.00           O  
ATOM    597  HG  SER    42     107.797 103.706  81.524  1.00  0.00           H  
ATOM    598  C   SER    42     106.573 101.661  84.622  1.00  0.00           C  
ATOM    599  O   SER    42     105.617 102.245  85.115  1.00  0.00           O  
ATOM    600  N   GLN    43     107.742 101.474  85.245  1.00  0.00           N  
ATOM    601  H   GLN    43     108.369 100.844  84.767  1.00  0.00           H  
ATOM    602  CA  GLN    43     108.196 101.927  86.611  1.00  0.00           C  
ATOM    603  HA  GLN    43     107.412 101.676  87.325  1.00  0.00           H  
ATOM    604  CB  GLN    43     109.437 101.145  87.013  1.00  0.00           C  
ATOM    605  HB2 GLN    43     109.135 100.124  87.248  1.00  0.00           H  
ATOM    606  HB3 GLN    43     110.118 101.028  86.170  1.00  0.00           H  
ATOM    607  CG  GLN    43     110.243 101.639  88.196  1.00  0.00           C  
ATOM    608  HG2 GLN    43     110.619 102.615  87.889  1.00  0.00           H  
ATOM    609  HG3 GLN    43     109.666 101.701  89.119  1.00  0.00           H  
ATOM    610  CD  GLN    43     111.500 100.835  88.592  1.00  0.00           C  
ATOM    611  OE1 GLN    43     111.522 100.218  89.622  1.00  0.00           O  
ATOM    612  NE2 GLN    43     112.622 100.992  88.002  1.00  0.00           N  
ATOM    613 HE21 GLN    43     112.664 101.531  87.149  1.00  0.00           H  
ATOM    614 HE22 GLN    43     113.455 100.581  88.399  1.00  0.00           H  
ATOM    615  C   GLN    43     108.410 103.423  86.561  1.00  0.00           C  
ATOM    616  O   GLN    43     107.980 104.142  87.487  1.00  0.00           O  
ATOM    617  N   SER    44     109.074 103.977  85.497  1.00  0.00           N  
ATOM    618  H   SER    44     109.299 103.371  84.721  1.00  0.00           H  
ATOM    619  CA  SER    44     109.529 105.383  85.417  1.00  0.00           C  
ATOM    620  HA  SER    44     110.282 105.544  86.188  1.00  0.00           H  
ATOM    621  CB  SER    44     110.164 105.724  84.071  1.00  0.00           C  
ATOM    622  HB2 SER    44     110.983 105.007  84.025  1.00  0.00           H  
ATOM    623  HB3 SER    44     109.383 105.412  83.378  1.00  0.00           H  
ATOM    624  OG  SER    44     110.650 107.040  84.010  1.00  0.00           O  
ATOM    625  HG  SER    44     109.909 107.650  84.024  1.00  0.00           H  
ATOM    626  C   SER    44     108.333 106.356  85.782  1.00  0.00           C  
ATOM    627  O   SER    44     107.183 106.039  85.417  1.00  0.00           O  
ATOM    628  N   THR    45     108.524 107.373  86.598  1.00  0.00           N  
ATOM    629  H   THR    45     109.483 107.679  86.684  1.00  0.00           H  
ATOM    630  CA  THR    45     107.539 108.410  87.149  1.00  0.00           C  
ATOM    631  HA  THR    45     106.598 108.264  86.617  1.00  0.00           H  
ATOM    632  CB  THR    45     107.280 108.269  88.644  1.00  0.00           C  
ATOM    633  HB  THR    45     108.208 108.462  89.183  1.00  0.00           H  
ATOM    634  CG2 THR    45     106.217 109.196  89.190  1.00  0.00           C  
ATOM    635 HG21 THR    45     106.058 108.789  90.188  1.00  0.00           H  
ATOM    636 HG22 THR    45     106.539 110.237  89.195  1.00  0.00           H  
ATOM    637 HG23 THR    45     105.320 109.138  88.574  1.00  0.00           H  
ATOM    638  OG1 THR    45     106.799 106.986  88.780  1.00  0.00           O  
ATOM    639  HG1 THR    45     106.118 106.660  88.186  1.00  0.00           H  
ATOM    640  C   THR    45     108.059 109.862  86.947  1.00  0.00           C  
ATOM    641  O   THR    45     109.251 110.067  87.073  1.00  0.00           O  
ATOM    642  N   ASP    46     107.156 110.804  86.644  1.00  0.00           N  
ATOM    643  H   ASP    46     106.176 110.574  86.571  1.00  0.00           H  
ATOM    644  CA  ASP    46     107.543 112.215  86.249  1.00  0.00           C  
ATOM    645  HA  ASP    46     108.566 112.390  86.581  1.00  0.00           H  
ATOM    646  CB  ASP    46     107.559 112.257  84.713  1.00  0.00           C  
ATOM    647  HB2 ASP    46     108.174 111.502  84.222  1.00  0.00           H  
ATOM    648  HB3 ASP    46     106.563 112.070  84.312  1.00  0.00           H  
ATOM    649  CG  ASP    46     108.116 113.575  84.134  1.00  0.00           C  
ATOM    650  OD1 ASP    46     108.044 114.678  84.825  1.00  0.00           O  
ATOM    651  OD2 ASP    46     108.718 113.525  83.007  1.00  0.00           O  
ATOM    652  C   ASP    46     106.583 113.162  86.959  1.00  0.00           C  
ATOM    653  O   ASP    46     105.456 113.391  86.474  1.00  0.00           O  
ATOM    654  N   THR    47     107.041 113.775  88.077  1.00  0.00           N  
ATOM    655  H   THR    47     107.853 113.445  88.578  1.00  0.00           H  
ATOM    656  CA  THR    47     106.292 114.786  88.891  1.00  0.00           C  
ATOM    657  HA  THR    47     105.616 115.292  88.202  1.00  0.00           H  
ATOM    658  CB  THR    47     105.517 114.138  90.117  1.00  0.00           C  
ATOM    659  HB  THR    47     105.225 114.868  90.872  1.00  0.00           H  
ATOM    660  CG2 THR    47     104.282 113.499  89.574  1.00  0.00           C  
ATOM    661 HG21 THR    47     103.799 114.265  88.967  1.00  0.00           H  
ATOM    662 HG22 THR    47     104.584 112.680  88.922  1.00  0.00           H  
ATOM    663 HG23 THR    47     103.809 113.018  90.430  1.00  0.00           H  
ATOM    664  OG1 THR    47     106.206 113.054  90.803  1.00  0.00           O  
ATOM    665  HG1 THR    47     106.882 113.510  91.309  1.00  0.00           H  
ATOM    666  C   THR    47     107.110 115.991  89.433  1.00  0.00           C  
ATOM    667  O   THR    47     106.490 116.914  89.952  1.00  0.00           O  
ATOM    668  N   SER    48     108.330 116.107  89.108  1.00  0.00           N  
ATOM    669  H   SER    48     108.773 115.418  88.517  1.00  0.00           H  
ATOM    670  CA  SER    48     109.204 117.247  89.606  1.00  0.00           C  
ATOM    671  HA  SER    48     109.162 117.359  90.690  1.00  0.00           H  
ATOM    672  CB  SER    48     110.707 116.975  89.303  1.00  0.00           C  
ATOM    673  HB2 SER    48     111.313 117.523  90.024  1.00  0.00           H  
ATOM    674  HB3 SER    48     110.890 115.902  89.369  1.00  0.00           H  
ATOM    675  OG  SER    48     111.086 117.279  88.001  1.00  0.00           O  
ATOM    676  HG  SER    48     110.906 116.502  87.466  1.00  0.00           H  
ATOM    677  C   SER    48     108.698 118.560  89.032  1.00  0.00           C  
ATOM    678  O   SER    48     107.990 118.544  88.029  1.00  0.00           O  
ATOM    679  N   GLY    49     109.100 119.672  89.661  1.00  0.00           N  
ATOM    680  H   GLY    49     109.647 119.466  90.485  1.00  0.00           H  
ATOM    681  CA  GLY    49     108.369 120.905  89.647  1.00  0.00           C  
ATOM    682  HA2 GLY    49     108.975 121.616  90.210  1.00  0.00           H  
ATOM    683  HA3 GLY    49     108.365 121.364  88.658  1.00  0.00           H  
ATOM    684  C   GLY    49     106.939 120.783  90.301  1.00  0.00           C  
ATOM    685  O   GLY    49     106.734 119.752  90.945  1.00  0.00           O  
ATOM    686  N   TYR    50     106.050 121.671  89.876  1.00  0.00           N  
ATOM    687  H   TYR    50     105.153 121.590  90.333  1.00  0.00           H  
ATOM    688  CA  TYR    50     106.236 122.722  88.864  1.00  0.00           C  
ATOM    689  HA  TYR    50     107.291 122.976  88.761  1.00  0.00           H  
ATOM    690  CB  TYR    50     105.830 122.175  87.480  1.00  0.00           C  
ATOM    691  HB2 TYR    50     106.576 121.459  87.134  1.00  0.00           H  
ATOM    692  HB3 TYR    50     104.841 121.719  87.440  1.00  0.00           H  
ATOM    693  CG  TYR    50     105.827 123.259  86.456  1.00  0.00           C  
ATOM    694  CD1 TYR    50     104.637 123.979  86.209  1.00  0.00           C  
ATOM    695  HD1 TYR    50     103.734 123.692  86.727  1.00  0.00           H  
ATOM    696  CE1 TYR    50     104.622 124.905  85.106  1.00  0.00           C  
ATOM    697  HE1 TYR    50     103.725 125.447  84.845  1.00  0.00           H  
ATOM    698  CZ  TYR    50     105.794 125.260  84.402  1.00  0.00           C  
ATOM    699  OH  TYR    50     105.901 126.162  83.419  1.00  0.00           O  
ATOM    700  HH  TYR    50     106.839 126.345  83.325  1.00  0.00           H  
ATOM    701  CE2 TYR    50     106.972 124.588  84.797  1.00  0.00           C  
ATOM    702  HE2 TYR    50     107.931 124.860  84.381  1.00  0.00           H  
ATOM    703  CD2 TYR    50     107.040 123.626  85.771  1.00  0.00           C  
ATOM    704  HD2 TYR    50     107.996 123.192  86.024  1.00  0.00           H  
ATOM    705  C   TYR    50     105.282 123.850  89.171  1.00  0.00           C  
ATOM    706  O   TYR    50     104.146 123.642  89.536  1.00  0.00           O  
ATOM    707  N   GLY    51     105.655 125.167  89.049  1.00  0.00           N  
ATOM    708  H   GLY    51     104.961 125.865  89.274  1.00  0.00           H  
ATOM    709  CA  GLY    51     106.998 125.629  88.625  1.00  0.00           C  
ATOM    710  HA2 GLY    51     107.780 125.193  89.246  1.00  0.00           H  
ATOM    711  HA3 GLY    51     107.077 125.365  87.571  1.00  0.00           H  
ATOM    712  C   GLY    51     107.177 127.131  88.718  1.00  0.00           C  
ATOM    713  O   GLY    51     106.333 127.794  89.328  1.00  0.00           O  
ATOM    714  N   GLN    52     108.216 127.667  87.998  1.00  0.00           N  
ATOM    715  H   GLN    52     108.771 127.053  87.420  1.00  0.00           H  
ATOM    716  CA  GLN    52     108.565 129.132  88.009  1.00  0.00           C  
ATOM    717  HA  GLN    52     107.782 129.707  88.503  1.00  0.00           H  
ATOM    718  CB  GLN    52     109.837 129.424  88.934  1.00  0.00           C  
ATOM    719  HB2 GLN    52     109.462 129.269  89.946  1.00  0.00           H  
ATOM    720  HB3 GLN    52     110.515 128.626  88.633  1.00  0.00           H  
ATOM    721  CG  GLN    52     110.609 130.776  88.648  1.00  0.00           C  
ATOM    722  HG2 GLN    52     111.389 130.947  89.390  1.00  0.00           H  
ATOM    723  HG3 GLN    52     111.040 130.706  87.649  1.00  0.00           H  
ATOM    724  CD  GLN    52     109.691 132.006  88.698  1.00  0.00           C  
ATOM    725  OE1 GLN    52     108.557 132.023  89.195  1.00  0.00           O  
ATOM    726  NE2 GLN    52     110.274 133.078  88.244  1.00  0.00           N  
ATOM    727 HE21 GLN    52     111.205 132.940  87.877  1.00  0.00           H  
ATOM    728 HE22 GLN    52     109.969 134.022  88.432  1.00  0.00           H  
ATOM    729  C   GLN    52     108.762 129.651  86.622  1.00  0.00           C  
ATOM    730  O   GLN    52     109.783 129.442  85.968  1.00  0.00           O  
ATOM    731  N   SER    53     107.806 130.468  86.144  1.00  0.00           N  
ATOM    732  H   SER    53     108.073 130.836  85.241  1.00  0.00           H  
ATOM    733  CA  SER    53     106.399 130.599  86.601  1.00  0.00           C  
ATOM    734  HA  SER    53     106.406 130.890  87.652  1.00  0.00           H  
ATOM    735  CB  SER    53     105.688 131.660  85.763  1.00  0.00           C  
ATOM    736  HB2 SER    53     106.334 132.535  85.697  1.00  0.00           H  
ATOM    737  HB3 SER    53     105.459 131.254  84.777  1.00  0.00           H  
ATOM    738  OG  SER    53     104.463 132.118  86.285  1.00  0.00           O  
ATOM    739  HG  SER    53     104.590 132.680  87.052  1.00  0.00           H  
ATOM    740  C   SER    53     105.565 129.277  86.548  1.00  0.00           C  
ATOM    741  O   SER    53     105.850 128.405  85.700  1.00  0.00           O  
ATOM    742  N   SER    54     104.599 129.161  87.491  1.00  0.00           N  
ATOM    743  H   SER    54     104.446 129.930  88.128  1.00  0.00           H  
ATOM    744  CA  SER    54     103.608 128.038  87.496  1.00  0.00           C  
ATOM    745  HA  SER    54     104.203 127.135  87.357  1.00  0.00           H  
ATOM    746  CB  SER    54     102.980 127.938  88.864  1.00  0.00           C  
ATOM    747  HB2 SER    54     102.506 126.975  89.054  1.00  0.00           H  
ATOM    748  HB3 SER    54     103.766 127.945  89.619  1.00  0.00           H  
ATOM    749  OG  SER    54     102.074 129.041  89.209  1.00  0.00           O  
ATOM    750  HG  SER    54     102.650 129.692  89.617  1.00  0.00           H  
ATOM    751  C   SER    54     102.477 128.097  86.487  1.00  0.00           C  
ATOM    752  O   SER    54     101.924 127.004  86.312  1.00  0.00           O  
ATOM    753  N   TYR    55     102.262 129.218  85.815  1.00  0.00           N  
ATOM    754  H   TYR    55     102.933 129.958  85.967  1.00  0.00           H  
ATOM    755  CA  TYR    55     101.277 129.404  84.795  1.00  0.00           C  
ATOM    756  HA  TYR    55     100.465 128.714  85.025  1.00  0.00           H  
ATOM    757  CB  TYR    55     100.566 130.804  84.878  1.00  0.00           C  
ATOM    758  HB2 TYR    55     101.228 131.626  84.606  1.00  0.00           H  
ATOM    759  HB3 TYR    55      99.755 130.755  84.151  1.00  0.00           H  
ATOM    760  CG  TYR    55      99.965 131.104  86.236  1.00  0.00           C  
ATOM    761  CD1 TYR    55     100.688 131.745  87.256  1.00  0.00           C  
ATOM    762  HD1 TYR    55     101.696 132.126  87.190  1.00  0.00           H  
ATOM    763  CE1 TYR    55     100.075 131.786  88.502  1.00  0.00           C  
ATOM    764  HE1 TYR    55     100.653 132.275  89.272  1.00  0.00           H  
ATOM    765  CZ  TYR    55      98.837 131.254  88.826  1.00  0.00           C  
ATOM    766  OH  TYR    55      98.329 131.402  90.092  1.00  0.00           O  
ATOM    767  HH  TYR    55      97.802 130.665  90.412  1.00  0.00           H  
ATOM    768  CE2 TYR    55      98.088 130.746  87.785  1.00  0.00           C  
ATOM    769  HE2 TYR    55      97.090 130.371  87.955  1.00  0.00           H  
ATOM    770  CD2 TYR    55      98.682 130.621  86.524  1.00  0.00           C  
ATOM    771  HD2 TYR    55      98.138 130.156  85.715  1.00  0.00           H  
ATOM    772  C   TYR    55     101.771 129.116  83.364  1.00  0.00           C  
ATOM    773  O   TYR    55     102.844 129.687  83.017  1.00  0.00           O  
ATOM    774  N   SER    56     101.062 128.403  82.482  1.00  0.00           N  
ATOM    775  H   SER    56     101.428 128.618  81.565  1.00  0.00           H  
ATOM    776  CA  SER    56      99.852 127.605  82.516  1.00  0.00           C  
ATOM    777  HA  SER    56      99.766 127.153  81.528  1.00  0.00           H  
ATOM    778  CB  SER    56     100.011 126.477  83.572  1.00  0.00           C  
ATOM    779  HB2 SER    56     100.013 126.871  84.589  1.00  0.00           H  
ATOM    780  HB3 SER    56      99.235 125.727  83.422  1.00  0.00           H  
ATOM    781  OG  SER    56     101.239 125.781  83.362  1.00  0.00           O  
ATOM    782  HG  SER    56     101.119 124.828  83.342  1.00  0.00           H  
ATOM    783  C   SER    56      98.512 128.360  82.739  1.00  0.00           C  
ATOM    784  O   SER    56      97.865 128.175  83.790  1.00  0.00           O  
ATOM    785  N   SER    57      98.112 129.345  82.015  1.00  0.00           N  
ATOM    786  H   SER    57      97.407 129.892  82.489  1.00  0.00           H  
ATOM    787  CA  SER    57      98.704 129.729  80.792  1.00  0.00           C  
ATOM    788  HA  SER    57      99.350 128.891  80.530  1.00  0.00           H  
ATOM    789  CB  SER    57      97.587 129.992  79.737  1.00  0.00           C  
ATOM    790  HB2 SER    57      97.095 129.061  79.455  1.00  0.00           H  
ATOM    791  HB3 SER    57      96.879 130.777  80.002  1.00  0.00           H  
ATOM    792  OG  SER    57      98.214 130.348  78.563  1.00  0.00           O  
ATOM    793  HG  SER    57      98.512 129.581  78.069  1.00  0.00           H  
ATOM    794  C   SER    57      99.477 131.047  81.016  1.00  0.00           C  
ATOM    795  O   SER    57      99.044 131.944  81.690  1.00  0.00           O  
ATOM    796  N   TYR    58     100.663 131.194  80.470  1.00  0.00           N  
ATOM    797  H   TYR    58     101.116 130.375  80.090  1.00  0.00           H  
ATOM    798  CA  TYR    58     101.584 132.299  80.851  1.00  0.00           C  
ATOM    799  HA  TYR    58     101.632 132.172  81.933  1.00  0.00           H  
ATOM    800  CB  TYR    58     103.063 132.037  80.238  1.00  0.00           C  
ATOM    801  HB2 TYR    58     103.327 131.050  80.616  1.00  0.00           H  
ATOM    802  HB3 TYR    58     102.925 131.924  79.163  1.00  0.00           H  
ATOM    803  CG  TYR    58     104.137 132.957  80.651  1.00  0.00           C  
ATOM    804  CD1 TYR    58     104.264 134.314  80.288  1.00  0.00           C  
ATOM    805  HD1 TYR    58     103.466 134.758  79.712  1.00  0.00           H  
ATOM    806  CE1 TYR    58     105.352 135.096  80.814  1.00  0.00           C  
ATOM    807  HE1 TYR    58     105.468 136.137  80.554  1.00  0.00           H  
ATOM    808  CZ  TYR    58     106.198 134.540  81.810  1.00  0.00           C  
ATOM    809  OH  TYR    58     107.341 135.190  82.274  1.00  0.00           O  
ATOM    810  HH  TYR    58     107.611 134.846  83.129  1.00  0.00           H  
ATOM    811  CE2 TYR    58     106.045 133.175  82.155  1.00  0.00           C  
ATOM    812  HE2 TYR    58     106.732 132.724  82.856  1.00  0.00           H  
ATOM    813  CD2 TYR    58     105.066 132.388  81.570  1.00  0.00           C  
ATOM    814  HD2 TYR    58     104.959 131.355  81.866  1.00  0.00           H  
ATOM    815  C   TYR    58     100.949 133.584  80.410  1.00  0.00           C  
ATOM    816  O   TYR    58     100.558 133.712  79.218  1.00  0.00           O  
ATOM    817  N   GLY    59     100.822 134.639  81.248  1.00  0.00           N  
ATOM    818  H   GLY    59     100.216 135.374  80.914  1.00  0.00           H  
ATOM    819  CA  GLY    59     101.365 134.727  82.590  1.00  0.00           C  
ATOM    820  HA2 GLY    59     100.996 133.915  83.217  1.00  0.00           H  
ATOM    821  HA3 GLY    59     102.451 134.756  82.501  1.00  0.00           H  
ATOM    822  C   GLY    59     100.902 136.082  83.313  1.00  0.00           C  
ATOM    823  O   GLY    59     100.435 137.000  82.651  1.00  0.00           O  
ATOM    824  N   GLN    60     101.008 136.104  84.621  1.00  0.00           N  
ATOM    825  H   GLN    60     100.852 137.032  84.988  1.00  0.00           H  
ATOM    826  CA  GLN    60     101.656 135.127  85.526  1.00  0.00           C  
ATOM    827  HA  GLN    60     101.839 134.130  85.127  1.00  0.00           H  
ATOM    828  CB  GLN    60     102.966 135.783  85.999  1.00  0.00           C  
ATOM    829  HB2 GLN    60     102.777 136.800  86.343  1.00  0.00           H  
ATOM    830  HB3 GLN    60     103.332 135.175  86.827  1.00  0.00           H  
ATOM    831  CG  GLN    60     104.048 135.914  84.913  1.00  0.00           C  
ATOM    832  HG2 GLN    60     104.434 134.956  84.563  1.00  0.00           H  
ATOM    833  HG3 GLN    60     103.492 136.211  84.023  1.00  0.00           H  
ATOM    834  CD  GLN    60     105.109 136.813  85.436  1.00  0.00           C  
ATOM    835  OE1 GLN    60     105.356 136.970  86.655  1.00  0.00           O  
ATOM    836  NE2 GLN    60     105.690 137.593  84.593  1.00  0.00           N  
ATOM    837 HE21 GLN    60     105.424 137.679  83.623  1.00  0.00           H  
ATOM    838 HE22 GLN    60     106.531 138.105  84.818  1.00  0.00           H  
ATOM    839  C   GLN    60     100.703 134.931  86.797  1.00  0.00           C  
ATOM    840  O   GLN    60     101.131 135.081  87.929  1.00  0.00           O  
ATOM    841  N   SER    61      99.412 134.667  86.616  1.00  0.00           N  
ATOM    842  H   SER    61      99.189 134.605  85.633  1.00  0.00           H  
ATOM    843  CA  SER    61      98.388 134.765  87.599  1.00  0.00           C  
ATOM    844  HA  SER    61      98.666 134.184  88.478  1.00  0.00           H  
ATOM    845  CB  SER    61      98.258 136.285  87.895  1.00  0.00           C  
ATOM    846  HB2 SER    61      99.169 136.725  88.299  1.00  0.00           H  
ATOM    847  HB3 SER    61      97.940 136.831  87.007  1.00  0.00           H  
ATOM    848  OG  SER    61      97.239 136.513  88.856  1.00  0.00           O  
ATOM    849  HG  SER    61      97.453 136.064  89.677  1.00  0.00           H  
ATOM    850  C   SER    61      97.029 134.197  87.110  1.00  0.00           C  
ATOM    851  O   SER    61      96.795 133.746  85.934  1.00  0.00           O  
ATOM    852  N   GLN    62      96.114 133.945  88.094  1.00  0.00           N  
ATOM    853  H   GLN    62      96.174 134.350  89.017  1.00  0.00           H  
ATOM    854  CA  GLN    62      94.844 133.213  87.923  1.00  0.00           C  
ATOM    855  HA  GLN    62      95.149 132.175  87.791  1.00  0.00           H  
ATOM    856  CB  GLN    62      93.955 133.161  89.199  1.00  0.00           C  
ATOM    857  HB2 GLN    62      92.931 133.043  88.844  1.00  0.00           H  
ATOM    858  HB3 GLN    62      94.285 132.330  89.822  1.00  0.00           H  
ATOM    859  CG  GLN    62      93.961 134.404  90.124  1.00  0.00           C  
ATOM    860  HG2 GLN    62      94.978 134.756  90.301  1.00  0.00           H  
ATOM    861  HG3 GLN    62      93.381 135.169  89.609  1.00  0.00           H  
ATOM    862  CD  GLN    62      93.210 134.151  91.414  1.00  0.00           C  
ATOM    863  OE1 GLN    62      93.639 133.353  92.184  1.00  0.00           O  
ATOM    864  NE2 GLN    62      92.196 134.890  91.754  1.00  0.00           N  
ATOM    865 HE21 GLN    62      91.756 134.811  92.660  1.00  0.00           H  
ATOM    866 HE22 GLN    62      91.982 135.719  91.219  1.00  0.00           H  
ATOM    867  C   GLN    62      94.022 133.491  86.649  1.00  0.00           C  
ATOM    868  O   GLN    62      93.483 132.514  86.126  1.00  0.00           O  
ATOM    869  N   ASN    63      93.976 134.704  86.176  1.00  0.00           N  
ATOM    870  H   ASN    63      94.314 135.466  86.746  1.00  0.00           H  
ATOM    871  CA  ASN    63      93.212 135.170  85.077  1.00  0.00           C  
ATOM    872  HA  ASN    63      92.921 134.265  84.542  1.00  0.00           H  
ATOM    873  CB  ASN    63      91.906 135.938  85.624  1.00  0.00           C  
ATOM    874  HB2 ASN    63      92.111 136.975  85.889  1.00  0.00           H  
ATOM    875  HB3 ASN    63      91.180 136.107  84.829  1.00  0.00           H  
ATOM    876  CG  ASN    63      91.062 135.218  86.650  1.00  0.00           C  
ATOM    877  OD1 ASN    63      91.285 135.357  87.871  1.00  0.00           O  
ATOM    878  ND2 ASN    63      90.195 134.362  86.241  1.00  0.00           N  
ATOM    879 HD21 ASN    63      89.812 133.742  86.940  1.00  0.00           H  
ATOM    880 HD22 ASN    63      89.963 134.342  85.258  1.00  0.00           H  
ATOM    881  C   ASN    63      94.069 135.980  84.054  1.00  0.00           C  
ATOM    882  O   ASN    63      93.639 136.900  83.398  1.00  0.00           O  
ATOM    883  N   THR    64      95.333 135.560  83.844  1.00  0.00           N  
ATOM    884  H   THR    64      95.850 135.045  84.543  1.00  0.00           H  
ATOM    885  CA  THR    64      96.190 136.009  82.727  1.00  0.00           C  
ATOM    886  HA  THR    64      95.589 135.857  81.831  1.00  0.00           H  
ATOM    887  CB  THR    64      96.661 137.436  82.908  1.00  0.00           C  
ATOM    888  HB  THR    64      95.758 138.046  82.869  1.00  0.00           H  
ATOM    889  CG2 THR    64      97.411 137.754  84.228  1.00  0.00           C  
ATOM    890 HG21 THR    64      97.464 138.842  84.270  1.00  0.00           H  
ATOM    891 HG22 THR    64      96.763 137.523  85.073  1.00  0.00           H  
ATOM    892 HG23 THR    64      98.409 137.319  84.283  1.00  0.00           H  
ATOM    893  OG1 THR    64      97.417 137.758  81.809  1.00  0.00           O  
ATOM    894  HG1 THR    64      97.844 138.563  82.110  1.00  0.00           H  
ATOM    895  C   THR    64      97.457 135.081  82.565  1.00  0.00           C  
ATOM    896  O   THR    64      98.181 134.813  83.493  1.00  0.00           O  
ATOM    897  N   GLY    65      97.671 134.369  81.432  1.00  0.00           N  
ATOM    898  H   GLY    65      98.539 133.853  81.408  1.00  0.00           H  
ATOM    899  CA  GLY    65      96.891 134.339  80.144  1.00  0.00           C  
ATOM    900  HA2 GLY    65      96.453 135.322  79.968  1.00  0.00           H  
ATOM    901  HA3 GLY    65      97.509 133.996  79.315  1.00  0.00           H  
ATOM    902  C   GLY    65      95.781 133.296  80.202  1.00  0.00           C  
ATOM    903  O   GLY    65      95.229 133.116  81.281  1.00  0.00           O  
ATOM    904  N   TYR    66      95.517 132.769  79.007  1.00  0.00           N  
ATOM    905  H   TYR    66      95.998 133.118  78.191  1.00  0.00           H  
ATOM    906  CA  TYR    66      94.601 131.666  78.657  1.00  0.00           C  
ATOM    907  HA  TYR    66      94.630 130.948  79.477  1.00  0.00           H  
ATOM    908  CB  TYR    66      93.147 132.256  78.537  1.00  0.00           C  
ATOM    909  HB2 TYR    66      93.094 132.836  79.458  1.00  0.00           H  
ATOM    910  HB3 TYR    66      93.189 132.743  77.562  1.00  0.00           H  
ATOM    911  CG  TYR    66      91.994 131.259  78.414  1.00  0.00           C  
ATOM    912  CD1 TYR    66      91.297 131.120  77.205  1.00  0.00           C  
ATOM    913  HD1 TYR    66      91.516 131.748  76.354  1.00  0.00           H  
ATOM    914  CE1 TYR    66      90.282 130.167  77.162  1.00  0.00           C  
ATOM    915  HE1 TYR    66      89.762 129.918  76.249  1.00  0.00           H  
ATOM    916  CZ  TYR    66      89.867 129.406  78.325  1.00  0.00           C  
ATOM    917  OH  TYR    66      88.947 128.394  78.193  1.00  0.00           O  
ATOM    918  HH  TYR    66      88.115 128.565  78.641  1.00  0.00           H  
ATOM    919  CE2 TYR    66      90.563 129.552  79.486  1.00  0.00           C  
ATOM    920  HE2 TYR    66      90.104 129.103  80.354  1.00  0.00           H  
ATOM    921  CD2 TYR    66      91.615 130.525  79.575  1.00  0.00           C  
ATOM    922  HD2 TYR    66      92.185 130.582  80.491  1.00  0.00           H  
ATOM    923  C   TYR    66      94.992 130.900  77.331  1.00  0.00           C  
ATOM    924  O   TYR    66      95.709 131.442  76.546  1.00  0.00           O  
ATOM    925  N   GLY    67      94.608 129.628  77.165  1.00  0.00           N  
ATOM    926  H   GLY    67      94.142 129.029  77.831  1.00  0.00           H  
ATOM    927  CA  GLY    67      94.926 128.840  75.966  1.00  0.00           C  
ATOM    928  HA2 GLY    67      95.004 129.366  75.015  1.00  0.00           H  
ATOM    929  HA3 GLY    67      95.911 128.406  76.134  1.00  0.00           H  
ATOM    930  C   GLY    67      93.779 127.823  75.780  1.00  0.00           C  
ATOM    931  O   GLY    67      93.098 127.507  76.734  1.00  0.00           O  
ATOM    932  N   THR    68      93.612 127.303  74.596  1.00  0.00           N  
ATOM    933  H   THR    68      94.368 127.401  73.935  1.00  0.00           H  
ATOM    934  CA  THR    68      92.460 126.485  74.139  1.00  0.00           C  
ATOM    935  HA  THR    68      92.239 125.750  74.913  1.00  0.00           H  
ATOM    936  CB  THR    68      91.131 127.249  74.190  1.00  0.00           C  
ATOM    937  HB  THR    68      90.876 127.601  75.190  1.00  0.00           H  
ATOM    938  CG2 THR    68      91.130 128.517  73.269  1.00  0.00           C  
ATOM    939 HG21 THR    68      91.367 128.234  72.244  1.00  0.00           H  
ATOM    940 HG22 THR    68      90.107 128.878  73.371  1.00  0.00           H  
ATOM    941 HG23 THR    68      91.779 129.291  73.680  1.00  0.00           H  
ATOM    942  OG1 THR    68      90.000 126.449  73.854  1.00  0.00           O  
ATOM    943  HG1 THR    68      89.717 125.934  74.612  1.00  0.00           H  
ATOM    944  C   THR    68      92.687 125.716  72.831  1.00  0.00           C  
ATOM    945  O   THR    68      93.151 126.269  71.852  1.00  0.00           O  
ATOM    946  N   GLN    69      92.365 124.406  72.858  1.00  0.00           N  
ATOM    947  H   GLN    69      91.886 124.039  73.668  1.00  0.00           H  
ATOM    948  CA  GLN    69      92.621 123.440  71.833  1.00  0.00           C  
ATOM    949  HA  GLN    69      93.690 123.243  71.914  1.00  0.00           H  
ATOM    950  CB  GLN    69      91.884 122.175  72.194  1.00  0.00           C  
ATOM    951  HB2 GLN    69      92.213 121.808  73.166  1.00  0.00           H  
ATOM    952  HB3 GLN    69      90.812 122.371  72.215  1.00  0.00           H  
ATOM    953  CG  GLN    69      92.211 120.990  71.267  1.00  0.00           C  
ATOM    954  HG2 GLN    69      91.908 120.084  71.791  1.00  0.00           H  
ATOM    955  HG3 GLN    69      91.569 121.078  70.391  1.00  0.00           H  
ATOM    956  CD  GLN    69      93.616 120.634  70.842  1.00  0.00           C  
ATOM    957  OE1 GLN    69      94.599 120.975  71.513  1.00  0.00           O  
ATOM    958  NE2 GLN    69      93.896 120.083  69.671  1.00  0.00           N  
ATOM    959 HE21 GLN    69      93.172 119.797  69.027  1.00  0.00           H  
ATOM    960 HE22 GLN    69      94.837 120.189  69.317  1.00  0.00           H  
ATOM    961  C   GLN    69      92.298 123.888  70.389  1.00  0.00           C  
ATOM    962  O   GLN    69      91.218 124.494  70.129  1.00  0.00           O  
ATOM    963  N   SER    70      93.073 123.575  69.343  1.00  0.00           N  
ATOM    964  H   SER    70      93.797 122.927  69.620  1.00  0.00           H  
ATOM    965  CA  SER    70      92.936 123.884  67.966  1.00  0.00           C  
ATOM    966  HA  SER    70      92.656 124.936  67.909  1.00  0.00           H  
ATOM    967  CB  SER    70      94.250 123.663  67.202  1.00  0.00           C  
ATOM    968  HB2 SER    70      94.121 124.085  66.205  1.00  0.00           H  
ATOM    969  HB3 SER    70      95.013 124.274  67.684  1.00  0.00           H  
ATOM    970  OG  SER    70      94.551 122.314  67.220  1.00  0.00           O  
ATOM    971  HG  SER    70      95.405 122.288  67.658  1.00  0.00           H  
ATOM    972  C   SER    70      91.953 123.155  67.096  1.00  0.00           C  
ATOM    973  O   SER    70      91.757 123.436  65.887  1.00  0.00           O  
ATOM    974  N   THR    71      91.040 122.247  67.614  1.00  0.00           N  
ATOM    975  H   THR    71      90.991 122.165  68.619  1.00  0.00           H  
ATOM    976  CA  THR    71      89.888 121.732  66.802  1.00  0.00           C  
ATOM    977  HA  THR    71      89.465 122.425  66.075  1.00  0.00           H  
ATOM    978  CB  THR    71      90.298 120.618  65.813  1.00  0.00           C  
ATOM    979  HB  THR    71      91.143 120.952  65.212  1.00  0.00           H  
ATOM    980  CG2 THR    71      90.696 119.354  66.635  1.00  0.00           C  
ATOM    981 HG21 THR    71      89.813 118.882  67.066  1.00  0.00           H  
ATOM    982 HG22 THR    71      91.342 118.674  66.081  1.00  0.00           H  
ATOM    983 HG23 THR    71      91.379 119.654  67.430  1.00  0.00           H  
ATOM    984  OG1 THR    71      89.242 120.285  64.933  1.00  0.00           O  
ATOM    985  HG1 THR    71      89.504 119.483  64.476  1.00  0.00           H  
ATOM    986  C   THR    71      88.780 121.299  67.771  1.00  0.00           C  
ATOM    987  O   THR    71      89.115 120.688  68.823  1.00  0.00           O  
ATOM    988  N   PRO    72      87.486 121.524  67.489  1.00  0.00           N  
ATOM    989  CD  PRO    72      87.019 122.361  66.369  1.00  0.00           C  
ATOM    990  HD2 PRO    72      87.339 121.990  65.396  1.00  0.00           H  
ATOM    991  HD3 PRO    72      87.504 123.331  66.484  1.00  0.00           H  
ATOM    992  CG  PRO    72      85.462 122.405  66.484  1.00  0.00           C  
ATOM    993  HG2 PRO    72      85.038 121.703  65.765  1.00  0.00           H  
ATOM    994  HG3 PRO    72      85.036 123.399  66.353  1.00  0.00           H  
ATOM    995  CB  PRO    72      85.173 121.958  67.916  1.00  0.00           C  
ATOM    996  HB2 PRO    72      84.184 121.537  68.094  1.00  0.00           H  
ATOM    997  HB3 PRO    72      85.192 122.873  68.508  1.00  0.00           H  
ATOM    998  CA  PRO    72      86.386 121.073  68.331  1.00  0.00           C  
ATOM    999  HA  PRO    72      86.585 121.348  69.367  1.00  0.00           H  
ATOM   1000  C   PRO    72      86.210 119.582  68.237  1.00  0.00           C  
ATOM   1001  O   PRO    72      86.470 118.975  67.227  1.00  0.00           O  
ATOM   1002  N   GLN    73      85.856 119.084  69.398  1.00  0.00           N  
ATOM   1003  H   GLN    73      85.915 119.750  70.156  1.00  0.00           H  
ATOM   1004  CA  GLN    73      85.227 117.790  69.513  1.00  0.00           C  
ATOM   1005  HA  GLN    73      85.896 117.080  69.027  1.00  0.00           H  
ATOM   1006  CB  GLN    73      85.165 117.336  71.014  1.00  0.00           C  
ATOM   1007  HB2 GLN    73      84.860 116.291  71.054  1.00  0.00           H  
ATOM   1008  HB3 GLN    73      86.126 117.509  71.499  1.00  0.00           H  
ATOM   1009  CG  GLN    73      84.176 118.131  71.901  1.00  0.00           C  
ATOM   1010  HG2 GLN    73      84.460 117.976  72.942  1.00  0.00           H  
ATOM   1011  HG3 GLN    73      84.271 119.213  71.810  1.00  0.00           H  
ATOM   1012  CD  GLN    73      82.698 117.678  71.790  1.00  0.00           C  
ATOM   1013  OE1 GLN    73      82.345 116.678  71.215  1.00  0.00           O  
ATOM   1014  NE2 GLN    73      81.802 118.455  72.414  1.00  0.00           N  
ATOM   1015 HE21 GLN    73      82.055 119.326  72.858  1.00  0.00           H  
ATOM   1016 HE22 GLN    73      80.836 118.227  72.226  1.00  0.00           H  
ATOM   1017  C   GLN    73      83.890 117.744  68.743  1.00  0.00           C  
ATOM   1018  O   GLN    73      83.144 118.738  68.653  1.00  0.00           O  
ATOM   1019  N   GLY    74      83.456 116.593  68.191  1.00  0.00           N  
ATOM   1020  H   GLY    74      83.930 115.719  68.371  1.00  0.00           H  
ATOM   1021  CA  GLY    74      82.396 116.566  67.140  1.00  0.00           C  
ATOM   1022  HA2 GLY    74      82.385 117.461  66.518  1.00  0.00           H  
ATOM   1023  HA3 GLY    74      82.734 115.802  66.439  1.00  0.00           H  
ATOM   1024  C   GLY    74      80.923 116.227  67.467  1.00  0.00           C  
ATOM   1025  O   GLY    74      80.155 115.726  66.688  1.00  0.00           O  
ATOM   1026  N   TYR    75      80.523 116.581  68.709  1.00  0.00           N  
ATOM   1027  H   TYR    75      81.182 117.133  69.238  1.00  0.00           H  
ATOM   1028  CA  TYR    75      79.200 116.426  69.314  1.00  0.00           C  
ATOM   1029  HA  TYR    75      78.492 116.263  68.501  1.00  0.00           H  
ATOM   1030  CB  TYR    75      79.211 115.214  70.263  1.00  0.00           C  
ATOM   1031  HB2 TYR    75      79.946 115.479  71.023  1.00  0.00           H  
ATOM   1032  HB3 TYR    75      78.257 115.145  70.786  1.00  0.00           H  
ATOM   1033  CG  TYR    75      79.563 113.887  69.711  1.00  0.00           C  
ATOM   1034  CD1 TYR    75      80.898 113.488  69.608  1.00  0.00           C  
ATOM   1035  HD1 TYR    75      81.679 114.166  69.918  1.00  0.00           H  
ATOM   1036  CE1 TYR    75      81.205 112.137  69.264  1.00  0.00           C  
ATOM   1037  HE1 TYR    75      82.244 111.852  69.340  1.00  0.00           H  
ATOM   1038  CZ  TYR    75      80.215 111.292  68.886  1.00  0.00           C  
ATOM   1039  OH  TYR    75      80.480 110.023  68.508  1.00  0.00           O  
ATOM   1040  HH  TYR    75      81.412 109.797  68.471  1.00  0.00           H  
ATOM   1041  CE2 TYR    75      78.851 111.702  68.927  1.00  0.00           C  
ATOM   1042  HE2 TYR    75      78.113 110.931  68.763  1.00  0.00           H  
ATOM   1043  CD2 TYR    75      78.538 113.013  69.356  1.00  0.00           C  
ATOM   1044  HD2 TYR    75      77.501 113.300  69.456  1.00  0.00           H  
ATOM   1045  C   TYR    75      78.844 117.774  69.983  1.00  0.00           C  
ATOM   1046  O   TYR    75      79.715 118.712  69.932  1.00  0.00           O  
ATOM   1047  N   GLY    76      77.687 117.828  70.644  1.00  0.00           N  
ATOM   1048  H   GLY    76      77.080 117.022  70.608  1.00  0.00           H  
ATOM   1049  CA  GLY    76      77.208 118.879  71.598  1.00  0.00           C  
ATOM   1050  HA2 GLY    76      77.338 119.855  71.131  1.00  0.00           H  
ATOM   1051  HA3 GLY    76      76.196 118.605  71.898  1.00  0.00           H  
ATOM   1052  C   GLY    76      77.963 118.869  72.943  1.00  0.00           C  
ATOM   1053  O   GLY    76      78.960 118.167  73.135  1.00  0.00           O  
ATOM   1054  N   SER    77      77.469 119.610  73.936  1.00  0.00           N  
ATOM   1055  H   SER    77      76.551 120.017  73.828  1.00  0.00           H  
ATOM   1056  CA  SER    77      77.967 119.448  75.283  1.00  0.00           C  
ATOM   1057  HA  SER    77      79.055 119.520  75.273  1.00  0.00           H  
ATOM   1058  CB  SER    77      77.387 120.600  76.084  1.00  0.00           C  
ATOM   1059  HB2 SER    77      76.305 120.486  76.013  1.00  0.00           H  
ATOM   1060  HB3 SER    77      77.724 120.436  77.108  1.00  0.00           H  
ATOM   1061  OG  SER    77      77.687 121.857  75.534  1.00  0.00           O  
ATOM   1062  HG  SER    77      76.932 122.444  75.618  1.00  0.00           H  
ATOM   1063  C   SER    77      77.571 118.039  75.847  1.00  0.00           C  
ATOM   1064  O   SER    77      76.330 117.771  76.014  1.00  0.00           O  
ATOM   1065  N   THR    78      78.441 117.148  76.163  1.00  0.00           N  
ATOM   1066  H   THR    78      77.943 116.291  76.353  1.00  0.00           H  
ATOM   1067  CA  THR    78      79.908 117.128  75.890  1.00  0.00           C  
ATOM   1068  HA  THR    78      80.127 117.829  75.084  1.00  0.00           H  
ATOM   1069  CB  THR    78      80.781 117.700  77.061  1.00  0.00           C  
ATOM   1070  HB  THR    78      80.768 117.015  77.909  1.00  0.00           H  
ATOM   1071  CG2 THR    78      82.241 117.879  76.753  1.00  0.00           C  
ATOM   1072 HG21 THR    78      82.268 118.632  75.966  1.00  0.00           H  
ATOM   1073 HG22 THR    78      82.814 118.197  77.624  1.00  0.00           H  
ATOM   1074 HG23 THR    78      82.545 116.925  76.322  1.00  0.00           H  
ATOM   1075  OG1 THR    78      80.269 119.010  77.446  1.00  0.00           O  
ATOM   1076  HG1 THR    78      79.495 118.786  77.968  1.00  0.00           H  
ATOM   1077  C   THR    78      80.371 115.737  75.367  1.00  0.00           C  
ATOM   1078  O   THR    78      80.603 114.812  76.135  1.00  0.00           O  
ATOM   1079  N   GLY    79      80.520 115.650  74.066  1.00  0.00           N  
ATOM   1080  H   GLY    79      80.382 116.488  73.519  1.00  0.00           H  
ATOM   1081  CA  GLY    79      81.230 114.513  73.344  1.00  0.00           C  
ATOM   1082  HA2 GLY    79      80.658 113.588  73.418  1.00  0.00           H  
ATOM   1083  HA3 GLY    79      81.289 114.765  72.285  1.00  0.00           H  
ATOM   1084  C   GLY    79      82.704 114.373  73.790  1.00  0.00           C  
ATOM   1085  O   GLY    79      83.203 115.327  74.429  1.00  0.00           O  
ATOM   1086  N   GLY    80      83.413 113.215  73.598  1.00  0.00           N  
ATOM   1087  H   GLY    80      84.349 113.232  73.978  1.00  0.00           H  
ATOM   1088  CA  GLY    80      83.025 112.076  72.764  1.00  0.00           C  
ATOM   1089  HA2 GLY    80      82.501 112.456  71.887  1.00  0.00           H  
ATOM   1090  HA3 GLY    80      83.918 111.518  72.482  1.00  0.00           H  
ATOM   1091  C   GLY    80      82.001 111.147  73.463  1.00  0.00           C  
ATOM   1092  O   GLY    80      81.875 111.205  74.702  1.00  0.00           O  
ATOM   1093  N   TYR    81      81.419 110.266  72.660  1.00  0.00           N  
ATOM   1094  H   TYR    81      81.761 110.252  71.710  1.00  0.00           H  
ATOM   1095  CA  TYR    81      80.431 109.242  73.099  1.00  0.00           C  
ATOM   1096  HA  TYR    81      80.527 109.210  74.185  1.00  0.00           H  
ATOM   1097  CB  TYR    81      78.965 109.789  72.803  1.00  0.00           C  
ATOM   1098  HB2 TYR    81      78.853 109.700  71.723  1.00  0.00           H  
ATOM   1099  HB3 TYR    81      78.099 109.216  73.136  1.00  0.00           H  
ATOM   1100  CG  TYR    81      78.635 111.152  73.419  1.00  0.00           C  
ATOM   1101  CD1 TYR    81      78.840 111.327  74.835  1.00  0.00           C  
ATOM   1102  HD1 TYR    81      79.326 110.585  75.452  1.00  0.00           H  
ATOM   1103  CE1 TYR    81      78.369 112.495  75.479  1.00  0.00           C  
ATOM   1104  HE1 TYR    81      78.408 112.603  76.553  1.00  0.00           H  
ATOM   1105  CZ  TYR    81      77.653 113.508  74.683  1.00  0.00           C  
ATOM   1106  OH  TYR    81      77.149 114.569  75.271  1.00  0.00           O  
ATOM   1107  HH  TYR    81      77.030 114.599  76.223  1.00  0.00           H  
ATOM   1108  CE2 TYR    81      77.507 113.260  73.269  1.00  0.00           C  
ATOM   1109  HE2 TYR    81      77.007 114.005  72.668  1.00  0.00           H  
ATOM   1110  CD2 TYR    81      77.987 112.100  72.616  1.00  0.00           C  
ATOM   1111  HD2 TYR    81      77.743 111.850  71.594  1.00  0.00           H  
ATOM   1112  C   TYR    81      80.593 107.858  72.614  1.00  0.00           C  
ATOM   1113  O   TYR    81      80.547 107.599  71.396  1.00  0.00           O  
ATOM   1114  N   GLY    82      80.551 106.829  73.506  1.00  0.00           N  
ATOM   1115  H   GLY    82      80.505 105.905  73.101  1.00  0.00           H  
ATOM   1116  CA  GLY    82      80.103 106.848  74.918  1.00  0.00           C  
ATOM   1117  HA2 GLY    82      80.352 105.872  75.334  1.00  0.00           H  
ATOM   1118  HA3 GLY    82      80.738 107.522  75.493  1.00  0.00           H  
ATOM   1119  C   GLY    82      78.603 107.048  75.182  1.00  0.00           C  
ATOM   1120  O   GLY    82      77.793 106.952  74.286  1.00  0.00           O  
ATOM   1121  N   SER    83      78.301 107.418  76.370  1.00  0.00           N  
ATOM   1122  H   SER    83      79.109 107.493  76.972  1.00  0.00           H  
ATOM   1123  CA  SER    83      76.990 107.736  76.934  1.00  0.00           C  
ATOM   1124  HA  SER    83      76.996 107.424  77.978  1.00  0.00           H  
ATOM   1125  CB  SER    83      76.899 109.296  77.175  1.00  0.00           C  
ATOM   1126  HB2 SER    83      77.067 109.709  76.180  1.00  0.00           H  
ATOM   1127  HB3 SER    83      75.942 109.491  77.659  1.00  0.00           H  
ATOM   1128  OG  SER    83      77.979 109.738  77.983  1.00  0.00           O  
ATOM   1129  HG  SER    83      78.773 109.560  77.473  1.00  0.00           H  
ATOM   1130  C   SER    83      75.684 107.144  76.335  1.00  0.00           C  
ATOM   1131  O   SER    83      74.892 107.894  75.817  1.00  0.00           O  
ATOM   1132  N   SER    84      75.390 105.835  76.305  1.00  0.00           N  
ATOM   1133  H   SER    84      74.606 105.674  75.690  1.00  0.00           H  
ATOM   1134  CA  SER    84      76.231 104.782  76.989  1.00  0.00           C  
ATOM   1135  HA  SER    84      76.535 105.236  77.933  1.00  0.00           H  
ATOM   1136  CB  SER    84      75.400 103.551  77.527  1.00  0.00           C  
ATOM   1137  HB2 SER    84      76.020 102.671  77.699  1.00  0.00           H  
ATOM   1138  HB3 SER    84      74.775 103.906  78.346  1.00  0.00           H  
ATOM   1139  OG  SER    84      74.557 103.267  76.420  1.00  0.00           O  
ATOM   1140  HG  SER    84      73.870 103.935  76.480  1.00  0.00           H  
ATOM   1141  C   SER    84      77.340 104.173  76.036  1.00  0.00           C  
ATOM   1142  O   SER    84      78.494 104.004  76.430  1.00  0.00           O  
ATOM   1143  N   GLN    85      77.025 103.868  74.749  1.00  0.00           N  
ATOM   1144  H   GLN    85      76.083 104.015  74.413  1.00  0.00           H  
ATOM   1145  CA  GLN    85      77.926 103.237  73.776  1.00  0.00           C  
ATOM   1146  HA  GLN    85      78.908 103.033  74.204  1.00  0.00           H  
ATOM   1147  CB  GLN    85      77.337 101.920  73.369  1.00  0.00           C  
ATOM   1148  HB2 GLN    85      76.251 101.984  73.442  1.00  0.00           H  
ATOM   1149  HB3 GLN    85      77.634 101.740  72.336  1.00  0.00           H  
ATOM   1150  CG  GLN    85      77.657 100.767  74.306  1.00  0.00           C  
ATOM   1151  HG2 GLN    85      78.747 100.785  74.320  1.00  0.00           H  
ATOM   1152  HG3 GLN    85      77.263 100.953  75.305  1.00  0.00           H  
ATOM   1153  CD  GLN    85      77.227  99.411  73.728  1.00  0.00           C  
ATOM   1154  OE1 GLN    85      76.855  99.297  72.573  1.00  0.00           O  
ATOM   1155  NE2 GLN    85      77.220  98.406  74.583  1.00  0.00           N  
ATOM   1156 HE21 GLN    85      76.718  97.577  74.298  1.00  0.00           H  
ATOM   1157 HE22 GLN    85      77.522  98.553  75.535  1.00  0.00           H  
ATOM   1158  C   GLN    85      78.077 104.188  72.497  1.00  0.00           C  
ATOM   1159  O   GLN    85      79.192 104.584  72.106  1.00  0.00           O  
ATOM   1160  N   SER    86      76.953 104.594  71.967  1.00  0.00           N  
ATOM   1161  H   SER    86      76.179 104.310  72.550  1.00  0.00           H  
ATOM   1162  CA  SER    86      76.694 105.399  70.701  1.00  0.00           C  
ATOM   1163  HA  SER    86      75.609 105.473  70.636  1.00  0.00           H  
ATOM   1164  CB  SER    86      77.086 106.867  70.864  1.00  0.00           C  
ATOM   1165  HB2 SER    86      78.142 107.023  71.084  1.00  0.00           H  
ATOM   1166  HB3 SER    86      76.894 107.238  69.857  1.00  0.00           H  
ATOM   1167  OG  SER    86      76.272 107.650  71.753  1.00  0.00           O  
ATOM   1168  HG  SER    86      76.448 107.446  72.674  1.00  0.00           H  
ATOM   1169  C   SER    86      77.314 104.754  69.449  1.00  0.00           C  
ATOM   1170  O   SER    86      77.896 105.453  68.595  1.00  0.00           O  
ATOM   1171  N   SER    87      77.180 103.392  69.262  1.00  0.00           N  
ATOM   1172  H   SER    87      76.671 102.834  69.933  1.00  0.00           H  
ATOM   1173  CA  SER    87      77.932 102.646  68.186  1.00  0.00           C  
ATOM   1174  HA  SER    87      78.692 103.270  67.715  1.00  0.00           H  
ATOM   1175  CB  SER    87      78.772 101.556  68.851  1.00  0.00           C  
ATOM   1176  HB2 SER    87      79.135 100.952  68.019  1.00  0.00           H  
ATOM   1177  HB3 SER    87      79.545 101.916  69.529  1.00  0.00           H  
ATOM   1178  OG  SER    87      77.875 100.735  69.490  1.00  0.00           O  
ATOM   1179  HG  SER    87      78.222  99.842  69.423  1.00  0.00           H  
ATOM   1180  C   SER    87      76.800 102.098  67.179  1.00  0.00           C  
ATOM   1181  O   SER    87      77.209 101.490  66.161  1.00  0.00           O  
ATOM   1182  N   GLN    88      75.479 102.225  67.446  1.00  0.00           N  
ATOM   1183  H   GLN    88      75.326 102.846  68.228  1.00  0.00           H  
ATOM   1184  CA  GLN    88      74.434 102.055  66.413  1.00  0.00           C  
ATOM   1185  HA  GLN    88      73.437 102.156  66.844  1.00  0.00           H  
ATOM   1186  CB  GLN    88      74.538 103.187  65.297  1.00  0.00           C  
ATOM   1187  HB2 GLN    88      75.273 102.855  64.565  1.00  0.00           H  
ATOM   1188  HB3 GLN    88      73.549 103.134  64.841  1.00  0.00           H  
ATOM   1189  CG  GLN    88      74.889 104.618  65.709  1.00  0.00           C  
ATOM   1190  HG2 GLN    88      74.261 104.799  66.582  1.00  0.00           H  
ATOM   1191  HG3 GLN    88      75.910 104.597  66.090  1.00  0.00           H  
ATOM   1192  CD  GLN    88      74.797 105.600  64.539  1.00  0.00           C  
ATOM   1193  OE1 GLN    88      74.271 105.391  63.436  1.00  0.00           O  
ATOM   1194  NE2 GLN    88      75.407 106.780  64.723  1.00  0.00           N  
ATOM   1195 HE21 GLN    88      75.630 107.166  65.630  1.00  0.00           H  
ATOM   1196 HE22 GLN    88      75.292 107.454  63.979  1.00  0.00           H  
ATOM   1197  C   GLN    88      74.494 100.586  65.867  1.00  0.00           C  
ATOM   1198  O   GLN    88      74.694 100.318  64.688  1.00  0.00           O  
ATOM   1199  N   SER    89      74.518  99.657  66.786  1.00  0.00           N  
ATOM   1200  H   SER    89      74.512  99.964  67.748  1.00  0.00           H  
ATOM   1201  CA  SER    89      74.713  98.208  66.467  1.00  0.00           C  
ATOM   1202  HA  SER    89      75.562  98.217  65.783  1.00  0.00           H  
ATOM   1203  CB  SER    89      75.288  97.508  67.688  1.00  0.00           C  
ATOM   1204  HB2 SER    89      75.829  96.636  67.319  1.00  0.00           H  
ATOM   1205  HB3 SER    89      76.123  98.134  68.001  1.00  0.00           H  
ATOM   1206  OG  SER    89      74.446  97.148  68.776  1.00  0.00           O  
ATOM   1207  HG  SER    89      74.638  97.794  69.459  1.00  0.00           H  
ATOM   1208  C   SER    89      73.575  97.458  65.892  1.00  0.00           C  
ATOM   1209  O   SER    89      72.553  97.214  66.534  1.00  0.00           O  
ATOM   1210  N   SER    90      73.761  96.980  64.677  1.00  0.00           N  
ATOM   1211  H   SER    90      74.657  97.156  64.247  1.00  0.00           H  
ATOM   1212  CA  SER    90      72.652  96.644  63.839  1.00  0.00           C  
ATOM   1213  HA  SER    90      71.874  97.407  63.867  1.00  0.00           H  
ATOM   1214  CB  SER    90      73.166  96.574  62.323  1.00  0.00           C  
ATOM   1215  HB2 SER    90      72.415  96.243  61.607  1.00  0.00           H  
ATOM   1216  HB3 SER    90      73.478  97.593  62.093  1.00  0.00           H  
ATOM   1217  OG  SER    90      74.209  95.578  62.121  1.00  0.00           O  
ATOM   1218  HG  SER    90      75.001  96.007  62.454  1.00  0.00           H  
ATOM   1219  C   SER    90      71.986  95.332  64.204  1.00  0.00           C  
ATOM   1220  O   SER    90      70.999  94.865  63.587  1.00  0.00           O  
ATOM   1221  N   TYR    91      72.565  94.578  65.150  1.00  0.00           N  
ATOM   1222  H   TYR    91      73.475  94.846  65.496  1.00  0.00           H  
ATOM   1223  CA  TYR    91      72.217  93.169  65.553  1.00  0.00           C  
ATOM   1224  HA  TYR    91      72.409  92.553  64.674  1.00  0.00           H  
ATOM   1225  CB  TYR    91      73.181  92.814  66.677  1.00  0.00           C  
ATOM   1226  HB2 TYR    91      72.897  93.456  67.510  1.00  0.00           H  
ATOM   1227  HB3 TYR    91      72.895  91.844  67.082  1.00  0.00           H  
ATOM   1228  CG  TYR    91      74.730  92.918  66.419  1.00  0.00           C  
ATOM   1229  CD1 TYR    91      75.570  93.616  67.267  1.00  0.00           C  
ATOM   1230  HD1 TYR    91      75.052  94.119  68.070  1.00  0.00           H  
ATOM   1231  CE1 TYR    91      76.976  93.794  67.126  1.00  0.00           C  
ATOM   1232  HE1 TYR    91      77.606  94.463  67.693  1.00  0.00           H  
ATOM   1233  CZ  TYR    91      77.554  93.066  66.077  1.00  0.00           C  
ATOM   1234  OH  TYR    91      78.876  93.228  65.897  1.00  0.00           O  
ATOM   1235  HH  TYR    91      79.217  92.557  65.300  1.00  0.00           H  
ATOM   1236  CE2 TYR    91      76.818  92.282  65.162  1.00  0.00           C  
ATOM   1237  HE2 TYR    91      77.357  91.969  64.280  1.00  0.00           H  
ATOM   1238  CD2 TYR    91      75.380  92.325  65.238  1.00  0.00           C  
ATOM   1239  HD2 TYR    91      74.816  91.954  64.395  1.00  0.00           H  
ATOM   1240  C   TYR    91      70.756  93.050  65.992  1.00  0.00           C  
ATOM   1241  O   TYR    91      70.077  93.961  66.437  1.00  0.00           O  
ATOM   1242  N   GLY    92      70.179  91.846  65.873  1.00  0.00           N  
ATOM   1243  H   GLY    92      69.215  91.711  66.143  1.00  0.00           H  
ATOM   1244  CA  GLY    92      70.724  90.590  65.401  1.00  0.00           C  
ATOM   1245  HA2 GLY    92      71.115  90.678  64.388  1.00  0.00           H  
ATOM   1246  HA3 GLY    92      71.597  90.343  66.005  1.00  0.00           H  
ATOM   1247  C   GLY    92      69.656  89.517  65.358  1.00  0.00           C  
ATOM   1248  O   GLY    92      68.476  89.809  65.353  1.00  0.00           O  
ATOM   1249  N   GLN    93      70.141  88.303  65.483  1.00  0.00           N  
ATOM   1250  H   GLN    93      71.142  88.172  65.457  1.00  0.00           H  
ATOM   1251  CA  GLN    93      69.450  87.168  66.057  1.00  0.00           C  
ATOM   1252  HA  GLN    93      68.773  87.688  66.734  1.00  0.00           H  
ATOM   1253  CB  GLN    93      68.559  86.486  65.006  1.00  0.00           C  
ATOM   1254  HB2 GLN    93      67.907  85.847  65.601  1.00  0.00           H  
ATOM   1255  HB3 GLN    93      67.999  87.339  64.621  1.00  0.00           H  
ATOM   1256  CG  GLN    93      69.156  85.793  63.822  1.00  0.00           C  
ATOM   1257  HG2 GLN    93      68.495  85.540  62.993  1.00  0.00           H  
ATOM   1258  HG3 GLN    93      69.877  86.494  63.402  1.00  0.00           H  
ATOM   1259  CD  GLN    93      69.820  84.497  64.212  1.00  0.00           C  
ATOM   1260  OE1 GLN    93      69.294  83.484  64.693  1.00  0.00           O  
ATOM   1261  NE2 GLN    93      71.153  84.401  64.124  1.00  0.00           N  
ATOM   1262 HE21 GLN    93      71.618  83.525  64.315  1.00  0.00           H  
ATOM   1263 HE22 GLN    93      71.696  85.148  63.714  1.00  0.00           H  
ATOM   1264  C   GLN    93      70.416  86.284  66.853  1.00  0.00           C  
ATOM   1265  O   GLN    93      71.636  86.444  66.744  1.00  0.00           O  
ATOM   1266  N   GLN    94      69.833  85.267  67.492  1.00  0.00           N  
ATOM   1267  H   GLN    94      68.830  85.180  67.565  1.00  0.00           H  
ATOM   1268  CA  GLN    94      70.487  84.554  68.576  1.00  0.00           C  
ATOM   1269  HA  GLN    94      71.507  84.935  68.613  1.00  0.00           H  
ATOM   1270  CB  GLN    94      69.785  84.842  69.971  1.00  0.00           C  
ATOM   1271  HB2 GLN    94      68.743  84.551  70.097  1.00  0.00           H  
ATOM   1272  HB3 GLN    94      70.189  84.210  70.761  1.00  0.00           H  
ATOM   1273  CG  GLN    94      70.146  86.326  70.442  1.00  0.00           C  
ATOM   1274  HG2 GLN    94      70.153  86.480  71.521  1.00  0.00           H  
ATOM   1275  HG3 GLN    94      71.146  86.626  70.130  1.00  0.00           H  
ATOM   1276  CD  GLN    94      69.182  87.329  69.768  1.00  0.00           C  
ATOM   1277  OE1 GLN    94      67.991  87.277  69.950  1.00  0.00           O  
ATOM   1278  NE2 GLN    94      69.724  88.337  69.217  1.00  0.00           N  
ATOM   1279 HE21 GLN    94      70.734  88.345  69.200  1.00  0.00           H  
ATOM   1280 HE22 GLN    94      69.246  89.169  68.902  1.00  0.00           H  
ATOM   1281  C   GLN    94      70.689  83.000  68.335  1.00  0.00           C  
ATOM   1282  O   GLN    94      71.021  82.244  69.292  1.00  0.00           O  
ATOM   1283  N   SER    95      70.532  82.547  67.095  1.00  0.00           N  
ATOM   1284  H   SER    95      70.348  83.231  66.375  1.00  0.00           H  
ATOM   1285  CA  SER    95      70.750  81.214  66.590  1.00  0.00           C  
ATOM   1286  HA  SER    95      71.074  80.571  67.409  1.00  0.00           H  
ATOM   1287  CB  SER    95      69.483  80.459  66.036  1.00  0.00           C  
ATOM   1288  HB2 SER    95      68.784  80.424  66.872  1.00  0.00           H  
ATOM   1289  HB3 SER    95      69.030  81.019  65.218  1.00  0.00           H  
ATOM   1290  OG  SER    95      69.642  79.116  65.635  1.00  0.00           O  
ATOM   1291  HG  SER    95      68.806  78.736  65.352  1.00  0.00           H  
ATOM   1292  C   SER    95      71.940  81.184  65.542  1.00  0.00           C  
ATOM   1293  O   SER    95      72.608  82.223  65.323  1.00  0.00           O  
ATOM   1294  N   SER    96      72.094  80.033  64.971  1.00  0.00           N  
ATOM   1295  H   SER    96      71.433  79.302  65.190  1.00  0.00           H  
ATOM   1296  CA  SER    96      72.798  79.798  63.775  1.00  0.00           C  
ATOM   1297  HA  SER    96      72.903  80.701  63.174  1.00  0.00           H  
ATOM   1298  CB  SER    96      74.243  79.357  64.022  1.00  0.00           C  
ATOM   1299  HB2 SER    96      74.711  80.124  64.640  1.00  0.00           H  
ATOM   1300  HB3 SER    96      74.163  78.422  64.575  1.00  0.00           H  
ATOM   1301  OG  SER    96      75.049  79.323  62.854  1.00  0.00           O  
ATOM   1302  HG  SER    96      75.880  79.705  63.145  1.00  0.00           H  
ATOM   1303  C   SER    96      72.094  78.792  62.946  1.00  0.00           C  
ATOM   1304  O   SER    96      72.167  77.580  63.235  1.00  0.00           O  
ATOM   1305  N   TYR    97      71.343  79.110  61.857  1.00  0.00           N  
ATOM   1306  H   TYR    97      70.814  78.308  61.543  1.00  0.00           H  
ATOM   1307  CA  TYR    97      71.086  80.380  61.183  1.00  0.00           C  
ATOM   1308  HA  TYR    97      70.231  80.078  60.578  1.00  0.00           H  
ATOM   1309  CB  TYR    97      70.641  81.558  62.100  1.00  0.00           C  
ATOM   1310  HB2 TYR    97      69.811  81.220  62.721  1.00  0.00           H  
ATOM   1311  HB3 TYR    97      71.397  81.970  62.768  1.00  0.00           H  
ATOM   1312  CG  TYR    97      70.021  82.671  61.187  1.00  0.00           C  
ATOM   1313  CD1 TYR    97      70.896  83.741  60.958  1.00  0.00           C  
ATOM   1314  HD1 TYR    97      71.894  83.711  61.371  1.00  0.00           H  
ATOM   1315  CE1 TYR    97      70.390  84.843  60.180  1.00  0.00           C  
ATOM   1316  HE1 TYR    97      70.943  85.740  59.941  1.00  0.00           H  
ATOM   1317  CZ  TYR    97      69.110  84.806  59.801  1.00  0.00           C  
ATOM   1318  OH  TYR    97      68.592  85.852  59.144  1.00  0.00           O  
ATOM   1319  HH  TYR    97      68.745  86.670  59.622  1.00  0.00           H  
ATOM   1320  CE2 TYR    97      68.195  83.754  60.190  1.00  0.00           C  
ATOM   1321  HE2 TYR    97      67.143  83.834  59.960  1.00  0.00           H  
ATOM   1322  CD2 TYR    97      68.641  82.630  60.877  1.00  0.00           C  
ATOM   1323  HD2 TYR    97      68.121  81.708  61.090  1.00  0.00           H  
ATOM   1324  C   TYR    97      72.157  80.823  60.214  1.00  0.00           C  
ATOM   1325  O   TYR    97      73.332  81.069  60.581  1.00  0.00           O  
ATOM   1326  N   PRO    98      71.851  81.025  58.879  1.00  0.00           N  
ATOM   1327  CD  PRO    98      72.812  81.687  58.008  1.00  0.00           C  
ATOM   1328  HD2 PRO    98      73.531  81.033  57.513  1.00  0.00           H  
ATOM   1329  HD3 PRO    98      73.521  82.303  58.562  1.00  0.00           H  
ATOM   1330  CG  PRO    98      72.002  82.389  56.965  1.00  0.00           C  
ATOM   1331  HG2 PRO    98      72.583  82.409  56.043  1.00  0.00           H  
ATOM   1332  HG3 PRO    98      71.492  83.287  57.314  1.00  0.00           H  
ATOM   1333  CB  PRO    98      70.958  81.340  56.734  1.00  0.00           C  
ATOM   1334  HB2 PRO    98      71.380  80.517  56.158  1.00  0.00           H  
ATOM   1335  HB3 PRO    98      70.037  81.646  56.237  1.00  0.00           H  
ATOM   1336  CA  PRO    98      70.620  80.857  58.134  1.00  0.00           C  
ATOM   1337  HA  PRO    98      69.854  81.519  58.538  1.00  0.00           H  
ATOM   1338  C   PRO    98      70.122  79.377  58.082  1.00  0.00           C  
ATOM   1339  O   PRO    98      70.953  78.468  58.273  1.00  0.00           O  
ATOM   1340  N   GLY    99      68.810  79.248  57.889  1.00  0.00           N  
ATOM   1341  H   GLY    99      68.329  80.134  57.961  1.00  0.00           H  
ATOM   1342  CA  GLY    99      67.913  78.031  57.978  1.00  0.00           C  
ATOM   1343  HA2 GLY    99      68.383  77.447  58.769  1.00  0.00           H  
ATOM   1344  HA3 GLY    99      66.891  78.224  58.302  1.00  0.00           H  
ATOM   1345  C   GLY    99      67.706  77.134  56.689  1.00  0.00           C  
ATOM   1346  O   GLY    99      68.682  76.825  56.046  1.00  0.00           O  
ATOM   1347  N   TYR   100      66.473  76.717  56.421  1.00  0.00           N  
ATOM   1348  H   TYR   100      65.781  77.110  57.043  1.00  0.00           H  
ATOM   1349  CA  TYR   100      66.075  75.634  55.526  1.00  0.00           C  
ATOM   1350  HA  TYR   100      66.399  74.689  55.961  1.00  0.00           H  
ATOM   1351  CB  TYR   100      64.536  75.561  55.425  1.00  0.00           C  
ATOM   1352  HB2 TYR   100      64.156  76.008  56.343  1.00  0.00           H  
ATOM   1353  HB3 TYR   100      64.179  76.180  54.602  1.00  0.00           H  
ATOM   1354  CG  TYR   100      63.888  74.209  55.184  1.00  0.00           C  
ATOM   1355  CD1 TYR   100      63.285  73.617  56.230  1.00  0.00           C  
ATOM   1356  HD1 TYR   100      63.397  74.071  57.204  1.00  0.00           H  
ATOM   1357  CE1 TYR   100      62.487  72.517  56.093  1.00  0.00           C  
ATOM   1358  HE1 TYR   100      62.114  71.993  56.960  1.00  0.00           H  
ATOM   1359  CZ  TYR   100      62.330  71.976  54.785  1.00  0.00           C  
ATOM   1360  OH  TYR   100      61.642  70.799  54.571  1.00  0.00           O  
ATOM   1361  HH  TYR   100      61.335  70.419  55.397  1.00  0.00           H  
ATOM   1362  CE2 TYR   100      62.965  72.542  53.670  1.00  0.00           C  
ATOM   1363  HE2 TYR   100      62.917  72.011  52.731  1.00  0.00           H  
ATOM   1364  CD2 TYR   100      63.704  73.728  53.872  1.00  0.00           C  
ATOM   1365  HD2 TYR   100      63.895  74.285  52.966  1.00  0.00           H  
ATOM   1366  C   TYR   100      66.766  75.775  54.187  1.00  0.00           C  
ATOM   1367  O   TYR   100      67.143  74.747  53.569  1.00  0.00           O  
ATOM   1368  N   GLY   101      66.831  77.003  53.618  1.00  0.00           N  
ATOM   1369  H   GLY   101      66.391  77.785  54.082  1.00  0.00           H  
ATOM   1370  CA  GLY   101      67.148  77.209  52.202  1.00  0.00           C  
ATOM   1371  HA2 GLY   101      66.994  78.240  51.885  1.00  0.00           H  
ATOM   1372  HA3 GLY   101      68.150  76.843  51.977  1.00  0.00           H  
ATOM   1373  C   GLY   101      66.105  76.444  51.422  1.00  0.00           C  
ATOM   1374  O   GLY   101      64.932  76.345  51.831  1.00  0.00           O  
ATOM   1375  N   GLN   102      66.406  76.110  50.180  1.00  0.00           N  
ATOM   1376  H   GLN   102      67.319  76.316  49.800  1.00  0.00           H  
ATOM   1377  CA  GLN   102      65.405  75.454  49.346  1.00  0.00           C  
ATOM   1378  HA  GLN   102      64.354  75.539  49.623  1.00  0.00           H  
ATOM   1379  CB  GLN   102      65.429  76.152  47.956  1.00  0.00           C  
ATOM   1380  HB2 GLN   102      66.211  76.908  48.024  1.00  0.00           H  
ATOM   1381  HB3 GLN   102      65.619  75.460  47.135  1.00  0.00           H  
ATOM   1382  CG  GLN   102      64.045  76.801  47.586  1.00  0.00           C  
ATOM   1383  HG2 GLN   102      63.271  76.036  47.657  1.00  0.00           H  
ATOM   1384  HG3 GLN   102      63.843  77.586  48.315  1.00  0.00           H  
ATOM   1385  CD  GLN   102      63.975  77.452  46.228  1.00  0.00           C  
ATOM   1386  OE1 GLN   102      63.976  76.904  45.161  1.00  0.00           O  
ATOM   1387  NE2 GLN   102      64.058  78.759  46.255  1.00  0.00           N  
ATOM   1388 HE21 GLN   102      64.123  79.291  47.111  1.00  0.00           H  
ATOM   1389 HE22 GLN   102      63.861  79.273  45.408  1.00  0.00           H  
ATOM   1390  C   GLN   102      65.701  73.915  49.168  1.00  0.00           C  
ATOM   1391  O   GLN   102      65.238  73.275  48.217  1.00  0.00           O  
ATOM   1392  N   GLN   103      66.446  73.371  50.136  1.00  0.00           N  
ATOM   1393  H   GLN   103      66.788  74.049  50.801  1.00  0.00           H  
ATOM   1394  CA  GLN   103      66.961  71.971  50.109  1.00  0.00           C  
ATOM   1395  HA  GLN   103      66.987  71.659  49.065  1.00  0.00           H  
ATOM   1396  CB  GLN   103      68.372  71.826  50.591  1.00  0.00           C  
ATOM   1397  HB2 GLN   103      68.479  72.235  51.596  1.00  0.00           H  
ATOM   1398  HB3 GLN   103      68.605  70.762  50.538  1.00  0.00           H  
ATOM   1399  CG  GLN   103      69.404  72.554  49.689  1.00  0.00           C  
ATOM   1400  HG2 GLN   103      70.349  72.306  50.171  1.00  0.00           H  
ATOM   1401  HG3 GLN   103      69.485  72.233  48.650  1.00  0.00           H  
ATOM   1402  CD  GLN   103      69.257  74.094  49.738  1.00  0.00           C  
ATOM   1403  OE1 GLN   103      69.447  74.755  50.713  1.00  0.00           O  
ATOM   1404  NE2 GLN   103      68.817  74.656  48.633  1.00  0.00           N  
ATOM   1405 HE21 GLN   103      68.631  75.645  48.719  1.00  0.00           H  
ATOM   1406 HE22 GLN   103      68.721  74.209  47.732  1.00  0.00           H  
ATOM   1407  C   GLN   103      66.037  71.106  51.000  1.00  0.00           C  
ATOM   1408  O   GLN   103      65.908  71.370  52.190  1.00  0.00           O  
ATOM   1409  N   PRO   104      65.445  70.029  50.427  1.00  0.00           N  
ATOM   1410  CD  PRO   104      65.589  69.687  49.034  1.00  0.00           C  
ATOM   1411  HD2 PRO   104      66.607  69.460  48.718  1.00  0.00           H  
ATOM   1412  HD3 PRO   104      65.045  70.419  48.436  1.00  0.00           H  
ATOM   1413  CG  PRO   104      64.773  68.383  48.868  1.00  0.00           C  
ATOM   1414  HG2 PRO   104      65.505  67.576  48.859  1.00  0.00           H  
ATOM   1415  HG3 PRO   104      64.167  68.381  47.962  1.00  0.00           H  
ATOM   1416  CB  PRO   104      63.798  68.335  50.067  1.00  0.00           C  
ATOM   1417  HB2 PRO   104      63.639  67.282  50.297  1.00  0.00           H  
ATOM   1418  HB3 PRO   104      62.909  68.890  49.768  1.00  0.00           H  
ATOM   1419  CA  PRO   104      64.442  69.185  51.092  1.00  0.00           C  
ATOM   1420  HA  PRO   104      63.675  69.802  51.560  1.00  0.00           H  
ATOM   1421  C   PRO   104      64.978  68.379  52.274  1.00  0.00           C  
ATOM   1422  O   PRO   104      66.165  67.961  52.268  1.00  0.00           O  
ATOM   1423  N   ALA   105      64.175  68.253  53.355  1.00  0.00           N  
ATOM   1424  H   ALA   105      63.228  68.604  53.381  1.00  0.00           H  
ATOM   1425  CA  ALA   105      64.682  67.676  54.586  1.00  0.00           C  
ATOM   1426  HA  ALA   105      65.453  66.919  54.447  1.00  0.00           H  
ATOM   1427  CB  ALA   105      65.189  68.879  55.431  1.00  0.00           C  
ATOM   1428  HB1 ALA   105      64.566  69.726  55.144  1.00  0.00           H  
ATOM   1429  HB2 ALA   105      65.216  68.587  56.481  1.00  0.00           H  
ATOM   1430  HB3 ALA   105      66.258  69.025  55.276  1.00  0.00           H  
ATOM   1431  C   ALA   105      63.462  67.048  55.357  1.00  0.00           C  
ATOM   1432  O   ALA   105      62.299  67.386  55.181  1.00  0.00           O  
ATOM   1433  N   PRO   106      63.705  65.907  56.108  1.00  0.00           N  
ATOM   1434  CD  PRO   106      65.054  65.363  56.303  1.00  0.00           C  
ATOM   1435  HD2 PRO   106      65.817  66.107  56.530  1.00  0.00           H  
ATOM   1436  HD3 PRO   106      65.380  64.772  55.447  1.00  0.00           H  
ATOM   1437  CG  PRO   106      64.792  64.438  57.561  1.00  0.00           C  
ATOM   1438  HG2 PRO   106      65.010  64.944  58.502  1.00  0.00           H  
ATOM   1439  HG3 PRO   106      65.414  63.545  57.496  1.00  0.00           H  
ATOM   1440  CB  PRO   106      63.387  63.989  57.382  1.00  0.00           C  
ATOM   1441  HB2 PRO   106      62.987  63.615  58.324  1.00  0.00           H  
ATOM   1442  HB3 PRO   106      63.365  63.191  56.639  1.00  0.00           H  
ATOM   1443  CA  PRO   106      62.642  65.183  56.807  1.00  0.00           C  
ATOM   1444  HA  PRO   106      61.848  64.886  56.122  1.00  0.00           H  
ATOM   1445  C   PRO   106      61.972  65.939  57.967  1.00  0.00           C  
ATOM   1446  O   PRO   106      62.664  66.415  58.862  1.00  0.00           O  
ATOM   1447  N   SER   107      60.632  65.883  58.080  1.00  0.00           N  
ATOM   1448  H   SER   107      60.007  65.572  57.349  1.00  0.00           H  
ATOM   1449  CA  SER   107      59.930  66.469  59.181  1.00  0.00           C  
ATOM   1450  HA  SER   107      60.542  67.334  59.438  1.00  0.00           H  
ATOM   1451  CB  SER   107      58.519  66.891  58.808  1.00  0.00           C  
ATOM   1452  HB2 SER   107      57.969  66.020  58.450  1.00  0.00           H  
ATOM   1453  HB3 SER   107      58.021  67.333  59.671  1.00  0.00           H  
ATOM   1454  OG  SER   107      58.707  67.797  57.720  1.00  0.00           O  
ATOM   1455  HG  SER   107      57.888  68.290  57.635  1.00  0.00           H  
ATOM   1456  C   SER   107      59.775  65.521  60.386  1.00  0.00           C  
ATOM   1457  O   SER   107      58.745  64.882  60.524  1.00  0.00           O  
ATOM   1458  N   SER   108      60.832  65.262  61.056  1.00  0.00           N  
ATOM   1459  H   SER   108      61.618  65.829  60.772  1.00  0.00           H  
ATOM   1460  CA  SER   108      60.925  64.351  62.217  1.00  0.00           C  
ATOM   1461  HA  SER   108      59.976  64.287  62.749  1.00  0.00           H  
ATOM   1462  CB  SER   108      61.162  62.976  61.718  1.00  0.00           C  
ATOM   1463  HB2 SER   108      61.170  62.288  62.563  1.00  0.00           H  
ATOM   1464  HB3 SER   108      60.336  62.642  61.090  1.00  0.00           H  
ATOM   1465  OG  SER   108      62.311  62.785  60.985  1.00  0.00           O  
ATOM   1466  HG  SER   108      62.141  62.099  60.334  1.00  0.00           H  
ATOM   1467  C   SER   108      61.998  64.825  63.252  1.00  0.00           C  
ATOM   1468  O   SER   108      62.908  65.533  62.877  1.00  0.00           O  
ATOM   1469  N   THR   109      61.874  64.381  64.553  1.00  0.00           N  
ATOM   1470  H   THR   109      61.111  63.750  64.753  1.00  0.00           H  
ATOM   1471  CA  THR   109      62.787  64.652  65.686  1.00  0.00           C  
ATOM   1472  HA  THR   109      63.784  65.012  65.430  1.00  0.00           H  
ATOM   1473  CB  THR   109      62.292  65.906  66.508  1.00  0.00           C  
ATOM   1474  HB  THR   109      62.881  65.966  67.422  1.00  0.00           H  
ATOM   1475  CG2 THR   109      62.493  67.247  65.779  1.00  0.00           C  
ATOM   1476 HG21 THR   109      63.486  67.291  65.330  1.00  0.00           H  
ATOM   1477 HG22 THR   109      61.773  67.534  65.013  1.00  0.00           H  
ATOM   1478 HG23 THR   109      62.491  67.998  66.570  1.00  0.00           H  
ATOM   1479  OG1 THR   109      60.957  65.748  66.785  1.00  0.00           O  
ATOM   1480  HG1 THR   109      60.495  65.842  65.948  1.00  0.00           H  
ATOM   1481  C   THR   109      62.914  63.398  66.492  1.00  0.00           C  
ATOM   1482  O   THR   109      62.114  62.463  66.314  1.00  0.00           O  
ATOM   1483  N   SER   110      63.863  63.432  67.411  1.00  0.00           N  
ATOM   1484  H   SER   110      64.540  64.181  67.411  1.00  0.00           H  
ATOM   1485  CA  SER   110      64.170  62.235  68.238  1.00  0.00           C  
ATOM   1486  HA  SER   110      64.700  61.510  67.619  1.00  0.00           H  
ATOM   1487  CB  SER   110      65.004  62.618  69.466  1.00  0.00           C  
ATOM   1488  HB2 SER   110      64.369  63.233  70.104  1.00  0.00           H  
ATOM   1489  HB3 SER   110      65.171  61.697  70.023  1.00  0.00           H  
ATOM   1490  OG  SER   110      66.305  63.108  69.180  1.00  0.00           O  
ATOM   1491  HG  SER   110      66.764  63.338  69.992  1.00  0.00           H  
ATOM   1492  C   SER   110      62.967  61.447  68.798  1.00  0.00           C  
ATOM   1493  O   SER   110      61.886  62.019  69.132  1.00  0.00           O  
ATOM   1494  N   GLY   111      63.121  60.094  68.746  1.00  0.00           N  
ATOM   1495  H   GLY   111      64.007  59.696  68.471  1.00  0.00           H  
ATOM   1496  CA  GLY   111      62.058  59.150  69.019  1.00  0.00           C  
ATOM   1497  HA2 GLY   111      61.154  59.413  68.470  1.00  0.00           H  
ATOM   1498  HA3 GLY   111      62.377  58.127  68.825  1.00  0.00           H  
ATOM   1499  C   GLY   111      61.601  58.988  70.508  1.00  0.00           C  
ATOM   1500  O   GLY   111      62.185  59.552  71.439  1.00  0.00           O  
ATOM   1501  N   SER   112      60.548  58.178  70.806  1.00  0.00           N  
ATOM   1502  H   SER   112      60.173  58.397  71.718  1.00  0.00           H  
ATOM   1503  CA  SER   112      59.737  57.317  69.937  1.00  0.00           C  
ATOM   1504  HA  SER   112      60.365  56.672  69.322  1.00  0.00           H  
ATOM   1505  CB  SER   112      59.126  56.185  70.806  1.00  0.00           C  
ATOM   1506  HB2 SER   112      58.883  55.385  70.106  1.00  0.00           H  
ATOM   1507  HB3 SER   112      59.878  55.854  71.524  1.00  0.00           H  
ATOM   1508  OG  SER   112      57.970  56.720  71.410  1.00  0.00           O  
ATOM   1509  HG  SER   112      58.148  57.492  71.952  1.00  0.00           H  
ATOM   1510  C   SER   112      58.842  58.027  68.934  1.00  0.00           C  
ATOM   1511  O   SER   112      58.349  59.144  69.160  1.00  0.00           O  
ATOM   1512  N   TYR   113      58.408  57.283  67.875  1.00  0.00           N  
ATOM   1513  H   TYR   113      57.708  57.734  67.303  1.00  0.00           H  
ATOM   1514  CA  TYR   113      58.927  56.035  67.296  1.00  0.00           C  
ATOM   1515  HA  TYR   113      59.165  55.315  68.080  1.00  0.00           H  
ATOM   1516  CB  TYR   113      57.849  55.365  66.400  1.00  0.00           C  
ATOM   1517  HB2 TYR   113      57.760  55.920  65.466  1.00  0.00           H  
ATOM   1518  HB3 TYR   113      58.190  54.351  66.192  1.00  0.00           H  
ATOM   1519  CG  TYR   113      56.467  55.070  67.040  1.00  0.00           C  
ATOM   1520  CD1 TYR   113      55.253  55.260  66.329  1.00  0.00           C  
ATOM   1521  HD1 TYR   113      55.277  55.872  65.440  1.00  0.00           H  
ATOM   1522  CE1 TYR   113      53.991  54.943  66.864  1.00  0.00           C  
ATOM   1523  HE1 TYR   113      53.129  55.191  66.262  1.00  0.00           H  
ATOM   1524  CZ  TYR   113      53.850  54.275  68.144  1.00  0.00           C  
ATOM   1525  OH  TYR   113      52.662  53.777  68.576  1.00  0.00           O  
ATOM   1526  HH  TYR   113      52.029  53.977  67.883  1.00  0.00           H  
ATOM   1527  CE2 TYR   113      55.049  54.043  68.822  1.00  0.00           C  
ATOM   1528  HE2 TYR   113      55.005  53.531  69.772  1.00  0.00           H  
ATOM   1529  CD2 TYR   113      56.322  54.506  68.299  1.00  0.00           C  
ATOM   1530  HD2 TYR   113      57.168  54.325  68.945  1.00  0.00           H  
ATOM   1531  C   TYR   113      60.274  56.282  66.573  1.00  0.00           C  
ATOM   1532  O   TYR   113      60.744  57.443  66.652  1.00  0.00           O  
ATOM   1533  N   GLY   114      60.861  55.239  65.931  1.00  0.00           N  
ATOM   1534  H   GLY   114      60.354  54.365  65.955  1.00  0.00           H  
ATOM   1535  CA  GLY   114      61.996  55.367  65.068  1.00  0.00           C  
ATOM   1536  HA2 GLY   114      61.974  56.310  64.523  1.00  0.00           H  
ATOM   1537  HA3 GLY   114      62.815  55.447  65.783  1.00  0.00           H  
ATOM   1538  C   GLY   114      62.305  54.084  64.189  1.00  0.00           C  
ATOM   1539  O   GLY   114      61.737  53.027  64.350  1.00  0.00           O  
ATOM   1540  N   SER   115      63.288  54.088  63.339  1.00  0.00           N  
ATOM   1541  H   SER   115      63.394  53.196  62.878  1.00  0.00           H  
ATOM   1542  CA  SER   115      63.986  55.274  62.920  1.00  0.00           C  
ATOM   1543  HA  SER   115      64.272  55.790  63.837  1.00  0.00           H  
ATOM   1544  CB  SER   115      65.273  54.750  62.348  1.00  0.00           C  
ATOM   1545  HB2 SER   115      65.687  55.704  62.020  1.00  0.00           H  
ATOM   1546  HB3 SER   115      65.826  54.161  63.080  1.00  0.00           H  
ATOM   1547  OG  SER   115      65.079  53.856  61.254  1.00  0.00           O  
ATOM   1548  HG  SER   115      64.863  53.034  61.701  1.00  0.00           H  
ATOM   1549  C   SER   115      63.240  56.224  61.986  1.00  0.00           C  
ATOM   1550  O   SER   115      62.156  55.927  61.478  1.00  0.00           O  
ATOM   1551  N   SER   116      63.801  57.392  61.785  1.00  0.00           N  
ATOM   1552  H   SER   116      64.647  57.625  62.285  1.00  0.00           H  
ATOM   1553  CA  SER   116      63.439  58.417  60.774  1.00  0.00           C  
ATOM   1554  HA  SER   116      62.384  58.642  60.929  1.00  0.00           H  
ATOM   1555  CB  SER   116      64.277  59.667  60.951  1.00  0.00           C  
ATOM   1556  HB2 SER   116      63.955  60.322  60.142  1.00  0.00           H  
ATOM   1557  HB3 SER   116      63.981  59.963  61.958  1.00  0.00           H  
ATOM   1558  OG  SER   116      65.662  59.386  60.946  1.00  0.00           O  
ATOM   1559  HG  SER   116      66.108  60.142  60.557  1.00  0.00           H  
ATOM   1560  C   SER   116      63.533  57.907  59.297  1.00  0.00           C  
ATOM   1561  O   SER   116      64.383  57.091  59.004  1.00  0.00           O  
ATOM   1562  N   SER   117      62.648  58.258  58.443  1.00  0.00           N  
ATOM   1563  H   SER   117      61.955  58.949  58.693  1.00  0.00           H  
ATOM   1564  CA  SER   117      62.775  57.793  57.022  1.00  0.00           C  
ATOM   1565  HA  SER   117      63.847  57.761  56.825  1.00  0.00           H  
ATOM   1566  CB  SER   117      62.062  56.449  56.764  1.00  0.00           C  
ATOM   1567  HB2 SER   117      62.016  56.304  55.685  1.00  0.00           H  
ATOM   1568  HB3 SER   117      62.624  55.601  57.153  1.00  0.00           H  
ATOM   1569  OG  SER   117      60.746  56.559  57.193  1.00  0.00           O  
ATOM   1570  HG  SER   117      60.285  57.245  56.706  1.00  0.00           H  
ATOM   1571  C   SER   117      62.081  58.844  56.082  1.00  0.00           C  
ATOM   1572  O   SER   117      61.388  59.766  56.537  1.00  0.00           O  
ATOM   1573  N   GLN   118      62.229  58.648  54.795  1.00  0.00           N  
ATOM   1574  H   GLN   118      62.922  57.952  54.561  1.00  0.00           H  
ATOM   1575  CA  GLN   118      61.724  59.555  53.773  1.00  0.00           C  
ATOM   1576  HA  GLN   118      61.087  60.337  54.184  1.00  0.00           H  
ATOM   1577  CB  GLN   118      62.955  60.210  53.052  1.00  0.00           C  
ATOM   1578  HB2 GLN   118      63.667  59.385  53.027  1.00  0.00           H  
ATOM   1579  HB3 GLN   118      62.664  60.534  52.053  1.00  0.00           H  
ATOM   1580  CG  GLN   118      63.580  61.362  53.877  1.00  0.00           C  
ATOM   1581  HG2 GLN   118      63.600  61.161  54.948  1.00  0.00           H  
ATOM   1582  HG3 GLN   118      64.600  61.501  53.518  1.00  0.00           H  
ATOM   1583  CD  GLN   118      62.865  62.671  53.666  1.00  0.00           C  
ATOM   1584  OE1 GLN   118      61.643  62.727  53.595  1.00  0.00           O  
ATOM   1585  NE2 GLN   118      63.619  63.734  53.628  1.00  0.00           N  
ATOM   1586 HE21 GLN   118      64.616  63.621  53.743  1.00  0.00           H  
ATOM   1587 HE22 GLN   118      63.349  64.616  53.217  1.00  0.00           H  
ATOM   1588  C   GLN   118      60.896  58.729  52.668  1.00  0.00           C  
ATOM   1589  O   GLN   118      61.217  57.550  52.422  1.00  0.00           O  
ATOM   1590  N   SER   119      59.872  59.264  52.070  1.00  0.00           N  
ATOM   1591  H   SER   119      59.256  58.613  51.606  1.00  0.00           H  
ATOM   1592  CA  SER   119      59.259  60.629  52.181  1.00  0.00           C  
ATOM   1593  HA  SER   119      60.107  61.307  52.085  1.00  0.00           H  
ATOM   1594  CB  SER   119      58.271  60.980  51.063  1.00  0.00           C  
ATOM   1595  HB2 SER   119      57.941  62.018  51.111  1.00  0.00           H  
ATOM   1596  HB3 SER   119      58.683  60.935  50.055  1.00  0.00           H  
ATOM   1597  OG  SER   119      57.184  60.077  51.161  1.00  0.00           O  
ATOM   1598  HG  SER   119      56.436  60.456  50.694  1.00  0.00           H  
ATOM   1599  C   SER   119      58.635  60.861  53.489  1.00  0.00           C  
ATOM   1600  O   SER   119      58.420  59.917  54.293  1.00  0.00           O  
ATOM   1601  N   SER   120      58.211  62.118  53.737  1.00  0.00           N  
ATOM   1602  H   SER   120      58.271  62.778  52.975  1.00  0.00           H  
ATOM   1603  CA  SER   120      57.797  62.494  55.160  1.00  0.00           C  
ATOM   1604  HA  SER   120      57.536  61.670  55.823  1.00  0.00           H  
ATOM   1605  CB  SER   120      58.966  62.922  55.910  1.00  0.00           C  
ATOM   1606  HB2 SER   120      58.899  62.585  56.945  1.00  0.00           H  
ATOM   1607  HB3 SER   120      59.760  62.375  55.402  1.00  0.00           H  
ATOM   1608  OG  SER   120      59.149  64.337  55.791  1.00  0.00           O  
ATOM   1609  HG  SER   120      59.273  64.467  54.848  1.00  0.00           H  
ATOM   1610  C   SER   120      56.755  63.610  55.293  1.00  0.00           C  
ATOM   1611  O   SER   120      56.508  64.320  54.339  1.00  0.00           O  
ATOM   1612  N   SER   121      55.975  63.878  56.402  1.00  0.00           N  
ATOM   1613  H   SER   121      55.382  64.693  56.335  1.00  0.00           H  
ATOM   1614  CA  SER   121      56.044  63.169  57.706  1.00  0.00           C  
ATOM   1615  HA  SER   121      57.051  63.062  58.107  1.00  0.00           H  
ATOM   1616  CB  SER   121      55.168  64.168  58.688  1.00  0.00           C  
ATOM   1617  HB2 SER   121      55.530  65.183  58.522  1.00  0.00           H  
ATOM   1618  HB3 SER   121      54.139  64.176  58.327  1.00  0.00           H  
ATOM   1619  OG  SER   121      55.247  63.712  60.058  1.00  0.00           O  
ATOM   1620  HG  SER   121      54.510  63.993  60.606  1.00  0.00           H  
ATOM   1621  C   SER   121      55.454  61.714  57.575  1.00  0.00           C  
ATOM   1622  O   SER   121      55.149  61.259  56.523  1.00  0.00           O  
ATOM   1623  N   TYR   122      55.357  61.057  58.769  1.00  0.00           N  
ATOM   1624  H   TYR   122      55.685  61.561  59.581  1.00  0.00           H  
ATOM   1625  CA  TYR   122      54.952  59.671  58.999  1.00  0.00           C  
ATOM   1626  HA  TYR   122      55.837  59.035  59.039  1.00  0.00           H  
ATOM   1627  CB  TYR   122      54.266  59.617  60.398  1.00  0.00           C  
ATOM   1628  HB2 TYR   122      53.525  60.417  60.390  1.00  0.00           H  
ATOM   1629  HB3 TYR   122      53.654  58.726  60.531  1.00  0.00           H  
ATOM   1630  CG  TYR   122      55.181  59.768  61.539  1.00  0.00           C  
ATOM   1631  CD1 TYR   122      55.217  60.976  62.256  1.00  0.00           C  
ATOM   1632  HD1 TYR   122      54.622  61.796  61.882  1.00  0.00           H  
ATOM   1633  CE1 TYR   122      56.122  61.068  63.355  1.00  0.00           C  
ATOM   1634  HE1 TYR   122      56.163  61.972  63.946  1.00  0.00           H  
ATOM   1635  CZ  TYR   122      57.035  60.009  63.620  1.00  0.00           C  
ATOM   1636  OH  TYR   122      58.008  60.109  64.608  1.00  0.00           O  
ATOM   1637  HH  TYR   122      58.084  61.035  64.850  1.00  0.00           H  
ATOM   1638  CE2 TYR   122      57.018  58.784  62.946  1.00  0.00           C  
ATOM   1639  HE2 TYR   122      57.545  57.900  63.273  1.00  0.00           H  
ATOM   1640  CD2 TYR   122      56.082  58.658  61.888  1.00  0.00           C  
ATOM   1641  HD2 TYR   122      56.050  57.722  61.350  1.00  0.00           H  
ATOM   1642  C   TYR   122      53.949  59.049  58.003  1.00  0.00           C  
ATOM   1643  O   TYR   122      52.886  59.579  57.744  1.00  0.00           O  
ATOM   1644  N   GLY   123      54.224  57.840  57.396  1.00  0.00           N  
ATOM   1645  H   GLY   123      53.567  57.367  56.791  1.00  0.00           H  
ATOM   1646  CA  GLY   123      55.396  56.963  57.633  1.00  0.00           C  
ATOM   1647  HA2 GLY   123      56.234  57.622  57.863  1.00  0.00           H  
ATOM   1648  HA3 GLY   123      55.226  56.155  58.344  1.00  0.00           H  
ATOM   1649  C   GLY   123      55.712  56.093  56.388  1.00  0.00           C  
ATOM   1650  O   GLY   123      54.802  55.525  55.881  1.00  0.00           O  
ATOM   1651  N   GLN   124      56.913  56.018  55.869  1.00  0.00           N  
ATOM   1652  H   GLN   124      57.629  56.635  56.224  1.00  0.00           H  
ATOM   1653  CA  GLN   124      57.441  55.152  54.857  1.00  0.00           C  
ATOM   1654  HA  GLN   124      56.563  54.646  54.454  1.00  0.00           H  
ATOM   1655  CB  GLN   124      58.154  55.984  53.777  1.00  0.00           C  
ATOM   1656  HB2 GLN   124      58.943  56.579  54.237  1.00  0.00           H  
ATOM   1657  HB3 GLN   124      58.537  55.404  52.937  1.00  0.00           H  
ATOM   1658  CG  GLN   124      57.181  56.957  53.250  1.00  0.00           C  
ATOM   1659  HG2 GLN   124      56.611  57.519  53.990  1.00  0.00           H  
ATOM   1660  HG3 GLN   124      57.776  57.641  52.645  1.00  0.00           H  
ATOM   1661  CD  GLN   124      56.164  56.254  52.273  1.00  0.00           C  
ATOM   1662  OE1 GLN   124      56.165  55.050  52.041  1.00  0.00           O  
ATOM   1663  NE2 GLN   124      55.397  57.100  51.626  1.00  0.00           N  
ATOM   1664 HE21 GLN   124      55.600  58.089  51.673  1.00  0.00           H  
ATOM   1665 HE22 GLN   124      54.744  56.689  50.975  1.00  0.00           H  
ATOM   1666  C   GLN   124      58.347  53.994  55.314  1.00  0.00           C  
ATOM   1667  O   GLN   124      59.556  54.205  55.352  1.00  0.00           O  
ATOM   1668  N   PRO   125      57.838  52.815  55.687  1.00  0.00           N  
ATOM   1669  CD  PRO   125      58.715  51.740  56.169  1.00  0.00           C  
ATOM   1670  HD2 PRO   125      59.184  52.052  57.102  1.00  0.00           H  
ATOM   1671  HD3 PRO   125      59.526  51.452  55.500  1.00  0.00           H  
ATOM   1672  CG  PRO   125      57.804  50.587  56.483  1.00  0.00           C  
ATOM   1673  HG2 PRO   125      57.555  50.554  57.544  1.00  0.00           H  
ATOM   1674  HG3 PRO   125      58.178  49.587  56.262  1.00  0.00           H  
ATOM   1675  CB  PRO   125      56.544  50.858  55.670  1.00  0.00           C  
ATOM   1676  HB2 PRO   125      55.636  50.469  56.129  1.00  0.00           H  
ATOM   1677  HB3 PRO   125      56.715  50.540  54.641  1.00  0.00           H  
ATOM   1678  CA  PRO   125      56.443  52.375  55.750  1.00  0.00           C  
ATOM   1679  HA  PRO   125      55.865  52.607  54.856  1.00  0.00           H  
ATOM   1680  C   PRO   125      55.658  52.791  57.015  1.00  0.00           C  
ATOM   1681  O   PRO   125      56.191  53.108  58.091  1.00  0.00           O  
ATOM   1682  N   GLN   126      54.321  52.568  56.901  1.00  0.00           N  
ATOM   1683  H   GLN   126      54.005  52.246  55.997  1.00  0.00           H  
ATOM   1684  CA  GLN   126      53.387  52.726  57.981  1.00  0.00           C  
ATOM   1685  HA  GLN   126      53.551  53.695  58.453  1.00  0.00           H  
ATOM   1686  CB  GLN   126      51.944  52.679  57.463  1.00  0.00           C  
ATOM   1687  HB2 GLN   126      51.739  51.805  56.845  1.00  0.00           H  
ATOM   1688  HB3 GLN   126      51.370  52.548  58.381  1.00  0.00           H  
ATOM   1689  CG  GLN   126      51.459  53.959  56.617  1.00  0.00           C  
ATOM   1690  HG2 GLN   126      51.847  53.979  55.599  1.00  0.00           H  
ATOM   1691  HG3 GLN   126      50.418  53.709  56.410  1.00  0.00           H  
ATOM   1692  CD  GLN   126      51.626  55.414  57.199  1.00  0.00           C  
ATOM   1693  OE1 GLN   126      52.151  55.512  58.248  1.00  0.00           O  
ATOM   1694  NE2 GLN   126      51.071  56.478  56.569  1.00  0.00           N  
ATOM   1695 HE21 GLN   126      50.602  56.266  55.700  1.00  0.00           H  
ATOM   1696 HE22 GLN   126      51.220  57.384  56.991  1.00  0.00           H  
ATOM   1697  C   GLN   126      53.612  51.753  59.129  1.00  0.00           C  
ATOM   1698  O   GLN   126      53.985  50.636  58.891  1.00  0.00           O  
ATOM   1699  N   SER   127      53.561  52.224  60.384  1.00  0.00           N  
ATOM   1700  H   SER   127      53.263  53.175  60.548  1.00  0.00           H  
ATOM   1701  CA  SER   127      53.833  51.411  61.585  1.00  0.00           C  
ATOM   1702  HA  SER   127      53.790  52.094  62.433  1.00  0.00           H  
ATOM   1703  CB  SER   127      52.808  50.211  61.719  1.00  0.00           C  
ATOM   1704  HB2 SER   127      53.182  49.399  61.096  1.00  0.00           H  
ATOM   1705  HB3 SER   127      52.906  49.873  62.751  1.00  0.00           H  
ATOM   1706  OG  SER   127      51.448  50.547  61.396  1.00  0.00           O  
ATOM   1707  HG  SER   127      51.362  50.541  60.440  1.00  0.00           H  
ATOM   1708  C   SER   127      55.305  50.918  61.631  1.00  0.00           C  
ATOM   1709  O   SER   127      55.607  49.897  62.219  1.00  0.00           O  
ATOM   1710  N   GLY   128      56.254  51.705  61.120  1.00  0.00           N  
ATOM   1711  H   GLY   128      55.931  52.548  60.667  1.00  0.00           H  
ATOM   1712  CA  GLY   128      57.708  51.501  61.238  1.00  0.00           C  
ATOM   1713  HA2 GLY   128      58.173  52.363  60.760  1.00  0.00           H  
ATOM   1714  HA3 GLY   128      57.941  51.400  62.298  1.00  0.00           H  
ATOM   1715  C   GLY   128      58.097  50.258  60.440  1.00  0.00           C  
ATOM   1716  O   GLY   128      57.321  49.527  59.856  1.00  0.00           O  
ATOM   1717  N   SER   129      59.385  49.747  60.584  1.00  0.00           N  
ATOM   1718  H   SER   129      59.364  48.861  60.099  1.00  0.00           H  
ATOM   1719  CA  SER   129      60.699  50.270  60.995  1.00  0.00           C  
ATOM   1720  HA  SER   129      61.407  49.754  60.346  1.00  0.00           H  
ATOM   1721  CB  SER   129      60.860  51.742  60.712  1.00  0.00           C  
ATOM   1722  HB2 SER   129      60.151  52.281  61.340  1.00  0.00           H  
ATOM   1723  HB3 SER   129      61.889  52.077  60.843  1.00  0.00           H  
ATOM   1724  OG  SER   129      60.477  51.847  59.352  1.00  0.00           O  
ATOM   1725  HG  SER   129      60.411  52.784  59.151  1.00  0.00           H  
ATOM   1726  C   SER   129      61.214  49.883  62.376  1.00  0.00           C  
ATOM   1727  O   SER   129      62.324  50.220  62.827  1.00  0.00           O  
ATOM   1728  N   TYR   130      60.329  49.261  63.122  1.00  0.00           N  
ATOM   1729  H   TYR   130      59.444  49.140  62.650  1.00  0.00           H  
ATOM   1730  CA  TYR   130      60.575  48.749  64.484  1.00  0.00           C  
ATOM   1731  HA  TYR   130      61.102  49.580  64.954  1.00  0.00           H  
ATOM   1732  CB  TYR   130      59.326  48.583  65.360  1.00  0.00           C  
ATOM   1733  HB2 TYR   130      58.800  47.678  65.053  1.00  0.00           H  
ATOM   1734  HB3 TYR   130      59.600  48.399  66.399  1.00  0.00           H  
ATOM   1735  CG  TYR   130      58.359  49.717  65.222  1.00  0.00           C  
ATOM   1736  CD1 TYR   130      56.959  49.488  65.266  1.00  0.00           C  
ATOM   1737  HD1 TYR   130      56.471  48.532  65.382  1.00  0.00           H  
ATOM   1738  CE1 TYR   130      56.055  50.562  64.971  1.00  0.00           C  
ATOM   1739  HE1 TYR   130      55.019  50.256  64.970  1.00  0.00           H  
ATOM   1740  CZ  TYR   130      56.433  51.881  64.771  1.00  0.00           C  
ATOM   1741  OH  TYR   130      55.515  52.816  64.461  1.00  0.00           O  
ATOM   1742  HH  TYR   130      55.837  53.625  64.057  1.00  0.00           H  
ATOM   1743  CE2 TYR   130      57.815  52.126  64.732  1.00  0.00           C  
ATOM   1744  HE2 TYR   130      58.210  53.116  64.558  1.00  0.00           H  
ATOM   1745  CD2 TYR   130      58.740  51.085  65.031  1.00  0.00           C  
ATOM   1746  HD2 TYR   130      59.787  51.344  64.990  1.00  0.00           H  
ATOM   1747  C   TYR   130      61.496  47.484  64.572  1.00  0.00           C  
ATOM   1748  O   TYR   130      61.331  46.539  63.818  1.00  0.00           O  
ATOM   1749  N   SER   131      62.551  47.413  65.405  1.00  0.00           N  
ATOM   1750  H   SER   131      63.261  46.742  65.147  1.00  0.00           H  
ATOM   1751  CA  SER   131      63.064  48.358  66.376  1.00  0.00           C  
ATOM   1752  HA  SER   131      63.922  47.833  66.794  1.00  0.00           H  
ATOM   1753  CB  SER   131      63.793  49.509  65.749  1.00  0.00           C  
ATOM   1754  HB2 SER   131      64.547  49.147  65.050  1.00  0.00           H  
ATOM   1755  HB3 SER   131      63.080  50.135  65.214  1.00  0.00           H  
ATOM   1756  OG  SER   131      64.424  50.325  66.701  1.00  0.00           O  
ATOM   1757  HG  SER   131      65.098  50.875  66.293  1.00  0.00           H  
ATOM   1758  C   SER   131      62.020  48.689  67.459  1.00  0.00           C  
ATOM   1759  O   SER   131      61.512  49.804  67.531  1.00  0.00           O  
ATOM   1760  N   GLN   132      61.719  47.723  68.355  1.00  0.00           N  
ATOM   1761  H   GLN   132      61.131  48.031  69.116  1.00  0.00           H  
ATOM   1762  CA  GLN   132      62.473  46.527  68.644  1.00  0.00           C  
ATOM   1763  HA  GLN   132      62.741  46.053  67.699  1.00  0.00           H  
ATOM   1764  CB  GLN   132      63.788  46.899  69.335  1.00  0.00           C  
ATOM   1765  HB2 GLN   132      64.382  45.990  69.439  1.00  0.00           H  
ATOM   1766  HB3 GLN   132      64.448  47.500  68.710  1.00  0.00           H  
ATOM   1767  CG  GLN   132      63.793  47.599  70.645  1.00  0.00           C  
ATOM   1768  HG2 GLN   132      63.189  48.495  70.504  1.00  0.00           H  
ATOM   1769  HG3 GLN   132      63.299  47.072  71.461  1.00  0.00           H  
ATOM   1770  CD  GLN   132      65.121  48.071  71.176  1.00  0.00           C  
ATOM   1771  OE1 GLN   132      66.229  47.738  70.668  1.00  0.00           O  
ATOM   1772  NE2 GLN   132      65.145  48.859  72.241  1.00  0.00           N  
ATOM   1773 HE21 GLN   132      64.255  49.242  72.527  1.00  0.00           H  
ATOM   1774 HE22 GLN   132      66.059  49.085  72.605  1.00  0.00           H  
ATOM   1775  C   GLN   132      61.588  45.561  69.481  1.00  0.00           C  
ATOM   1776  O   GLN   132      61.029  46.023  70.438  1.00  0.00           O  
ATOM   1777  N   GLN   133      61.517  44.321  69.077  1.00  0.00           N  
ATOM   1778  H   GLN   133      62.114  43.944  68.354  1.00  0.00           H  
ATOM   1779  CA  GLN   133      60.718  43.302  69.755  1.00  0.00           C  
ATOM   1780  HA  GLN   133      60.777  42.402  69.144  1.00  0.00           H  
ATOM   1781  CB  GLN   133      61.194  42.901  71.203  1.00  0.00           C  
ATOM   1782  HB2 GLN   133      61.163  43.768  71.863  1.00  0.00           H  
ATOM   1783  HB3 GLN   133      60.468  42.138  71.484  1.00  0.00           H  
ATOM   1784  CG  GLN   133      62.636  42.359  71.267  1.00  0.00           C  
ATOM   1785  HG2 GLN   133      62.714  41.456  70.662  1.00  0.00           H  
ATOM   1786  HG3 GLN   133      63.390  42.984  70.787  1.00  0.00           H  
ATOM   1787  CD  GLN   133      63.093  41.844  72.689  1.00  0.00           C  
ATOM   1788  OE1 GLN   133      62.452  42.124  73.698  1.00  0.00           O  
ATOM   1789  NE2 GLN   133      64.230  41.238  72.803  1.00  0.00           N  
ATOM   1790 HE21 GLN   133      64.757  40.980  71.981  1.00  0.00           H  
ATOM   1791 HE22 GLN   133      64.511  41.050  73.755  1.00  0.00           H  
ATOM   1792  C   GLN   133      59.194  43.552  69.646  1.00  0.00           C  
ATOM   1793  O   GLN   133      58.662  43.589  70.780  1.00  0.00           O  
ATOM   1794  N   PRO   134      58.462  43.510  68.504  1.00  0.00           N  
ATOM   1795  CD  PRO   134      57.026  43.431  68.478  1.00  0.00           C  
ATOM   1796  HD2 PRO   134      56.663  44.407  68.158  1.00  0.00           H  
ATOM   1797  HD3 PRO   134      56.507  43.241  69.417  1.00  0.00           H  
ATOM   1798  CG  PRO   134      56.783  42.384  67.370  1.00  0.00           C  
ATOM   1799  HG2 PRO   134      55.818  42.537  66.887  1.00  0.00           H  
ATOM   1800  HG3 PRO   134      56.823  41.399  67.834  1.00  0.00           H  
ATOM   1801  CB  PRO   134      57.881  42.673  66.337  1.00  0.00           C  
ATOM   1802  HB2 PRO   134      57.633  43.526  65.706  1.00  0.00           H  
ATOM   1803  HB3 PRO   134      58.063  41.845  65.651  1.00  0.00           H  
ATOM   1804  CA  PRO   134      59.089  43.128  67.250  1.00  0.00           C  
ATOM   1805  HA  PRO   134      59.864  42.362  67.221  1.00  0.00           H  
ATOM   1806  C   PRO   134      59.765  44.402  66.535  1.00  0.00           C  
ATOM   1807  O   PRO   134      59.395  45.540  66.802  1.00  0.00           O  
ATOM   1808  N   SER   135      60.597  44.274  65.572  1.00  0.00           N  
ATOM   1809  H   SER   135      61.022  45.120  65.219  1.00  0.00           H  
ATOM   1810  CA  SER   135      60.974  42.984  64.909  1.00  0.00           C  
ATOM   1811  HA  SER   135      60.017  42.463  64.949  1.00  0.00           H  
ATOM   1812  CB  SER   135      61.496  43.068  63.480  1.00  0.00           C  
ATOM   1813  HB2 SER   135      61.683  42.054  63.126  1.00  0.00           H  
ATOM   1814  HB3 SER   135      60.771  43.518  62.801  1.00  0.00           H  
ATOM   1815  OG  SER   135      62.740  43.691  63.470  1.00  0.00           O  
ATOM   1816  HG  SER   135      63.227  43.442  62.682  1.00  0.00           H  
ATOM   1817  C   SER   135      61.911  42.097  65.761  1.00  0.00           C  
ATOM   1818  O   SER   135      62.441  42.561  66.762  1.00  0.00           O  
ATOM   1819  N   TYR   136      62.145  40.850  65.301  1.00  0.00           N  
ATOM   1820  H   TYR   136      61.696  40.576  64.439  1.00  0.00           H  
ATOM   1821  CA  TYR   136      62.948  39.886  66.065  1.00  0.00           C  
ATOM   1822  HA  TYR   136      63.470  40.344  66.905  1.00  0.00           H  
ATOM   1823  CB  TYR   136      62.021  38.779  66.689  1.00  0.00           C  
ATOM   1824  HB2 TYR   136      61.686  38.053  65.948  1.00  0.00           H  
ATOM   1825  HB3 TYR   136      62.654  38.179  67.343  1.00  0.00           H  
ATOM   1826  CG  TYR   136      60.898  39.263  67.596  1.00  0.00           C  
ATOM   1827  CD1 TYR   136      61.187  39.620  68.939  1.00  0.00           C  
ATOM   1828  HD1 TYR   136      62.200  39.503  69.293  1.00  0.00           H  
ATOM   1829  CE1 TYR   136      60.165  39.967  69.824  1.00  0.00           C  
ATOM   1830  HE1 TYR   136      60.468  40.204  70.833  1.00  0.00           H  
ATOM   1831  CZ  TYR   136      58.838  40.018  69.338  1.00  0.00           C  
ATOM   1832  OH  TYR   136      57.726  40.279  70.118  1.00  0.00           O  
ATOM   1833  HH  TYR   136      57.980  40.783  70.895  1.00  0.00           H  
ATOM   1834  CE2 TYR   136      58.535  39.567  68.011  1.00  0.00           C  
ATOM   1835  HE2 TYR   136      57.486  39.564  67.755  1.00  0.00           H  
ATOM   1836  CD2 TYR   136      59.578  39.257  67.135  1.00  0.00           C  
ATOM   1837  HD2 TYR   136      59.328  38.958  66.128  1.00  0.00           H  
ATOM   1838  C   TYR   136      64.164  39.237  65.244  1.00  0.00           C  
ATOM   1839  O   TYR   136      64.231  38.091  64.826  1.00  0.00           O  
ATOM   1840  N   GLY   137      65.109  40.145  64.936  1.00  0.00           N  
ATOM   1841  H   GLY   137      65.769  39.777  64.266  1.00  0.00           H  
ATOM   1842  CA  GLY   137      65.312  41.557  65.321  1.00  0.00           C  
ATOM   1843  HA2 GLY   137      66.188  41.954  64.806  1.00  0.00           H  
ATOM   1844  HA3 GLY   137      64.397  42.086  65.057  1.00  0.00           H  
ATOM   1845  C   GLY   137      65.622  41.826  66.812  1.00  0.00           C  
ATOM   1846  O   GLY   137      65.877  40.889  67.624  1.00  0.00           O  
ATOM   1847  N   GLY   138      65.603  43.108  67.131  1.00  0.00           N  
ATOM   1848  H   GLY   138      65.314  43.792  66.447  1.00  0.00           H  
ATOM   1849  CA  GLY   138      66.038  43.639  68.454  1.00  0.00           C  
ATOM   1850  HA2 GLY   138      65.823  44.701  68.573  1.00  0.00           H  
ATOM   1851  HA3 GLY   138      65.409  43.251  69.256  1.00  0.00           H  
ATOM   1852  C   GLY   138      67.545  43.395  68.742  1.00  0.00           C  
ATOM   1853  O   GLY   138      68.201  42.870  67.810  1.00  0.00           O  
ATOM   1854  N   GLN   139      68.233  43.926  69.775  1.00  0.00           N  
ATOM   1855  H   GLN   139      69.243  43.926  69.762  1.00  0.00           H  
ATOM   1856  CA  GLN   139      67.647  44.523  70.968  1.00  0.00           C  
ATOM   1857  HA  GLN   139      66.914  45.298  70.742  1.00  0.00           H  
ATOM   1858  CB  GLN   139      66.990  43.442  71.886  1.00  0.00           C  
ATOM   1859  HB2 GLN   139      66.197  42.944  71.328  1.00  0.00           H  
ATOM   1860  HB3 GLN   139      67.671  42.623  72.115  1.00  0.00           H  
ATOM   1861  CG  GLN   139      66.514  43.920  73.301  1.00  0.00           C  
ATOM   1862  HG2 GLN   139      66.164  43.031  73.825  1.00  0.00           H  
ATOM   1863  HG3 GLN   139      67.279  44.505  73.810  1.00  0.00           H  
ATOM   1864  CD  GLN   139      65.428  45.041  73.081  1.00  0.00           C  
ATOM   1865  OE1 GLN   139      64.503  44.941  72.288  1.00  0.00           O  
ATOM   1866  NE2 GLN   139      65.482  46.040  73.949  1.00  0.00           N  
ATOM   1867 HE21 GLN   139      66.349  46.090  74.465  1.00  0.00           H  
ATOM   1868 HE22 GLN   139      64.901  46.851  73.794  1.00  0.00           H  
ATOM   1869  C   GLN   139      68.801  45.298  71.646  1.00  0.00           C  
ATOM   1870  O   GLN   139      69.838  44.759  71.823  1.00  0.00           O  
ATOM   1871  N   GLN   140      68.600  46.594  71.845  1.00  0.00           N  
ATOM   1872  H   GLN   140      67.664  46.971  71.808  1.00  0.00           H  
ATOM   1873  CA  GLN   140      69.563  47.543  72.290  1.00  0.00           C  
ATOM   1874  HA  GLN   140      70.269  47.100  72.993  1.00  0.00           H  
ATOM   1875  CB  GLN   140      70.406  48.222  71.159  1.00  0.00           C  
ATOM   1876  HB2 GLN   140      69.689  48.749  70.530  1.00  0.00           H  
ATOM   1877  HB3 GLN   140      71.120  48.926  71.587  1.00  0.00           H  
ATOM   1878  CG  GLN   140      71.179  47.147  70.365  1.00  0.00           C  
ATOM   1879  HG2 GLN   140      71.632  46.435  71.055  1.00  0.00           H  
ATOM   1880  HG3 GLN   140      70.491  46.611  69.711  1.00  0.00           H  
ATOM   1881  CD  GLN   140      72.327  47.600  69.428  1.00  0.00           C  
ATOM   1882  OE1 GLN   140      72.891  48.669  69.604  1.00  0.00           O  
ATOM   1883  NE2 GLN   140      72.713  46.821  68.428  1.00  0.00           N  
ATOM   1884 HE21 GLN   140      72.309  45.896  68.397  1.00  0.00           H  
ATOM   1885 HE22 GLN   140      73.357  47.183  67.740  1.00  0.00           H  
ATOM   1886  C   GLN   140      68.931  48.742  73.067  1.00  0.00           C  
ATOM   1887  O   GLN   140      67.913  49.368  72.636  1.00  0.00           O  
ATOM   1888  N   GLN   141      69.451  49.072  74.270  1.00  0.00           N  
ATOM   1889  H   GLN   141      70.353  48.679  74.501  1.00  0.00           H  
ATOM   1890  CA  GLN   141      68.974  50.008  75.263  1.00  0.00           C  
ATOM   1891  HA  GLN   141      68.211  50.613  74.773  1.00  0.00           H  
ATOM   1892  CB  GLN   141      68.224  49.228  76.363  1.00  0.00           C  
ATOM   1893  HB2 GLN   141      68.073  49.882  77.222  1.00  0.00           H  
ATOM   1894  HB3 GLN   141      67.316  48.925  75.841  1.00  0.00           H  
ATOM   1895  CG  GLN   141      68.843  47.951  76.958  1.00  0.00           C  
ATOM   1896  HG2 GLN   141      69.870  47.983  77.323  1.00  0.00           H  
ATOM   1897  HG3 GLN   141      68.251  47.650  77.821  1.00  0.00           H  
ATOM   1898  CD  GLN   141      68.797  46.726  76.009  1.00  0.00           C  
ATOM   1899  OE1 GLN   141      67.735  46.166  75.704  1.00  0.00           O  
ATOM   1900  NE2 GLN   141      69.933  46.199  75.509  1.00  0.00           N  
ATOM   1901 HE21 GLN   141      70.823  46.511  75.869  1.00  0.00           H  
ATOM   1902 HE22 GLN   141      69.923  45.259  75.140  1.00  0.00           H  
ATOM   1903  C   GLN   141      70.064  50.893  75.851  1.00  0.00           C  
ATOM   1904  O   GLN   141      70.835  50.474  76.664  1.00  0.00           O  
ATOM   1905  N   SER   142      70.219  52.178  75.544  1.00  0.00           N  
ATOM   1906  H   SER   142      71.017  52.652  75.942  1.00  0.00           H  
ATOM   1907  CA  SER   142      69.410  53.027  74.665  1.00  0.00           C  
ATOM   1908  HA  SER   142      69.872  54.008  74.778  1.00  0.00           H  
ATOM   1909  CB  SER   142      69.604  52.677  73.202  1.00  0.00           C  
ATOM   1910  HB2 SER   142      70.648  52.876  72.960  1.00  0.00           H  
ATOM   1911  HB3 SER   142      69.421  51.619  73.013  1.00  0.00           H  
ATOM   1912  OG  SER   142      68.795  53.491  72.442  1.00  0.00           O  
ATOM   1913  HG  SER   142      67.937  53.073  72.539  1.00  0.00           H  
ATOM   1914  C   SER   142      67.940  53.079  75.189  1.00  0.00           C  
ATOM   1915  O   SER   142      67.060  52.875  74.416  1.00  0.00           O  
ATOM   1916  N   TYR   143      67.769  53.181  76.478  1.00  0.00           N  
ATOM   1917  H   TYR   143      68.553  53.354  77.091  1.00  0.00           H  
ATOM   1918  CA  TYR   143      66.450  53.337  77.120  1.00  0.00           C  
ATOM   1919  HA  TYR   143      65.853  52.479  76.811  1.00  0.00           H  
ATOM   1920  CB  TYR   143      66.545  53.421  78.659  1.00  0.00           C  
ATOM   1921  HB2 TYR   143      67.048  54.330  78.990  1.00  0.00           H  
ATOM   1922  HB3 TYR   143      65.645  53.602  79.248  1.00  0.00           H  
ATOM   1923  CG  TYR   143      67.247  52.210  79.280  1.00  0.00           C  
ATOM   1924  CD1 TYR   143      66.598  50.996  79.430  1.00  0.00           C  
ATOM   1925  HD1 TYR   143      65.543  50.880  79.227  1.00  0.00           H  
ATOM   1926  CE1 TYR   143      67.276  49.816  79.748  1.00  0.00           C  
ATOM   1927  HE1 TYR   143      66.816  48.845  79.858  1.00  0.00           H  
ATOM   1928  CZ  TYR   143      68.704  49.839  79.834  1.00  0.00           C  
ATOM   1929  OH  TYR   143      69.359  48.712  79.959  1.00  0.00           O  
ATOM   1930  HH  TYR   143      68.796  47.956  80.141  1.00  0.00           H  
ATOM   1931  CE2 TYR   143      69.375  51.065  79.744  1.00  0.00           C  
ATOM   1932  HE2 TYR   143      70.432  51.016  79.961  1.00  0.00           H  
ATOM   1933  CD2 TYR   143      68.641  52.260  79.490  1.00  0.00           C  
ATOM   1934  HD2 TYR   143      69.078  53.211  79.755  1.00  0.00           H  
ATOM   1935  C   TYR   143      65.683  54.583  76.618  1.00  0.00           C  
ATOM   1936  O   TYR   143      64.490  54.510  76.455  1.00  0.00           O  
ATOM   1937  N   GLY   144      66.462  55.662  76.381  1.00  0.00           N  
ATOM   1938  H   GLY   144      67.463  55.545  76.447  1.00  0.00           H  
ATOM   1939  CA  GLY   144      65.973  56.963  76.120  1.00  0.00           C  
ATOM   1940  HA2 GLY   144      66.619  57.608  75.525  1.00  0.00           H  
ATOM   1941  HA3 GLY   144      65.172  56.820  75.395  1.00  0.00           H  
ATOM   1942  C   GLY   144      65.413  57.699  77.318  1.00  0.00           C  
ATOM   1943  O   GLY   144      65.732  57.293  78.417  1.00  0.00           O  
ATOM   1944  N   GLN   145      64.765  58.901  77.085  1.00  0.00           N  
ATOM   1945  H   GLN   145      64.598  59.119  76.113  1.00  0.00           H  
ATOM   1946  CA  GLN   145      64.100  59.783  78.064  1.00  0.00           C  
ATOM   1947  HA  GLN   145      63.568  59.050  78.669  1.00  0.00           H  
ATOM   1948  CB  GLN   145      65.120  60.525  78.879  1.00  0.00           C  
ATOM   1949  HB2 GLN   145      65.537  59.900  79.669  1.00  0.00           H  
ATOM   1950  HB3 GLN   145      65.908  60.715  78.150  1.00  0.00           H  
ATOM   1951  CG  GLN   145      64.502  61.735  79.572  1.00  0.00           C  
ATOM   1952  HG2 GLN   145      65.245  62.377  80.045  1.00  0.00           H  
ATOM   1953  HG3 GLN   145      64.095  62.422  78.830  1.00  0.00           H  
ATOM   1954  CD  GLN   145      63.565  61.447  80.757  1.00  0.00           C  
ATOM   1955  OE1 GLN   145      63.620  60.436  81.443  1.00  0.00           O  
ATOM   1956  NE2 GLN   145      62.615  62.260  81.004  1.00  0.00           N  
ATOM   1957 HE21 GLN   145      62.071  62.039  81.826  1.00  0.00           H  
ATOM   1958 HE22 GLN   145      62.759  63.180  80.614  1.00  0.00           H  
ATOM   1959  C   GLN   145      62.927  60.689  77.469  1.00  0.00           C  
ATOM   1960  O   GLN   145      63.100  61.375  76.436  1.00  0.00           O  
ATOM   1961  N   GLN   146      61.825  60.669  78.204  1.00  0.00           N  
ATOM   1962  H   GLN   146      61.837  60.267  79.130  1.00  0.00           H  
ATOM   1963  CA  GLN   146      60.581  61.311  77.849  1.00  0.00           C  
ATOM   1964  HA  GLN   146      60.871  61.986  77.045  1.00  0.00           H  
ATOM   1965  CB  GLN   146      59.579  60.331  77.294  1.00  0.00           C  
ATOM   1966  HB2 GLN   146      59.921  59.865  76.370  1.00  0.00           H  
ATOM   1967  HB3 GLN   146      59.493  59.569  78.068  1.00  0.00           H  
ATOM   1968  CG  GLN   146      58.205  60.922  76.920  1.00  0.00           C  
ATOM   1969  HG2 GLN   146      57.679  60.144  76.366  1.00  0.00           H  
ATOM   1970  HG3 GLN   146      57.602  61.245  77.768  1.00  0.00           H  
ATOM   1971  CD  GLN   146      58.209  62.100  75.953  1.00  0.00           C  
ATOM   1972  OE1 GLN   146      58.943  62.122  74.975  1.00  0.00           O  
ATOM   1973  NE2 GLN   146      57.394  63.093  76.063  1.00  0.00           N  
ATOM   1974 HE21 GLN   146      56.677  63.006  76.769  1.00  0.00           H  
ATOM   1975 HE22 GLN   146      57.452  63.844  75.391  1.00  0.00           H  
ATOM   1976  C   GLN   146      59.938  62.089  78.993  1.00  0.00           C  
ATOM   1977  O   GLN   146      59.485  61.508  79.959  1.00  0.00           O  
ATOM   1978  N   GLN   147      59.710  63.352  78.813  1.00  0.00           N  
ATOM   1979  H   GLN   147      60.008  63.653  77.897  1.00  0.00           H  
ATOM   1980  CA  GLN   147      58.921  64.285  79.612  1.00  0.00           C  
ATOM   1981  HA  GLN   147      58.130  63.687  80.065  1.00  0.00           H  
ATOM   1982  CB  GLN   147      59.721  64.894  80.757  1.00  0.00           C  
ATOM   1983  HB2 GLN   147      60.313  64.080  81.176  1.00  0.00           H  
ATOM   1984  HB3 GLN   147      60.359  65.583  80.205  1.00  0.00           H  
ATOM   1985  CG  GLN   147      58.896  65.673  81.781  1.00  0.00           C  
ATOM   1986  HG2 GLN   147      57.845  65.708  81.494  1.00  0.00           H  
ATOM   1987  HG3 GLN   147      58.771  65.176  82.743  1.00  0.00           H  
ATOM   1988  CD  GLN   147      59.387  67.110  82.103  1.00  0.00           C  
ATOM   1989  OE1 GLN   147      60.272  67.692  81.480  1.00  0.00           O  
ATOM   1990  NE2 GLN   147      58.962  67.670  83.248  1.00  0.00           N  
ATOM   1991 HE21 GLN   147      58.396  67.089  83.851  1.00  0.00           H  
ATOM   1992 HE22 GLN   147      58.996  68.671  83.379  1.00  0.00           H  
ATOM   1993  C   GLN   147      58.239  65.358  78.750  1.00  0.00           C  
ATOM   1994  O   GLN   147      58.881  66.071  77.988  1.00  0.00           O  
ATOM   1995  N   SER   148      56.889  65.540  78.823  1.00  0.00           N  
ATOM   1996  H   SER   148      56.402  64.841  79.364  1.00  0.00           H  
ATOM   1997  CA  SER   148      56.175  66.659  78.226  1.00  0.00           C  
ATOM   1998  HA  SER   148      56.143  66.560  77.141  1.00  0.00           H  
ATOM   1999  CB  SER   148      54.733  66.566  78.748  1.00  0.00           C  
ATOM   2000  HB2 SER   148      54.338  65.555  78.657  1.00  0.00           H  
ATOM   2001  HB3 SER   148      54.630  66.800  79.808  1.00  0.00           H  
ATOM   2002  OG  SER   148      53.856  67.359  78.098  1.00  0.00           O  
ATOM   2003  HG  SER   148      53.562  66.776  77.395  1.00  0.00           H  
ATOM   2004  C   SER   148      56.780  68.023  78.594  1.00  0.00           C  
ATOM   2005  O   SER   148      57.198  68.275  79.664  1.00  0.00           O  
ATOM   2006  N   TYR   149      56.799  68.962  77.639  1.00  0.00           N  
ATOM   2007  H   TYR   149      56.377  68.693  76.762  1.00  0.00           H  
ATOM   2008  CA  TYR   149      57.134  70.392  77.820  1.00  0.00           C  
ATOM   2009  HA  TYR   149      58.198  70.572  77.975  1.00  0.00           H  
ATOM   2010  CB  TYR   149      56.768  71.083  76.520  1.00  0.00           C  
ATOM   2011  HB2 TYR   149      57.329  70.649  75.692  1.00  0.00           H  
ATOM   2012  HB3 TYR   149      55.755  71.006  76.125  1.00  0.00           H  
ATOM   2013  CG  TYR   149      57.081  72.596  76.530  1.00  0.00           C  
ATOM   2014  CD1 TYR   149      56.027  73.551  76.463  1.00  0.00           C  
ATOM   2015  HD1 TYR   149      55.004  73.209  76.519  1.00  0.00           H  
ATOM   2016  CE1 TYR   149      56.288  74.901  76.504  1.00  0.00           C  
ATOM   2017  HE1 TYR   149      55.483  75.607  76.643  1.00  0.00           H  
ATOM   2018  CZ  TYR   149      57.624  75.366  76.606  1.00  0.00           C  
ATOM   2019  OH  TYR   149      58.025  76.638  76.536  1.00  0.00           O  
ATOM   2020  HH  TYR   149      57.241  77.190  76.572  1.00  0.00           H  
ATOM   2021  CE2 TYR   149      58.692  74.431  76.641  1.00  0.00           C  
ATOM   2022  HE2 TYR   149      59.689  74.836  76.738  1.00  0.00           H  
ATOM   2023  CD2 TYR   149      58.398  73.036  76.585  1.00  0.00           C  
ATOM   2024  HD2 TYR   149      59.269  72.418  76.746  1.00  0.00           H  
ATOM   2025  C   TYR   149      56.415  71.164  78.920  1.00  0.00           C  
ATOM   2026  O   TYR   149      55.182  70.986  79.208  1.00  0.00           O  
ATOM   2027  N   ASN   150      57.217  72.055  79.564  1.00  0.00           N  
ATOM   2028  H   ASN   150      58.194  72.010  79.310  1.00  0.00           H  
ATOM   2029  CA  ASN   150      56.814  72.937  80.644  1.00  0.00           C  
ATOM   2030  HA  ASN   150      55.802  72.699  80.970  1.00  0.00           H  
ATOM   2031  CB  ASN   150      57.776  72.796  81.824  1.00  0.00           C  
ATOM   2032  HB2 ASN   150      58.760  72.918  81.371  1.00  0.00           H  
ATOM   2033  HB3 ASN   150      57.706  73.627  82.527  1.00  0.00           H  
ATOM   2034  CG  ASN   150      57.790  71.503  82.644  1.00  0.00           C  
ATOM   2035  OD1 ASN   150      58.520  70.535  82.516  1.00  0.00           O  
ATOM   2036  ND2 ASN   150      56.958  71.491  83.630  1.00  0.00           N  
ATOM   2037 HD21 ASN   150      56.896  70.633  84.160  1.00  0.00           H  
ATOM   2038 HD22 ASN   150      56.273  72.215  83.787  1.00  0.00           H  
ATOM   2039  C   ASN   150      56.900  74.445  80.104  1.00  0.00           C  
ATOM   2040  O   ASN   150      57.985  74.878  79.836  1.00  0.00           O  
ATOM   2041  N   PRO   151      55.769  75.255  80.016  1.00  0.00           N  
ATOM   2042  CD  PRO   151      54.392  74.676  80.054  1.00  0.00           C  
ATOM   2043  HD2 PRO   151      53.932  74.744  81.039  1.00  0.00           H  
ATOM   2044  HD3 PRO   151      54.176  73.657  79.734  1.00  0.00           H  
ATOM   2045  CG  PRO   151      53.641  75.552  79.072  1.00  0.00           C  
ATOM   2046  HG2 PRO   151      52.565  75.489  79.237  1.00  0.00           H  
ATOM   2047  HG3 PRO   151      53.968  75.177  78.102  1.00  0.00           H  
ATOM   2048  CB  PRO   151      54.257  76.936  79.254  1.00  0.00           C  
ATOM   2049  HB2 PRO   151      53.790  77.677  79.903  1.00  0.00           H  
ATOM   2050  HB3 PRO   151      54.268  77.410  78.272  1.00  0.00           H  
ATOM   2051  CA  PRO   151      55.682  76.712  79.779  1.00  0.00           C  
ATOM   2052  HA  PRO   151      56.393  76.891  78.973  1.00  0.00           H  
ATOM   2053  C   PRO   151      56.040  77.609  80.957  1.00  0.00           C  
ATOM   2054  O   PRO   151      55.336  77.532  81.970  1.00  0.00           O  
ATOM   2055  N   PRO   152      57.159  78.343  80.849  1.00  0.00           N  
ATOM   2056  CD  PRO   152      58.207  78.175  79.793  1.00  0.00           C  
ATOM   2057  HD2 PRO   152      58.051  78.728  78.867  1.00  0.00           H  
ATOM   2058  HD3 PRO   152      58.418  77.130  79.566  1.00  0.00           H  
ATOM   2059  CG  PRO   152      59.488  78.781  80.363  1.00  0.00           C  
ATOM   2060  HG2 PRO   152      60.210  79.048  79.591  1.00  0.00           H  
ATOM   2061  HG3 PRO   152      59.993  78.166  81.107  1.00  0.00           H  
ATOM   2062  CB  PRO   152      58.891  79.999  81.107  1.00  0.00           C  
ATOM   2063  HB2 PRO   152      58.702  80.806  80.399  1.00  0.00           H  
ATOM   2064  HB3 PRO   152      59.508  80.285  81.959  1.00  0.00           H  
ATOM   2065  CA  PRO   152      57.543  79.475  81.719  1.00  0.00           C  
ATOM   2066  HA  PRO   152      57.645  78.937  82.661  1.00  0.00           H  
ATOM   2067  C   PRO   152      56.482  80.564  81.673  1.00  0.00           C  
ATOM   2068  O   PRO   152      55.937  80.807  80.599  1.00  0.00           O  
ATOM   2069  N   GLN   153      56.235  81.212  82.762  1.00  0.00           N  
ATOM   2070  H   GLN   153      56.757  80.921  83.576  1.00  0.00           H  
ATOM   2071  CA  GLN   153      55.279  82.295  82.959  1.00  0.00           C  
ATOM   2072  HA  GLN   153      55.016  82.505  81.922  1.00  0.00           H  
ATOM   2073  CB  GLN   153      54.005  81.789  83.656  1.00  0.00           C  
ATOM   2074  HB2 GLN   153      54.234  81.980  84.704  1.00  0.00           H  
ATOM   2075  HB3 GLN   153      53.161  82.436  83.416  1.00  0.00           H  
ATOM   2076  CG  GLN   153      53.534  80.380  83.445  1.00  0.00           C  
ATOM   2077  HG2 GLN   153      54.334  79.648  83.558  1.00  0.00           H  
ATOM   2078  HG3 GLN   153      52.856  80.143  84.264  1.00  0.00           H  
ATOM   2079  CD  GLN   153      52.891  80.001  82.182  1.00  0.00           C  
ATOM   2080  OE1 GLN   153      52.971  80.698  81.223  1.00  0.00           O  
ATOM   2081  NE2 GLN   153      52.252  78.819  82.043  1.00  0.00           N  
ATOM   2082 HE21 GLN   153      52.139  78.292  82.897  1.00  0.00           H  
ATOM   2083 HE22 GLN   153      51.634  78.632  81.266  1.00  0.00           H  
ATOM   2084  C   GLN   153      55.949  83.511  83.563  1.00  0.00           C  
ATOM   2085  O   GLN   153      55.694  83.867  84.714  1.00  0.00           O  
ATOM   2086  N   GLY   154      56.940  84.116  82.849  1.00  0.00           N  
ATOM   2087  H   GLY   154      57.173  83.712  81.954  1.00  0.00           H  
ATOM   2088  CA  GLY   154      57.986  84.932  83.450  1.00  0.00           C  
ATOM   2089  HA2 GLY   154      58.583  84.331  84.137  1.00  0.00           H  
ATOM   2090  HA3 GLY   154      58.539  85.260  82.570  1.00  0.00           H  
ATOM   2091  C   GLY   154      57.490  86.208  84.129  1.00  0.00           C  
ATOM   2092  O   GLY   154      56.719  86.912  83.529  1.00  0.00           O  
ATOM   2093  N   TYR   155      57.861  86.466  85.351  1.00  0.00           N  
ATOM   2094  H   TYR   155      58.407  85.759  85.821  1.00  0.00           H  
ATOM   2095  CA  TYR   155      57.555  87.708  86.069  1.00  0.00           C  
ATOM   2096  HA  TYR   155      56.482  87.767  86.255  1.00  0.00           H  
ATOM   2097  CB  TYR   155      58.268  87.716  87.442  1.00  0.00           C  
ATOM   2098  HB2 TYR   155      59.345  87.653  87.284  1.00  0.00           H  
ATOM   2099  HB3 TYR   155      57.942  88.644  87.911  1.00  0.00           H  
ATOM   2100  CG  TYR   155      57.816  86.562  88.394  1.00  0.00           C  
ATOM   2101  CD1 TYR   155      58.757  85.639  88.853  1.00  0.00           C  
ATOM   2102  HD1 TYR   155      59.786  85.678  88.526  1.00  0.00           H  
ATOM   2103  CE1 TYR   155      58.373  84.561  89.760  1.00  0.00           C  
ATOM   2104  HE1 TYR   155      59.156  83.914  90.128  1.00  0.00           H  
ATOM   2105  CZ  TYR   155      57.025  84.473  90.190  1.00  0.00           C  
ATOM   2106  OH  TYR   155      56.759  83.400  90.997  1.00  0.00           O  
ATOM   2107  HH  TYR   155      55.804  83.324  91.060  1.00  0.00           H  
ATOM   2108  CE2 TYR   155      56.107  85.435  89.717  1.00  0.00           C  
ATOM   2109  HE2 TYR   155      55.063  85.373  89.989  1.00  0.00           H  
ATOM   2110  CD2 TYR   155      56.466  86.401  88.748  1.00  0.00           C  
ATOM   2111  HD2 TYR   155      55.735  87.054  88.296  1.00  0.00           H  
ATOM   2112  C   TYR   155      58.046  88.887  85.294  1.00  0.00           C  
ATOM   2113  O   TYR   155      59.127  88.875  84.711  1.00  0.00           O  
ATOM   2114  N   GLY   156      57.592  90.151  85.441  1.00  0.00           N  
ATOM   2115  H   GLY   156      58.107  90.872  84.957  1.00  0.00           H  
ATOM   2116  CA  GLY   156      56.421  90.548  86.222  1.00  0.00           C  
ATOM   2117  HA2 GLY   156      56.362  89.935  87.122  1.00  0.00           H  
ATOM   2118  HA3 GLY   156      56.643  91.590  86.452  1.00  0.00           H  
ATOM   2119  C   GLY   156      55.065  90.400  85.479  1.00  0.00           C  
ATOM   2120  O   GLY   156      54.751  89.348  84.926  1.00  0.00           O  
ATOM   2121  N   GLN   157      54.319  91.478  85.534  1.00  0.00           N  
ATOM   2122  H   GLN   157      54.629  92.247  86.111  1.00  0.00           H  
ATOM   2123  CA  GLN   157      52.977  91.772  85.013  1.00  0.00           C  
ATOM   2124  HA  GLN   157      53.148  91.415  83.998  1.00  0.00           H  
ATOM   2125  CB  GLN   157      51.848  90.899  85.696  1.00  0.00           C  
ATOM   2126  HB2 GLN   157      50.946  91.127  85.128  1.00  0.00           H  
ATOM   2127  HB3 GLN   157      52.013  89.822  85.695  1.00  0.00           H  
ATOM   2128  CG  GLN   157      51.553  91.258  87.138  1.00  0.00           C  
ATOM   2129  HG2 GLN   157      51.352  92.328  87.173  1.00  0.00           H  
ATOM   2130  HG3 GLN   157      50.734  90.649  87.520  1.00  0.00           H  
ATOM   2131  CD  GLN   157      52.682  90.890  88.164  1.00  0.00           C  
ATOM   2132  OE1 GLN   157      53.016  91.667  89.062  1.00  0.00           O  
ATOM   2133  NE2 GLN   157      53.156  89.608  88.239  1.00  0.00           N  
ATOM   2134 HE21 GLN   157      52.719  88.927  87.634  1.00  0.00           H  
ATOM   2135 HE22 GLN   157      53.840  89.350  88.937  1.00  0.00           H  
ATOM   2136  C   GLN   157      52.710  93.270  84.946  1.00  0.00           C  
ATOM   2137  O   GLN   157      53.448  93.985  85.662  1.00  0.00           O  
ATOM   2138  N   GLN   158      51.744  93.786  84.138  1.00  0.00           N  
ATOM   2139  H   GLN   158      51.388  94.712  84.325  1.00  0.00           H  
ATOM   2140  CA  GLN   158      51.055  93.161  82.953  1.00  0.00           C  
ATOM   2141  HA  GLN   158      50.321  92.416  83.259  1.00  0.00           H  
ATOM   2142  CB  GLN   158      50.204  94.244  82.216  1.00  0.00           C  
ATOM   2143  HB2 GLN   158      49.737  94.855  82.988  1.00  0.00           H  
ATOM   2144  HB3 GLN   158      50.851  95.002  81.774  1.00  0.00           H  
ATOM   2145  CG  GLN   158      49.163  93.738  81.295  1.00  0.00           C  
ATOM   2146  HG2 GLN   158      49.520  93.209  80.411  1.00  0.00           H  
ATOM   2147  HG3 GLN   158      48.495  93.107  81.881  1.00  0.00           H  
ATOM   2148  CD  GLN   158      48.363  94.923  80.782  1.00  0.00           C  
ATOM   2149  OE1 GLN   158      47.307  95.241  81.310  1.00  0.00           O  
ATOM   2150  NE2 GLN   158      48.886  95.665  79.751  1.00  0.00           N  
ATOM   2151 HE21 GLN   158      49.823  95.536  79.398  1.00  0.00           H  
ATOM   2152 HE22 GLN   158      48.331  96.394  79.326  1.00  0.00           H  
ATOM   2153  C   GLN   158      51.960  92.526  81.872  1.00  0.00           C  
ATOM   2154  O   GLN   158      53.120  92.768  81.750  1.00  0.00           O  
ATOM   2155  N   ASN   159      51.430  91.534  81.235  1.00  0.00           N  
ATOM   2156  H   ASN   159      50.458  91.295  81.363  1.00  0.00           H  
ATOM   2157  CA  ASN   159      51.986  90.920  80.017  1.00  0.00           C  
ATOM   2158  HA  ASN   159      53.016  90.588  80.153  1.00  0.00           H  
ATOM   2159  CB  ASN   159      51.157  89.595  79.764  1.00  0.00           C  
ATOM   2160  HB2 ASN   159      51.272  88.866  80.566  1.00  0.00           H  
ATOM   2161  HB3 ASN   159      50.124  89.939  79.703  1.00  0.00           H  
ATOM   2162  CG  ASN   159      51.384  88.921  78.339  1.00  0.00           C  
ATOM   2163  OD1 ASN   159      50.990  89.494  77.322  1.00  0.00           O  
ATOM   2164  ND2 ASN   159      52.047  87.819  78.177  1.00  0.00           N  
ATOM   2165 HD21 ASN   159      52.455  87.411  79.006  1.00  0.00           H  
ATOM   2166 HD22 ASN   159      52.201  87.433  77.256  1.00  0.00           H  
ATOM   2167  C   ASN   159      51.981  91.967  78.833  1.00  0.00           C  
ATOM   2168  O   ASN   159      51.026  92.715  78.715  1.00  0.00           O  
ATOM   2169  N   GLN   160      52.994  92.021  77.987  1.00  0.00           N  
ATOM   2170  H   GLN   160      52.860  92.675  77.229  1.00  0.00           H  
ATOM   2171  CA  GLN   160      54.139  91.191  77.864  1.00  0.00           C  
ATOM   2172  HA  GLN   160      53.932  90.237  78.350  1.00  0.00           H  
ATOM   2173  CB  GLN   160      54.390  90.947  76.377  1.00  0.00           C  
ATOM   2174  HB2 GLN   160      53.557  90.358  75.992  1.00  0.00           H  
ATOM   2175  HB3 GLN   160      54.464  91.932  75.917  1.00  0.00           H  
ATOM   2176  CG  GLN   160      55.756  90.304  76.297  1.00  0.00           C  
ATOM   2177  HG2 GLN   160      55.930  90.112  75.239  1.00  0.00           H  
ATOM   2178  HG3 GLN   160      56.570  90.916  76.684  1.00  0.00           H  
ATOM   2179  CD  GLN   160      55.854  89.009  77.115  1.00  0.00           C  
ATOM   2180  OE1 GLN   160      56.373  89.058  78.204  1.00  0.00           O  
ATOM   2181  NE2 GLN   160      55.336  87.862  76.718  1.00  0.00           N  
ATOM   2182 HE21 GLN   160      54.766  87.889  75.885  1.00  0.00           H  
ATOM   2183 HE22 GLN   160      55.501  86.989  77.198  1.00  0.00           H  
ATOM   2184  C   GLN   160      55.293  91.871  78.577  1.00  0.00           C  
ATOM   2185  O   GLN   160      55.812  92.904  78.187  1.00  0.00           O  
ATOM   2186  N   TYR   161      55.666  91.343  79.766  1.00  0.00           N  
ATOM   2187  H   TYR   161      55.275  90.493  80.147  1.00  0.00           H  
ATOM   2188  CA  TYR   161      56.683  92.060  80.631  1.00  0.00           C  
ATOM   2189  HA  TYR   161      56.413  93.110  80.740  1.00  0.00           H  
ATOM   2190  CB  TYR   161      56.713  91.455  82.008  1.00  0.00           C  
ATOM   2191  HB2 TYR   161      55.714  91.236  82.384  1.00  0.00           H  
ATOM   2192  HB3 TYR   161      57.287  90.529  82.028  1.00  0.00           H  
ATOM   2193  CG  TYR   161      57.344  92.371  83.037  1.00  0.00           C  
ATOM   2194  CD1 TYR   161      58.724  92.373  83.276  1.00  0.00           C  
ATOM   2195  HD1 TYR   161      59.340  91.685  82.716  1.00  0.00           H  
ATOM   2196  CE1 TYR   161      59.229  93.462  84.054  1.00  0.00           C  
ATOM   2197  HE1 TYR   161      60.301  93.577  84.002  1.00  0.00           H  
ATOM   2198  CZ  TYR   161      58.403  94.336  84.790  1.00  0.00           C  
ATOM   2199  OH  TYR   161      58.884  95.300  85.639  1.00  0.00           O  
ATOM   2200  HH  TYR   161      59.474  95.867  85.137  1.00  0.00           H  
ATOM   2201  CE2 TYR   161      57.022  94.227  84.607  1.00  0.00           C  
ATOM   2202  HE2 TYR   161      56.333  94.939  85.036  1.00  0.00           H  
ATOM   2203  CD2 TYR   161      56.534  93.283  83.695  1.00  0.00           C  
ATOM   2204  HD2 TYR   161      55.467  93.234  83.535  1.00  0.00           H  
ATOM   2205  C   TYR   161      58.073  92.059  79.951  1.00  0.00           C  
ATOM   2206  O   TYR   161      58.772  93.098  80.056  1.00  0.00           O  
ATOM   2207  N   ASN   162      58.424  90.972  79.247  1.00  0.00           N  
ATOM   2208  H   ASN   162      57.751  90.219  79.250  1.00  0.00           H  
ATOM   2209  CA  ASN   162      59.789  90.751  78.633  1.00  0.00           C  
ATOM   2210  HA  ASN   162      60.522  90.841  79.434  1.00  0.00           H  
ATOM   2211  CB  ASN   162      59.902  89.237  78.246  1.00  0.00           C  
ATOM   2212  HB2 ASN   162      59.341  88.976  77.349  1.00  0.00           H  
ATOM   2213  HB3 ASN   162      60.914  88.931  77.980  1.00  0.00           H  
ATOM   2214  CG  ASN   162      59.382  88.267  79.302  1.00  0.00           C  
ATOM   2215  OD1 ASN   162      59.495  88.476  80.490  1.00  0.00           O  
ATOM   2216  ND2 ASN   162      58.915  87.164  78.798  1.00  0.00           N  
ATOM   2217 HD21 ASN   162      58.612  86.398  79.382  1.00  0.00           H  
ATOM   2218 HD22 ASN   162      58.730  87.097  77.807  1.00  0.00           H  
ATOM   2219  C   ASN   162      60.285  91.624  77.428  1.00  0.00           C  
ATOM   2220  O   ASN   162      59.538  92.360  76.824  1.00  0.00           O  
ATOM   2221  N   SER   163      61.587  91.690  77.039  1.00  0.00           N  
ATOM   2222  H   SER   163      62.282  91.121  77.501  1.00  0.00           H  
ATOM   2223  CA  SER   163      62.181  92.437  75.907  1.00  0.00           C  
ATOM   2224  HA  SER   163      61.422  92.588  75.139  1.00  0.00           H  
ATOM   2225  CB  SER   163      62.728  93.793  76.409  1.00  0.00           C  
ATOM   2226  HB2 SER   163      61.906  94.221  76.983  1.00  0.00           H  
ATOM   2227  HB3 SER   163      63.518  93.554  77.120  1.00  0.00           H  
ATOM   2228  OG  SER   163      63.226  94.687  75.372  1.00  0.00           O  
ATOM   2229  HG  SER   163      62.453  95.217  75.162  1.00  0.00           H  
ATOM   2230  C   SER   163      63.317  91.575  75.291  1.00  0.00           C  
ATOM   2231  O   SER   163      64.030  90.928  76.012  1.00  0.00           O  
ATOM   2232  N   SER   164      63.457  91.649  73.968  1.00  0.00           N  
ATOM   2233  H   SER   164      62.824  92.301  73.527  1.00  0.00           H  
ATOM   2234  CA  SER   164      64.508  91.035  73.087  1.00  0.00           C  
ATOM   2235  HA  SER   164      64.294  91.325  72.058  1.00  0.00           H  
ATOM   2236  CB  SER   164      64.339  89.493  73.174  1.00  0.00           C  
ATOM   2237  HB2 SER   164      64.597  89.289  74.213  1.00  0.00           H  
ATOM   2238  HB3 SER   164      63.298  89.205  73.027  1.00  0.00           H  
ATOM   2239  OG  SER   164      65.306  88.805  72.345  1.00  0.00           O  
ATOM   2240  HG  SER   164      65.434  87.975  72.809  1.00  0.00           H  
ATOM   2241  C   SER   164      65.893  91.478  73.594  1.00  0.00           C  
ATOM   2242  O   SER   164      66.069  92.350  74.431  1.00  0.00           O  
ATOM   2243  N   SER   165      66.898  91.018  72.879  1.00  0.00           N  
ATOM   2244  H   SER   165      66.624  90.276  72.251  1.00  0.00           H  
ATOM   2245  CA  SER   165      68.259  91.202  73.294  1.00  0.00           C  
ATOM   2246  HA  SER   165      68.374  90.649  74.226  1.00  0.00           H  
ATOM   2247  CB  SER   165      69.308  90.617  72.306  1.00  0.00           C  
ATOM   2248  HB2 SER   165      68.872  89.783  71.756  1.00  0.00           H  
ATOM   2249  HB3 SER   165      69.592  91.396  71.597  1.00  0.00           H  
ATOM   2250  OG  SER   165      70.417  90.261  73.138  1.00  0.00           O  
ATOM   2251  HG  SER   165      71.223  90.403  72.636  1.00  0.00           H  
ATOM   2252  C   SER   165      68.646  92.648  73.711  1.00  0.00           C  
ATOM   2253  O   SER   165      68.346  93.631  73.082  1.00  0.00           O  
ATOM   2254  N   GLY   166      69.418  92.721  74.769  1.00  0.00           N  
ATOM   2255  H   GLY   166      69.721  91.872  75.223  1.00  0.00           H  
ATOM   2256  CA  GLY   166      69.886  93.975  75.345  1.00  0.00           C  
ATOM   2257  HA2 GLY   166      68.995  94.591  75.462  1.00  0.00           H  
ATOM   2258  HA3 GLY   166      70.117  93.658  76.362  1.00  0.00           H  
ATOM   2259  C   GLY   166      71.080  94.579  74.678  1.00  0.00           C  
ATOM   2260  O   GLY   166      71.351  94.344  73.499  1.00  0.00           O  
ATOM   2261  N   GLY   167      71.770  95.485  75.407  1.00  0.00           N  
ATOM   2262  H   GLY   167      71.418  95.735  76.320  1.00  0.00           H  
ATOM   2263  CA  GLY   167      72.805  96.423  74.891  1.00  0.00           C  
ATOM   2264  HA2 GLY   167      72.445  96.792  73.931  1.00  0.00           H  
ATOM   2265  HA3 GLY   167      72.826  97.175  75.679  1.00  0.00           H  
ATOM   2266  C   GLY   167      74.177  95.827  74.721  1.00  0.00           C  
ATOM   2267  O   GLY   167      75.114  96.395  74.133  1.00  0.00           O  
ATOM   2268  N   GLY   168      74.423  94.613  75.300  1.00  0.00           N  
ATOM   2269  H   GLY   168      73.696  94.215  75.876  1.00  0.00           H  
ATOM   2270  CA  GLY   168      75.763  94.098  75.459  1.00  0.00           C  
ATOM   2271  HA2 GLY   168      75.764  93.151  75.999  1.00  0.00           H  
ATOM   2272  HA3 GLY   168      76.066  93.887  74.433  1.00  0.00           H  
ATOM   2273  C   GLY   168      76.750  95.115  75.975  1.00  0.00           C  
ATOM   2274  O   GLY   168      76.524  95.888  76.891  1.00  0.00           O  
ATOM   2275  N   GLY   169      77.945  95.212  75.457  1.00  0.00           N  
ATOM   2276  H   GLY   169      78.554  95.846  75.953  1.00  0.00           H  
ATOM   2277  CA  GLY   169      78.496  94.344  74.419  1.00  0.00           C  
ATOM   2278  HA2 GLY   169      78.161  93.320  74.589  1.00  0.00           H  
ATOM   2279  HA3 GLY   169      78.069  94.517  73.431  1.00  0.00           H  
ATOM   2280  C   GLY   169      79.926  94.370  74.259  1.00  0.00           C  
ATOM   2281  O   GLY   169      80.602  95.323  74.659  1.00  0.00           O  
ATOM   2282  N   GLY   170      80.495  93.395  73.596  1.00  0.00           N  
ATOM   2283  H   GLY   170      79.922  92.779  73.038  1.00  0.00           H  
ATOM   2284  CA  GLY   170      81.984  93.170  73.427  1.00  0.00           C  
ATOM   2285  HA2 GLY   170      82.036  92.284  72.795  1.00  0.00           H  
ATOM   2286  HA3 GLY   170      82.319  94.063  72.899  1.00  0.00           H  
ATOM   2287  C   GLY   170      82.720  92.979  74.759  1.00  0.00           C  
ATOM   2288  O   GLY   170      82.120  92.893  75.821  1.00  0.00           O  
ATOM   2289  N   GLY   171      84.071  92.902  74.682  1.00  0.00           N  
ATOM   2290  H   GLY   171      84.495  92.650  75.564  1.00  0.00           H  
ATOM   2291  CA  GLY   171      84.874  93.137  73.472  1.00  0.00           C  
ATOM   2292  HA2 GLY   171      84.403  92.578  72.664  1.00  0.00           H  
ATOM   2293  HA3 GLY   171      85.043  94.204  73.329  1.00  0.00           H  
ATOM   2294  C   GLY   171      86.231  92.513  73.514  1.00  0.00           C  
ATOM   2295  O   GLY   171      86.748  92.025  74.519  1.00  0.00           O  
ATOM   2296  N   GLY   172      86.963  92.465  72.381  1.00  0.00           N  
ATOM   2297  H   GLY   172      87.858  92.009  72.482  1.00  0.00           H  
ATOM   2298  CA  GLY   172      86.585  92.822  70.992  1.00  0.00           C  
ATOM   2299  HA2 GLY   172      87.110  92.101  70.365  1.00  0.00           H  
ATOM   2300  HA3 GLY   172      85.547  92.702  70.682  1.00  0.00           H  
ATOM   2301  C   GLY   172      87.028  94.215  70.462  1.00  0.00           C  
ATOM   2302  O   GLY   172      86.932  95.255  71.093  1.00  0.00           O  
ATOM   2303  N   GLY   173      87.425  94.212  69.186  1.00  0.00           N  
ATOM   2304  H   GLY   173      87.272  93.366  68.655  1.00  0.00           H  
ATOM   2305  CA  GLY   173      88.224  95.258  68.478  1.00  0.00           C  
ATOM   2306  HA2 GLY   173      89.138  95.355  69.064  1.00  0.00           H  
ATOM   2307  HA3 GLY   173      88.425  94.895  67.470  1.00  0.00           H  
ATOM   2308  C   GLY   173      87.531  96.600  68.526  1.00  0.00           C  
ATOM   2309  O   GLY   173      86.356  96.689  68.691  1.00  0.00           O  
ATOM   2310  N   GLY   174      88.177  97.739  68.132  1.00  0.00           N  
ATOM   2311  H   GLY   174      87.642  98.596  68.096  1.00  0.00           H  
ATOM   2312  CA  GLY   174      89.586  97.941  67.667  1.00  0.00           C  
ATOM   2313  HA2 GLY   174      90.071  98.505  68.464  1.00  0.00           H  
ATOM   2314  HA3 GLY   174      90.248  97.077  67.615  1.00  0.00           H  
ATOM   2315  C   GLY   174      89.694  98.825  66.428  1.00  0.00           C  
ATOM   2316  O   GLY   174      90.754  99.148  65.965  1.00  0.00           O  
ATOM   2317  N   GLY   175      88.573  99.235  65.881  1.00  0.00           N  
ATOM   2318  H   GLY   175      87.757  98.701  66.147  1.00  0.00           H  
ATOM   2319  CA  GLY   175      88.438 100.111  64.720  1.00  0.00           C  
ATOM   2320  HA2 GLY   175      88.919  99.590  63.892  1.00  0.00           H  
ATOM   2321  HA3 GLY   175      87.376 100.188  64.489  1.00  0.00           H  
ATOM   2322  C   GLY   175      89.085 101.464  64.902  1.00  0.00           C  
ATOM   2323  O   GLY   175      89.509 101.848  65.994  1.00  0.00           O  
ATOM   2324  N   ASN   176      89.278 102.156  63.748  1.00  0.00           N  
ATOM   2325  H   ASN   176      88.901 101.789  62.886  1.00  0.00           H  
ATOM   2326  CA  ASN   176      89.565 103.558  63.756  1.00  0.00           C  
ATOM   2327  HA  ASN   176      90.512 103.532  64.295  1.00  0.00           H  
ATOM   2328  CB  ASN   176      89.724 104.002  62.268  1.00  0.00           C  
ATOM   2329  HB2 ASN   176      90.151 103.180  61.694  1.00  0.00           H  
ATOM   2330  HB3 ASN   176      88.797 104.251  61.752  1.00  0.00           H  
ATOM   2331  CG  ASN   176      90.530 105.308  62.228  1.00  0.00           C  
ATOM   2332  OD1 ASN   176      91.308 105.576  63.147  1.00  0.00           O  
ATOM   2333  ND2 ASN   176      90.453 106.150  61.198  1.00  0.00           N  
ATOM   2334 HD21 ASN   176      91.149 106.876  61.105  1.00  0.00           H  
ATOM   2335 HD22 ASN   176      89.971 105.910  60.344  1.00  0.00           H  
ATOM   2336  C   ASN   176      88.459 104.237  64.595  1.00  0.00           C  
ATOM   2337  O   ASN   176      87.296 103.877  64.653  1.00  0.00           O  
ATOM   2338  N   TYR   177      88.834 105.302  65.248  1.00  0.00           N  
ATOM   2339  H   TYR   177      89.801 105.583  65.169  1.00  0.00           H  
ATOM   2340  CA  TYR   177      87.963 106.131  65.983  1.00  0.00           C  
ATOM   2341  HA  TYR   177      87.279 105.556  66.607  1.00  0.00           H  
ATOM   2342  CB  TYR   177      88.699 106.869  67.099  1.00  0.00           C  
ATOM   2343  HB2 TYR   177      89.487 107.466  66.640  1.00  0.00           H  
ATOM   2344  HB3 TYR   177      88.007 107.372  67.775  1.00  0.00           H  
ATOM   2345  CG  TYR   177      89.363 105.987  68.145  1.00  0.00           C  
ATOM   2346  CD1 TYR   177      90.619 106.451  68.644  1.00  0.00           C  
ATOM   2347  HD1 TYR   177      91.010 107.396  68.296  1.00  0.00           H  
ATOM   2348  CE1 TYR   177      91.344 105.852  69.641  1.00  0.00           C  
ATOM   2349  HE1 TYR   177      92.305 106.179  70.011  1.00  0.00           H  
ATOM   2350  CZ  TYR   177      90.861 104.623  70.168  1.00  0.00           C  
ATOM   2351  OH  TYR   177      91.544 104.023  71.148  1.00  0.00           O  
ATOM   2352  HH  TYR   177      90.924 103.782  71.841  1.00  0.00           H  
ATOM   2353  CE2 TYR   177      89.626 104.098  69.647  1.00  0.00           C  
ATOM   2354  HE2 TYR   177      89.234 103.151  69.986  1.00  0.00           H  
ATOM   2355  CD2 TYR   177      88.857 104.771  68.683  1.00  0.00           C  
ATOM   2356  HD2 TYR   177      88.018 104.258  68.237  1.00  0.00           H  
ATOM   2357  C   TYR   177      87.210 107.172  65.075  1.00  0.00           C  
ATOM   2358  O   TYR   177      87.903 108.043  64.574  1.00  0.00           O  
ATOM   2359  N   GLY   178      85.864 107.136  64.911  1.00  0.00           N  
ATOM   2360  H   GLY   178      85.514 107.836  64.273  1.00  0.00           H  
ATOM   2361  CA  GLY   178      84.889 106.143  65.478  1.00  0.00           C  
ATOM   2362  HA2 GLY   178      83.975 106.155  64.884  1.00  0.00           H  
ATOM   2363  HA3 GLY   178      85.323 105.158  65.309  1.00  0.00           H  
ATOM   2364  C   GLY   178      84.563 106.407  66.987  1.00  0.00           C  
ATOM   2365  O   GLY   178      85.127 107.299  67.617  1.00  0.00           O  
ATOM   2366  N   GLN   179      83.661 105.572  67.505  1.00  0.00           N  
ATOM   2367  H   GLN   179      83.159 104.916  66.924  1.00  0.00           H  
ATOM   2368  CA  GLN   179      83.400 105.239  68.903  1.00  0.00           C  
ATOM   2369  HA  GLN   179      83.148 106.091  69.535  1.00  0.00           H  
ATOM   2370  CB  GLN   179      82.259 104.160  69.025  1.00  0.00           C  
ATOM   2371  HB2 GLN   179      82.252 103.507  68.152  1.00  0.00           H  
ATOM   2372  HB3 GLN   179      82.397 103.545  69.914  1.00  0.00           H  
ATOM   2373  CG  GLN   179      80.932 104.865  69.158  1.00  0.00           C  
ATOM   2374  HG2 GLN   179      80.090 104.178  69.075  1.00  0.00           H  
ATOM   2375  HG3 GLN   179      80.848 105.253  70.173  1.00  0.00           H  
ATOM   2376  CD  GLN   179      80.669 105.923  68.155  1.00  0.00           C  
ATOM   2377  OE1 GLN   179      80.557 105.820  66.984  1.00  0.00           O  
ATOM   2378  NE2 GLN   179      80.445 107.079  68.802  1.00  0.00           N  
ATOM   2379 HE21 GLN   179      80.451 107.189  69.806  1.00  0.00           H  
ATOM   2380 HE22 GLN   179      80.195 107.852  68.203  1.00  0.00           H  
ATOM   2381  C   GLN   179      84.644 104.615  69.438  1.00  0.00           C  
ATOM   2382  O   GLN   179      84.993 103.502  69.070  1.00  0.00           O  
ATOM   2383  N   ASP   180      85.301 105.150  70.425  1.00  0.00           N  
ATOM   2384  H   ASP   180      86.040 104.554  70.768  1.00  0.00           H  
ATOM   2385  CA  ASP   180      85.199 106.560  70.952  1.00  0.00           C  
ATOM   2386  HA  ASP   180      84.673 107.147  70.198  1.00  0.00           H  
ATOM   2387  CB  ASP   180      84.276 106.460  72.174  1.00  0.00           C  
ATOM   2388  HB2 ASP   180      83.233 106.520  71.865  1.00  0.00           H  
ATOM   2389  HB3 ASP   180      84.557 105.536  72.679  1.00  0.00           H  
ATOM   2390  CG  ASP   180      84.432 107.547  73.218  1.00  0.00           C  
ATOM   2391  OD1 ASP   180      84.107 107.254  74.358  1.00  0.00           O  
ATOM   2392  OD2 ASP   180      84.771 108.684  72.860  1.00  0.00           O  
ATOM   2393  C   ASP   180      86.650 107.037  71.330  1.00  0.00           C  
ATOM   2394  O   ASP   180      87.296 106.376  72.156  1.00  0.00           O  
ATOM   2395  N   GLN   181      87.179 108.152  70.854  1.00  0.00           N  
ATOM   2396  H   GLN   181      86.552 108.706  70.287  1.00  0.00           H  
ATOM   2397  CA  GLN   181      88.535 108.705  71.171  1.00  0.00           C  
ATOM   2398  HA  GLN   181      89.224 107.899  71.425  1.00  0.00           H  
ATOM   2399  CB  GLN   181      89.185 109.363  69.959  1.00  0.00           C  
ATOM   2400  HB2 GLN   181      90.274 109.387  69.978  1.00  0.00           H  
ATOM   2401  HB3 GLN   181      89.056 108.750  69.067  1.00  0.00           H  
ATOM   2402  CG  GLN   181      88.670 110.763  69.651  1.00  0.00           C  
ATOM   2403  HG2 GLN   181      87.682 110.986  70.053  1.00  0.00           H  
ATOM   2404  HG3 GLN   181      89.428 111.351  70.169  1.00  0.00           H  
ATOM   2405  CD  GLN   181      88.585 111.203  68.237  1.00  0.00           C  
ATOM   2406  OE1 GLN   181      89.571 111.569  67.583  1.00  0.00           O  
ATOM   2407  NE2 GLN   181      87.371 111.064  67.642  1.00  0.00           N  
ATOM   2408 HE21 GLN   181      86.560 110.872  68.214  1.00  0.00           H  
ATOM   2409 HE22 GLN   181      87.263 111.469  66.723  1.00  0.00           H  
ATOM   2410  C   GLN   181      88.620 109.559  72.489  1.00  0.00           C  
ATOM   2411  O   GLN   181      89.668 110.172  72.777  1.00  0.00           O  
ATOM   2412  N   SER   182      87.560 109.617  73.337  1.00  0.00           N  
ATOM   2413  H   SER   182      86.701 109.119  73.151  1.00  0.00           H  
ATOM   2414  CA  SER   182      87.607 110.185  74.711  1.00  0.00           C  
ATOM   2415  HA  SER   182      87.741 111.252  74.534  1.00  0.00           H  
ATOM   2416  CB  SER   182      86.213 110.083  75.403  1.00  0.00           C  
ATOM   2417  HB2 SER   182      86.106 109.024  75.636  1.00  0.00           H  
ATOM   2418  HB3 SER   182      86.406 110.592  76.347  1.00  0.00           H  
ATOM   2419  OG  SER   182      85.111 110.559  74.674  1.00  0.00           O  
ATOM   2420  HG  SER   182      84.998 109.913  73.972  1.00  0.00           H  
ATOM   2421  C   SER   182      88.699 109.645  75.615  1.00  0.00           C  
ATOM   2422  O   SER   182      88.988 108.420  75.541  1.00  0.00           O  
ATOM   2423  N   SER   183      89.293 110.409  76.543  1.00  0.00           N  
ATOM   2424  H   SER   183      89.909 109.882  77.146  1.00  0.00           H  
ATOM   2425  CA  SER   183      89.290 111.832  76.773  1.00  0.00           C  
ATOM   2426  HA  SER   183      88.278 112.060  77.108  1.00  0.00           H  
ATOM   2427  CB  SER   183      90.199 112.181  77.970  1.00  0.00           C  
ATOM   2428  HB2 SER   183      90.056 113.245  78.162  1.00  0.00           H  
ATOM   2429  HB3 SER   183      89.890 111.594  78.835  1.00  0.00           H  
ATOM   2430  OG  SER   183      91.543 111.950  77.705  1.00  0.00           O  
ATOM   2431  HG  SER   183      91.808 112.781  77.304  1.00  0.00           H  
ATOM   2432  C   SER   183      89.726 112.675  75.564  1.00  0.00           C  
ATOM   2433  O   SER   183      90.570 112.452  74.701  1.00  0.00           O  
ATOM   2434  N   MET   184      89.175 113.891  75.549  1.00  0.00           N  
ATOM   2435  H   MET   184      88.468 114.154  76.219  1.00  0.00           H  
ATOM   2436  CA  MET   184      89.420 114.909  74.478  1.00  0.00           C  
ATOM   2437  HA  MET   184      90.504 114.900  74.363  1.00  0.00           H  
ATOM   2438  CB  MET   184      88.762 114.457  73.131  1.00  0.00           C  
ATOM   2439  HB2 MET   184      89.168 115.147  72.391  1.00  0.00           H  
ATOM   2440  HB3 MET   184      89.148 113.463  72.905  1.00  0.00           H  
ATOM   2441  CG  MET   184      87.178 114.576  73.258  1.00  0.00           C  
ATOM   2442  HG2 MET   184      86.848 114.125  74.194  1.00  0.00           H  
ATOM   2443  HG3 MET   184      87.000 115.651  73.231  1.00  0.00           H  
ATOM   2444  SD  MET   184      86.360 113.637  72.013  1.00  0.00           S  
ATOM   2445  CE  MET   184      87.155 114.221  70.470  1.00  0.00           C  
ATOM   2446  HE1 MET   184      88.209 113.942  70.501  1.00  0.00           H  
ATOM   2447  HE2 MET   184      86.793 113.679  69.597  1.00  0.00           H  
ATOM   2448  HE3 MET   184      87.158 115.306  70.359  1.00  0.00           H  
ATOM   2449  C   MET   184      88.949 116.336  74.852  1.00  0.00           C  
ATOM   2450  O   MET   184      87.870 116.497  75.474  1.00  0.00           O  
ATOM   2451  N   SER   185      89.709 117.318  74.413  1.00  0.00           N  
ATOM   2452  H   SER   185      90.570 116.988  74.001  1.00  0.00           H  
ATOM   2453  CA  SER   185      89.411 118.767  74.686  1.00  0.00           C  
ATOM   2454  HA  SER   185      88.675 118.911  75.476  1.00  0.00           H  
ATOM   2455  CB  SER   185      90.744 119.507  74.912  1.00  0.00           C  
ATOM   2456  HB2 SER   185      91.288 118.960  75.682  1.00  0.00           H  
ATOM   2457  HB3 SER   185      91.294 119.674  73.986  1.00  0.00           H  
ATOM   2458  OG  SER   185      90.535 120.793  75.523  1.00  0.00           O  
ATOM   2459  HG  SER   185      90.502 120.652  76.472  1.00  0.00           H  
ATOM   2460  C   SER   185      88.753 119.507  73.527  1.00  0.00           C  
ATOM   2461  O   SER   185      88.339 118.871  72.595  1.00  0.00           O  
ATOM   2462  N   SER   186      88.513 120.841  73.657  1.00  0.00           N  
ATOM   2463  H   SER   186      89.072 121.361  74.318  1.00  0.00           H  
ATOM   2464  CA  SER   186      87.693 121.732  72.841  1.00  0.00           C  
ATOM   2465  HA  SER   186      88.111 121.641  71.838  1.00  0.00           H  
ATOM   2466  CB  SER   186      86.288 121.281  72.738  1.00  0.00           C  
ATOM   2467  HB2 SER   186      86.333 120.192  72.742  1.00  0.00           H  
ATOM   2468  HB3 SER   186      85.763 121.596  73.640  1.00  0.00           H  
ATOM   2469  OG  SER   186      85.638 121.700  71.523  1.00  0.00           O  
ATOM   2470  HG  SER   186      84.936 122.238  71.898  1.00  0.00           H  
ATOM   2471  C   SER   186      87.854 123.198  73.304  1.00  0.00           C  
ATOM   2472  O   SER   186      88.043 123.388  74.515  1.00  0.00           O  
ATOM   2473  N   GLY   187      87.972 124.241  72.429  1.00  0.00           N  
ATOM   2474  H   GLY   187      88.086 125.168  72.813  1.00  0.00           H  
ATOM   2475  CA  GLY   187      88.150 124.194  71.030  1.00  0.00           C  
ATOM   2476  HA2 GLY   187      88.888 124.956  70.782  1.00  0.00           H  
ATOM   2477  HA3 GLY   187      88.681 123.308  70.682  1.00  0.00           H  
ATOM   2478  C   GLY   187      86.975 124.521  70.151  1.00  0.00           C  
ATOM   2479  O   GLY   187      87.166 124.589  68.927  1.00  0.00           O  
ATOM   2480  N   GLY   188      85.750 124.675  70.674  1.00  0.00           N  
ATOM   2481  H   GLY   188      85.580 124.633  71.669  1.00  0.00           H  
ATOM   2482  CA  GLY   188      84.656 125.149  69.827  1.00  0.00           C  
ATOM   2483  HA2 GLY   188      84.933 125.391  68.801  1.00  0.00           H  
ATOM   2484  HA3 GLY   188      83.957 124.314  69.771  1.00  0.00           H  
ATOM   2485  C   GLY   188      83.761 126.289  70.283  1.00  0.00           C  
ATOM   2486  O   GLY   188      84.058 126.879  71.323  1.00  0.00           O  
ATOM   2487  N   GLY   189      82.568 126.554  69.813  1.00  0.00           N  
ATOM   2488  H   GLY   189      82.082 127.204  70.414  1.00  0.00           H  
ATOM   2489  CA  GLY   189      81.735 125.708  68.956  1.00  0.00           C  
ATOM   2490  HA2 GLY   189      81.901 124.669  69.242  1.00  0.00           H  
ATOM   2491  HA3 GLY   189      80.721 125.965  69.262  1.00  0.00           H  
ATOM   2492  C   GLY   189      82.030 125.934  67.452  1.00  0.00           C  
ATOM   2493  O   GLY   189      83.115 126.237  67.020  1.00  0.00           O  
ATOM   2494  N   SER   190      80.983 125.800  66.581  1.00  0.00           N  
ATOM   2495  H   SER   190      80.084 125.479  66.912  1.00  0.00           H  
ATOM   2496  CA  SER   190      80.999 126.417  65.222  1.00  0.00           C  
ATOM   2497  HA  SER   190      81.901 126.144  64.673  1.00  0.00           H  
ATOM   2498  CB  SER   190      79.821 125.978  64.354  1.00  0.00           C  
ATOM   2499  HB2 SER   190      78.929 126.459  64.755  1.00  0.00           H  
ATOM   2500  HB3 SER   190      80.002 126.227  63.308  1.00  0.00           H  
ATOM   2501  OG  SER   190      79.598 124.605  64.575  1.00  0.00           O  
ATOM   2502  HG  SER   190      78.739 124.408  64.196  1.00  0.00           H  
ATOM   2503  C   SER   190      80.965 127.923  65.344  1.00  0.00           C  
ATOM   2504  O   SER   190      80.447 128.519  66.309  1.00  0.00           O  
ATOM   2505  N   GLY   191      81.561 128.714  64.467  1.00  0.00           N  
ATOM   2506  H   GLY   191      81.329 129.684  64.622  1.00  0.00           H  
ATOM   2507  CA  GLY   191      82.236 128.261  63.187  1.00  0.00           C  
ATOM   2508  HA2 GLY   191      83.124 128.892  63.236  1.00  0.00           H  
ATOM   2509  HA3 GLY   191      82.596 127.252  63.385  1.00  0.00           H  
ATOM   2510  C   GLY   191      81.340 128.324  61.922  1.00  0.00           C  
ATOM   2511  O   GLY   191      80.115 128.506  62.046  1.00  0.00           O  
ATOM   2512  N   GLY   192      81.912 128.153  60.730  1.00  0.00           N  
ATOM   2513  H   GLY   192      82.915 128.041  60.703  1.00  0.00           H  
ATOM   2514  CA  GLY   192      81.097 128.084  59.544  1.00  0.00           C  
ATOM   2515  HA2 GLY   192      80.873 127.053  59.270  1.00  0.00           H  
ATOM   2516  HA3 GLY   192      80.100 128.488  59.723  1.00  0.00           H  
ATOM   2517  C   GLY   192      81.732 128.786  58.341  1.00  0.00           C  
ATOM   2518  O   GLY   192      82.961 128.902  58.203  1.00  0.00           O  
ATOM   2519  N   GLY   193      80.904 129.152  57.412  1.00  0.00           N  
ATOM   2520  H   GLY   193      79.944 128.857  57.527  1.00  0.00           H  
ATOM   2521  CA  GLY   193      81.349 129.559  56.086  1.00  0.00           C  
ATOM   2522  HA2 GLY   193      82.239 130.168  56.248  1.00  0.00           H  
ATOM   2523  HA3 GLY   193      81.625 128.752  55.407  1.00  0.00           H  
ATOM   2524  C   GLY   193      80.301 130.462  55.314  1.00  0.00           C  
ATOM   2525  O   GLY   193      79.216 130.856  55.811  1.00  0.00           O  
ATOM   2526  N   TYR   194      80.591 130.782  54.079  1.00  0.00           N  
ATOM   2527  H   TYR   194      81.488 130.484  53.721  1.00  0.00           H  
ATOM   2528  CA  TYR   194      79.676 131.440  53.154  1.00  0.00           C  
ATOM   2529  HA  TYR   194      79.354 132.410  53.534  1.00  0.00           H  
ATOM   2530  CB  TYR   194      80.466 131.875  51.929  1.00  0.00           C  
ATOM   2531  HB2 TYR   194      81.376 132.424  52.173  1.00  0.00           H  
ATOM   2532  HB3 TYR   194      80.863 130.998  51.416  1.00  0.00           H  
ATOM   2533  CG  TYR   194      79.656 132.682  50.917  1.00  0.00           C  
ATOM   2534  CD1 TYR   194      79.064 131.990  49.846  1.00  0.00           C  
ATOM   2535  HD1 TYR   194      79.230 130.930  49.719  1.00  0.00           H  
ATOM   2536  CE1 TYR   194      78.311 132.684  48.835  1.00  0.00           C  
ATOM   2537  HE1 TYR   194      77.806 132.132  48.057  1.00  0.00           H  
ATOM   2538  CZ  TYR   194      78.038 134.058  49.078  1.00  0.00           C  
ATOM   2539  OH  TYR   194      77.227 134.644  48.234  1.00  0.00           O  
ATOM   2540  HH  TYR   194      76.840 134.084  47.558  1.00  0.00           H  
ATOM   2541  CE2 TYR   194      78.628 134.750  50.173  1.00  0.00           C  
ATOM   2542  HE2 TYR   194      78.368 135.792  50.284  1.00  0.00           H  
ATOM   2543  CD2 TYR   194      79.492 134.075  51.076  1.00  0.00           C  
ATOM   2544  HD2 TYR   194      79.980 134.502  51.939  1.00  0.00           H  
ATOM   2545  C   TYR   194      78.451 130.507  52.813  1.00  0.00           C  
ATOM   2546  O   TYR   194      78.597 129.303  52.659  1.00  0.00           O  
ATOM   2547  N   GLY   195      77.229 130.974  52.843  1.00  0.00           N  
ATOM   2548  H   GLY   195      76.481 130.319  53.022  1.00  0.00           H  
ATOM   2549  CA  GLY   195      76.878 132.411  53.057  1.00  0.00           C  
ATOM   2550  HA2 GLY   195      77.086 132.763  54.067  1.00  0.00           H  
ATOM   2551  HA3 GLY   195      77.580 132.992  52.459  1.00  0.00           H  
ATOM   2552  C   GLY   195      75.486 132.676  52.482  1.00  0.00           C  
ATOM   2553  O   GLY   195      75.096 132.180  51.453  1.00  0.00           O  
ATOM   2554  N   ASN   196      74.818 133.668  53.187  1.00  0.00           N  
ATOM   2555  H   ASN   196      75.173 133.942  54.092  1.00  0.00           H  
ATOM   2556  CA  ASN   196      73.841 134.579  52.565  1.00  0.00           C  
ATOM   2557  HA  ASN   196      73.505 135.235  53.368  1.00  0.00           H  
ATOM   2558  CB  ASN   196      74.518 135.509  51.545  1.00  0.00           C  
ATOM   2559  HB2 ASN   196      75.066 134.970  50.773  1.00  0.00           H  
ATOM   2560  HB3 ASN   196      73.793 136.124  51.011  1.00  0.00           H  
ATOM   2561  CG  ASN   196      75.490 136.446  52.213  1.00  0.00           C  
ATOM   2562  OD1 ASN   196      76.220 136.126  53.125  1.00  0.00           O  
ATOM   2563  ND2 ASN   196      75.618 137.688  51.706  1.00  0.00           N  
ATOM   2564 HD21 ASN   196      76.074 138.401  52.256  1.00  0.00           H  
ATOM   2565 HD22 ASN   196      74.963 138.012  51.008  1.00  0.00           H  
ATOM   2566  C   ASN   196      72.616 133.974  51.883  1.00  0.00           C  
ATOM   2567  O   ASN   196      72.084 134.420  50.845  1.00  0.00           O  
ATOM   2568  N   GLN   197      72.117 132.864  52.455  1.00  0.00           N  
ATOM   2569  H   GLN   197      72.675 132.609  53.257  1.00  0.00           H  
ATOM   2570  CA  GLN   197      71.076 131.948  51.900  1.00  0.00           C  
ATOM   2571  HA  GLN   197      71.213 131.843  50.823  1.00  0.00           H  
ATOM   2572  CB  GLN   197      71.235 130.664  52.627  1.00  0.00           C  
ATOM   2573  HB2 GLN   197      70.754 130.621  53.604  1.00  0.00           H  
ATOM   2574  HB3 GLN   197      70.642 129.986  52.014  1.00  0.00           H  
ATOM   2575  CG  GLN   197      72.657 130.106  52.732  1.00  0.00           C  
ATOM   2576  HG2 GLN   197      72.460 129.038  52.825  1.00  0.00           H  
ATOM   2577  HG3 GLN   197      73.169 130.172  51.772  1.00  0.00           H  
ATOM   2578  CD  GLN   197      73.472 130.452  53.999  1.00  0.00           C  
ATOM   2579  OE1 GLN   197      73.078 131.315  54.767  1.00  0.00           O  
ATOM   2580  NE2 GLN   197      74.617 129.851  54.232  1.00  0.00           N  
ATOM   2581 HE21 GLN   197      74.953 129.166  53.570  1.00  0.00           H  
ATOM   2582 HE22 GLN   197      74.982 129.910  55.172  1.00  0.00           H  
ATOM   2583  C   GLN   197      69.664 132.521  52.207  1.00  0.00           C  
ATOM   2584  O   GLN   197      69.561 133.494  53.000  1.00  0.00           O  
ATOM   2585  N   ASP   198      68.584 132.037  51.516  1.00  0.00           N  
ATOM   2586  H   ASP   198      68.760 131.310  50.839  1.00  0.00           H  
ATOM   2587  CA  ASP   198      67.292 132.773  51.411  1.00  0.00           C  
ATOM   2588  HA  ASP   198      66.962 133.302  52.305  1.00  0.00           H  
ATOM   2589  CB  ASP   198      67.570 133.882  50.385  1.00  0.00           C  
ATOM   2590  HB2 ASP   198      68.494 134.399  50.643  1.00  0.00           H  
ATOM   2591  HB3 ASP   198      67.646 133.425  49.398  1.00  0.00           H  
ATOM   2592  CG  ASP   198      66.476 134.911  50.181  1.00  0.00           C  
ATOM   2593  OD1 ASP   198      65.707 135.069  51.182  1.00  0.00           O  
ATOM   2594  OD2 ASP   198      66.359 135.549  49.135  1.00  0.00           O  
ATOM   2595  C   ASP   198      66.105 131.930  50.921  1.00  0.00           C  
ATOM   2596  O   ASP   198      66.262 131.252  49.950  1.00  0.00           O  
ATOM   2597  N   GLN   199      65.052 131.864  51.706  1.00  0.00           N  
ATOM   2598  H   GLN   199      65.078 132.585  52.412  1.00  0.00           H  
ATOM   2599  CA  GLN   199      63.855 131.045  51.574  1.00  0.00           C  
ATOM   2600  HA  GLN   199      63.191 131.298  52.400  1.00  0.00           H  
ATOM   2601  CB  GLN   199      63.018 131.395  50.334  1.00  0.00           C  
ATOM   2602  HB2 GLN   199      63.465 130.930  49.456  1.00  0.00           H  
ATOM   2603  HB3 GLN   199      62.051 130.897  50.416  1.00  0.00           H  
ATOM   2604  CG  GLN   199      62.688 132.889  50.189  1.00  0.00           C  
ATOM   2605  HG2 GLN   199      63.439 133.591  50.550  1.00  0.00           H  
ATOM   2606  HG3 GLN   199      62.499 133.277  49.187  1.00  0.00           H  
ATOM   2607  CD  GLN   199      61.433 133.335  51.008  1.00  0.00           C  
ATOM   2608  OE1 GLN   199      61.582 133.538  52.169  1.00  0.00           O  
ATOM   2609  NE2 GLN   199      60.270 133.471  50.323  1.00  0.00           N  
ATOM   2610 HE21 GLN   199      60.157 133.263  49.342  1.00  0.00           H  
ATOM   2611 HE22 GLN   199      59.528 133.890  50.867  1.00  0.00           H  
ATOM   2612  C   GLN   199      64.256 129.536  51.684  1.00  0.00           C  
ATOM   2613  O   GLN   199      63.721 128.611  51.059  1.00  0.00           O  
ATOM   2614  N   SER   200      65.230 129.087  52.562  1.00  0.00           N  
ATOM   2615  H   SER   200      65.346 128.094  52.421  1.00  0.00           H  
ATOM   2616  CA  SER   200      66.148 129.645  53.608  1.00  0.00           C  
ATOM   2617  HA  SER   200      66.648 130.532  53.220  1.00  0.00           H  
ATOM   2618  CB  SER   200      65.200 130.319  54.651  1.00  0.00           C  
ATOM   2619  HB2 SER   200      65.872 130.676  55.432  1.00  0.00           H  
ATOM   2620  HB3 SER   200      64.543 131.083  54.236  1.00  0.00           H  
ATOM   2621  OG  SER   200      64.420 129.313  55.295  1.00  0.00           O  
ATOM   2622  HG  SER   200      64.985 128.830  55.903  1.00  0.00           H  
ATOM   2623  C   SER   200      67.172 128.635  54.287  1.00  0.00           C  
ATOM   2624  O   SER   200      67.033 127.435  54.158  1.00  0.00           O  
ATOM   2625  N   GLY   201      68.246 129.138  54.974  1.00  0.00           N  
ATOM   2626  H   GLY   201      68.360 130.123  55.166  1.00  0.00           H  
ATOM   2627  CA  GLY   201      69.122 128.201  55.603  1.00  0.00           C  
ATOM   2628  HA2 GLY   201      68.621 127.271  55.871  1.00  0.00           H  
ATOM   2629  HA3 GLY   201      70.009 127.931  55.029  1.00  0.00           H  
ATOM   2630  C   GLY   201      69.681 128.651  56.950  1.00  0.00           C  
ATOM   2631  O   GLY   201      68.828 129.228  57.647  1.00  0.00           O  
ATOM   2632  N   GLY   202      70.912 128.375  57.337  1.00  0.00           N  
ATOM   2633  H   GLY   202      70.987 128.631  58.311  1.00  0.00           H  
ATOM   2634  CA  GLY   202      72.026 127.786  56.615  1.00  0.00           C  
ATOM   2635  HA2 GLY   202      71.968 128.075  55.565  1.00  0.00           H  
ATOM   2636  HA3 GLY   202      72.845 128.227  57.183  1.00  0.00           H  
ATOM   2637  C   GLY   202      72.151 126.224  56.736  1.00  0.00           C  
ATOM   2638  O   GLY   202      71.227 125.503  57.162  1.00  0.00           O  
ATOM   2639  N   GLY   203      73.280 125.662  56.424  1.00  0.00           N  
ATOM   2640  H   GLY   203      73.388 124.658  56.407  1.00  0.00           H  
ATOM   2641  CA  GLY   203      74.427 126.274  55.843  1.00  0.00           C  
ATOM   2642  HA2 GLY   203      74.579 127.301  56.174  1.00  0.00           H  
ATOM   2643  HA3 GLY   203      75.375 125.778  56.049  1.00  0.00           H  
ATOM   2644  C   GLY   203      74.281 126.370  54.298  1.00  0.00           C  
ATOM   2645  O   GLY   203      73.217 126.582  53.781  1.00  0.00           O  
ATOM   2646  N   GLY   204      75.417 126.071  53.591  1.00  0.00           N  
ATOM   2647  H   GLY   204      76.280 125.923  54.095  1.00  0.00           H  
ATOM   2648  CA  GLY   204      75.495 126.054  52.121  1.00  0.00           C  
ATOM   2649  HA2 GLY   204      76.145 125.248  51.781  1.00  0.00           H  
ATOM   2650  HA3 GLY   204      74.475 125.852  51.793  1.00  0.00           H  
ATOM   2651  C   GLY   204      75.794 127.399  51.552  1.00  0.00           C  
ATOM   2652  O   GLY   204      75.319 128.476  51.953  1.00  0.00           O  
ATOM   2653  N   SER   205      76.685 127.404  50.615  1.00  0.00           N  
ATOM   2654  H   SER   205      76.988 128.333  50.356  1.00  0.00           H  
ATOM   2655  CA  SER   205      77.443 126.310  49.981  1.00  0.00           C  
ATOM   2656  HA  SER   205      76.840 125.413  50.126  1.00  0.00           H  
ATOM   2657  CB  SER   205      77.616 126.641  48.521  1.00  0.00           C  
ATOM   2658  HB2 SER   205      78.098 125.755  48.109  1.00  0.00           H  
ATOM   2659  HB3 SER   205      76.700 126.889  47.985  1.00  0.00           H  
ATOM   2660  OG  SER   205      78.476 127.777  48.428  1.00  0.00           O  
ATOM   2661  HG  SER   205      78.019 128.396  47.854  1.00  0.00           H  
ATOM   2662  C   SER   205      78.803 125.993  50.662  1.00  0.00           C  
ATOM   2663  O   SER   205      79.510 125.085  50.263  1.00  0.00           O  
ATOM   2664  N   GLY   206      79.091 126.647  51.794  1.00  0.00           N  
ATOM   2665  H   GLY   206      78.429 127.355  52.080  1.00  0.00           H  
ATOM   2666  CA  GLY   206      80.128 126.328  52.660  1.00  0.00           C  
ATOM   2667  HA2 GLY   206      80.014 127.124  53.396  1.00  0.00           H  
ATOM   2668  HA3 GLY   206      79.844 125.332  53.000  1.00  0.00           H  
ATOM   2669  C   GLY   206      81.605 126.332  52.069  1.00  0.00           C  
ATOM   2670  O   GLY   206      81.960 127.177  51.286  1.00  0.00           O  
ATOM   2671  N   GLY   207      82.438 125.412  52.540  1.00  0.00           N  
ATOM   2672  H   GLY   207      83.366 125.404  52.140  1.00  0.00           H  
ATOM   2673  CA  GLY   207      82.246 124.438  53.673  1.00  0.00           C  
ATOM   2674  HA2 GLY   207      81.278 123.944  53.760  1.00  0.00           H  
ATOM   2675  HA3 GLY   207      82.856 123.562  53.450  1.00  0.00           H  
ATOM   2676  C   GLY   207      82.663 124.983  55.039  1.00  0.00           C  
ATOM   2677  O   GLY   207      82.695 126.205  55.186  1.00  0.00           O  
ATOM   2678  N   TYR   208      82.948 124.081  55.950  1.00  0.00           N  
ATOM   2679  H   TYR   208      82.694 123.157  55.633  1.00  0.00           H  
ATOM   2680  CA  TYR   208      83.344 124.236  57.328  1.00  0.00           C  
ATOM   2681  HA  TYR   208      83.802 125.217  57.455  1.00  0.00           H  
ATOM   2682  CB  TYR   208      82.109 124.403  58.264  1.00  0.00           C  
ATOM   2683  HB2 TYR   208      81.560 125.309  58.006  1.00  0.00           H  
ATOM   2684  HB3 TYR   208      81.431 123.562  58.110  1.00  0.00           H  
ATOM   2685  CG  TYR   208      82.499 124.494  59.726  1.00  0.00           C  
ATOM   2686  CD1 TYR   208      82.149 123.440  60.618  1.00  0.00           C  
ATOM   2687  HD1 TYR   208      81.347 122.760  60.375  1.00  0.00           H  
ATOM   2688  CE1 TYR   208      82.751 123.400  61.898  1.00  0.00           C  
ATOM   2689  HE1 TYR   208      82.356 122.693  62.612  1.00  0.00           H  
ATOM   2690  CZ  TYR   208      83.768 124.330  62.274  1.00  0.00           C  
ATOM   2691  OH  TYR   208      84.354 124.316  63.530  1.00  0.00           O  
ATOM   2692  HH  TYR   208      83.756 124.069  64.239  1.00  0.00           H  
ATOM   2693  CE2 TYR   208      84.010 125.428  61.391  1.00  0.00           C  
ATOM   2694  HE2 TYR   208      84.683 126.222  61.679  1.00  0.00           H  
ATOM   2695  CD2 TYR   208      83.327 125.524  60.166  1.00  0.00           C  
ATOM   2696  HD2 TYR   208      83.508 126.355  59.501  1.00  0.00           H  
ATOM   2697  C   TYR   208      84.271 123.080  57.766  1.00  0.00           C  
ATOM   2698  O   TYR   208      84.330 121.993  57.235  1.00  0.00           O  
ATOM   2699  N   GLY   209      85.138 123.363  58.724  1.00  0.00           N  
ATOM   2700  H   GLY   209      85.038 124.210  59.265  1.00  0.00           H  
ATOM   2701  CA  GLY   209      86.273 122.456  59.174  1.00  0.00           C  
ATOM   2702  HA2 GLY   209      85.828 121.483  59.385  1.00  0.00           H  
ATOM   2703  HA3 GLY   209      86.989 122.219  58.387  1.00  0.00           H  
ATOM   2704  C   GLY   209      87.107 122.917  60.403  1.00  0.00           C  
ATOM   2705  O   GLY   209      87.071 124.164  60.740  1.00  0.00           O  
ATOM   2706  N   GLN   210      87.820 122.070  61.102  1.00  0.00           N  
ATOM   2707  H   GLN   210      88.138 122.425  61.992  1.00  0.00           H  
ATOM   2708  CA  GLN   210      87.794 120.602  61.075  1.00  0.00           C  
ATOM   2709  HA  GLN   210      88.562 120.315  61.794  1.00  0.00           H  
ATOM   2710  CB  GLN   210      86.393 120.134  61.630  1.00  0.00           C  
ATOM   2711  HB2 GLN   210      85.557 120.489  61.028  1.00  0.00           H  
ATOM   2712  HB3 GLN   210      86.315 119.057  61.479  1.00  0.00           H  
ATOM   2713  CG  GLN   210      86.082 120.553  63.055  1.00  0.00           C  
ATOM   2714  HG2 GLN   210      86.985 120.348  63.631  1.00  0.00           H  
ATOM   2715  HG3 GLN   210      85.911 121.628  63.115  1.00  0.00           H  
ATOM   2716  CD  GLN   210      84.904 119.829  63.601  1.00  0.00           C  
ATOM   2717  OE1 GLN   210      83.753 119.935  63.223  1.00  0.00           O  
ATOM   2718  NE2 GLN   210      85.128 119.157  64.749  1.00  0.00           N  
ATOM   2719 HE21 GLN   210      84.320 118.666  65.104  1.00  0.00           H  
ATOM   2720 HE22 GLN   210      85.971 119.084  65.300  1.00  0.00           H  
ATOM   2721  C   GLN   210      88.223 119.874  59.756  1.00  0.00           C  
ATOM   2722  O   GLN   210      87.675 118.841  59.415  1.00  0.00           O  
ATOM   2723  N   GLN   211      89.138 120.559  59.035  1.00  0.00           N  
ATOM   2724  H   GLN   211      89.462 121.459  59.360  1.00  0.00           H  
ATOM   2725  CA  GLN   211      89.679 120.151  57.760  1.00  0.00           C  
ATOM   2726  HA  GLN   211      88.876 119.973  57.046  1.00  0.00           H  
ATOM   2727  CB  GLN   211      90.682 121.189  57.192  1.00  0.00           C  
ATOM   2728  HB2 GLN   211      91.484 121.373  57.907  1.00  0.00           H  
ATOM   2729  HB3 GLN   211      91.184 120.834  56.292  1.00  0.00           H  
ATOM   2730  CG  GLN   211      90.034 122.525  56.836  1.00  0.00           C  
ATOM   2731  HG2 GLN   211      90.428 122.888  55.886  1.00  0.00           H  
ATOM   2732  HG3 GLN   211      88.984 122.374  56.586  1.00  0.00           H  
ATOM   2733  CD  GLN   211      90.121 123.612  57.945  1.00  0.00           C  
ATOM   2734  OE1 GLN   211      90.323 123.265  59.151  1.00  0.00           O  
ATOM   2735  NE2 GLN   211      89.978 124.903  57.551  1.00  0.00           N  
ATOM   2736 HE21 GLN   211      89.872 125.210  56.594  1.00  0.00           H  
ATOM   2737 HE22 GLN   211      90.021 125.565  58.313  1.00  0.00           H  
ATOM   2738  C   GLN   211      90.298 118.761  57.845  1.00  0.00           C  
ATOM   2739  O   GLN   211      90.034 117.890  56.980  1.00  0.00           O  
ATOM   2740  N   ASP   212      91.206 118.542  58.825  1.00  0.00           N  
ATOM   2741  H   ASP   212      91.497 119.327  59.390  1.00  0.00           H  
ATOM   2742  CA  ASP   212      91.913 117.218  58.952  1.00  0.00           C  
ATOM   2743  HA  ASP   212      92.357 116.921  58.002  1.00  0.00           H  
ATOM   2744  CB  ASP   212      93.076 117.393  59.953  1.00  0.00           C  
ATOM   2745  HB2 ASP   212      92.573 117.362  60.919  1.00  0.00           H  
ATOM   2746  HB3 ASP   212      93.744 116.535  59.881  1.00  0.00           H  
ATOM   2747  CG  ASP   212      93.827 118.642  59.700  1.00  0.00           C  
ATOM   2748  OD1 ASP   212      93.354 119.728  60.142  1.00  0.00           O  
ATOM   2749  OD2 ASP   212      94.968 118.569  59.043  1.00  0.00           O  
ATOM   2750  C   ASP   212      90.966 116.097  59.432  1.00  0.00           C  
ATOM   2751  O   ASP   212      90.986 115.013  58.887  1.00  0.00           O  
ATOM   2752  N   ARG   213      90.067 116.341  60.414  1.00  0.00           N  
ATOM   2753  H   ARG   213      90.025 117.320  60.656  1.00  0.00           H  
ATOM   2754  CA  ARG   213      89.104 115.460  61.166  1.00  0.00           C  
ATOM   2755  HA  ARG   213      88.686 114.671  60.541  1.00  0.00           H  
ATOM   2756  CB  ARG   213      89.863 114.844  62.357  1.00  0.00           C  
ATOM   2757  HB2 ARG   213      90.490 115.653  62.734  1.00  0.00           H  
ATOM   2758  HB3 ARG   213      89.069 114.528  63.033  1.00  0.00           H  
ATOM   2759  CG  ARG   213      90.682 113.604  61.816  1.00  0.00           C  
ATOM   2760  HG2 ARG   213      90.051 112.855  61.338  1.00  0.00           H  
ATOM   2761  HG3 ARG   213      91.361 113.936  61.031  1.00  0.00           H  
ATOM   2762  CD  ARG   213      91.458 113.068  63.041  1.00  0.00           C  
ATOM   2763  HD2 ARG   213      90.800 112.725  63.839  1.00  0.00           H  
ATOM   2764  HD3 ARG   213      92.025 112.162  62.822  1.00  0.00           H  
ATOM   2765  NE  ARG   213      92.534 114.025  63.564  1.00  0.00           N  
ATOM   2766  HE  ARG   213      92.274 115.000  63.540  1.00  0.00           H  
ATOM   2767  CZ  ARG   213      93.609 113.763  64.233  1.00  0.00           C  
ATOM   2768  NH1 ARG   213      94.161 112.617  64.315  1.00  0.00           N  
ATOM   2769 HH11 ARG   213      94.901 112.620  65.003  1.00  0.00           H  
ATOM   2770 HH12 ARG   213      93.868 111.823  63.765  1.00  0.00           H  
ATOM   2771  NH2 ARG   213      94.203 114.693  64.919  1.00  0.00           N  
ATOM   2772 HH21 ARG   213      95.059 114.466  65.404  1.00  0.00           H  
ATOM   2773 HH22 ARG   213      93.859 115.641  64.874  1.00  0.00           H  
ATOM   2774  C   ARG   213      87.914 116.382  61.635  1.00  0.00           C  
ATOM   2775  O   ARG   213      88.052 117.234  62.473  1.00  0.00           O  
ATOM   2776  N   GLY   214      86.677 116.041  61.285  1.00  0.00           N  
ATOM   2777  H   GLY   214      85.975 116.593  61.757  1.00  0.00           H  
ATOM   2778  CA  GLY   214      86.249 114.816  60.538  1.00  0.00           C  
ATOM   2779  HA2 GLY   214      85.164 114.812  60.434  1.00  0.00           H  
ATOM   2780  HA3 GLY   214      86.665 114.920  59.536  1.00  0.00           H  
ATOM   2781  C   GLY   214      86.668 113.501  61.161  1.00  0.00           C  
ATOM   2782  O   GLY   214      87.334 112.641  60.540  1.00  0.00           O  
ATOM   2783  OXT GLY   214      86.275 113.446  62.370  1.00  0.00           O  
TER    2784      GLY   214 
END   
