# Supplementary material for: Visualization of oligomerization, clustering, and density transition of intrinsically disordered proteins
Source: Natl Sci Rev. 2026 Feb 14;13(7):nwag107. doi: 10.1093/nsr/nwag107 (PMC13114874; doi:10.1093/nsr/nwag107)
Supplement: nwag107_Supplemental_Files [file nwag107_supplemental_files.zip › SI-MD-Structures/MD-Sturctures/frame268.pdb]

CRYST1  135.119  149.284  136.882  90.00  90.00  90.00               1
ATOM      1  N   MET     1      31.097 100.105  99.867  1.00  0.00           N  
ATOM      2  H1  MET     1      31.345  99.205 100.252  1.00  0.00           H  
ATOM      3  H2  MET     1      31.229 100.777 100.610  1.00  0.00           H  
ATOM      4  H3  MET     1      30.099 100.119  99.714  1.00  0.00           H  
ATOM      5  CA  MET     1      31.747 100.420  98.555  1.00  0.00           C  
ATOM      6  HA  MET     1      32.807 100.384  98.805  1.00  0.00           H  
ATOM      7  CB  MET     1      31.451  99.419  97.425  1.00  0.00           C  
ATOM      8  HB2 MET     1      30.520  99.604  96.888  1.00  0.00           H  
ATOM      9  HB3 MET     1      32.260  99.625  96.724  1.00  0.00           H  
ATOM     10  CG  MET     1      31.548  97.919  97.750  1.00  0.00           C  
ATOM     11  HG2 MET     1      32.434  97.772  98.367  1.00  0.00           H  
ATOM     12  HG3 MET     1      30.692  97.733  98.399  1.00  0.00           H  
ATOM     13  SD  MET     1      31.549  96.724  96.403  1.00  0.00           S  
ATOM     14  CE  MET     1      33.172  96.932  95.694  1.00  0.00           C  
ATOM     15  HE1 MET     1      33.879  96.499  96.402  1.00  0.00           H  
ATOM     16  HE2 MET     1      33.232  96.410  94.739  1.00  0.00           H  
ATOM     17  HE3 MET     1      33.235  97.985  95.420  1.00  0.00           H  
ATOM     18  C   MET     1      31.475 101.835  98.085  1.00  0.00           C  
ATOM     19  O   MET     1      30.387 102.275  98.243  1.00  0.00           O  
ATOM     20  N   ALA     2      32.360 102.559  97.352  1.00  0.00           N  
ATOM     21  H   ALA     2      31.979 103.391  96.924  1.00  0.00           H  
ATOM     22  CA  ALA     2      33.783 102.438  97.414  1.00  0.00           C  
ATOM     23  HA  ALA     2      34.176 103.330  96.925  1.00  0.00           H  
ATOM     24  CB  ALA     2      34.336 102.406  98.894  1.00  0.00           C  
ATOM     25  HB1 ALA     2      34.092 101.464  99.386  1.00  0.00           H  
ATOM     26  HB2 ALA     2      35.413 102.536  99.002  1.00  0.00           H  
ATOM     27  HB3 ALA     2      33.923 103.176  99.545  1.00  0.00           H  
ATOM     28  C   ALA     2      34.360 101.246  96.578  1.00  0.00           C  
ATOM     29  O   ALA     2      34.693 100.216  97.075  1.00  0.00           O  
ATOM     30  N   SER     3      34.487 101.419  95.251  1.00  0.00           N  
ATOM     31  H   SER     3      34.911 100.625  94.795  1.00  0.00           H  
ATOM     32  CA  SER     3      34.059 102.561  94.424  1.00  0.00           C  
ATOM     33  HA  SER     3      33.152 103.020  94.818  1.00  0.00           H  
ATOM     34  CB  SER     3      35.175 103.590  94.346  1.00  0.00           C  
ATOM     35  HB2 SER     3      35.573 103.836  95.331  1.00  0.00           H  
ATOM     36  HB3 SER     3      36.005 103.241  93.732  1.00  0.00           H  
ATOM     37  OG  SER     3      34.693 104.673  93.723  1.00  0.00           O  
ATOM     38  HG  SER     3      34.819 105.391  94.347  1.00  0.00           H  
ATOM     39  C   SER     3      33.710 102.100  92.996  1.00  0.00           C  
ATOM     40  O   SER     3      34.210 101.066  92.508  1.00  0.00           O  
ATOM     41  N   ASN     4      32.901 102.924  92.355  1.00  0.00           N  
ATOM     42  H   ASN     4      32.559 103.659  92.958  1.00  0.00           H  
ATOM     43  CA  ASN     4      32.478 102.888  90.986  1.00  0.00           C  
ATOM     44  HA  ASN     4      31.900 101.980  90.812  1.00  0.00           H  
ATOM     45  CB  ASN     4      31.413 103.882  90.603  1.00  0.00           C  
ATOM     46  HB2 ASN     4      31.690 104.892  90.905  1.00  0.00           H  
ATOM     47  HB3 ASN     4      31.225 103.801  89.533  1.00  0.00           H  
ATOM     48  CG  ASN     4      30.132 103.657  91.405  1.00  0.00           C  
ATOM     49  OD1 ASN     4      29.307 102.847  91.049  1.00  0.00           O  
ATOM     50  ND2 ASN     4      29.908 104.455  92.407  1.00  0.00           N  
ATOM     51 HD21 ASN     4      29.086 104.351  92.983  1.00  0.00           H  
ATOM     52 HD22 ASN     4      30.528 105.186  92.726  1.00  0.00           H  
ATOM     53  C   ASN     4      33.648 102.971  90.019  1.00  0.00           C  
ATOM     54  O   ASN     4      34.737 103.419  90.337  1.00  0.00           O  
ATOM     55  N   ASP     5      33.498 102.315  88.832  1.00  0.00           N  
ATOM     56  H   ASP     5      34.311 102.260  88.235  1.00  0.00           H  
ATOM     57  CA  ASP     5      32.332 101.483  88.375  1.00  0.00           C  
ATOM     58  HA  ASP     5      31.363 101.788  88.769  1.00  0.00           H  
ATOM     59  CB  ASP     5      32.217 101.483  86.880  1.00  0.00           C  
ATOM     60  HB2 ASP     5      33.149 101.042  86.528  1.00  0.00           H  
ATOM     61  HB3 ASP     5      31.414 100.860  86.486  1.00  0.00           H  
ATOM     62  CG  ASP     5      31.925 102.867  86.278  1.00  0.00           C  
ATOM     63  OD1 ASP     5      32.392 103.072  85.172  1.00  0.00           O  
ATOM     64  OD2 ASP     5      31.099 103.613  86.843  1.00  0.00           O  
ATOM     65  C   ASP     5      32.553 100.042  88.845  1.00  0.00           C  
ATOM     66  O   ASP     5      33.715  99.645  88.875  1.00  0.00           O  
ATOM     67  N   TYR     6      31.547  99.319  89.267  1.00  0.00           N  
ATOM     68  H   TYR     6      30.626  99.670  89.047  1.00  0.00           H  
ATOM     69  CA  TYR     6      31.599  97.945  89.642  1.00  0.00           C  
ATOM     70  HA  TYR     6      32.577  97.717  90.067  1.00  0.00           H  
ATOM     71  CB  TYR     6      30.447  97.591  90.686  1.00  0.00           C  
ATOM     72  HB2 TYR     6      29.492  97.647  90.164  1.00  0.00           H  
ATOM     73  HB3 TYR     6      30.590  96.556  90.999  1.00  0.00           H  
ATOM     74  CG  TYR     6      30.380  98.501  91.885  1.00  0.00           C  
ATOM     75  CD1 TYR     6      29.186  99.289  92.072  1.00  0.00           C  
ATOM     76  HD1 TYR     6      28.327  99.087  91.449  1.00  0.00           H  
ATOM     77  CE1 TYR     6      29.160 100.222  93.141  1.00  0.00           C  
ATOM     78  HE1 TYR     6      28.309 100.871  93.287  1.00  0.00           H  
ATOM     79  CZ  TYR     6      30.328 100.557  93.863  1.00  0.00           C  
ATOM     80  OH  TYR     6      30.231 101.341  94.967  1.00  0.00           O  
ATOM     81  HH  TYR     6      29.512 101.971  94.873  1.00  0.00           H  
ATOM     82  CE2 TYR     6      31.449  99.730  93.730  1.00  0.00           C  
ATOM     83  HE2 TYR     6      32.343  99.865  94.319  1.00  0.00           H  
ATOM     84  CD2 TYR     6      31.481  98.748  92.716  1.00  0.00           C  
ATOM     85  HD2 TYR     6      32.372  98.147  92.607  1.00  0.00           H  
ATOM     86  C   TYR     6      31.658  97.030  88.396  1.00  0.00           C  
ATOM     87  O   TYR     6      31.392  95.806  88.469  1.00  0.00           O  
ATOM     88  N   THR     7      32.031  97.609  87.182  1.00  0.00           N  
ATOM     89  H   THR     7      32.400  98.544  87.089  1.00  0.00           H  
ATOM     90  CA  THR     7      32.150  96.736  85.915  1.00  0.00           C  
ATOM     91  HA  THR     7      32.588  95.770  86.166  1.00  0.00           H  
ATOM     92  CB  THR     7      30.749  96.572  85.353  1.00  0.00           C  
ATOM     93  HB  THR     7      30.155  96.298  86.224  1.00  0.00           H  
ATOM     94  CG2 THR     7      30.135  97.810  84.673  1.00  0.00           C  
ATOM     95 HG21 THR     7      29.202  97.524  84.187  1.00  0.00           H  
ATOM     96 HG22 THR     7      30.025  98.519  85.493  1.00  0.00           H  
ATOM     97 HG23 THR     7      30.866  98.124  83.928  1.00  0.00           H  
ATOM     98  OG1 THR     7      30.732  95.510  84.428  1.00  0.00           O  
ATOM     99  HG1 THR     7      30.535  94.667  84.844  1.00  0.00           H  
ATOM    100  C   THR     7      33.087  97.332  84.911  1.00  0.00           C  
ATOM    101  O   THR     7      33.295  98.571  84.926  1.00  0.00           O  
ATOM    102  N   GLN     8      33.605  96.429  84.112  1.00  0.00           N  
ATOM    103  H   GLN     8      33.423  95.441  84.212  1.00  0.00           H  
ATOM    104  CA  GLN     8      34.763  96.710  83.238  1.00  0.00           C  
ATOM    105  HA  GLN     8      34.753  97.727  82.844  1.00  0.00           H  
ATOM    106  CB  GLN     8      36.135  96.620  84.009  1.00  0.00           C  
ATOM    107  HB2 GLN     8      36.918  96.752  83.262  1.00  0.00           H  
ATOM    108  HB3 GLN     8      36.248  97.447  84.710  1.00  0.00           H  
ATOM    109  CG  GLN     8      36.545  95.355  84.656  1.00  0.00           C  
ATOM    110  HG2 GLN     8      36.413  94.530  83.955  1.00  0.00           H  
ATOM    111  HG3 GLN     8      37.626  95.375  84.795  1.00  0.00           H  
ATOM    112  CD  GLN     8      35.838  95.110  85.944  1.00  0.00           C  
ATOM    113  OE1 GLN     8      35.118  95.910  86.550  1.00  0.00           O  
ATOM    114  NE2 GLN     8      36.103  93.971  86.580  1.00  0.00           N  
ATOM    115 HE21 GLN     8      36.537  93.219  86.063  1.00  0.00           H  
ATOM    116 HE22 GLN     8      35.554  93.702  87.384  1.00  0.00           H  
ATOM    117  C   GLN     8      34.671  95.742  82.066  1.00  0.00           C  
ATOM    118  O   GLN     8      34.826  94.544  82.234  1.00  0.00           O  
ATOM    119  N   GLN     9      34.464  96.184  80.824  1.00  0.00           N  
ATOM    120  H   GLN     9      34.093  95.537  80.143  1.00  0.00           H  
ATOM    121  CA  GLN     9      34.809  97.488  80.219  1.00  0.00           C  
ATOM    122  HA  GLN     9      35.001  97.450  79.147  1.00  0.00           H  
ATOM    123  CB  GLN     9      33.650  98.515  80.322  1.00  0.00           C  
ATOM    124  HB2 GLN     9      33.497  98.778  81.368  1.00  0.00           H  
ATOM    125  HB3 GLN     9      34.000  99.433  79.848  1.00  0.00           H  
ATOM    126  CG  GLN     9      32.208  98.129  79.779  1.00  0.00           C  
ATOM    127  HG2 GLN     9      31.694  97.603  80.583  1.00  0.00           H  
ATOM    128  HG3 GLN     9      31.630  99.037  79.606  1.00  0.00           H  
ATOM    129  CD  GLN     9      32.242  97.271  78.570  1.00  0.00           C  
ATOM    130  OE1 GLN     9      32.947  97.432  77.613  1.00  0.00           O  
ATOM    131  NE2 GLN     9      31.543  96.170  78.597  1.00  0.00           N  
ATOM    132 HE21 GLN     9      30.896  96.046  79.362  1.00  0.00           H  
ATOM    133 HE22 GLN     9      31.592  95.566  77.789  1.00  0.00           H  
ATOM    134  C   GLN     9      36.172  98.070  80.718  1.00  0.00           C  
ATOM    135  O   GLN     9      36.206  99.163  81.257  1.00  0.00           O  
ATOM    136  N   ALA    10      37.312  97.366  80.539  1.00  0.00           N  
ATOM    137  H   ALA    10      38.137  97.824  80.899  1.00  0.00           H  
ATOM    138  CA  ALA    10      37.490  96.006  79.863  1.00  0.00           C  
ATOM    139  HA  ALA    10      36.527  95.604  79.549  1.00  0.00           H  
ATOM    140  CB  ALA    10      38.239  96.160  78.541  1.00  0.00           C  
ATOM    141  HB1 ALA    10      39.087  96.841  78.625  1.00  0.00           H  
ATOM    142  HB2 ALA    10      38.599  95.149  78.352  1.00  0.00           H  
ATOM    143  HB3 ALA    10      37.515  96.519  77.809  1.00  0.00           H  
ATOM    144  C   ALA    10      38.207  94.929  80.775  1.00  0.00           C  
ATOM    145  O   ALA    10      38.778  95.244  81.828  1.00  0.00           O  
ATOM    146  N   THR    11      38.098  93.630  80.346  1.00  0.00           N  
ATOM    147  H   THR    11      37.385  93.558  79.634  1.00  0.00           H  
ATOM    148  CA  THR    11      38.559  92.497  81.063  1.00  0.00           C  
ATOM    149  HA  THR    11      39.336  92.853  81.739  1.00  0.00           H  
ATOM    150  CB  THR    11      37.323  92.067  81.941  1.00  0.00           C  
ATOM    151  HB  THR    11      37.065  93.018  82.407  1.00  0.00           H  
ATOM    152  CG2 THR    11      36.002  91.524  81.278  1.00  0.00           C  
ATOM    153 HG21 THR    11      36.251  90.740  80.563  1.00  0.00           H  
ATOM    154 HG22 THR    11      35.364  91.071  82.037  1.00  0.00           H  
ATOM    155 HG23 THR    11      35.494  92.314  80.724  1.00  0.00           H  
ATOM    156  OG1 THR    11      37.732  90.963  82.773  1.00  0.00           O  
ATOM    157  HG1 THR    11      37.730  91.200  83.704  1.00  0.00           H  
ATOM    158  C   THR    11      38.991  91.291  80.215  1.00  0.00           C  
ATOM    159  O   THR    11      38.478  91.087  79.131  1.00  0.00           O  
ATOM    160  N   GLN    12      39.942  90.487  80.715  1.00  0.00           N  
ATOM    161  H   GLN    12      40.222  89.733  80.104  1.00  0.00           H  
ATOM    162  CA  GLN    12      40.815  90.809  81.888  1.00  0.00           C  
ATOM    163  HA  GLN    12      40.053  91.075  82.619  1.00  0.00           H  
ATOM    164  CB  GLN    12      41.613  89.566  82.277  1.00  0.00           C  
ATOM    165  HB2 GLN    12      40.902  88.774  82.040  1.00  0.00           H  
ATOM    166  HB3 GLN    12      42.399  89.384  81.544  1.00  0.00           H  
ATOM    167  CG  GLN    12      42.090  89.465  83.712  1.00  0.00           C  
ATOM    168  HG2 GLN    12      42.363  88.418  83.838  1.00  0.00           H  
ATOM    169  HG3 GLN    12      43.019  90.031  83.782  1.00  0.00           H  
ATOM    170  CD  GLN    12      41.080  89.930  84.756  1.00  0.00           C  
ATOM    171  OE1 GLN    12      41.118  91.056  85.301  1.00  0.00           O  
ATOM    172  NE2 GLN    12      40.175  89.085  85.126  1.00  0.00           N  
ATOM    173 HE21 GLN    12      39.679  89.154  86.003  1.00  0.00           H  
ATOM    174 HE22 GLN    12      40.004  88.228  84.619  1.00  0.00           H  
ATOM    175  C   GLN    12      41.777  92.005  81.587  1.00  0.00           C  
ATOM    176  O   GLN    12      41.963  92.444  80.488  1.00  0.00           O  
ATOM    177  N   SER    13      42.449  92.442  82.618  1.00  0.00           N  
ATOM    178  H   SER    13      42.393  91.968  83.508  1.00  0.00           H  
ATOM    179  CA  SER    13      43.631  93.268  82.443  1.00  0.00           C  
ATOM    180  HA  SER    13      43.332  94.276  82.158  1.00  0.00           H  
ATOM    181  CB  SER    13      44.364  93.356  83.735  1.00  0.00           C  
ATOM    182  HB2 SER    13      45.353  93.796  83.608  1.00  0.00           H  
ATOM    183  HB3 SER    13      43.810  93.998  84.420  1.00  0.00           H  
ATOM    184  OG  SER    13      44.429  92.065  84.393  1.00  0.00           O  
ATOM    185  HG  SER    13      45.335  91.750  84.400  1.00  0.00           H  
ATOM    186  C   SER    13      44.690  92.775  81.423  1.00  0.00           C  
ATOM    187  O   SER    13      44.773  91.583  81.171  1.00  0.00           O  
ATOM    188  N   TYR    14      45.390  93.763  80.880  1.00  0.00           N  
ATOM    189  H   TYR    14      45.224  94.708  81.195  1.00  0.00           H  
ATOM    190  CA  TYR    14      46.555  93.523  80.084  1.00  0.00           C  
ATOM    191  HA  TYR    14      46.289  92.754  79.359  1.00  0.00           H  
ATOM    192  CB  TYR    14      46.880  94.755  79.332  1.00  0.00           C  
ATOM    193  HB2 TYR    14      45.993  95.004  78.751  1.00  0.00           H  
ATOM    194  HB3 TYR    14      46.964  95.588  80.031  1.00  0.00           H  
ATOM    195  CG  TYR    14      48.006  94.589  78.311  1.00  0.00           C  
ATOM    196  CD1 TYR    14      47.781  93.878  77.114  1.00  0.00           C  
ATOM    197  HD1 TYR    14      46.854  93.362  76.911  1.00  0.00           H  
ATOM    198  CE1 TYR    14      48.881  93.682  76.237  1.00  0.00           C  
ATOM    199  HE1 TYR    14      48.730  93.165  75.301  1.00  0.00           H  
ATOM    200  CZ  TYR    14      50.097  94.367  76.518  1.00  0.00           C  
ATOM    201  OH  TYR    14      51.077  94.361  75.575  1.00  0.00           O  
ATOM    202  HH  TYR    14      51.961  94.451  75.940  1.00  0.00           H  
ATOM    203  CE2 TYR    14      50.276  95.105  77.707  1.00  0.00           C  
ATOM    204  HE2 TYR    14      51.217  95.564  77.972  1.00  0.00           H  
ATOM    205  CD2 TYR    14      49.249  95.153  78.587  1.00  0.00           C  
ATOM    206  HD2 TYR    14      49.391  95.669  79.525  1.00  0.00           H  
ATOM    207  C   TYR    14      47.635  93.009  80.905  1.00  0.00           C  
ATOM    208  O   TYR    14      47.897  93.428  82.029  1.00  0.00           O  
ATOM    209  N   GLY    15      48.357  91.964  80.465  1.00  0.00           N  
ATOM    210  H   GLY    15      49.215  91.748  80.953  1.00  0.00           H  
ATOM    211  CA  GLY    15      47.961  91.039  79.428  1.00  0.00           C  
ATOM    212  HA2 GLY    15      46.911  90.836  79.640  1.00  0.00           H  
ATOM    213  HA3 GLY    15      47.910  91.607  78.499  1.00  0.00           H  
ATOM    214  C   GLY    15      48.633  89.699  79.415  1.00  0.00           C  
ATOM    215  O   GLY    15      49.132  89.194  80.382  1.00  0.00           O  
ATOM    216  N   ALA    16      48.597  89.108  78.221  1.00  0.00           N  
ATOM    217  H   ALA    16      48.151  89.690  77.526  1.00  0.00           H  
ATOM    218  CA  ALA    16      49.093  87.784  77.877  1.00  0.00           C  
ATOM    219  HA  ALA    16      49.861  87.448  78.574  1.00  0.00           H  
ATOM    220  CB  ALA    16      47.878  86.806  77.985  1.00  0.00           C  
ATOM    221  HB1 ALA    16      48.099  85.807  77.606  1.00  0.00           H  
ATOM    222  HB2 ALA    16      47.231  86.949  78.850  1.00  0.00           H  
ATOM    223  HB3 ALA    16      47.177  87.088  77.200  1.00  0.00           H  
ATOM    224  C   ALA    16      49.821  87.756  76.507  1.00  0.00           C  
ATOM    225  O   ALA    16      49.874  86.636  75.986  1.00  0.00           O  
ATOM    226  N   TYR    17      50.293  88.830  75.938  1.00  0.00           N  
ATOM    227  H   TYR    17      50.354  89.661  76.508  1.00  0.00           H  
ATOM    228  CA  TYR    17      50.879  88.918  74.580  1.00  0.00           C  
ATOM    229  HA  TYR    17      50.116  88.498  73.925  1.00  0.00           H  
ATOM    230  CB  TYR    17      51.039  90.357  74.242  1.00  0.00           C  
ATOM    231  HB2 TYR    17      50.048  90.794  74.121  1.00  0.00           H  
ATOM    232  HB3 TYR    17      51.531  90.890  75.056  1.00  0.00           H  
ATOM    233  CG  TYR    17      51.699  90.707  72.929  1.00  0.00           C  
ATOM    234  CD1 TYR    17      53.084  90.991  73.071  1.00  0.00           C  
ATOM    235  HD1 TYR    17      53.676  91.081  73.970  1.00  0.00           H  
ATOM    236  CE1 TYR    17      53.904  91.140  71.898  1.00  0.00           C  
ATOM    237  HE1 TYR    17      54.966  91.301  72.015  1.00  0.00           H  
ATOM    238  CZ  TYR    17      53.338  90.968  70.624  1.00  0.00           C  
ATOM    239  OH  TYR    17      54.095  90.917  69.496  1.00  0.00           O  
ATOM    240  HH  TYR    17      55.018  90.888  69.757  1.00  0.00           H  
ATOM    241  CE2 TYR    17      51.954  90.713  70.508  1.00  0.00           C  
ATOM    242  HE2 TYR    17      51.546  90.432  69.548  1.00  0.00           H  
ATOM    243  CD2 TYR    17      51.124  90.611  71.676  1.00  0.00           C  
ATOM    244  HD2 TYR    17      50.069  90.387  71.735  1.00  0.00           H  
ATOM    245  C   TYR    17      52.257  88.223  74.498  1.00  0.00           C  
ATOM    246  O   TYR    17      52.972  88.207  75.466  1.00  0.00           O  
ATOM    247  N   PRO    18      52.680  87.591  73.388  1.00  0.00           N  
ATOM    248  CD  PRO    18      51.776  87.128  72.292  1.00  0.00           C  
ATOM    249  HD2 PRO    18      51.763  87.850  71.476  1.00  0.00           H  
ATOM    250  HD3 PRO    18      50.841  86.870  72.789  1.00  0.00           H  
ATOM    251  CG  PRO    18      52.223  85.818  71.738  1.00  0.00           C  
ATOM    252  HG2 PRO    18      52.756  85.877  70.789  1.00  0.00           H  
ATOM    253  HG3 PRO    18      51.349  85.167  71.720  1.00  0.00           H  
ATOM    254  CB  PRO    18      53.295  85.431  72.815  1.00  0.00           C  
ATOM    255  HB2 PRO    18      54.053  84.800  72.351  1.00  0.00           H  
ATOM    256  HB3 PRO    18      52.829  84.879  73.631  1.00  0.00           H  
ATOM    257  CA  PRO    18      53.855  86.765  73.344  1.00  0.00           C  
ATOM    258  HA  PRO    18      54.300  86.583  74.322  1.00  0.00           H  
ATOM    259  C   PRO    18      55.042  87.217  72.407  1.00  0.00           C  
ATOM    260  O   PRO    18      54.925  87.797  71.281  1.00  0.00           O  
ATOM    261  N   THR    19      56.307  86.870  72.791  1.00  0.00           N  
ATOM    262  H   THR    19      56.291  86.240  73.580  1.00  0.00           H  
ATOM    263  CA  THR    19      57.590  87.240  72.177  1.00  0.00           C  
ATOM    264  HA  THR    19      57.578  87.016  71.110  1.00  0.00           H  
ATOM    265  CB  THR    19      57.870  88.752  72.547  1.00  0.00           C  
ATOM    266  HB  THR    19      57.898  88.865  73.631  1.00  0.00           H  
ATOM    267  CG2 THR    19      59.129  89.279  71.860  1.00  0.00           C  
ATOM    268 HG21 THR    19      59.987  89.088  72.504  1.00  0.00           H  
ATOM    269 HG22 THR    19      59.185  88.923  70.831  1.00  0.00           H  
ATOM    270 HG23 THR    19      59.118  90.369  71.877  1.00  0.00           H  
ATOM    271  OG1 THR    19      56.832  89.585  72.033  1.00  0.00           O  
ATOM    272  HG1 THR    19      56.162  88.949  71.770  1.00  0.00           H  
ATOM    273  C   THR    19      58.728  86.367  72.856  1.00  0.00           C  
ATOM    274  O   THR    19      58.566  86.070  74.052  1.00  0.00           O  
ATOM    275  N   GLN    20      59.791  85.954  72.147  1.00  0.00           N  
ATOM    276  H   GLN    20      59.874  86.251  71.185  1.00  0.00           H  
ATOM    277  CA  GLN    20      61.037  85.262  72.715  1.00  0.00           C  
ATOM    278  HA  GLN    20      60.676  84.709  73.582  1.00  0.00           H  
ATOM    279  CB  GLN    20      61.776  84.286  71.775  1.00  0.00           C  
ATOM    280  HB2 GLN    20      62.114  84.724  70.836  1.00  0.00           H  
ATOM    281  HB3 GLN    20      62.650  83.836  72.246  1.00  0.00           H  
ATOM    282  CG  GLN    20      60.850  83.083  71.345  1.00  0.00           C  
ATOM    283  HG2 GLN    20      60.065  83.529  70.734  1.00  0.00           H  
ATOM    284  HG3 GLN    20      61.458  82.469  70.680  1.00  0.00           H  
ATOM    285  CD  GLN    20      60.305  82.270  72.515  1.00  0.00           C  
ATOM    286  OE1 GLN    20      59.165  82.565  72.962  1.00  0.00           O  
ATOM    287  NE2 GLN    20      61.025  81.316  73.106  1.00  0.00           N  
ATOM    288 HE21 GLN    20      61.925  81.207  72.661  1.00  0.00           H  
ATOM    289 HE22 GLN    20      60.718  80.818  73.929  1.00  0.00           H  
ATOM    290  C   GLN    20      62.168  86.179  73.187  1.00  0.00           C  
ATOM    291  O   GLN    20      62.577  87.084  72.418  1.00  0.00           O  
ATOM    292  N   PRO    21      62.613  86.120  74.479  1.00  0.00           N  
ATOM    293  CD  PRO    21      62.371  85.051  75.378  1.00  0.00           C  
ATOM    294  HD2 PRO    21      62.772  84.155  74.904  1.00  0.00           H  
ATOM    295  HD3 PRO    21      61.311  84.886  75.575  1.00  0.00           H  
ATOM    296  CG  PRO    21      63.045  85.399  76.683  1.00  0.00           C  
ATOM    297  HG2 PRO    21      64.000  84.876  76.743  1.00  0.00           H  
ATOM    298  HG3 PRO    21      62.383  85.200  77.526  1.00  0.00           H  
ATOM    299  CB  PRO    21      63.396  86.863  76.549  1.00  0.00           C  
ATOM    300  HB2 PRO    21      64.353  87.076  77.025  1.00  0.00           H  
ATOM    301  HB3 PRO    21      62.623  87.482  77.004  1.00  0.00           H  
ATOM    302  CA  PRO    21      63.523  87.112  75.032  1.00  0.00           C  
ATOM    303  HA  PRO    21      63.218  88.152  74.916  1.00  0.00           H  
ATOM    304  C   PRO    21      64.978  86.964  74.566  1.00  0.00           C  
ATOM    305  O   PRO    21      65.505  85.904  74.426  1.00  0.00           O  
ATOM    306  N   GLY    22      65.638  88.161  74.611  1.00  0.00           N  
ATOM    307  H   GLY    22      65.072  88.986  74.747  1.00  0.00           H  
ATOM    308  CA  GLY    22      67.098  88.310  74.499  1.00  0.00           C  
ATOM    309  HA2 GLY    22      67.451  87.536  73.818  1.00  0.00           H  
ATOM    310  HA3 GLY    22      67.404  89.290  74.134  1.00  0.00           H  
ATOM    311  C   GLY    22      67.779  88.148  75.887  1.00  0.00           C  
ATOM    312  O   GLY    22      67.183  88.106  76.984  1.00  0.00           O  
ATOM    313  N   GLN    23      69.063  87.882  75.767  1.00  0.00           N  
ATOM    314  H   GLN    23      69.353  87.674  74.822  1.00  0.00           H  
ATOM    315  CA  GLN    23      69.955  87.594  76.905  1.00  0.00           C  
ATOM    316  HA  GLN    23      69.461  87.121  77.753  1.00  0.00           H  
ATOM    317  CB  GLN    23      70.973  86.528  76.426  1.00  0.00           C  
ATOM    318  HB2 GLN    23      71.477  86.961  75.562  1.00  0.00           H  
ATOM    319  HB3 GLN    23      71.703  86.492  77.233  1.00  0.00           H  
ATOM    320  CG  GLN    23      70.400  85.124  76.023  1.00  0.00           C  
ATOM    321  HG2 GLN    23      69.406  85.140  75.577  1.00  0.00           H  
ATOM    322  HG3 GLN    23      71.075  84.703  75.278  1.00  0.00           H  
ATOM    323  CD  GLN    23      70.303  84.233  77.225  1.00  0.00           C  
ATOM    324  OE1 GLN    23      71.275  84.164  77.965  1.00  0.00           O  
ATOM    325  NE2 GLN    23      69.136  83.779  77.678  1.00  0.00           N  
ATOM    326 HE21 GLN    23      68.272  83.787  77.154  1.00  0.00           H  
ATOM    327 HE22 GLN    23      69.200  83.223  78.519  1.00  0.00           H  
ATOM    328  C   GLN    23      70.682  88.844  77.383  1.00  0.00           C  
ATOM    329  O   GLN    23      70.722  89.927  76.759  1.00  0.00           O  
ATOM    330  N   GLY    24      71.327  88.796  78.500  1.00  0.00           N  
ATOM    331  H   GLY    24      71.387  87.902  78.966  1.00  0.00           H  
ATOM    332  CA  GLY    24      72.168  89.830  78.949  1.00  0.00           C  
ATOM    333  HA2 GLY    24      71.584  90.733  78.770  1.00  0.00           H  
ATOM    334  HA3 GLY    24      72.233  89.743  80.034  1.00  0.00           H  
ATOM    335  C   GLY    24      73.534  89.932  78.260  1.00  0.00           C  
ATOM    336  O   GLY    24      73.849  89.259  77.234  1.00  0.00           O  
ATOM    337  N   TYR    25      74.363  90.753  78.866  1.00  0.00           N  
ATOM    338  H   TYR    25      74.009  91.306  79.633  1.00  0.00           H  
ATOM    339  CA  TYR    25      75.786  90.991  78.561  1.00  0.00           C  
ATOM    340  HA  TYR    25      76.238  90.044  78.269  1.00  0.00           H  
ATOM    341  CB  TYR    25      75.900  92.021  77.370  1.00  0.00           C  
ATOM    342  HB2 TYR    25      75.705  91.399  76.497  1.00  0.00           H  
ATOM    343  HB3 TYR    25      75.275  92.903  77.512  1.00  0.00           H  
ATOM    344  CG  TYR    25      77.307  92.605  77.254  1.00  0.00           C  
ATOM    345  CD1 TYR    25      78.389  91.721  77.046  1.00  0.00           C  
ATOM    346  HD1 TYR    25      78.259  90.649  77.079  1.00  0.00           H  
ATOM    347  CE1 TYR    25      79.691  92.193  76.942  1.00  0.00           C  
ATOM    348  HE1 TYR    25      80.465  91.518  76.607  1.00  0.00           H  
ATOM    349  CZ  TYR    25      79.911  93.567  77.043  1.00  0.00           C  
ATOM    350  OH  TYR    25      81.153  94.119  76.944  1.00  0.00           O  
ATOM    351  HH  TYR    25      81.643  93.421  76.502  1.00  0.00           H  
ATOM    352  CE2 TYR    25      78.850  94.501  77.166  1.00  0.00           C  
ATOM    353  HE2 TYR    25      78.980  95.573  77.180  1.00  0.00           H  
ATOM    354  CD2 TYR    25      77.531  93.987  77.280  1.00  0.00           C  
ATOM    355  HD2 TYR    25      76.669  94.630  77.376  1.00  0.00           H  
ATOM    356  C   TYR    25      76.493  91.544  79.803  1.00  0.00           C  
ATOM    357  O   TYR    25      76.047  92.574  80.367  1.00  0.00           O  
ATOM    358  N   SER    26      77.667  90.956  80.180  1.00  0.00           N  
ATOM    359  H   SER    26      77.915  90.090  79.722  1.00  0.00           H  
ATOM    360  CA  SER    26      78.533  91.491  81.257  1.00  0.00           C  
ATOM    361  HA  SER    26      77.952  91.956  82.053  1.00  0.00           H  
ATOM    362  CB  SER    26      79.357  90.296  81.890  1.00  0.00           C  
ATOM    363  HB2 SER    26      80.167  89.959  81.243  1.00  0.00           H  
ATOM    364  HB3 SER    26      79.831  90.816  82.722  1.00  0.00           H  
ATOM    365  OG  SER    26      78.604  89.210  82.330  1.00  0.00           O  
ATOM    366  HG  SER    26      78.107  88.909  81.566  1.00  0.00           H  
ATOM    367  C   SER    26      79.464  92.598  80.694  1.00  0.00           C  
ATOM    368  O   SER    26      80.405  92.352  79.918  1.00  0.00           O  
ATOM    369  N   GLN    27      79.227  93.839  81.056  1.00  0.00           N  
ATOM    370  H   GLN    27      78.542  94.074  81.761  1.00  0.00           H  
ATOM    371  CA  GLN    27      80.166  94.944  80.688  1.00  0.00           C  
ATOM    372  HA  GLN    27      80.303  94.961  79.607  1.00  0.00           H  
ATOM    373  CB  GLN    27      79.453  96.293  81.005  1.00  0.00           C  
ATOM    374  HB2 GLN    27      78.548  96.387  80.405  1.00  0.00           H  
ATOM    375  HB3 GLN    27      79.161  96.192  82.051  1.00  0.00           H  
ATOM    376  CG  GLN    27      80.200  97.646  80.942  1.00  0.00           C  
ATOM    377  HG2 GLN    27      79.591  98.435  81.383  1.00  0.00           H  
ATOM    378  HG3 GLN    27      81.141  97.615  81.490  1.00  0.00           H  
ATOM    379  CD  GLN    27      80.481  98.138  79.519  1.00  0.00           C  
ATOM    380  OE1 GLN    27      79.982  97.577  78.630  1.00  0.00           O  
ATOM    381  NE2 GLN    27      81.268  99.157  79.218  1.00  0.00           N  
ATOM    382 HE21 GLN    27      81.779  99.716  79.886  1.00  0.00           H  
ATOM    383 HE22 GLN    27      81.333  99.449  78.253  1.00  0.00           H  
ATOM    384  C   GLN    27      81.586  94.855  81.220  1.00  0.00           C  
ATOM    385  O   GLN    27      82.540  95.360  80.630  1.00  0.00           O  
ATOM    386  N   GLN    28      81.723  94.107  82.308  1.00  0.00           N  
ATOM    387  H   GLN    28      80.940  94.011  82.939  1.00  0.00           H  
ATOM    388  CA  GLN    28      83.093  93.748  82.874  1.00  0.00           C  
ATOM    389  HA  GLN    28      83.642  94.604  83.268  1.00  0.00           H  
ATOM    390  CB  GLN    28      83.008  92.943  84.135  1.00  0.00           C  
ATOM    391  HB2 GLN    28      82.316  93.447  84.810  1.00  0.00           H  
ATOM    392  HB3 GLN    28      82.530  92.003  83.861  1.00  0.00           H  
ATOM    393  CG  GLN    28      84.260  92.526  84.861  1.00  0.00           C  
ATOM    394  HG2 GLN    28      84.000  91.899  85.714  1.00  0.00           H  
ATOM    395  HG3 GLN    28      84.902  92.025  84.137  1.00  0.00           H  
ATOM    396  CD  GLN    28      85.052  93.748  85.390  1.00  0.00           C  
ATOM    397  OE1 GLN    28      84.509  94.770  85.756  1.00  0.00           O  
ATOM    398  NE2 GLN    28      86.377  93.615  85.514  1.00  0.00           N  
ATOM    399 HE21 GLN    28      86.885  94.406  85.883  1.00  0.00           H  
ATOM    400 HE22 GLN    28      86.708  92.662  85.480  1.00  0.00           H  
ATOM    401  C   GLN    28      84.055  93.085  81.895  1.00  0.00           C  
ATOM    402  O   GLN    28      85.242  93.293  81.924  1.00  0.00           O  
ATOM    403  N   SER    29      83.438  92.240  80.937  1.00  0.00           N  
ATOM    404  H   SER    29      82.437  92.114  80.991  1.00  0.00           H  
ATOM    405  CA  SER    29      84.085  91.549  79.866  1.00  0.00           C  
ATOM    406  HA  SER    29      84.960  91.133  80.366  1.00  0.00           H  
ATOM    407  CB  SER    29      83.274  90.284  79.533  1.00  0.00           C  
ATOM    408  HB2 SER    29      83.947  89.581  79.042  1.00  0.00           H  
ATOM    409  HB3 SER    29      82.893  89.698  80.369  1.00  0.00           H  
ATOM    410  OG  SER    29      82.129  90.451  78.729  1.00  0.00           O  
ATOM    411  HG  SER    29      81.500  90.993  79.210  1.00  0.00           H  
ATOM    412  C   SER    29      84.507  92.325  78.623  1.00  0.00           C  
ATOM    413  O   SER    29      85.014  91.756  77.680  1.00  0.00           O  
ATOM    414  N   SER    30      84.332  93.646  78.671  1.00  0.00           N  
ATOM    415  H   SER    30      83.699  93.935  79.403  1.00  0.00           H  
ATOM    416  CA  SER    30      85.076  94.712  77.963  1.00  0.00           C  
ATOM    417  HA  SER    30      85.632  94.317  77.113  1.00  0.00           H  
ATOM    418  CB  SER    30      84.124  95.647  77.269  1.00  0.00           C  
ATOM    419  HB2 SER    30      83.577  95.094  76.505  1.00  0.00           H  
ATOM    420  HB3 SER    30      83.619  96.197  78.064  1.00  0.00           H  
ATOM    421  OG  SER    30      84.736  96.667  76.522  1.00  0.00           O  
ATOM    422  HG  SER    30      84.851  97.414  77.114  1.00  0.00           H  
ATOM    423  C   SER    30      85.934  95.475  78.885  1.00  0.00           C  
ATOM    424  O   SER    30      85.380  96.211  79.709  1.00  0.00           O  
ATOM    425  N   GLN    31      87.256  95.456  78.805  1.00  0.00           N  
ATOM    426  H   GLN    31      87.648  96.014  79.549  1.00  0.00           H  
ATOM    427  CA  GLN    31      88.191  94.744  77.992  1.00  0.00           C  
ATOM    428  HA  GLN    31      87.650  94.052  77.346  1.00  0.00           H  
ATOM    429  CB  GLN    31      88.884  95.768  76.968  1.00  0.00           C  
ATOM    430  HB2 GLN    31      89.255  96.601  77.565  1.00  0.00           H  
ATOM    431  HB3 GLN    31      89.646  95.137  76.512  1.00  0.00           H  
ATOM    432  CG  GLN    31      87.953  96.330  75.874  1.00  0.00           C  
ATOM    433  HG2 GLN    31      87.341  95.545  75.429  1.00  0.00           H  
ATOM    434  HG3 GLN    31      87.274  97.021  76.374  1.00  0.00           H  
ATOM    435  CD  GLN    31      88.812  97.033  74.743  1.00  0.00           C  
ATOM    436  OE1 GLN    31      90.054  97.155  74.827  1.00  0.00           O  
ATOM    437  NE2 GLN    31      88.130  97.409  73.684  1.00  0.00           N  
ATOM    438 HE21 GLN    31      88.526  97.833  72.857  1.00  0.00           H  
ATOM    439 HE22 GLN    31      87.134  97.360  73.845  1.00  0.00           H  
ATOM    440  C   GLN    31      89.239  93.979  78.860  1.00  0.00           C  
ATOM    441  O   GLN    31      90.237  94.623  79.213  1.00  0.00           O  
ATOM    442  N   PRO    32      89.017  92.724  79.238  1.00  0.00           N  
ATOM    443  CD  PRO    32      87.817  91.989  79.140  1.00  0.00           C  
ATOM    444  HD2 PRO    32      87.623  91.649  78.123  1.00  0.00           H  
ATOM    445  HD3 PRO    32      86.897  92.560  79.269  1.00  0.00           H  
ATOM    446  CG  PRO    32      87.918  90.866  80.100  1.00  0.00           C  
ATOM    447  HG2 PRO    32      87.470  89.925  79.778  1.00  0.00           H  
ATOM    448  HG3 PRO    32      87.446  91.242  81.008  1.00  0.00           H  
ATOM    449  CB  PRO    32      89.436  90.619  80.298  1.00  0.00           C  
ATOM    450  HB2 PRO    32      89.897  89.930  79.590  1.00  0.00           H  
ATOM    451  HB3 PRO    32      89.703  90.215  81.274  1.00  0.00           H  
ATOM    452  CA  PRO    32      89.985  92.075  80.106  1.00  0.00           C  
ATOM    453  HA  PRO    32      89.929  92.592  81.064  1.00  0.00           H  
ATOM    454  C   PRO    32      91.507  92.108  79.755  1.00  0.00           C  
ATOM    455  O   PRO    32      91.916  92.185  78.608  1.00  0.00           O  
ATOM    456  N   TYR    33      92.354  92.129  80.803  1.00  0.00           N  
ATOM    457  H   TYR    33      92.007  92.091  81.750  1.00  0.00           H  
ATOM    458  CA  TYR    33      93.817  92.404  80.710  1.00  0.00           C  
ATOM    459  HA  TYR    33      93.978  93.150  79.932  1.00  0.00           H  
ATOM    460  CB  TYR    33      94.349  93.100  82.019  1.00  0.00           C  
ATOM    461  HB2 TYR    33      94.624  92.357  82.767  1.00  0.00           H  
ATOM    462  HB3 TYR    33      95.270  93.603  81.725  1.00  0.00           H  
ATOM    463  CG  TYR    33      93.440  94.110  82.721  1.00  0.00           C  
ATOM    464  CD1 TYR    33      92.705  95.018  81.935  1.00  0.00           C  
ATOM    465  HD1 TYR    33      92.879  95.067  80.870  1.00  0.00           H  
ATOM    466  CE1 TYR    33      91.809  95.913  82.527  1.00  0.00           C  
ATOM    467  HE1 TYR    33      91.170  96.478  81.864  1.00  0.00           H  
ATOM    468  CZ  TYR    33      91.676  96.010  83.911  1.00  0.00           C  
ATOM    469  OH  TYR    33      90.851  96.853  84.589  1.00  0.00           O  
ATOM    470  HH  TYR    33      91.251  97.548  85.117  1.00  0.00           H  
ATOM    471  CE2 TYR    33      92.454  95.108  84.705  1.00  0.00           C  
ATOM    472  HE2 TYR    33      92.413  95.186  85.782  1.00  0.00           H  
ATOM    473  CD2 TYR    33      93.296  94.153  84.124  1.00  0.00           C  
ATOM    474  HD2 TYR    33      93.845  93.486  84.772  1.00  0.00           H  
ATOM    475  C   TYR    33      94.674  91.179  80.424  1.00  0.00           C  
ATOM    476  O   TYR    33      95.884  91.264  80.548  1.00  0.00           O  
ATOM    477  N   GLY    34      94.066  90.011  80.074  1.00  0.00           N  
ATOM    478  H   GLY    34      93.069  89.980  79.915  1.00  0.00           H  
ATOM    479  CA  GLY    34      94.752  88.718  80.021  1.00  0.00           C  
ATOM    480  HA2 GLY    34      94.231  87.992  79.398  1.00  0.00           H  
ATOM    481  HA3 GLY    34      95.757  88.895  79.637  1.00  0.00           H  
ATOM    482  C   GLY    34      95.022  88.056  81.437  1.00  0.00           C  
ATOM    483  O   GLY    34      94.714  88.606  82.495  1.00  0.00           O  
ATOM    484  N   GLN    35      95.643  86.928  81.429  1.00  0.00           N  
ATOM    485  H   GLN    35      95.872  86.653  80.484  1.00  0.00           H  
ATOM    486  CA  GLN    35      96.053  86.081  82.517  1.00  0.00           C  
ATOM    487  HA  GLN    35      96.533  86.671  83.297  1.00  0.00           H  
ATOM    488  CB  GLN    35      94.793  85.438  83.150  1.00  0.00           C  
ATOM    489  HB2 GLN    35      94.057  86.208  83.380  1.00  0.00           H  
ATOM    490  HB3 GLN    35      94.344  84.820  82.373  1.00  0.00           H  
ATOM    491  CG  GLN    35      95.097  84.552  84.411  1.00  0.00           C  
ATOM    492  HG2 GLN    35      95.822  83.819  84.056  1.00  0.00           H  
ATOM    493  HG3 GLN    35      95.543  85.124  85.225  1.00  0.00           H  
ATOM    494  CD  GLN    35      93.831  83.911  84.956  1.00  0.00           C  
ATOM    495  OE1 GLN    35      93.246  84.296  85.914  1.00  0.00           O  
ATOM    496  NE2 GLN    35      93.589  82.726  84.405  1.00  0.00           N  
ATOM    497 HE21 GLN    35      94.151  82.498  83.597  1.00  0.00           H  
ATOM    498 HE22 GLN    35      92.806  82.119  84.601  1.00  0.00           H  
ATOM    499  C   GLN    35      97.088  85.039  81.938  1.00  0.00           C  
ATOM    500  O   GLN    35      96.695  84.089  81.203  1.00  0.00           O  
ATOM    501  N   GLN    36      98.380  85.178  82.040  1.00  0.00           N  
ATOM    502  H   GLN    36      98.948  84.456  81.621  1.00  0.00           H  
ATOM    503  CA  GLN    36      99.040  86.248  82.741  1.00  0.00           C  
ATOM    504  HA  GLN    36      98.565  86.357  83.716  1.00  0.00           H  
ATOM    505  CB  GLN    36     100.442  85.782  83.164  1.00  0.00           C  
ATOM    506  HB2 GLN    36     100.468  84.829  83.692  1.00  0.00           H  
ATOM    507  HB3 GLN    36     101.021  85.643  82.251  1.00  0.00           H  
ATOM    508  CG  GLN    36     101.146  86.845  83.991  1.00  0.00           C  
ATOM    509  HG2 GLN    36     101.217  87.690  83.306  1.00  0.00           H  
ATOM    510  HG3 GLN    36     100.435  87.185  84.744  1.00  0.00           H  
ATOM    511  CD  GLN    36     102.408  86.382  84.668  1.00  0.00           C  
ATOM    512  OE1 GLN    36     102.664  85.174  84.829  1.00  0.00           O  
ATOM    513  NE2 GLN    36     103.282  87.283  85.067  1.00  0.00           N  
ATOM    514 HE21 GLN    36     102.940  88.227  84.958  1.00  0.00           H  
ATOM    515 HE22 GLN    36     104.094  86.926  85.551  1.00  0.00           H  
ATOM    516  C   GLN    36      99.003  87.546  81.921  1.00  0.00           C  
ATOM    517  O   GLN    36      99.270  87.566  80.696  1.00  0.00           O  
ATOM    518  N   SER    37      98.762  88.662  82.602  1.00  0.00           N  
ATOM    519  H   SER    37      98.530  88.603  83.583  1.00  0.00           H  
ATOM    520  CA  SER    37      98.820  90.058  82.075  1.00  0.00           C  
ATOM    521  HA  SER    37      98.379  89.984  81.080  1.00  0.00           H  
ATOM    522  CB  SER    37      97.966  90.959  82.998  1.00  0.00           C  
ATOM    523  HB2 SER    37      98.007  91.979  82.615  1.00  0.00           H  
ATOM    524  HB3 SER    37      96.997  90.477  82.872  1.00  0.00           H  
ATOM    525  OG  SER    37      98.444  90.818  84.362  1.00  0.00           O  
ATOM    526  HG  SER    37      99.151  91.466  84.316  1.00  0.00           H  
ATOM    527  C   SER    37     100.255  90.611  81.958  1.00  0.00           C  
ATOM    528  O   SER    37     101.173  90.014  82.512  1.00  0.00           O  
ATOM    529  N   TYR    38     100.485  91.706  81.258  1.00  0.00           N  
ATOM    530  H   TYR    38      99.823  92.111  80.612  1.00  0.00           H  
ATOM    531  CA  TYR    38     101.726  92.473  81.277  1.00  0.00           C  
ATOM    532  HA  TYR    38     102.139  92.334  82.276  1.00  0.00           H  
ATOM    533  CB  TYR    38     102.747  91.824  80.275  1.00  0.00           C  
ATOM    534  HB2 TYR    38     102.859  90.778  80.562  1.00  0.00           H  
ATOM    535  HB3 TYR    38     102.485  91.918  79.221  1.00  0.00           H  
ATOM    536  CG  TYR    38     104.124  92.440  80.460  1.00  0.00           C  
ATOM    537  CD1 TYR    38     104.642  93.443  79.617  1.00  0.00           C  
ATOM    538  HD1 TYR    38     104.168  93.621  78.664  1.00  0.00           H  
ATOM    539  CE1 TYR    38     105.793  94.169  79.996  1.00  0.00           C  
ATOM    540  HE1 TYR    38     106.157  94.948  79.343  1.00  0.00           H  
ATOM    541  CZ  TYR    38     106.466  93.819  81.237  1.00  0.00           C  
ATOM    542  OH  TYR    38     107.551  94.493  81.651  1.00  0.00           O  
ATOM    543  HH  TYR    38     107.535  94.565  82.608  1.00  0.00           H  
ATOM    544  CE2 TYR    38     105.957  92.788  82.065  1.00  0.00           C  
ATOM    545  HE2 TYR    38     106.395  92.624  83.038  1.00  0.00           H  
ATOM    546  CD2 TYR    38     104.794  92.145  81.679  1.00  0.00           C  
ATOM    547  HD2 TYR    38     104.473  91.365  82.354  1.00  0.00           H  
ATOM    548  C   TYR    38     101.569  93.958  81.062  1.00  0.00           C  
ATOM    549  O   TYR    38     100.715  94.335  80.274  1.00  0.00           O  
ATOM    550  N   SER    39     102.242  94.848  81.731  1.00  0.00           N  
ATOM    551  H   SER    39     102.788  94.464  82.489  1.00  0.00           H  
ATOM    552  CA  SER    39     102.442  96.228  81.356  1.00  0.00           C  
ATOM    553  HA  SER    39     102.526  96.348  80.276  1.00  0.00           H  
ATOM    554  CB  SER    39     101.302  97.079  81.712  1.00  0.00           C  
ATOM    555  HB2 SER    39     100.318  96.723  81.409  1.00  0.00           H  
ATOM    556  HB3 SER    39     101.291  97.052  82.802  1.00  0.00           H  
ATOM    557  OG  SER    39     101.502  98.431  81.257  1.00  0.00           O  
ATOM    558  HG  SER    39     102.104  98.811  81.901  1.00  0.00           H  
ATOM    559  C   SER    39     103.734  96.604  82.026  1.00  0.00           C  
ATOM    560  O   SER    39     103.895  96.379  83.228  1.00  0.00           O  
ATOM    561  N   GLY    40     104.699  97.072  81.314  1.00  0.00           N  
ATOM    562  H   GLY    40     104.601  97.212  80.318  1.00  0.00           H  
ATOM    563  CA  GLY    40     105.867  97.623  81.945  1.00  0.00           C  
ATOM    564  HA2 GLY    40     105.440  98.549  82.330  1.00  0.00           H  
ATOM    565  HA3 GLY    40     106.197  96.989  82.769  1.00  0.00           H  
ATOM    566  C   GLY    40     107.055  97.853  80.992  1.00  0.00           C  
ATOM    567  O   GLY    40     107.164  97.218  79.982  1.00  0.00           O  
ATOM    568  N   TYR    41     108.121  98.613  81.311  1.00  0.00           N  
ATOM    569  H   TYR    41     108.890  98.687  80.661  1.00  0.00           H  
ATOM    570  CA  TYR    41     108.530  99.241  82.543  1.00  0.00           C  
ATOM    571  HA  TYR    41     107.666  99.816  82.874  1.00  0.00           H  
ATOM    572  CB  TYR    41     109.019  98.204  83.578  1.00  0.00           C  
ATOM    573  HB2 TYR    41     108.199  97.554  83.884  1.00  0.00           H  
ATOM    574  HB3 TYR    41     109.754  97.565  83.088  1.00  0.00           H  
ATOM    575  CG  TYR    41     109.731  98.750  84.854  1.00  0.00           C  
ATOM    576  CD1 TYR    41     111.109  98.471  85.051  1.00  0.00           C  
ATOM    577  HD1 TYR    41     111.676  98.018  84.251  1.00  0.00           H  
ATOM    578  CE1 TYR    41     111.650  99.077  86.217  1.00  0.00           C  
ATOM    579  HE1 TYR    41     112.693  99.040  86.496  1.00  0.00           H  
ATOM    580  CZ  TYR    41     110.882  99.855  87.140  1.00  0.00           C  
ATOM    581  OH  TYR    41     111.373 100.415  88.275  1.00  0.00           O  
ATOM    582  HH  TYR    41     112.280 100.134  88.417  1.00  0.00           H  
ATOM    583  CE2 TYR    41     109.493  99.944  86.949  1.00  0.00           C  
ATOM    584  HE2 TYR    41     108.910 100.536  87.639  1.00  0.00           H  
ATOM    585  CD2 TYR    41     108.982  99.417  85.782  1.00  0.00           C  
ATOM    586  HD2 TYR    41     107.928  99.521  85.568  1.00  0.00           H  
ATOM    587  C   TYR    41     109.672 100.294  82.276  1.00  0.00           C  
ATOM    588  O   TYR    41     110.243 100.113  81.192  1.00  0.00           O  
ATOM    589  N   SER    42     109.858 101.306  83.155  1.00  0.00           N  
ATOM    590  H   SER    42     109.136 101.453  83.846  1.00  0.00           H  
ATOM    591  CA  SER    42     111.072 102.074  83.353  1.00  0.00           C  
ATOM    592  HA  SER    42     111.926 101.401  83.275  1.00  0.00           H  
ATOM    593  CB  SER    42     111.275 103.076  82.162  1.00  0.00           C  
ATOM    594  HB2 SER    42     111.159 102.607  81.185  1.00  0.00           H  
ATOM    595  HB3 SER    42     110.499 103.826  82.315  1.00  0.00           H  
ATOM    596  OG  SER    42     112.505 103.702  82.356  1.00  0.00           O  
ATOM    597  HG  SER    42     112.799 103.697  81.442  1.00  0.00           H  
ATOM    598  C   SER    42     111.119 102.862  84.710  1.00  0.00           C  
ATOM    599  O   SER    42     110.069 103.192  85.189  1.00  0.00           O  
ATOM    600  N   GLN    43     112.273 103.148  85.221  1.00  0.00           N  
ATOM    601  H   GLN    43     113.061 102.757  84.724  1.00  0.00           H  
ATOM    602  CA  GLN    43     112.474 103.957  86.379  1.00  0.00           C  
ATOM    603  HA  GLN    43     111.516 103.890  86.894  1.00  0.00           H  
ATOM    604  CB  GLN    43     113.454 103.150  87.302  1.00  0.00           C  
ATOM    605  HB2 GLN    43     113.157 102.101  87.319  1.00  0.00           H  
ATOM    606  HB3 GLN    43     114.464 103.240  86.902  1.00  0.00           H  
ATOM    607  CG  GLN    43     113.677 103.674  88.705  1.00  0.00           C  
ATOM    608  HG2 GLN    43     114.568 103.144  89.041  1.00  0.00           H  
ATOM    609  HG3 GLN    43     113.912 104.738  88.686  1.00  0.00           H  
ATOM    610  CD  GLN    43     112.517 103.467  89.655  1.00  0.00           C  
ATOM    611  OE1 GLN    43     111.477 104.080  89.515  1.00  0.00           O  
ATOM    612  NE2 GLN    43     112.609 102.600  90.610  1.00  0.00           N  
ATOM    613 HE21 GLN    43     113.524 102.173  90.632  1.00  0.00           H  
ATOM    614 HE22 GLN    43     112.032 102.637  91.438  1.00  0.00           H  
ATOM    615  C   GLN    43     112.882 105.417  86.054  1.00  0.00           C  
ATOM    616  O   GLN    43     112.873 106.342  86.860  1.00  0.00           O  
ATOM    617  N   SER    44     113.139 105.583  84.780  1.00  0.00           N  
ATOM    618  H   SER    44     113.119 104.795  84.148  1.00  0.00           H  
ATOM    619  CA  SER    44     113.086 106.965  84.169  1.00  0.00           C  
ATOM    620  HA  SER    44     114.035 107.387  84.500  1.00  0.00           H  
ATOM    621  CB  SER    44     113.244 106.848  82.663  1.00  0.00           C  
ATOM    622  HB2 SER    44     114.212 106.376  82.496  1.00  0.00           H  
ATOM    623  HB3 SER    44     112.405 106.297  82.239  1.00  0.00           H  
ATOM    624  OG  SER    44     113.327 108.093  82.069  1.00  0.00           O  
ATOM    625  HG  SER    44     112.528 108.215  81.550  1.00  0.00           H  
ATOM    626  C   SER    44     111.825 107.800  84.483  1.00  0.00           C  
ATOM    627  O   SER    44     110.672 107.361  84.276  1.00  0.00           O  
ATOM    628  N   THR    45     112.113 109.021  84.846  1.00  0.00           N  
ATOM    629  H   THR    45     113.094 109.252  84.917  1.00  0.00           H  
ATOM    630  CA  THR    45     111.088 109.942  85.321  1.00  0.00           C  
ATOM    631  HA  THR    45     110.159 109.880  84.753  1.00  0.00           H  
ATOM    632  CB  THR    45     110.658 109.654  86.818  1.00  0.00           C  
ATOM    633  HB  THR    45     110.453 108.590  86.934  1.00  0.00           H  
ATOM    634  CG2 THR    45     111.715 109.935  87.854  1.00  0.00           C  
ATOM    635 HG21 THR    45     111.634 110.986  88.128  1.00  0.00           H  
ATOM    636 HG22 THR    45     111.615 109.441  88.820  1.00  0.00           H  
ATOM    637 HG23 THR    45     112.715 109.672  87.511  1.00  0.00           H  
ATOM    638  OG1 THR    45     109.415 110.318  87.071  1.00  0.00           O  
ATOM    639  HG1 THR    45     108.646 109.830  86.770  1.00  0.00           H  
ATOM    640  C   THR    45     111.547 111.399  85.253  1.00  0.00           C  
ATOM    641  O   THR    45     112.704 111.642  85.201  1.00  0.00           O  
ATOM    642  N   ASP    46     110.620 112.398  85.194  1.00  0.00           N  
ATOM    643  H   ASP    46     109.686 112.030  85.304  1.00  0.00           H  
ATOM    644  CA  ASP    46     110.798 113.864  85.525  1.00  0.00           C  
ATOM    645  HA  ASP    46     111.494 113.952  86.359  1.00  0.00           H  
ATOM    646  CB  ASP    46     111.525 114.602  84.453  1.00  0.00           C  
ATOM    647  HB2 ASP    46     112.523 114.192  84.296  1.00  0.00           H  
ATOM    648  HB3 ASP    46     110.984 114.475  83.515  1.00  0.00           H  
ATOM    649  CG  ASP    46     111.841 116.077  84.931  1.00  0.00           C  
ATOM    650  OD1 ASP    46     112.194 116.950  84.113  1.00  0.00           O  
ATOM    651  OD2 ASP    46     111.785 116.350  86.179  1.00  0.00           O  
ATOM    652  C   ASP    46     109.494 114.441  85.926  1.00  0.00           C  
ATOM    653  O   ASP    46     108.699 114.806  85.076  1.00  0.00           O  
ATOM    654  N   THR    47     109.200 114.684  87.209  1.00  0.00           N  
ATOM    655  H   THR    47     109.792 114.345  87.954  1.00  0.00           H  
ATOM    656  CA  THR    47     107.971 115.406  87.690  1.00  0.00           C  
ATOM    657  HA  THR    47     107.339 115.696  86.850  1.00  0.00           H  
ATOM    658  CB  THR    47     107.115 114.531  88.615  1.00  0.00           C  
ATOM    659  HB  THR    47     106.347 115.140  89.090  1.00  0.00           H  
ATOM    660  CG2 THR    47     106.379 113.532  87.846  1.00  0.00           C  
ATOM    661 HG21 THR    47     105.809 113.976  87.030  1.00  0.00           H  
ATOM    662 HG22 THR    47     107.099 112.824  87.438  1.00  0.00           H  
ATOM    663 HG23 THR    47     105.702 112.987  88.504  1.00  0.00           H  
ATOM    664  OG1 THR    47     107.782 113.819  89.643  1.00  0.00           O  
ATOM    665  HG1 THR    47     108.407 114.452  90.005  1.00  0.00           H  
ATOM    666  C   THR    47     108.402 116.695  88.451  1.00  0.00           C  
ATOM    667  O   THR    47     107.787 117.194  89.409  1.00  0.00           O  
ATOM    668  N   SER    48     109.511 117.333  88.013  1.00  0.00           N  
ATOM    669  H   SER    48     109.997 117.003  87.191  1.00  0.00           H  
ATOM    670  CA  SER    48     110.063 118.637  88.575  1.00  0.00           C  
ATOM    671  HA  SER    48     110.069 118.555  89.661  1.00  0.00           H  
ATOM    672  CB  SER    48     111.534 118.831  88.148  1.00  0.00           C  
ATOM    673  HB2 SER    48     112.027 119.729  88.520  1.00  0.00           H  
ATOM    674  HB3 SER    48     112.179 118.011  88.466  1.00  0.00           H  
ATOM    675  OG  SER    48     111.547 118.892  86.791  1.00  0.00           O  
ATOM    676  HG  SER    48     111.611 117.987  86.476  1.00  0.00           H  
ATOM    677  C   SER    48     109.235 119.883  88.232  1.00  0.00           C  
ATOM    678  O   SER    48     108.271 119.783  87.594  1.00  0.00           O  
ATOM    679  N   GLY    49     109.677 121.035  88.712  1.00  0.00           N  
ATOM    680  H   GLY    49     110.516 120.974  89.271  1.00  0.00           H  
ATOM    681  CA  GLY    49     109.085 122.336  88.571  1.00  0.00           C  
ATOM    682  HA2 GLY    49     109.757 123.047  89.050  1.00  0.00           H  
ATOM    683  HA3 GLY    49     109.155 122.736  87.559  1.00  0.00           H  
ATOM    684  C   GLY    49     107.609 122.474  89.135  1.00  0.00           C  
ATOM    685  O   GLY    49     107.163 121.619  89.851  1.00  0.00           O  
ATOM    686  N   TYR    50     106.731 123.398  88.714  1.00  0.00           N  
ATOM    687  H   TYR    50     105.847 123.548  89.178  1.00  0.00           H  
ATOM    688  CA  TYR    50     106.890 124.161  87.474  1.00  0.00           C  
ATOM    689  HA  TYR    50     107.937 124.456  87.406  1.00  0.00           H  
ATOM    690  CB  TYR    50     106.599 123.317  86.260  1.00  0.00           C  
ATOM    691  HB2 TYR    50     107.101 122.367  86.442  1.00  0.00           H  
ATOM    692  HB3 TYR    50     105.522 123.144  86.246  1.00  0.00           H  
ATOM    693  CG  TYR    50     107.140 123.895  84.948  1.00  0.00           C  
ATOM    694  CD1 TYR    50     106.182 124.335  84.013  1.00  0.00           C  
ATOM    695  HD1 TYR    50     105.116 124.248  84.163  1.00  0.00           H  
ATOM    696  CE1 TYR    50     106.634 124.672  82.704  1.00  0.00           C  
ATOM    697  HE1 TYR    50     105.891 124.898  81.953  1.00  0.00           H  
ATOM    698  CZ  TYR    50     107.984 124.737  82.380  1.00  0.00           C  
ATOM    699  OH  TYR    50     108.404 125.182  81.126  1.00  0.00           O  
ATOM    700  HH  TYR    50     107.699 124.969  80.509  1.00  0.00           H  
ATOM    701  CE2 TYR    50     108.934 124.323  83.389  1.00  0.00           C  
ATOM    702  HE2 TYR    50     109.994 124.340  83.185  1.00  0.00           H  
ATOM    703  CD2 TYR    50     108.508 123.921  84.667  1.00  0.00           C  
ATOM    704  HD2 TYR    50     109.192 123.480  85.377  1.00  0.00           H  
ATOM    705  C   TYR    50     106.142 125.533  87.475  1.00  0.00           C  
ATOM    706  O   TYR    50     104.952 125.495  87.734  1.00  0.00           O  
ATOM    707  N   GLY    51     106.633 126.659  87.052  1.00  0.00           N  
ATOM    708  H   GLY    51     106.050 127.484  87.077  1.00  0.00           H  
ATOM    709  CA  GLY    51     108.004 126.861  86.466  1.00  0.00           C  
ATOM    710  HA2 GLY    51     108.713 126.330  87.102  1.00  0.00           H  
ATOM    711  HA3 GLY    51     108.019 126.374  85.491  1.00  0.00           H  
ATOM    712  C   GLY    51     108.213 128.304  86.297  1.00  0.00           C  
ATOM    713  O   GLY    51     107.810 129.043  87.195  1.00  0.00           O  
ATOM    714  N   GLN    52     108.657 128.787  85.122  1.00  0.00           N  
ATOM    715  H   GLN    52     109.088 128.154  84.463  1.00  0.00           H  
ATOM    716  CA  GLN    52     108.886 130.185  84.877  1.00  0.00           C  
ATOM    717  HA  GLN    52     108.145 130.743  85.450  1.00  0.00           H  
ATOM    718  CB  GLN    52     110.274 130.453  85.593  1.00  0.00           C  
ATOM    719  HB2 GLN    52     110.182 130.476  86.679  1.00  0.00           H  
ATOM    720  HB3 GLN    52     110.959 129.696  85.212  1.00  0.00           H  
ATOM    721  CG  GLN    52     110.818 131.785  85.231  1.00  0.00           C  
ATOM    722  HG2 GLN    52     111.617 132.106  85.899  1.00  0.00           H  
ATOM    723  HG3 GLN    52     111.275 131.573  84.264  1.00  0.00           H  
ATOM    724  CD  GLN    52     109.766 132.941  85.250  1.00  0.00           C  
ATOM    725  OE1 GLN    52     109.016 133.066  86.223  1.00  0.00           O  
ATOM    726  NE2 GLN    52     109.501 133.638  84.197  1.00  0.00           N  
ATOM    727 HE21 GLN    52     109.995 133.369  83.358  1.00  0.00           H  
ATOM    728 HE22 GLN    52     108.677 134.220  84.260  1.00  0.00           H  
ATOM    729  C   GLN    52     108.796 130.539  83.383  1.00  0.00           C  
ATOM    730  O   GLN    52     109.543 129.986  82.611  1.00  0.00           O  
ATOM    731  N   SER    53     107.803 131.275  82.829  1.00  0.00           N  
ATOM    732  H   SER    53     107.815 131.278  81.819  1.00  0.00           H  
ATOM    733  CA  SER    53     106.637 131.942  83.432  1.00  0.00           C  
ATOM    734  HA  SER    53     107.041 132.634  84.172  1.00  0.00           H  
ATOM    735  CB  SER    53     105.904 132.663  82.248  1.00  0.00           C  
ATOM    736  HB2 SER    53     106.634 133.305  81.754  1.00  0.00           H  
ATOM    737  HB3 SER    53     105.484 131.913  81.578  1.00  0.00           H  
ATOM    738  OG  SER    53     104.843 133.441  82.793  1.00  0.00           O  
ATOM    739  HG  SER    53     105.206 134.239  83.183  1.00  0.00           H  
ATOM    740  C   SER    53     105.712 130.855  84.066  1.00  0.00           C  
ATOM    741  O   SER    53     105.486 129.789  83.575  1.00  0.00           O  
ATOM    742  N   SER    54     105.057 131.194  85.209  1.00  0.00           N  
ATOM    743  H   SER    54     105.142 132.145  85.537  1.00  0.00           H  
ATOM    744  CA  SER    54     103.964 130.324  85.795  1.00  0.00           C  
ATOM    745  HA  SER    54     104.279 129.280  85.803  1.00  0.00           H  
ATOM    746  CB  SER    54     103.720 130.751  87.311  1.00  0.00           C  
ATOM    747  HB2 SER    54     103.102 129.991  87.790  1.00  0.00           H  
ATOM    748  HB3 SER    54     104.707 130.581  87.742  1.00  0.00           H  
ATOM    749  OG  SER    54     103.124 131.970  87.571  1.00  0.00           O  
ATOM    750  HG  SER    54     103.587 132.659  87.089  1.00  0.00           H  
ATOM    751  C   SER    54     102.656 130.341  84.939  1.00  0.00           C  
ATOM    752  O   SER    54     101.637 129.893  85.408  1.00  0.00           O  
ATOM    753  N   TYR    55     102.697 130.992  83.772  1.00  0.00           N  
ATOM    754  H   TYR    55     103.483 131.608  83.623  1.00  0.00           H  
ATOM    755  CA  TYR    55     101.512 131.255  82.962  1.00  0.00           C  
ATOM    756  HA  TYR    55     100.668 130.609  83.203  1.00  0.00           H  
ATOM    757  CB  TYR    55     101.203 132.717  83.040  1.00  0.00           C  
ATOM    758  HB2 TYR    55     102.015 133.311  82.619  1.00  0.00           H  
ATOM    759  HB3 TYR    55     100.349 132.836  82.373  1.00  0.00           H  
ATOM    760  CG  TYR    55     100.878 133.319  84.448  1.00  0.00           C  
ATOM    761  CD1 TYR    55     101.818 134.198  85.023  1.00  0.00           C  
ATOM    762  HD1 TYR    55     102.644 134.666  84.508  1.00  0.00           H  
ATOM    763  CE1 TYR    55     101.518 134.626  86.317  1.00  0.00           C  
ATOM    764  HE1 TYR    55     102.227 135.234  86.858  1.00  0.00           H  
ATOM    765  CZ  TYR    55     100.375 134.180  87.030  1.00  0.00           C  
ATOM    766  OH  TYR    55     100.215 134.556  88.328  1.00  0.00           O  
ATOM    767  HH  TYR    55      99.912 133.840  88.892  1.00  0.00           H  
ATOM    768  CE2 TYR    55      99.503 133.205  86.486  1.00  0.00           C  
ATOM    769  HE2 TYR    55      98.603 132.955  87.029  1.00  0.00           H  
ATOM    770  CD2 TYR    55      99.797 132.744  85.162  1.00  0.00           C  
ATOM    771  HD2 TYR    55      99.061 132.116  84.682  1.00  0.00           H  
ATOM    772  C   TYR    55     101.859 130.944  81.473  1.00  0.00           C  
ATOM    773  O   TYR    55     102.844 131.400  80.949  1.00  0.00           O  
ATOM    774  N   SER    56     101.067 130.109  80.763  1.00  0.00           N  
ATOM    775  H   SER    56     101.396 129.947  79.822  1.00  0.00           H  
ATOM    776  CA  SER    56      99.951 129.187  80.988  1.00  0.00           C  
ATOM    777  HA  SER    56      99.546 128.638  80.138  1.00  0.00           H  
ATOM    778  CB  SER    56     100.383 128.074  81.953  1.00  0.00           C  
ATOM    779  HB2 SER    56     100.764 128.429  82.910  1.00  0.00           H  
ATOM    780  HB3 SER    56      99.478 127.479  82.078  1.00  0.00           H  
ATOM    781  OG  SER    56     101.415 127.414  81.279  1.00  0.00           O  
ATOM    782  HG  SER    56     101.536 126.494  81.526  1.00  0.00           H  
ATOM    783  C   SER    56      98.697 129.866  81.538  1.00  0.00           C  
ATOM    784  O   SER    56      98.319 129.834  82.709  1.00  0.00           O  
ATOM    785  N   SER    57      97.915 130.585  80.673  1.00  0.00           N  
ATOM    786  H   SER    57      97.114 131.002  81.124  1.00  0.00           H  
ATOM    787  CA  SER    57      98.248 131.058  79.282  1.00  0.00           C  
ATOM    788  HA  SER    57      98.851 130.318  78.756  1.00  0.00           H  
ATOM    789  CB  SER    57      97.021 131.323  78.398  1.00  0.00           C  
ATOM    790  HB2 SER    57      96.392 130.446  78.244  1.00  0.00           H  
ATOM    791  HB3 SER    57      96.351 132.051  78.856  1.00  0.00           H  
ATOM    792  OG  SER    57      97.409 131.960  77.199  1.00  0.00           O  
ATOM    793  HG  SER    57      97.975 131.385  76.679  1.00  0.00           H  
ATOM    794  C   SER    57      98.965 132.357  79.474  1.00  0.00           C  
ATOM    795  O   SER    57      98.633 133.184  80.330  1.00  0.00           O  
ATOM    796  N   TYR    58     100.051 132.660  78.793  1.00  0.00           N  
ATOM    797  H   TYR    58     100.437 132.025  78.109  1.00  0.00           H  
ATOM    798  CA  TYR    58     100.832 133.830  79.014  1.00  0.00           C  
ATOM    799  HA  TYR    58     101.033 133.917  80.082  1.00  0.00           H  
ATOM    800  CB  TYR    58     102.231 133.683  78.342  1.00  0.00           C  
ATOM    801  HB2 TYR    58     102.783 132.878  78.828  1.00  0.00           H  
ATOM    802  HB3 TYR    58     102.063 133.454  77.290  1.00  0.00           H  
ATOM    803  CG  TYR    58     103.261 134.845  78.576  1.00  0.00           C  
ATOM    804  CD1 TYR    58     103.306 135.907  77.681  1.00  0.00           C  
ATOM    805  HD1 TYR    58     102.616 135.915  76.850  1.00  0.00           H  
ATOM    806  CE1 TYR    58     104.202 136.976  77.839  1.00  0.00           C  
ATOM    807  HE1 TYR    58     104.144 137.797  77.140  1.00  0.00           H  
ATOM    808  CZ  TYR    58     105.114 136.944  78.898  1.00  0.00           C  
ATOM    809  OH  TYR    58     106.067 137.940  78.942  1.00  0.00           O  
ATOM    810  HH  TYR    58     106.848 137.716  79.454  1.00  0.00           H  
ATOM    811  CE2 TYR    58     105.044 135.872  79.845  1.00  0.00           C  
ATOM    812  HE2 TYR    58     105.761 135.842  80.653  1.00  0.00           H  
ATOM    813  CD2 TYR    58     104.105 134.800  79.705  1.00  0.00           C  
ATOM    814  HD2 TYR    58     104.019 134.034  80.461  1.00  0.00           H  
ATOM    815  C   TYR    58     100.177 135.086  78.410  1.00  0.00           C  
ATOM    816  O   TYR    58      99.808 135.076  77.199  1.00  0.00           O  
ATOM    817  N   GLY    59     100.053 136.165  79.130  1.00  0.00           N  
ATOM    818  H   GLY    59      99.903 136.952  78.515  1.00  0.00           H  
ATOM    819  CA  GLY    59     100.308 136.278  80.549  1.00  0.00           C  
ATOM    820  HA2 GLY    59      99.899 135.422  81.086  1.00  0.00           H  
ATOM    821  HA3 GLY    59     101.395 136.318  80.481  1.00  0.00           H  
ATOM    822  C   GLY    59      99.682 137.576  81.158  1.00  0.00           C  
ATOM    823  O   GLY    59      99.008 138.344  80.471  1.00  0.00           O  
ATOM    824  N   GLN    60      99.899 137.893  82.405  1.00  0.00           N  
ATOM    825  H   GLN    60      99.533 138.789  82.694  1.00  0.00           H  
ATOM    826  CA  GLN    60     100.674 137.170  83.384  1.00  0.00           C  
ATOM    827  HA  GLN    60     100.736 136.142  83.027  1.00  0.00           H  
ATOM    828  CB  GLN    60     102.125 137.752  83.481  1.00  0.00           C  
ATOM    829  HB2 GLN    60     102.065 138.792  83.804  1.00  0.00           H  
ATOM    830  HB3 GLN    60     102.599 137.202  84.293  1.00  0.00           H  
ATOM    831  CG  GLN    60     102.964 137.793  82.218  1.00  0.00           C  
ATOM    832  HG2 GLN    60     103.041 136.803  81.770  1.00  0.00           H  
ATOM    833  HG3 GLN    60     102.582 138.554  81.538  1.00  0.00           H  
ATOM    834  CD  GLN    60     104.350 138.373  82.550  1.00  0.00           C  
ATOM    835  OE1 GLN    60     104.979 138.132  83.628  1.00  0.00           O  
ATOM    836  NE2 GLN    60     104.958 139.050  81.601  1.00  0.00           N  
ATOM    837 HE21 GLN    60     104.464 139.419  80.802  1.00  0.00           H  
ATOM    838 HE22 GLN    60     105.883 139.385  81.832  1.00  0.00           H  
ATOM    839  C   GLN    60      99.868 137.079  84.761  1.00  0.00           C  
ATOM    840  O   GLN    60     100.536 137.411  85.801  1.00  0.00           O  
ATOM    841  N   SER    61      98.663 136.565  84.848  1.00  0.00           N  
ATOM    842  H   SER    61      98.238 136.212  84.002  1.00  0.00           H  
ATOM    843  CA  SER    61      97.814 136.468  86.060  1.00  0.00           C  
ATOM    844  HA  SER    61      98.395 135.986  86.847  1.00  0.00           H  
ATOM    845  CB  SER    61      97.440 137.839  86.622  1.00  0.00           C  
ATOM    846  HB2 SER    61      98.328 138.362  86.979  1.00  0.00           H  
ATOM    847  HB3 SER    61      97.099 138.405  85.755  1.00  0.00           H  
ATOM    848  OG  SER    61      96.412 137.773  87.620  1.00  0.00           O  
ATOM    849  HG  SER    61      96.587 138.482  88.243  1.00  0.00           H  
ATOM    850  C   SER    61      96.529 135.561  85.834  1.00  0.00           C  
ATOM    851  O   SER    61      96.273 135.076  84.711  1.00  0.00           O  
ATOM    852  N   GLN    62      95.900 135.025  86.904  1.00  0.00           N  
ATOM    853  H   GLN    62      96.054 135.564  87.745  1.00  0.00           H  
ATOM    854  CA  GLN    62      94.913 133.971  86.963  1.00  0.00           C  
ATOM    855  HA  GLN    62      95.537 133.086  86.841  1.00  0.00           H  
ATOM    856  CB  GLN    62      94.198 133.890  88.290  1.00  0.00           C  
ATOM    857  HB2 GLN    62      93.442 133.105  88.297  1.00  0.00           H  
ATOM    858  HB3 GLN    62      94.940 133.593  89.031  1.00  0.00           H  
ATOM    859  CG  GLN    62      93.598 135.230  88.760  1.00  0.00           C  
ATOM    860  HG2 GLN    62      94.373 135.865  89.190  1.00  0.00           H  
ATOM    861  HG3 GLN    62      93.218 135.765  87.890  1.00  0.00           H  
ATOM    862  CD  GLN    62      92.515 135.152  89.806  1.00  0.00           C  
ATOM    863  OE1 GLN    62      92.693 134.350  90.717  1.00  0.00           O  
ATOM    864  NE2 GLN    62      91.472 135.947  89.785  1.00  0.00           N  
ATOM    865 HE21 GLN    62      90.642 135.544  90.195  1.00  0.00           H  
ATOM    866 HE22 GLN    62      91.352 136.606  89.029  1.00  0.00           H  
ATOM    867  C   GLN    62      93.913 133.942  85.762  1.00  0.00           C  
ATOM    868  O   GLN    62      93.682 132.834  85.287  1.00  0.00           O  
ATOM    869  N   ASN    63      93.401 135.077  85.224  1.00  0.00           N  
ATOM    870  H   ASN    63      93.612 135.922  85.735  1.00  0.00           H  
ATOM    871  CA  ASN    63      92.401 135.139  84.138  1.00  0.00           C  
ATOM    872  HA  ASN    63      92.405 134.193  83.597  1.00  0.00           H  
ATOM    873  CB  ASN    63      91.009 135.521  84.621  1.00  0.00           C  
ATOM    874  HB2 ASN    63      90.951 136.608  84.673  1.00  0.00           H  
ATOM    875  HB3 ASN    63      90.246 135.099  83.967  1.00  0.00           H  
ATOM    876  CG  ASN    63      90.714 135.089  86.039  1.00  0.00           C  
ATOM    877  OD1 ASN    63      90.913 135.874  86.897  1.00  0.00           O  
ATOM    878  ND2 ASN    63      90.317 133.893  86.320  1.00  0.00           N  
ATOM    879 HD21 ASN    63      90.428 133.597  87.279  1.00  0.00           H  
ATOM    880 HD22 ASN    63      90.140 133.305  85.518  1.00  0.00           H  
ATOM    881  C   ASN    63      92.988 135.955  82.912  1.00  0.00           C  
ATOM    882  O   ASN    63      92.221 136.268  81.988  1.00  0.00           O  
ATOM    883  N   THR    64      94.339 136.122  82.766  1.00  0.00           N  
ATOM    884  H   THR    64      94.936 135.783  83.506  1.00  0.00           H  
ATOM    885  CA  THR    64      94.938 136.776  81.552  1.00  0.00           C  
ATOM    886  HA  THR    64      94.238 136.579  80.740  1.00  0.00           H  
ATOM    887  CB  THR    64      94.854 138.314  81.831  1.00  0.00           C  
ATOM    888  HB  THR    64      93.806 138.456  82.091  1.00  0.00           H  
ATOM    889  CG2 THR    64      95.779 138.880  82.926  1.00  0.00           C  
ATOM    890 HG21 THR    64      95.517 138.476  83.905  1.00  0.00           H  
ATOM    891 HG22 THR    64      96.774 138.711  82.514  1.00  0.00           H  
ATOM    892 HG23 THR    64      95.635 139.952  83.056  1.00  0.00           H  
ATOM    893  OG1 THR    64      95.128 138.966  80.561  1.00  0.00           O  
ATOM    894  HG1 THR    64      94.529 139.711  80.654  1.00  0.00           H  
ATOM    895  C   THR    64      96.309 136.163  81.254  1.00  0.00           C  
ATOM    896  O   THR    64      97.206 136.203  82.071  1.00  0.00           O  
ATOM    897  N   GLY    65      96.634 135.675  80.019  1.00  0.00           N  
ATOM    898  H   GLY    65      97.524 135.204  80.085  1.00  0.00           H  
ATOM    899  CA  GLY    65      95.916 135.609  78.751  1.00  0.00           C  
ATOM    900  HA2 GLY    65      95.502 136.583  78.488  1.00  0.00           H  
ATOM    901  HA3 GLY    65      96.772 135.534  78.080  1.00  0.00           H  
ATOM    902  C   GLY    65      95.004 134.428  78.571  1.00  0.00           C  
ATOM    903  O   GLY    65      94.319 134.030  79.541  1.00  0.00           O  
ATOM    904  N   TYR    66      94.773 134.008  77.333  1.00  0.00           N  
ATOM    905  H   TYR    66      95.312 134.362  76.555  1.00  0.00           H  
ATOM    906  CA  TYR    66      93.749 132.940  76.960  1.00  0.00           C  
ATOM    907  HA  TYR    66      93.554 132.424  77.901  1.00  0.00           H  
ATOM    908  CB  TYR    66      92.492 133.678  76.393  1.00  0.00           C  
ATOM    909  HB2 TYR    66      92.226 134.467  77.096  1.00  0.00           H  
ATOM    910  HB3 TYR    66      92.820 134.237  75.517  1.00  0.00           H  
ATOM    911  CG  TYR    66      91.288 132.872  76.172  1.00  0.00           C  
ATOM    912  CD1 TYR    66      90.942 132.463  74.904  1.00  0.00           C  
ATOM    913  HD1 TYR    66      91.572 132.737  74.070  1.00  0.00           H  
ATOM    914  CE1 TYR    66      89.816 131.697  74.574  1.00  0.00           C  
ATOM    915  HE1 TYR    66      89.622 131.245  73.612  1.00  0.00           H  
ATOM    916  CZ  TYR    66      89.102 131.224  75.739  1.00  0.00           C  
ATOM    917  OH  TYR    66      87.973 130.477  75.522  1.00  0.00           O  
ATOM    918  HH  TYR    66      87.429 130.207  76.265  1.00  0.00           H  
ATOM    919  CE2 TYR    66      89.406 131.694  77.040  1.00  0.00           C  
ATOM    920  HE2 TYR    66      88.654 131.490  77.788  1.00  0.00           H  
ATOM    921  CD2 TYR    66      90.479 132.588  77.247  1.00  0.00           C  
ATOM    922  HD2 TYR    66      90.715 132.992  78.220  1.00  0.00           H  
ATOM    923  C   TYR    66      94.293 131.930  75.899  1.00  0.00           C  
ATOM    924  O   TYR    66      94.981 132.381  74.985  1.00  0.00           O  
ATOM    925  N   GLY    67      94.114 130.615  76.018  1.00  0.00           N  
ATOM    926  H   GLY    67      93.583 130.256  76.799  1.00  0.00           H  
ATOM    927  CA  GLY    67      94.411 129.585  75.065  1.00  0.00           C  
ATOM    928  HA2 GLY    67      94.730 129.972  74.097  1.00  0.00           H  
ATOM    929  HA3 GLY    67      95.176 128.970  75.539  1.00  0.00           H  
ATOM    930  C   GLY    67      93.306 128.659  74.804  1.00  0.00           C  
ATOM    931  O   GLY    67      92.460 128.487  75.665  1.00  0.00           O  
ATOM    932  N   THR    68      93.164 128.212  73.579  1.00  0.00           N  
ATOM    933  H   THR    68      94.039 128.303  73.082  1.00  0.00           H  
ATOM    934  CA  THR    68      91.985 127.539  72.915  1.00  0.00           C  
ATOM    935  HA  THR    68      91.495 126.931  73.674  1.00  0.00           H  
ATOM    936  CB  THR    68      91.040 128.559  72.378  1.00  0.00           C  
ATOM    937  HB  THR    68      90.705 129.113  73.255  1.00  0.00           H  
ATOM    938  CG2 THR    68      91.573 129.508  71.318  1.00  0.00           C  
ATOM    939 HG21 THR    68      91.987 128.955  70.474  1.00  0.00           H  
ATOM    940 HG22 THR    68      90.663 130.028  71.018  1.00  0.00           H  
ATOM    941 HG23 THR    68      92.286 130.219  71.737  1.00  0.00           H  
ATOM    942  OG1 THR    68      89.999 127.887  71.709  1.00  0.00           O  
ATOM    943  HG1 THR    68      89.217 128.066  72.235  1.00  0.00           H  
ATOM    944  C   THR    68      92.579 126.676  71.764  1.00  0.00           C  
ATOM    945  O   THR    68      93.481 127.089  71.006  1.00  0.00           O  
ATOM    946  N   GLN    69      92.033 125.466  71.651  1.00  0.00           N  
ATOM    947  H   GLN    69      91.309 125.285  72.330  1.00  0.00           H  
ATOM    948  CA  GLN    69      92.537 124.422  70.700  1.00  0.00           C  
ATOM    949  HA  GLN    69      93.612 124.287  70.814  1.00  0.00           H  
ATOM    950  CB  GLN    69      92.034 123.057  71.131  1.00  0.00           C  
ATOM    951  HB2 GLN    69      92.452 122.963  72.133  1.00  0.00           H  
ATOM    952  HB3 GLN    69      90.964 123.066  71.339  1.00  0.00           H  
ATOM    953  CG  GLN    69      92.298 121.836  70.213  1.00  0.00           C  
ATOM    954  HG2 GLN    69      91.579 121.722  69.401  1.00  0.00           H  
ATOM    955  HG3 GLN    69      93.271 121.954  69.735  1.00  0.00           H  
ATOM    956  CD  GLN    69      92.370 120.570  70.954  1.00  0.00           C  
ATOM    957  OE1 GLN    69      92.077 120.470  72.148  1.00  0.00           O  
ATOM    958  NE2 GLN    69      92.944 119.569  70.344  1.00  0.00           N  
ATOM    959 HE21 GLN    69      93.546 119.816  69.572  1.00  0.00           H  
ATOM    960 HE22 GLN    69      93.012 118.659  70.776  1.00  0.00           H  
ATOM    961  C   GLN    69      92.375 124.772  69.174  1.00  0.00           C  
ATOM    962  O   GLN    69      91.463 125.455  68.789  1.00  0.00           O  
ATOM    963  N   SER    70      93.213 124.140  68.327  1.00  0.00           N  
ATOM    964  H   SER    70      93.871 123.457  68.673  1.00  0.00           H  
ATOM    965  CA  SER    70      93.258 124.399  66.912  1.00  0.00           C  
ATOM    966  HA  SER    70      92.972 125.445  66.799  1.00  0.00           H  
ATOM    967  CB  SER    70      94.654 124.255  66.396  1.00  0.00           C  
ATOM    968  HB2 SER    70      94.686 124.701  65.403  1.00  0.00           H  
ATOM    969  HB3 SER    70      95.348 124.896  66.941  1.00  0.00           H  
ATOM    970  OG  SER    70      95.178 122.905  66.397  1.00  0.00           O  
ATOM    971  HG  SER    70      96.102 123.045  66.617  1.00  0.00           H  
ATOM    972  C   SER    70      92.272 123.535  66.119  1.00  0.00           C  
ATOM    973  O   SER    70      92.424 123.432  64.930  1.00  0.00           O  
ATOM    974  N   THR    71      91.249 123.001  66.796  1.00  0.00           N  
ATOM    975  H   THR    71      91.086 123.371  67.721  1.00  0.00           H  
ATOM    976  CA  THR    71      90.003 122.407  66.169  1.00  0.00           C  
ATOM    977  HA  THR    71      89.699 123.143  65.424  1.00  0.00           H  
ATOM    978  CB  THR    71      90.298 121.088  65.407  1.00  0.00           C  
ATOM    979  HB  THR    71      91.076 121.341  64.687  1.00  0.00           H  
ATOM    980  CG2 THR    71      90.859 120.026  66.359  1.00  0.00           C  
ATOM    981 HG21 THR    71      91.643 120.420  67.006  1.00  0.00           H  
ATOM    982 HG22 THR    71      90.178 119.634  67.114  1.00  0.00           H  
ATOM    983 HG23 THR    71      91.296 119.225  65.763  1.00  0.00           H  
ATOM    984  OG1 THR    71      89.196 120.555  64.678  1.00  0.00           O  
ATOM    985  HG1 THR    71      89.110 121.098  63.892  1.00  0.00           H  
ATOM    986  C   THR    71      88.898 122.347  67.193  1.00  0.00           C  
ATOM    987  O   THR    71      89.176 121.976  68.324  1.00  0.00           O  
ATOM    988  N   PRO    72      87.600 122.583  66.881  1.00  0.00           N  
ATOM    989  CD  PRO    72      87.093 123.122  65.612  1.00  0.00           C  
ATOM    990  HD2 PRO    72      87.348 122.493  64.759  1.00  0.00           H  
ATOM    991  HD3 PRO    72      87.492 124.134  65.545  1.00  0.00           H  
ATOM    992  CG  PRO    72      85.574 123.215  65.670  1.00  0.00           C  
ATOM    993  HG2 PRO    72      85.110 122.295  65.316  1.00  0.00           H  
ATOM    994  HG3 PRO    72      85.100 124.104  65.253  1.00  0.00           H  
ATOM    995  CB  PRO    72      85.319 123.242  67.188  1.00  0.00           C  
ATOM    996  HB2 PRO    72      84.350 122.897  67.549  1.00  0.00           H  
ATOM    997  HB3 PRO    72      85.483 124.278  67.485  1.00  0.00           H  
ATOM    998  CA  PRO    72      86.478 122.447  67.754  1.00  0.00           C  
ATOM    999  HA  PRO    72      86.717 122.789  68.761  1.00  0.00           H  
ATOM   1000  C   PRO    72      86.016 120.973  67.863  1.00  0.00           C  
ATOM   1001  O   PRO    72      86.090 120.212  66.882  1.00  0.00           O  
ATOM   1002  N   GLN    73      85.384 120.611  68.962  1.00  0.00           N  
ATOM   1003  H   GLN    73      85.258 121.224  69.755  1.00  0.00           H  
ATOM   1004  CA  GLN    73      84.623 119.385  69.064  1.00  0.00           C  
ATOM   1005  HA  GLN    73      85.261 118.575  68.713  1.00  0.00           H  
ATOM   1006  CB  GLN    73      84.378 118.993  70.523  1.00  0.00           C  
ATOM   1007  HB2 GLN    73      84.301 117.907  70.465  1.00  0.00           H  
ATOM   1008  HB3 GLN    73      85.283 119.198  71.095  1.00  0.00           H  
ATOM   1009  CG  GLN    73      83.196 119.711  71.190  1.00  0.00           C  
ATOM   1010  HG2 GLN    73      83.298 119.548  72.263  1.00  0.00           H  
ATOM   1011  HG3 GLN    73      83.292 120.739  70.841  1.00  0.00           H  
ATOM   1012  CD  GLN    73      81.783 119.156  70.922  1.00  0.00           C  
ATOM   1013  OE1 GLN    73      81.723 118.097  70.247  1.00  0.00           O  
ATOM   1014  NE2 GLN    73      80.685 119.726  71.443  1.00  0.00           N  
ATOM   1015 HE21 GLN    73      80.768 120.707  71.670  1.00  0.00           H  
ATOM   1016 HE22 GLN    73      79.911 119.405  70.879  1.00  0.00           H  
ATOM   1017  C   GLN    73      83.357 119.550  68.200  1.00  0.00           C  
ATOM   1018  O   GLN    73      82.625 120.576  68.251  1.00  0.00           O  
ATOM   1019  N   GLY    74      83.103 118.499  67.437  1.00  0.00           N  
ATOM   1020  H   GLY    74      83.719 117.699  67.449  1.00  0.00           H  
ATOM   1021  CA  GLY    74      82.108 118.546  66.340  1.00  0.00           C  
ATOM   1022  HA2 GLY    74      81.930 119.574  66.023  1.00  0.00           H  
ATOM   1023  HA3 GLY    74      82.581 118.092  65.469  1.00  0.00           H  
ATOM   1024  C   GLY    74      80.769 117.764  66.541  1.00  0.00           C  
ATOM   1025  O   GLY    74      80.041 117.499  65.617  1.00  0.00           O  
ATOM   1026  N   TYR    75      80.488 117.575  67.836  1.00  0.00           N  
ATOM   1027  H   TYR    75      81.261 117.758  68.460  1.00  0.00           H  
ATOM   1028  CA  TYR    75      79.237 117.034  68.210  1.00  0.00           C  
ATOM   1029  HA  TYR    75      78.651 116.817  67.317  1.00  0.00           H  
ATOM   1030  CB  TYR    75      79.378 115.707  69.086  1.00  0.00           C  
ATOM   1031  HB2 TYR    75      79.754 116.031  70.057  1.00  0.00           H  
ATOM   1032  HB3 TYR    75      78.371 115.317  69.235  1.00  0.00           H  
ATOM   1033  CG  TYR    75      80.256 114.540  68.532  1.00  0.00           C  
ATOM   1034  CD1 TYR    75      81.612 114.654  68.554  1.00  0.00           C  
ATOM   1035  HD1 TYR    75      82.086 115.587  68.821  1.00  0.00           H  
ATOM   1036  CE1 TYR    75      82.359 113.591  68.151  1.00  0.00           C  
ATOM   1037  HE1 TYR    75      83.431 113.712  68.102  1.00  0.00           H  
ATOM   1038  CZ  TYR    75      81.698 112.362  67.729  1.00  0.00           C  
ATOM   1039  OH  TYR    75      82.386 111.265  67.345  1.00  0.00           O  
ATOM   1040  HH  TYR    75      83.340 111.321  67.439  1.00  0.00           H  
ATOM   1041  CE2 TYR    75      80.305 112.241  67.759  1.00  0.00           C  
ATOM   1042  HE2 TYR    75      79.755 111.391  67.383  1.00  0.00           H  
ATOM   1043  CD2 TYR    75      79.628 113.333  68.263  1.00  0.00           C  
ATOM   1044  HD2 TYR    75      78.549 113.343  68.230  1.00  0.00           H  
ATOM   1045  C   TYR    75      78.481 118.109  68.985  1.00  0.00           C  
ATOM   1046  O   TYR    75      78.955 119.215  69.232  1.00  0.00           O  
ATOM   1047  N   GLY    76      77.209 117.789  69.316  1.00  0.00           N  
ATOM   1048  H   GLY    76      76.870 116.851  69.159  1.00  0.00           H  
ATOM   1049  CA  GLY    76      76.332 118.566  70.266  1.00  0.00           C  
ATOM   1050  HA2 GLY    76      75.817 119.349  69.710  1.00  0.00           H  
ATOM   1051  HA3 GLY    76      75.660 117.830  70.707  1.00  0.00           H  
ATOM   1052  C   GLY    76      77.026 119.075  71.591  1.00  0.00           C  
ATOM   1053  O   GLY    76      77.872 118.400  72.122  1.00  0.00           O  
ATOM   1054  N   SER    77      76.669 120.239  72.024  1.00  0.00           N  
ATOM   1055  H   SER    77      75.891 120.644  71.522  1.00  0.00           H  
ATOM   1056  CA  SER    77      77.291 120.826  73.274  1.00  0.00           C  
ATOM   1057  HA  SER    77      78.365 120.891  73.099  1.00  0.00           H  
ATOM   1058  CB  SER    77      76.890 122.248  73.516  1.00  0.00           C  
ATOM   1059  HB2 SER    77      75.875 122.306  73.908  1.00  0.00           H  
ATOM   1060  HB3 SER    77      77.572 122.590  74.294  1.00  0.00           H  
ATOM   1061  OG  SER    77      77.157 123.063  72.380  1.00  0.00           O  
ATOM   1062  HG  SER    77      76.613 122.781  71.641  1.00  0.00           H  
ATOM   1063  C   SER    77      77.111 119.887  74.530  1.00  0.00           C  
ATOM   1064  O   SER    77      76.027 119.833  75.116  1.00  0.00           O  
ATOM   1065  N   THR    78      78.145 119.304  75.157  1.00  0.00           N  
ATOM   1066  H   THR    78      77.769 118.865  75.985  1.00  0.00           H  
ATOM   1067  CA  THR    78      79.544 119.277  74.818  1.00  0.00           C  
ATOM   1068  HA  THR    78      79.684 119.689  73.818  1.00  0.00           H  
ATOM   1069  CB  THR    78      80.315 120.190  75.752  1.00  0.00           C  
ATOM   1070  HB  THR    78      80.192 119.891  76.793  1.00  0.00           H  
ATOM   1071  CG2 THR    78      81.800 120.174  75.496  1.00  0.00           C  
ATOM   1072 HG21 THR    78      82.374 119.307  75.824  1.00  0.00           H  
ATOM   1073 HG22 THR    78      82.029 120.330  74.442  1.00  0.00           H  
ATOM   1074 HG23 THR    78      82.293 121.003  76.004  1.00  0.00           H  
ATOM   1075  OG1 THR    78      79.909 121.528  75.651  1.00  0.00           O  
ATOM   1076  HG1 THR    78      79.140 121.587  76.223  1.00  0.00           H  
ATOM   1077  C   THR    78      80.135 117.908  74.811  1.00  0.00           C  
ATOM   1078  O   THR    78      80.526 117.375  75.865  1.00  0.00           O  
ATOM   1079  N   GLY    79      80.069 117.333  73.598  1.00  0.00           N  
ATOM   1080  H   GLY    79      79.470 117.758  72.905  1.00  0.00           H  
ATOM   1081  CA  GLY    79      80.649 116.059  73.283  1.00  0.00           C  
ATOM   1082  HA2 GLY    79      80.291 115.392  74.066  1.00  0.00           H  
ATOM   1083  HA3 GLY    79      80.293 115.736  72.305  1.00  0.00           H  
ATOM   1084  C   GLY    79      82.234 116.106  73.154  1.00  0.00           C  
ATOM   1085  O   GLY    79      82.816 117.089  73.575  1.00  0.00           O  
ATOM   1086  N   GLY    80      82.945 115.126  72.537  1.00  0.00           N  
ATOM   1087  H   GLY    80      83.920 115.296  72.339  1.00  0.00           H  
ATOM   1088  CA  GLY    80      82.508 113.790  72.043  1.00  0.00           C  
ATOM   1089  HA2 GLY    80      82.119 113.959  71.039  1.00  0.00           H  
ATOM   1090  HA3 GLY    80      83.411 113.211  71.849  1.00  0.00           H  
ATOM   1091  C   GLY    80      81.542 112.847  72.865  1.00  0.00           C  
ATOM   1092  O   GLY    80      81.315 112.959  74.038  1.00  0.00           O  
ATOM   1093  N   TYR    81      80.987 111.830  72.255  1.00  0.00           N  
ATOM   1094  H   TYR    81      81.233 111.668  71.289  1.00  0.00           H  
ATOM   1095  CA  TYR    81      79.892 110.973  72.826  1.00  0.00           C  
ATOM   1096  HA  TYR    81      79.949 111.108  73.906  1.00  0.00           H  
ATOM   1097  CB  TYR    81      78.492 111.532  72.364  1.00  0.00           C  
ATOM   1098  HB2 TYR    81      78.547 111.467  71.278  1.00  0.00           H  
ATOM   1099  HB3 TYR    81      77.715 110.828  72.663  1.00  0.00           H  
ATOM   1100  CG  TYR    81      78.183 112.964  72.809  1.00  0.00           C  
ATOM   1101  CD1 TYR    81      78.059 113.278  74.186  1.00  0.00           C  
ATOM   1102  HD1 TYR    81      78.182 112.510  74.936  1.00  0.00           H  
ATOM   1103  CE1 TYR    81      77.658 114.574  74.530  1.00  0.00           C  
ATOM   1104  HE1 TYR    81      77.674 114.744  75.597  1.00  0.00           H  
ATOM   1105  CZ  TYR    81      77.279 115.558  73.630  1.00  0.00           C  
ATOM   1106  OH  TYR    81      76.910 116.798  74.057  1.00  0.00           O  
ATOM   1107  HH  TYR    81      76.878 117.465  73.368  1.00  0.00           H  
ATOM   1108  CE2 TYR    81      77.496 115.254  72.278  1.00  0.00           C  
ATOM   1109  HE2 TYR    81      77.168 115.908  71.484  1.00  0.00           H  
ATOM   1110  CD2 TYR    81      77.958 113.955  71.890  1.00  0.00           C  
ATOM   1111  HD2 TYR    81      78.008 113.580  70.878  1.00  0.00           H  
ATOM   1112  C   TYR    81      80.233 109.477  72.414  1.00  0.00           C  
ATOM   1113  O   TYR    81      80.610 109.239  71.344  1.00  0.00           O  
ATOM   1114  N   GLY    82      80.052 108.441  73.258  1.00  0.00           N  
ATOM   1115  H   GLY    82      80.456 107.558  72.978  1.00  0.00           H  
ATOM   1116  CA  GLY    82      79.119 108.431  74.449  1.00  0.00           C  
ATOM   1117  HA2 GLY    82      79.278 107.544  75.062  1.00  0.00           H  
ATOM   1118  HA3 GLY    82      79.283 109.257  75.140  1.00  0.00           H  
ATOM   1119  C   GLY    82      77.601 108.421  74.098  1.00  0.00           C  
ATOM   1120  O   GLY    82      77.228 108.339  72.962  1.00  0.00           O  
ATOM   1121  N   SER    83      76.778 108.795  75.123  1.00  0.00           N  
ATOM   1122  H   SER    83      77.077 108.701  76.084  1.00  0.00           H  
ATOM   1123  CA  SER    83      75.362 109.067  75.145  1.00  0.00           C  
ATOM   1124  HA  SER    83      75.096 108.983  76.198  1.00  0.00           H  
ATOM   1125  CB  SER    83      75.128 110.480  74.741  1.00  0.00           C  
ATOM   1126  HB2 SER    83      75.596 110.614  73.765  1.00  0.00           H  
ATOM   1127  HB3 SER    83      74.049 110.519  74.597  1.00  0.00           H  
ATOM   1128  OG  SER    83      75.568 111.417  75.620  1.00  0.00           O  
ATOM   1129  HG  SER    83      75.223 112.298  75.457  1.00  0.00           H  
ATOM   1130  C   SER    83      74.535 108.081  74.369  1.00  0.00           C  
ATOM   1131  O   SER    83      73.719 108.484  73.534  1.00  0.00           O  
ATOM   1132  N   SER    84      74.604 106.790  74.617  1.00  0.00           N  
ATOM   1133  H   SER    84      74.010 106.204  74.048  1.00  0.00           H  
ATOM   1134  CA  SER    84      75.587 106.068  75.379  1.00  0.00           C  
ATOM   1135  HA  SER    84      76.118 106.708  76.084  1.00  0.00           H  
ATOM   1136  CB  SER    84      74.830 105.036  76.246  1.00  0.00           C  
ATOM   1137  HB2 SER    84      75.468 104.379  76.837  1.00  0.00           H  
ATOM   1138  HB3 SER    84      74.198 105.655  76.883  1.00  0.00           H  
ATOM   1139  OG  SER    84      73.947 104.273  75.479  1.00  0.00           O  
ATOM   1140  HG  SER    84      73.125 104.763  75.405  1.00  0.00           H  
ATOM   1141  C   SER    84      76.704 105.337  74.632  1.00  0.00           C  
ATOM   1142  O   SER    84      77.636 104.967  75.241  1.00  0.00           O  
ATOM   1143  N   GLN    85      76.566 105.210  73.345  1.00  0.00           N  
ATOM   1144  H   GLN    85      75.670 105.364  72.907  1.00  0.00           H  
ATOM   1145  CA  GLN    85      77.520 104.494  72.439  1.00  0.00           C  
ATOM   1146  HA  GLN    85      78.473 104.576  72.961  1.00  0.00           H  
ATOM   1147  CB  GLN    85      77.198 103.012  72.166  1.00  0.00           C  
ATOM   1148  HB2 GLN    85      76.383 102.876  71.455  1.00  0.00           H  
ATOM   1149  HB3 GLN    85      78.066 102.550  71.696  1.00  0.00           H  
ATOM   1150  CG  GLN    85      77.081 102.187  73.468  1.00  0.00           C  
ATOM   1151  HG2 GLN    85      78.087 102.248  73.883  1.00  0.00           H  
ATOM   1152  HG3 GLN    85      76.271 102.550  74.101  1.00  0.00           H  
ATOM   1153  CD  GLN    85      77.050 100.694  73.237  1.00  0.00           C  
ATOM   1154  OE1 GLN    85      77.044 100.174  72.115  1.00  0.00           O  
ATOM   1155  NE2 GLN    85      76.603  99.952  74.198  1.00  0.00           N  
ATOM   1156 HE21 GLN    85      76.473  99.016  73.842  1.00  0.00           H  
ATOM   1157 HE22 GLN    85      76.169 100.295  75.042  1.00  0.00           H  
ATOM   1158  C   GLN    85      77.657 105.104  71.014  1.00  0.00           C  
ATOM   1159  O   GLN    85      78.664 104.797  70.403  1.00  0.00           O  
ATOM   1160  N   SER    86      76.750 105.981  70.566  1.00  0.00           N  
ATOM   1161  H   SER    86      75.846 105.987  71.016  1.00  0.00           H  
ATOM   1162  CA  SER    86      76.953 106.783  69.325  1.00  0.00           C  
ATOM   1163  HA  SER    86      75.953 107.172  69.133  1.00  0.00           H  
ATOM   1164  CB  SER    86      77.902 107.976  69.536  1.00  0.00           C  
ATOM   1165  HB2 SER    86      78.845 107.753  70.033  1.00  0.00           H  
ATOM   1166  HB3 SER    86      77.914 108.627  68.661  1.00  0.00           H  
ATOM   1167  OG  SER    86      77.223 108.889  70.405  1.00  0.00           O  
ATOM   1168  HG  SER    86      77.239 108.657  71.337  1.00  0.00           H  
ATOM   1169  C   SER    86      77.502 106.027  68.117  1.00  0.00           C  
ATOM   1170  O   SER    86      78.517 106.320  67.399  1.00  0.00           O  
ATOM   1171  N   SER    87      76.811 104.909  67.748  1.00  0.00           N  
ATOM   1172  H   SER    87      76.069 104.553  68.333  1.00  0.00           H  
ATOM   1173  CA  SER    87      77.364 103.991  66.699  1.00  0.00           C  
ATOM   1174  HA  SER    87      78.283 104.396  66.274  1.00  0.00           H  
ATOM   1175  CB  SER    87      77.643 102.633  67.296  1.00  0.00           C  
ATOM   1176  HB2 SER    87      78.203 101.991  66.617  1.00  0.00           H  
ATOM   1177  HB3 SER    87      78.224 102.836  68.196  1.00  0.00           H  
ATOM   1178  OG  SER    87      76.478 101.889  67.685  1.00  0.00           O  
ATOM   1179  HG  SER    87      76.728 101.048  68.075  1.00  0.00           H  
ATOM   1180  C   SER    87      76.528 103.730  65.464  1.00  0.00           C  
ATOM   1181  O   SER    87      76.990 103.212  64.460  1.00  0.00           O  
ATOM   1182  N   GLN    88      75.242 104.043  65.701  1.00  0.00           N  
ATOM   1183  H   GLN    88      75.110 104.434  66.623  1.00  0.00           H  
ATOM   1184  CA  GLN    88      74.105 103.840  64.801  1.00  0.00           C  
ATOM   1185  HA  GLN    88      73.255 103.938  65.475  1.00  0.00           H  
ATOM   1186  CB  GLN    88      73.940 104.894  63.686  1.00  0.00           C  
ATOM   1187  HB2 GLN    88      74.812 104.801  63.040  1.00  0.00           H  
ATOM   1188  HB3 GLN    88      73.087 104.545  63.103  1.00  0.00           H  
ATOM   1189  CG  GLN    88      73.832 106.385  64.136  1.00  0.00           C  
ATOM   1190  HG2 GLN    88      73.896 107.037  63.265  1.00  0.00           H  
ATOM   1191  HG3 GLN    88      72.927 106.660  64.679  1.00  0.00           H  
ATOM   1192  CD  GLN    88      74.991 106.951  64.978  1.00  0.00           C  
ATOM   1193  OE1 GLN    88      74.767 107.327  66.134  1.00  0.00           O  
ATOM   1194  NE2 GLN    88      76.165 107.130  64.521  1.00  0.00           N  
ATOM   1195 HE21 GLN    88      76.464 106.754  63.633  1.00  0.00           H  
ATOM   1196 HE22 GLN    88      76.831 107.608  65.112  1.00  0.00           H  
ATOM   1197  C   GLN    88      74.077 102.435  64.144  1.00  0.00           C  
ATOM   1198  O   GLN    88      73.833 102.203  62.955  1.00  0.00           O  
ATOM   1199  N   SER    89      74.335 101.373  64.994  1.00  0.00           N  
ATOM   1200  H   SER    89      74.635 101.558  65.940  1.00  0.00           H  
ATOM   1201  CA  SER    89      74.810 100.054  64.603  1.00  0.00           C  
ATOM   1202  HA  SER    89      75.671 100.229  63.959  1.00  0.00           H  
ATOM   1203  CB  SER    89      75.371  99.410  65.853  1.00  0.00           C  
ATOM   1204  HB2 SER    89      75.802  98.449  65.571  1.00  0.00           H  
ATOM   1205  HB3 SER    89      76.207  99.979  66.260  1.00  0.00           H  
ATOM   1206  OG  SER    89      74.388  99.339  66.774  1.00  0.00           O  
ATOM   1207  HG  SER    89      74.513  98.674  67.456  1.00  0.00           H  
ATOM   1208  C   SER    89      73.705  99.238  63.967  1.00  0.00           C  
ATOM   1209  O   SER    89      72.516  99.272  64.345  1.00  0.00           O  
ATOM   1210  N   SER    90      73.998  98.476  62.916  1.00  0.00           N  
ATOM   1211  H   SER    90      74.967  98.261  62.729  1.00  0.00           H  
ATOM   1212  CA  SER    90      72.984  97.659  62.199  1.00  0.00           C  
ATOM   1213  HA  SER    90      72.077  98.262  62.157  1.00  0.00           H  
ATOM   1214  CB  SER    90      73.363  97.388  60.746  1.00  0.00           C  
ATOM   1215  HB2 SER    90      72.665  96.698  60.272  1.00  0.00           H  
ATOM   1216  HB3 SER    90      73.363  98.338  60.210  1.00  0.00           H  
ATOM   1217  OG  SER    90      74.672  96.878  60.403  1.00  0.00           O  
ATOM   1218  HG  SER    90      74.736  95.962  60.684  1.00  0.00           H  
ATOM   1219  C   SER    90      72.701  96.350  62.912  1.00  0.00           C  
ATOM   1220  O   SER    90      73.078  95.294  62.520  1.00  0.00           O  
ATOM   1221  N   TYR    91      71.996  96.444  64.066  1.00  0.00           N  
ATOM   1222  H   TYR    91      71.743  97.345  64.444  1.00  0.00           H  
ATOM   1223  CA  TYR    91      71.864  95.282  64.944  1.00  0.00           C  
ATOM   1224  HA  TYR    91      71.955  94.373  64.349  1.00  0.00           H  
ATOM   1225  CB  TYR    91      72.950  95.330  66.010  1.00  0.00           C  
ATOM   1226  HB2 TYR    91      72.943  96.299  66.510  1.00  0.00           H  
ATOM   1227  HB3 TYR    91      72.535  94.655  66.758  1.00  0.00           H  
ATOM   1228  CG  TYR    91      74.360  94.867  65.677  1.00  0.00           C  
ATOM   1229  CD1 TYR    91      75.448  95.357  66.439  1.00  0.00           C  
ATOM   1230  HD1 TYR    91      75.172  96.155  67.113  1.00  0.00           H  
ATOM   1231  CE1 TYR    91      76.739  94.863  66.294  1.00  0.00           C  
ATOM   1232  HE1 TYR    91      77.499  95.304  66.922  1.00  0.00           H  
ATOM   1233  CZ  TYR    91      76.996  93.956  65.284  1.00  0.00           C  
ATOM   1234  OH  TYR    91      78.224  93.435  65.194  1.00  0.00           O  
ATOM   1235  HH  TYR    91      78.335  93.059  64.318  1.00  0.00           H  
ATOM   1236  CE2 TYR    91      75.895  93.544  64.440  1.00  0.00           C  
ATOM   1237  HE2 TYR    91      76.175  92.812  63.697  1.00  0.00           H  
ATOM   1238  CD2 TYR    91      74.607  93.970  64.658  1.00  0.00           C  
ATOM   1239  HD2 TYR    91      73.803  93.522  64.094  1.00  0.00           H  
ATOM   1240  C   TYR    91      70.405  95.290  65.547  1.00  0.00           C  
ATOM   1241  O   TYR    91      69.870  96.316  65.905  1.00  0.00           O  
ATOM   1242  N   GLY    92      69.763  94.145  65.701  1.00  0.00           N  
ATOM   1243  H   GLY    92      68.898  94.139  66.223  1.00  0.00           H  
ATOM   1244  CA  GLY    92      70.273  92.819  65.315  1.00  0.00           C  
ATOM   1245  HA2 GLY    92      70.533  92.850  64.257  1.00  0.00           H  
ATOM   1246  HA3 GLY    92      71.217  92.649  65.833  1.00  0.00           H  
ATOM   1247  C   GLY    92      69.240  91.616  65.561  1.00  0.00           C  
ATOM   1248  O   GLY    92      68.100  91.832  65.994  1.00  0.00           O  
ATOM   1249  N   GLN    93      69.677  90.385  65.264  1.00  0.00           N  
ATOM   1250  H   GLN    93      70.545  90.413  64.748  1.00  0.00           H  
ATOM   1251  CA  GLN    93      69.210  89.126  65.665  1.00  0.00           C  
ATOM   1252  HA  GLN    93      68.428  89.194  66.422  1.00  0.00           H  
ATOM   1253  CB  GLN    93      68.834  88.248  64.417  1.00  0.00           C  
ATOM   1254  HB2 GLN    93      68.129  87.480  64.737  1.00  0.00           H  
ATOM   1255  HB3 GLN    93      68.094  88.802  63.839  1.00  0.00           H  
ATOM   1256  CG  GLN    93      69.909  87.692  63.457  1.00  0.00           C  
ATOM   1257  HG2 GLN    93      69.405  87.528  62.505  1.00  0.00           H  
ATOM   1258  HG3 GLN    93      70.650  88.475  63.294  1.00  0.00           H  
ATOM   1259  CD  GLN    93      70.481  86.418  63.988  1.00  0.00           C  
ATOM   1260  OE1 GLN    93      69.734  85.518  64.326  1.00  0.00           O  
ATOM   1261  NE2 GLN    93      71.792  86.130  64.028  1.00  0.00           N  
ATOM   1262 HE21 GLN    93      72.134  85.310  64.509  1.00  0.00           H  
ATOM   1263 HE22 GLN    93      72.380  86.853  63.638  1.00  0.00           H  
ATOM   1264  C   GLN    93      70.469  88.485  66.381  1.00  0.00           C  
ATOM   1265  O   GLN    93      71.572  88.821  66.083  1.00  0.00           O  
ATOM   1266  N   GLN    94      70.302  87.541  67.293  1.00  0.00           N  
ATOM   1267  H   GLN    94      69.365  87.181  67.401  1.00  0.00           H  
ATOM   1268  CA  GLN    94      71.387  86.764  67.895  1.00  0.00           C  
ATOM   1269  HA  GLN    94      72.355  86.724  67.396  1.00  0.00           H  
ATOM   1270  CB  GLN    94      71.563  87.369  69.360  1.00  0.00           C  
ATOM   1271  HB2 GLN    94      70.547  87.513  69.728  1.00  0.00           H  
ATOM   1272  HB3 GLN    94      72.154  86.735  70.021  1.00  0.00           H  
ATOM   1273  CG  GLN    94      72.320  88.767  69.302  1.00  0.00           C  
ATOM   1274  HG2 GLN    94      72.814  88.866  70.268  1.00  0.00           H  
ATOM   1275  HG3 GLN    94      73.124  88.681  68.570  1.00  0.00           H  
ATOM   1276  CD  GLN    94      71.497  89.959  68.991  1.00  0.00           C  
ATOM   1277  OE1 GLN    94      70.304  89.961  69.248  1.00  0.00           O  
ATOM   1278  NE2 GLN    94      72.094  91.093  68.679  1.00  0.00           N  
ATOM   1279 HE21 GLN    94      73.060  91.100  68.384  1.00  0.00           H  
ATOM   1280 HE22 GLN    94      71.577  91.934  68.892  1.00  0.00           H  
ATOM   1281  C   GLN    94      71.051  85.255  67.961  1.00  0.00           C  
ATOM   1282  O   GLN    94      71.340  84.600  68.988  1.00  0.00           O  
ATOM   1283  N   SER    95      70.413  84.664  66.903  1.00  0.00           N  
ATOM   1284  H   SER    95      70.291  85.211  66.063  1.00  0.00           H  
ATOM   1285  CA  SER    95      70.378  83.207  66.646  1.00  0.00           C  
ATOM   1286  HA  SER    95      70.546  82.724  67.608  1.00  0.00           H  
ATOM   1287  CB  SER    95      68.965  82.801  66.273  1.00  0.00           C  
ATOM   1288  HB2 SER    95      68.244  83.442  66.780  1.00  0.00           H  
ATOM   1289  HB3 SER    95      68.914  82.987  65.200  1.00  0.00           H  
ATOM   1290  OG  SER    95      68.845  81.428  66.547  1.00  0.00           O  
ATOM   1291  HG  SER    95      67.911  81.262  66.696  1.00  0.00           H  
ATOM   1292  C   SER    95      71.495  82.672  65.651  1.00  0.00           C  
ATOM   1293  O   SER    95      72.387  83.410  65.465  1.00  0.00           O  
ATOM   1294  N   SER    96      71.463  81.307  65.425  1.00  0.00           N  
ATOM   1295  H   SER    96      70.570  80.847  65.531  1.00  0.00           H  
ATOM   1296  CA  SER    96      72.465  80.675  64.513  1.00  0.00           C  
ATOM   1297  HA  SER    96      72.945  81.313  63.772  1.00  0.00           H  
ATOM   1298  CB  SER    96      73.687  80.170  65.333  1.00  0.00           C  
ATOM   1299  HB2 SER    96      74.043  81.073  65.830  1.00  0.00           H  
ATOM   1300  HB3 SER    96      73.453  79.406  66.074  1.00  0.00           H  
ATOM   1301  OG  SER    96      74.660  79.705  64.423  1.00  0.00           O  
ATOM   1302  HG  SER    96      75.082  80.501  64.092  1.00  0.00           H  
ATOM   1303  C   SER    96      71.777  79.492  63.853  1.00  0.00           C  
ATOM   1304  O   SER    96      71.490  78.559  64.604  1.00  0.00           O  
ATOM   1305  N   TYR    97      71.517  79.492  62.560  1.00  0.00           N  
ATOM   1306  H   TYR    97      71.249  78.611  62.143  1.00  0.00           H  
ATOM   1307  CA  TYR    97      71.497  80.686  61.659  1.00  0.00           C  
ATOM   1308  HA  TYR    97      70.810  80.481  60.837  1.00  0.00           H  
ATOM   1309  CB  TYR    97      70.911  81.983  62.385  1.00  0.00           C  
ATOM   1310  HB2 TYR    97      70.149  81.704  63.112  1.00  0.00           H  
ATOM   1311  HB3 TYR    97      71.701  82.570  62.854  1.00  0.00           H  
ATOM   1312  CG  TYR    97      70.180  82.829  61.427  1.00  0.00           C  
ATOM   1313  CD1 TYR    97      70.880  83.933  60.925  1.00  0.00           C  
ATOM   1314  HD1 TYR    97      71.846  84.088  61.382  1.00  0.00           H  
ATOM   1315  CE1 TYR    97      70.326  84.707  59.891  1.00  0.00           C  
ATOM   1316  HE1 TYR    97      70.767  85.631  59.549  1.00  0.00           H  
ATOM   1317  CZ  TYR    97      69.048  84.407  59.371  1.00  0.00           C  
ATOM   1318  OH  TYR    97      68.544  85.212  58.375  1.00  0.00           O  
ATOM   1319  HH  TYR    97      67.781  84.788  57.976  1.00  0.00           H  
ATOM   1320  CE2 TYR    97      68.391  83.267  59.852  1.00  0.00           C  
ATOM   1321  HE2 TYR    97      67.465  82.926  59.413  1.00  0.00           H  
ATOM   1322  CD2 TYR    97      68.912  82.495  60.839  1.00  0.00           C  
ATOM   1323  HD2 TYR    97      68.458  81.565  61.145  1.00  0.00           H  
ATOM   1324  C   TYR    97      72.866  80.817  60.943  1.00  0.00           C  
ATOM   1325  O   TYR    97      73.966  80.750  61.535  1.00  0.00           O  
ATOM   1326  N   PRO    98      72.880  81.157  59.652  1.00  0.00           N  
ATOM   1327  CD  PRO    98      74.096  81.644  58.990  1.00  0.00           C  
ATOM   1328  HD2 PRO    98      74.606  80.867  58.422  1.00  0.00           H  
ATOM   1329  HD3 PRO    98      74.761  82.195  59.655  1.00  0.00           H  
ATOM   1330  CG  PRO    98      73.568  82.594  57.946  1.00  0.00           C  
ATOM   1331  HG2 PRO    98      74.290  82.666  57.132  1.00  0.00           H  
ATOM   1332  HG3 PRO    98      73.416  83.618  58.287  1.00  0.00           H  
ATOM   1333  CB  PRO    98      72.331  81.885  57.440  1.00  0.00           C  
ATOM   1334  HB2 PRO    98      72.721  81.133  56.754  1.00  0.00           H  
ATOM   1335  HB3 PRO    98      71.591  82.468  56.892  1.00  0.00           H  
ATOM   1336  CA  PRO    98      71.730  81.325  58.698  1.00  0.00           C  
ATOM   1337  HA  PRO    98      71.156  82.074  59.245  1.00  0.00           H  
ATOM   1338  C   PRO    98      70.876  80.054  58.424  1.00  0.00           C  
ATOM   1339  O   PRO    98      71.368  78.944  58.641  1.00  0.00           O  
ATOM   1340  N   GLY    99      69.632  80.246  57.976  1.00  0.00           N  
ATOM   1341  H   GLY    99      69.379  81.220  57.884  1.00  0.00           H  
ATOM   1342  CA  GLY    99      68.490  79.293  57.870  1.00  0.00           C  
ATOM   1343  HA2 GLY    99      68.545  78.580  58.692  1.00  0.00           H  
ATOM   1344  HA3 GLY    99      67.575  79.877  57.960  1.00  0.00           H  
ATOM   1345  C   GLY    99      68.541  78.415  56.646  1.00  0.00           C  
ATOM   1346  O   GLY    99      69.551  77.901  56.219  1.00  0.00           O  
ATOM   1347  N   TYR   100      67.372  78.097  56.105  1.00  0.00           N  
ATOM   1348  H   TYR   100      66.711  78.784  56.439  1.00  0.00           H  
ATOM   1349  CA  TYR   100      67.017  77.037  55.153  1.00  0.00           C  
ATOM   1350  HA  TYR   100      67.489  76.150  55.577  1.00  0.00           H  
ATOM   1351  CB  TYR   100      65.483  76.952  55.010  1.00  0.00           C  
ATOM   1352  HB2 TYR   100      65.091  77.046  56.023  1.00  0.00           H  
ATOM   1353  HB3 TYR   100      65.189  77.853  54.472  1.00  0.00           H  
ATOM   1354  CG  TYR   100      64.815  75.701  54.462  1.00  0.00           C  
ATOM   1355  CD1 TYR   100      64.283  74.744  55.292  1.00  0.00           C  
ATOM   1356  HD1 TYR   100      64.323  74.861  56.365  1.00  0.00           H  
ATOM   1357  CE1 TYR   100      63.640  73.616  54.747  1.00  0.00           C  
ATOM   1358  HE1 TYR   100      63.119  72.892  55.355  1.00  0.00           H  
ATOM   1359  CZ  TYR   100      63.560  73.472  53.340  1.00  0.00           C  
ATOM   1360  OH  TYR   100      62.896  72.353  52.864  1.00  0.00           O  
ATOM   1361  HH  TYR   100      62.274  72.059  53.533  1.00  0.00           H  
ATOM   1362  CE2 TYR   100      64.109  74.486  52.531  1.00  0.00           C  
ATOM   1363  HE2 TYR   100      64.164  74.324  51.464  1.00  0.00           H  
ATOM   1364  CD2 TYR   100      64.745  75.563  53.098  1.00  0.00           C  
ATOM   1365  HD2 TYR   100      65.086  76.373  52.470  1.00  0.00           H  
ATOM   1366  C   TYR   100      67.745  77.270  53.770  1.00  0.00           C  
ATOM   1367  O   TYR   100      67.977  76.301  53.111  1.00  0.00           O  
ATOM   1368  N   GLY   101      68.168  78.453  53.388  1.00  0.00           N  
ATOM   1369  H   GLY   101      67.983  79.244  53.988  1.00  0.00           H  
ATOM   1370  CA  GLY   101      68.816  78.720  52.108  1.00  0.00           C  
ATOM   1371  HA2 GLY   101      68.917  79.801  52.013  1.00  0.00           H  
ATOM   1372  HA3 GLY   101      69.823  78.329  52.253  1.00  0.00           H  
ATOM   1373  C   GLY   101      68.085  78.124  50.934  1.00  0.00           C  
ATOM   1374  O   GLY   101      66.900  78.403  50.794  1.00  0.00           O  
ATOM   1375  N   GLN   102      68.799  77.514  50.004  1.00  0.00           N  
ATOM   1376  H   GLN   102      69.790  77.368  50.135  1.00  0.00           H  
ATOM   1377  CA  GLN   102      68.299  76.881  48.837  1.00  0.00           C  
ATOM   1378  HA  GLN   102      67.326  77.310  48.596  1.00  0.00           H  
ATOM   1379  CB  GLN   102      69.296  77.279  47.675  1.00  0.00           C  
ATOM   1380  HB2 GLN   102      70.296  76.979  47.987  1.00  0.00           H  
ATOM   1381  HB3 GLN   102      68.965  76.752  46.780  1.00  0.00           H  
ATOM   1382  CG  GLN   102      69.296  78.716  47.230  1.00  0.00           C  
ATOM   1383  HG2 GLN   102      69.642  79.497  47.908  1.00  0.00           H  
ATOM   1384  HG3 GLN   102      69.953  78.687  46.361  1.00  0.00           H  
ATOM   1385  CD  GLN   102      67.875  79.158  46.747  1.00  0.00           C  
ATOM   1386  OE1 GLN   102      66.884  78.423  46.697  1.00  0.00           O  
ATOM   1387  NE2 GLN   102      67.706  80.430  46.423  1.00  0.00           N  
ATOM   1388 HE21 GLN   102      68.483  81.051  46.250  1.00  0.00           H  
ATOM   1389 HE22 GLN   102      66.756  80.764  46.348  1.00  0.00           H  
ATOM   1390  C   GLN   102      68.207  75.344  48.894  1.00  0.00           C  
ATOM   1391  O   GLN   102      67.558  74.720  48.090  1.00  0.00           O  
ATOM   1392  N   GLN   103      68.736  74.636  49.958  1.00  0.00           N  
ATOM   1393  H   GLN   103      69.251  75.103  50.690  1.00  0.00           H  
ATOM   1394  CA  GLN   103      68.670  73.159  50.120  1.00  0.00           C  
ATOM   1395  HA  GLN   103      68.872  72.780  49.118  1.00  0.00           H  
ATOM   1396  CB  GLN   103      69.814  72.610  51.048  1.00  0.00           C  
ATOM   1397  HB2 GLN   103      69.556  72.972  52.043  1.00  0.00           H  
ATOM   1398  HB3 GLN   103      69.775  71.524  50.965  1.00  0.00           H  
ATOM   1399  CG  GLN   103      71.249  73.078  50.684  1.00  0.00           C  
ATOM   1400  HG2 GLN   103      71.979  72.494  51.244  1.00  0.00           H  
ATOM   1401  HG3 GLN   103      71.474  72.953  49.625  1.00  0.00           H  
ATOM   1402  CD  GLN   103      71.447  74.580  51.112  1.00  0.00           C  
ATOM   1403  OE1 GLN   103      70.864  75.159  52.006  1.00  0.00           O  
ATOM   1404  NE2 GLN   103      72.298  75.242  50.376  1.00  0.00           N  
ATOM   1405 HE21 GLN   103      72.556  76.125  50.794  1.00  0.00           H  
ATOM   1406 HE22 GLN   103      72.777  74.823  49.593  1.00  0.00           H  
ATOM   1407  C   GLN   103      67.220  72.693  50.553  1.00  0.00           C  
ATOM   1408  O   GLN   103      66.616  73.199  51.511  1.00  0.00           O  
ATOM   1409  N   PRO   104      66.824  71.553  49.993  1.00  0.00           N  
ATOM   1410  CD  PRO   104      67.188  71.049  48.641  1.00  0.00           C  
ATOM   1411  HD2 PRO   104      67.907  70.230  48.627  1.00  0.00           H  
ATOM   1412  HD3 PRO   104      67.437  71.863  47.960  1.00  0.00           H  
ATOM   1413  CG  PRO   104      65.834  70.531  48.107  1.00  0.00           C  
ATOM   1414  HG2 PRO   104      65.927  69.748  47.354  1.00  0.00           H  
ATOM   1415  HG3 PRO   104      65.145  71.307  47.775  1.00  0.00           H  
ATOM   1416  CB  PRO   104      65.089  69.997  49.368  1.00  0.00           C  
ATOM   1417  HB2 PRO   104      65.282  68.933  49.501  1.00  0.00           H  
ATOM   1418  HB3 PRO   104      64.052  70.170  49.080  1.00  0.00           H  
ATOM   1419  CA  PRO   104      65.593  70.898  50.406  1.00  0.00           C  
ATOM   1420  HA  PRO   104      64.876  71.682  50.651  1.00  0.00           H  
ATOM   1421  C   PRO   104      65.921  70.159  51.677  1.00  0.00           C  
ATOM   1422  O   PRO   104      66.673  69.165  51.656  1.00  0.00           O  
ATOM   1423  N   ALA   105      65.380  70.627  52.808  1.00  0.00           N  
ATOM   1424  H   ALA   105      64.757  71.418  52.889  1.00  0.00           H  
ATOM   1425  CA  ALA   105      65.304  69.786  54.018  1.00  0.00           C  
ATOM   1426  HA  ALA   105      66.313  69.498  54.316  1.00  0.00           H  
ATOM   1427  CB  ALA   105      64.716  70.484  55.223  1.00  0.00           C  
ATOM   1428  HB1 ALA   105      65.100  69.943  56.088  1.00  0.00           H  
ATOM   1429  HB2 ALA   105      65.193  71.463  55.279  1.00  0.00           H  
ATOM   1430  HB3 ALA   105      63.627  70.517  55.252  1.00  0.00           H  
ATOM   1431  C   ALA   105      64.656  68.460  53.717  1.00  0.00           C  
ATOM   1432  O   ALA   105      63.545  68.426  53.227  1.00  0.00           O  
ATOM   1433  N   PRO   106      65.180  67.323  54.261  1.00  0.00           N  
ATOM   1434  CD  PRO   106      66.547  67.123  54.779  1.00  0.00           C  
ATOM   1435  HD2 PRO   106      66.620  67.595  55.760  1.00  0.00           H  
ATOM   1436  HD3 PRO   106      67.280  67.616  54.141  1.00  0.00           H  
ATOM   1437  CG  PRO   106      66.752  65.604  54.842  1.00  0.00           C  
ATOM   1438  HG2 PRO   106      67.328  65.318  55.722  1.00  0.00           H  
ATOM   1439  HG3 PRO   106      67.251  65.337  53.911  1.00  0.00           H  
ATOM   1440  CB  PRO   106      65.337  64.980  54.872  1.00  0.00           C  
ATOM   1441  HB2 PRO   106      65.075  64.656  55.879  1.00  0.00           H  
ATOM   1442  HB3 PRO   106      65.106  64.195  54.151  1.00  0.00           H  
ATOM   1443  CA  PRO   106      64.378  66.087  54.448  1.00  0.00           C  
ATOM   1444  HA  PRO   106      64.132  65.758  53.438  1.00  0.00           H  
ATOM   1445  C   PRO   106      63.279  66.381  55.491  1.00  0.00           C  
ATOM   1446  O   PRO   106      63.573  67.065  56.481  1.00  0.00           O  
ATOM   1447  N   SER   107      62.168  65.655  55.348  1.00  0.00           N  
ATOM   1448  H   SER   107      62.182  64.912  54.665  1.00  0.00           H  
ATOM   1449  CA  SER   107      60.962  66.081  56.082  1.00  0.00           C  
ATOM   1450  HA  SER   107      61.041  67.087  56.494  1.00  0.00           H  
ATOM   1451  CB  SER   107      59.713  66.172  55.100  1.00  0.00           C  
ATOM   1452  HB2 SER   107      59.326  65.200  54.793  1.00  0.00           H  
ATOM   1453  HB3 SER   107      58.970  66.602  55.772  1.00  0.00           H  
ATOM   1454  OG  SER   107      60.059  66.955  53.911  1.00  0.00           O  
ATOM   1455  HG  SER   107      60.789  66.510  53.474  1.00  0.00           H  
ATOM   1456  C   SER   107      60.605  65.175  57.211  1.00  0.00           C  
ATOM   1457  O   SER   107      59.551  65.359  57.856  1.00  0.00           O  
ATOM   1458  N   SER   108      61.478  64.213  57.549  1.00  0.00           N  
ATOM   1459  H   SER   108      62.263  64.166  56.914  1.00  0.00           H  
ATOM   1460  CA  SER   108      61.412  63.496  58.794  1.00  0.00           C  
ATOM   1461  HA  SER   108      60.468  62.949  58.794  1.00  0.00           H  
ATOM   1462  CB  SER   108      62.510  62.455  58.997  1.00  0.00           C  
ATOM   1463  HB2 SER   108      62.489  62.191  60.054  1.00  0.00           H  
ATOM   1464  HB3 SER   108      62.361  61.575  58.371  1.00  0.00           H  
ATOM   1465  OG  SER   108      63.828  62.968  58.741  1.00  0.00           O  
ATOM   1466  HG  SER   108      64.167  62.330  58.109  1.00  0.00           H  
ATOM   1467  C   SER   108      61.446  64.426  60.047  1.00  0.00           C  
ATOM   1468  O   SER   108      61.878  65.548  59.983  1.00  0.00           O  
ATOM   1469  N   THR   109      60.898  63.914  61.140  1.00  0.00           N  
ATOM   1470  H   THR   109      60.454  63.007  61.114  1.00  0.00           H  
ATOM   1471  CA  THR   109      60.954  64.396  62.453  1.00  0.00           C  
ATOM   1472  HA  THR   109      61.130  65.472  62.460  1.00  0.00           H  
ATOM   1473  CB  THR   109      59.684  63.919  63.223  1.00  0.00           C  
ATOM   1474  HB  THR   109      59.670  63.989  64.310  1.00  0.00           H  
ATOM   1475  CG2 THR   109      58.388  64.588  62.724  1.00  0.00           C  
ATOM   1476 HG21 THR   109      58.372  65.561  63.214  1.00  0.00           H  
ATOM   1477 HG22 THR   109      58.441  64.734  61.645  1.00  0.00           H  
ATOM   1478 HG23 THR   109      57.515  63.957  62.891  1.00  0.00           H  
ATOM   1479  OG1 THR   109      59.448  62.554  62.977  1.00  0.00           O  
ATOM   1480  HG1 THR   109      59.419  62.122  63.834  1.00  0.00           H  
ATOM   1481  C   THR   109      62.158  63.946  63.170  1.00  0.00           C  
ATOM   1482  O   THR   109      62.812  63.055  62.691  1.00  0.00           O  
ATOM   1483  N   SER   110      62.486  64.370  64.406  1.00  0.00           N  
ATOM   1484  H   SER   110      61.880  65.096  64.761  1.00  0.00           H  
ATOM   1485  CA  SER   110      63.578  63.753  65.224  1.00  0.00           C  
ATOM   1486  HA  SER   110      64.489  63.444  64.711  1.00  0.00           H  
ATOM   1487  CB  SER   110      64.021  64.752  66.262  1.00  0.00           C  
ATOM   1488  HB2 SER   110      63.269  64.886  67.040  1.00  0.00           H  
ATOM   1489  HB3 SER   110      64.901  64.318  66.735  1.00  0.00           H  
ATOM   1490  OG  SER   110      64.306  65.959  65.620  1.00  0.00           O  
ATOM   1491  HG  SER   110      64.192  66.705  66.213  1.00  0.00           H  
ATOM   1492  C   SER   110      63.051  62.577  66.039  1.00  0.00           C  
ATOM   1493  O   SER   110      62.016  62.742  66.564  1.00  0.00           O  
ATOM   1494  N   GLY   111      63.791  61.445  66.085  1.00  0.00           N  
ATOM   1495  H   GLY   111      64.738  61.544  65.748  1.00  0.00           H  
ATOM   1496  CA  GLY   111      63.393  60.147  66.715  1.00  0.00           C  
ATOM   1497  HA2 GLY   111      62.374  59.959  66.377  1.00  0.00           H  
ATOM   1498  HA3 GLY   111      64.076  59.372  66.369  1.00  0.00           H  
ATOM   1499  C   GLY   111      63.385  60.059  68.238  1.00  0.00           C  
ATOM   1500  O   GLY   111      63.921  60.953  68.809  1.00  0.00           O  
ATOM   1501  N   SER   112      62.905  59.010  68.895  1.00  0.00           N  
ATOM   1502  H   SER   112      63.158  58.998  69.872  1.00  0.00           H  
ATOM   1503  CA  SER   112      62.022  57.963  68.466  1.00  0.00           C  
ATOM   1504  HA  SER   112      62.512  57.238  67.816  1.00  0.00           H  
ATOM   1505  CB  SER   112      61.683  57.262  69.763  1.00  0.00           C  
ATOM   1506  HB2 SER   112      61.132  56.367  69.474  1.00  0.00           H  
ATOM   1507  HB3 SER   112      62.619  56.903  70.191  1.00  0.00           H  
ATOM   1508  OG  SER   112      61.069  58.036  70.794  1.00  0.00           O  
ATOM   1509  HG  SER   112      60.125  58.024  70.623  1.00  0.00           H  
ATOM   1510  C   SER   112      60.741  58.439  67.785  1.00  0.00           C  
ATOM   1511  O   SER   112      60.420  59.595  67.914  1.00  0.00           O  
ATOM   1512  N   TYR   113      59.964  57.609  67.050  1.00  0.00           N  
ATOM   1513  H   TYR   113      59.157  58.032  66.614  1.00  0.00           H  
ATOM   1514  CA  TYR   113      60.233  56.229  66.672  1.00  0.00           C  
ATOM   1515  HA  TYR   113      60.468  55.515  67.461  1.00  0.00           H  
ATOM   1516  CB  TYR   113      58.937  55.731  65.896  1.00  0.00           C  
ATOM   1517  HB2 TYR   113      58.437  56.623  65.519  1.00  0.00           H  
ATOM   1518  HB3 TYR   113      59.142  55.143  65.002  1.00  0.00           H  
ATOM   1519  CG  TYR   113      57.932  55.070  66.869  1.00  0.00           C  
ATOM   1520  CD1 TYR   113      56.729  55.689  67.128  1.00  0.00           C  
ATOM   1521  HD1 TYR   113      56.452  56.577  66.580  1.00  0.00           H  
ATOM   1522  CE1 TYR   113      55.783  55.087  67.972  1.00  0.00           C  
ATOM   1523  HE1 TYR   113      54.823  55.554  68.137  1.00  0.00           H  
ATOM   1524  CZ  TYR   113      56.100  53.863  68.568  1.00  0.00           C  
ATOM   1525  OH  TYR   113      55.200  53.267  69.358  1.00  0.00           O  
ATOM   1526  HH  TYR   113      55.528  52.537  69.889  1.00  0.00           H  
ATOM   1527  CE2 TYR   113      57.424  53.309  68.536  1.00  0.00           C  
ATOM   1528  HE2 TYR   113      57.615  52.309  68.898  1.00  0.00           H  
ATOM   1529  CD2 TYR   113      58.292  53.859  67.570  1.00  0.00           C  
ATOM   1530  HD2 TYR   113      59.215  53.332  67.378  1.00  0.00           H  
ATOM   1531  C   TYR   113      61.459  56.154  65.735  1.00  0.00           C  
ATOM   1532  O   TYR   113      61.946  57.195  65.249  1.00  0.00           O  
ATOM   1533  N   GLY   114      61.758  54.933  65.305  1.00  0.00           N  
ATOM   1534  H   GLY   114      61.131  54.192  65.584  1.00  0.00           H  
ATOM   1535  CA  GLY   114      62.916  54.670  64.303  1.00  0.00           C  
ATOM   1536  HA2 GLY   114      62.809  55.262  63.394  1.00  0.00           H  
ATOM   1537  HA3 GLY   114      63.876  54.916  64.757  1.00  0.00           H  
ATOM   1538  C   GLY   114      63.079  53.171  63.872  1.00  0.00           C  
ATOM   1539  O   GLY   114      62.087  52.435  63.870  1.00  0.00           O  
ATOM   1540  N   SER   115      64.238  52.668  63.524  1.00  0.00           N  
ATOM   1541  H   SER   115      64.226  51.686  63.287  1.00  0.00           H  
ATOM   1542  CA  SER   115      65.523  53.352  63.201  1.00  0.00           C  
ATOM   1543  HA  SER   115      65.848  53.949  64.053  1.00  0.00           H  
ATOM   1544  CB  SER   115      66.558  52.329  62.907  1.00  0.00           C  
ATOM   1545  HB2 SER   115      67.511  52.810  62.687  1.00  0.00           H  
ATOM   1546  HB3 SER   115      66.914  51.828  63.807  1.00  0.00           H  
ATOM   1547  OG  SER   115      66.116  51.306  61.952  1.00  0.00           O  
ATOM   1548  HG  SER   115      66.208  51.663  61.066  1.00  0.00           H  
ATOM   1549  C   SER   115      65.313  54.122  61.931  1.00  0.00           C  
ATOM   1550  O   SER   115      64.494  53.754  61.102  1.00  0.00           O  
ATOM   1551  N   SER   116      65.974  55.278  61.755  1.00  0.00           N  
ATOM   1552  H   SER   116      66.558  55.627  62.501  1.00  0.00           H  
ATOM   1553  CA  SER   116      65.851  56.156  60.586  1.00  0.00           C  
ATOM   1554  HA  SER   116      64.881  56.643  60.685  1.00  0.00           H  
ATOM   1555  CB  SER   116      66.907  57.251  60.573  1.00  0.00           C  
ATOM   1556  HB2 SER   116      66.796  57.944  59.739  1.00  0.00           H  
ATOM   1557  HB3 SER   116      66.659  57.869  61.436  1.00  0.00           H  
ATOM   1558  OG  SER   116      68.215  56.687  60.623  1.00  0.00           O  
ATOM   1559  HG  SER   116      68.804  57.442  60.683  1.00  0.00           H  
ATOM   1560  C   SER   116      65.878  55.325  59.299  1.00  0.00           C  
ATOM   1561  O   SER   116      66.615  54.394  59.142  1.00  0.00           O  
ATOM   1562  N   SER   117      65.235  55.932  58.311  1.00  0.00           N  
ATOM   1563  H   SER   117      64.712  56.762  58.554  1.00  0.00           H  
ATOM   1564  CA  SER   117      65.022  55.361  57.014  1.00  0.00           C  
ATOM   1565  HA  SER   117      65.903  54.776  56.752  1.00  0.00           H  
ATOM   1566  CB  SER   117      64.021  54.210  57.145  1.00  0.00           C  
ATOM   1567  HB2 SER   117      64.066  53.612  56.234  1.00  0.00           H  
ATOM   1568  HB3 SER   117      64.349  53.531  57.932  1.00  0.00           H  
ATOM   1569  OG  SER   117      62.705  54.690  57.325  1.00  0.00           O  
ATOM   1570  HG  SER   117      62.246  54.063  56.761  1.00  0.00           H  
ATOM   1571  C   SER   117      64.614  56.373  55.953  1.00  0.00           C  
ATOM   1572  O   SER   117      64.401  57.566  56.281  1.00  0.00           O  
ATOM   1573  N   GLN   118      64.599  55.902  54.749  1.00  0.00           N  
ATOM   1574  H   GLN   118      64.841  54.942  54.549  1.00  0.00           H  
ATOM   1575  CA  GLN   118      64.368  56.762  53.591  1.00  0.00           C  
ATOM   1576  HA  GLN   118      63.827  57.669  53.862  1.00  0.00           H  
ATOM   1577  CB  GLN   118      65.763  57.028  53.025  1.00  0.00           C  
ATOM   1578  HB2 GLN   118      66.073  56.069  52.612  1.00  0.00           H  
ATOM   1579  HB3 GLN   118      65.592  57.604  52.116  1.00  0.00           H  
ATOM   1580  CG  GLN   118      66.864  57.596  53.904  1.00  0.00           C  
ATOM   1581  HG2 GLN   118      67.191  56.729  54.479  1.00  0.00           H  
ATOM   1582  HG3 GLN   118      67.751  57.773  53.295  1.00  0.00           H  
ATOM   1583  CD  GLN   118      66.555  58.861  54.669  1.00  0.00           C  
ATOM   1584  OE1 GLN   118      65.752  59.722  54.287  1.00  0.00           O  
ATOM   1585  NE2 GLN   118      67.156  58.971  55.865  1.00  0.00           N  
ATOM   1586 HE21 GLN   118      67.630  58.178  56.272  1.00  0.00           H  
ATOM   1587 HE22 GLN   118      66.875  59.764  56.424  1.00  0.00           H  
ATOM   1588  C   GLN   118      63.551  56.071  52.511  1.00  0.00           C  
ATOM   1589  O   GLN   118      63.628  54.868  52.320  1.00  0.00           O  
ATOM   1590  N   SER   119      62.686  56.819  51.775  1.00  0.00           N  
ATOM   1591  H   SER   119      62.115  56.227  51.189  1.00  0.00           H  
ATOM   1592  CA  SER   119      62.342  58.249  51.885  1.00  0.00           C  
ATOM   1593  HA  SER   119      63.258  58.831  51.984  1.00  0.00           H  
ATOM   1594  CB  SER   119      61.837  58.866  50.597  1.00  0.00           C  
ATOM   1595  HB2 SER   119      61.593  59.917  50.751  1.00  0.00           H  
ATOM   1596  HB3 SER   119      62.571  58.693  49.809  1.00  0.00           H  
ATOM   1597  OG  SER   119      60.597  58.294  50.219  1.00  0.00           O  
ATOM   1598  HG  SER   119      60.781  57.652  49.528  1.00  0.00           H  
ATOM   1599  C   SER   119      61.588  58.698  53.213  1.00  0.00           C  
ATOM   1600  O   SER   119      61.187  57.819  53.981  1.00  0.00           O  
ATOM   1601  N   SER   120      61.350  60.042  53.418  1.00  0.00           N  
ATOM   1602  H   SER   120      61.532  60.719  52.691  1.00  0.00           H  
ATOM   1603  CA  SER   120      60.738  60.686  54.617  1.00  0.00           C  
ATOM   1604  HA  SER   120      60.348  59.851  55.199  1.00  0.00           H  
ATOM   1605  CB  SER   120      61.912  61.494  55.383  1.00  0.00           C  
ATOM   1606  HB2 SER   120      61.462  61.798  56.328  1.00  0.00           H  
ATOM   1607  HB3 SER   120      62.760  60.839  55.581  1.00  0.00           H  
ATOM   1608  OG  SER   120      62.255  62.663  54.726  1.00  0.00           O  
ATOM   1609  HG  SER   120      62.851  62.440  54.007  1.00  0.00           H  
ATOM   1610  C   SER   120      59.577  61.632  54.289  1.00  0.00           C  
ATOM   1611  O   SER   120      59.414  61.910  53.110  1.00  0.00           O  
ATOM   1612  N   SER   121      58.707  62.111  55.130  1.00  0.00           N  
ATOM   1613  H   SER   121      57.947  62.555  54.635  1.00  0.00           H  
ATOM   1614  CA  SER   121      58.380  61.761  56.570  1.00  0.00           C  
ATOM   1615  HA  SER   121      59.278  61.869  57.178  1.00  0.00           H  
ATOM   1616  CB  SER   121      57.344  62.726  57.013  1.00  0.00           C  
ATOM   1617  HB2 SER   121      57.179  62.671  58.089  1.00  0.00           H  
ATOM   1618  HB3 SER   121      57.694  63.737  56.805  1.00  0.00           H  
ATOM   1619  OG  SER   121      56.080  62.560  56.471  1.00  0.00           O  
ATOM   1620  HG  SER   121      55.914  63.217  55.791  1.00  0.00           H  
ATOM   1621  C   SER   121      57.905  60.270  56.709  1.00  0.00           C  
ATOM   1622  O   SER   121      57.911  59.529  55.720  1.00  0.00           O  
ATOM   1623  N   TYR   122      57.579  59.843  57.969  1.00  0.00           N  
ATOM   1624  H   TYR   122      57.691  60.459  58.762  1.00  0.00           H  
ATOM   1625  CA  TYR   122      57.059  58.460  58.276  1.00  0.00           C  
ATOM   1626  HA  TYR   122      57.912  57.788  58.181  1.00  0.00           H  
ATOM   1627  CB  TYR   122      56.482  58.368  59.702  1.00  0.00           C  
ATOM   1628  HB2 TYR   122      55.564  58.957  59.702  1.00  0.00           H  
ATOM   1629  HB3 TYR   122      56.116  57.362  59.906  1.00  0.00           H  
ATOM   1630  CG  TYR   122      57.299  58.686  60.949  1.00  0.00           C  
ATOM   1631  CD1 TYR   122      56.867  59.766  61.759  1.00  0.00           C  
ATOM   1632  HD1 TYR   122      56.114  60.491  61.488  1.00  0.00           H  
ATOM   1633  CE1 TYR   122      57.589  60.124  62.910  1.00  0.00           C  
ATOM   1634  HE1 TYR   122      57.396  61.019  63.483  1.00  0.00           H  
ATOM   1635  CZ  TYR   122      58.596  59.269  63.456  1.00  0.00           C  
ATOM   1636  OH  TYR   122      59.226  59.502  64.624  1.00  0.00           O  
ATOM   1637  HH  TYR   122      58.558  59.657  65.297  1.00  0.00           H  
ATOM   1638  CE2 TYR   122      58.921  58.073  62.715  1.00  0.00           C  
ATOM   1639  HE2 TYR   122      59.664  57.442  63.179  1.00  0.00           H  
ATOM   1640  CD2 TYR   122      58.271  57.780  61.489  1.00  0.00           C  
ATOM   1641  HD2 TYR   122      58.551  56.835  61.048  1.00  0.00           H  
ATOM   1642  C   TYR   122      56.062  57.838  57.324  1.00  0.00           C  
ATOM   1643  O   TYR   122      55.263  58.580  56.768  1.00  0.00           O  
ATOM   1644  N   GLY   123      56.032  56.524  57.038  1.00  0.00           N  
ATOM   1645  H   GLY   123      55.190  56.255  56.550  1.00  0.00           H  
ATOM   1646  CA  GLY   123      57.092  55.530  57.243  1.00  0.00           C  
ATOM   1647  HA2 GLY   123      58.020  55.949  57.630  1.00  0.00           H  
ATOM   1648  HA3 GLY   123      56.913  54.799  58.031  1.00  0.00           H  
ATOM   1649  C   GLY   123      57.439  54.709  55.953  1.00  0.00           C  
ATOM   1650  O   GLY   123      56.581  54.333  55.196  1.00  0.00           O  
ATOM   1651  N   GLN   124      58.767  54.608  55.668  1.00  0.00           N  
ATOM   1652  H   GLN   124      59.324  55.198  56.269  1.00  0.00           H  
ATOM   1653  CA  GLN   124      59.436  53.677  54.751  1.00  0.00           C  
ATOM   1654  HA  GLN   124      58.659  53.100  54.248  1.00  0.00           H  
ATOM   1655  CB  GLN   124      60.193  54.384  53.614  1.00  0.00           C  
ATOM   1656  HB2 GLN   124      61.098  54.851  54.001  1.00  0.00           H  
ATOM   1657  HB3 GLN   124      60.464  53.574  52.937  1.00  0.00           H  
ATOM   1658  CG  GLN   124      59.359  55.378  52.794  1.00  0.00           C  
ATOM   1659  HG2 GLN   124      58.903  56.063  53.508  1.00  0.00           H  
ATOM   1660  HG3 GLN   124      59.954  55.964  52.093  1.00  0.00           H  
ATOM   1661  CD  GLN   124      58.233  54.766  51.998  1.00  0.00           C  
ATOM   1662  OE1 GLN   124      57.958  53.611  51.863  1.00  0.00           O  
ATOM   1663  NE2 GLN   124      57.441  55.657  51.439  1.00  0.00           N  
ATOM   1664 HE21 GLN   124      57.713  56.629  51.412  1.00  0.00           H  
ATOM   1665 HE22 GLN   124      56.664  55.319  50.889  1.00  0.00           H  
ATOM   1666  C   GLN   124      60.377  52.679  55.496  1.00  0.00           C  
ATOM   1667  O   GLN   124      61.569  53.036  55.592  1.00  0.00           O  
ATOM   1668  N   PRO   125      59.926  51.449  55.829  1.00  0.00           N  
ATOM   1669  CD  PRO   125      60.726  50.266  56.217  1.00  0.00           C  
ATOM   1670  HD2 PRO   125      60.755  50.293  57.306  1.00  0.00           H  
ATOM   1671  HD3 PRO   125      61.727  50.372  55.799  1.00  0.00           H  
ATOM   1672  CG  PRO   125      59.981  49.101  55.765  1.00  0.00           C  
ATOM   1673  HG2 PRO   125      60.284  48.162  56.229  1.00  0.00           H  
ATOM   1674  HG3 PRO   125      60.255  49.054  54.712  1.00  0.00           H  
ATOM   1675  CB  PRO   125      58.534  49.476  55.837  1.00  0.00           C  
ATOM   1676  HB2 PRO   125      58.206  49.176  56.833  1.00  0.00           H  
ATOM   1677  HB3 PRO   125      57.936  49.011  55.053  1.00  0.00           H  
ATOM   1678  CA  PRO   125      58.512  51.003  55.767  1.00  0.00           C  
ATOM   1679  HA  PRO   125      58.062  51.263  54.808  1.00  0.00           H  
ATOM   1680  C   PRO   125      57.762  51.713  56.978  1.00  0.00           C  
ATOM   1681  O   PRO   125      58.335  52.426  57.842  1.00  0.00           O  
ATOM   1682  N   GLN   126      56.404  51.628  56.859  1.00  0.00           N  
ATOM   1683  H   GLN   126      56.103  50.949  56.175  1.00  0.00           H  
ATOM   1684  CA  GLN   126      55.412  51.995  57.891  1.00  0.00           C  
ATOM   1685  HA  GLN   126      55.645  53.041  58.095  1.00  0.00           H  
ATOM   1686  CB  GLN   126      54.053  51.995  57.200  1.00  0.00           C  
ATOM   1687  HB2 GLN   126      53.889  50.964  56.889  1.00  0.00           H  
ATOM   1688  HB3 GLN   126      53.308  52.168  57.977  1.00  0.00           H  
ATOM   1689  CG  GLN   126      53.898  52.937  56.031  1.00  0.00           C  
ATOM   1690  HG2 GLN   126      54.447  53.845  56.282  1.00  0.00           H  
ATOM   1691  HG3 GLN   126      54.525  52.653  55.187  1.00  0.00           H  
ATOM   1692  CD  GLN   126      52.428  53.216  55.690  1.00  0.00           C  
ATOM   1693  OE1 GLN   126      51.566  53.446  56.486  1.00  0.00           O  
ATOM   1694  NE2 GLN   126      52.065  53.478  54.475  1.00  0.00           N  
ATOM   1695 HE21 GLN   126      52.722  53.448  53.708  1.00  0.00           H  
ATOM   1696 HE22 GLN   126      51.105  53.762  54.344  1.00  0.00           H  
ATOM   1697  C   GLN   126      55.546  51.052  59.093  1.00  0.00           C  
ATOM   1698  O   GLN   126      55.589  49.804  59.030  1.00  0.00           O  
ATOM   1699  N   SER   127      55.427  51.631  60.292  1.00  0.00           N  
ATOM   1700  H   SER   127      55.312  52.634  60.258  1.00  0.00           H  
ATOM   1701  CA  SER   127      55.899  51.067  61.580  1.00  0.00           C  
ATOM   1702  HA  SER   127      55.855  51.883  62.302  1.00  0.00           H  
ATOM   1703  CB  SER   127      55.022  49.960  62.024  1.00  0.00           C  
ATOM   1704  HB2 SER   127      55.128  49.097  61.367  1.00  0.00           H  
ATOM   1705  HB3 SER   127      55.288  49.690  63.046  1.00  0.00           H  
ATOM   1706  OG  SER   127      53.638  50.364  62.028  1.00  0.00           O  
ATOM   1707  HG  SER   127      53.104  50.190  61.249  1.00  0.00           H  
ATOM   1708  C   SER   127      57.339  50.598  61.487  1.00  0.00           C  
ATOM   1709  O   SER   127      57.617  49.411  61.785  1.00  0.00           O  
ATOM   1710  N   GLY   128      58.215  51.518  61.123  1.00  0.00           N  
ATOM   1711  H   GLY   128      57.886  52.463  60.985  1.00  0.00           H  
ATOM   1712  CA  GLY   128      59.604  51.267  60.808  1.00  0.00           C  
ATOM   1713  HA2 GLY   128      60.045  52.128  60.305  1.00  0.00           H  
ATOM   1714  HA3 GLY   128      60.186  51.264  61.729  1.00  0.00           H  
ATOM   1715  C   GLY   128      59.844  50.036  59.949  1.00  0.00           C  
ATOM   1716  O   GLY   128      59.049  49.557  59.124  1.00  0.00           O  
ATOM   1717  N   SER   129      60.995  49.364  60.023  1.00  0.00           N  
ATOM   1718  H   SER   129      61.058  48.670  59.292  1.00  0.00           H  
ATOM   1719  CA  SER   129      62.282  49.714  60.596  1.00  0.00           C  
ATOM   1720  HA  SER   129      62.998  49.179  59.971  1.00  0.00           H  
ATOM   1721  CB  SER   129      62.669  51.149  60.205  1.00  0.00           C  
ATOM   1722  HB2 SER   129      62.000  51.802  60.765  1.00  0.00           H  
ATOM   1723  HB3 SER   129      63.669  51.346  60.590  1.00  0.00           H  
ATOM   1724  OG  SER   129      62.566  51.341  58.832  1.00  0.00           O  
ATOM   1725  HG  SER   129      63.320  50.893  58.441  1.00  0.00           H  
ATOM   1726  C   SER   129      62.492  49.522  62.148  1.00  0.00           C  
ATOM   1727  O   SER   129      63.500  49.945  62.683  1.00  0.00           O  
ATOM   1728  N   TYR   130      61.643  48.763  62.894  1.00  0.00           N  
ATOM   1729  H   TYR   130      60.751  48.532  62.480  1.00  0.00           H  
ATOM   1730  CA  TYR   130      61.972  48.465  64.289  1.00  0.00           C  
ATOM   1731  HA  TYR   130      62.232  49.301  64.939  1.00  0.00           H  
ATOM   1732  CB  TYR   130      60.699  47.866  64.957  1.00  0.00           C  
ATOM   1733  HB2 TYR   130      60.335  46.948  64.496  1.00  0.00           H  
ATOM   1734  HB3 TYR   130      61.049  47.666  65.970  1.00  0.00           H  
ATOM   1735  CG  TYR   130      59.470  48.796  64.931  1.00  0.00           C  
ATOM   1736  CD1 TYR   130      58.161  48.339  65.070  1.00  0.00           C  
ATOM   1737  HD1 TYR   130      57.983  47.274  65.086  1.00  0.00           H  
ATOM   1738  CE1 TYR   130      57.110  49.294  65.181  1.00  0.00           C  
ATOM   1739  HE1 TYR   130      56.149  48.826  65.337  1.00  0.00           H  
ATOM   1740  CZ  TYR   130      57.323  50.693  65.047  1.00  0.00           C  
ATOM   1741  OH  TYR   130      56.329  51.580  65.394  1.00  0.00           O  
ATOM   1742  HH  TYR   130      56.614  52.441  65.081  1.00  0.00           H  
ATOM   1743  CE2 TYR   130      58.659  51.099  64.880  1.00  0.00           C  
ATOM   1744  HE2 TYR   130      58.884  52.150  64.777  1.00  0.00           H  
ATOM   1745  CD2 TYR   130      59.700  50.224  64.851  1.00  0.00           C  
ATOM   1746  HD2 TYR   130      60.713  50.598  64.840  1.00  0.00           H  
ATOM   1747  C   TYR   130      63.091  47.375  64.243  1.00  0.00           C  
ATOM   1748  O   TYR   130      63.025  46.344  63.479  1.00  0.00           O  
ATOM   1749  N   SER   131      64.107  47.462  65.131  1.00  0.00           N  
ATOM   1750  H   SER   131      64.849  46.780  65.068  1.00  0.00           H  
ATOM   1751  CA  SER   131      64.453  48.405  66.146  1.00  0.00           C  
ATOM   1752  HA  SER   131      65.320  47.941  66.614  1.00  0.00           H  
ATOM   1753  CB  SER   131      65.021  49.757  65.660  1.00  0.00           C  
ATOM   1754  HB2 SER   131      65.871  49.390  65.084  1.00  0.00           H  
ATOM   1755  HB3 SER   131      64.284  50.275  65.047  1.00  0.00           H  
ATOM   1756  OG  SER   131      65.424  50.592  66.744  1.00  0.00           O  
ATOM   1757  HG  SER   131      66.247  51.016  66.491  1.00  0.00           H  
ATOM   1758  C   SER   131      63.422  48.609  67.269  1.00  0.00           C  
ATOM   1759  O   SER   131      62.678  49.608  67.316  1.00  0.00           O  
ATOM   1760  N   GLN   132      63.331  47.691  68.197  1.00  0.00           N  
ATOM   1761  H   GLN   132      62.568  47.795  68.851  1.00  0.00           H  
ATOM   1762  CA  GLN   132      64.184  46.572  68.509  1.00  0.00           C  
ATOM   1763  HA  GLN   132      64.563  46.134  67.586  1.00  0.00           H  
ATOM   1764  CB  GLN   132      65.387  46.978  69.334  1.00  0.00           C  
ATOM   1765  HB2 GLN   132      65.857  46.033  69.607  1.00  0.00           H  
ATOM   1766  HB3 GLN   132      66.035  47.633  68.751  1.00  0.00           H  
ATOM   1767  CG  GLN   132      65.067  47.764  70.666  1.00  0.00           C  
ATOM   1768  HG2 GLN   132      64.360  48.535  70.361  1.00  0.00           H  
ATOM   1769  HG3 GLN   132      64.513  47.030  71.252  1.00  0.00           H  
ATOM   1770  CD  GLN   132      66.297  48.347  71.242  1.00  0.00           C  
ATOM   1771  OE1 GLN   132      67.411  48.297  70.623  1.00  0.00           O  
ATOM   1772  NE2 GLN   132      66.343  49.011  72.309  1.00  0.00           N  
ATOM   1773 HE21 GLN   132      65.502  49.127  72.856  1.00  0.00           H  
ATOM   1774 HE22 GLN   132      67.183  49.570  72.355  1.00  0.00           H  
ATOM   1775  C   GLN   132      63.441  45.452  69.220  1.00  0.00           C  
ATOM   1776  O   GLN   132      62.538  45.707  70.016  1.00  0.00           O  
ATOM   1777  N   GLN   133      63.721  44.194  68.933  1.00  0.00           N  
ATOM   1778  H   GLN   133      64.441  43.959  68.265  1.00  0.00           H  
ATOM   1779  CA  GLN   133      63.038  43.042  69.494  1.00  0.00           C  
ATOM   1780  HA  GLN   133      63.415  42.163  68.971  1.00  0.00           H  
ATOM   1781  CB  GLN   133      63.496  42.788  70.963  1.00  0.00           C  
ATOM   1782  HB2 GLN   133      63.132  43.635  71.545  1.00  0.00           H  
ATOM   1783  HB3 GLN   133      62.945  41.890  71.241  1.00  0.00           H  
ATOM   1784  CG  GLN   133      65.030  42.519  71.037  1.00  0.00           C  
ATOM   1785  HG2 GLN   133      65.283  41.935  70.152  1.00  0.00           H  
ATOM   1786  HG3 GLN   133      65.625  43.430  70.981  1.00  0.00           H  
ATOM   1787  CD  GLN   133      65.513  41.944  72.408  1.00  0.00           C  
ATOM   1788  OE1 GLN   133      64.722  41.952  73.335  1.00  0.00           O  
ATOM   1789  NE2 GLN   133      66.749  41.661  72.602  1.00  0.00           N  
ATOM   1790 HE21 GLN   133      67.404  41.580  71.837  1.00  0.00           H  
ATOM   1791 HE22 GLN   133      66.915  41.319  73.538  1.00  0.00           H  
ATOM   1792  C   GLN   133      61.525  43.042  69.355  1.00  0.00           C  
ATOM   1793  O   GLN   133      60.823  43.162  70.334  1.00  0.00           O  
ATOM   1794  N   PRO   134      60.952  42.976  68.134  1.00  0.00           N  
ATOM   1795  CD  PRO   134      59.444  42.879  67.906  1.00  0.00           C  
ATOM   1796  HD2 PRO   134      59.068  43.857  68.209  1.00  0.00           H  
ATOM   1797  HD3 PRO   134      59.118  42.049  68.532  1.00  0.00           H  
ATOM   1798  CG  PRO   134      59.246  42.676  66.413  1.00  0.00           C  
ATOM   1799  HG2 PRO   134      59.033  43.544  65.788  1.00  0.00           H  
ATOM   1800  HG3 PRO   134      58.390  42.011  66.304  1.00  0.00           H  
ATOM   1801  CB  PRO   134      60.535  42.082  66.009  1.00  0.00           C  
ATOM   1802  HB2 PRO   134      60.717  42.118  64.935  1.00  0.00           H  
ATOM   1803  HB3 PRO   134      60.425  41.020  66.230  1.00  0.00           H  
ATOM   1804  CA  PRO   134      61.645  42.742  66.872  1.00  0.00           C  
ATOM   1805  HA  PRO   134      62.439  42.007  67.000  1.00  0.00           H  
ATOM   1806  C   PRO   134      62.110  44.070  66.189  1.00  0.00           C  
ATOM   1807  O   PRO   134      61.785  45.183  66.648  1.00  0.00           O  
ATOM   1808  N   SER   135      63.017  43.966  65.177  1.00  0.00           N  
ATOM   1809  H   SER   135      63.442  44.821  64.850  1.00  0.00           H  
ATOM   1810  CA  SER   135      63.737  42.759  64.724  1.00  0.00           C  
ATOM   1811  HA  SER   135      63.053  41.933  64.528  1.00  0.00           H  
ATOM   1812  CB  SER   135      64.583  43.063  63.499  1.00  0.00           C  
ATOM   1813  HB2 SER   135      65.285  42.250  63.312  1.00  0.00           H  
ATOM   1814  HB3 SER   135      63.834  43.171  62.715  1.00  0.00           H  
ATOM   1815  OG  SER   135      65.261  44.275  63.663  1.00  0.00           O  
ATOM   1816  HG  SER   135      65.548  44.401  62.756  1.00  0.00           H  
ATOM   1817  C   SER   135      64.579  42.193  65.808  1.00  0.00           C  
ATOM   1818  O   SER   135      65.015  42.954  66.715  1.00  0.00           O  
ATOM   1819  N   TYR   136      65.024  40.972  65.691  1.00  0.00           N  
ATOM   1820  H   TYR   136      64.726  40.426  64.895  1.00  0.00           H  
ATOM   1821  CA  TYR   136      66.102  40.381  66.497  1.00  0.00           C  
ATOM   1822  HA  TYR   136      66.351  40.958  67.387  1.00  0.00           H  
ATOM   1823  CB  TYR   136      65.555  39.010  67.016  1.00  0.00           C  
ATOM   1824  HB2 TYR   136      65.366  38.365  66.158  1.00  0.00           H  
ATOM   1825  HB3 TYR   136      66.362  38.493  67.535  1.00  0.00           H  
ATOM   1826  CG  TYR   136      64.313  39.021  67.874  1.00  0.00           C  
ATOM   1827  CD1 TYR   136      64.476  39.173  69.254  1.00  0.00           C  
ATOM   1828  HD1 TYR   136      65.386  39.262  69.828  1.00  0.00           H  
ATOM   1829  CE1 TYR   136      63.333  39.210  70.030  1.00  0.00           C  
ATOM   1830  HE1 TYR   136      63.341  39.351  71.101  1.00  0.00           H  
ATOM   1831  CZ  TYR   136      62.062  39.288  69.411  1.00  0.00           C  
ATOM   1832  OH  TYR   136      61.011  39.437  70.245  1.00  0.00           O  
ATOM   1833  HH  TYR   136      60.147  39.252  69.870  1.00  0.00           H  
ATOM   1834  CE2 TYR   136      61.851  39.166  68.031  1.00  0.00           C  
ATOM   1835  HE2 TYR   136      60.874  39.112  67.574  1.00  0.00           H  
ATOM   1836  CD2 TYR   136      63.027  39.054  67.227  1.00  0.00           C  
ATOM   1837  HD2 TYR   136      62.984  39.011  66.149  1.00  0.00           H  
ATOM   1838  C   TYR   136      67.398  40.211  65.702  1.00  0.00           C  
ATOM   1839  O   TYR   136      67.969  39.155  65.413  1.00  0.00           O  
ATOM   1840  N   GLY   137      68.026  41.296  65.273  1.00  0.00           N  
ATOM   1841  H   GLY   137      68.799  41.037  64.677  1.00  0.00           H  
ATOM   1842  CA  GLY   137      67.887  42.682  65.650  1.00  0.00           C  
ATOM   1843  HA2 GLY   137      68.557  43.162  64.936  1.00  0.00           H  
ATOM   1844  HA3 GLY   137      66.912  43.115  65.429  1.00  0.00           H  
ATOM   1845  C   GLY   137      68.392  43.056  67.097  1.00  0.00           C  
ATOM   1846  O   GLY   137      68.949  42.232  67.867  1.00  0.00           O  
ATOM   1847  N   GLY   138      68.135  44.281  67.498  1.00  0.00           N  
ATOM   1848  H   GLY   138      67.652  44.933  66.896  1.00  0.00           H  
ATOM   1849  CA  GLY   138      68.592  44.855  68.743  1.00  0.00           C  
ATOM   1850  HA2 GLY   138      68.153  45.833  68.939  1.00  0.00           H  
ATOM   1851  HA3 GLY   138      68.330  44.192  69.567  1.00  0.00           H  
ATOM   1852  C   GLY   138      70.154  44.865  68.968  1.00  0.00           C  
ATOM   1853  O   GLY   138      70.941  44.451  68.103  1.00  0.00           O  
ATOM   1854  N   GLN   139      70.548  45.238  70.196  1.00  0.00           N  
ATOM   1855  H   GLN   139      71.553  45.235  70.295  1.00  0.00           H  
ATOM   1856  CA  GLN   139      69.769  45.643  71.385  1.00  0.00           C  
ATOM   1857  HA  GLN   139      68.857  46.155  71.077  1.00  0.00           H  
ATOM   1858  CB  GLN   139      69.543  44.443  72.267  1.00  0.00           C  
ATOM   1859  HB2 GLN   139      68.792  43.870  71.724  1.00  0.00           H  
ATOM   1860  HB3 GLN   139      70.441  43.845  72.426  1.00  0.00           H  
ATOM   1861  CG  GLN   139      68.943  44.747  73.617  1.00  0.00           C  
ATOM   1862  HG2 GLN   139      68.729  43.844  74.188  1.00  0.00           H  
ATOM   1863  HG3 GLN   139      69.655  45.272  74.253  1.00  0.00           H  
ATOM   1864  CD  GLN   139      67.675  45.503  73.491  1.00  0.00           C  
ATOM   1865  OE1 GLN   139      66.759  45.137  72.723  1.00  0.00           O  
ATOM   1866  NE2 GLN   139      67.609  46.601  74.105  1.00  0.00           N  
ATOM   1867 HE21 GLN   139      68.380  46.880  74.695  1.00  0.00           H  
ATOM   1868 HE22 GLN   139      66.900  47.278  73.863  1.00  0.00           H  
ATOM   1869  C   GLN   139      70.660  46.694  72.085  1.00  0.00           C  
ATOM   1870  O   GLN   139      71.409  46.333  73.011  1.00  0.00           O  
ATOM   1871  N   GLN   140      70.475  47.940  71.717  1.00  0.00           N  
ATOM   1872  H   GLN   140      69.751  48.189  71.059  1.00  0.00           H  
ATOM   1873  CA  GLN   140      71.110  49.052  72.336  1.00  0.00           C  
ATOM   1874  HA  GLN   140      71.979  48.748  72.920  1.00  0.00           H  
ATOM   1875  CB  GLN   140      71.833  49.941  71.321  1.00  0.00           C  
ATOM   1876  HB2 GLN   140      71.079  50.468  70.737  1.00  0.00           H  
ATOM   1877  HB3 GLN   140      72.291  50.712  71.942  1.00  0.00           H  
ATOM   1878  CG  GLN   140      72.951  49.282  70.547  1.00  0.00           C  
ATOM   1879  HG2 GLN   140      73.437  48.571  71.215  1.00  0.00           H  
ATOM   1880  HG3 GLN   140      72.482  48.739  69.725  1.00  0.00           H  
ATOM   1881  CD  GLN   140      74.002  50.328  69.958  1.00  0.00           C  
ATOM   1882  OE1 GLN   140      73.764  51.469  69.541  1.00  0.00           O  
ATOM   1883  NE2 GLN   140      75.195  49.869  69.812  1.00  0.00           N  
ATOM   1884 HE21 GLN   140      75.455  48.938  70.105  1.00  0.00           H  
ATOM   1885 HE22 GLN   140      75.899  50.528  69.513  1.00  0.00           H  
ATOM   1886  C   GLN   140      70.065  49.963  73.099  1.00  0.00           C  
ATOM   1887  O   GLN   140      68.993  50.247  72.599  1.00  0.00           O  
ATOM   1888  N   GLN   141      70.413  50.331  74.349  1.00  0.00           N  
ATOM   1889  H   GLN   141      71.320  50.134  74.748  1.00  0.00           H  
ATOM   1890  CA  GLN   141      69.465  51.079  75.218  1.00  0.00           C  
ATOM   1891  HA  GLN   141      68.697  51.572  74.622  1.00  0.00           H  
ATOM   1892  CB  GLN   141      68.685  50.107  76.141  1.00  0.00           C  
ATOM   1893  HB2 GLN   141      68.046  50.740  76.757  1.00  0.00           H  
ATOM   1894  HB3 GLN   141      68.258  49.371  75.460  1.00  0.00           H  
ATOM   1895  CG  GLN   141      69.426  49.308  77.278  1.00  0.00           C  
ATOM   1896  HG2 GLN   141      69.975  50.067  77.834  1.00  0.00           H  
ATOM   1897  HG3 GLN   141      68.718  48.854  77.972  1.00  0.00           H  
ATOM   1898  CD  GLN   141      70.341  48.232  76.703  1.00  0.00           C  
ATOM   1899  OE1 GLN   141      70.063  47.535  75.717  1.00  0.00           O  
ATOM   1900  NE2 GLN   141      71.398  47.845  77.384  1.00  0.00           N  
ATOM   1901 HE21 GLN   141      71.521  48.113  78.350  1.00  0.00           H  
ATOM   1902 HE22 GLN   141      72.032  47.219  76.908  1.00  0.00           H  
ATOM   1903  C   GLN   141      70.199  52.235  76.000  1.00  0.00           C  
ATOM   1904  O   GLN   141      71.093  52.058  76.882  1.00  0.00           O  
ATOM   1905  N   SER   142      70.097  53.472  75.419  1.00  0.00           N  
ATOM   1906  H   SER   142      70.809  54.133  75.696  1.00  0.00           H  
ATOM   1907  CA  SER   142      69.146  53.983  74.492  1.00  0.00           C  
ATOM   1908  HA  SER   142      69.324  55.058  74.475  1.00  0.00           H  
ATOM   1909  CB  SER   142      69.385  53.473  73.035  1.00  0.00           C  
ATOM   1910  HB2 SER   142      68.823  52.552  72.879  1.00  0.00           H  
ATOM   1911  HB3 SER   142      68.852  54.149  72.367  1.00  0.00           H  
ATOM   1912  OG  SER   142      70.758  53.370  72.647  1.00  0.00           O  
ATOM   1913  HG  SER   142      71.029  54.288  72.720  1.00  0.00           H  
ATOM   1914  C   SER   142      67.679  53.945  74.992  1.00  0.00           C  
ATOM   1915  O   SER   142      66.786  53.725  74.248  1.00  0.00           O  
ATOM   1916  N   TYR   143      67.396  54.409  76.209  1.00  0.00           N  
ATOM   1917  H   TYR   143      68.186  54.843  76.664  1.00  0.00           H  
ATOM   1918  CA  TYR   143      66.076  54.357  76.799  1.00  0.00           C  
ATOM   1919  HA  TYR   143      65.633  53.403  76.512  1.00  0.00           H  
ATOM   1920  CB  TYR   143      66.152  54.554  78.326  1.00  0.00           C  
ATOM   1921  HB2 TYR   143      66.477  55.571  78.548  1.00  0.00           H  
ATOM   1922  HB3 TYR   143      65.199  54.705  78.833  1.00  0.00           H  
ATOM   1923  CG  TYR   143      66.986  53.512  78.995  1.00  0.00           C  
ATOM   1924  CD1 TYR   143      66.583  52.185  78.956  1.00  0.00           C  
ATOM   1925  HD1 TYR   143      65.644  51.858  78.535  1.00  0.00           H  
ATOM   1926  CE1 TYR   143      67.447  51.267  79.651  1.00  0.00           C  
ATOM   1927  HE1 TYR   143      67.207  50.218  79.748  1.00  0.00           H  
ATOM   1928  CZ  TYR   143      68.636  51.813  80.201  1.00  0.00           C  
ATOM   1929  OH  TYR   143      69.621  50.997  80.694  1.00  0.00           O  
ATOM   1930  HH  TYR   143      69.260  50.199  81.088  1.00  0.00           H  
ATOM   1931  CE2 TYR   143      69.040  53.146  80.055  1.00  0.00           C  
ATOM   1932  HE2 TYR   143      70.067  53.370  80.303  1.00  0.00           H  
ATOM   1933  CD2 TYR   143      68.158  54.024  79.493  1.00  0.00           C  
ATOM   1934  HD2 TYR   143      68.550  54.981  79.183  1.00  0.00           H  
ATOM   1935  C   TYR   143      65.098  55.329  76.196  1.00  0.00           C  
ATOM   1936  O   TYR   143      63.952  55.330  76.669  1.00  0.00           O  
ATOM   1937  N   GLY   144      65.579  56.309  75.439  1.00  0.00           N  
ATOM   1938  H   GLY   144      66.498  56.211  75.032  1.00  0.00           H  
ATOM   1939  CA  GLY   144      64.821  57.513  75.018  1.00  0.00           C  
ATOM   1940  HA2 GLY   144      65.364  58.197  74.366  1.00  0.00           H  
ATOM   1941  HA3 GLY   144      63.954  57.132  74.479  1.00  0.00           H  
ATOM   1942  C   GLY   144      64.434  58.443  76.212  1.00  0.00           C  
ATOM   1943  O   GLY   144      64.482  58.015  77.394  1.00  0.00           O  
ATOM   1944  N   GLN   145      64.015  59.734  75.943  1.00  0.00           N  
ATOM   1945  H   GLN   145      63.950  59.952  74.959  1.00  0.00           H  
ATOM   1946  CA  GLN   145      63.648  60.744  76.935  1.00  0.00           C  
ATOM   1947  HA  GLN   145      63.736  60.406  77.968  1.00  0.00           H  
ATOM   1948  CB  GLN   145      64.636  61.915  76.664  1.00  0.00           C  
ATOM   1949  HB2 GLN   145      65.654  61.536  76.753  1.00  0.00           H  
ATOM   1950  HB3 GLN   145      64.519  62.189  75.616  1.00  0.00           H  
ATOM   1951  CG  GLN   145      64.445  63.272  77.434  1.00  0.00           C  
ATOM   1952  HG2 GLN   145      65.284  63.916  77.171  1.00  0.00           H  
ATOM   1953  HG3 GLN   145      63.482  63.713  77.177  1.00  0.00           H  
ATOM   1954  CD  GLN   145      64.395  63.089  78.882  1.00  0.00           C  
ATOM   1955  OE1 GLN   145      65.022  62.234  79.401  1.00  0.00           O  
ATOM   1956  NE2 GLN   145      63.671  63.987  79.538  1.00  0.00           N  
ATOM   1957 HE21 GLN   145      63.722  63.832  80.535  1.00  0.00           H  
ATOM   1958 HE22 GLN   145      63.379  64.830  79.064  1.00  0.00           H  
ATOM   1959  C   GLN   145      62.142  61.185  76.832  1.00  0.00           C  
ATOM   1960  O   GLN   145      61.701  61.436  75.707  1.00  0.00           O  
ATOM   1961  N   GLN   146      61.386  61.430  77.935  1.00  0.00           N  
ATOM   1962  H   GLN   146      61.778  61.384  78.865  1.00  0.00           H  
ATOM   1963  CA  GLN   146      59.999  61.896  77.978  1.00  0.00           C  
ATOM   1964  HA  GLN   146      59.786  62.556  77.137  1.00  0.00           H  
ATOM   1965  CB  GLN   146      59.003  60.737  77.843  1.00  0.00           C  
ATOM   1966  HB2 GLN   146      59.129  60.180  76.914  1.00  0.00           H  
ATOM   1967  HB3 GLN   146      59.230  59.981  78.595  1.00  0.00           H  
ATOM   1968  CG  GLN   146      57.546  61.142  77.931  1.00  0.00           C  
ATOM   1969  HG2 GLN   146      56.977  60.221  77.808  1.00  0.00           H  
ATOM   1970  HG3 GLN   146      57.280  61.527  78.916  1.00  0.00           H  
ATOM   1971  CD  GLN   146      57.082  62.074  76.836  1.00  0.00           C  
ATOM   1972  OE1 GLN   146      57.229  61.848  75.672  1.00  0.00           O  
ATOM   1973  NE2 GLN   146      56.480  63.215  77.151  1.00  0.00           N  
ATOM   1974 HE21 GLN   146      56.058  63.283  78.066  1.00  0.00           H  
ATOM   1975 HE22 GLN   146      56.230  63.831  76.390  1.00  0.00           H  
ATOM   1976  C   GLN   146      59.641  62.629  79.309  1.00  0.00           C  
ATOM   1977  O   GLN   146      59.696  62.074  80.411  1.00  0.00           O  
ATOM   1978  N   GLN   147      59.211  63.936  79.202  1.00  0.00           N  
ATOM   1979  H   GLN   147      59.142  64.433  78.325  1.00  0.00           H  
ATOM   1980  CA  GLN   147      58.720  64.738  80.327  1.00  0.00           C  
ATOM   1981  HA  GLN   147      58.040  64.107  80.900  1.00  0.00           H  
ATOM   1982  CB  GLN   147      59.867  65.214  81.321  1.00  0.00           C  
ATOM   1983  HB2 GLN   147      59.911  64.449  82.096  1.00  0.00           H  
ATOM   1984  HB3 GLN   147      60.776  65.129  80.724  1.00  0.00           H  
ATOM   1985  CG  GLN   147      59.828  66.637  81.896  1.00  0.00           C  
ATOM   1986  HG2 GLN   147      58.827  66.997  82.132  1.00  0.00           H  
ATOM   1987  HG3 GLN   147      60.305  66.600  82.876  1.00  0.00           H  
ATOM   1988  CD  GLN   147      60.602  67.729  81.143  1.00  0.00           C  
ATOM   1989  OE1 GLN   147      61.334  67.467  80.266  1.00  0.00           O  
ATOM   1990  NE2 GLN   147      60.401  69.009  81.411  1.00  0.00           N  
ATOM   1991 HE21 GLN   147      59.683  69.285  82.065  1.00  0.00           H  
ATOM   1992 HE22 GLN   147      60.721  69.676  80.724  1.00  0.00           H  
ATOM   1993  C   GLN   147      57.839  65.934  79.870  1.00  0.00           C  
ATOM   1994  O   GLN   147      58.079  66.395  78.783  1.00  0.00           O  
ATOM   1995  N   SER   148      56.725  66.215  80.612  1.00  0.00           N  
ATOM   1996  H   SER   148      56.418  65.666  81.402  1.00  0.00           H  
ATOM   1997  CA  SER   148      55.799  67.243  80.163  1.00  0.00           C  
ATOM   1998  HA  SER   148      55.454  67.047  79.147  1.00  0.00           H  
ATOM   1999  CB  SER   148      54.516  67.340  81.039  1.00  0.00           C  
ATOM   2000  HB2 SER   148      54.030  66.364  81.067  1.00  0.00           H  
ATOM   2001  HB3 SER   148      54.762  67.768  82.011  1.00  0.00           H  
ATOM   2002  OG  SER   148      53.650  68.205  80.354  1.00  0.00           O  
ATOM   2003  HG  SER   148      52.797  67.903  80.676  1.00  0.00           H  
ATOM   2004  C   SER   148      56.460  68.648  80.145  1.00  0.00           C  
ATOM   2005  O   SER   148      57.193  68.976  81.077  1.00  0.00           O  
ATOM   2006  N   TYR   149      56.362  69.415  79.058  1.00  0.00           N  
ATOM   2007  H   TYR   149      55.720  69.073  78.358  1.00  0.00           H  
ATOM   2008  CA  TYR   149      57.086  70.654  78.820  1.00  0.00           C  
ATOM   2009  HA  TYR   149      58.141  70.385  78.866  1.00  0.00           H  
ATOM   2010  CB  TYR   149      56.858  71.198  77.448  1.00  0.00           C  
ATOM   2011  HB2 TYR   149      56.933  70.423  76.685  1.00  0.00           H  
ATOM   2012  HB3 TYR   149      55.810  71.401  77.231  1.00  0.00           H  
ATOM   2013  CG  TYR   149      57.735  72.386  77.054  1.00  0.00           C  
ATOM   2014  CD1 TYR   149      57.261  73.691  76.974  1.00  0.00           C  
ATOM   2015  HD1 TYR   149      56.202  73.878  77.069  1.00  0.00           H  
ATOM   2016  CE1 TYR   149      58.139  74.778  76.830  1.00  0.00           C  
ATOM   2017  HE1 TYR   149      57.844  75.817  76.848  1.00  0.00           H  
ATOM   2018  CZ  TYR   149      59.463  74.556  76.475  1.00  0.00           C  
ATOM   2019  OH  TYR   149      60.321  75.610  76.219  1.00  0.00           O  
ATOM   2020  HH  TYR   149      61.253  75.459  76.389  1.00  0.00           H  
ATOM   2021  CE2 TYR   149      59.944  73.221  76.394  1.00  0.00           C  
ATOM   2022  HE2 TYR   149      60.979  73.070  76.124  1.00  0.00           H  
ATOM   2023  CD2 TYR   149      59.084  72.147  76.701  1.00  0.00           C  
ATOM   2024  HD2 TYR   149      59.475  71.144  76.622  1.00  0.00           H  
ATOM   2025  C   TYR   149      56.637  71.637  79.951  1.00  0.00           C  
ATOM   2026  O   TYR   149      55.505  71.609  80.429  1.00  0.00           O  
ATOM   2027  N   ASN   150      57.607  72.489  80.384  1.00  0.00           N  
ATOM   2028  H   ASN   150      58.494  72.322  79.929  1.00  0.00           H  
ATOM   2029  CA  ASN   150      57.477  73.504  81.389  1.00  0.00           C  
ATOM   2030  HA  ASN   150      56.468  73.421  81.792  1.00  0.00           H  
ATOM   2031  CB  ASN   150      58.419  73.306  82.532  1.00  0.00           C  
ATOM   2032  HB2 ASN   150      59.415  73.429  82.105  1.00  0.00           H  
ATOM   2033  HB3 ASN   150      58.199  74.139  83.200  1.00  0.00           H  
ATOM   2034  CG  ASN   150      58.296  71.972  83.213  1.00  0.00           C  
ATOM   2035  OD1 ASN   150      59.170  71.120  83.028  1.00  0.00           O  
ATOM   2036  ND2 ASN   150      57.147  71.753  83.816  1.00  0.00           N  
ATOM   2037 HD21 ASN   150      56.892  70.837  84.157  1.00  0.00           H  
ATOM   2038 HD22 ASN   150      56.421  72.449  83.894  1.00  0.00           H  
ATOM   2039  C   ASN   150      57.548  74.889  80.695  1.00  0.00           C  
ATOM   2040  O   ASN   150      58.686  75.382  80.560  1.00  0.00           O  
ATOM   2041  N   PRO   151      56.473  75.583  80.290  1.00  0.00           N  
ATOM   2042  CD  PRO   151      55.130  75.107  80.245  1.00  0.00           C  
ATOM   2043  HD2 PRO   151      54.840  74.860  81.266  1.00  0.00           H  
ATOM   2044  HD3 PRO   151      54.962  74.319  79.511  1.00  0.00           H  
ATOM   2045  CG  PRO   151      54.272  76.188  79.612  1.00  0.00           C  
ATOM   2046  HG2 PRO   151      53.349  76.435  80.136  1.00  0.00           H  
ATOM   2047  HG3 PRO   151      53.950  75.889  78.615  1.00  0.00           H  
ATOM   2048  CB  PRO   151      55.246  77.374  79.410  1.00  0.00           C  
ATOM   2049  HB2 PRO   151      54.932  78.089  80.169  1.00  0.00           H  
ATOM   2050  HB3 PRO   151      55.252  77.842  78.425  1.00  0.00           H  
ATOM   2051  CA  PRO   151      56.625  76.924  79.681  1.00  0.00           C  
ATOM   2052  HA  PRO   151      57.130  76.807  78.722  1.00  0.00           H  
ATOM   2053  C   PRO   151      57.448  77.959  80.526  1.00  0.00           C  
ATOM   2054  O   PRO   151      56.846  78.393  81.498  1.00  0.00           O  
ATOM   2055  N   PRO   152      58.609  78.532  80.057  1.00  0.00           N  
ATOM   2056  CD  PRO   152      59.313  78.123  78.928  1.00  0.00           C  
ATOM   2057  HD2 PRO   152      58.761  78.041  77.991  1.00  0.00           H  
ATOM   2058  HD3 PRO   152      59.732  77.126  79.063  1.00  0.00           H  
ATOM   2059  CG  PRO   152      60.483  79.137  78.814  1.00  0.00           C  
ATOM   2060  HG2 PRO   152      60.196  79.837  78.030  1.00  0.00           H  
ATOM   2061  HG3 PRO   152      61.474  78.840  78.471  1.00  0.00           H  
ATOM   2062  CB  PRO   152      60.649  79.739  80.264  1.00  0.00           C  
ATOM   2063  HB2 PRO   152      61.144  80.710  80.233  1.00  0.00           H  
ATOM   2064  HB3 PRO   152      61.254  79.065  80.870  1.00  0.00           H  
ATOM   2065  CA  PRO   152      59.202  79.705  80.672  1.00  0.00           C  
ATOM   2066  HA  PRO   152      59.426  79.550  81.728  1.00  0.00           H  
ATOM   2067  C   PRO   152      58.368  80.966  80.384  1.00  0.00           C  
ATOM   2068  O   PRO   152      58.488  81.650  79.391  1.00  0.00           O  
ATOM   2069  N   GLN   153      57.607  81.306  81.421  1.00  0.00           N  
ATOM   2070  H   GLN   153      57.688  80.726  82.244  1.00  0.00           H  
ATOM   2071  CA  GLN   153      56.744  82.524  81.562  1.00  0.00           C  
ATOM   2072  HA  GLN   153      55.889  82.508  80.885  1.00  0.00           H  
ATOM   2073  CB  GLN   153      56.166  82.644  83.005  1.00  0.00           C  
ATOM   2074  HB2 GLN   153      56.892  82.775  83.808  1.00  0.00           H  
ATOM   2075  HB3 GLN   153      55.590  83.567  83.079  1.00  0.00           H  
ATOM   2076  CG  GLN   153      55.235  81.416  83.315  1.00  0.00           C  
ATOM   2077  HG2 GLN   153      55.708  80.446  83.166  1.00  0.00           H  
ATOM   2078  HG3 GLN   153      54.991  81.427  84.377  1.00  0.00           H  
ATOM   2079  CD  GLN   153      53.966  81.502  82.499  1.00  0.00           C  
ATOM   2080  OE1 GLN   153      53.562  82.499  81.949  1.00  0.00           O  
ATOM   2081  NE2 GLN   153      53.290  80.441  82.232  1.00  0.00           N  
ATOM   2082 HE21 GLN   153      53.696  79.524  82.349  1.00  0.00           H  
ATOM   2083 HE22 GLN   153      52.556  80.445  81.538  1.00  0.00           H  
ATOM   2084  C   GLN   153      57.604  83.764  81.271  1.00  0.00           C  
ATOM   2085  O   GLN   153      58.846  83.781  81.417  1.00  0.00           O  
ATOM   2086  N   GLY   154      56.932  84.789  80.677  1.00  0.00           N  
ATOM   2087  H   GLY   154      55.930  84.686  80.596  1.00  0.00           H  
ATOM   2088  CA  GLY   154      57.518  86.092  80.411  1.00  0.00           C  
ATOM   2089  HA2 GLY   154      58.422  86.059  79.802  1.00  0.00           H  
ATOM   2090  HA3 GLY   154      56.737  86.621  79.866  1.00  0.00           H  
ATOM   2091  C   GLY   154      57.794  86.928  81.711  1.00  0.00           C  
ATOM   2092  O   GLY   154      56.861  87.145  82.513  1.00  0.00           O  
ATOM   2093  N   TYR   155      59.006  87.488  81.850  1.00  0.00           N  
ATOM   2094  H   TYR   155      59.519  87.627  80.991  1.00  0.00           H  
ATOM   2095  CA  TYR   155      59.359  88.320  83.017  1.00  0.00           C  
ATOM   2096  HA  TYR   155      58.441  88.696  83.466  1.00  0.00           H  
ATOM   2097  CB  TYR   155      60.115  87.481  83.995  1.00  0.00           C  
ATOM   2098  HB2 TYR   155      61.086  87.225  83.572  1.00  0.00           H  
ATOM   2099  HB3 TYR   155      60.308  88.200  84.791  1.00  0.00           H  
ATOM   2100  CG  TYR   155      59.466  86.233  84.585  1.00  0.00           C  
ATOM   2101  CD1 TYR   155      60.006  84.990  84.388  1.00  0.00           C  
ATOM   2102  HD1 TYR   155      60.834  84.946  83.696  1.00  0.00           H  
ATOM   2103  CE1 TYR   155      59.462  83.845  85.061  1.00  0.00           C  
ATOM   2104  HE1 TYR   155      59.904  82.901  84.776  1.00  0.00           H  
ATOM   2105  CZ  TYR   155      58.393  83.947  85.914  1.00  0.00           C  
ATOM   2106  OH  TYR   155      57.842  82.862  86.510  1.00  0.00           O  
ATOM   2107  HH  TYR   155      56.935  82.999  86.794  1.00  0.00           H  
ATOM   2108  CE2 TYR   155      57.898  85.250  86.229  1.00  0.00           C  
ATOM   2109  HE2 TYR   155      57.105  85.380  86.950  1.00  0.00           H  
ATOM   2110  CD2 TYR   155      58.414  86.380  85.525  1.00  0.00           C  
ATOM   2111  HD2 TYR   155      58.038  87.355  85.800  1.00  0.00           H  
ATOM   2112  C   TYR   155      60.281  89.511  82.640  1.00  0.00           C  
ATOM   2113  O   TYR   155      60.950  89.476  81.616  1.00  0.00           O  
ATOM   2114  N   GLY   156      60.294  90.611  83.392  1.00  0.00           N  
ATOM   2115  H   GLY   156      60.938  91.366  83.205  1.00  0.00           H  
ATOM   2116  CA  GLY   156      59.376  90.898  84.496  1.00  0.00           C  
ATOM   2117  HA2 GLY   156      59.224  90.071  85.189  1.00  0.00           H  
ATOM   2118  HA3 GLY   156      59.864  91.665  85.096  1.00  0.00           H  
ATOM   2119  C   GLY   156      57.936  91.377  84.086  1.00  0.00           C  
ATOM   2120  O   GLY   156      57.469  90.933  83.048  1.00  0.00           O  
ATOM   2121  N   GLN   157      57.163  92.019  84.927  1.00  0.00           N  
ATOM   2122  H   GLN   157      57.564  92.265  85.821  1.00  0.00           H  
ATOM   2123  CA  GLN   157      55.710  92.328  84.734  1.00  0.00           C  
ATOM   2124  HA  GLN   157      55.421  92.203  83.690  1.00  0.00           H  
ATOM   2125  CB  GLN   157      54.838  91.363  85.521  1.00  0.00           C  
ATOM   2126  HB2 GLN   157      53.787  91.538  85.291  1.00  0.00           H  
ATOM   2127  HB3 GLN   157      55.061  90.338  85.222  1.00  0.00           H  
ATOM   2128  CG  GLN   157      55.037  91.235  87.119  1.00  0.00           C  
ATOM   2129  HG2 GLN   157      54.871  92.243  87.500  1.00  0.00           H  
ATOM   2130  HG3 GLN   157      54.282  90.540  87.487  1.00  0.00           H  
ATOM   2131  CD  GLN   157      56.421  90.789  87.508  1.00  0.00           C  
ATOM   2132  OE1 GLN   157      57.155  91.564  88.094  1.00  0.00           O  
ATOM   2133  NE2 GLN   157      56.827  89.656  87.141  1.00  0.00           N  
ATOM   2134 HE21 GLN   157      56.274  89.073  86.529  1.00  0.00           H  
ATOM   2135 HE22 GLN   157      57.695  89.393  87.585  1.00  0.00           H  
ATOM   2136  C   GLN   157      55.287  93.810  85.134  1.00  0.00           C  
ATOM   2137  O   GLN   157      56.009  94.527  85.798  1.00  0.00           O  
ATOM   2138  N   GLN   158      54.101  94.305  84.787  1.00  0.00           N  
ATOM   2139  H   GLN   158      54.048  95.292  84.993  1.00  0.00           H  
ATOM   2140  CA  GLN   158      53.036  93.826  83.901  1.00  0.00           C  
ATOM   2141  HA  GLN   158      52.521  93.013  84.411  1.00  0.00           H  
ATOM   2142  CB  GLN   158      52.200  95.090  83.674  1.00  0.00           C  
ATOM   2143  HB2 GLN   158      51.952  95.647  84.577  1.00  0.00           H  
ATOM   2144  HB3 GLN   158      52.802  95.684  82.986  1.00  0.00           H  
ATOM   2145  CG  GLN   158      50.891  94.970  82.896  1.00  0.00           C  
ATOM   2146  HG2 GLN   158      51.012  94.532  81.905  1.00  0.00           H  
ATOM   2147  HG3 GLN   158      50.231  94.344  83.497  1.00  0.00           H  
ATOM   2148  CD  GLN   158      50.242  96.376  82.709  1.00  0.00           C  
ATOM   2149  OE1 GLN   158      49.403  96.845  83.450  1.00  0.00           O  
ATOM   2150  NE2 GLN   158      50.548  97.124  81.644  1.00  0.00           N  
ATOM   2151 HE21 GLN   158      51.293  96.917  80.994  1.00  0.00           H  
ATOM   2152 HE22 GLN   158      49.966  97.947  81.589  1.00  0.00           H  
ATOM   2153  C   GLN   158      53.595  93.282  82.551  1.00  0.00           C  
ATOM   2154  O   GLN   158      54.534  93.844  81.948  1.00  0.00           O  
ATOM   2155  N   ASN   159      52.933  92.225  82.047  1.00  0.00           N  
ATOM   2156  H   ASN   159      52.146  91.816  82.531  1.00  0.00           H  
ATOM   2157  CA  ASN   159      53.224  91.568  80.742  1.00  0.00           C  
ATOM   2158  HA  ASN   159      54.245  91.188  80.721  1.00  0.00           H  
ATOM   2159  CB  ASN   159      52.250  90.428  80.688  1.00  0.00           C  
ATOM   2160  HB2 ASN   159      52.455  89.728  81.498  1.00  0.00           H  
ATOM   2161  HB3 ASN   159      51.252  90.807  80.907  1.00  0.00           H  
ATOM   2162  CG  ASN   159      52.205  89.760  79.319  1.00  0.00           C  
ATOM   2163  OD1 ASN   159      51.675  90.257  78.398  1.00  0.00           O  
ATOM   2164  ND2 ASN   159      52.876  88.601  79.116  1.00  0.00           N  
ATOM   2165 HD21 ASN   159      53.465  88.169  79.813  1.00  0.00           H  
ATOM   2166 HD22 ASN   159      52.736  88.065  78.271  1.00  0.00           H  
ATOM   2167  C   ASN   159      53.173  92.590  79.609  1.00  0.00           C  
ATOM   2168  O   ASN   159      52.279  93.411  79.588  1.00  0.00           O  
ATOM   2169  N   GLN   160      54.096  92.577  78.698  1.00  0.00           N  
ATOM   2170  H   GLN   160      53.999  93.306  78.006  1.00  0.00           H  
ATOM   2171  CA  GLN   160      55.049  91.575  78.316  1.00  0.00           C  
ATOM   2172  HA  GLN   160      54.974  90.738  79.010  1.00  0.00           H  
ATOM   2173  CB  GLN   160      54.711  91.018  76.871  1.00  0.00           C  
ATOM   2174  HB2 GLN   160      53.759  90.491  76.924  1.00  0.00           H  
ATOM   2175  HB3 GLN   160      54.519  91.805  76.141  1.00  0.00           H  
ATOM   2176  CG  GLN   160      55.743  90.060  76.228  1.00  0.00           C  
ATOM   2177  HG2 GLN   160      55.325  89.619  75.323  1.00  0.00           H  
ATOM   2178  HG3 GLN   160      56.702  90.565  76.112  1.00  0.00           H  
ATOM   2179  CD  GLN   160      56.029  88.848  77.152  1.00  0.00           C  
ATOM   2180  OE1 GLN   160      56.954  88.849  77.971  1.00  0.00           O  
ATOM   2181  NE2 GLN   160      55.419  87.709  76.942  1.00  0.00           N  
ATOM   2182 HE21 GLN   160      54.646  87.606  76.300  1.00  0.00           H  
ATOM   2183 HE22 GLN   160      55.832  86.900  77.385  1.00  0.00           H  
ATOM   2184  C   GLN   160      56.427  92.205  78.249  1.00  0.00           C  
ATOM   2185  O   GLN   160      56.624  93.189  77.493  1.00  0.00           O  
ATOM   2186  N   TYR   161      57.344  91.589  78.949  1.00  0.00           N  
ATOM   2187  H   TYR   161      57.096  90.680  79.314  1.00  0.00           H  
ATOM   2188  CA  TYR   161      58.723  92.133  78.980  1.00  0.00           C  
ATOM   2189  HA  TYR   161      58.787  93.108  78.496  1.00  0.00           H  
ATOM   2190  CB  TYR   161      59.168  92.251  80.412  1.00  0.00           C  
ATOM   2191  HB2 TYR   161      58.711  91.442  80.982  1.00  0.00           H  
ATOM   2192  HB3 TYR   161      60.245  92.083  80.399  1.00  0.00           H  
ATOM   2193  CG  TYR   161      58.995  93.541  81.136  1.00  0.00           C  
ATOM   2194  CD1 TYR   161      59.934  94.537  81.142  1.00  0.00           C  
ATOM   2195  HD1 TYR   161      60.813  94.409  80.527  1.00  0.00           H  
ATOM   2196  CE1 TYR   161      59.916  95.576  82.071  1.00  0.00           C  
ATOM   2197  HE1 TYR   161      60.729  96.287  82.068  1.00  0.00           H  
ATOM   2198  CZ  TYR   161      58.762  95.716  82.830  1.00  0.00           C  
ATOM   2199  OH  TYR   161      58.651  96.522  83.891  1.00  0.00           O  
ATOM   2200  HH  TYR   161      57.761  96.528  84.252  1.00  0.00           H  
ATOM   2201  CE2 TYR   161      57.614  94.927  82.636  1.00  0.00           C  
ATOM   2202  HE2 TYR   161      56.702  95.022  83.208  1.00  0.00           H  
ATOM   2203  CD2 TYR   161      57.813  93.746  81.839  1.00  0.00           C  
ATOM   2204  HD2 TYR   161      57.001  93.041  81.742  1.00  0.00           H  
ATOM   2205  C   TYR   161      59.673  91.389  78.075  1.00  0.00           C  
ATOM   2206  O   TYR   161      60.735  91.966  77.754  1.00  0.00           O  
ATOM   2207  N   ASN   162      59.442  90.118  77.634  1.00  0.00           N  
ATOM   2208  H   ASN   162      58.579  89.707  77.961  1.00  0.00           H  
ATOM   2209  CA  ASN   162      60.201  89.521  76.486  1.00  0.00           C  
ATOM   2210  HA  ASN   162      61.196  89.158  76.747  1.00  0.00           H  
ATOM   2211  CB  ASN   162      59.591  88.178  76.149  1.00  0.00           C  
ATOM   2212  HB2 ASN   162      58.551  88.392  75.902  1.00  0.00           H  
ATOM   2213  HB3 ASN   162      60.127  87.878  75.249  1.00  0.00           H  
ATOM   2214  CG  ASN   162      59.743  87.102  77.218  1.00  0.00           C  
ATOM   2215  OD1 ASN   162      60.257  87.356  78.290  1.00  0.00           O  
ATOM   2216  ND2 ASN   162      59.332  85.921  76.847  1.00  0.00           N  
ATOM   2217 HD21 ASN   162      59.259  85.153  77.498  1.00  0.00           H  
ATOM   2218 HD22 ASN   162      58.710  85.900  76.051  1.00  0.00           H  
ATOM   2219  C   ASN   162      60.315  90.449  75.231  1.00  0.00           C  
ATOM   2220  O   ASN   162      59.308  90.936  74.674  1.00  0.00           O  
ATOM   2221  N   SER   163      61.547  90.576  74.715  1.00  0.00           N  
ATOM   2222  H   SER   163      62.284  90.091  75.207  1.00  0.00           H  
ATOM   2223  CA  SER   163      62.071  91.535  73.795  1.00  0.00           C  
ATOM   2224  HA  SER   163      61.397  91.405  72.948  1.00  0.00           H  
ATOM   2225  CB  SER   163      61.998  93.052  74.374  1.00  0.00           C  
ATOM   2226  HB2 SER   163      61.001  93.340  74.708  1.00  0.00           H  
ATOM   2227  HB3 SER   163      62.790  93.245  75.098  1.00  0.00           H  
ATOM   2228  OG  SER   163      62.320  93.908  73.272  1.00  0.00           O  
ATOM   2229  HG  SER   163      62.434  94.822  73.545  1.00  0.00           H  
ATOM   2230  C   SER   163      63.524  91.150  73.299  1.00  0.00           C  
ATOM   2231  O   SER   163      64.013  90.047  73.620  1.00  0.00           O  
ATOM   2232  N   SER   164      64.201  92.042  72.547  1.00  0.00           N  
ATOM   2233  H   SER   164      63.755  92.947  72.493  1.00  0.00           H  
ATOM   2234  CA  SER   164      65.562  91.905  71.846  1.00  0.00           C  
ATOM   2235  HA  SER   164      65.620  92.688  71.090  1.00  0.00           H  
ATOM   2236  CB  SER   164      65.710  90.554  71.094  1.00  0.00           C  
ATOM   2237  HB2 SER   164      65.823  89.820  71.891  1.00  0.00           H  
ATOM   2238  HB3 SER   164      64.762  90.318  70.609  1.00  0.00           H  
ATOM   2239  OG  SER   164      66.717  90.514  70.059  1.00  0.00           O  
ATOM   2240  HG  SER   164      66.462  89.823  69.444  1.00  0.00           H  
ATOM   2241  C   SER   164      66.782  92.184  72.822  1.00  0.00           C  
ATOM   2242  O   SER   164      66.673  92.984  73.790  1.00  0.00           O  
ATOM   2243  N   SER   165      67.945  91.682  72.528  1.00  0.00           N  
ATOM   2244  H   SER   165      67.967  91.055  71.737  1.00  0.00           H  
ATOM   2245  CA  SER   165      69.316  92.096  73.004  1.00  0.00           C  
ATOM   2246  HA  SER   165      69.437  91.702  74.013  1.00  0.00           H  
ATOM   2247  CB  SER   165      70.476  91.469  72.094  1.00  0.00           C  
ATOM   2248  HB2 SER   165      70.625  90.403  72.265  1.00  0.00           H  
ATOM   2249  HB3 SER   165      70.187  91.597  71.051  1.00  0.00           H  
ATOM   2250  OG  SER   165      71.752  92.090  72.269  1.00  0.00           O  
ATOM   2251  HG  SER   165      71.996  92.707  71.575  1.00  0.00           H  
ATOM   2252  C   SER   165      69.531  93.601  73.093  1.00  0.00           C  
ATOM   2253  O   SER   165      69.005  94.331  72.245  1.00  0.00           O  
ATOM   2254  N   GLY   166      70.305  94.080  74.076  1.00  0.00           N  
ATOM   2255  H   GLY   166      70.741  93.396  74.676  1.00  0.00           H  
ATOM   2256  CA  GLY   166      70.684  95.482  74.154  1.00  0.00           C  
ATOM   2257  HA2 GLY   166      70.039  96.189  73.632  1.00  0.00           H  
ATOM   2258  HA3 GLY   166      70.765  95.810  75.190  1.00  0.00           H  
ATOM   2259  C   GLY   166      72.019  95.719  73.481  1.00  0.00           C  
ATOM   2260  O   GLY   166      72.426  94.974  72.609  1.00  0.00           O  
ATOM   2261  N   GLY   167      72.683  96.806  73.760  1.00  0.00           N  
ATOM   2262  H   GLY   167      72.349  97.502  74.411  1.00  0.00           H  
ATOM   2263  CA  GLY   167      73.663  97.337  72.886  1.00  0.00           C  
ATOM   2264  HA2 GLY   167      73.269  97.683  71.930  1.00  0.00           H  
ATOM   2265  HA3 GLY   167      74.072  98.264  73.288  1.00  0.00           H  
ATOM   2266  C   GLY   167      74.843  96.454  72.591  1.00  0.00           C  
ATOM   2267  O   GLY   167      75.422  96.583  71.517  1.00  0.00           O  
ATOM   2268  N   GLY   168      75.271  95.628  73.573  1.00  0.00           N  
ATOM   2269  H   GLY   168      74.729  95.601  74.426  1.00  0.00           H  
ATOM   2270  CA  GLY   168      76.603  94.899  73.692  1.00  0.00           C  
ATOM   2271  HA2 GLY   168      76.473  94.273  74.575  1.00  0.00           H  
ATOM   2272  HA3 GLY   168      76.694  94.364  72.747  1.00  0.00           H  
ATOM   2273  C   GLY   168      77.733  95.888  73.996  1.00  0.00           C  
ATOM   2274  O   GLY   168      77.483  97.028  74.371  1.00  0.00           O  
ATOM   2275  N   GLY   169      78.981  95.513  73.832  1.00  0.00           N  
ATOM   2276  H   GLY   169      79.639  96.253  74.032  1.00  0.00           H  
ATOM   2277  CA  GLY   169      79.387  94.153  73.449  1.00  0.00           C  
ATOM   2278  HA2 GLY   169      78.858  93.377  74.003  1.00  0.00           H  
ATOM   2279  HA3 GLY   169      79.219  94.046  72.377  1.00  0.00           H  
ATOM   2280  C   GLY   169      80.923  94.108  73.599  1.00  0.00           C  
ATOM   2281  O   GLY   169      81.629  94.989  74.115  1.00  0.00           O  
ATOM   2282  N   GLY   170      81.472  93.022  73.022  1.00  0.00           N  
ATOM   2283  H   GLY   170      80.896  92.306  72.605  1.00  0.00           H  
ATOM   2284  CA  GLY   170      82.916  92.752  73.060  1.00  0.00           C  
ATOM   2285  HA2 GLY   170      83.017  91.878  72.417  1.00  0.00           H  
ATOM   2286  HA3 GLY   170      83.446  93.611  72.650  1.00  0.00           H  
ATOM   2287  C   GLY   170      83.420  92.465  74.510  1.00  0.00           C  
ATOM   2288  O   GLY   170      82.730  91.807  75.310  1.00  0.00           O  
ATOM   2289  N   GLY   171      84.680  92.763  74.859  1.00  0.00           N  
ATOM   2290  H   GLY   171      84.967  92.491  75.788  1.00  0.00           H  
ATOM   2291  CA  GLY   171      85.734  93.365  73.926  1.00  0.00           C  
ATOM   2292  HA2 GLY   171      85.560  93.010  72.910  1.00  0.00           H  
ATOM   2293  HA3 GLY   171      85.498  94.428  73.947  1.00  0.00           H  
ATOM   2294  C   GLY   171      87.172  93.035  74.386  1.00  0.00           C  
ATOM   2295  O   GLY   171      87.473  92.509  75.466  1.00  0.00           O  
ATOM   2296  N   GLY   172      88.122  93.470  73.570  1.00  0.00           N  
ATOM   2297  H   GLY   172      89.108  93.264  73.646  1.00  0.00           H  
ATOM   2298  CA  GLY   172      87.808  94.255  72.346  1.00  0.00           C  
ATOM   2299  HA2 GLY   172      87.296  93.629  71.615  1.00  0.00           H  
ATOM   2300  HA3 GLY   172      87.154  95.079  72.630  1.00  0.00           H  
ATOM   2301  C   GLY   172      89.039  94.737  71.596  1.00  0.00           C  
ATOM   2302  O   GLY   172      90.175  94.377  71.844  1.00  0.00           O  
ATOM   2303  N   GLY   173      88.858  95.516  70.567  1.00  0.00           N  
ATOM   2304  H   GLY   173      87.912  95.824  70.393  1.00  0.00           H  
ATOM   2305  CA  GLY   173      89.776  96.139  69.666  1.00  0.00           C  
ATOM   2306  HA2 GLY   173      90.633  95.466  69.705  1.00  0.00           H  
ATOM   2307  HA3 GLY   173      89.324  96.104  68.675  1.00  0.00           H  
ATOM   2308  C   GLY   173      90.102  97.523  70.108  1.00  0.00           C  
ATOM   2309  O   GLY   173      89.606  97.976  71.125  1.00  0.00           O  
ATOM   2310  N   GLY   174      90.877  98.364  69.379  1.00  0.00           N  
ATOM   2311  H   GLY   174      91.153  99.287  69.683  1.00  0.00           H  
ATOM   2312  CA  GLY   174      91.375  98.012  68.021  1.00  0.00           C  
ATOM   2313  HA2 GLY   174      92.300  98.535  67.780  1.00  0.00           H  
ATOM   2314  HA3 GLY   174      91.747  97.002  67.855  1.00  0.00           H  
ATOM   2315  C   GLY   174      90.477  98.308  66.827  1.00  0.00           C  
ATOM   2316  O   GLY   174      89.792  97.353  66.498  1.00  0.00           O  
ATOM   2317  N   GLY   175      90.492  99.524  66.234  1.00  0.00           N  
ATOM   2318  H   GLY   175      91.080 100.202  66.695  1.00  0.00           H  
ATOM   2319  CA  GLY   175      89.589  99.966  65.159  1.00  0.00           C  
ATOM   2320  HA2 GLY   175      89.607  99.241  64.346  1.00  0.00           H  
ATOM   2321  HA3 GLY   175      88.613 100.017  65.642  1.00  0.00           H  
ATOM   2322  C   GLY   175      90.098 101.337  64.679  1.00  0.00           C  
ATOM   2323  O   GLY   175      91.285 101.741  64.783  1.00  0.00           O  
ATOM   2324  N   ASN   176      89.067 102.063  64.198  1.00  0.00           N  
ATOM   2325  H   ASN   176      88.158 101.655  64.029  1.00  0.00           H  
ATOM   2326  CA  ASN   176      89.261 103.406  63.790  1.00  0.00           C  
ATOM   2327  HA  ASN   176      90.208 103.756  64.201  1.00  0.00           H  
ATOM   2328  CB  ASN   176      89.346 103.336  62.243  1.00  0.00           C  
ATOM   2329  HB2 ASN   176      90.036 102.550  61.936  1.00  0.00           H  
ATOM   2330  HB3 ASN   176      88.348 103.221  61.820  1.00  0.00           H  
ATOM   2331  CG  ASN   176      89.922 104.621  61.631  1.00  0.00           C  
ATOM   2332  OD1 ASN   176      90.003 105.597  62.329  1.00  0.00           O  
ATOM   2333  ND2 ASN   176      90.280 104.696  60.384  1.00  0.00           N  
ATOM   2334 HD21 ASN   176      90.575 105.532  59.901  1.00  0.00           H  
ATOM   2335 HD22 ASN   176      90.108 103.897  59.790  1.00  0.00           H  
ATOM   2336  C   ASN   176      88.117 104.232  64.287  1.00  0.00           C  
ATOM   2337  O   ASN   176      87.001 103.974  63.961  1.00  0.00           O  
ATOM   2338  N   TYR   177      88.346 105.372  64.948  1.00  0.00           N  
ATOM   2339  H   TYR   177      89.240 105.645  65.332  1.00  0.00           H  
ATOM   2340  CA  TYR   177      87.254 106.249  65.442  1.00  0.00           C  
ATOM   2341  HA  TYR   177      86.670 105.572  66.065  1.00  0.00           H  
ATOM   2342  CB  TYR   177      87.893 107.350  66.217  1.00  0.00           C  
ATOM   2343  HB2 TYR   177      88.793 107.572  65.643  1.00  0.00           H  
ATOM   2344  HB3 TYR   177      87.245 108.221  66.312  1.00  0.00           H  
ATOM   2345  CG  TYR   177      88.506 106.983  67.618  1.00  0.00           C  
ATOM   2346  CD1 TYR   177      89.444 107.841  68.142  1.00  0.00           C  
ATOM   2347  HD1 TYR   177      89.786 108.756  67.680  1.00  0.00           H  
ATOM   2348  CE1 TYR   177      90.095 107.508  69.350  1.00  0.00           C  
ATOM   2349  HE1 TYR   177      90.774 108.205  69.818  1.00  0.00           H  
ATOM   2350  CZ  TYR   177      89.580 106.441  70.165  1.00  0.00           C  
ATOM   2351  OH  TYR   177      90.052 106.188  71.433  1.00  0.00           O  
ATOM   2352  HH  TYR   177      90.777 106.811  71.517  1.00  0.00           H  
ATOM   2353  CE2 TYR   177      88.627 105.544  69.602  1.00  0.00           C  
ATOM   2354  HE2 TYR   177      88.252 104.710  70.177  1.00  0.00           H  
ATOM   2355  CD2 TYR   177      88.127 105.763  68.320  1.00  0.00           C  
ATOM   2356  HD2 TYR   177      87.513 105.011  67.847  1.00  0.00           H  
ATOM   2357  C   TYR   177      86.428 106.861  64.220  1.00  0.00           C  
ATOM   2358  O   TYR   177      86.939 107.335  63.212  1.00  0.00           O  
ATOM   2359  N   GLY   178      85.093 106.889  64.175  1.00  0.00           N  
ATOM   2360  H   GLY   178      84.772 107.284  63.303  1.00  0.00           H  
ATOM   2361  CA  GLY   178      84.088 106.332  65.101  1.00  0.00           C  
ATOM   2362  HA2 GLY   178      83.119 106.632  64.702  1.00  0.00           H  
ATOM   2363  HA3 GLY   178      84.180 105.247  65.153  1.00  0.00           H  
ATOM   2364  C   GLY   178      84.136 106.926  66.517  1.00  0.00           C  
ATOM   2365  O   GLY   178      84.650 108.047  66.643  1.00  0.00           O  
ATOM   2366  N   GLN   179      83.703 106.133  67.465  1.00  0.00           N  
ATOM   2367  H   GLN   179      83.555 105.158  67.248  1.00  0.00           H  
ATOM   2368  CA  GLN   179      83.778 106.498  68.873  1.00  0.00           C  
ATOM   2369  HA  GLN   179      84.018 107.560  68.921  1.00  0.00           H  
ATOM   2370  CB  GLN   179      82.410 106.303  69.596  1.00  0.00           C  
ATOM   2371  HB2 GLN   179      82.325 105.232  69.782  1.00  0.00           H  
ATOM   2372  HB3 GLN   179      82.316 106.875  70.518  1.00  0.00           H  
ATOM   2373  CG  GLN   179      81.157 106.574  68.771  1.00  0.00           C  
ATOM   2374  HG2 GLN   179      80.976 105.755  68.075  1.00  0.00           H  
ATOM   2375  HG3 GLN   179      80.393 106.486  69.543  1.00  0.00           H  
ATOM   2376  CD  GLN   179      81.107 107.933  68.048  1.00  0.00           C  
ATOM   2377  OE1 GLN   179      80.944 107.954  66.802  1.00  0.00           O  
ATOM   2378  NE2 GLN   179      81.428 109.018  68.776  1.00  0.00           N  
ATOM   2379 HE21 GLN   179      81.489 109.062  69.783  1.00  0.00           H  
ATOM   2380 HE22 GLN   179      81.399 109.884  68.258  1.00  0.00           H  
ATOM   2381  C   GLN   179      84.846 105.660  69.600  1.00  0.00           C  
ATOM   2382  O   GLN   179      85.132 104.519  69.167  1.00  0.00           O  
ATOM   2383  N   ASP   180      85.527 106.115  70.593  1.00  0.00           N  
ATOM   2384  H   ASP   180      86.159 105.434  70.988  1.00  0.00           H  
ATOM   2385  CA  ASP   180      85.388 107.347  71.310  1.00  0.00           C  
ATOM   2386  HA  ASP   180      84.775 108.096  70.809  1.00  0.00           H  
ATOM   2387  CB  ASP   180      84.654 107.113  72.611  1.00  0.00           C  
ATOM   2388  HB2 ASP   180      83.682 106.670  72.393  1.00  0.00           H  
ATOM   2389  HB3 ASP   180      85.220 106.535  73.342  1.00  0.00           H  
ATOM   2390  CG  ASP   180      84.312 108.444  73.405  1.00  0.00           C  
ATOM   2391  OD1 ASP   180      83.672 108.234  74.444  1.00  0.00           O  
ATOM   2392  OD2 ASP   180      84.529 109.573  72.898  1.00  0.00           O  
ATOM   2393  C   ASP   180      86.723 107.979  71.733  1.00  0.00           C  
ATOM   2394  O   ASP   180      87.464 107.413  72.548  1.00  0.00           O  
ATOM   2395  N   GLN   181      86.989 109.235  71.378  1.00  0.00           N  
ATOM   2396  H   GLN   181      86.390 109.583  70.643  1.00  0.00           H  
ATOM   2397  CA  GLN   181      88.280 109.916  71.700  1.00  0.00           C  
ATOM   2398  HA  GLN   181      89.102 109.221  71.870  1.00  0.00           H  
ATOM   2399  CB  GLN   181      88.674 110.764  70.554  1.00  0.00           C  
ATOM   2400  HB2 GLN   181      89.734 111.006  70.632  1.00  0.00           H  
ATOM   2401  HB3 GLN   181      88.636 110.098  69.692  1.00  0.00           H  
ATOM   2402  CG  GLN   181      87.821 112.103  70.376  1.00  0.00           C  
ATOM   2403  HG2 GLN   181      86.779 111.799  70.277  1.00  0.00           H  
ATOM   2404  HG3 GLN   181      87.968 112.814  71.189  1.00  0.00           H  
ATOM   2405  CD  GLN   181      88.143 112.712  69.034  1.00  0.00           C  
ATOM   2406  OE1 GLN   181      89.175 112.440  68.429  1.00  0.00           O  
ATOM   2407  NE2 GLN   181      87.237 113.420  68.427  1.00  0.00           N  
ATOM   2408 HE21 GLN   181      86.324 113.460  68.858  1.00  0.00           H  
ATOM   2409 HE22 GLN   181      87.419 113.671  67.466  1.00  0.00           H  
ATOM   2410  C   GLN   181      88.252 110.731  72.974  1.00  0.00           C  
ATOM   2411  O   GLN   181      89.205 111.479  73.226  1.00  0.00           O  
ATOM   2412  N   SER   182      87.210 110.601  73.793  1.00  0.00           N  
ATOM   2413  H   SER   182      86.540 109.933  73.439  1.00  0.00           H  
ATOM   2414  CA  SER   182      86.959 111.263  75.093  1.00  0.00           C  
ATOM   2415  HA  SER   182      87.046 112.346  75.006  1.00  0.00           H  
ATOM   2416  CB  SER   182      85.601 110.890  75.619  1.00  0.00           C  
ATOM   2417  HB2 SER   182      85.518 109.803  75.624  1.00  0.00           H  
ATOM   2418  HB3 SER   182      85.434 111.288  76.620  1.00  0.00           H  
ATOM   2419  OG  SER   182      84.672 111.476  74.750  1.00  0.00           O  
ATOM   2420  HG  SER   182      84.649 110.949  73.948  1.00  0.00           H  
ATOM   2421  C   SER   182      87.934 110.893  76.202  1.00  0.00           C  
ATOM   2422  O   SER   182      88.520 109.768  76.291  1.00  0.00           O  
ATOM   2423  N   SER   183      88.139 111.680  77.210  1.00  0.00           N  
ATOM   2424  H   SER   183      88.854 111.425  77.877  1.00  0.00           H  
ATOM   2425  CA  SER   183      87.785 113.121  77.307  1.00  0.00           C  
ATOM   2426  HA  SER   183      86.715 113.258  77.149  1.00  0.00           H  
ATOM   2427  CB  SER   183      88.224 113.613  78.723  1.00  0.00           C  
ATOM   2428  HB2 SER   183      87.878 112.969  79.532  1.00  0.00           H  
ATOM   2429  HB3 SER   183      89.311 113.642  78.787  1.00  0.00           H  
ATOM   2430  OG  SER   183      87.799 114.906  79.003  1.00  0.00           O  
ATOM   2431  HG  SER   183      88.366 115.311  79.662  1.00  0.00           H  
ATOM   2432  C   SER   183      88.485 114.022  76.270  1.00  0.00           C  
ATOM   2433  O   SER   183      89.573 113.639  75.779  1.00  0.00           O  
ATOM   2434  N   MET   184      87.777 115.161  75.910  1.00  0.00           N  
ATOM   2435  H   MET   184      86.939 115.443  76.399  1.00  0.00           H  
ATOM   2436  CA  MET   184      88.305 116.068  74.963  1.00  0.00           C  
ATOM   2437  HA  MET   184      89.388 116.052  75.080  1.00  0.00           H  
ATOM   2438  CB  MET   184      88.068 115.482  73.526  1.00  0.00           C  
ATOM   2439  HB2 MET   184      88.630 116.117  72.841  1.00  0.00           H  
ATOM   2440  HB3 MET   184      88.492 114.479  73.490  1.00  0.00           H  
ATOM   2441  CG  MET   184      86.557 115.529  73.181  1.00  0.00           C  
ATOM   2442  HG2 MET   184      85.933 114.992  73.895  1.00  0.00           H  
ATOM   2443  HG3 MET   184      86.160 116.534  73.323  1.00  0.00           H  
ATOM   2444  SD  MET   184      86.071 114.902  71.534  1.00  0.00           S  
ATOM   2445  CE  MET   184      86.572 116.249  70.457  1.00  0.00           C  
ATOM   2446  HE1 MET   184      86.337 117.229  70.872  1.00  0.00           H  
ATOM   2447  HE2 MET   184      87.661 116.201  70.425  1.00  0.00           H  
ATOM   2448  HE3 MET   184      86.139 116.117  69.466  1.00  0.00           H  
ATOM   2449  C   MET   184      87.872 117.503  75.193  1.00  0.00           C  
ATOM   2450  O   MET   184      86.955 117.786  75.934  1.00  0.00           O  
ATOM   2451  N   SER   185      88.696 118.367  74.565  1.00  0.00           N  
ATOM   2452  H   SER   185      89.311 117.985  73.861  1.00  0.00           H  
ATOM   2453  CA  SER   185      88.684 119.836  74.720  1.00  0.00           C  
ATOM   2454  HA  SER   185      87.948 120.148  75.460  1.00  0.00           H  
ATOM   2455  CB  SER   185      90.074 120.311  75.285  1.00  0.00           C  
ATOM   2456  HB2 SER   185      90.243 119.750  76.204  1.00  0.00           H  
ATOM   2457  HB3 SER   185      90.879 120.030  74.607  1.00  0.00           H  
ATOM   2458  OG  SER   185      90.162 121.761  75.402  1.00  0.00           O  
ATOM   2459  HG  SER   185      90.162 121.916  76.349  1.00  0.00           H  
ATOM   2460  C   SER   185      88.326 120.532  73.410  1.00  0.00           C  
ATOM   2461  O   SER   185      88.743 120.167  72.356  1.00  0.00           O  
ATOM   2462  N   SER   186      87.424 121.551  73.585  1.00  0.00           N  
ATOM   2463  H   SER   186      87.250 121.802  74.548  1.00  0.00           H  
ATOM   2464  CA  SER   186      86.995 122.441  72.490  1.00  0.00           C  
ATOM   2465  HA  SER   186      87.506 122.131  71.579  1.00  0.00           H  
ATOM   2466  CB  SER   186      85.465 122.278  72.370  1.00  0.00           C  
ATOM   2467  HB2 SER   186      85.246 121.221  72.215  1.00  0.00           H  
ATOM   2468  HB3 SER   186      84.970 122.569  73.297  1.00  0.00           H  
ATOM   2469  OG  SER   186      84.946 123.052  71.305  1.00  0.00           O  
ATOM   2470  HG  SER   186      84.097 123.337  71.651  1.00  0.00           H  
ATOM   2471  C   SER   186      87.498 123.830  72.919  1.00  0.00           C  
ATOM   2472  O   SER   186      87.354 124.288  74.060  1.00  0.00           O  
ATOM   2473  N   GLY   187      88.302 124.512  72.134  1.00  0.00           N  
ATOM   2474  H   GLY   187      88.717 125.296  72.618  1.00  0.00           H  
ATOM   2475  CA  GLY   187      88.607 124.514  70.731  1.00  0.00           C  
ATOM   2476  HA2 GLY   187      89.597 124.931  70.541  1.00  0.00           H  
ATOM   2477  HA3 GLY   187      88.608 123.484  70.373  1.00  0.00           H  
ATOM   2478  C   GLY   187      87.601 125.162  69.823  1.00  0.00           C  
ATOM   2479  O   GLY   187      87.734 125.410  68.652  1.00  0.00           O  
ATOM   2480  N   GLY   188      86.502 125.599  70.401  1.00  0.00           N  
ATOM   2481  H   GLY   188      86.491 125.406  71.392  1.00  0.00           H  
ATOM   2482  CA  GLY   188      85.286 126.081  69.641  1.00  0.00           C  
ATOM   2483  HA2 GLY   188      85.532 126.422  68.636  1.00  0.00           H  
ATOM   2484  HA3 GLY   188      84.656 125.234  69.370  1.00  0.00           H  
ATOM   2485  C   GLY   188      84.295 127.027  70.376  1.00  0.00           C  
ATOM   2486  O   GLY   188      84.744 127.957  71.055  1.00  0.00           O  
ATOM   2487  N   GLY   189      83.032 126.976  70.164  1.00  0.00           N  
ATOM   2488  H   GLY   189      82.453 127.684  70.592  1.00  0.00           H  
ATOM   2489  CA  GLY   189      82.282 125.913  69.472  1.00  0.00           C  
ATOM   2490  HA2 GLY   189      82.686 124.902  69.498  1.00  0.00           H  
ATOM   2491  HA3 GLY   189      81.297 125.819  69.930  1.00  0.00           H  
ATOM   2492  C   GLY   189      82.222 126.193  67.977  1.00  0.00           C  
ATOM   2493  O   GLY   189      83.206 126.576  67.345  1.00  0.00           O  
ATOM   2494  N   SER   190      81.069 125.940  67.443  1.00  0.00           N  
ATOM   2495  H   SER   190      80.296 125.564  67.973  1.00  0.00           H  
ATOM   2496  CA  SER   190      80.754 126.034  65.967  1.00  0.00           C  
ATOM   2497  HA  SER   190      81.417 125.304  65.501  1.00  0.00           H  
ATOM   2498  CB  SER   190      79.241 125.641  65.931  1.00  0.00           C  
ATOM   2499  HB2 SER   190      79.278 124.629  66.334  1.00  0.00           H  
ATOM   2500  HB3 SER   190      78.671 126.200  66.672  1.00  0.00           H  
ATOM   2501  OG  SER   190      78.745 125.693  64.578  1.00  0.00           O  
ATOM   2502  HG  SER   190      78.292 126.540  64.589  1.00  0.00           H  
ATOM   2503  C   SER   190      81.046 127.404  65.333  1.00  0.00           C  
ATOM   2504  O   SER   190      81.085 128.429  66.021  1.00  0.00           O  
ATOM   2505  N   GLY   191      81.111 127.501  64.019  1.00  0.00           N  
ATOM   2506  H   GLY   191      81.454 128.349  63.591  1.00  0.00           H  
ATOM   2507  CA  GLY   191      81.278 126.398  63.023  1.00  0.00           C  
ATOM   2508  HA2 GLY   191      82.287 126.506  62.624  1.00  0.00           H  
ATOM   2509  HA3 GLY   191      81.163 125.406  63.459  1.00  0.00           H  
ATOM   2510  C   GLY   191      80.285 126.621  61.866  1.00  0.00           C  
ATOM   2511  O   GLY   191      79.245 127.265  61.989  1.00  0.00           O  
ATOM   2512  N   GLY   192      80.464 125.848  60.856  1.00  0.00           N  
ATOM   2513  H   GLY   192      81.300 125.292  60.964  1.00  0.00           H  
ATOM   2514  CA  GLY   192      79.793 125.892  59.544  1.00  0.00           C  
ATOM   2515  HA2 GLY   192      79.898 125.012  58.909  1.00  0.00           H  
ATOM   2516  HA3 GLY   192      78.726 126.074  59.670  1.00  0.00           H  
ATOM   2517  C   GLY   192      80.423 127.025  58.655  1.00  0.00           C  
ATOM   2518  O   GLY   192      80.801 128.113  59.098  1.00  0.00           O  
ATOM   2519  N   GLY   193      80.478 126.752  57.336  1.00  0.00           N  
ATOM   2520  H   GLY   193      79.806 126.058  57.041  1.00  0.00           H  
ATOM   2521  CA  GLY   193      80.920 127.681  56.257  1.00  0.00           C  
ATOM   2522  HA2 GLY   193      81.762 128.222  56.691  1.00  0.00           H  
ATOM   2523  HA3 GLY   193      81.234 127.033  55.440  1.00  0.00           H  
ATOM   2524  C   GLY   193      79.870 128.468  55.593  1.00  0.00           C  
ATOM   2525  O   GLY   193      78.844 128.812  56.202  1.00  0.00           O  
ATOM   2526  N   TYR   194      80.071 128.917  54.320  1.00  0.00           N  
ATOM   2527  H   TYR   194      80.957 128.712  53.881  1.00  0.00           H  
ATOM   2528  CA  TYR   194      79.128 129.722  53.471  1.00  0.00           C  
ATOM   2529  HA  TYR   194      78.891 130.661  53.972  1.00  0.00           H  
ATOM   2530  CB  TYR   194      79.929 130.053  52.147  1.00  0.00           C  
ATOM   2531  HB2 TYR   194      80.907 130.489  52.348  1.00  0.00           H  
ATOM   2532  HB3 TYR   194      80.239 129.112  51.694  1.00  0.00           H  
ATOM   2533  CG  TYR   194      79.303 130.805  51.029  1.00  0.00           C  
ATOM   2534  CD1 TYR   194      78.753 130.102  49.983  1.00  0.00           C  
ATOM   2535  HD1 TYR   194      78.830 129.026  49.926  1.00  0.00           H  
ATOM   2536  CE1 TYR   194      78.103 130.706  48.908  1.00  0.00           C  
ATOM   2537  HE1 TYR   194      77.767 130.180  48.027  1.00  0.00           H  
ATOM   2538  CZ  TYR   194      77.933 132.138  48.992  1.00  0.00           C  
ATOM   2539  OH  TYR   194      77.249 132.752  47.975  1.00  0.00           O  
ATOM   2540  HH  TYR   194      77.599 133.639  47.860  1.00  0.00           H  
ATOM   2541  CE2 TYR   194      78.537 132.905  49.995  1.00  0.00           C  
ATOM   2542  HE2 TYR   194      78.365 133.965  50.111  1.00  0.00           H  
ATOM   2543  CD2 TYR   194      79.326 132.183  50.962  1.00  0.00           C  
ATOM   2544  HD2 TYR   194      79.724 132.724  51.808  1.00  0.00           H  
ATOM   2545  C   TYR   194      77.862 128.922  53.131  1.00  0.00           C  
ATOM   2546  O   TYR   194      77.870 127.679  53.160  1.00  0.00           O  
ATOM   2547  N   GLY   195      76.733 129.533  52.797  1.00  0.00           N  
ATOM   2548  H   GLY   195      75.999 128.988  52.366  1.00  0.00           H  
ATOM   2549  CA  GLY   195      76.404 130.929  52.785  1.00  0.00           C  
ATOM   2550  HA2 GLY   195      76.373 131.291  53.812  1.00  0.00           H  
ATOM   2551  HA3 GLY   195      77.304 131.381  52.368  1.00  0.00           H  
ATOM   2552  C   GLY   195      75.187 131.258  51.908  1.00  0.00           C  
ATOM   2553  O   GLY   195      74.808 130.485  51.093  1.00  0.00           O  
ATOM   2554  N   ASN   196      74.570 132.430  52.154  1.00  0.00           N  
ATOM   2555  H   ASN   196      74.904 133.020  52.903  1.00  0.00           H  
ATOM   2556  CA  ASN   196      73.609 133.050  51.244  1.00  0.00           C  
ATOM   2557  HA  ASN   196      72.940 133.690  51.818  1.00  0.00           H  
ATOM   2558  CB  ASN   196      74.411 133.959  50.232  1.00  0.00           C  
ATOM   2559  HB2 ASN   196      75.050 133.390  49.557  1.00  0.00           H  
ATOM   2560  HB3 ASN   196      73.659 134.533  49.690  1.00  0.00           H  
ATOM   2561  CG  ASN   196      75.272 134.978  50.941  1.00  0.00           C  
ATOM   2562  OD1 ASN   196      75.324 135.072  52.152  1.00  0.00           O  
ATOM   2563  ND2 ASN   196      76.073 135.732  50.204  1.00  0.00           N  
ATOM   2564 HD21 ASN   196      76.728 136.282  50.741  1.00  0.00           H  
ATOM   2565 HD22 ASN   196      76.149 135.552  49.213  1.00  0.00           H  
ATOM   2566  C   ASN   196      72.577 132.102  50.689  1.00  0.00           C  
ATOM   2567  O   ASN   196      72.192 132.225  49.448  1.00  0.00           O  
ATOM   2568  N   GLN   197      72.101 131.241  51.574  1.00  0.00           N  
ATOM   2569  H   GLN   197      72.551 131.200  52.477  1.00  0.00           H  
ATOM   2570  CA  GLN   197      70.795 130.617  51.419  1.00  0.00           C  
ATOM   2571  HA  GLN   197      70.683 130.147  50.442  1.00  0.00           H  
ATOM   2572  CB  GLN   197      70.730 129.479  52.357  1.00  0.00           C  
ATOM   2573  HB2 GLN   197      70.346 129.818  53.319  1.00  0.00           H  
ATOM   2574  HB3 GLN   197      69.940 128.847  51.950  1.00  0.00           H  
ATOM   2575  CG  GLN   197      72.050 128.687  52.457  1.00  0.00           C  
ATOM   2576  HG2 GLN   197      71.717 127.670  52.661  1.00  0.00           H  
ATOM   2577  HG3 GLN   197      72.600 128.570  51.523  1.00  0.00           H  
ATOM   2578  CD  GLN   197      72.880 129.178  53.646  1.00  0.00           C  
ATOM   2579  OE1 GLN   197      72.517 130.081  54.362  1.00  0.00           O  
ATOM   2580  NE2 GLN   197      73.973 128.523  53.973  1.00  0.00           N  
ATOM   2581 HE21 GLN   197      74.276 127.794  53.342  1.00  0.00           H  
ATOM   2582 HE22 GLN   197      74.732 128.888  54.530  1.00  0.00           H  
ATOM   2583  C   GLN   197      69.575 131.629  51.414  1.00  0.00           C  
ATOM   2584  O   GLN   197      69.663 132.754  51.944  1.00  0.00           O  
ATOM   2585  N   ASP   198      68.541 131.175  50.681  1.00  0.00           N  
ATOM   2586  H   ASP   198      68.565 130.230  50.327  1.00  0.00           H  
ATOM   2587  CA  ASP   198      67.331 131.861  50.533  1.00  0.00           C  
ATOM   2588  HA  ASP   198      67.152 132.354  51.488  1.00  0.00           H  
ATOM   2589  CB  ASP   198      67.484 133.055  49.525  1.00  0.00           C  
ATOM   2590  HB2 ASP   198      68.297 133.716  49.826  1.00  0.00           H  
ATOM   2591  HB3 ASP   198      67.575 132.592  48.542  1.00  0.00           H  
ATOM   2592  CG  ASP   198      66.215 133.879  49.208  1.00  0.00           C  
ATOM   2593  OD1 ASP   198      65.702 134.665  50.038  1.00  0.00           O  
ATOM   2594  OD2 ASP   198      65.862 134.031  48.008  1.00  0.00           O  
ATOM   2595  C   ASP   198      66.062 131.032  50.234  1.00  0.00           C  
ATOM   2596  O   ASP   198      66.096 130.186  49.312  1.00  0.00           O  
ATOM   2597  N   GLN   199      65.100 131.239  51.150  1.00  0.00           N  
ATOM   2598  H   GLN   199      65.180 131.790  51.992  1.00  0.00           H  
ATOM   2599  CA  GLN   199      63.796 130.550  51.135  1.00  0.00           C  
ATOM   2600  HA  GLN   199      63.335 130.698  52.112  1.00  0.00           H  
ATOM   2601  CB  GLN   199      62.958 131.238  50.003  1.00  0.00           C  
ATOM   2602  HB2 GLN   199      63.511 131.061  49.080  1.00  0.00           H  
ATOM   2603  HB3 GLN   199      61.968 130.813  49.840  1.00  0.00           H  
ATOM   2604  CG  GLN   199      62.730 132.690  50.096  1.00  0.00           C  
ATOM   2605  HG2 GLN   199      63.685 133.210  50.013  1.00  0.00           H  
ATOM   2606  HG3 GLN   199      62.133 133.015  49.245  1.00  0.00           H  
ATOM   2607  CD  GLN   199      62.129 133.184  51.399  1.00  0.00           C  
ATOM   2608  OE1 GLN   199      61.297 132.558  52.029  1.00  0.00           O  
ATOM   2609  NE2 GLN   199      62.396 134.429  51.822  1.00  0.00           N  
ATOM   2610 HE21 GLN   199      63.025 135.027  51.305  1.00  0.00           H  
ATOM   2611 HE22 GLN   199      61.989 134.719  52.700  1.00  0.00           H  
ATOM   2612  C   GLN   199      63.857 128.990  50.966  1.00  0.00           C  
ATOM   2613  O   GLN   199      63.354 128.401  50.038  1.00  0.00           O  
ATOM   2614  N   SER   200      64.616 128.206  51.751  1.00  0.00           N  
ATOM   2615  H   SER   200      64.727 127.245  51.462  1.00  0.00           H  
ATOM   2616  CA  SER   200      65.131 128.548  53.109  1.00  0.00           C  
ATOM   2617  HA  SER   200      65.197 129.631  53.216  1.00  0.00           H  
ATOM   2618  CB  SER   200      64.182 128.111  54.168  1.00  0.00           C  
ATOM   2619  HB2 SER   200      64.542 128.449  55.140  1.00  0.00           H  
ATOM   2620  HB3 SER   200      63.291 128.673  53.887  1.00  0.00           H  
ATOM   2621  OG  SER   200      63.977 126.761  54.085  1.00  0.00           O  
ATOM   2622  HG  SER   200      63.444 126.506  54.842  1.00  0.00           H  
ATOM   2623  C   SER   200      66.543 128.008  53.316  1.00  0.00           C  
ATOM   2624  O   SER   200      67.536 128.771  53.051  1.00  0.00           O  
ATOM   2625  N   GLY   201      66.668 126.684  53.695  1.00  0.00           N  
ATOM   2626  H   GLY   201      65.825 126.164  53.890  1.00  0.00           H  
ATOM   2627  CA  GLY   201      67.996 126.037  54.232  1.00  0.00           C  
ATOM   2628  HA2 GLY   201      67.932 124.957  54.363  1.00  0.00           H  
ATOM   2629  HA3 GLY   201      68.789 126.143  53.492  1.00  0.00           H  
ATOM   2630  C   GLY   201      68.285 126.755  55.572  1.00  0.00           C  
ATOM   2631  O   GLY   201      67.363 127.318  56.166  1.00  0.00           O  
ATOM   2632  N   GLY   202      69.527 126.814  56.040  1.00  0.00           N  
ATOM   2633  H   GLY   202      69.722 127.139  56.977  1.00  0.00           H  
ATOM   2634  CA  GLY   202      70.786 126.280  55.427  1.00  0.00           C  
ATOM   2635  HA2 GLY   202      70.683 126.316  54.342  1.00  0.00           H  
ATOM   2636  HA3 GLY   202      71.681 126.816  55.744  1.00  0.00           H  
ATOM   2637  C   GLY   202      70.934 124.794  55.846  1.00  0.00           C  
ATOM   2638  O   GLY   202      69.966 124.154  56.282  1.00  0.00           O  
ATOM   2639  N   GLY   203      72.039 124.116  55.548  1.00  0.00           N  
ATOM   2640  H   GLY   203      71.989 123.134  55.780  1.00  0.00           H  
ATOM   2641  CA  GLY   203      73.364 124.489  55.038  1.00  0.00           C  
ATOM   2642  HA2 GLY   203      73.490 125.550  55.257  1.00  0.00           H  
ATOM   2643  HA3 GLY   203      74.089 123.939  55.638  1.00  0.00           H  
ATOM   2644  C   GLY   203      73.646 124.416  53.539  1.00  0.00           C  
ATOM   2645  O   GLY   203      72.706 124.444  52.698  1.00  0.00           O  
ATOM   2646  N   GLY   204      74.928 124.352  53.226  1.00  0.00           N  
ATOM   2647  H   GLY   204      75.579 124.441  53.994  1.00  0.00           H  
ATOM   2648  CA  GLY   204      75.499 124.535  51.935  1.00  0.00           C  
ATOM   2649  HA2 GLY   204      76.518 124.151  51.976  1.00  0.00           H  
ATOM   2650  HA3 GLY   204      74.942 123.988  51.174  1.00  0.00           H  
ATOM   2651  C   GLY   204      75.576 126.000  51.477  1.00  0.00           C  
ATOM   2652  O   GLY   204      75.118 126.952  52.179  1.00  0.00           O  
ATOM   2653  N   SER   205      76.337 126.252  50.424  1.00  0.00           N  
ATOM   2654  H   SER   205      76.189 127.134  49.956  1.00  0.00           H  
ATOM   2655  CA  SER   205      77.158 125.287  49.719  1.00  0.00           C  
ATOM   2656  HA  SER   205      76.589 124.375  49.537  1.00  0.00           H  
ATOM   2657  CB  SER   205      77.376 125.875  48.303  1.00  0.00           C  
ATOM   2658  HB2 SER   205      78.117 125.245  47.811  1.00  0.00           H  
ATOM   2659  HB3 SER   205      76.427 125.856  47.767  1.00  0.00           H  
ATOM   2660  OG  SER   205      77.722 127.236  48.349  1.00  0.00           O  
ATOM   2661  HG  SER   205      76.939 127.789  48.406  1.00  0.00           H  
ATOM   2662  C   SER   205      78.518 124.766  50.321  1.00  0.00           C  
ATOM   2663  O   SER   205      79.066 123.769  49.793  1.00  0.00           O  
ATOM   2664  N   GLY   206      78.964 125.427  51.441  1.00  0.00           N  
ATOM   2665  H   GLY   206      78.449 126.164  51.902  1.00  0.00           H  
ATOM   2666  CA  GLY   206      80.256 125.175  52.035  1.00  0.00           C  
ATOM   2667  HA2 GLY   206      80.396 125.855  52.876  1.00  0.00           H  
ATOM   2668  HA3 GLY   206      80.151 124.162  52.422  1.00  0.00           H  
ATOM   2669  C   GLY   206      81.538 125.261  51.122  1.00  0.00           C  
ATOM   2670  O   GLY   206      81.439 125.805  50.003  1.00  0.00           O  
ATOM   2671  N   GLY   207      82.728 124.788  51.586  1.00  0.00           N  
ATOM   2672  H   GLY   207      83.555 125.157  51.138  1.00  0.00           H  
ATOM   2673  CA  GLY   207      83.014 123.775  52.635  1.00  0.00           C  
ATOM   2674  HA2 GLY   207      82.222 123.027  52.678  1.00  0.00           H  
ATOM   2675  HA3 GLY   207      83.888 123.212  52.309  1.00  0.00           H  
ATOM   2676  C   GLY   207      83.163 124.356  54.050  1.00  0.00           C  
ATOM   2677  O   GLY   207      82.843 125.545  54.331  1.00  0.00           O  
ATOM   2678  N   TYR   208      83.608 123.439  54.955  1.00  0.00           N  
ATOM   2679  H   TYR   208      83.839 122.550  54.536  1.00  0.00           H  
ATOM   2680  CA  TYR   208      83.753 123.558  56.392  1.00  0.00           C  
ATOM   2681  HA  TYR   208      84.603 124.227  56.530  1.00  0.00           H  
ATOM   2682  CB  TYR   208      82.448 124.088  57.061  1.00  0.00           C  
ATOM   2683  HB2 TYR   208      82.096 125.030  56.640  1.00  0.00           H  
ATOM   2684  HB3 TYR   208      81.657 123.356  56.896  1.00  0.00           H  
ATOM   2685  CG  TYR   208      82.670 124.272  58.568  1.00  0.00           C  
ATOM   2686  CD1 TYR   208      82.293 123.182  59.399  1.00  0.00           C  
ATOM   2687  HD1 TYR   208      81.825 122.288  59.014  1.00  0.00           H  
ATOM   2688  CE1 TYR   208      82.572 123.275  60.804  1.00  0.00           C  
ATOM   2689  HE1 TYR   208      82.198 122.479  61.432  1.00  0.00           H  
ATOM   2690  CZ  TYR   208      83.422 124.319  61.371  1.00  0.00           C  
ATOM   2691  OH  TYR   208      83.806 124.250  62.653  1.00  0.00           O  
ATOM   2692  HH  TYR   208      83.178 123.832  63.247  1.00  0.00           H  
ATOM   2693  CE2 TYR   208      83.953 125.246  60.443  1.00  0.00           C  
ATOM   2694  HE2 TYR   208      84.648 125.973  60.837  1.00  0.00           H  
ATOM   2695  CD2 TYR   208      83.527 125.295  59.095  1.00  0.00           C  
ATOM   2696  HD2 TYR   208      83.924 126.046  58.428  1.00  0.00           H  
ATOM   2697  C   TYR   208      84.135 122.222  57.074  1.00  0.00           C  
ATOM   2698  O   TYR   208      83.269 121.275  57.173  1.00  0.00           O  
ATOM   2699  N   GLY   209      85.362 122.053  57.588  1.00  0.00           N  
ATOM   2700  H   GLY   209      85.874 122.915  57.466  1.00  0.00           H  
ATOM   2701  CA  GLY   209      85.760 121.108  58.683  1.00  0.00           C  
ATOM   2702  HA2 GLY   209      84.873 120.604  59.066  1.00  0.00           H  
ATOM   2703  HA3 GLY   209      86.448 120.377  58.259  1.00  0.00           H  
ATOM   2704  C   GLY   209      86.489 121.941  59.793  1.00  0.00           C  
ATOM   2705  O   GLY   209      86.560 123.171  59.708  1.00  0.00           O  
ATOM   2706  N   GLN   210      87.178 121.374  60.788  1.00  0.00           N  
ATOM   2707  H   GLN   210      87.726 122.016  61.342  1.00  0.00           H  
ATOM   2708  CA  GLN   210      87.584 119.993  60.925  1.00  0.00           C  
ATOM   2709  HA  GLN   210      88.262 119.962  61.777  1.00  0.00           H  
ATOM   2710  CB  GLN   210      86.435 119.132  61.506  1.00  0.00           C  
ATOM   2711  HB2 GLN   210      85.595 119.175  60.813  1.00  0.00           H  
ATOM   2712  HB3 GLN   210      86.688 118.091  61.705  1.00  0.00           H  
ATOM   2713  CG  GLN   210      86.057 119.723  62.866  1.00  0.00           C  
ATOM   2714  HG2 GLN   210      86.961 119.941  63.434  1.00  0.00           H  
ATOM   2715  HG3 GLN   210      85.556 120.677  62.700  1.00  0.00           H  
ATOM   2716  CD  GLN   210      85.170 118.821  63.592  1.00  0.00           C  
ATOM   2717  OE1 GLN   210      84.112 118.409  63.050  1.00  0.00           O  
ATOM   2718  NE2 GLN   210      85.556 118.240  64.695  1.00  0.00           N  
ATOM   2719 HE21 GLN   210      84.992 117.578  65.208  1.00  0.00           H  
ATOM   2720 HE22 GLN   210      86.300 118.723  65.178  1.00  0.00           H  
ATOM   2721  C   GLN   210      88.208 119.395  59.645  1.00  0.00           C  
ATOM   2722  O   GLN   210      87.809 118.329  59.105  1.00  0.00           O  
ATOM   2723  N   GLN   211      89.136 120.190  59.104  1.00  0.00           N  
ATOM   2724  H   GLN   211      89.281 121.093  59.532  1.00  0.00           H  
ATOM   2725  CA  GLN   211      89.960 119.926  57.924  1.00  0.00           C  
ATOM   2726  HA  GLN   211      89.248 120.004  57.103  1.00  0.00           H  
ATOM   2727  CB  GLN   211      90.890 121.095  57.582  1.00  0.00           C  
ATOM   2728  HB2 GLN   211      91.730 121.016  58.272  1.00  0.00           H  
ATOM   2729  HB3 GLN   211      91.271 120.776  56.612  1.00  0.00           H  
ATOM   2730  CG  GLN   211      90.312 122.518  57.361  1.00  0.00           C  
ATOM   2731  HG2 GLN   211      90.988 123.062  56.701  1.00  0.00           H  
ATOM   2732  HG3 GLN   211      89.351 122.347  56.877  1.00  0.00           H  
ATOM   2733  CD  GLN   211      90.183 123.350  58.688  1.00  0.00           C  
ATOM   2734  OE1 GLN   211      90.153 122.844  59.833  1.00  0.00           O  
ATOM   2735  NE2 GLN   211      89.976 124.652  58.622  1.00  0.00           N  
ATOM   2736 HE21 GLN   211      90.126 125.231  57.809  1.00  0.00           H  
ATOM   2737 HE22 GLN   211      89.650 125.126  59.452  1.00  0.00           H  
ATOM   2738  C   GLN   211      90.563 118.465  57.778  1.00  0.00           C  
ATOM   2739  O   GLN   211      90.555 117.937  56.647  1.00  0.00           O  
ATOM   2740  N   ASP   212      91.109 117.960  58.889  1.00  0.00           N  
ATOM   2741  H   ASP   212      91.226 118.638  59.628  1.00  0.00           H  
ATOM   2742  CA  ASP   212      91.710 116.644  58.967  1.00  0.00           C  
ATOM   2743  HA  ASP   212      91.656 116.261  57.948  1.00  0.00           H  
ATOM   2744  CB  ASP   212      93.104 116.700  59.501  1.00  0.00           C  
ATOM   2745  HB2 ASP   212      92.999 117.121  60.501  1.00  0.00           H  
ATOM   2746  HB3 ASP   212      93.379 115.646  59.532  1.00  0.00           H  
ATOM   2747  CG  ASP   212      94.160 117.413  58.674  1.00  0.00           C  
ATOM   2748  OD1 ASP   212      94.702 118.499  59.029  1.00  0.00           O  
ATOM   2749  OD2 ASP   212      94.345 117.046  57.536  1.00  0.00           O  
ATOM   2750  C   ASP   212      90.761 115.693  59.659  1.00  0.00           C  
ATOM   2751  O   ASP   212      89.812 115.142  59.041  1.00  0.00           O  
ATOM   2752  N   ARG   213      90.852 115.644  60.967  1.00  0.00           N  
ATOM   2753  H   ARG   213      91.624 116.094  61.436  1.00  0.00           H  
ATOM   2754  CA  ARG   213      89.877 115.053  61.865  1.00  0.00           C  
ATOM   2755  HA  ARG   213      89.067 114.609  61.287  1.00  0.00           H  
ATOM   2756  CB  ARG   213      90.448 113.948  62.701  1.00  0.00           C  
ATOM   2757  HB2 ARG   213      91.322 114.372  63.196  1.00  0.00           H  
ATOM   2758  HB3 ARG   213      89.715 113.523  63.387  1.00  0.00           H  
ATOM   2759  CG  ARG   213      90.861 112.806  61.827  1.00  0.00           C  
ATOM   2760  HG2 ARG   213      89.983 112.472  61.275  1.00  0.00           H  
ATOM   2761  HG3 ARG   213      91.653 113.101  61.138  1.00  0.00           H  
ATOM   2762  CD  ARG   213      91.295 111.548  62.609  1.00  0.00           C  
ATOM   2763  HD2 ARG   213      90.646 111.253  63.434  1.00  0.00           H  
ATOM   2764  HD3 ARG   213      91.271 110.653  61.986  1.00  0.00           H  
ATOM   2765  NE  ARG   213      92.668 111.725  63.198  1.00  0.00           N  
ATOM   2766  HE  ARG   213      93.423 111.393  62.614  1.00  0.00           H  
ATOM   2767  CZ  ARG   213      92.953 112.254  64.385  1.00  0.00           C  
ATOM   2768  NH1 ARG   213      92.150 112.708  65.203  1.00  0.00           N  
ATOM   2769 HH11 ARG   213      92.478 113.282  65.967  1.00  0.00           H  
ATOM   2770 HH12 ARG   213      91.240 112.293  65.342  1.00  0.00           H  
ATOM   2771  NH2 ARG   213      94.189 112.519  64.633  1.00  0.00           N  
ATOM   2772 HH21 ARG   213      94.527 113.026  65.438  1.00  0.00           H  
ATOM   2773 HH22 ARG   213      94.951 112.122  64.102  1.00  0.00           H  
ATOM   2774  C   ARG   213      89.333 116.116  62.781  1.00  0.00           C  
ATOM   2775  O   ARG   213      90.182 116.788  63.352  1.00  0.00           O  
ATOM   2776  N   GLY   214      88.032 116.278  63.043  1.00  0.00           N  
ATOM   2777  H   GLY   214      87.849 117.069  63.644  1.00  0.00           H  
ATOM   2778  CA  GLY   214      86.849 115.453  62.521  1.00  0.00           C  
ATOM   2779  HA2 GLY   214      85.911 115.827  62.931  1.00  0.00           H  
ATOM   2780  HA3 GLY   214      86.798 115.320  61.440  1.00  0.00           H  
ATOM   2781  C   GLY   214      86.933 114.002  63.055  1.00  0.00           C  
ATOM   2782  O   GLY   214      86.675 113.085  62.288  1.00  0.00           O  
ATOM   2783  OXT GLY   214      87.126 113.856  64.294  1.00  0.00           O  
TER    2784      GLY   214 
END   
