# Supplementary material for: Visualization of oligomerization, clustering, and density transition of intrinsically disordered proteins
Source: Natl Sci Rev. 2026 Feb 14;13(7):nwag107. doi: 10.1093/nsr/nwag107 (PMC13114874; doi:10.1093/nsr/nwag107)
Supplement: nwag107_Supplemental_Files [file nwag107_supplemental_files.zip › SI-MD-Structures/MD-Sturctures/frame269.pdb]

CRYST1  135.051  149.209  136.814  90.00  90.00  90.00               1
ATOM      1  N   MET     1      30.887 100.569 100.038  1.00  0.00           N  
ATOM      2  H1  MET     1      29.944 100.709 100.372  1.00  0.00           H  
ATOM      3  H2  MET     1      31.058  99.624 100.350  1.00  0.00           H  
ATOM      4  H3  MET     1      31.469 101.258 100.493  1.00  0.00           H  
ATOM      5  CA  MET     1      31.013 100.786  98.579  1.00  0.00           C  
ATOM      6  HA  MET     1      32.073 100.724  98.334  1.00  0.00           H  
ATOM      7  CB  MET     1      30.216  99.820  97.754  1.00  0.00           C  
ATOM      8  HB2 MET     1      29.313  99.476  98.259  1.00  0.00           H  
ATOM      9  HB3 MET     1      29.809 100.195  96.815  1.00  0.00           H  
ATOM     10  CG  MET     1      30.967  98.501  97.304  1.00  0.00           C  
ATOM     11  HG2 MET     1      31.254  98.544  96.254  1.00  0.00           H  
ATOM     12  HG3 MET     1      31.908  98.329  97.828  1.00  0.00           H  
ATOM     13  SD  MET     1      29.917  97.007  97.448  1.00  0.00           S  
ATOM     14  CE  MET     1      28.890  97.141  95.960  1.00  0.00           C  
ATOM     15  HE1 MET     1      28.297  96.228  95.910  1.00  0.00           H  
ATOM     16  HE2 MET     1      28.318  98.060  96.091  1.00  0.00           H  
ATOM     17  HE3 MET     1      29.428  97.166  95.012  1.00  0.00           H  
ATOM     18  C   MET     1      30.602 102.204  98.159  1.00  0.00           C  
ATOM     19  O   MET     1      29.673 102.833  98.675  1.00  0.00           O  
ATOM     20  N   ALA     2      31.298 102.838  97.242  1.00  0.00           N  
ATOM     21  H   ALA     2      30.846 103.671  96.893  1.00  0.00           H  
ATOM     22  CA  ALA     2      32.686 102.706  96.830  1.00  0.00           C  
ATOM     23  HA  ALA     2      32.857 103.653  96.317  1.00  0.00           H  
ATOM     24  CB  ALA     2      33.741 102.643  97.967  1.00  0.00           C  
ATOM     25  HB1 ALA     2      34.780 102.560  97.648  1.00  0.00           H  
ATOM     26  HB2 ALA     2      33.641 103.538  98.581  1.00  0.00           H  
ATOM     27  HB3 ALA     2      33.484 101.843  98.660  1.00  0.00           H  
ATOM     28  C   ALA     2      33.002 101.660  95.733  1.00  0.00           C  
ATOM     29  O   ALA     2      33.183 100.517  96.062  1.00  0.00           O  
ATOM     30  N   SER     3      33.020 102.006  94.461  1.00  0.00           N  
ATOM     31  H   SER     3      33.314 101.241  93.871  1.00  0.00           H  
ATOM     32  CA  SER     3      32.695 103.270  93.792  1.00  0.00           C  
ATOM     33  HA  SER     3      31.862 103.825  94.224  1.00  0.00           H  
ATOM     34  CB  SER     3      34.055 104.056  93.736  1.00  0.00           C  
ATOM     35  HB2 SER     3      34.535 104.169  94.708  1.00  0.00           H  
ATOM     36  HB3 SER     3      34.818 103.601  93.104  1.00  0.00           H  
ATOM     37  OG  SER     3      33.706 105.329  93.308  1.00  0.00           O  
ATOM     38  HG  SER     3      34.249 105.642  92.580  1.00  0.00           H  
ATOM     39  C   SER     3      32.311 103.016  92.289  1.00  0.00           C  
ATOM     40  O   SER     3      32.787 102.052  91.738  1.00  0.00           O  
ATOM     41  N   ASN     4      31.425 103.805  91.660  1.00  0.00           N  
ATOM     42  H   ASN     4      31.096 104.640  92.123  1.00  0.00           H  
ATOM     43  CA  ASN     4      30.909 103.577  90.317  1.00  0.00           C  
ATOM     44  HA  ASN     4      30.527 102.557  90.264  1.00  0.00           H  
ATOM     45  CB  ASN     4      29.686 104.550  90.034  1.00  0.00           C  
ATOM     46  HB2 ASN     4      29.446 105.231  90.851  1.00  0.00           H  
ATOM     47  HB3 ASN     4      29.875 105.264  89.232  1.00  0.00           H  
ATOM     48  CG  ASN     4      28.349 103.796  89.895  1.00  0.00           C  
ATOM     49  OD1 ASN     4      28.177 102.766  89.209  1.00  0.00           O  
ATOM     50  ND2 ASN     4      27.277 104.255  90.528  1.00  0.00           N  
ATOM     51 HD21 ASN     4      26.554 103.550  90.514  1.00  0.00           H  
ATOM     52 HD22 ASN     4      27.260 105.139  91.017  1.00  0.00           H  
ATOM     53  C   ASN     4      32.014 103.852  89.240  1.00  0.00           C  
ATOM     54  O   ASN     4      32.918 104.644  89.430  1.00  0.00           O  
ATOM     55  N   ASP     5      32.029 103.209  88.090  1.00  0.00           N  
ATOM     56  H   ASP     5      32.726 103.492  87.417  1.00  0.00           H  
ATOM     57  CA  ASP     5      31.366 101.991  87.684  1.00  0.00           C  
ATOM     58  HA  ASP     5      30.286 102.125  87.739  1.00  0.00           H  
ATOM     59  CB  ASP     5      31.768 101.549  86.239  1.00  0.00           C  
ATOM     60  HB2 ASP     5      32.857 101.557  86.184  1.00  0.00           H  
ATOM     61  HB3 ASP     5      31.411 100.521  86.182  1.00  0.00           H  
ATOM     62  CG  ASP     5      31.205 102.469  85.071  1.00  0.00           C  
ATOM     63  OD1 ASP     5      31.636 102.227  83.937  1.00  0.00           O  
ATOM     64  OD2 ASP     5      30.376 103.343  85.233  1.00  0.00           O  
ATOM     65  C   ASP     5      31.773 100.853  88.618  1.00  0.00           C  
ATOM     66  O   ASP     5      32.987 100.665  88.709  1.00  0.00           O  
ATOM     67  N   TYR     6      30.809 100.129  89.206  1.00  0.00           N  
ATOM     68  H   TYR     6      29.857 100.297  88.913  1.00  0.00           H  
ATOM     69  CA  TYR     6      31.018  98.890  89.956  1.00  0.00           C  
ATOM     70  HA  TYR     6      31.829  99.073  90.661  1.00  0.00           H  
ATOM     71  CB  TYR     6      29.851  98.600  90.907  1.00  0.00           C  
ATOM     72  HB2 TYR     6      28.932  98.451  90.339  1.00  0.00           H  
ATOM     73  HB3 TYR     6      30.001  97.668  91.452  1.00  0.00           H  
ATOM     74  CG  TYR     6      29.677  99.574  91.965  1.00  0.00           C  
ATOM     75  CD1 TYR     6      29.045 100.804  91.729  1.00  0.00           C  
ATOM     76  HD1 TYR     6      28.467 100.905  90.822  1.00  0.00           H  
ATOM     77  CE1 TYR     6      28.963 101.733  92.750  1.00  0.00           C  
ATOM     78  HE1 TYR     6      28.483 102.679  92.549  1.00  0.00           H  
ATOM     79  CZ  TYR     6      29.597 101.556  93.989  1.00  0.00           C  
ATOM     80  OH  TYR     6      29.495 102.630  94.870  1.00  0.00           O  
ATOM     81  HH  TYR     6      29.061 103.379  94.455  1.00  0.00           H  
ATOM     82  CE2 TYR     6      30.281 100.326  94.212  1.00  0.00           C  
ATOM     83  HE2 TYR     6      30.869 100.195  95.108  1.00  0.00           H  
ATOM     84  CD2 TYR     6      30.334  99.388  93.169  1.00  0.00           C  
ATOM     85  HD2 TYR     6      31.060  98.611  93.360  1.00  0.00           H  
ATOM     86  C   TYR     6      31.455  97.683  89.137  1.00  0.00           C  
ATOM     87  O   TYR     6      32.214  96.747  89.623  1.00  0.00           O  
ATOM     88  N   THR     7      31.026  97.614  87.842  1.00  0.00           N  
ATOM     89  H   THR     7      30.501  98.405  87.496  1.00  0.00           H  
ATOM     90  CA  THR     7      31.319  96.530  86.929  1.00  0.00           C  
ATOM     91  HA  THR     7      31.382  95.617  87.520  1.00  0.00           H  
ATOM     92  CB  THR     7      30.305  96.431  85.851  1.00  0.00           C  
ATOM     93  HB  THR     7      29.361  96.539  86.386  1.00  0.00           H  
ATOM     94  CG2 THR     7      30.347  97.472  84.694  1.00  0.00           C  
ATOM     95 HG21 THR     7      30.375  98.459  85.154  1.00  0.00           H  
ATOM     96 HG22 THR     7      31.224  97.355  84.057  1.00  0.00           H  
ATOM     97 HG23 THR     7      29.465  97.470  84.053  1.00  0.00           H  
ATOM     98  OG1 THR     7      30.365  95.188  85.253  1.00  0.00           O  
ATOM     99  HG1 THR     7      29.482  94.840  85.399  1.00  0.00           H  
ATOM    100  C   THR     7      32.765  96.651  86.375  1.00  0.00           C  
ATOM    101  O   THR     7      33.554  97.561  86.595  1.00  0.00           O  
ATOM    102  N   GLN     8      33.129  95.735  85.510  1.00  0.00           N  
ATOM    103  H   GLN     8      32.398  95.076  85.284  1.00  0.00           H  
ATOM    104  CA  GLN     8      34.380  95.682  84.753  1.00  0.00           C  
ATOM    105  HA  GLN     8      34.943  96.598  84.933  1.00  0.00           H  
ATOM    106  CB  GLN     8      35.203  94.479  85.206  1.00  0.00           C  
ATOM    107  HB2 GLN     8      36.110  94.398  84.606  1.00  0.00           H  
ATOM    108  HB3 GLN     8      35.556  94.540  86.236  1.00  0.00           H  
ATOM    109  CG  GLN     8      34.567  93.056  85.062  1.00  0.00           C  
ATOM    110  HG2 GLN     8      34.163  92.935  84.057  1.00  0.00           H  
ATOM    111  HG3 GLN     8      35.347  92.298  85.132  1.00  0.00           H  
ATOM    112  CD  GLN     8      33.537  92.777  86.145  1.00  0.00           C  
ATOM    113  OE1 GLN     8      33.496  93.362  87.235  1.00  0.00           O  
ATOM    114  NE2 GLN     8      32.637  91.863  85.911  1.00  0.00           N  
ATOM    115 HE21 GLN     8      32.849  91.180  85.198  1.00  0.00           H  
ATOM    116 HE22 GLN     8      31.925  91.669  86.601  1.00  0.00           H  
ATOM    117  C   GLN     8      34.148  95.647  83.264  1.00  0.00           C  
ATOM    118  O   GLN     8      33.145  94.993  82.827  1.00  0.00           O  
ATOM    119  N   GLN     9      34.728  96.426  82.362  1.00  0.00           N  
ATOM    120  H   GLN     9      34.368  96.197  81.446  1.00  0.00           H  
ATOM    121  CA  GLN     9      35.545  97.651  82.457  1.00  0.00           C  
ATOM    122  HA  GLN     9      35.717  98.123  81.490  1.00  0.00           H  
ATOM    123  CB  GLN     9      34.764  98.791  83.282  1.00  0.00           C  
ATOM    124  HB2 GLN     9      34.686  98.453  84.315  1.00  0.00           H  
ATOM    125  HB3 GLN     9      35.352  99.707  83.342  1.00  0.00           H  
ATOM    126  CG  GLN     9      33.408  99.283  82.615  1.00  0.00           C  
ATOM    127  HG2 GLN     9      32.862  98.409  82.260  1.00  0.00           H  
ATOM    128  HG3 GLN     9      32.762  99.745  83.360  1.00  0.00           H  
ATOM    129  CD  GLN     9      33.621 100.132  81.367  1.00  0.00           C  
ATOM    130  OE1 GLN     9      34.537  99.950  80.561  1.00  0.00           O  
ATOM    131  NE2 GLN     9      32.712 101.000  81.129  1.00  0.00           N  
ATOM    132 HE21 GLN     9      32.007 101.230  81.816  1.00  0.00           H  
ATOM    133 HE22 GLN     9      32.877 101.692  80.412  1.00  0.00           H  
ATOM    134  C   GLN     9      36.965  97.268  83.093  1.00  0.00           C  
ATOM    135  O   GLN     9      37.089  97.430  84.276  1.00  0.00           O  
ATOM    136  N   ALA    10      37.858  96.745  82.285  1.00  0.00           N  
ATOM    137  H   ALA    10      38.757  96.631  82.731  1.00  0.00           H  
ATOM    138  CA  ALA    10      37.753  96.234  80.959  1.00  0.00           C  
ATOM    139  HA  ALA    10      37.074  96.721  80.260  1.00  0.00           H  
ATOM    140  CB  ALA    10      39.111  96.174  80.202  1.00  0.00           C  
ATOM    141  HB1 ALA    10      39.481  97.199  80.233  1.00  0.00           H  
ATOM    142  HB2 ALA    10      39.802  95.477  80.677  1.00  0.00           H  
ATOM    143  HB3 ALA    10      38.878  95.807  79.202  1.00  0.00           H  
ATOM    144  C   ALA    10      37.201  94.791  81.022  1.00  0.00           C  
ATOM    145  O   ALA    10      37.506  93.984  81.928  1.00  0.00           O  
ATOM    146  N   THR    11      36.378  94.404  79.990  1.00  0.00           N  
ATOM    147  H   THR    11      35.938  95.052  79.353  1.00  0.00           H  
ATOM    148  CA  THR    11      35.983  92.978  79.881  1.00  0.00           C  
ATOM    149  HA  THR    11      36.827  92.413  80.277  1.00  0.00           H  
ATOM    150  CB  THR    11      34.784  92.598  80.792  1.00  0.00           C  
ATOM    151  HB  THR    11      34.719  93.032  81.789  1.00  0.00           H  
ATOM    152  CG2 THR    11      33.481  93.006  80.175  1.00  0.00           C  
ATOM    153 HG21 THR    11      32.704  92.639  80.845  1.00  0.00           H  
ATOM    154 HG22 THR    11      33.527  94.067  79.928  1.00  0.00           H  
ATOM    155 HG23 THR    11      33.269  92.473  79.249  1.00  0.00           H  
ATOM    156  OG1 THR    11      34.789  91.224  80.918  1.00  0.00           O  
ATOM    157  HG1 THR    11      35.520  90.963  81.482  1.00  0.00           H  
ATOM    158  C   THR    11      35.756  92.743  78.355  1.00  0.00           C  
ATOM    159  O   THR    11      35.042  93.456  77.587  1.00  0.00           O  
ATOM    160  N   GLN    12      36.385  91.676  77.790  1.00  0.00           N  
ATOM    161  H   GLN    12      36.040  91.496  76.858  1.00  0.00           H  
ATOM    162  CA  GLN    12      37.359  90.750  78.381  1.00  0.00           C  
ATOM    163  HA  GLN    12      36.978  90.536  79.379  1.00  0.00           H  
ATOM    164  CB  GLN    12      37.396  89.429  77.583  1.00  0.00           C  
ATOM    165  HB2 GLN    12      36.542  88.804  77.847  1.00  0.00           H  
ATOM    166  HB3 GLN    12      37.282  89.534  76.504  1.00  0.00           H  
ATOM    167  CG  GLN    12      38.681  88.671  77.712  1.00  0.00           C  
ATOM    168  HG2 GLN    12      38.584  87.769  77.107  1.00  0.00           H  
ATOM    169  HG3 GLN    12      39.610  89.139  77.388  1.00  0.00           H  
ATOM    170  CD  GLN    12      38.855  88.142  79.118  1.00  0.00           C  
ATOM    171  OE1 GLN    12      38.132  88.446  80.008  1.00  0.00           O  
ATOM    172  NE2 GLN    12      39.812  87.269  79.395  1.00  0.00           N  
ATOM    173 HE21 GLN    12      39.694  86.874  80.318  1.00  0.00           H  
ATOM    174 HE22 GLN    12      40.479  86.873  78.748  1.00  0.00           H  
ATOM    175  C   GLN    12      38.692  91.455  78.388  1.00  0.00           C  
ATOM    176  O   GLN    12      39.067  92.022  77.382  1.00  0.00           O  
ATOM    177  N   SER    13      39.306  91.553  79.578  1.00  0.00           N  
ATOM    178  H   SER    13      38.810  91.146  80.359  1.00  0.00           H  
ATOM    179  CA  SER    13      40.442  92.468  79.775  1.00  0.00           C  
ATOM    180  HA  SER    13      40.112  93.439  79.405  1.00  0.00           H  
ATOM    181  CB  SER    13      40.760  92.607  81.320  1.00  0.00           C  
ATOM    182  HB2 SER    13      41.585  93.305  81.462  1.00  0.00           H  
ATOM    183  HB3 SER    13      39.976  93.075  81.915  1.00  0.00           H  
ATOM    184  OG  SER    13      41.073  91.316  81.825  1.00  0.00           O  
ATOM    185  HG  SER    13      41.988  91.343  82.115  1.00  0.00           H  
ATOM    186  C   SER    13      41.699  92.059  78.918  1.00  0.00           C  
ATOM    187  O   SER    13      41.953  90.862  78.729  1.00  0.00           O  
ATOM    188  N   TYR    14      42.699  92.954  78.679  1.00  0.00           N  
ATOM    189  H   TYR    14      42.439  93.929  78.710  1.00  0.00           H  
ATOM    190  CA  TYR    14      44.004  92.469  78.332  1.00  0.00           C  
ATOM    191  HA  TYR    14      43.946  91.892  77.409  1.00  0.00           H  
ATOM    192  CB  TYR    14      44.827  93.731  77.954  1.00  0.00           C  
ATOM    193  HB2 TYR    14      44.243  94.273  77.211  1.00  0.00           H  
ATOM    194  HB3 TYR    14      44.768  94.343  78.854  1.00  0.00           H  
ATOM    195  CG  TYR    14      46.211  93.495  77.450  1.00  0.00           C  
ATOM    196  CD1 TYR    14      46.523  93.294  76.095  1.00  0.00           C  
ATOM    197  HD1 TYR    14      45.735  93.362  75.361  1.00  0.00           H  
ATOM    198  CE1 TYR    14      47.848  93.181  75.614  1.00  0.00           C  
ATOM    199  HE1 TYR    14      47.943  92.976  74.558  1.00  0.00           H  
ATOM    200  CZ  TYR    14      48.900  92.986  76.520  1.00  0.00           C  
ATOM    201  OH  TYR    14      50.152  92.628  76.155  1.00  0.00           O  
ATOM    202  HH  TYR    14      50.692  92.371  76.906  1.00  0.00           H  
ATOM    203  CE2 TYR    14      48.585  93.118  77.884  1.00  0.00           C  
ATOM    204  HE2 TYR    14      49.452  92.940  78.502  1.00  0.00           H  
ATOM    205  CD2 TYR    14      47.282  93.412  78.333  1.00  0.00           C  
ATOM    206  HD2 TYR    14      47.166  93.581  79.393  1.00  0.00           H  
ATOM    207  C   TYR    14      44.751  91.676  79.536  1.00  0.00           C  
ATOM    208  O   TYR    14      44.441  91.908  80.701  1.00  0.00           O  
ATOM    209  N   GLY    15      45.676  90.760  79.305  1.00  0.00           N  
ATOM    210  H   GLY    15      45.976  90.308  80.157  1.00  0.00           H  
ATOM    211  CA  GLY    15      46.289  90.345  78.028  1.00  0.00           C  
ATOM    212  HA2 GLY    15      45.831  89.400  77.736  1.00  0.00           H  
ATOM    213  HA3 GLY    15      45.994  90.995  77.204  1.00  0.00           H  
ATOM    214  C   GLY    15      47.822  90.157  78.012  1.00  0.00           C  
ATOM    215  O   GLY    15      48.519  90.301  79.027  1.00  0.00           O  
ATOM    216  N   ALA    16      48.331  89.725  76.905  1.00  0.00           N  
ATOM    217  H   ALA    16      47.685  89.771  76.130  1.00  0.00           H  
ATOM    218  CA  ALA    16      49.622  88.998  76.721  1.00  0.00           C  
ATOM    219  HA  ALA    16      50.299  89.234  77.542  1.00  0.00           H  
ATOM    220  CB  ALA    16      49.339  87.517  76.749  1.00  0.00           C  
ATOM    221  HB1 ALA    16      50.300  87.031  76.579  1.00  0.00           H  
ATOM    222  HB2 ALA    16      48.972  87.161  77.712  1.00  0.00           H  
ATOM    223  HB3 ALA    16      48.689  87.281  75.907  1.00  0.00           H  
ATOM    224  C   ALA    16      50.277  89.371  75.418  1.00  0.00           C  
ATOM    225  O   ALA    16      49.588  89.734  74.463  1.00  0.00           O  
ATOM    226  N   TYR    17      51.575  89.297  75.336  1.00  0.00           N  
ATOM    227  H   TYR    17      52.093  88.905  76.109  1.00  0.00           H  
ATOM    228  CA  TYR    17      52.335  89.742  74.186  1.00  0.00           C  
ATOM    229  HA  TYR    17      51.758  89.277  73.387  1.00  0.00           H  
ATOM    230  CB  TYR    17      52.207  91.218  74.001  1.00  0.00           C  
ATOM    231  HB2 TYR    17      51.170  91.442  73.749  1.00  0.00           H  
ATOM    232  HB3 TYR    17      52.448  91.768  74.911  1.00  0.00           H  
ATOM    233  CG  TYR    17      53.080  91.830  72.887  1.00  0.00           C  
ATOM    234  CD1 TYR    17      54.444  92.119  73.213  1.00  0.00           C  
ATOM    235  HD1 TYR    17      54.900  91.920  74.172  1.00  0.00           H  
ATOM    236  CE1 TYR    17      55.217  92.713  72.238  1.00  0.00           C  
ATOM    237  HE1 TYR    17      56.254  92.928  72.447  1.00  0.00           H  
ATOM    238  CZ  TYR    17      54.616  93.188  70.992  1.00  0.00           C  
ATOM    239  OH  TYR    17      55.369  93.900  70.114  1.00  0.00           O  
ATOM    240  HH  TYR    17      54.916  94.200  69.322  1.00  0.00           H  
ATOM    241  CE2 TYR    17      53.206  93.017  70.752  1.00  0.00           C  
ATOM    242  HE2 TYR    17      52.648  93.550  69.997  1.00  0.00           H  
ATOM    243  CD2 TYR    17      52.487  92.293  71.684  1.00  0.00           C  
ATOM    244  HD2 TYR    17      51.426  92.172  71.518  1.00  0.00           H  
ATOM    245  C   TYR    17      53.801  89.169  74.098  1.00  0.00           C  
ATOM    246  O   TYR    17      54.399  89.073  75.191  1.00  0.00           O  
ATOM    247  N   PRO    18      54.302  88.656  72.949  1.00  0.00           N  
ATOM    248  CD  PRO    18      53.570  88.521  71.717  1.00  0.00           C  
ATOM    249  HD2 PRO    18      53.248  89.484  71.319  1.00  0.00           H  
ATOM    250  HD3 PRO    18      52.835  87.724  71.823  1.00  0.00           H  
ATOM    251  CG  PRO    18      54.492  87.960  70.670  1.00  0.00           C  
ATOM    252  HG2 PRO    18      54.904  88.854  70.201  1.00  0.00           H  
ATOM    253  HG3 PRO    18      53.942  87.327  69.973  1.00  0.00           H  
ATOM    254  CB  PRO    18      55.519  87.174  71.504  1.00  0.00           C  
ATOM    255  HB2 PRO    18      56.495  87.119  71.022  1.00  0.00           H  
ATOM    256  HB3 PRO    18      55.228  86.134  71.651  1.00  0.00           H  
ATOM    257  CA  PRO    18      55.532  87.951  72.833  1.00  0.00           C  
ATOM    258  HA  PRO    18      55.554  87.196  73.619  1.00  0.00           H  
ATOM    259  C   PRO    18      56.740  88.877  72.944  1.00  0.00           C  
ATOM    260  O   PRO    18      56.914  89.802  72.117  1.00  0.00           O  
ATOM    261  N   THR    19      57.577  88.566  73.921  1.00  0.00           N  
ATOM    262  H   THR    19      57.208  87.973  74.650  1.00  0.00           H  
ATOM    263  CA  THR    19      59.004  88.828  73.923  1.00  0.00           C  
ATOM    264  HA  THR    19      59.472  88.612  72.963  1.00  0.00           H  
ATOM    265  CB  THR    19      59.338  90.233  74.399  1.00  0.00           C  
ATOM    266  HB  THR    19      59.092  90.261  75.461  1.00  0.00           H  
ATOM    267  CG2 THR    19      60.781  90.708  74.323  1.00  0.00           C  
ATOM    268 HG21 THR    19      60.912  91.777  74.492  1.00  0.00           H  
ATOM    269 HG22 THR    19      61.283  90.135  75.103  1.00  0.00           H  
ATOM    270 HG23 THR    19      61.313  90.581  73.380  1.00  0.00           H  
ATOM    271  OG1 THR    19      58.576  91.143  73.697  1.00  0.00           O  
ATOM    272  HG1 THR    19      57.790  90.689  73.385  1.00  0.00           H  
ATOM    273  C   THR    19      59.644  87.738  74.760  1.00  0.00           C  
ATOM    274  O   THR    19      59.388  87.612  75.914  1.00  0.00           O  
ATOM    275  N   GLN    20      60.594  87.008  74.146  1.00  0.00           N  
ATOM    276  H   GLN    20      60.759  87.186  73.166  1.00  0.00           H  
ATOM    277  CA  GLN    20      61.626  86.224  74.908  1.00  0.00           C  
ATOM    278  HA  GLN    20      61.120  85.761  75.755  1.00  0.00           H  
ATOM    279  CB  GLN    20      62.188  85.097  73.997  1.00  0.00           C  
ATOM    280  HB2 GLN    20      62.693  85.458  73.101  1.00  0.00           H  
ATOM    281  HB3 GLN    20      63.008  84.663  74.569  1.00  0.00           H  
ATOM    282  CG  GLN    20      61.108  84.083  73.526  1.00  0.00           C  
ATOM    283  HG2 GLN    20      60.201  84.106  74.130  1.00  0.00           H  
ATOM    284  HG3 GLN    20      60.896  84.422  72.511  1.00  0.00           H  
ATOM    285  CD  GLN    20      61.646  82.649  73.480  1.00  0.00           C  
ATOM    286  OE1 GLN    20      62.421  82.257  74.341  1.00  0.00           O  
ATOM    287  NE2 GLN    20      61.040  81.854  72.627  1.00  0.00           N  
ATOM    288 HE21 GLN    20      60.389  82.242  71.959  1.00  0.00           H  
ATOM    289 HE22 GLN    20      61.302  80.880  72.573  1.00  0.00           H  
ATOM    290  C   GLN    20      62.719  87.168  75.443  1.00  0.00           C  
ATOM    291  O   GLN    20      63.381  87.778  74.594  1.00  0.00           O  
ATOM    292  N   PRO    21      63.160  87.044  76.708  1.00  0.00           N  
ATOM    293  CD  PRO    21      62.665  86.016  77.670  1.00  0.00           C  
ATOM    294  HD2 PRO    21      62.981  85.044  77.290  1.00  0.00           H  
ATOM    295  HD3 PRO    21      61.615  86.198  77.897  1.00  0.00           H  
ATOM    296  CG  PRO    21      63.422  86.347  78.994  1.00  0.00           C  
ATOM    297  HG2 PRO    21      64.313  85.721  79.025  1.00  0.00           H  
ATOM    298  HG3 PRO    21      62.772  86.167  79.849  1.00  0.00           H  
ATOM    299  CB  PRO    21      63.808  87.819  78.907  1.00  0.00           C  
ATOM    300  HB2 PRO    21      64.654  88.048  79.555  1.00  0.00           H  
ATOM    301  HB3 PRO    21      63.046  88.487  79.309  1.00  0.00           H  
ATOM    302  CA  PRO    21      63.972  88.055  77.357  1.00  0.00           C  
ATOM    303  HA  PRO    21      63.632  89.059  77.104  1.00  0.00           H  
ATOM    304  C   PRO    21      65.410  88.051  76.822  1.00  0.00           C  
ATOM    305  O   PRO    21      66.003  87.010  76.566  1.00  0.00           O  
ATOM    306  N   GLY    22      65.969  89.228  76.670  1.00  0.00           N  
ATOM    307  H   GLY    22      65.451  90.094  76.713  1.00  0.00           H  
ATOM    308  CA  GLY    22      67.399  89.358  76.348  1.00  0.00           C  
ATOM    309  HA2 GLY    22      67.588  88.811  75.424  1.00  0.00           H  
ATOM    310  HA3 GLY    22      67.628  90.385  76.064  1.00  0.00           H  
ATOM    311  C   GLY    22      68.421  88.809  77.409  1.00  0.00           C  
ATOM    312  O   GLY    22      68.148  88.632  78.614  1.00  0.00           O  
ATOM    313  N   GLN    23      69.652  88.705  76.940  1.00  0.00           N  
ATOM    314  H   GLN    23      69.786  88.878  75.954  1.00  0.00           H  
ATOM    315  CA  GLN    23      70.825  88.338  77.752  1.00  0.00           C  
ATOM    316  HA  GLN    23      70.382  87.530  78.334  1.00  0.00           H  
ATOM    317  CB  GLN    23      71.924  87.894  76.844  1.00  0.00           C  
ATOM    318  HB2 GLN    23      72.069  88.767  76.207  1.00  0.00           H  
ATOM    319  HB3 GLN    23      72.883  87.716  77.329  1.00  0.00           H  
ATOM    320  CG  GLN    23      71.674  86.574  76.070  1.00  0.00           C  
ATOM    321  HG2 GLN    23      70.721  86.547  75.541  1.00  0.00           H  
ATOM    322  HG3 GLN    23      72.592  86.453  75.494  1.00  0.00           H  
ATOM    323  CD  GLN    23      71.579  85.396  77.015  1.00  0.00           C  
ATOM    324  OE1 GLN    23      72.252  85.347  78.027  1.00  0.00           O  
ATOM    325  NE2 GLN    23      70.633  84.436  76.796  1.00  0.00           N  
ATOM    326 HE21 GLN    23      70.021  84.425  75.992  1.00  0.00           H  
ATOM    327 HE22 GLN    23      70.611  83.779  77.562  1.00  0.00           H  
ATOM    328  C   GLN    23      71.251  89.436  78.726  1.00  0.00           C  
ATOM    329  O   GLN    23      71.063  90.655  78.541  1.00  0.00           O  
ATOM    330  N   GLY    24      71.806  89.012  79.868  1.00  0.00           N  
ATOM    331  H   GLY    24      71.967  88.015  79.834  1.00  0.00           H  
ATOM    332  CA  GLY    24      72.448  89.830  80.909  1.00  0.00           C  
ATOM    333  HA2 GLY    24      71.882  90.760  80.961  1.00  0.00           H  
ATOM    334  HA3 GLY    24      72.491  89.170  81.775  1.00  0.00           H  
ATOM    335  C   GLY    24      73.903  90.126  80.357  1.00  0.00           C  
ATOM    336  O   GLY    24      74.296  89.598  79.302  1.00  0.00           O  
ATOM    337  N   TYR    25      74.637  91.058  81.041  1.00  0.00           N  
ATOM    338  H   TYR    25      74.229  91.486  81.859  1.00  0.00           H  
ATOM    339  CA  TYR    25      75.983  91.589  80.665  1.00  0.00           C  
ATOM    340  HA  TYR    25      76.589  90.835  80.161  1.00  0.00           H  
ATOM    341  CB  TYR    25      75.895  92.765  79.718  1.00  0.00           C  
ATOM    342  HB2 TYR    25      75.337  92.420  78.848  1.00  0.00           H  
ATOM    343  HB3 TYR    25      75.387  93.583  80.229  1.00  0.00           H  
ATOM    344  CG  TYR    25      77.220  93.235  79.260  1.00  0.00           C  
ATOM    345  CD1 TYR    25      78.080  92.349  78.607  1.00  0.00           C  
ATOM    346  HD1 TYR    25      77.809  91.374  78.230  1.00  0.00           H  
ATOM    347  CE1 TYR    25      79.447  92.657  78.385  1.00  0.00           C  
ATOM    348  HE1 TYR    25      80.174  91.915  78.089  1.00  0.00           H  
ATOM    349  CZ  TYR    25      79.869  93.955  78.784  1.00  0.00           C  
ATOM    350  OH  TYR    25      81.140  94.226  78.665  1.00  0.00           O  
ATOM    351  HH  TYR    25      81.656  93.533  78.247  1.00  0.00           H  
ATOM    352  CE2 TYR    25      79.033  94.883  79.447  1.00  0.00           C  
ATOM    353  HE2 TYR    25      79.421  95.819  79.822  1.00  0.00           H  
ATOM    354  CD2 TYR    25      77.684  94.539  79.706  1.00  0.00           C  
ATOM    355  HD2 TYR    25      77.127  95.108  80.435  1.00  0.00           H  
ATOM    356  C   TYR    25      76.780  92.125  81.911  1.00  0.00           C  
ATOM    357  O   TYR    25      76.226  92.534  82.949  1.00  0.00           O  
ATOM    358  N   SER    26      78.134  91.962  81.820  1.00  0.00           N  
ATOM    359  H   SER    26      78.514  91.685  80.926  1.00  0.00           H  
ATOM    360  CA  SER    26      79.107  92.233  82.860  1.00  0.00           C  
ATOM    361  HA  SER    26      78.647  92.711  83.725  1.00  0.00           H  
ATOM    362  CB  SER    26      79.649  90.950  83.345  1.00  0.00           C  
ATOM    363  HB2 SER    26      80.191  90.376  82.594  1.00  0.00           H  
ATOM    364  HB3 SER    26      80.242  91.253  84.207  1.00  0.00           H  
ATOM    365  OG  SER    26      78.607  90.086  83.813  1.00  0.00           O  
ATOM    366  HG  SER    26      78.258  89.682  83.015  1.00  0.00           H  
ATOM    367  C   SER    26      80.244  93.110  82.302  1.00  0.00           C  
ATOM    368  O   SER    26      81.173  92.538  81.700  1.00  0.00           O  
ATOM    369  N   GLN    27      80.240  94.384  82.658  1.00  0.00           N  
ATOM    370  H   GLN    27      79.459  94.715  83.206  1.00  0.00           H  
ATOM    371  CA  GLN    27      81.288  95.279  82.211  1.00  0.00           C  
ATOM    372  HA  GLN    27      81.323  95.152  81.129  1.00  0.00           H  
ATOM    373  CB  GLN    27      80.912  96.740  82.492  1.00  0.00           C  
ATOM    374  HB2 GLN    27      79.936  96.904  82.034  1.00  0.00           H  
ATOM    375  HB3 GLN    27      80.681  96.745  83.557  1.00  0.00           H  
ATOM    376  CG  GLN    27      81.821  97.923  82.107  1.00  0.00           C  
ATOM    377  HG2 GLN    27      81.375  98.834  82.505  1.00  0.00           H  
ATOM    378  HG3 GLN    27      82.685  97.871  82.770  1.00  0.00           H  
ATOM    379  CD  GLN    27      82.226  97.905  80.619  1.00  0.00           C  
ATOM    380  OE1 GLN    27      81.706  97.235  79.747  1.00  0.00           O  
ATOM    381  NE2 GLN    27      83.212  98.684  80.297  1.00  0.00           N  
ATOM    382 HE21 GLN    27      83.767  99.185  80.976  1.00  0.00           H  
ATOM    383 HE22 GLN    27      83.581  98.546  79.367  1.00  0.00           H  
ATOM    384  C   GLN    27      82.627  94.960  82.740  1.00  0.00           C  
ATOM    385  O   GLN    27      83.614  95.387  82.085  1.00  0.00           O  
ATOM    386  N   GLN    28      82.833  94.171  83.800  1.00  0.00           N  
ATOM    387  H   GLN    28      82.010  93.904  84.322  1.00  0.00           H  
ATOM    388  CA  GLN    28      84.139  93.679  84.226  1.00  0.00           C  
ATOM    389  HA  GLN    28      84.776  94.526  84.483  1.00  0.00           H  
ATOM    390  CB  GLN    28      83.811  92.984  85.607  1.00  0.00           C  
ATOM    391  HB2 GLN    28      83.564  93.819  86.263  1.00  0.00           H  
ATOM    392  HB3 GLN    28      82.913  92.378  85.484  1.00  0.00           H  
ATOM    393  CG  GLN    28      84.977  92.097  86.225  1.00  0.00           C  
ATOM    394  HG2 GLN    28      84.752  91.679  87.206  1.00  0.00           H  
ATOM    395  HG3 GLN    28      85.150  91.240  85.574  1.00  0.00           H  
ATOM    396  CD  GLN    28      86.257  92.867  86.277  1.00  0.00           C  
ATOM    397  OE1 GLN    28      86.326  94.083  86.162  1.00  0.00           O  
ATOM    398  NE2 GLN    28      87.364  92.242  86.683  1.00  0.00           N  
ATOM    399 HE21 GLN    28      88.209  92.796  86.663  1.00  0.00           H  
ATOM    400 HE22 GLN    28      87.309  91.237  86.762  1.00  0.00           H  
ATOM    401  C   GLN    28      84.919  92.835  83.195  1.00  0.00           C  
ATOM    402  O   GLN    28      86.167  92.759  83.260  1.00  0.00           O  
ATOM    403  N   SER    29      84.290  92.167  82.234  1.00  0.00           N  
ATOM    404  H   SER    29      83.291  92.020  82.213  1.00  0.00           H  
ATOM    405  CA  SER    29      84.887  91.533  81.040  1.00  0.00           C  
ATOM    406  HA  SER    29      85.652  90.799  81.291  1.00  0.00           H  
ATOM    407  CB  SER    29      83.765  90.762  80.392  1.00  0.00           C  
ATOM    408  HB2 SER    29      84.231  90.111  79.652  1.00  0.00           H  
ATOM    409  HB3 SER    29      83.286  90.094  81.108  1.00  0.00           H  
ATOM    410  OG  SER    29      82.772  91.558  79.781  1.00  0.00           O  
ATOM    411  HG  SER    29      82.057  91.813  80.368  1.00  0.00           H  
ATOM    412  C   SER    29      85.502  92.579  80.047  1.00  0.00           C  
ATOM    413  O   SER    29      86.390  92.168  79.264  1.00  0.00           O  
ATOM    414  N   SER    30      85.179  93.893  80.059  1.00  0.00           N  
ATOM    415  H   SER    30      84.556  94.263  80.762  1.00  0.00           H  
ATOM    416  CA  SER    30      85.644  94.979  79.155  1.00  0.00           C  
ATOM    417  HA  SER    30      86.127  94.570  78.268  1.00  0.00           H  
ATOM    418  CB  SER    30      84.395  95.737  78.712  1.00  0.00           C  
ATOM    419  HB2 SER    30      83.889  95.104  77.983  1.00  0.00           H  
ATOM    420  HB3 SER    30      83.636  95.828  79.490  1.00  0.00           H  
ATOM    421  OG  SER    30      84.721  97.041  78.237  1.00  0.00           O  
ATOM    422  HG  SER    30      84.634  96.949  77.285  1.00  0.00           H  
ATOM    423  C   SER    30      86.544  95.888  79.922  1.00  0.00           C  
ATOM    424  O   SER    30      86.113  96.673  80.773  1.00  0.00           O  
ATOM    425  N   GLN    31      87.887  95.794  79.767  1.00  0.00           N  
ATOM    426  H   GLN    31      88.467  96.414  80.315  1.00  0.00           H  
ATOM    427  CA  GLN    31      88.633  94.943  78.812  1.00  0.00           C  
ATOM    428  HA  GLN    31      87.968  94.119  78.554  1.00  0.00           H  
ATOM    429  CB  GLN    31      89.100  95.740  77.525  1.00  0.00           C  
ATOM    430  HB2 GLN    31      89.857  96.440  77.879  1.00  0.00           H  
ATOM    431  HB3 GLN    31      89.494  95.111  76.726  1.00  0.00           H  
ATOM    432  CG  GLN    31      88.085  96.609  76.824  1.00  0.00           C  
ATOM    433  HG2 GLN    31      87.270  95.914  76.618  1.00  0.00           H  
ATOM    434  HG3 GLN    31      87.757  97.502  77.355  1.00  0.00           H  
ATOM    435  CD  GLN    31      88.710  97.141  75.513  1.00  0.00           C  
ATOM    436  OE1 GLN    31      89.919  97.445  75.388  1.00  0.00           O  
ATOM    437  NE2 GLN    31      87.884  97.431  74.522  1.00  0.00           N  
ATOM    438 HE21 GLN    31      88.357  97.833  73.725  1.00  0.00           H  
ATOM    439 HE22 GLN    31      86.891  97.325  74.672  1.00  0.00           H  
ATOM    440  C   GLN    31      89.919  94.338  79.476  1.00  0.00           C  
ATOM    441  O   GLN    31      90.449  94.992  80.429  1.00  0.00           O  
ATOM    442  N   PRO    32      90.489  93.166  79.055  1.00  0.00           N  
ATOM    443  CD  PRO    32      89.791  92.265  78.046  1.00  0.00           C  
ATOM    444  HD2 PRO    32      89.661  92.741  77.075  1.00  0.00           H  
ATOM    445  HD3 PRO    32      88.865  92.008  78.560  1.00  0.00           H  
ATOM    446  CG  PRO    32      90.599  90.990  77.964  1.00  0.00           C  
ATOM    447  HG2 PRO    32      91.411  90.990  77.237  1.00  0.00           H  
ATOM    448  HG3 PRO    32      89.910  90.163  77.789  1.00  0.00           H  
ATOM    449  CB  PRO    32      91.067  90.892  79.386  1.00  0.00           C  
ATOM    450  HB2 PRO    32      91.944  90.245  79.407  1.00  0.00           H  
ATOM    451  HB3 PRO    32      90.319  90.420  80.022  1.00  0.00           H  
ATOM    452  CA  PRO    32      91.413  92.342  79.840  1.00  0.00           C  
ATOM    453  HA  PRO    32      91.189  92.382  80.906  1.00  0.00           H  
ATOM    454  C   PRO    32      92.888  92.686  79.641  1.00  0.00           C  
ATOM    455  O   PRO    32      93.313  92.892  78.512  1.00  0.00           O  
ATOM    456  N   TYR    33      93.630  92.757  80.714  1.00  0.00           N  
ATOM    457  H   TYR    33      93.249  92.477  81.606  1.00  0.00           H  
ATOM    458  CA  TYR    33      94.972  93.082  80.650  1.00  0.00           C  
ATOM    459  HA  TYR    33      95.137  94.072  80.225  1.00  0.00           H  
ATOM    460  CB  TYR    33      95.555  93.227  82.021  1.00  0.00           C  
ATOM    461  HB2 TYR    33      95.417  92.306  82.588  1.00  0.00           H  
ATOM    462  HB3 TYR    33      96.622  93.412  81.905  1.00  0.00           H  
ATOM    463  CG  TYR    33      95.152  94.400  82.859  1.00  0.00           C  
ATOM    464  CD1 TYR    33      95.695  95.680  82.550  1.00  0.00           C  
ATOM    465  HD1 TYR    33      96.358  95.805  81.707  1.00  0.00           H  
ATOM    466  CE1 TYR    33      95.421  96.803  83.317  1.00  0.00           C  
ATOM    467  HE1 TYR    33      95.842  97.727  82.949  1.00  0.00           H  
ATOM    468  CZ  TYR    33      94.494  96.696  84.399  1.00  0.00           C  
ATOM    469  OH  TYR    33      94.149  97.799  85.032  1.00  0.00           O  
ATOM    470  HH  TYR    33      94.640  98.592  84.803  1.00  0.00           H  
ATOM    471  CE2 TYR    33      93.865  95.416  84.669  1.00  0.00           C  
ATOM    472  HE2 TYR    33      93.136  95.369  85.465  1.00  0.00           H  
ATOM    473  CD2 TYR    33      94.170  94.301  83.906  1.00  0.00           C  
ATOM    474  HD2 TYR    33      93.539  93.430  84.004  1.00  0.00           H  
ATOM    475  C   TYR    33      95.909  92.089  79.894  1.00  0.00           C  
ATOM    476  O   TYR    33      97.036  92.470  79.594  1.00  0.00           O  
ATOM    477  N   GLY    34      95.563  90.805  79.740  1.00  0.00           N  
ATOM    478  H   GLY    34      94.676  90.582  80.168  1.00  0.00           H  
ATOM    479  CA  GLY    34      96.416  89.669  79.267  1.00  0.00           C  
ATOM    480  HA2 GLY    34      95.778  89.121  78.573  1.00  0.00           H  
ATOM    481  HA3 GLY    34      97.303  90.015  78.737  1.00  0.00           H  
ATOM    482  C   GLY    34      96.793  88.737  80.390  1.00  0.00           C  
ATOM    483  O   GLY    34      96.508  89.116  81.548  1.00  0.00           O  
ATOM    484  N   GLN    35      97.435  87.584  80.130  1.00  0.00           N  
ATOM    485  H   GLN    35      97.847  87.496  79.212  1.00  0.00           H  
ATOM    486  CA  GLN    35      97.683  86.601  81.122  1.00  0.00           C  
ATOM    487  HA  GLN    35      98.086  87.090  82.009  1.00  0.00           H  
ATOM    488  CB  GLN    35      96.370  85.823  81.352  1.00  0.00           C  
ATOM    489  HB2 GLN    35      95.654  86.543  81.749  1.00  0.00           H  
ATOM    490  HB3 GLN    35      95.940  85.407  80.441  1.00  0.00           H  
ATOM    491  CG  GLN    35      96.509  84.744  82.463  1.00  0.00           C  
ATOM    492  HG2 GLN    35      95.668  84.051  82.447  1.00  0.00           H  
ATOM    493  HG3 GLN    35      97.366  84.133  82.180  1.00  0.00           H  
ATOM    494  CD  GLN    35      96.706  85.275  83.868  1.00  0.00           C  
ATOM    495  OE1 GLN    35      96.529  86.460  84.052  1.00  0.00           O  
ATOM    496  NE2 GLN    35      97.162  84.446  84.786  1.00  0.00           N  
ATOM    497 HE21 GLN    35      97.335  83.478  84.554  1.00  0.00           H  
ATOM    498 HE22 GLN    35      97.095  84.823  85.721  1.00  0.00           H  
ATOM    499  C   GLN    35      98.981  85.711  80.736  1.00  0.00           C  
ATOM    500  O   GLN    35      98.920  84.765  79.917  1.00  0.00           O  
ATOM    501  N   GLN    36     100.152  86.061  81.338  1.00  0.00           N  
ATOM    502  H   GLN    36     100.869  85.439  80.994  1.00  0.00           H  
ATOM    503  CA  GLN    36     100.583  87.080  82.313  1.00  0.00           C  
ATOM    504  HA  GLN    36      99.831  87.258  83.081  1.00  0.00           H  
ATOM    505  CB  GLN    36     101.855  86.549  82.968  1.00  0.00           C  
ATOM    506  HB2 GLN    36     101.625  85.589  83.430  1.00  0.00           H  
ATOM    507  HB3 GLN    36     102.623  86.509  82.195  1.00  0.00           H  
ATOM    508  CG  GLN    36     102.386  87.451  84.035  1.00  0.00           C  
ATOM    509  HG2 GLN    36     102.749  88.316  83.479  1.00  0.00           H  
ATOM    510  HG3 GLN    36     101.545  87.644  84.700  1.00  0.00           H  
ATOM    511  CD  GLN    36     103.385  86.819  84.983  1.00  0.00           C  
ATOM    512  OE1 GLN    36     103.715  85.671  84.962  1.00  0.00           O  
ATOM    513  NE2 GLN    36     103.765  87.511  86.016  1.00  0.00           N  
ATOM    514 HE21 GLN    36     103.662  88.516  85.986  1.00  0.00           H  
ATOM    515 HE22 GLN    36     104.515  87.159  86.594  1.00  0.00           H  
ATOM    516  C   GLN    36     100.722  88.485  81.684  1.00  0.00           C  
ATOM    517  O   GLN    36     101.628  88.757  80.938  1.00  0.00           O  
ATOM    518  N   SER    37      99.790  89.371  81.958  1.00  0.00           N  
ATOM    519  H   SER    37      98.948  89.043  82.409  1.00  0.00           H  
ATOM    520  CA  SER    37      99.913  90.804  81.720  1.00  0.00           C  
ATOM    521  HA  SER    37      99.883  91.018  80.652  1.00  0.00           H  
ATOM    522  CB  SER    37      98.731  91.485  82.367  1.00  0.00           C  
ATOM    523  HB2 SER    37      98.861  92.566  82.408  1.00  0.00           H  
ATOM    524  HB3 SER    37      97.791  91.372  81.826  1.00  0.00           H  
ATOM    525  OG  SER    37      98.654  91.102  83.765  1.00  0.00           O  
ATOM    526  HG  SER    37      98.580  90.159  83.931  1.00  0.00           H  
ATOM    527  C   SER    37     101.219  91.416  82.359  1.00  0.00           C  
ATOM    528  O   SER    37     101.717  90.844  83.335  1.00  0.00           O  
ATOM    529  N   TYR    38     101.688  92.608  81.967  1.00  0.00           N  
ATOM    530  H   TYR    38     101.407  92.854  81.029  1.00  0.00           H  
ATOM    531  CA  TYR    38     102.741  93.401  82.663  1.00  0.00           C  
ATOM    532  HA  TYR    38     102.523  93.526  83.724  1.00  0.00           H  
ATOM    533  CB  TYR    38     104.151  92.775  82.490  1.00  0.00           C  
ATOM    534  HB2 TYR    38     104.221  91.751  82.857  1.00  0.00           H  
ATOM    535  HB3 TYR    38     104.333  92.526  81.444  1.00  0.00           H  
ATOM    536  CG  TYR    38     105.368  93.576  82.975  1.00  0.00           C  
ATOM    537  CD1 TYR    38     106.202  94.245  82.026  1.00  0.00           C  
ATOM    538  HD1 TYR    38     106.014  94.159  80.966  1.00  0.00           H  
ATOM    539  CE1 TYR    38     107.265  94.987  82.479  1.00  0.00           C  
ATOM    540  HE1 TYR    38     107.872  95.454  81.717  1.00  0.00           H  
ATOM    541  CZ  TYR    38     107.596  95.165  83.822  1.00  0.00           C  
ATOM    542  OH  TYR    38     108.765  95.703  84.138  1.00  0.00           O  
ATOM    543  HH  TYR    38     109.001  95.509  85.048  1.00  0.00           H  
ATOM    544  CE2 TYR    38     106.725  94.559  84.747  1.00  0.00           C  
ATOM    545  HE2 TYR    38     106.861  94.767  85.798  1.00  0.00           H  
ATOM    546  CD2 TYR    38     105.587  93.796  84.340  1.00  0.00           C  
ATOM    547  HD2 TYR    38     104.922  93.384  85.084  1.00  0.00           H  
ATOM    548  C   TYR    38     102.708  94.747  82.122  1.00  0.00           C  
ATOM    549  O   TYR    38     102.421  94.904  80.913  1.00  0.00           O  
ATOM    550  N   SER    39     103.198  95.790  82.893  1.00  0.00           N  
ATOM    551  H   SER    39     103.553  95.589  83.817  1.00  0.00           H  
ATOM    552  CA  SER    39     103.189  97.137  82.482  1.00  0.00           C  
ATOM    553  HA  SER    39     103.340  97.253  81.408  1.00  0.00           H  
ATOM    554  CB  SER    39     101.828  97.657  82.940  1.00  0.00           C  
ATOM    555  HB2 SER    39     101.102  97.133  82.318  1.00  0.00           H  
ATOM    556  HB3 SER    39     101.655  97.353  83.972  1.00  0.00           H  
ATOM    557  OG  SER    39     101.658  99.027  82.734  1.00  0.00           O  
ATOM    558  HG  SER    39     101.278  99.100  81.856  1.00  0.00           H  
ATOM    559  C   SER    39     104.289  97.964  83.230  1.00  0.00           C  
ATOM    560  O   SER    39     104.842  97.502  84.178  1.00  0.00           O  
ATOM    561  N   GLY    40     104.562  99.210  82.884  1.00  0.00           N  
ATOM    562  H   GLY    40     103.994  99.681  82.195  1.00  0.00           H  
ATOM    563  CA  GLY    40     105.753  99.836  83.416  1.00  0.00           C  
ATOM    564  HA2 GLY    40     105.838 100.900  83.199  1.00  0.00           H  
ATOM    565  HA3 GLY    40     105.678  99.829  84.504  1.00  0.00           H  
ATOM    566  C   GLY    40     107.010  99.120  82.987  1.00  0.00           C  
ATOM    567  O   GLY    40     106.995  98.347  81.997  1.00  0.00           O  
ATOM    568  N   TYR    41     108.052  99.159  83.776  1.00  0.00           N  
ATOM    569  H   TYR    41     108.796  98.510  83.565  1.00  0.00           H  
ATOM    570  CA  TYR    41     108.202  99.840  85.018  1.00  0.00           C  
ATOM    571  HA  TYR    41     107.430 100.608  85.058  1.00  0.00           H  
ATOM    572  CB  TYR    41     107.877  98.906  86.158  1.00  0.00           C  
ATOM    573  HB2 TYR    41     106.847  98.583  86.010  1.00  0.00           H  
ATOM    574  HB3 TYR    41     108.548  98.065  85.980  1.00  0.00           H  
ATOM    575  CG  TYR    41     108.048  99.664  87.522  1.00  0.00           C  
ATOM    576  CD1 TYR    41     109.327  99.654  88.193  1.00  0.00           C  
ATOM    577  HD1 TYR    41     110.154  99.105  87.768  1.00  0.00           H  
ATOM    578  CE1 TYR    41     109.437 100.282  89.467  1.00  0.00           C  
ATOM    579  HE1 TYR    41     110.417 100.307  89.921  1.00  0.00           H  
ATOM    580  CZ  TYR    41     108.334 100.997  89.989  1.00  0.00           C  
ATOM    581  OH  TYR    41     108.473 101.678  91.191  1.00  0.00           O  
ATOM    582  HH  TYR    41     107.689 102.218  91.317  1.00  0.00           H  
ATOM    583  CE2 TYR    41     107.043 100.880  89.406  1.00  0.00           C  
ATOM    584  HE2 TYR    41     106.178 101.350  89.850  1.00  0.00           H  
ATOM    585  CD2 TYR    41     106.947 100.280  88.140  1.00  0.00           C  
ATOM    586  HD2 TYR    41     105.962 100.285  87.697  1.00  0.00           H  
ATOM    587  C   TYR    41     109.418 100.665  85.152  1.00  0.00           C  
ATOM    588  O   TYR    41     110.581 100.086  85.274  1.00  0.00           O  
ATOM    589  N   SER    42     109.341 102.011  85.154  1.00  0.00           N  
ATOM    590  H   SER    42     108.453 102.452  84.960  1.00  0.00           H  
ATOM    591  CA  SER    42     110.464 102.924  85.552  1.00  0.00           C  
ATOM    592  HA  SER    42     111.476 102.610  85.297  1.00  0.00           H  
ATOM    593  CB  SER    42     110.391 104.199  84.685  1.00  0.00           C  
ATOM    594  HB2 SER    42     110.464 103.883  83.645  1.00  0.00           H  
ATOM    595  HB3 SER    42     109.519 104.820  84.892  1.00  0.00           H  
ATOM    596  OG  SER    42     111.507 105.064  84.840  1.00  0.00           O  
ATOM    597  HG  SER    42     112.083 104.912  84.088  1.00  0.00           H  
ATOM    598  C   SER    42     110.512 103.350  87.009  1.00  0.00           C  
ATOM    599  O   SER    42     109.508 103.872  87.500  1.00  0.00           O  
ATOM    600  N   GLN    43     111.679 103.276  87.692  1.00  0.00           N  
ATOM    601  H   GLN    43     112.531 102.965  87.247  1.00  0.00           H  
ATOM    602  CA  GLN    43     111.872 103.717  89.053  1.00  0.00           C  
ATOM    603  HA  GLN    43     111.031 103.304  89.611  1.00  0.00           H  
ATOM    604  CB  GLN    43     113.120 103.258  89.736  1.00  0.00           C  
ATOM    605  HB2 GLN    43     113.224 102.216  89.432  1.00  0.00           H  
ATOM    606  HB3 GLN    43     113.912 103.879  89.319  1.00  0.00           H  
ATOM    607  CG  GLN    43     113.198 103.297  91.290  1.00  0.00           C  
ATOM    608  HG2 GLN    43     114.139 102.855  91.616  1.00  0.00           H  
ATOM    609  HG3 GLN    43     113.205 104.335  91.623  1.00  0.00           H  
ATOM    610  CD  GLN    43     112.070 102.443  91.968  1.00  0.00           C  
ATOM    611  OE1 GLN    43     112.227 101.266  92.150  1.00  0.00           O  
ATOM    612  NE2 GLN    43     110.997 103.087  92.264  1.00  0.00           N  
ATOM    613 HE21 GLN    43     111.005 104.096  92.214  1.00  0.00           H  
ATOM    614 HE22 GLN    43     110.293 102.536  92.735  1.00  0.00           H  
ATOM    615  C   GLN    43     111.703 105.266  89.180  1.00  0.00           C  
ATOM    616  O   GLN    43     111.557 105.782  90.301  1.00  0.00           O  
ATOM    617  N   SER    44     111.812 106.003  88.042  1.00  0.00           N  
ATOM    618  H   SER    44     111.964 105.527  87.165  1.00  0.00           H  
ATOM    619  CA  SER    44     111.646 107.454  87.965  1.00  0.00           C  
ATOM    620  HA  SER    44     112.613 107.796  88.334  1.00  0.00           H  
ATOM    621  CB  SER    44     111.426 107.796  86.484  1.00  0.00           C  
ATOM    622  HB2 SER    44     112.254 107.544  85.821  1.00  0.00           H  
ATOM    623  HB3 SER    44     110.504 107.334  86.132  1.00  0.00           H  
ATOM    624  OG  SER    44     111.229 109.130  86.127  1.00  0.00           O  
ATOM    625  HG  SER    44     112.060 109.595  86.249  1.00  0.00           H  
ATOM    626  C   SER    44     110.536 108.042  88.827  1.00  0.00           C  
ATOM    627  O   SER    44     109.431 107.568  88.672  1.00  0.00           O  
ATOM    628  N   THR    45     110.751 109.200  89.432  1.00  0.00           N  
ATOM    629  H   THR    45     111.691 109.557  89.334  1.00  0.00           H  
ATOM    630  CA  THR    45     109.768 110.134  89.877  1.00  0.00           C  
ATOM    631  HA  THR    45     108.920 109.982  89.209  1.00  0.00           H  
ATOM    632  CB  THR    45     109.334 109.764  91.336  1.00  0.00           C  
ATOM    633  HB  THR    45     109.399 108.695  91.541  1.00  0.00           H  
ATOM    634  CG2 THR    45     110.210 110.344  92.398  1.00  0.00           C  
ATOM    635 HG21 THR    45     111.262 110.197  92.152  1.00  0.00           H  
ATOM    636 HG22 THR    45     109.928 111.387  92.543  1.00  0.00           H  
ATOM    637 HG23 THR    45     110.061 109.811  93.337  1.00  0.00           H  
ATOM    638  OG1 THR    45     108.066 110.244  91.595  1.00  0.00           O  
ATOM    639  HG1 THR    45     107.839 109.914  92.467  1.00  0.00           H  
ATOM    640  C   THR    45     110.330 111.575  89.736  1.00  0.00           C  
ATOM    641  O   THR    45     111.549 111.717  89.792  1.00  0.00           O  
ATOM    642  N   ASP    46     109.493 112.584  89.598  1.00  0.00           N  
ATOM    643  H   ASP    46     108.509 112.426  89.437  1.00  0.00           H  
ATOM    644  CA  ASP    46     109.894 113.912  89.976  1.00  0.00           C  
ATOM    645  HA  ASP    46     110.660 113.802  90.744  1.00  0.00           H  
ATOM    646  CB  ASP    46     110.577 114.632  88.768  1.00  0.00           C  
ATOM    647  HB2 ASP    46     111.329 113.937  88.395  1.00  0.00           H  
ATOM    648  HB3 ASP    46     109.917 114.815  87.920  1.00  0.00           H  
ATOM    649  CG  ASP    46     111.403 115.890  89.136  1.00  0.00           C  
ATOM    650  OD1 ASP    46     111.243 116.474  90.192  1.00  0.00           O  
ATOM    651  OD2 ASP    46     112.238 116.334  88.341  1.00  0.00           O  
ATOM    652  C   ASP    46     108.703 114.778  90.436  1.00  0.00           C  
ATOM    653  O   ASP    46     107.740 114.985  89.721  1.00  0.00           O  
ATOM    654  N   THR    47     108.764 115.161  91.690  1.00  0.00           N  
ATOM    655  H   THR    47     109.596 114.877  92.188  1.00  0.00           H  
ATOM    656  CA  THR    47     107.742 116.017  92.406  1.00  0.00           C  
ATOM    657  HA  THR    47     106.856 115.531  91.997  1.00  0.00           H  
ATOM    658  CB  THR    47     107.890 115.704  93.938  1.00  0.00           C  
ATOM    659  HB  THR    47     107.195 116.364  94.457  1.00  0.00           H  
ATOM    660  CG2 THR    47     107.468 114.239  94.245  1.00  0.00           C  
ATOM    661 HG21 THR    47     108.253 113.604  93.835  1.00  0.00           H  
ATOM    662 HG22 THR    47     107.364 114.284  95.329  1.00  0.00           H  
ATOM    663 HG23 THR    47     106.529 114.082  93.714  1.00  0.00           H  
ATOM    664  OG1 THR    47     109.210 116.042  94.339  1.00  0.00           O  
ATOM    665  HG1 THR    47     109.167 116.979  94.542  1.00  0.00           H  
ATOM    666  C   THR    47     107.711 117.458  91.978  1.00  0.00           C  
ATOM    667  O   THR    47     106.682 118.168  92.281  1.00  0.00           O  
ATOM    668  N   SER    48     108.727 118.006  91.249  1.00  0.00           N  
ATOM    669  H   SER    48     109.583 117.477  91.158  1.00  0.00           H  
ATOM    670  CA  SER    48     108.890 119.431  91.025  1.00  0.00           C  
ATOM    671  HA  SER    48     108.457 119.969  91.869  1.00  0.00           H  
ATOM    672  CB  SER    48     110.388 119.743  90.868  1.00  0.00           C  
ATOM    673  HB2 SER    48     110.413 120.819  90.693  1.00  0.00           H  
ATOM    674  HB3 SER    48     110.907 119.572  91.810  1.00  0.00           H  
ATOM    675  OG  SER    48     111.064 119.053  89.862  1.00  0.00           O  
ATOM    676  HG  SER    48     111.195 118.139  90.125  1.00  0.00           H  
ATOM    677  C   SER    48     108.117 119.970  89.780  1.00  0.00           C  
ATOM    678  O   SER    48     107.294 119.278  89.157  1.00  0.00           O  
ATOM    679  N   GLY    49     108.194 121.266  89.601  1.00  0.00           N  
ATOM    680  H   GLY    49     108.632 121.682  90.411  1.00  0.00           H  
ATOM    681  CA  GLY    49     107.482 122.102  88.608  1.00  0.00           C  
ATOM    682  HA2 GLY    49     107.742 123.144  88.793  1.00  0.00           H  
ATOM    683  HA3 GLY    49     107.770 121.857  87.586  1.00  0.00           H  
ATOM    684  C   GLY    49     105.958 122.035  88.757  1.00  0.00           C  
ATOM    685  O   GLY    49     105.373 121.392  89.568  1.00  0.00           O  
ATOM    686  N   TYR    50     105.312 122.887  87.961  1.00  0.00           N  
ATOM    687  H   TYR    50     104.387 123.019  88.344  1.00  0.00           H  
ATOM    688  CA  TYR    50     105.771 123.891  86.992  1.00  0.00           C  
ATOM    689  HA  TYR    50     106.774 124.164  87.322  1.00  0.00           H  
ATOM    690  CB  TYR    50     105.937 123.251  85.673  1.00  0.00           C  
ATOM    691  HB2 TYR    50     106.797 122.605  85.847  1.00  0.00           H  
ATOM    692  HB3 TYR    50     105.098 122.588  85.458  1.00  0.00           H  
ATOM    693  CG  TYR    50     106.264 124.189  84.471  1.00  0.00           C  
ATOM    694  CD1 TYR    50     105.204 124.703  83.738  1.00  0.00           C  
ATOM    695  HD1 TYR    50     104.230 124.345  84.039  1.00  0.00           H  
ATOM    696  CE1 TYR    50     105.386 125.579  82.696  1.00  0.00           C  
ATOM    697  HE1 TYR    50     104.551 125.916  82.100  1.00  0.00           H  
ATOM    698  CZ  TYR    50     106.697 125.982  82.337  1.00  0.00           C  
ATOM    699  OH  TYR    50     106.856 126.941  81.406  1.00  0.00           O  
ATOM    700  HH  TYR    50     106.012 127.366  81.238  1.00  0.00           H  
ATOM    701  CE2 TYR    50     107.820 125.419  83.019  1.00  0.00           C  
ATOM    702  HE2 TYR    50     108.839 125.637  82.735  1.00  0.00           H  
ATOM    703  CD2 TYR    50     107.608 124.396  84.037  1.00  0.00           C  
ATOM    704  HD2 TYR    50     108.500 123.997  84.498  1.00  0.00           H  
ATOM    705  C   TYR    50     104.798 125.082  86.969  1.00  0.00           C  
ATOM    706  O   TYR    50     103.659 124.831  87.295  1.00  0.00           O  
ATOM    707  N   GLY    51     105.172 126.328  86.687  1.00  0.00           N  
ATOM    708  H   GLY    51     104.434 127.000  86.840  1.00  0.00           H  
ATOM    709  CA  GLY    51     106.442 126.953  86.359  1.00  0.00           C  
ATOM    710  HA2 GLY    51     106.816 127.154  87.363  1.00  0.00           H  
ATOM    711  HA3 GLY    51     107.043 126.198  85.852  1.00  0.00           H  
ATOM    712  C   GLY    51     106.396 128.282  85.498  1.00  0.00           C  
ATOM    713  O   GLY    51     105.316 128.857  85.493  1.00  0.00           O  
ATOM    714  N   GLN    52     107.452 128.646  84.770  1.00  0.00           N  
ATOM    715  H   GLN    52     108.347 128.186  84.861  1.00  0.00           H  
ATOM    716  CA  GLN    52     107.608 129.905  84.121  1.00  0.00           C  
ATOM    717  HA  GLN    52     106.585 130.240  83.951  1.00  0.00           H  
ATOM    718  CB  GLN    52     108.399 130.888  85.121  1.00  0.00           C  
ATOM    719  HB2 GLN    52     107.944 130.861  86.111  1.00  0.00           H  
ATOM    720  HB3 GLN    52     109.358 130.378  85.202  1.00  0.00           H  
ATOM    721  CG  GLN    52     108.684 132.299  84.632  1.00  0.00           C  
ATOM    722  HG2 GLN    52     109.461 132.813  85.197  1.00  0.00           H  
ATOM    723  HG3 GLN    52     108.994 132.088  83.608  1.00  0.00           H  
ATOM    724  CD  GLN    52     107.455 133.222  84.428  1.00  0.00           C  
ATOM    725  OE1 GLN    52     106.357 132.823  84.628  1.00  0.00           O  
ATOM    726  NE2 GLN    52     107.672 134.496  84.092  1.00  0.00           N  
ATOM    727 HE21 GLN    52     108.519 134.844  83.665  1.00  0.00           H  
ATOM    728 HE22 GLN    52     106.913 135.074  83.763  1.00  0.00           H  
ATOM    729  C   GLN    52     108.127 129.751  82.668  1.00  0.00           C  
ATOM    730  O   GLN    52     109.156 129.123  82.490  1.00  0.00           O  
ATOM    731  N   SER    53     107.370 130.218  81.706  1.00  0.00           N  
ATOM    732  H   SER    53     107.628 129.820  80.815  1.00  0.00           H  
ATOM    733  CA  SER    53     106.057 130.773  81.776  1.00  0.00           C  
ATOM    734  HA  SER    53     105.952 131.356  82.691  1.00  0.00           H  
ATOM    735  CB  SER    53     105.912 131.696  80.546  1.00  0.00           C  
ATOM    736  HB2 SER    53     106.719 132.425  80.625  1.00  0.00           H  
ATOM    737  HB3 SER    53     105.991 131.203  79.577  1.00  0.00           H  
ATOM    738  OG  SER    53     104.658 132.256  80.633  1.00  0.00           O  
ATOM    739  HG  SER    53     104.557 133.039  80.086  1.00  0.00           H  
ATOM    740  C   SER    53     104.920 129.643  81.710  1.00  0.00           C  
ATOM    741  O   SER    53     105.032 128.595  81.044  1.00  0.00           O  
ATOM    742  N   SER    54     103.843 129.811  82.462  1.00  0.00           N  
ATOM    743  H   SER    54     103.833 130.587  83.109  1.00  0.00           H  
ATOM    744  CA  SER    54     102.740 128.823  82.543  1.00  0.00           C  
ATOM    745  HA  SER    54     103.012 127.867  82.096  1.00  0.00           H  
ATOM    746  CB  SER    54     102.465 128.461  83.966  1.00  0.00           C  
ATOM    747  HB2 SER    54     101.584 127.819  83.990  1.00  0.00           H  
ATOM    748  HB3 SER    54     103.330 127.920  84.352  1.00  0.00           H  
ATOM    749  OG  SER    54     102.242 129.665  84.729  1.00  0.00           O  
ATOM    750  HG  SER    54     102.884 130.378  84.739  1.00  0.00           H  
ATOM    751  C   SER    54     101.442 129.324  81.894  1.00  0.00           C  
ATOM    752  O   SER    54     100.376 128.734  81.936  1.00  0.00           O  
ATOM    753  N   TYR    55     101.678 130.459  81.185  1.00  0.00           N  
ATOM    754  H   TYR    55     102.588 130.885  81.084  1.00  0.00           H  
ATOM    755  CA  TYR    55     100.582 131.098  80.407  1.00  0.00           C  
ATOM    756  HA  TYR    55      99.896 130.269  80.235  1.00  0.00           H  
ATOM    757  CB  TYR    55     100.006 132.245  81.141  1.00  0.00           C  
ATOM    758  HB2 TYR    55     100.867 132.837  81.449  1.00  0.00           H  
ATOM    759  HB3 TYR    55      99.551 132.775  80.304  1.00  0.00           H  
ATOM    760  CG  TYR    55      99.172 132.145  82.381  1.00  0.00           C  
ATOM    761  CD1 TYR    55      99.671 132.079  83.691  1.00  0.00           C  
ATOM    762  HD1 TYR    55     100.726 132.182  83.899  1.00  0.00           H  
ATOM    763  CE1 TYR    55      98.851 132.021  84.810  1.00  0.00           C  
ATOM    764  HE1 TYR    55      99.262 132.116  85.804  1.00  0.00           H  
ATOM    765  CZ  TYR    55      97.455 132.044  84.645  1.00  0.00           C  
ATOM    766  OH  TYR    55      96.698 132.020  85.726  1.00  0.00           O  
ATOM    767  HH  TYR    55      96.970 131.275  86.268  1.00  0.00           H  
ATOM    768  CE2 TYR    55      96.971 132.006  83.327  1.00  0.00           C  
ATOM    769  HE2 TYR    55      95.894 131.984  83.249  1.00  0.00           H  
ATOM    770  CD2 TYR    55      97.823 132.010  82.175  1.00  0.00           C  
ATOM    771  HD2 TYR    55      97.400 132.130  81.189  1.00  0.00           H  
ATOM    772  C   TYR    55     101.225 131.492  79.031  1.00  0.00           C  
ATOM    773  O   TYR    55     102.132 132.313  78.985  1.00  0.00           O  
ATOM    774  N   SER    56     100.859 131.020  77.878  1.00  0.00           N  
ATOM    775  H   SER    56     101.445 131.274  77.096  1.00  0.00           H  
ATOM    776  CA  SER    56     100.011 129.881  77.587  1.00  0.00           C  
ATOM    777  HA  SER    56      99.877 129.818  76.507  1.00  0.00           H  
ATOM    778  CB  SER    56     100.614 128.531  78.039  1.00  0.00           C  
ATOM    779  HB2 SER    56     100.828 128.575  79.107  1.00  0.00           H  
ATOM    780  HB3 SER    56      99.857 127.767  77.859  1.00  0.00           H  
ATOM    781  OG  SER    56     101.716 128.100  77.277  1.00  0.00           O  
ATOM    782  HG  SER    56     102.488 128.521  77.663  1.00  0.00           H  
ATOM    783  C   SER    56      98.573 130.014  78.024  1.00  0.00           C  
ATOM    784  O   SER    56      98.176 129.381  78.946  1.00  0.00           O  
ATOM    785  N   SER    57      97.737 130.896  77.477  1.00  0.00           N  
ATOM    786  H   SER    57      96.831 130.857  77.920  1.00  0.00           H  
ATOM    787  CA  SER    57      98.028 132.174  76.810  1.00  0.00           C  
ATOM    788  HA  SER    57      98.927 132.039  76.209  1.00  0.00           H  
ATOM    789  CB  SER    57      96.922 132.516  75.811  1.00  0.00           C  
ATOM    790  HB2 SER    57      96.848 131.737  75.052  1.00  0.00           H  
ATOM    791  HB3 SER    57      96.064 132.527  76.482  1.00  0.00           H  
ATOM    792  OG  SER    57      97.078 133.750  75.064  1.00  0.00           O  
ATOM    793  HG  SER    57      97.465 133.506  74.220  1.00  0.00           H  
ATOM    794  C   SER    57      98.276 133.326  77.793  1.00  0.00           C  
ATOM    795  O   SER    57      97.671 133.310  78.889  1.00  0.00           O  
ATOM    796  N   TYR    58      99.087 134.362  77.384  1.00  0.00           N  
ATOM    797  H   TYR    58      99.502 134.256  76.469  1.00  0.00           H  
ATOM    798  CA  TYR    58      99.581 135.393  78.256  1.00  0.00           C  
ATOM    799  HA  TYR    58      99.674 134.896  79.222  1.00  0.00           H  
ATOM    800  CB  TYR    58     101.006 135.647  77.840  1.00  0.00           C  
ATOM    801  HB2 TYR    58     101.519 134.700  77.671  1.00  0.00           H  
ATOM    802  HB3 TYR    58     101.068 136.305  76.973  1.00  0.00           H  
ATOM    803  CG  TYR    58     101.765 136.371  78.965  1.00  0.00           C  
ATOM    804  CD1 TYR    58     101.669 137.744  79.113  1.00  0.00           C  
ATOM    805  HD1 TYR    58     101.207 138.329  78.331  1.00  0.00           H  
ATOM    806  CE1 TYR    58     102.367 138.369  80.173  1.00  0.00           C  
ATOM    807  HE1 TYR    58     102.460 139.436  80.306  1.00  0.00           H  
ATOM    808  CZ  TYR    58     103.193 137.666  81.046  1.00  0.00           C  
ATOM    809  OH  TYR    58     103.983 138.230  82.009  1.00  0.00           O  
ATOM    810  HH  TYR    58     104.201 139.156  81.883  1.00  0.00           H  
ATOM    811  CE2 TYR    58     103.249 136.246  80.956  1.00  0.00           C  
ATOM    812  HE2 TYR    58     103.958 135.775  81.621  1.00  0.00           H  
ATOM    813  CD2 TYR    58     102.513 135.631  79.921  1.00  0.00           C  
ATOM    814  HD2 TYR    58     102.521 134.559  79.784  1.00  0.00           H  
ATOM    815  C   TYR    58      98.660 136.670  78.321  1.00  0.00           C  
ATOM    816  O   TYR    58      98.236 137.212  77.341  1.00  0.00           O  
ATOM    817  N   GLY    59      98.482 137.183  79.521  1.00  0.00           N  
ATOM    818  H   GLY    59      97.887 137.998  79.570  1.00  0.00           H  
ATOM    819  CA  GLY    59      98.808 136.549  80.801  1.00  0.00           C  
ATOM    820  HA2 GLY    59      98.447 135.525  80.896  1.00  0.00           H  
ATOM    821  HA3 GLY    59      99.892 136.437  80.830  1.00  0.00           H  
ATOM    822  C   GLY    59      98.422 137.437  82.030  1.00  0.00           C  
ATOM    823  O   GLY    59      98.343 138.698  81.874  1.00  0.00           O  
ATOM    824  N   GLN    60      98.215 136.855  83.202  1.00  0.00           N  
ATOM    825  H   GLN    60      97.903 137.556  83.860  1.00  0.00           H  
ATOM    826  CA  GLN    60      98.479 135.540  83.787  1.00  0.00           C  
ATOM    827  HA  GLN    60      98.487 134.742  83.044  1.00  0.00           H  
ATOM    828  CB  GLN    60      99.926 135.492  84.400  1.00  0.00           C  
ATOM    829  HB2 GLN    60      99.985 136.335  85.089  1.00  0.00           H  
ATOM    830  HB3 GLN    60      99.993 134.569  84.975  1.00  0.00           H  
ATOM    831  CG  GLN    60     101.138 135.670  83.462  1.00  0.00           C  
ATOM    832  HG2 GLN    60     100.938 134.850  82.772  1.00  0.00           H  
ATOM    833  HG3 GLN    60     101.194 136.606  82.906  1.00  0.00           H  
ATOM    834  CD  GLN    60     102.471 135.172  84.152  1.00  0.00           C  
ATOM    835  OE1 GLN    60     102.499 134.220  84.964  1.00  0.00           O  
ATOM    836  NE2 GLN    60     103.464 136.041  84.118  1.00  0.00           N  
ATOM    837 HE21 GLN    60     103.361 136.866  83.544  1.00  0.00           H  
ATOM    838 HE22 GLN    60     104.224 135.798  84.737  1.00  0.00           H  
ATOM    839  C   GLN    60      97.413 135.194  84.793  1.00  0.00           C  
ATOM    840  O   GLN    60      97.671 134.906  85.921  1.00  0.00           O  
ATOM    841  N   SER    61      96.153 135.278  84.300  1.00  0.00           N  
ATOM    842  H   SER    61      96.006 135.519  83.330  1.00  0.00           H  
ATOM    843  CA  SER    61      94.911 135.219  85.179  1.00  0.00           C  
ATOM    844  HA  SER    61      94.925 134.393  85.891  1.00  0.00           H  
ATOM    845  CB  SER    61      94.711 136.583  85.896  1.00  0.00           C  
ATOM    846  HB2 SER    61      95.570 136.748  86.548  1.00  0.00           H  
ATOM    847  HB3 SER    61      94.543 137.432  85.234  1.00  0.00           H  
ATOM    848  OG  SER    61      93.564 136.521  86.769  1.00  0.00           O  
ATOM    849  HG  SER    61      94.034 136.461  87.604  1.00  0.00           H  
ATOM    850  C   SER    61      93.720 134.799  84.321  1.00  0.00           C  
ATOM    851  O   SER    61      93.946 134.432  83.178  1.00  0.00           O  
ATOM    852  N   GLN    62      92.499 134.628  84.894  1.00  0.00           N  
ATOM    853  H   GLN    62      92.375 135.024  85.815  1.00  0.00           H  
ATOM    854  CA  GLN    62      91.565 133.632  84.372  1.00  0.00           C  
ATOM    855  HA  GLN    62      92.112 132.754  84.027  1.00  0.00           H  
ATOM    856  CB  GLN    62      90.607 133.177  85.428  1.00  0.00           C  
ATOM    857  HB2 GLN    62      89.904 132.465  84.994  1.00  0.00           H  
ATOM    858  HB3 GLN    62      91.140 132.684  86.241  1.00  0.00           H  
ATOM    859  CG  GLN    62      89.684 134.314  85.936  1.00  0.00           C  
ATOM    860  HG2 GLN    62      89.307 134.927  85.117  1.00  0.00           H  
ATOM    861  HG3 GLN    62      88.887 133.786  86.460  1.00  0.00           H  
ATOM    862  CD  GLN    62      90.260 135.216  86.987  1.00  0.00           C  
ATOM    863  OE1 GLN    62      90.190 136.435  87.007  1.00  0.00           O  
ATOM    864  NE2 GLN    62      90.894 134.562  87.950  1.00  0.00           N  
ATOM    865 HE21 GLN    62      91.250 135.127  88.708  1.00  0.00           H  
ATOM    866 HE22 GLN    62      90.566 133.628  88.153  1.00  0.00           H  
ATOM    867  C   GLN    62      90.870 134.085  83.054  1.00  0.00           C  
ATOM    868  O   GLN    62      90.539 133.227  82.261  1.00  0.00           O  
ATOM    869  N   ASN    63      90.894 135.419  82.676  1.00  0.00           N  
ATOM    870  H   ASN    63      91.212 136.066  83.384  1.00  0.00           H  
ATOM    871  CA  ASN    63      90.501 135.914  81.405  1.00  0.00           C  
ATOM    872  HA  ASN    63      90.328 135.115  80.684  1.00  0.00           H  
ATOM    873  CB  ASN    63      89.175 136.685  81.579  1.00  0.00           C  
ATOM    874  HB2 ASN    63      89.311 137.536  82.247  1.00  0.00           H  
ATOM    875  HB3 ASN    63      88.863 136.967  80.574  1.00  0.00           H  
ATOM    876  CG  ASN    63      87.989 135.768  81.969  1.00  0.00           C  
ATOM    877  OD1 ASN    63      87.316 136.021  82.995  1.00  0.00           O  
ATOM    878  ND2 ASN    63      87.751 134.672  81.349  1.00  0.00           N  
ATOM    879 HD21 ASN    63      87.233 133.925  81.790  1.00  0.00           H  
ATOM    880 HD22 ASN    63      88.153 134.467  80.446  1.00  0.00           H  
ATOM    881  C   ASN    63      91.636 136.775  80.747  1.00  0.00           C  
ATOM    882  O   ASN    63      91.306 137.637  79.954  1.00  0.00           O  
ATOM    883  N   THR    64      92.901 136.456  80.952  1.00  0.00           N  
ATOM    884  H   THR    64      93.163 135.689  81.555  1.00  0.00           H  
ATOM    885  CA  THR    64      94.026 137.040  80.213  1.00  0.00           C  
ATOM    886  HA  THR    64      93.723 137.151  79.172  1.00  0.00           H  
ATOM    887  CB  THR    64      94.261 138.461  80.686  1.00  0.00           C  
ATOM    888  HB  THR    64      93.337 138.998  80.472  1.00  0.00           H  
ATOM    889  CG2 THR    64      94.517 138.600  82.211  1.00  0.00           C  
ATOM    890 HG21 THR    64      93.649 138.267  82.781  1.00  0.00           H  
ATOM    891 HG22 THR    64      95.520 138.221  82.404  1.00  0.00           H  
ATOM    892 HG23 THR    64      94.535 139.657  82.480  1.00  0.00           H  
ATOM    893  OG1 THR    64      95.294 139.121  79.964  1.00  0.00           O  
ATOM    894  HG1 THR    64      94.988 139.282  79.068  1.00  0.00           H  
ATOM    895  C   THR    64      95.258 136.168  80.273  1.00  0.00           C  
ATOM    896  O   THR    64      95.811 136.036  81.392  1.00  0.00           O  
ATOM    897  N   GLY    65      95.739 135.547  79.242  1.00  0.00           N  
ATOM    898  H   GLY    65      96.611 135.070  79.423  1.00  0.00           H  
ATOM    899  CA  GLY    65      95.138 135.467  77.936  1.00  0.00           C  
ATOM    900  HA2 GLY    65      94.886 136.518  77.797  1.00  0.00           H  
ATOM    901  HA3 GLY    65      95.813 135.229  77.114  1.00  0.00           H  
ATOM    902  C   GLY    65      93.866 134.674  77.761  1.00  0.00           C  
ATOM    903  O   GLY    65      92.962 134.508  78.634  1.00  0.00           O  
ATOM    904  N   TYR    66      93.697 134.086  76.620  1.00  0.00           N  
ATOM    905  H   TYR    66      94.289 134.457  75.890  1.00  0.00           H  
ATOM    906  CA  TYR    66      92.644 133.185  76.155  1.00  0.00           C  
ATOM    907  HA  TYR    66      92.255 132.630  77.009  1.00  0.00           H  
ATOM    908  CB  TYR    66      91.557 134.023  75.434  1.00  0.00           C  
ATOM    909  HB2 TYR    66      91.167 134.667  76.222  1.00  0.00           H  
ATOM    910  HB3 TYR    66      91.975 134.628  74.629  1.00  0.00           H  
ATOM    911  CG  TYR    66      90.360 133.269  74.744  1.00  0.00           C  
ATOM    912  CD1 TYR    66      90.359 133.090  73.353  1.00  0.00           C  
ATOM    913  HD1 TYR    66      91.110 133.528  72.712  1.00  0.00           H  
ATOM    914  CE1 TYR    66      89.351 132.300  72.745  1.00  0.00           C  
ATOM    915  HE1 TYR    66      89.337 132.188  71.671  1.00  0.00           H  
ATOM    916  CZ  TYR    66      88.312 131.694  73.481  1.00  0.00           C  
ATOM    917  OH  TYR    66      87.309 131.076  72.819  1.00  0.00           O  
ATOM    918  HH  TYR    66      87.634 131.008  71.918  1.00  0.00           H  
ATOM    919  CE2 TYR    66      88.267 131.975  74.857  1.00  0.00           C  
ATOM    920  HE2 TYR    66      87.546 131.489  75.498  1.00  0.00           H  
ATOM    921  CD2 TYR    66      89.263 132.739  75.543  1.00  0.00           C  
ATOM    922  HD2 TYR    66      89.229 132.856  76.616  1.00  0.00           H  
ATOM    923  C   TYR    66      93.240 132.090  75.261  1.00  0.00           C  
ATOM    924  O   TYR    66      94.322 132.296  74.662  1.00  0.00           O  
ATOM    925  N   GLY    67      92.407 131.046  75.079  1.00  0.00           N  
ATOM    926  H   GLY    67      91.617 130.931  75.697  1.00  0.00           H  
ATOM    927  CA  GLY    67      92.486 130.085  74.031  1.00  0.00           C  
ATOM    928  HA2 GLY    67      92.478 130.624  73.084  1.00  0.00           H  
ATOM    929  HA3 GLY    67      93.384 129.481  74.162  1.00  0.00           H  
ATOM    930  C   GLY    67      91.274 129.166  74.025  1.00  0.00           C  
ATOM    931  O   GLY    67      90.502 129.008  74.995  1.00  0.00           O  
ATOM    932  N   THR    68      91.170 128.438  72.904  1.00  0.00           N  
ATOM    933  H   THR    68      91.854 128.664  72.196  1.00  0.00           H  
ATOM    934  CA  THR    68      90.311 127.241  72.751  1.00  0.00           C  
ATOM    935  HA  THR    68      90.339 126.546  73.590  1.00  0.00           H  
ATOM    936  CB  THR    68      88.851 127.718  72.608  1.00  0.00           C  
ATOM    937  HB  THR    68      88.557 128.325  73.464  1.00  0.00           H  
ATOM    938  CG2 THR    68      88.553 128.469  71.326  1.00  0.00           C  
ATOM    939 HG21 THR    68      88.706 127.810  70.471  1.00  0.00           H  
ATOM    940 HG22 THR    68      87.516 128.804  71.304  1.00  0.00           H  
ATOM    941 HG23 THR    68      89.229 129.320  71.237  1.00  0.00           H  
ATOM    942  OG1 THR    68      87.979 126.577  72.605  1.00  0.00           O  
ATOM    943  HG1 THR    68      87.915 126.260  73.509  1.00  0.00           H  
ATOM    944  C   THR    68      90.845 126.506  71.465  1.00  0.00           C  
ATOM    945  O   THR    68      91.578 127.148  70.614  1.00  0.00           O  
ATOM    946  N   GLN    69      90.551 125.239  71.195  1.00  0.00           N  
ATOM    947  H   GLN    69      90.227 124.659  71.956  1.00  0.00           H  
ATOM    948  CA  GLN    69      91.066 124.424  70.039  1.00  0.00           C  
ATOM    949  HA  GLN    69      92.147 124.316  70.136  1.00  0.00           H  
ATOM    950  CB  GLN    69      90.557 123.004  70.196  1.00  0.00           C  
ATOM    951  HB2 GLN    69      91.002 122.632  71.119  1.00  0.00           H  
ATOM    952  HB3 GLN    69      89.480 122.952  70.355  1.00  0.00           H  
ATOM    953  CG  GLN    69      90.784 121.911  69.049  1.00  0.00           C  
ATOM    954  HG2 GLN    69      90.586 120.922  69.463  1.00  0.00           H  
ATOM    955  HG3 GLN    69      90.117 122.150  68.221  1.00  0.00           H  
ATOM    956  CD  GLN    69      92.280 121.800  68.546  1.00  0.00           C  
ATOM    957  OE1 GLN    69      93.128 122.620  68.845  1.00  0.00           O  
ATOM    958  NE2 GLN    69      92.612 120.781  67.756  1.00  0.00           N  
ATOM    959 HE21 GLN    69      91.916 120.086  67.531  1.00  0.00           H  
ATOM    960 HE22 GLN    69      93.570 120.545  67.541  1.00  0.00           H  
ATOM    961  C   GLN    69      90.785 125.007  68.633  1.00  0.00           C  
ATOM    962  O   GLN    69      89.742 125.631  68.349  1.00  0.00           O  
ATOM    963  N   SER    70      91.712 124.792  67.654  1.00  0.00           N  
ATOM    964  H   SER    70      92.557 124.308  67.922  1.00  0.00           H  
ATOM    965  CA  SER    70      91.829 125.463  66.361  1.00  0.00           C  
ATOM    966  HA  SER    70      91.639 126.532  66.458  1.00  0.00           H  
ATOM    967  CB  SER    70      93.211 125.283  65.865  1.00  0.00           C  
ATOM    968  HB2 SER    70      93.248 125.794  64.903  1.00  0.00           H  
ATOM    969  HB3 SER    70      93.807 125.718  66.667  1.00  0.00           H  
ATOM    970  OG  SER    70      93.591 123.949  65.735  1.00  0.00           O  
ATOM    971  HG  SER    70      93.207 123.624  64.917  1.00  0.00           H  
ATOM    972  C   SER    70      90.850 124.894  65.359  1.00  0.00           C  
ATOM    973  O   SER    70      90.839 125.325  64.167  1.00  0.00           O  
ATOM    974  N   THR    71      90.019 123.940  65.768  1.00  0.00           N  
ATOM    975  H   THR    71      89.903 123.700  66.742  1.00  0.00           H  
ATOM    976  CA  THR    71      88.951 123.375  64.929  1.00  0.00           C  
ATOM    977  HA  THR    71      88.783 124.045  64.086  1.00  0.00           H  
ATOM    978  CB  THR    71      89.573 122.156  64.241  1.00  0.00           C  
ATOM    979  HB  THR    71      90.485 122.563  63.804  1.00  0.00           H  
ATOM    980  CG2 THR    71      89.981 120.982  65.130  1.00  0.00           C  
ATOM    981 HG21 THR    71      90.093 120.132  64.456  1.00  0.00           H  
ATOM    982 HG22 THR    71      90.896 121.193  65.683  1.00  0.00           H  
ATOM    983 HG23 THR    71      89.211 120.653  65.828  1.00  0.00           H  
ATOM    984  OG1 THR    71      88.767 121.599  63.228  1.00  0.00           O  
ATOM    985  HG1 THR    71      88.866 122.021  62.372  1.00  0.00           H  
ATOM    986  C   THR    71      87.718 123.044  65.759  1.00  0.00           C  
ATOM    987  O   THR    71      87.865 122.508  66.891  1.00  0.00           O  
ATOM    988  N   PRO    72      86.481 123.211  65.269  1.00  0.00           N  
ATOM    989  CD  PRO    72      86.066 124.039  64.197  1.00  0.00           C  
ATOM    990  HD2 PRO    72      86.097 123.646  63.181  1.00  0.00           H  
ATOM    991  HD3 PRO    72      86.651 124.957  64.255  1.00  0.00           H  
ATOM    992  CG  PRO    72      84.555 124.380  64.533  1.00  0.00           C  
ATOM    993  HG2 PRO    72      83.941 124.681  63.684  1.00  0.00           H  
ATOM    994  HG3 PRO    72      84.502 125.073  65.373  1.00  0.00           H  
ATOM    995  CB  PRO    72      84.108 123.098  65.131  1.00  0.00           C  
ATOM    996  HB2 PRO    72      83.909 122.442  64.283  1.00  0.00           H  
ATOM    997  HB3 PRO    72      83.224 123.251  65.751  1.00  0.00           H  
ATOM    998  CA  PRO    72      85.271 122.720  66.011  1.00  0.00           C  
ATOM    999  HA  PRO    72      85.139 123.192  66.984  1.00  0.00           H  
ATOM   1000  C   PRO    72      85.273 121.186  66.136  1.00  0.00           C  
ATOM   1001  O   PRO    72      85.865 120.535  65.246  1.00  0.00           O  
ATOM   1002  N   GLN    73      84.585 120.566  67.089  1.00  0.00           N  
ATOM   1003  H   GLN    73      84.289 121.155  67.854  1.00  0.00           H  
ATOM   1004  CA  GLN    73      84.211 119.121  66.915  1.00  0.00           C  
ATOM   1005  HA  GLN    73      85.035 118.558  66.475  1.00  0.00           H  
ATOM   1006  CB  GLN    73      83.887 118.526  68.303  1.00  0.00           C  
ATOM   1007  HB2 GLN    73      83.929 117.442  68.197  1.00  0.00           H  
ATOM   1008  HB3 GLN    73      84.714 118.803  68.956  1.00  0.00           H  
ATOM   1009  CG  GLN    73      82.644 119.052  69.036  1.00  0.00           C  
ATOM   1010  HG2 GLN    73      82.710 118.959  70.120  1.00  0.00           H  
ATOM   1011  HG3 GLN    73      82.620 120.092  68.712  1.00  0.00           H  
ATOM   1012  CD  GLN    73      81.355 118.356  68.615  1.00  0.00           C  
ATOM   1013  OE1 GLN    73      81.207 117.135  68.286  1.00  0.00           O  
ATOM   1014  NE2 GLN    73      80.281 119.082  68.643  1.00  0.00           N  
ATOM   1015 HE21 GLN    73      80.328 120.014  69.029  1.00  0.00           H  
ATOM   1016 HE22 GLN    73      79.426 118.545  68.632  1.00  0.00           H  
ATOM   1017  C   GLN    73      82.975 119.054  65.929  1.00  0.00           C  
ATOM   1018  O   GLN    73      82.095 119.952  65.839  1.00  0.00           O  
ATOM   1019  N   GLY    74      82.790 117.869  65.289  1.00  0.00           N  
ATOM   1020  H   GLY    74      83.478 117.193  65.587  1.00  0.00           H  
ATOM   1021  CA  GLY    74      81.972 117.657  64.097  1.00  0.00           C  
ATOM   1022  HA2 GLY    74      81.681 118.592  63.619  1.00  0.00           H  
ATOM   1023  HA3 GLY    74      82.657 117.131  63.433  1.00  0.00           H  
ATOM   1024  C   GLY    74      80.698 116.788  64.326  1.00  0.00           C  
ATOM   1025  O   GLY    74      80.127 116.361  63.385  1.00  0.00           O  
ATOM   1026  N   TYR    75      80.280 116.486  65.559  1.00  0.00           N  
ATOM   1027  H   TYR    75      80.834 116.837  66.327  1.00  0.00           H  
ATOM   1028  CA  TYR    75      78.989 115.939  65.851  1.00  0.00           C  
ATOM   1029  HA  TYR    75      78.462 115.684  64.932  1.00  0.00           H  
ATOM   1030  CB  TYR    75      79.087 114.741  66.766  1.00  0.00           C  
ATOM   1031  HB2 TYR    75      79.083 114.910  67.842  1.00  0.00           H  
ATOM   1032  HB3 TYR    75      78.077 114.332  66.768  1.00  0.00           H  
ATOM   1033  CG  TYR    75      80.034 113.585  66.411  1.00  0.00           C  
ATOM   1034  CD1 TYR    75      81.416 113.686  66.427  1.00  0.00           C  
ATOM   1035  HD1 TYR    75      81.993 114.570  66.654  1.00  0.00           H  
ATOM   1036  CE1 TYR    75      82.248 112.600  66.009  1.00  0.00           C  
ATOM   1037  HE1 TYR    75      83.327 112.643  65.980  1.00  0.00           H  
ATOM   1038  CZ  TYR    75      81.722 111.296  65.724  1.00  0.00           C  
ATOM   1039  OH  TYR    75      82.569 110.232  65.618  1.00  0.00           O  
ATOM   1040  HH  TYR    75      82.016 109.483  65.385  1.00  0.00           H  
ATOM   1041  CE2 TYR    75      80.292 111.158  65.752  1.00  0.00           C  
ATOM   1042  HE2 TYR    75      79.823 110.235  65.444  1.00  0.00           H  
ATOM   1043  CD2 TYR    75      79.532 112.291  66.058  1.00  0.00           C  
ATOM   1044  HD2 TYR    75      78.458 112.238  65.959  1.00  0.00           H  
ATOM   1045  C   TYR    75      78.091 117.029  66.516  1.00  0.00           C  
ATOM   1046  O   TYR    75      78.462 118.159  66.516  1.00  0.00           O  
ATOM   1047  N   GLY    76      76.925 116.605  67.095  1.00  0.00           N  
ATOM   1048  H   GLY    76      76.653 115.637  66.996  1.00  0.00           H  
ATOM   1049  CA  GLY    76      76.045 117.455  67.921  1.00  0.00           C  
ATOM   1050  HA2 GLY    76      75.460 118.108  67.274  1.00  0.00           H  
ATOM   1051  HA3 GLY    76      75.360 116.740  68.375  1.00  0.00           H  
ATOM   1052  C   GLY    76      76.764 118.265  69.010  1.00  0.00           C  
ATOM   1053  O   GLY    76      77.840 117.878  69.500  1.00  0.00           O  
ATOM   1054  N   SER    77      76.183 119.404  69.362  1.00  0.00           N  
ATOM   1055  H   SER    77      75.357 119.749  68.894  1.00  0.00           H  
ATOM   1056  CA  SER    77      76.729 120.195  70.465  1.00  0.00           C  
ATOM   1057  HA  SER    77      77.780 120.433  70.299  1.00  0.00           H  
ATOM   1058  CB  SER    77      76.003 121.586  70.533  1.00  0.00           C  
ATOM   1059  HB2 SER    77      74.929 121.430  70.632  1.00  0.00           H  
ATOM   1060  HB3 SER    77      76.259 122.145  71.433  1.00  0.00           H  
ATOM   1061  OG  SER    77      76.343 122.349  69.428  1.00  0.00           O  
ATOM   1062  HG  SER    77      75.955 121.882  68.685  1.00  0.00           H  
ATOM   1063  C   SER    77      76.498 119.416  71.753  1.00  0.00           C  
ATOM   1064  O   SER    77      75.336 119.297  72.125  1.00  0.00           O  
ATOM   1065  N   THR    78      77.524 118.881  72.415  1.00  0.00           N  
ATOM   1066  H   THR    78      77.286 118.430  73.287  1.00  0.00           H  
ATOM   1067  CA  THR    78      78.964 118.941  72.257  1.00  0.00           C  
ATOM   1068  HA  THR    78      79.297 119.068  71.227  1.00  0.00           H  
ATOM   1069  CB  THR    78      79.507 120.138  73.020  1.00  0.00           C  
ATOM   1070  HB  THR    78      79.155 120.152  74.051  1.00  0.00           H  
ATOM   1071  CG2 THR    78      81.003 120.095  73.117  1.00  0.00           C  
ATOM   1072 HG21 THR    78      81.275 119.065  73.350  1.00  0.00           H  
ATOM   1073 HG22 THR    78      81.400 120.336  72.130  1.00  0.00           H  
ATOM   1074 HG23 THR    78      81.369 120.891  73.765  1.00  0.00           H  
ATOM   1075  OG1 THR    78      79.092 121.322  72.445  1.00  0.00           O  
ATOM   1076  HG1 THR    78      79.225 121.979  73.132  1.00  0.00           H  
ATOM   1077  C   THR    78      79.528 117.572  72.669  1.00  0.00           C  
ATOM   1078  O   THR    78      79.879 117.240  73.831  1.00  0.00           O  
ATOM   1079  N   GLY    79      79.708 116.782  71.625  1.00  0.00           N  
ATOM   1080  H   GLY    79      79.264 117.080  70.768  1.00  0.00           H  
ATOM   1081  CA  GLY    79      80.396 115.472  71.532  1.00  0.00           C  
ATOM   1082  HA2 GLY    79      80.148 114.919  72.438  1.00  0.00           H  
ATOM   1083  HA3 GLY    79      79.998 114.949  70.663  1.00  0.00           H  
ATOM   1084  C   GLY    79      81.907 115.501  71.420  1.00  0.00           C  
ATOM   1085  O   GLY    79      82.591 116.266  72.067  1.00  0.00           O  
ATOM   1086  N   GLY    80      82.545 114.667  70.623  1.00  0.00           N  
ATOM   1087  H   GLY    80      83.547 114.772  70.695  1.00  0.00           H  
ATOM   1088  CA  GLY    80      82.150 113.648  69.652  1.00  0.00           C  
ATOM   1089  HA2 GLY    80      81.386 114.116  69.031  1.00  0.00           H  
ATOM   1090  HA3 GLY    80      82.962 113.387  68.973  1.00  0.00           H  
ATOM   1091  C   GLY    80      81.465 112.422  70.294  1.00  0.00           C  
ATOM   1092  O   GLY    80      81.601 112.134  71.459  1.00  0.00           O  
ATOM   1093  N   TYR    81      80.656 111.694  69.464  1.00  0.00           N  
ATOM   1094  H   TYR    81      80.576 111.887  68.475  1.00  0.00           H  
ATOM   1095  CA  TYR    81      79.751 110.701  69.992  1.00  0.00           C  
ATOM   1096  HA  TYR    81      79.719 110.807  71.076  1.00  0.00           H  
ATOM   1097  CB  TYR    81      78.337 111.005  69.367  1.00  0.00           C  
ATOM   1098  HB2 TYR    81      78.430 110.804  68.300  1.00  0.00           H  
ATOM   1099  HB3 TYR    81      77.630 110.239  69.687  1.00  0.00           H  
ATOM   1100  CG  TYR    81      77.671 112.290  69.629  1.00  0.00           C  
ATOM   1101  CD1 TYR    81      77.887 112.884  70.853  1.00  0.00           C  
ATOM   1102  HD1 TYR    81      78.586 112.479  71.570  1.00  0.00           H  
ATOM   1103  CE1 TYR    81      77.169 114.052  71.187  1.00  0.00           C  
ATOM   1104  HE1 TYR    81      77.355 114.393  72.195  1.00  0.00           H  
ATOM   1105  CZ  TYR    81      76.194 114.632  70.365  1.00  0.00           C  
ATOM   1106  OH  TYR    81      75.551 115.763  70.783  1.00  0.00           O  
ATOM   1107  HH  TYR    81      75.717 115.888  71.720  1.00  0.00           H  
ATOM   1108  CE2 TYR    81      75.924 113.994  69.076  1.00  0.00           C  
ATOM   1109  HE2 TYR    81      75.091 114.234  68.432  1.00  0.00           H  
ATOM   1110  CD2 TYR    81      76.698 112.864  68.768  1.00  0.00           C  
ATOM   1111  HD2 TYR    81      76.354 112.285  67.924  1.00  0.00           H  
ATOM   1112  C   TYR    81      80.342 109.284  69.707  1.00  0.00           C  
ATOM   1113  O   TYR    81      80.802 109.083  68.599  1.00  0.00           O  
ATOM   1114  N   GLY    82      80.477 108.429  70.656  1.00  0.00           N  
ATOM   1115  H   GLY    82      80.909 107.590  70.296  1.00  0.00           H  
ATOM   1116  CA  GLY    82      79.845 108.326  72.007  1.00  0.00           C  
ATOM   1117  HA2 GLY    82      80.216 107.360  72.350  1.00  0.00           H  
ATOM   1118  HA3 GLY    82      80.221 109.047  72.732  1.00  0.00           H  
ATOM   1119  C   GLY    82      78.323 108.218  71.978  1.00  0.00           C  
ATOM   1120  O   GLY    82      77.730 107.921  70.941  1.00  0.00           O  
ATOM   1121  N   SER    83      77.637 108.437  73.161  1.00  0.00           N  
ATOM   1122  H   SER    83      78.186 108.543  74.002  1.00  0.00           H  
ATOM   1123  CA  SER    83      76.201 108.438  73.342  1.00  0.00           C  
ATOM   1124  HA  SER    83      76.027 108.461  74.418  1.00  0.00           H  
ATOM   1125  CB  SER    83      75.744 109.865  72.931  1.00  0.00           C  
ATOM   1126  HB2 SER    83      76.019 109.971  71.881  1.00  0.00           H  
ATOM   1127  HB3 SER    83      74.700 110.056  73.179  1.00  0.00           H  
ATOM   1128  OG  SER    83      76.490 110.782  73.826  1.00  0.00           O  
ATOM   1129  HG  SER    83      77.432 110.605  73.879  1.00  0.00           H  
ATOM   1130  C   SER    83      75.453 107.348  72.518  1.00  0.00           C  
ATOM   1131  O   SER    83      74.751 107.725  71.589  1.00  0.00           O  
ATOM   1132  N   SER    84      75.463 106.063  72.858  1.00  0.00           N  
ATOM   1133  H   SER    84      74.862 105.525  72.249  1.00  0.00           H  
ATOM   1134  CA  SER    84      76.381 105.367  73.763  1.00  0.00           C  
ATOM   1135  HA  SER    84      76.664 106.019  74.590  1.00  0.00           H  
ATOM   1136  CB  SER    84      75.631 104.165  74.352  1.00  0.00           C  
ATOM   1137  HB2 SER    84      76.206 103.714  75.161  1.00  0.00           H  
ATOM   1138  HB3 SER    84      74.646 104.545  74.624  1.00  0.00           H  
ATOM   1139  OG  SER    84      75.439 103.131  73.395  1.00  0.00           O  
ATOM   1140  HG  SER    84      75.971 102.433  73.785  1.00  0.00           H  
ATOM   1141  C   SER    84      77.636 104.766  73.057  1.00  0.00           C  
ATOM   1142  O   SER    84      78.619 104.522  73.743  1.00  0.00           O  
ATOM   1143  N   GLN    85      77.626 104.588  71.741  1.00  0.00           N  
ATOM   1144  H   GLN    85      76.724 104.664  71.293  1.00  0.00           H  
ATOM   1145  CA  GLN    85      78.790 104.134  70.966  1.00  0.00           C  
ATOM   1146  HA  GLN    85      79.711 104.364  71.503  1.00  0.00           H  
ATOM   1147  CB  GLN    85      78.536 102.677  70.663  1.00  0.00           C  
ATOM   1148  HB2 GLN    85      77.478 102.589  70.413  1.00  0.00           H  
ATOM   1149  HB3 GLN    85      78.967 102.336  69.721  1.00  0.00           H  
ATOM   1150  CG  GLN    85      78.864 101.692  71.822  1.00  0.00           C  
ATOM   1151  HG2 GLN    85      79.952 101.739  71.872  1.00  0.00           H  
ATOM   1152  HG3 GLN    85      78.573 102.119  72.782  1.00  0.00           H  
ATOM   1153  CD  GLN    85      78.286 100.322  71.661  1.00  0.00           C  
ATOM   1154  OE1 GLN    85      78.395  99.673  70.624  1.00  0.00           O  
ATOM   1155  NE2 GLN    85      77.513  99.815  72.614  1.00  0.00           N  
ATOM   1156 HE21 GLN    85      77.086  98.914  72.453  1.00  0.00           H  
ATOM   1157 HE22 GLN    85      77.312 100.361  73.440  1.00  0.00           H  
ATOM   1158  C   GLN    85      78.958 104.752  69.576  1.00  0.00           C  
ATOM   1159  O   GLN    85      80.062 104.932  69.096  1.00  0.00           O  
ATOM   1160  N   SER    86      77.832 105.018  68.921  1.00  0.00           N  
ATOM   1161  H   SER    86      76.979 104.954  69.458  1.00  0.00           H  
ATOM   1162  CA  SER    86      77.715 105.640  67.614  1.00  0.00           C  
ATOM   1163  HA  SER    86      76.807 105.306  67.112  1.00  0.00           H  
ATOM   1164  CB  SER    86      77.644 107.192  67.620  1.00  0.00           C  
ATOM   1165  HB2 SER    86      78.599 107.608  67.942  1.00  0.00           H  
ATOM   1166  HB3 SER    86      77.348 107.477  66.610  1.00  0.00           H  
ATOM   1167  OG  SER    86      76.718 107.815  68.467  1.00  0.00           O  
ATOM   1168  HG  SER    86      77.009 107.944  69.372  1.00  0.00           H  
ATOM   1169  C   SER    86      78.801 105.156  66.584  1.00  0.00           C  
ATOM   1170  O   SER    86      79.575 105.995  66.128  1.00  0.00           O  
ATOM   1171  N   SER    87      78.769 103.840  66.299  1.00  0.00           N  
ATOM   1172  H   SER    87      78.263 103.173  66.864  1.00  0.00           H  
ATOM   1173  CA  SER    87      79.866 103.149  65.522  1.00  0.00           C  
ATOM   1174  HA  SER    87      80.622 103.834  65.140  1.00  0.00           H  
ATOM   1175  CB  SER    87      80.587 102.130  66.364  1.00  0.00           C  
ATOM   1176  HB2 SER    87      81.375 101.697  65.747  1.00  0.00           H  
ATOM   1177  HB3 SER    87      81.098 102.700  67.140  1.00  0.00           H  
ATOM   1178  OG  SER    87      79.793 101.183  67.023  1.00  0.00           O  
ATOM   1179  HG  SER    87      80.010 100.310  66.690  1.00  0.00           H  
ATOM   1180  C   SER    87      79.326 102.449  64.247  1.00  0.00           C  
ATOM   1181  O   SER    87      79.935 101.491  63.781  1.00  0.00           O  
ATOM   1182  N   GLN    88      78.129 102.784  63.776  1.00  0.00           N  
ATOM   1183  H   GLN    88      77.699 103.604  64.179  1.00  0.00           H  
ATOM   1184  CA  GLN    88      77.541 102.304  62.479  1.00  0.00           C  
ATOM   1185  HA  GLN    88      76.726 103.029  62.471  1.00  0.00           H  
ATOM   1186  CB  GLN    88      78.408 102.571  61.240  1.00  0.00           C  
ATOM   1187  HB2 GLN    88      79.249 101.898  61.072  1.00  0.00           H  
ATOM   1188  HB3 GLN    88      77.810 102.343  60.358  1.00  0.00           H  
ATOM   1189  CG  GLN    88      78.789 104.083  61.102  1.00  0.00           C  
ATOM   1190  HG2 GLN    88      78.865 104.386  60.057  1.00  0.00           H  
ATOM   1191  HG3 GLN    88      77.966 104.671  61.508  1.00  0.00           H  
ATOM   1192  CD  GLN    88      80.106 104.476  61.708  1.00  0.00           C  
ATOM   1193  OE1 GLN    88      80.216 105.033  62.779  1.00  0.00           O  
ATOM   1194  NE2 GLN    88      81.192 104.002  61.111  1.00  0.00           N  
ATOM   1195 HE21 GLN    88      81.123 103.394  60.308  1.00  0.00           H  
ATOM   1196 HE22 GLN    88      82.089 104.122  61.561  1.00  0.00           H  
ATOM   1197  C   GLN    88      76.984 100.871  62.591  1.00  0.00           C  
ATOM   1198  O   GLN    88      76.957 100.130  61.573  1.00  0.00           O  
ATOM   1199  N   SER    89      76.649 100.366  63.779  1.00  0.00           N  
ATOM   1200  H   SER    89      76.791 100.900  64.625  1.00  0.00           H  
ATOM   1201  CA  SER    89      76.173  98.932  63.881  1.00  0.00           C  
ATOM   1202  HA  SER    89      76.930  98.302  63.413  1.00  0.00           H  
ATOM   1203  CB  SER    89      75.902  98.586  65.313  1.00  0.00           C  
ATOM   1204  HB2 SER    89      76.766  98.872  65.912  1.00  0.00           H  
ATOM   1205  HB3 SER    89      74.963  98.988  65.695  1.00  0.00           H  
ATOM   1206  OG  SER    89      75.925  97.211  65.369  1.00  0.00           O  
ATOM   1207  HG  SER    89      76.725  96.995  65.853  1.00  0.00           H  
ATOM   1208  C   SER    89      74.843  98.684  63.116  1.00  0.00           C  
ATOM   1209  O   SER    89      73.878  99.433  63.303  1.00  0.00           O  
ATOM   1210  N   SER    90      74.740  97.599  62.326  1.00  0.00           N  
ATOM   1211  H   SER    90      75.530  96.972  62.372  1.00  0.00           H  
ATOM   1212  CA  SER    90      73.474  97.198  61.681  1.00  0.00           C  
ATOM   1213  HA  SER    90      72.798  98.050  61.625  1.00  0.00           H  
ATOM   1214  CB  SER    90      73.696  96.861  60.197  1.00  0.00           C  
ATOM   1215  HB2 SER    90      72.682  96.642  59.862  1.00  0.00           H  
ATOM   1216  HB3 SER    90      73.984  97.778  59.683  1.00  0.00           H  
ATOM   1217  OG  SER    90      74.593  95.826  60.012  1.00  0.00           O  
ATOM   1218  HG  SER    90      75.480  96.182  60.103  1.00  0.00           H  
ATOM   1219  C   SER    90      72.676  96.063  62.399  1.00  0.00           C  
ATOM   1220  O   SER    90      71.501  95.859  62.180  1.00  0.00           O  
ATOM   1221  N   TYR    91      73.385  95.297  63.230  1.00  0.00           N  
ATOM   1222  H   TYR    91      74.359  95.508  63.393  1.00  0.00           H  
ATOM   1223  CA  TYR    91      72.996  94.113  63.939  1.00  0.00           C  
ATOM   1224  HA  TYR    91      72.704  93.369  63.198  1.00  0.00           H  
ATOM   1225  CB  TYR    91      74.149  93.570  64.825  1.00  0.00           C  
ATOM   1226  HB2 TYR    91      74.262  94.363  65.564  1.00  0.00           H  
ATOM   1227  HB3 TYR    91      73.796  92.739  65.436  1.00  0.00           H  
ATOM   1228  CG  TYR    91      75.374  93.371  63.947  1.00  0.00           C  
ATOM   1229  CD1 TYR    91      76.448  94.268  64.038  1.00  0.00           C  
ATOM   1230  HD1 TYR    91      76.473  95.041  64.792  1.00  0.00           H  
ATOM   1231  CE1 TYR    91      77.500  94.167  63.115  1.00  0.00           C  
ATOM   1232  HE1 TYR    91      78.290  94.895  63.218  1.00  0.00           H  
ATOM   1233  CZ  TYR    91      77.463  93.213  62.098  1.00  0.00           C  
ATOM   1234  OH  TYR    91      78.370  93.294  61.092  1.00  0.00           O  
ATOM   1235  HH  TYR    91      78.904  94.080  61.230  1.00  0.00           H  
ATOM   1236  CE2 TYR    91      76.404  92.394  61.969  1.00  0.00           C  
ATOM   1237  HE2 TYR    91      76.321  91.704  61.143  1.00  0.00           H  
ATOM   1238  CD2 TYR    91      75.378  92.435  62.893  1.00  0.00           C  
ATOM   1239  HD2 TYR    91      74.515  91.813  62.711  1.00  0.00           H  
ATOM   1240  C   TYR    91      71.654  94.241  64.715  1.00  0.00           C  
ATOM   1241  O   TYR    91      71.376  95.295  65.252  1.00  0.00           O  
ATOM   1242  N   GLY    92      70.832  93.209  64.972  1.00  0.00           N  
ATOM   1243  H   GLY    92      70.009  93.492  65.484  1.00  0.00           H  
ATOM   1244  CA  GLY    92      70.864  91.962  64.313  1.00  0.00           C  
ATOM   1245  HA2 GLY    92      70.715  92.168  63.254  1.00  0.00           H  
ATOM   1246  HA3 GLY    92      71.845  91.514  64.472  1.00  0.00           H  
ATOM   1247  C   GLY    92      69.840  90.955  64.797  1.00  0.00           C  
ATOM   1248  O   GLY    92      68.997  91.260  65.644  1.00  0.00           O  
ATOM   1249  N   GLN    93      69.836  89.781  64.243  1.00  0.00           N  
ATOM   1250  H   GLN    93      70.530  89.619  63.527  1.00  0.00           H  
ATOM   1251  CA  GLN    93      69.245  88.604  64.902  1.00  0.00           C  
ATOM   1252  HA  GLN    93      68.319  88.837  65.428  1.00  0.00           H  
ATOM   1253  CB  GLN    93      68.767  87.604  63.822  1.00  0.00           C  
ATOM   1254  HB2 GLN    93      68.192  86.834  64.336  1.00  0.00           H  
ATOM   1255  HB3 GLN    93      68.088  88.117  63.141  1.00  0.00           H  
ATOM   1256  CG  GLN    93      69.883  86.922  62.975  1.00  0.00           C  
ATOM   1257  HG2 GLN    93      69.605  86.728  61.939  1.00  0.00           H  
ATOM   1258  HG3 GLN    93      70.730  87.595  62.845  1.00  0.00           H  
ATOM   1259  CD  GLN    93      70.409  85.598  63.491  1.00  0.00           C  
ATOM   1260  OE1 GLN    93      69.636  84.656  63.748  1.00  0.00           O  
ATOM   1261  NE2 GLN    93      71.681  85.453  63.617  1.00  0.00           N  
ATOM   1262 HE21 GLN    93      72.119  84.614  63.971  1.00  0.00           H  
ATOM   1263 HE22 GLN    93      72.224  86.237  63.285  1.00  0.00           H  
ATOM   1264  C   GLN    93      70.142  87.764  65.900  1.00  0.00           C  
ATOM   1265  O   GLN    93      71.340  88.074  65.902  1.00  0.00           O  
ATOM   1266  N   GLN    94      69.677  86.829  66.727  1.00  0.00           N  
ATOM   1267  H   GLN    94      68.677  86.711  66.642  1.00  0.00           H  
ATOM   1268  CA  GLN    94      70.416  86.251  67.844  1.00  0.00           C  
ATOM   1269  HA  GLN    94      71.490  86.216  67.658  1.00  0.00           H  
ATOM   1270  CB  GLN    94      70.104  87.048  69.109  1.00  0.00           C  
ATOM   1271  HB2 GLN    94      69.027  87.063  69.273  1.00  0.00           H  
ATOM   1272  HB3 GLN    94      70.531  86.410  69.883  1.00  0.00           H  
ATOM   1273  CG  GLN    94      70.723  88.415  69.177  1.00  0.00           C  
ATOM   1274  HG2 GLN    94      70.733  88.473  70.266  1.00  0.00           H  
ATOM   1275  HG3 GLN    94      71.711  88.361  68.719  1.00  0.00           H  
ATOM   1276  CD  GLN    94      69.961  89.656  68.599  1.00  0.00           C  
ATOM   1277  OE1 GLN    94      68.703  89.704  68.620  1.00  0.00           O  
ATOM   1278  NE2 GLN    94      70.597  90.588  68.001  1.00  0.00           N  
ATOM   1279 HE21 GLN    94      71.602  90.685  67.963  1.00  0.00           H  
ATOM   1280 HE22 GLN    94      69.958  91.302  67.682  1.00  0.00           H  
ATOM   1281  C   GLN    94      70.096  84.735  68.050  1.00  0.00           C  
ATOM   1282  O   GLN    94      70.017  84.173  69.144  1.00  0.00           O  
ATOM   1283  N   SER    95      70.053  84.070  66.887  1.00  0.00           N  
ATOM   1284  H   SER    95      70.160  84.544  66.002  1.00  0.00           H  
ATOM   1285  CA  SER    95      69.633  82.638  66.725  1.00  0.00           C  
ATOM   1286  HA  SER    95      69.773  82.194  67.711  1.00  0.00           H  
ATOM   1287  CB  SER    95      68.121  82.595  66.383  1.00  0.00           C  
ATOM   1288  HB2 SER    95      67.641  83.369  66.981  1.00  0.00           H  
ATOM   1289  HB3 SER    95      67.969  82.906  65.349  1.00  0.00           H  
ATOM   1290  OG  SER    95      67.695  81.280  66.605  1.00  0.00           O  
ATOM   1291  HG  SER    95      67.841  81.115  67.539  1.00  0.00           H  
ATOM   1292  C   SER    95      70.629  81.848  65.837  1.00  0.00           C  
ATOM   1293  O   SER    95      71.810  82.328  65.648  1.00  0.00           O  
ATOM   1294  N   SER    96      70.324  80.689  65.309  1.00  0.00           N  
ATOM   1295  H   SER    96      69.482  80.272  65.681  1.00  0.00           H  
ATOM   1296  CA  SER    96      71.090  79.810  64.359  1.00  0.00           C  
ATOM   1297  HA  SER    96      71.746  80.327  63.659  1.00  0.00           H  
ATOM   1298  CB  SER    96      72.005  79.000  65.282  1.00  0.00           C  
ATOM   1299  HB2 SER    96      72.694  79.608  65.869  1.00  0.00           H  
ATOM   1300  HB3 SER    96      71.308  78.589  66.013  1.00  0.00           H  
ATOM   1301  OG  SER    96      72.698  78.065  64.462  1.00  0.00           O  
ATOM   1302  HG  SER    96      73.648  78.198  64.447  1.00  0.00           H  
ATOM   1303  C   SER    96      70.166  78.902  63.629  1.00  0.00           C  
ATOM   1304  O   SER    96      69.614  77.950  64.195  1.00  0.00           O  
ATOM   1305  N   TYR    97      69.884  79.045  62.286  1.00  0.00           N  
ATOM   1306  H   TYR    97      69.327  78.270  61.954  1.00  0.00           H  
ATOM   1307  CA  TYR    97      70.122  80.077  61.221  1.00  0.00           C  
ATOM   1308  HA  TYR    97      69.208  80.082  60.627  1.00  0.00           H  
ATOM   1309  CB  TYR    97      70.044  81.485  61.873  1.00  0.00           C  
ATOM   1310  HB2 TYR    97      69.189  81.657  62.526  1.00  0.00           H  
ATOM   1311  HB3 TYR    97      70.909  81.746  62.483  1.00  0.00           H  
ATOM   1312  CG  TYR    97      70.028  82.596  60.867  1.00  0.00           C  
ATOM   1313  CD1 TYR    97      71.271  83.219  60.539  1.00  0.00           C  
ATOM   1314  HD1 TYR    97      72.127  83.012  61.163  1.00  0.00           H  
ATOM   1315  CE1 TYR    97      71.379  84.302  59.638  1.00  0.00           C  
ATOM   1316  HE1 TYR    97      72.300  84.850  59.504  1.00  0.00           H  
ATOM   1317  CZ  TYR    97      70.294  84.620  58.826  1.00  0.00           C  
ATOM   1318  OH  TYR    97      70.518  85.586  57.895  1.00  0.00           O  
ATOM   1319  HH  TYR    97      69.676  85.771  57.474  1.00  0.00           H  
ATOM   1320  CE2 TYR    97      69.051  83.954  58.982  1.00  0.00           C  
ATOM   1321  HE2 TYR    97      68.195  84.095  58.338  1.00  0.00           H  
ATOM   1322  CD2 TYR    97      68.939  82.911  60.024  1.00  0.00           C  
ATOM   1323  HD2 TYR    97      67.974  82.447  60.167  1.00  0.00           H  
ATOM   1324  C   TYR    97      71.406  79.806  60.403  1.00  0.00           C  
ATOM   1325  O   TYR    97      72.422  79.696  61.116  1.00  0.00           O  
ATOM   1326  N   PRO    98      71.423  79.803  59.054  1.00  0.00           N  
ATOM   1327  CD  PRO    98      72.586  79.935  58.210  1.00  0.00           C  
ATOM   1328  HD2 PRO    98      73.102  78.999  57.994  1.00  0.00           H  
ATOM   1329  HD3 PRO    98      73.406  80.444  58.717  1.00  0.00           H  
ATOM   1330  CG  PRO    98      72.186  80.640  56.906  1.00  0.00           C  
ATOM   1331  HG2 PRO    98      72.823  80.382  56.060  1.00  0.00           H  
ATOM   1332  HG3 PRO    98      72.101  81.701  57.140  1.00  0.00           H  
ATOM   1333  CB  PRO    98      70.834  79.961  56.721  1.00  0.00           C  
ATOM   1334  HB2 PRO    98      70.954  78.974  56.273  1.00  0.00           H  
ATOM   1335  HB3 PRO    98      70.228  80.583  56.063  1.00  0.00           H  
ATOM   1336  CA  PRO    98      70.238  79.830  58.160  1.00  0.00           C  
ATOM   1337  HA  PRO    98      69.658  80.730  58.362  1.00  0.00           H  
ATOM   1338  C   PRO    98      69.312  78.650  58.208  1.00  0.00           C  
ATOM   1339  O   PRO    98      69.616  77.560  58.709  1.00  0.00           O  
ATOM   1340  N   GLY    99      68.186  78.724  57.487  1.00  0.00           N  
ATOM   1341  H   GLY    99      67.947  79.647  57.153  1.00  0.00           H  
ATOM   1342  CA  GLY    99      67.151  77.684  57.340  1.00  0.00           C  
ATOM   1343  HA2 GLY    99      66.921  77.252  58.314  1.00  0.00           H  
ATOM   1344  HA3 GLY    99      66.264  78.281  57.132  1.00  0.00           H  
ATOM   1345  C   GLY    99      67.381  76.671  56.236  1.00  0.00           C  
ATOM   1346  O   GLY    99      68.457  76.080  56.075  1.00  0.00           O  
ATOM   1347  N   TYR   100      66.337  76.308  55.443  1.00  0.00           N  
ATOM   1348  H   TYR   100      65.448  76.748  55.631  1.00  0.00           H  
ATOM   1349  CA  TYR   100      66.239  75.136  54.581  1.00  0.00           C  
ATOM   1350  HA  TYR   100      66.577  74.242  55.104  1.00  0.00           H  
ATOM   1351  CB  TYR   100      64.719  74.866  54.336  1.00  0.00           C  
ATOM   1352  HB2 TYR   100      64.250  74.893  55.320  1.00  0.00           H  
ATOM   1353  HB3 TYR   100      64.343  75.672  53.705  1.00  0.00           H  
ATOM   1354  CG  TYR   100      64.468  73.607  53.550  1.00  0.00           C  
ATOM   1355  CD1 TYR   100      64.392  72.441  54.316  1.00  0.00           C  
ATOM   1356  HD1 TYR   100      64.611  72.516  55.371  1.00  0.00           H  
ATOM   1357  CE1 TYR   100      64.066  71.238  53.697  1.00  0.00           C  
ATOM   1358  HE1 TYR   100      64.012  70.341  54.296  1.00  0.00           H  
ATOM   1359  CZ  TYR   100      63.873  71.213  52.292  1.00  0.00           C  
ATOM   1360  OH  TYR   100      63.620  70.004  51.791  1.00  0.00           O  
ATOM   1361  HH  TYR   100      63.332  70.080  50.878  1.00  0.00           H  
ATOM   1362  CE2 TYR   100      63.942  72.390  51.523  1.00  0.00           C  
ATOM   1363  HE2 TYR   100      63.648  72.386  50.483  1.00  0.00           H  
ATOM   1364  CD2 TYR   100      64.150  73.635  52.191  1.00  0.00           C  
ATOM   1365  HD2 TYR   100      64.133  74.560  51.633  1.00  0.00           H  
ATOM   1366  C   TYR   100      66.939  75.167  53.203  1.00  0.00           C  
ATOM   1367  O   TYR   100      67.384  74.095  52.688  1.00  0.00           O  
ATOM   1368  N   GLY   101      67.175  76.382  52.663  1.00  0.00           N  
ATOM   1369  H   GLY   101      66.968  77.217  53.192  1.00  0.00           H  
ATOM   1370  CA  GLY   101      67.709  76.521  51.310  1.00  0.00           C  
ATOM   1371  HA2 GLY   101      67.793  77.578  51.057  1.00  0.00           H  
ATOM   1372  HA3 GLY   101      68.632  75.943  51.274  1.00  0.00           H  
ATOM   1373  C   GLY   101      66.709  75.978  50.317  1.00  0.00           C  
ATOM   1374  O   GLY   101      65.497  75.987  50.486  1.00  0.00           O  
ATOM   1375  N   GLN   102      67.250  75.579  49.176  1.00  0.00           N  
ATOM   1376  H   GLN   102      68.255  75.657  49.123  1.00  0.00           H  
ATOM   1377  CA  GLN   102      66.526  75.010  47.989  1.00  0.00           C  
ATOM   1378  HA  GLN   102      65.490  74.738  48.190  1.00  0.00           H  
ATOM   1379  CB  GLN   102      66.721  75.960  46.809  1.00  0.00           C  
ATOM   1380  HB2 GLN   102      67.806  75.971  46.705  1.00  0.00           H  
ATOM   1381  HB3 GLN   102      66.445  75.447  45.887  1.00  0.00           H  
ATOM   1382  CG  GLN   102      65.998  77.292  46.788  1.00  0.00           C  
ATOM   1383  HG2 GLN   102      66.422  77.865  47.613  1.00  0.00           H  
ATOM   1384  HG3 GLN   102      66.175  77.763  45.821  1.00  0.00           H  
ATOM   1385  CD  GLN   102      64.499  77.171  46.905  1.00  0.00           C  
ATOM   1386  OE1 GLN   102      63.872  76.132  46.602  1.00  0.00           O  
ATOM   1387  NE2 GLN   102      63.841  78.209  47.261  1.00  0.00           N  
ATOM   1388 HE21 GLN   102      64.341  79.013  47.612  1.00  0.00           H  
ATOM   1389 HE22 GLN   102      62.847  78.112  47.408  1.00  0.00           H  
ATOM   1390  C   GLN   102      67.285  73.636  47.738  1.00  0.00           C  
ATOM   1391  O   GLN   102      67.477  73.191  46.585  1.00  0.00           O  
ATOM   1392  N   GLN   103      67.606  72.883  48.776  1.00  0.00           N  
ATOM   1393  H   GLN   103      67.233  73.187  49.664  1.00  0.00           H  
ATOM   1394  CA  GLN   103      68.167  71.513  48.687  1.00  0.00           C  
ATOM   1395  HA  GLN   103      68.452  71.318  47.653  1.00  0.00           H  
ATOM   1396  CB  GLN   103      69.477  71.457  49.517  1.00  0.00           C  
ATOM   1397  HB2 GLN   103      69.143  71.932  50.440  1.00  0.00           H  
ATOM   1398  HB3 GLN   103      69.688  70.399  49.672  1.00  0.00           H  
ATOM   1399  CG  GLN   103      70.731  72.261  49.022  1.00  0.00           C  
ATOM   1400  HG2 GLN   103      71.595  71.975  49.622  1.00  0.00           H  
ATOM   1401  HG3 GLN   103      70.946  71.955  47.998  1.00  0.00           H  
ATOM   1402  CD  GLN   103      70.697  73.787  49.153  1.00  0.00           C  
ATOM   1403  OE1 GLN   103      69.984  74.380  49.953  1.00  0.00           O  
ATOM   1404  NE2 GLN   103      71.498  74.474  48.364  1.00  0.00           N  
ATOM   1405 HE21 GLN   103      71.333  75.469  48.424  1.00  0.00           H  
ATOM   1406 HE22 GLN   103      72.238  74.094  47.790  1.00  0.00           H  
ATOM   1407  C   GLN   103      67.120  70.409  49.069  1.00  0.00           C  
ATOM   1408  O   GLN   103      66.458  70.511  50.144  1.00  0.00           O  
ATOM   1409  N   PRO   104      67.123  69.234  48.387  1.00  0.00           N  
ATOM   1410  CD  PRO   104      67.859  68.978  47.176  1.00  0.00           C  
ATOM   1411  HD2 PRO   104      68.931  68.892  47.358  1.00  0.00           H  
ATOM   1412  HD3 PRO   104      67.723  69.755  46.425  1.00  0.00           H  
ATOM   1413  CG  PRO   104      67.435  67.642  46.674  1.00  0.00           C  
ATOM   1414  HG2 PRO   104      68.187  66.891  46.916  1.00  0.00           H  
ATOM   1415  HG3 PRO   104      67.431  67.725  45.587  1.00  0.00           H  
ATOM   1416  CB  PRO   104      66.008  67.416  47.216  1.00  0.00           C  
ATOM   1417  HB2 PRO   104      65.641  66.394  47.312  1.00  0.00           H  
ATOM   1418  HB3 PRO   104      65.270  67.947  46.615  1.00  0.00           H  
ATOM   1419  CA  PRO   104      66.139  68.178  48.552  1.00  0.00           C  
ATOM   1420  HA  PRO   104      65.182  68.611  48.842  1.00  0.00           H  
ATOM   1421  C   PRO   104      66.480  67.179  49.681  1.00  0.00           C  
ATOM   1422  O   PRO   104      67.086  66.080  49.530  1.00  0.00           O  
ATOM   1423  N   ALA   105      66.169  67.515  50.947  1.00  0.00           N  
ATOM   1424  H   ALA   105      65.795  68.445  51.066  1.00  0.00           H  
ATOM   1425  CA  ALA   105      66.178  66.699  52.211  1.00  0.00           C  
ATOM   1426  HA  ALA   105      67.101  66.126  52.293  1.00  0.00           H  
ATOM   1427  CB  ALA   105      66.233  67.613  53.448  1.00  0.00           C  
ATOM   1428  HB1 ALA   105      67.094  68.282  53.453  1.00  0.00           H  
ATOM   1429  HB2 ALA   105      65.333  68.228  53.460  1.00  0.00           H  
ATOM   1430  HB3 ALA   105      66.210  66.940  54.305  1.00  0.00           H  
ATOM   1431  C   ALA   105      64.949  65.755  52.302  1.00  0.00           C  
ATOM   1432  O   ALA   105      63.878  66.319  52.164  1.00  0.00           O  
ATOM   1433  N   PRO   106      65.102  64.432  52.622  1.00  0.00           N  
ATOM   1434  CD  PRO   106      66.378  63.791  52.950  1.00  0.00           C  
ATOM   1435  HD2 PRO   106      66.940  64.449  53.613  1.00  0.00           H  
ATOM   1436  HD3 PRO   106      67.033  63.533  52.118  1.00  0.00           H  
ATOM   1437  CG  PRO   106      65.970  62.536  53.738  1.00  0.00           C  
ATOM   1438  HG2 PRO   106      66.097  62.671  54.812  1.00  0.00           H  
ATOM   1439  HG3 PRO   106      66.601  61.727  53.369  1.00  0.00           H  
ATOM   1440  CB  PRO   106      64.514  62.275  53.306  1.00  0.00           C  
ATOM   1441  HB2 PRO   106      63.947  61.703  54.041  1.00  0.00           H  
ATOM   1442  HB3 PRO   106      64.471  61.631  52.428  1.00  0.00           H  
ATOM   1443  CA  PRO   106      63.960  63.627  52.952  1.00  0.00           C  
ATOM   1444  HA  PRO   106      63.230  63.581  52.144  1.00  0.00           H  
ATOM   1445  C   PRO   106      63.246  64.277  54.180  1.00  0.00           C  
ATOM   1446  O   PRO   106      63.911  64.557  55.139  1.00  0.00           O  
ATOM   1447  N   SER   107      61.929  64.394  54.159  1.00  0.00           N  
ATOM   1448  H   SER   107      61.465  64.203  53.282  1.00  0.00           H  
ATOM   1449  CA  SER   107      61.152  64.856  55.331  1.00  0.00           C  
ATOM   1450  HA  SER   107      61.730  65.661  55.783  1.00  0.00           H  
ATOM   1451  CB  SER   107      59.826  65.535  54.845  1.00  0.00           C  
ATOM   1452  HB2 SER   107      59.042  64.801  54.661  1.00  0.00           H  
ATOM   1453  HB3 SER   107      59.636  66.224  55.668  1.00  0.00           H  
ATOM   1454  OG  SER   107      59.961  66.224  53.615  1.00  0.00           O  
ATOM   1455  HG  SER   107      60.191  65.551  52.970  1.00  0.00           H  
ATOM   1456  C   SER   107      61.075  63.841  56.414  1.00  0.00           C  
ATOM   1457  O   SER   107      59.967  63.530  56.873  1.00  0.00           O  
ATOM   1458  N   SER   108      62.183  63.242  56.853  1.00  0.00           N  
ATOM   1459  H   SER   108      63.077  63.473  56.444  1.00  0.00           H  
ATOM   1460  CA  SER   108      62.226  62.453  58.036  1.00  0.00           C  
ATOM   1461  HA  SER   108      61.223  62.045  58.158  1.00  0.00           H  
ATOM   1462  CB  SER   108      63.292  61.357  57.869  1.00  0.00           C  
ATOM   1463  HB2 SER   108      63.579  60.935  58.832  1.00  0.00           H  
ATOM   1464  HB3 SER   108      63.005  60.621  57.118  1.00  0.00           H  
ATOM   1465  OG  SER   108      64.505  61.950  57.407  1.00  0.00           O  
ATOM   1466  HG  SER   108      64.910  62.377  58.166  1.00  0.00           H  
ATOM   1467  C   SER   108      62.440  63.298  59.277  1.00  0.00           C  
ATOM   1468  O   SER   108      62.851  64.453  59.201  1.00  0.00           O  
ATOM   1469  N   THR   109      62.311  62.619  60.390  1.00  0.00           N  
ATOM   1470  H   THR   109      61.754  61.778  60.342  1.00  0.00           H  
ATOM   1471  CA  THR   109      62.532  63.155  61.741  1.00  0.00           C  
ATOM   1472  HA  THR   109      63.063  64.104  61.672  1.00  0.00           H  
ATOM   1473  CB  THR   109      61.195  63.476  62.476  1.00  0.00           C  
ATOM   1474  HB  THR   109      61.287  63.805  63.511  1.00  0.00           H  
ATOM   1475  CG2 THR   109      60.442  64.580  61.848  1.00  0.00           C  
ATOM   1476 HG21 THR   109      61.135  65.420  61.808  1.00  0.00           H  
ATOM   1477 HG22 THR   109      60.102  64.310  60.848  1.00  0.00           H  
ATOM   1478 HG23 THR   109      59.558  64.797  62.448  1.00  0.00           H  
ATOM   1479  OG1 THR   109      60.341  62.301  62.537  1.00  0.00           O  
ATOM   1480  HG1 THR   109      60.310  62.102  63.475  1.00  0.00           H  
ATOM   1481  C   THR   109      63.295  62.221  62.586  1.00  0.00           C  
ATOM   1482  O   THR   109      63.275  60.980  62.343  1.00  0.00           O  
ATOM   1483  N   SER   110      63.937  62.704  63.706  1.00  0.00           N  
ATOM   1484  H   SER   110      63.805  63.703  63.777  1.00  0.00           H  
ATOM   1485  CA  SER   110      64.682  61.875  64.645  1.00  0.00           C  
ATOM   1486  HA  SER   110      65.467  61.374  64.079  1.00  0.00           H  
ATOM   1487  CB  SER   110      65.394  62.744  65.736  1.00  0.00           C  
ATOM   1488  HB2 SER   110      64.721  63.485  66.167  1.00  0.00           H  
ATOM   1489  HB3 SER   110      65.628  62.001  66.498  1.00  0.00           H  
ATOM   1490  OG  SER   110      66.614  63.327  65.260  1.00  0.00           O  
ATOM   1491  HG  SER   110      66.397  63.891  64.515  1.00  0.00           H  
ATOM   1492  C   SER   110      63.760  60.861  65.384  1.00  0.00           C  
ATOM   1493  O   SER   110      62.781  61.260  66.004  1.00  0.00           O  
ATOM   1494  N   GLY   111      64.082  59.556  65.308  1.00  0.00           N  
ATOM   1495  H   GLY   111      64.743  59.312  64.584  1.00  0.00           H  
ATOM   1496  CA  GLY   111      63.355  58.529  66.031  1.00  0.00           C  
ATOM   1497  HA2 GLY   111      62.284  58.680  65.894  1.00  0.00           H  
ATOM   1498  HA3 GLY   111      63.726  57.572  65.665  1.00  0.00           H  
ATOM   1499  C   GLY   111      63.483  58.459  67.526  1.00  0.00           C  
ATOM   1500  O   GLY   111      64.442  58.997  68.126  1.00  0.00           O  
ATOM   1501  N   SER   112      62.509  57.911  68.270  1.00  0.00           N  
ATOM   1502  H   SER   112      62.758  57.897  69.249  1.00  0.00           H  
ATOM   1503  CA  SER   112      61.388  57.127  67.771  1.00  0.00           C  
ATOM   1504  HA  SER   112      61.752  56.475  66.977  1.00  0.00           H  
ATOM   1505  CB  SER   112      61.002  56.286  68.985  1.00  0.00           C  
ATOM   1506  HB2 SER   112      60.133  55.684  68.718  1.00  0.00           H  
ATOM   1507  HB3 SER   112      61.864  55.672  69.243  1.00  0.00           H  
ATOM   1508  OG  SER   112      60.675  56.985  70.158  1.00  0.00           O  
ATOM   1509  HG  SER   112      61.463  57.195  70.664  1.00  0.00           H  
ATOM   1510  C   SER   112      60.217  58.003  67.270  1.00  0.00           C  
ATOM   1511  O   SER   112      60.104  59.176  67.582  1.00  0.00           O  
ATOM   1512  N   TYR   113      59.227  57.437  66.532  1.00  0.00           N  
ATOM   1513  H   TYR   113      58.528  58.086  66.200  1.00  0.00           H  
ATOM   1514  CA  TYR   113      59.069  55.989  66.103  1.00  0.00           C  
ATOM   1515  HA  TYR   113      58.959  55.377  66.999  1.00  0.00           H  
ATOM   1516  CB  TYR   113      57.761  55.809  65.308  1.00  0.00           C  
ATOM   1517  HB2 TYR   113      57.732  56.657  64.624  1.00  0.00           H  
ATOM   1518  HB3 TYR   113      57.797  54.920  64.678  1.00  0.00           H  
ATOM   1519  CG  TYR   113      56.524  55.641  66.129  1.00  0.00           C  
ATOM   1520  CD1 TYR   113      55.394  56.408  65.898  1.00  0.00           C  
ATOM   1521  HD1 TYR   113      55.374  57.168  65.130  1.00  0.00           H  
ATOM   1522  CE1 TYR   113      54.154  56.244  66.608  1.00  0.00           C  
ATOM   1523  HE1 TYR   113      53.238  56.778  66.399  1.00  0.00           H  
ATOM   1524  CZ  TYR   113      54.206  55.399  67.731  1.00  0.00           C  
ATOM   1525  OH  TYR   113      53.105  55.313  68.552  1.00  0.00           O  
ATOM   1526  HH  TYR   113      52.289  55.422  68.056  1.00  0.00           H  
ATOM   1527  CE2 TYR   113      55.321  54.547  68.006  1.00  0.00           C  
ATOM   1528  HE2 TYR   113      55.392  53.821  68.802  1.00  0.00           H  
ATOM   1529  CD2 TYR   113      56.457  54.659  67.179  1.00  0.00           C  
ATOM   1530  HD2 TYR   113      57.305  54.007  67.328  1.00  0.00           H  
ATOM   1531  C   TYR   113      60.161  55.431  65.268  1.00  0.00           C  
ATOM   1532  O   TYR   113      60.955  56.212  64.689  1.00  0.00           O  
ATOM   1533  N   GLY   114      60.319  54.085  65.255  1.00  0.00           N  
ATOM   1534  H   GLY   114      59.717  53.491  65.807  1.00  0.00           H  
ATOM   1535  CA  GLY   114      61.249  53.386  64.328  1.00  0.00           C  
ATOM   1536  HA2 GLY   114      61.109  53.845  63.349  1.00  0.00           H  
ATOM   1537  HA3 GLY   114      62.247  53.449  64.763  1.00  0.00           H  
ATOM   1538  C   GLY   114      60.806  51.948  64.070  1.00  0.00           C  
ATOM   1539  O   GLY   114      59.753  51.525  64.579  1.00  0.00           O  
ATOM   1540  N   SER   115      61.616  51.105  63.428  1.00  0.00           N  
ATOM   1541  H   SER   115      61.184  50.311  62.978  1.00  0.00           H  
ATOM   1542  CA  SER   115      62.883  51.497  62.783  1.00  0.00           C  
ATOM   1543  HA  SER   115      63.613  51.793  63.537  1.00  0.00           H  
ATOM   1544  CB  SER   115      63.480  50.157  62.190  1.00  0.00           C  
ATOM   1545  HB2 SER   115      64.481  50.246  61.769  1.00  0.00           H  
ATOM   1546  HB3 SER   115      63.628  49.448  63.005  1.00  0.00           H  
ATOM   1547  OG  SER   115      62.624  49.739  61.232  1.00  0.00           O  
ATOM   1548  HG  SER   115      62.900  49.966  60.341  1.00  0.00           H  
ATOM   1549  C   SER   115      62.797  52.527  61.621  1.00  0.00           C  
ATOM   1550  O   SER   115      61.731  52.679  60.974  1.00  0.00           O  
ATOM   1551  N   SER   116      63.905  53.127  61.197  1.00  0.00           N  
ATOM   1552  H   SER   116      64.716  53.095  61.798  1.00  0.00           H  
ATOM   1553  CA  SER   116      64.024  53.961  59.987  1.00  0.00           C  
ATOM   1554  HA  SER   116      63.353  54.819  60.031  1.00  0.00           H  
ATOM   1555  CB  SER   116      65.377  54.536  59.848  1.00  0.00           C  
ATOM   1556  HB2 SER   116      65.293  55.278  59.054  1.00  0.00           H  
ATOM   1557  HB3 SER   116      65.635  54.875  60.852  1.00  0.00           H  
ATOM   1558  OG  SER   116      66.387  53.610  59.488  1.00  0.00           O  
ATOM   1559  HG  SER   116      67.192  53.789  59.980  1.00  0.00           H  
ATOM   1560  C   SER   116      63.583  53.303  58.674  1.00  0.00           C  
ATOM   1561  O   SER   116      64.028  52.255  58.410  1.00  0.00           O  
ATOM   1562  N   SER   117      62.770  53.985  57.856  1.00  0.00           N  
ATOM   1563  H   SER   117      62.461  54.936  58.000  1.00  0.00           H  
ATOM   1564  CA  SER   117      62.500  53.425  56.525  1.00  0.00           C  
ATOM   1565  HA  SER   117      63.389  52.892  56.189  1.00  0.00           H  
ATOM   1566  CB  SER   117      61.243  52.520  56.611  1.00  0.00           C  
ATOM   1567  HB2 SER   117      61.086  51.846  55.769  1.00  0.00           H  
ATOM   1568  HB3 SER   117      61.238  51.759  57.392  1.00  0.00           H  
ATOM   1569  OG  SER   117      60.004  53.212  56.857  1.00  0.00           O  
ATOM   1570  HG  SER   117      59.390  52.531  56.574  1.00  0.00           H  
ATOM   1571  C   SER   117      62.245  54.510  55.467  1.00  0.00           C  
ATOM   1572  O   SER   117      61.907  55.659  55.840  1.00  0.00           O  
ATOM   1573  N   GLN   118      62.246  54.077  54.231  1.00  0.00           N  
ATOM   1574  H   GLN   118      62.495  53.113  54.058  1.00  0.00           H  
ATOM   1575  CA  GLN   118      61.780  54.854  53.075  1.00  0.00           C  
ATOM   1576  HA  GLN   118      61.853  55.934  53.202  1.00  0.00           H  
ATOM   1577  CB  GLN   118      62.659  54.504  51.906  1.00  0.00           C  
ATOM   1578  HB2 GLN   118      62.409  53.491  51.588  1.00  0.00           H  
ATOM   1579  HB3 GLN   118      62.322  55.195  51.133  1.00  0.00           H  
ATOM   1580  CG  GLN   118      64.184  54.467  52.053  1.00  0.00           C  
ATOM   1581  HG2 GLN   118      64.506  53.711  52.769  1.00  0.00           H  
ATOM   1582  HG3 GLN   118      64.511  54.169  51.056  1.00  0.00           H  
ATOM   1583  CD  GLN   118      64.855  55.764  52.422  1.00  0.00           C  
ATOM   1584  OE1 GLN   118      64.331  56.869  52.510  1.00  0.00           O  
ATOM   1585  NE2 GLN   118      66.166  55.784  52.590  1.00  0.00           N  
ATOM   1586 HE21 GLN   118      66.710  54.950  52.420  1.00  0.00           H  
ATOM   1587 HE22 GLN   118      66.693  56.589  52.898  1.00  0.00           H  
ATOM   1588  C   GLN   118      60.353  54.565  52.724  1.00  0.00           C  
ATOM   1589  O   GLN   118      59.983  53.382  52.810  1.00  0.00           O  
ATOM   1590  N   SER   119      59.438  55.362  52.184  1.00  0.00           N  
ATOM   1591  H   SER   119      58.554  54.951  51.919  1.00  0.00           H  
ATOM   1592  CA  SER   119      59.554  56.834  52.109  1.00  0.00           C  
ATOM   1593  HA  SER   119      60.525  57.081  51.681  1.00  0.00           H  
ATOM   1594  CB  SER   119      58.523  57.525  51.275  1.00  0.00           C  
ATOM   1595  HB2 SER   119      58.544  58.610  51.368  1.00  0.00           H  
ATOM   1596  HB3 SER   119      58.690  57.176  50.255  1.00  0.00           H  
ATOM   1597  OG  SER   119      57.208  57.190  51.697  1.00  0.00           O  
ATOM   1598  HG  SER   119      57.053  56.279  51.436  1.00  0.00           H  
ATOM   1599  C   SER   119      59.448  57.460  53.498  1.00  0.00           C  
ATOM   1600  O   SER   119      58.852  56.875  54.355  1.00  0.00           O  
ATOM   1601  N   SER   120      59.923  58.713  53.651  1.00  0.00           N  
ATOM   1602  H   SER   120      60.372  59.089  52.828  1.00  0.00           H  
ATOM   1603  CA  SER   120      59.566  59.653  54.706  1.00  0.00           C  
ATOM   1604  HA  SER   120      59.468  59.065  55.619  1.00  0.00           H  
ATOM   1605  CB  SER   120      60.755  60.634  54.900  1.00  0.00           C  
ATOM   1606  HB2 SER   120      60.669  61.189  55.834  1.00  0.00           H  
ATOM   1607  HB3 SER   120      61.715  60.123  54.981  1.00  0.00           H  
ATOM   1608  OG  SER   120      60.714  61.596  53.849  1.00  0.00           O  
ATOM   1609  HG  SER   120      61.005  61.139  53.057  1.00  0.00           H  
ATOM   1610  C   SER   120      58.235  60.364  54.426  1.00  0.00           C  
ATOM   1611  O   SER   120      57.755  60.336  53.289  1.00  0.00           O  
ATOM   1612  N   SER   121      57.466  60.934  55.374  1.00  0.00           N  
ATOM   1613  H   SER   121      56.579  61.264  55.019  1.00  0.00           H  
ATOM   1614  CA  SER   121      57.542  60.834  56.827  1.00  0.00           C  
ATOM   1615  HA  SER   121      58.617  60.975  56.944  1.00  0.00           H  
ATOM   1616  CB  SER   121      56.812  62.013  57.428  1.00  0.00           C  
ATOM   1617  HB2 SER   121      56.925  61.927  58.509  1.00  0.00           H  
ATOM   1618  HB3 SER   121      57.272  62.925  57.049  1.00  0.00           H  
ATOM   1619  OG  SER   121      55.466  61.985  57.154  1.00  0.00           O  
ATOM   1620  HG  SER   121      55.312  62.512  56.366  1.00  0.00           H  
ATOM   1621  C   SER   121      57.042  59.489  57.376  1.00  0.00           C  
ATOM   1622  O   SER   121      57.053  58.561  56.559  1.00  0.00           O  
ATOM   1623  N   TYR   122      56.599  59.271  58.652  1.00  0.00           N  
ATOM   1624  H   TYR   122      56.562  60.052  59.291  1.00  0.00           H  
ATOM   1625  CA  TYR   122      56.062  57.981  59.117  1.00  0.00           C  
ATOM   1626  HA  TYR   122      56.783  57.204  58.863  1.00  0.00           H  
ATOM   1627  CB  TYR   122      55.823  57.994  60.631  1.00  0.00           C  
ATOM   1628  HB2 TYR   122      55.075  58.778  60.753  1.00  0.00           H  
ATOM   1629  HB3 TYR   122      55.418  57.038  60.962  1.00  0.00           H  
ATOM   1630  CG  TYR   122      57.056  58.272  61.480  1.00  0.00           C  
ATOM   1631  CD1 TYR   122      56.972  59.292  62.425  1.00  0.00           C  
ATOM   1632  HD1 TYR   122      56.086  59.905  62.501  1.00  0.00           H  
ATOM   1633  CE1 TYR   122      58.035  59.489  63.294  1.00  0.00           C  
ATOM   1634  HE1 TYR   122      57.923  60.202  64.098  1.00  0.00           H  
ATOM   1635  CZ  TYR   122      59.218  58.738  63.228  1.00  0.00           C  
ATOM   1636  OH  TYR   122      60.293  58.941  64.017  1.00  0.00           O  
ATOM   1637  HH  TYR   122      60.119  59.760  64.487  1.00  0.00           H  
ATOM   1638  CE2 TYR   122      59.296  57.687  62.325  1.00  0.00           C  
ATOM   1639  HE2 TYR   122      60.168  57.049  62.337  1.00  0.00           H  
ATOM   1640  CD2 TYR   122      58.244  57.535  61.404  1.00  0.00           C  
ATOM   1641  HD2 TYR   122      58.241  56.689  60.734  1.00  0.00           H  
ATOM   1642  C   TYR   122      54.721  57.518  58.399  1.00  0.00           C  
ATOM   1643  O   TYR   122      53.903  58.359  58.023  1.00  0.00           O  
ATOM   1644  N   GLY   123      54.380  56.234  58.155  1.00  0.00           N  
ATOM   1645  H   GLY   123      53.593  56.083  57.540  1.00  0.00           H  
ATOM   1646  CA  GLY   123      55.078  55.035  58.668  1.00  0.00           C  
ATOM   1647  HA2 GLY   123      56.158  55.132  58.778  1.00  0.00           H  
ATOM   1648  HA3 GLY   123      54.637  54.803  59.637  1.00  0.00           H  
ATOM   1649  C   GLY   123      54.852  53.889  57.643  1.00  0.00           C  
ATOM   1650  O   GLY   123      53.658  53.631  57.366  1.00  0.00           O  
ATOM   1651  N   GLN   124      55.977  53.310  57.159  1.00  0.00           N  
ATOM   1652  H   GLN   124      56.840  53.757  57.434  1.00  0.00           H  
ATOM   1653  CA  GLN   124      56.042  52.251  56.107  1.00  0.00           C  
ATOM   1654  HA  GLN   124      55.034  51.917  55.860  1.00  0.00           H  
ATOM   1655  CB  GLN   124      56.636  52.934  54.842  1.00  0.00           C  
ATOM   1656  HB2 GLN   124      57.711  53.109  54.885  1.00  0.00           H  
ATOM   1657  HB3 GLN   124      56.615  52.221  54.017  1.00  0.00           H  
ATOM   1658  CG  GLN   124      56.028  54.287  54.464  1.00  0.00           C  
ATOM   1659  HG2 GLN   124      56.044  54.980  55.305  1.00  0.00           H  
ATOM   1660  HG3 GLN   124      56.780  54.597  53.738  1.00  0.00           H  
ATOM   1661  CD  GLN   124      54.639  54.300  53.914  1.00  0.00           C  
ATOM   1662  OE1 GLN   124      54.089  53.231  53.692  1.00  0.00           O  
ATOM   1663  NE2 GLN   124      53.916  55.362  53.975  1.00  0.00           N  
ATOM   1664 HE21 GLN   124      54.389  56.224  54.205  1.00  0.00           H  
ATOM   1665 HE22 GLN   124      52.970  55.241  53.642  1.00  0.00           H  
ATOM   1666  C   GLN   124      56.979  51.086  56.544  1.00  0.00           C  
ATOM   1667  O   GLN   124      58.210  51.171  56.474  1.00  0.00           O  
ATOM   1668  N   PRO   125      56.416  50.009  57.146  1.00  0.00           N  
ATOM   1669  CD  PRO   125      57.252  48.908  57.703  1.00  0.00           C  
ATOM   1670  HD2 PRO   125      57.769  49.215  58.612  1.00  0.00           H  
ATOM   1671  HD3 PRO   125      57.896  48.676  56.854  1.00  0.00           H  
ATOM   1672  CG  PRO   125      56.310  47.781  57.945  1.00  0.00           C  
ATOM   1673  HG2 PRO   125      56.437  47.454  58.976  1.00  0.00           H  
ATOM   1674  HG3 PRO   125      56.369  46.948  57.244  1.00  0.00           H  
ATOM   1675  CB  PRO   125      54.869  48.292  57.712  1.00  0.00           C  
ATOM   1676  HB2 PRO   125      54.163  48.012  58.494  1.00  0.00           H  
ATOM   1677  HB3 PRO   125      54.470  47.829  56.810  1.00  0.00           H  
ATOM   1678  CA  PRO   125      55.004  49.778  57.451  1.00  0.00           C  
ATOM   1679  HA  PRO   125      54.408  49.983  56.562  1.00  0.00           H  
ATOM   1680  C   PRO   125      54.534  50.610  58.646  1.00  0.00           C  
ATOM   1681  O   PRO   125      55.265  51.088  59.512  1.00  0.00           O  
ATOM   1682  N   GLN   126      53.147  50.650  58.811  1.00  0.00           N  
ATOM   1683  H   GLN   126      52.561  50.209  58.117  1.00  0.00           H  
ATOM   1684  CA  GLN   126      52.436  51.093  60.053  1.00  0.00           C  
ATOM   1685  HA  GLN   126      52.910  52.057  60.235  1.00  0.00           H  
ATOM   1686  CB  GLN   126      50.923  51.276  59.723  1.00  0.00           C  
ATOM   1687  HB2 GLN   126      50.580  50.368  59.226  1.00  0.00           H  
ATOM   1688  HB3 GLN   126      50.383  51.232  60.669  1.00  0.00           H  
ATOM   1689  CG  GLN   126      50.706  52.477  58.831  1.00  0.00           C  
ATOM   1690  HG2 GLN   126      51.372  52.367  57.975  1.00  0.00           H  
ATOM   1691  HG3 GLN   126      49.664  52.488  58.510  1.00  0.00           H  
ATOM   1692  CD  GLN   126      50.896  53.822  59.618  1.00  0.00           C  
ATOM   1693  OE1 GLN   126      50.483  53.942  60.790  1.00  0.00           O  
ATOM   1694  NE2 GLN   126      51.474  54.872  59.085  1.00  0.00           N  
ATOM   1695 HE21 GLN   126      51.725  54.788  58.111  1.00  0.00           H  
ATOM   1696 HE22 GLN   126      51.737  55.631  59.698  1.00  0.00           H  
ATOM   1697  C   GLN   126      52.742  50.231  61.260  1.00  0.00           C  
ATOM   1698  O   GLN   126      52.738  48.983  61.155  1.00  0.00           O  
ATOM   1699  N   SER   127      52.943  50.838  62.457  1.00  0.00           N  
ATOM   1700  H   SER   127      52.971  51.847  62.438  1.00  0.00           H  
ATOM   1701  CA  SER   127      53.310  50.163  63.757  1.00  0.00           C  
ATOM   1702  HA  SER   127      53.664  50.881  64.498  1.00  0.00           H  
ATOM   1703  CB  SER   127      52.054  49.674  64.524  1.00  0.00           C  
ATOM   1704  HB2 SER   127      51.590  48.924  63.884  1.00  0.00           H  
ATOM   1705  HB3 SER   127      52.314  49.365  65.536  1.00  0.00           H  
ATOM   1706  OG  SER   127      51.187  50.832  64.602  1.00  0.00           O  
ATOM   1707  HG  SER   127      51.732  51.526  64.981  1.00  0.00           H  
ATOM   1708  C   SER   127      54.449  49.129  63.716  1.00  0.00           C  
ATOM   1709  O   SER   127      54.427  48.236  64.552  1.00  0.00           O  
ATOM   1710  N   GLY   128      55.563  49.356  63.052  1.00  0.00           N  
ATOM   1711  H   GLY   128      55.468  50.093  62.367  1.00  0.00           H  
ATOM   1712  CA  GLY   128      56.803  48.524  63.127  1.00  0.00           C  
ATOM   1713  HA2 GLY   128      57.580  49.171  62.720  1.00  0.00           H  
ATOM   1714  HA3 GLY   128      57.021  48.434  64.191  1.00  0.00           H  
ATOM   1715  C   GLY   128      56.827  47.167  62.394  1.00  0.00           C  
ATOM   1716  O   GLY   128      55.838  46.633  61.926  1.00  0.00           O  
ATOM   1717  N   SER   129      57.963  46.440  62.354  1.00  0.00           N  
ATOM   1718  H   SER   129      57.826  45.532  61.934  1.00  0.00           H  
ATOM   1719  CA  SER   129      59.411  46.720  62.520  1.00  0.00           C  
ATOM   1720  HA  SER   129      59.947  45.845  62.152  1.00  0.00           H  
ATOM   1721  CB  SER   129      59.842  47.990  61.668  1.00  0.00           C  
ATOM   1722  HB2 SER   129      59.612  48.819  62.336  1.00  0.00           H  
ATOM   1723  HB3 SER   129      60.887  47.941  61.360  1.00  0.00           H  
ATOM   1724  OG  SER   129      59.234  48.120  60.411  1.00  0.00           O  
ATOM   1725  HG  SER   129      59.367  48.999  60.047  1.00  0.00           H  
ATOM   1726  C   SER   129      59.923  47.037  63.968  1.00  0.00           C  
ATOM   1727  O   SER   129      61.028  47.520  64.114  1.00  0.00           O  
ATOM   1728  N   TYR   130      59.199  46.743  65.050  1.00  0.00           N  
ATOM   1729  H   TYR   130      58.347  46.202  65.022  1.00  0.00           H  
ATOM   1730  CA  TYR   130      59.659  47.238  66.400  1.00  0.00           C  
ATOM   1731  HA  TYR   130      59.956  48.279  66.269  1.00  0.00           H  
ATOM   1732  CB  TYR   130      58.522  47.323  67.423  1.00  0.00           C  
ATOM   1733  HB2 TYR   130      58.249  46.301  67.686  1.00  0.00           H  
ATOM   1734  HB3 TYR   130      58.938  47.736  68.341  1.00  0.00           H  
ATOM   1735  CG  TYR   130      57.253  48.097  67.176  1.00  0.00           C  
ATOM   1736  CD1 TYR   130      55.981  47.611  67.477  1.00  0.00           C  
ATOM   1737  HD1 TYR   130      55.872  46.551  67.650  1.00  0.00           H  
ATOM   1738  CE1 TYR   130      54.839  48.323  67.633  1.00  0.00           C  
ATOM   1739  HE1 TYR   130      53.938  47.951  68.099  1.00  0.00           H  
ATOM   1740  CZ  TYR   130      54.948  49.671  67.203  1.00  0.00           C  
ATOM   1741  OH  TYR   130      53.952  50.464  67.374  1.00  0.00           O  
ATOM   1742  HH  TYR   130      53.257  49.932  67.769  1.00  0.00           H  
ATOM   1743  CE2 TYR   130      56.219  50.184  66.800  1.00  0.00           C  
ATOM   1744  HE2 TYR   130      56.311  51.225  66.526  1.00  0.00           H  
ATOM   1745  CD2 TYR   130      57.412  49.448  66.798  1.00  0.00           C  
ATOM   1746  HD2 TYR   130      58.365  49.889  66.545  1.00  0.00           H  
ATOM   1747  C   TYR   130      60.911  46.429  66.869  1.00  0.00           C  
ATOM   1748  O   TYR   130      60.866  45.196  66.811  1.00  0.00           O  
ATOM   1749  N   SER   131      62.017  47.039  67.262  1.00  0.00           N  
ATOM   1750  H   SER   131      62.731  46.330  67.354  1.00  0.00           H  
ATOM   1751  CA  SER   131      62.325  48.429  67.647  1.00  0.00           C  
ATOM   1752  HA  SER   131      63.270  48.539  68.180  1.00  0.00           H  
ATOM   1753  CB  SER   131      62.560  49.317  66.391  1.00  0.00           C  
ATOM   1754  HB2 SER   131      63.175  48.717  65.721  1.00  0.00           H  
ATOM   1755  HB3 SER   131      61.664  49.540  65.811  1.00  0.00           H  
ATOM   1756  OG  SER   131      63.183  50.494  66.781  1.00  0.00           O  
ATOM   1757  HG  SER   131      64.124  50.319  66.705  1.00  0.00           H  
ATOM   1758  C   SER   131      61.269  49.071  68.599  1.00  0.00           C  
ATOM   1759  O   SER   131      60.579  50.032  68.194  1.00  0.00           O  
ATOM   1760  N   GLN   132      61.121  48.556  69.785  1.00  0.00           N  
ATOM   1761  H   GLN   132      60.332  48.928  70.294  1.00  0.00           H  
ATOM   1762  CA  GLN   132      61.973  47.521  70.526  1.00  0.00           C  
ATOM   1763  HA  GLN   132      62.158  46.625  69.934  1.00  0.00           H  
ATOM   1764  CB  GLN   132      63.329  48.144  70.920  1.00  0.00           C  
ATOM   1765  HB2 GLN   132      63.892  47.287  71.290  1.00  0.00           H  
ATOM   1766  HB3 GLN   132      63.799  48.593  70.046  1.00  0.00           H  
ATOM   1767  CG  GLN   132      63.304  49.188  72.076  1.00  0.00           C  
ATOM   1768  HG2 GLN   132      62.402  49.775  71.902  1.00  0.00           H  
ATOM   1769  HG3 GLN   132      63.135  48.623  72.992  1.00  0.00           H  
ATOM   1770  CD  GLN   132      64.463  50.063  72.249  1.00  0.00           C  
ATOM   1771  OE1 GLN   132      65.553  49.715  71.784  1.00  0.00           O  
ATOM   1772  NE2 GLN   132      64.432  51.196  72.967  1.00  0.00           N  
ATOM   1773 HE21 GLN   132      63.558  51.573  73.303  1.00  0.00           H  
ATOM   1774 HE22 GLN   132      65.299  51.715  72.963  1.00  0.00           H  
ATOM   1775  C   GLN   132      61.309  46.956  71.789  1.00  0.00           C  
ATOM   1776  O   GLN   132      60.621  47.689  72.504  1.00  0.00           O  
ATOM   1777  N   GLN   133      61.517  45.644  72.017  1.00  0.00           N  
ATOM   1778  H   GLN   133      62.065  45.119  71.352  1.00  0.00           H  
ATOM   1779  CA  GLN   133      61.064  44.871  73.185  1.00  0.00           C  
ATOM   1780  HA  GLN   133      61.433  43.853  73.068  1.00  0.00           H  
ATOM   1781  CB  GLN   133      61.798  45.339  74.385  1.00  0.00           C  
ATOM   1782  HB2 GLN   133      61.530  46.356  74.673  1.00  0.00           H  
ATOM   1783  HB3 GLN   133      61.468  44.686  75.194  1.00  0.00           H  
ATOM   1784  CG  GLN   133      63.350  45.184  74.361  1.00  0.00           C  
ATOM   1785  HG2 GLN   133      63.601  44.660  73.438  1.00  0.00           H  
ATOM   1786  HG3 GLN   133      63.821  46.162  74.271  1.00  0.00           H  
ATOM   1787  CD  GLN   133      63.887  44.437  75.639  1.00  0.00           C  
ATOM   1788  OE1 GLN   133      63.511  44.676  76.752  1.00  0.00           O  
ATOM   1789  NE2 GLN   133      64.805  43.480  75.571  1.00  0.00           N  
ATOM   1790 HE21 GLN   133      65.297  43.403  74.693  1.00  0.00           H  
ATOM   1791 HE22 GLN   133      65.071  43.137  76.483  1.00  0.00           H  
ATOM   1792  C   GLN   133      59.572  44.831  73.306  1.00  0.00           C  
ATOM   1793  O   GLN   133      59.044  45.222  74.349  1.00  0.00           O  
ATOM   1794  N   PRO   134      58.741  44.371  72.306  1.00  0.00           N  
ATOM   1795  CD  PRO   134      57.253  44.386  72.373  1.00  0.00           C  
ATOM   1796  HD2 PRO   134      56.894  45.411  72.463  1.00  0.00           H  
ATOM   1797  HD3 PRO   134      56.925  43.744  73.191  1.00  0.00           H  
ATOM   1798  CG  PRO   134      56.719  43.816  71.014  1.00  0.00           C  
ATOM   1799  HG2 PRO   134      56.619  44.525  70.192  1.00  0.00           H  
ATOM   1800  HG3 PRO   134      55.820  43.204  71.089  1.00  0.00           H  
ATOM   1801  CB  PRO   134      57.866  42.818  70.764  1.00  0.00           C  
ATOM   1802  HB2 PRO   134      57.901  42.579  69.701  1.00  0.00           H  
ATOM   1803  HB3 PRO   134      57.601  42.001  71.436  1.00  0.00           H  
ATOM   1804  CA  PRO   134      59.152  43.500  71.218  1.00  0.00           C  
ATOM   1805  HA  PRO   134      59.765  42.715  71.661  1.00  0.00           H  
ATOM   1806  C   PRO   134      59.701  44.212  70.028  1.00  0.00           C  
ATOM   1807  O   PRO   134      59.516  45.414  69.871  1.00  0.00           O  
ATOM   1808  N   SER   135      60.442  43.576  69.104  1.00  0.00           N  
ATOM   1809  H   SER   135      60.819  44.191  68.397  1.00  0.00           H  
ATOM   1810  CA  SER   135      61.242  42.359  69.370  1.00  0.00           C  
ATOM   1811  HA  SER   135      60.458  41.625  69.556  1.00  0.00           H  
ATOM   1812  CB  SER   135      62.013  41.846  68.122  1.00  0.00           C  
ATOM   1813  HB2 SER   135      62.184  40.789  68.328  1.00  0.00           H  
ATOM   1814  HB3 SER   135      61.393  41.913  67.229  1.00  0.00           H  
ATOM   1815  OG  SER   135      63.242  42.594  68.068  1.00  0.00           O  
ATOM   1816  HG  SER   135      63.472  42.738  67.147  1.00  0.00           H  
ATOM   1817  C   SER   135      62.226  42.309  70.591  1.00  0.00           C  
ATOM   1818  O   SER   135      62.553  43.385  71.015  1.00  0.00           O  
ATOM   1819  N   TYR   136      62.585  41.103  71.047  1.00  0.00           N  
ATOM   1820  H   TYR   136      62.312  40.273  70.540  1.00  0.00           H  
ATOM   1821  CA  TYR   136      63.570  40.824  72.128  1.00  0.00           C  
ATOM   1822  HA  TYR   136      63.813  41.773  72.605  1.00  0.00           H  
ATOM   1823  CB  TYR   136      62.881  40.012  73.210  1.00  0.00           C  
ATOM   1824  HB2 TYR   136      62.796  38.969  72.908  1.00  0.00           H  
ATOM   1825  HB3 TYR   136      63.406  39.958  74.164  1.00  0.00           H  
ATOM   1826  CG  TYR   136      61.507  40.568  73.720  1.00  0.00           C  
ATOM   1827  CD1 TYR   136      61.544  41.382  74.859  1.00  0.00           C  
ATOM   1828  HD1 TYR   136      62.471  41.598  75.369  1.00  0.00           H  
ATOM   1829  CE1 TYR   136      60.336  41.996  75.261  1.00  0.00           C  
ATOM   1830  HE1 TYR   136      60.245  42.780  75.998  1.00  0.00           H  
ATOM   1831  CZ  TYR   136      59.048  41.680  74.734  1.00  0.00           C  
ATOM   1832  OH  TYR   136      57.906  42.140  75.339  1.00  0.00           O  
ATOM   1833  HH  TYR   136      57.114  41.617  75.195  1.00  0.00           H  
ATOM   1834  CE2 TYR   136      59.066  40.647  73.787  1.00  0.00           C  
ATOM   1835  HE2 TYR   136      58.119  40.343  73.367  1.00  0.00           H  
ATOM   1836  CD2 TYR   136      60.252  40.158  73.245  1.00  0.00           C  
ATOM   1837  HD2 TYR   136      60.303  39.477  72.409  1.00  0.00           H  
ATOM   1838  C   TYR   136      64.821  40.150  71.653  1.00  0.00           C  
ATOM   1839  O   TYR   136      65.183  39.003  72.033  1.00  0.00           O  
ATOM   1840  N   GLY   137      65.841  40.952  71.147  1.00  0.00           N  
ATOM   1841  H   GLY   137      66.718  40.464  71.033  1.00  0.00           H  
ATOM   1842  CA  GLY   137      65.918  42.341  70.691  1.00  0.00           C  
ATOM   1843  HA2 GLY   137      66.784  42.425  70.034  1.00  0.00           H  
ATOM   1844  HA3 GLY   137      65.032  42.616  70.119  1.00  0.00           H  
ATOM   1845  C   GLY   137      66.100  43.399  71.814  1.00  0.00           C  
ATOM   1846  O   GLY   137      66.011  43.057  72.971  1.00  0.00           O  
ATOM   1847  N   GLY   138      66.231  44.731  71.441  1.00  0.00           N  
ATOM   1848  H   GLY   138      66.007  44.946  70.480  1.00  0.00           H  
ATOM   1849  CA  GLY   138      66.575  45.881  72.276  1.00  0.00           C  
ATOM   1850  HA2 GLY   138      66.392  46.718  71.602  1.00  0.00           H  
ATOM   1851  HA3 GLY   138      65.892  45.813  73.123  1.00  0.00           H  
ATOM   1852  C   GLY   138      68.067  45.824  72.785  1.00  0.00           C  
ATOM   1853  O   GLY   138      68.745  44.803  72.724  1.00  0.00           O  
ATOM   1854  N   GLN   139      68.650  46.820  73.390  1.00  0.00           N  
ATOM   1855  H   GLN   139      69.599  46.788  73.733  1.00  0.00           H  
ATOM   1856  CA  GLN   139      67.938  48.055  73.894  1.00  0.00           C  
ATOM   1857  HA  GLN   139      66.939  48.027  73.457  1.00  0.00           H  
ATOM   1858  CB  GLN   139      67.914  47.928  75.456  1.00  0.00           C  
ATOM   1859  HB2 GLN   139      67.338  47.060  75.775  1.00  0.00           H  
ATOM   1860  HB3 GLN   139      68.958  47.824  75.751  1.00  0.00           H  
ATOM   1861  CG  GLN   139      67.330  49.188  76.097  1.00  0.00           C  
ATOM   1862  HG2 GLN   139      67.435  49.157  77.182  1.00  0.00           H  
ATOM   1863  HG3 GLN   139      67.887  50.073  75.792  1.00  0.00           H  
ATOM   1864  CD  GLN   139      65.893  49.626  75.781  1.00  0.00           C  
ATOM   1865  OE1 GLN   139      65.167  48.906  75.062  1.00  0.00           O  
ATOM   1866  NE2 GLN   139      65.563  50.848  76.027  1.00  0.00           N  
ATOM   1867 HE21 GLN   139      66.027  51.300  76.802  1.00  0.00           H  
ATOM   1868 HE22 GLN   139      64.623  51.100  75.758  1.00  0.00           H  
ATOM   1869  C   GLN   139      68.799  49.275  73.484  1.00  0.00           C  
ATOM   1870  O   GLN   139      69.924  49.402  73.886  1.00  0.00           O  
ATOM   1871  N   GLN   140      68.189  50.262  72.863  1.00  0.00           N  
ATOM   1872  H   GLN   140      67.202  50.141  72.683  1.00  0.00           H  
ATOM   1873  CA  GLN   140      68.815  51.398  72.272  1.00  0.00           C  
ATOM   1874  HA  GLN   140      69.806  51.524  72.709  1.00  0.00           H  
ATOM   1875  CB  GLN   140      69.003  51.177  70.764  1.00  0.00           C  
ATOM   1876  HB2 GLN   140      68.021  50.907  70.375  1.00  0.00           H  
ATOM   1877  HB3 GLN   140      69.309  52.127  70.326  1.00  0.00           H  
ATOM   1878  CG  GLN   140      70.002  50.022  70.404  1.00  0.00           C  
ATOM   1879  HG2 GLN   140      70.914  50.015  71.002  1.00  0.00           H  
ATOM   1880  HG3 GLN   140      69.419  49.121  70.594  1.00  0.00           H  
ATOM   1881  CD  GLN   140      70.390  50.162  68.923  1.00  0.00           C  
ATOM   1882  OE1 GLN   140      71.462  50.548  68.560  1.00  0.00           O  
ATOM   1883  NE2 GLN   140      69.398  50.090  68.057  1.00  0.00           N  
ATOM   1884 HE21 GLN   140      68.516  49.666  68.308  1.00  0.00           H  
ATOM   1885 HE22 GLN   140      69.672  50.223  67.094  1.00  0.00           H  
ATOM   1886  C   GLN   140      67.958  52.683  72.590  1.00  0.00           C  
ATOM   1887  O   GLN   140      66.812  52.755  72.172  1.00  0.00           O  
ATOM   1888  N   GLN   141      68.514  53.555  73.410  1.00  0.00           N  
ATOM   1889  H   GLN   141      69.487  53.443  73.658  1.00  0.00           H  
ATOM   1890  CA  GLN   141      67.817  54.539  74.110  1.00  0.00           C  
ATOM   1891  HA  GLN   141      66.902  54.819  73.588  1.00  0.00           H  
ATOM   1892  CB  GLN   141      67.131  54.045  75.434  1.00  0.00           C  
ATOM   1893  HB2 GLN   141      66.373  54.774  75.722  1.00  0.00           H  
ATOM   1894  HB3 GLN   141      66.531  53.145  75.298  1.00  0.00           H  
ATOM   1895  CG  GLN   141      68.216  53.812  76.529  1.00  0.00           C  
ATOM   1896  HG2 GLN   141      68.858  53.088  76.026  1.00  0.00           H  
ATOM   1897  HG3 GLN   141      68.651  54.746  76.887  1.00  0.00           H  
ATOM   1898  CD  GLN   141      67.651  53.249  77.863  1.00  0.00           C  
ATOM   1899  OE1 GLN   141      66.571  52.836  78.003  1.00  0.00           O  
ATOM   1900  NE2 GLN   141      68.402  53.266  78.873  1.00  0.00           N  
ATOM   1901 HE21 GLN   141      69.349  53.558  78.678  1.00  0.00           H  
ATOM   1902 HE22 GLN   141      68.072  52.678  79.625  1.00  0.00           H  
ATOM   1903  C   GLN   141      68.758  55.691  74.180  1.00  0.00           C  
ATOM   1904  O   GLN   141      69.892  55.495  74.604  1.00  0.00           O  
ATOM   1905  N   SER   142      68.382  56.958  73.887  1.00  0.00           N  
ATOM   1906  H   SER   142      69.113  57.638  74.042  1.00  0.00           H  
ATOM   1907  CA  SER   142      67.100  57.683  73.622  1.00  0.00           C  
ATOM   1908  HA  SER   142      67.370  58.737  73.568  1.00  0.00           H  
ATOM   1909  CB  SER   142      66.602  57.447  72.210  1.00  0.00           C  
ATOM   1910  HB2 SER   142      66.344  56.395  72.084  1.00  0.00           H  
ATOM   1911  HB3 SER   142      65.741  58.061  71.944  1.00  0.00           H  
ATOM   1912  OG  SER   142      67.563  57.691  71.204  1.00  0.00           O  
ATOM   1913  HG  SER   142      67.635  58.609  70.935  1.00  0.00           H  
ATOM   1914  C   SER   142      66.060  57.474  74.694  1.00  0.00           C  
ATOM   1915  O   SER   142      65.018  56.931  74.351  1.00  0.00           O  
ATOM   1916  N   TYR   143      66.402  57.929  75.931  1.00  0.00           N  
ATOM   1917  H   TYR   143      67.283  58.406  76.062  1.00  0.00           H  
ATOM   1918  CA  TYR   143      65.479  57.952  77.059  1.00  0.00           C  
ATOM   1919  HA  TYR   143      65.268  56.930  77.375  1.00  0.00           H  
ATOM   1920  CB  TYR   143      66.330  58.389  78.289  1.00  0.00           C  
ATOM   1921  HB2 TYR   143      66.651  59.419  78.132  1.00  0.00           H  
ATOM   1922  HB3 TYR   143      65.635  58.402  79.129  1.00  0.00           H  
ATOM   1923  CG  TYR   143      67.574  57.615  78.608  1.00  0.00           C  
ATOM   1924  CD1 TYR   143      67.604  56.677  79.687  1.00  0.00           C  
ATOM   1925  HD1 TYR   143      66.734  56.544  80.312  1.00  0.00           H  
ATOM   1926  CE1 TYR   143      68.847  56.177  80.185  1.00  0.00           C  
ATOM   1927  HE1 TYR   143      68.821  55.600  81.098  1.00  0.00           H  
ATOM   1928  CZ  TYR   143      70.018  56.452  79.450  1.00  0.00           C  
ATOM   1929  OH  TYR   143      71.253  56.045  79.866  1.00  0.00           O  
ATOM   1930  HH  TYR   143      71.155  55.243  80.385  1.00  0.00           H  
ATOM   1931  CE2 TYR   143      69.926  57.324  78.306  1.00  0.00           C  
ATOM   1932  HE2 TYR   143      70.810  57.566  77.736  1.00  0.00           H  
ATOM   1933  CD2 TYR   143      68.718  57.939  77.902  1.00  0.00           C  
ATOM   1934  HD2 TYR   143      68.692  58.678  77.114  1.00  0.00           H  
ATOM   1935  C   TYR   143      64.144  58.728  76.761  1.00  0.00           C  
ATOM   1936  O   TYR   143      63.162  58.540  77.502  1.00  0.00           O  
ATOM   1937  N   GLY   144      64.191  59.665  75.828  1.00  0.00           N  
ATOM   1938  H   GLY   144      65.029  59.879  75.307  1.00  0.00           H  
ATOM   1939  CA  GLY   144      63.101  60.553  75.510  1.00  0.00           C  
ATOM   1940  HA2 GLY   144      63.450  61.296  74.792  1.00  0.00           H  
ATOM   1941  HA3 GLY   144      62.210  60.045  75.139  1.00  0.00           H  
ATOM   1942  C   GLY   144      62.697  61.522  76.712  1.00  0.00           C  
ATOM   1943  O   GLY   144      63.420  61.670  77.712  1.00  0.00           O  
ATOM   1944  N   GLN   145      61.537  62.183  76.546  1.00  0.00           N  
ATOM   1945  H   GLN   145      61.084  62.019  75.659  1.00  0.00           H  
ATOM   1946  CA  GLN   145      61.048  63.199  77.432  1.00  0.00           C  
ATOM   1947  HA  GLN   145      61.504  63.224  78.422  1.00  0.00           H  
ATOM   1948  CB  GLN   145      61.597  64.470  76.832  1.00  0.00           C  
ATOM   1949  HB2 GLN   145      62.674  64.416  76.676  1.00  0.00           H  
ATOM   1950  HB3 GLN   145      61.034  64.537  75.901  1.00  0.00           H  
ATOM   1951  CG  GLN   145      61.366  65.748  77.657  1.00  0.00           C  
ATOM   1952  HG2 GLN   145      61.948  66.561  77.223  1.00  0.00           H  
ATOM   1953  HG3 GLN   145      60.321  66.057  77.647  1.00  0.00           H  
ATOM   1954  CD  GLN   145      61.673  65.739  79.153  1.00  0.00           C  
ATOM   1955  OE1 GLN   145      62.278  64.809  79.718  1.00  0.00           O  
ATOM   1956  NE2 GLN   145      61.295  66.731  79.957  1.00  0.00           N  
ATOM   1957 HE21 GLN   145      61.673  66.972  80.862  1.00  0.00           H  
ATOM   1958 HE22 GLN   145      60.955  67.599  79.568  1.00  0.00           H  
ATOM   1959  C   GLN   145      59.501  63.190  77.680  1.00  0.00           C  
ATOM   1960  O   GLN   145      58.762  63.596  76.720  1.00  0.00           O  
ATOM   1961  N   GLN   146      59.106  62.847  78.914  1.00  0.00           N  
ATOM   1962  H   GLN   146      59.831  62.514  79.533  1.00  0.00           H  
ATOM   1963  CA  GLN   146      57.709  62.803  79.338  1.00  0.00           C  
ATOM   1964  HA  GLN   146      57.098  63.410  78.670  1.00  0.00           H  
ATOM   1965  CB  GLN   146      57.159  61.328  79.221  1.00  0.00           C  
ATOM   1966  HB2 GLN   146      57.832  60.520  79.509  1.00  0.00           H  
ATOM   1967  HB3 GLN   146      56.214  61.302  79.764  1.00  0.00           H  
ATOM   1968  CG  GLN   146      56.879  60.942  77.808  1.00  0.00           C  
ATOM   1969  HG2 GLN   146      56.267  61.725  77.361  1.00  0.00           H  
ATOM   1970  HG3 GLN   146      57.745  60.858  77.151  1.00  0.00           H  
ATOM   1971  CD  GLN   146      56.092  59.634  77.586  1.00  0.00           C  
ATOM   1972  OE1 GLN   146      55.532  59.061  78.484  1.00  0.00           O  
ATOM   1973  NE2 GLN   146      56.009  59.087  76.437  1.00  0.00           N  
ATOM   1974 HE21 GLN   146      56.417  59.529  75.626  1.00  0.00           H  
ATOM   1975 HE22 GLN   146      55.420  58.270  76.361  1.00  0.00           H  
ATOM   1976  C   GLN   146      57.392  63.345  80.752  1.00  0.00           C  
ATOM   1977  O   GLN   146      57.907  62.831  81.754  1.00  0.00           O  
ATOM   1978  N   GLN   147      56.586  64.408  80.835  1.00  0.00           N  
ATOM   1979  H   GLN   147      56.108  64.615  79.970  1.00  0.00           H  
ATOM   1980  CA  GLN   147      56.495  65.393  81.945  1.00  0.00           C  
ATOM   1981  HA  GLN   147      56.317  64.830  82.861  1.00  0.00           H  
ATOM   1982  CB  GLN   147      57.839  66.206  82.116  1.00  0.00           C  
ATOM   1983  HB2 GLN   147      58.444  66.015  81.230  1.00  0.00           H  
ATOM   1984  HB3 GLN   147      57.598  67.266  82.028  1.00  0.00           H  
ATOM   1985  CG  GLN   147      58.648  65.751  83.372  1.00  0.00           C  
ATOM   1986  HG2 GLN   147      58.994  64.723  83.263  1.00  0.00           H  
ATOM   1987  HG3 GLN   147      59.602  66.267  83.481  1.00  0.00           H  
ATOM   1988  CD  GLN   147      57.869  65.953  84.683  1.00  0.00           C  
ATOM   1989  OE1 GLN   147      56.815  66.470  84.789  1.00  0.00           O  
ATOM   1990  NE2 GLN   147      58.343  65.539  85.804  1.00  0.00           N  
ATOM   1991 HE21 GLN   147      59.170  64.962  85.756  1.00  0.00           H  
ATOM   1992 HE22 GLN   147      57.755  65.456  86.621  1.00  0.00           H  
ATOM   1993  C   GLN   147      55.434  66.417  81.638  1.00  0.00           C  
ATOM   1994  O   GLN   147      55.339  66.913  80.526  1.00  0.00           O  
ATOM   1995  N   SER   148      54.696  66.855  82.678  1.00  0.00           N  
ATOM   1996  H   SER   148      54.910  66.336  83.517  1.00  0.00           H  
ATOM   1997  CA  SER   148      53.806  67.957  82.730  1.00  0.00           C  
ATOM   1998  HA  SER   148      53.293  67.926  81.769  1.00  0.00           H  
ATOM   1999  CB  SER   148      52.796  67.782  83.800  1.00  0.00           C  
ATOM   2000  HB2 SER   148      52.425  66.764  83.923  1.00  0.00           H  
ATOM   2001  HB3 SER   148      53.325  67.971  84.734  1.00  0.00           H  
ATOM   2002  OG  SER   148      51.701  68.650  83.681  1.00  0.00           O  
ATOM   2003  HG  SER   148      51.036  68.317  84.288  1.00  0.00           H  
ATOM   2004  C   SER   148      54.536  69.289  82.856  1.00  0.00           C  
ATOM   2005  O   SER   148      54.901  69.666  83.973  1.00  0.00           O  
ATOM   2006  N   TYR   149      54.767  69.974  81.724  1.00  0.00           N  
ATOM   2007  H   TYR   149      54.470  69.449  80.913  1.00  0.00           H  
ATOM   2008  CA  TYR   149      55.662  71.105  81.639  1.00  0.00           C  
ATOM   2009  HA  TYR   149      56.162  71.161  82.606  1.00  0.00           H  
ATOM   2010  CB  TYR   149      56.595  70.992  80.456  1.00  0.00           C  
ATOM   2011  HB2 TYR   149      57.244  70.134  80.628  1.00  0.00           H  
ATOM   2012  HB3 TYR   149      56.031  70.881  79.529  1.00  0.00           H  
ATOM   2013  CG  TYR   149      57.571  72.138  80.232  1.00  0.00           C  
ATOM   2014  CD1 TYR   149      57.279  73.132  79.232  1.00  0.00           C  
ATOM   2015  HD1 TYR   149      56.448  72.918  78.577  1.00  0.00           H  
ATOM   2016  CE1 TYR   149      57.941  74.369  79.211  1.00  0.00           C  
ATOM   2017  HE1 TYR   149      57.825  75.106  78.430  1.00  0.00           H  
ATOM   2018  CZ  TYR   149      59.021  74.606  80.082  1.00  0.00           C  
ATOM   2019  OH  TYR   149      59.699  75.754  79.959  1.00  0.00           O  
ATOM   2020  HH  TYR   149      59.987  76.037  80.830  1.00  0.00           H  
ATOM   2021  CE2 TYR   149      59.443  73.560  80.888  1.00  0.00           C  
ATOM   2022  HE2 TYR   149      60.253  73.712  81.587  1.00  0.00           H  
ATOM   2023  CD2 TYR   149      58.711  72.356  80.988  1.00  0.00           C  
ATOM   2024  HD2 TYR   149      59.025  71.692  81.779  1.00  0.00           H  
ATOM   2025  C   TYR   149      54.923  72.490  81.581  1.00  0.00           C  
ATOM   2026  O   TYR   149      53.869  72.552  81.006  1.00  0.00           O  
ATOM   2027  N   ASN   150      55.504  73.548  82.140  1.00  0.00           N  
ATOM   2028  H   ASN   150      56.361  73.448  82.667  1.00  0.00           H  
ATOM   2029  CA  ASN   150      54.886  74.896  82.170  1.00  0.00           C  
ATOM   2030  HA  ASN   150      54.122  74.975  81.396  1.00  0.00           H  
ATOM   2031  CB  ASN   150      54.222  75.175  83.569  1.00  0.00           C  
ATOM   2032  HB2 ASN   150      53.569  74.361  83.882  1.00  0.00           H  
ATOM   2033  HB3 ASN   150      54.998  75.325  84.319  1.00  0.00           H  
ATOM   2034  CG  ASN   150      53.319  76.389  83.574  1.00  0.00           C  
ATOM   2035  OD1 ASN   150      52.683  76.758  82.595  1.00  0.00           O  
ATOM   2036  ND2 ASN   150      53.122  77.069  84.701  1.00  0.00           N  
ATOM   2037 HD21 ASN   150      52.380  77.755  84.688  1.00  0.00           H  
ATOM   2038 HD22 ASN   150      53.462  76.655  85.557  1.00  0.00           H  
ATOM   2039  C   ASN   150      55.948  76.023  81.893  1.00  0.00           C  
ATOM   2040  O   ASN   150      56.951  76.109  82.611  1.00  0.00           O  
ATOM   2041  N   PRO   151      55.796  76.901  80.821  1.00  0.00           N  
ATOM   2042  CD  PRO   151      54.842  76.763  79.781  1.00  0.00           C  
ATOM   2043  HD2 PRO   151      53.905  77.178  80.151  1.00  0.00           H  
ATOM   2044  HD3 PRO   151      54.653  75.733  79.479  1.00  0.00           H  
ATOM   2045  CG  PRO   151      55.433  77.432  78.553  1.00  0.00           C  
ATOM   2046  HG2 PRO   151      54.645  78.033  78.098  1.00  0.00           H  
ATOM   2047  HG3 PRO   151      55.893  76.749  77.839  1.00  0.00           H  
ATOM   2048  CB  PRO   151      56.454  78.397  79.069  1.00  0.00           C  
ATOM   2049  HB2 PRO   151      55.892  79.325  79.176  1.00  0.00           H  
ATOM   2050  HB3 PRO   151      57.321  78.723  78.495  1.00  0.00           H  
ATOM   2051  CA  PRO   151      56.791  77.901  80.460  1.00  0.00           C  
ATOM   2052  HA  PRO   151      57.650  77.231  80.506  1.00  0.00           H  
ATOM   2053  C   PRO   151      57.012  79.050  81.421  1.00  0.00           C  
ATOM   2054  O   PRO   151      56.025  79.472  82.026  1.00  0.00           O  
ATOM   2055  N   PRO   152      58.198  79.637  81.507  1.00  0.00           N  
ATOM   2056  CD  PRO   152      59.410  78.928  81.104  1.00  0.00           C  
ATOM   2057  HD2 PRO   152      59.686  78.964  80.050  1.00  0.00           H  
ATOM   2058  HD3 PRO   152      59.268  77.923  81.503  1.00  0.00           H  
ATOM   2059  CG  PRO   152      60.576  79.535  81.825  1.00  0.00           C  
ATOM   2060  HG2 PRO   152      61.478  79.674  81.228  1.00  0.00           H  
ATOM   2061  HG3 PRO   152      60.798  79.053  82.777  1.00  0.00           H  
ATOM   2062  CB  PRO   152      60.083  80.984  82.111  1.00  0.00           C  
ATOM   2063  HB2 PRO   152      60.249  81.508  81.170  1.00  0.00           H  
ATOM   2064  HB3 PRO   152      60.525  81.465  82.984  1.00  0.00           H  
ATOM   2065  CA  PRO   152      58.534  80.786  82.356  1.00  0.00           C  
ATOM   2066  HA  PRO   152      58.360  80.673  83.426  1.00  0.00           H  
ATOM   2067  C   PRO   152      57.802  82.091  82.008  1.00  0.00           C  
ATOM   2068  O   PRO   152      57.838  82.550  80.830  1.00  0.00           O  
ATOM   2069  N   GLN   153      57.106  82.661  83.047  1.00  0.00           N  
ATOM   2070  H   GLN   153      57.078  82.221  83.955  1.00  0.00           H  
ATOM   2071  CA  GLN   153      56.256  83.857  82.892  1.00  0.00           C  
ATOM   2072  HA  GLN   153      56.107  84.038  81.827  1.00  0.00           H  
ATOM   2073  CB  GLN   153      54.840  83.722  83.499  1.00  0.00           C  
ATOM   2074  HB2 GLN   153      54.794  83.462  84.556  1.00  0.00           H  
ATOM   2075  HB3 GLN   153      54.262  84.638  83.377  1.00  0.00           H  
ATOM   2076  CG  GLN   153      53.934  82.606  82.901  1.00  0.00           C  
ATOM   2077  HG2 GLN   153      54.289  81.599  83.117  1.00  0.00           H  
ATOM   2078  HG3 GLN   153      52.913  82.715  83.269  1.00  0.00           H  
ATOM   2079  CD  GLN   153      53.918  82.648  81.384  1.00  0.00           C  
ATOM   2080  OE1 GLN   153      53.296  83.497  80.778  1.00  0.00           O  
ATOM   2081  NE2 GLN   153      54.520  81.645  80.719  1.00  0.00           N  
ATOM   2082 HE21 GLN   153      54.989  80.953  81.286  1.00  0.00           H  
ATOM   2083 HE22 GLN   153      54.470  81.619  79.710  1.00  0.00           H  
ATOM   2084  C   GLN   153      56.897  85.133  83.368  1.00  0.00           C  
ATOM   2085  O   GLN   153      57.054  85.239  84.548  1.00  0.00           O  
ATOM   2086  N   GLY   154      57.415  86.002  82.487  1.00  0.00           N  
ATOM   2087  H   GLY   154      57.480  85.605  81.560  1.00  0.00           H  
ATOM   2088  CA  GLY   154      58.185  87.177  82.820  1.00  0.00           C  
ATOM   2089  HA2 GLY   154      59.095  86.908  83.356  1.00  0.00           H  
ATOM   2090  HA3 GLY   154      58.470  87.717  81.917  1.00  0.00           H  
ATOM   2091  C   GLY   154      57.463  88.225  83.656  1.00  0.00           C  
ATOM   2092  O   GLY   154      56.335  88.596  83.330  1.00  0.00           O  
ATOM   2093  N   TYR   155      58.194  88.765  84.647  1.00  0.00           N  
ATOM   2094  H   TYR   155      59.189  88.651  84.779  1.00  0.00           H  
ATOM   2095  CA  TYR   155      57.640  89.796  85.508  1.00  0.00           C  
ATOM   2096  HA  TYR   155      56.703  90.211  85.135  1.00  0.00           H  
ATOM   2097  CB  TYR   155      57.278  89.108  86.880  1.00  0.00           C  
ATOM   2098  HB2 TYR   155      58.202  88.914  87.425  1.00  0.00           H  
ATOM   2099  HB3 TYR   155      56.599  89.795  87.386  1.00  0.00           H  
ATOM   2100  CG  TYR   155      56.479  87.794  86.832  1.00  0.00           C  
ATOM   2101  CD1 TYR   155      57.047  86.640  87.237  1.00  0.00           C  
ATOM   2102  HD1 TYR   155      58.071  86.606  87.579  1.00  0.00           H  
ATOM   2103  CE1 TYR   155      56.272  85.482  87.347  1.00  0.00           C  
ATOM   2104  HE1 TYR   155      56.825  84.598  87.628  1.00  0.00           H  
ATOM   2105  CZ  TYR   155      54.885  85.492  87.056  1.00  0.00           C  
ATOM   2106  OH  TYR   155      54.112  84.396  87.272  1.00  0.00           O  
ATOM   2107  HH  TYR   155      53.350  84.459  86.692  1.00  0.00           H  
ATOM   2108  CE2 TYR   155      54.325  86.672  86.523  1.00  0.00           C  
ATOM   2109  HE2 TYR   155      53.291  86.739  86.217  1.00  0.00           H  
ATOM   2110  CD2 TYR   155      55.126  87.813  86.409  1.00  0.00           C  
ATOM   2111  HD2 TYR   155      54.809  88.723  85.922  1.00  0.00           H  
ATOM   2112  C   TYR   155      58.707  90.902  85.702  1.00  0.00           C  
ATOM   2113  O   TYR   155      59.861  90.603  85.663  1.00  0.00           O  
ATOM   2114  N   GLY   156      58.298  92.143  85.949  1.00  0.00           N  
ATOM   2115  H   GLY   156      59.070  92.793  85.903  1.00  0.00           H  
ATOM   2116  CA  GLY   156      57.045  92.789  86.378  1.00  0.00           C  
ATOM   2117  HA2 GLY   156      56.587  92.116  87.103  1.00  0.00           H  
ATOM   2118  HA3 GLY   156      57.283  93.702  86.924  1.00  0.00           H  
ATOM   2119  C   GLY   156      56.108  93.189  85.171  1.00  0.00           C  
ATOM   2120  O   GLY   156      55.774  92.324  84.363  1.00  0.00           O  
ATOM   2121  N   GLN   157      55.587  94.458  85.200  1.00  0.00           N  
ATOM   2122  H   GLN   157      55.907  95.016  85.979  1.00  0.00           H  
ATOM   2123  CA  GLN   157      54.398  94.867  84.525  1.00  0.00           C  
ATOM   2124  HA  GLN   157      54.434  94.257  83.622  1.00  0.00           H  
ATOM   2125  CB  GLN   157      53.098  94.416  85.178  1.00  0.00           C  
ATOM   2126  HB2 GLN   157      52.292  94.564  84.459  1.00  0.00           H  
ATOM   2127  HB3 GLN   157      53.171  93.329  85.214  1.00  0.00           H  
ATOM   2128  CG  GLN   157      52.664  95.014  86.512  1.00  0.00           C  
ATOM   2129  HG2 GLN   157      52.502  96.078  86.335  1.00  0.00           H  
ATOM   2130  HG3 GLN   157      51.708  94.533  86.719  1.00  0.00           H  
ATOM   2131  CD  GLN   157      53.644  94.863  87.604  1.00  0.00           C  
ATOM   2132  OE1 GLN   157      54.101  95.857  88.118  1.00  0.00           O  
ATOM   2133  NE2 GLN   157      53.953  93.676  88.138  1.00  0.00           N  
ATOM   2134 HE21 GLN   157      53.675  92.765  87.801  1.00  0.00           H  
ATOM   2135 HE22 GLN   157      54.542  93.738  88.956  1.00  0.00           H  
ATOM   2136  C   GLN   157      54.445  96.385  84.249  1.00  0.00           C  
ATOM   2137  O   GLN   157      55.035  97.133  85.073  1.00  0.00           O  
ATOM   2138  N   GLN   158      53.766  96.935  83.210  1.00  0.00           N  
ATOM   2139  H   GLN   158      53.702  97.943  83.246  1.00  0.00           H  
ATOM   2140  CA  GLN   158      52.784  96.304  82.304  1.00  0.00           C  
ATOM   2141  HA  GLN   158      51.977  95.896  82.913  1.00  0.00           H  
ATOM   2142  CB  GLN   158      52.110  97.463  81.577  1.00  0.00           C  
ATOM   2143  HB2 GLN   158      51.674  98.128  82.323  1.00  0.00           H  
ATOM   2144  HB3 GLN   158      52.894  97.943  80.992  1.00  0.00           H  
ATOM   2145  CG  GLN   158      51.051  97.122  80.469  1.00  0.00           C  
ATOM   2146  HG2 GLN   158      51.158  98.005  79.839  1.00  0.00           H  
ATOM   2147  HG3 GLN   158      51.375  96.293  79.838  1.00  0.00           H  
ATOM   2148  CD  GLN   158      49.573  97.042  80.866  1.00  0.00           C  
ATOM   2149  OE1 GLN   158      49.251  97.262  82.062  1.00  0.00           O  
ATOM   2150  NE2 GLN   158      48.683  96.713  79.911  1.00  0.00           N  
ATOM   2151 HE21 GLN   158      49.036  96.483  78.993  1.00  0.00           H  
ATOM   2152 HE22 GLN   158      47.734  96.484  80.172  1.00  0.00           H  
ATOM   2153  C   GLN   158      53.325  95.272  81.392  1.00  0.00           C  
ATOM   2154  O   GLN   158      54.500  95.213  81.018  1.00  0.00           O  
ATOM   2155  N   ASN   159      52.462  94.283  81.113  1.00  0.00           N  
ATOM   2156  H   ASN   159      51.623  94.283  81.676  1.00  0.00           H  
ATOM   2157  CA  ASN   159      52.728  93.215  80.196  1.00  0.00           C  
ATOM   2158  HA  ASN   159      53.729  92.864  80.445  1.00  0.00           H  
ATOM   2159  CB  ASN   159      51.810  91.994  80.404  1.00  0.00           C  
ATOM   2160  HB2 ASN   159      52.028  91.464  81.331  1.00  0.00           H  
ATOM   2161  HB3 ASN   159      50.757  92.277  80.397  1.00  0.00           H  
ATOM   2162  CG  ASN   159      52.056  91.006  79.314  1.00  0.00           C  
ATOM   2163  OD1 ASN   159      51.612  91.098  78.216  1.00  0.00           O  
ATOM   2164  ND2 ASN   159      52.910  90.026  79.543  1.00  0.00           N  
ATOM   2165 HD21 ASN   159      53.325  89.822  80.441  1.00  0.00           H  
ATOM   2166 HD22 ASN   159      53.191  89.493  78.732  1.00  0.00           H  
ATOM   2167  C   ASN   159      52.785  93.735  78.759  1.00  0.00           C  
ATOM   2168  O   ASN   159      51.793  94.283  78.207  1.00  0.00           O  
ATOM   2169  N   GLN   160      53.836  93.341  77.961  1.00  0.00           N  
ATOM   2170  H   GLN   160      53.596  93.391  76.981  1.00  0.00           H  
ATOM   2171  CA  GLN   160      55.140  92.648  78.187  1.00  0.00           C  
ATOM   2172  HA  GLN   160      54.917  91.827  78.869  1.00  0.00           H  
ATOM   2173  CB  GLN   160      55.598  92.072  76.846  1.00  0.00           C  
ATOM   2174  HB2 GLN   160      54.805  91.552  76.308  1.00  0.00           H  
ATOM   2175  HB3 GLN   160      55.784  92.910  76.175  1.00  0.00           H  
ATOM   2176  CG  GLN   160      56.826  91.126  76.894  1.00  0.00           C  
ATOM   2177  HG2 GLN   160      56.994  90.670  75.919  1.00  0.00           H  
ATOM   2178  HG3 GLN   160      57.661  91.771  77.169  1.00  0.00           H  
ATOM   2179  CD  GLN   160      56.727  90.117  77.988  1.00  0.00           C  
ATOM   2180  OE1 GLN   160      57.220  90.234  79.082  1.00  0.00           O  
ATOM   2181  NE2 GLN   160      56.018  89.053  77.707  1.00  0.00           N  
ATOM   2182 HE21 GLN   160      55.602  88.907  76.799  1.00  0.00           H  
ATOM   2183 HE22 GLN   160      55.721  88.479  78.483  1.00  0.00           H  
ATOM   2184  C   GLN   160      56.285  93.482  78.714  1.00  0.00           C  
ATOM   2185  O   GLN   160      56.679  94.349  77.953  1.00  0.00           O  
ATOM   2186  N   TYR   161      56.777  93.293  79.994  1.00  0.00           N  
ATOM   2187  H   TYR   161      56.241  92.786  80.684  1.00  0.00           H  
ATOM   2188  CA  TYR   161      57.983  93.851  80.580  1.00  0.00           C  
ATOM   2189  HA  TYR   161      57.890  94.928  80.438  1.00  0.00           H  
ATOM   2190  CB  TYR   161      57.794  93.433  82.036  1.00  0.00           C  
ATOM   2191  HB2 TYR   161      56.902  93.885  82.469  1.00  0.00           H  
ATOM   2192  HB3 TYR   161      57.669  92.360  82.185  1.00  0.00           H  
ATOM   2193  CG  TYR   161      58.963  93.848  82.950  1.00  0.00           C  
ATOM   2194  CD1 TYR   161      60.064  92.973  83.138  1.00  0.00           C  
ATOM   2195  HD1 TYR   161      60.049  92.034  82.603  1.00  0.00           H  
ATOM   2196  CE1 TYR   161      61.106  93.366  84.032  1.00  0.00           C  
ATOM   2197  HE1 TYR   161      61.924  92.694  84.246  1.00  0.00           H  
ATOM   2198  CZ  TYR   161      61.080  94.650  84.712  1.00  0.00           C  
ATOM   2199  OH  TYR   161      62.079  94.883  85.639  1.00  0.00           O  
ATOM   2200  HH  TYR   161      61.870  95.711  86.076  1.00  0.00           H  
ATOM   2201  CE2 TYR   161      60.038  95.528  84.494  1.00  0.00           C  
ATOM   2202  HE2 TYR   161      60.086  96.485  84.993  1.00  0.00           H  
ATOM   2203  CD2 TYR   161      58.969  95.117  83.612  1.00  0.00           C  
ATOM   2204  HD2 TYR   161      58.156  95.789  83.383  1.00  0.00           H  
ATOM   2205  C   TYR   161      59.283  93.316  79.976  1.00  0.00           C  
ATOM   2206  O   TYR   161      60.353  93.895  80.188  1.00  0.00           O  
ATOM   2207  N   ASN   162      59.324  92.152  79.160  1.00  0.00           N  
ATOM   2208  H   ASN   162      58.482  91.629  78.969  1.00  0.00           H  
ATOM   2209  CA  ASN   162      60.604  91.539  78.707  1.00  0.00           C  
ATOM   2210  HA  ASN   162      61.274  91.425  79.559  1.00  0.00           H  
ATOM   2211  CB  ASN   162      60.408  90.068  78.235  1.00  0.00           C  
ATOM   2212  HB2 ASN   162      59.632  90.026  77.470  1.00  0.00           H  
ATOM   2213  HB3 ASN   162      61.277  89.617  77.756  1.00  0.00           H  
ATOM   2214  CG  ASN   162      60.058  89.053  79.304  1.00  0.00           C  
ATOM   2215  OD1 ASN   162      60.382  89.169  80.435  1.00  0.00           O  
ATOM   2216  ND2 ASN   162      59.624  87.866  78.885  1.00  0.00           N  
ATOM   2217 HD21 ASN   162      59.286  87.264  79.623  1.00  0.00           H  
ATOM   2218 HD22 ASN   162      59.533  87.706  77.892  1.00  0.00           H  
ATOM   2219  C   ASN   162      61.279  92.410  77.689  1.00  0.00           C  
ATOM   2220  O   ASN   162      60.630  92.807  76.699  1.00  0.00           O  
ATOM   2221  N   SER   163      62.558  92.676  77.796  1.00  0.00           N  
ATOM   2222  H   SER   163      62.994  92.119  78.517  1.00  0.00           H  
ATOM   2223  CA  SER   163      63.352  93.562  77.004  1.00  0.00           C  
ATOM   2224  HA  SER   163      62.765  94.324  76.490  1.00  0.00           H  
ATOM   2225  CB  SER   163      64.329  94.296  77.875  1.00  0.00           C  
ATOM   2226  HB2 SER   163      64.714  93.621  78.639  1.00  0.00           H  
ATOM   2227  HB3 SER   163      65.153  94.678  77.273  1.00  0.00           H  
ATOM   2228  OG  SER   163      63.812  95.428  78.524  1.00  0.00           O  
ATOM   2229  HG  SER   163      64.181  96.203  78.095  1.00  0.00           H  
ATOM   2230  C   SER   163      64.160  92.695  76.042  1.00  0.00           C  
ATOM   2231  O   SER   163      64.869  91.771  76.413  1.00  0.00           O  
ATOM   2232  N   SER   164      64.022  92.938  74.714  1.00  0.00           N  
ATOM   2233  H   SER   164      63.566  93.791  74.426  1.00  0.00           H  
ATOM   2234  CA  SER   164      64.869  92.309  73.696  1.00  0.00           C  
ATOM   2235  HA  SER   164      64.375  92.819  72.869  1.00  0.00           H  
ATOM   2236  CB  SER   164      64.608  90.818  73.597  1.00  0.00           C  
ATOM   2237  HB2 SER   164      65.332  90.207  74.135  1.00  0.00           H  
ATOM   2238  HB3 SER   164      63.644  90.586  74.050  1.00  0.00           H  
ATOM   2239  OG  SER   164      64.679  90.456  72.216  1.00  0.00           O  
ATOM   2240  HG  SER   164      63.998  90.999  71.812  1.00  0.00           H  
ATOM   2241  C   SER   164      66.373  92.589  73.814  1.00  0.00           C  
ATOM   2242  O   SER   164      66.851  93.209  74.748  1.00  0.00           O  
ATOM   2243  N   SER   165      67.192  92.100  72.816  1.00  0.00           N  
ATOM   2244  H   SER   165      66.731  91.596  72.071  1.00  0.00           H  
ATOM   2245  CA  SER   165      68.635  92.241  72.949  1.00  0.00           C  
ATOM   2246  HA  SER   165      68.931  91.703  73.849  1.00  0.00           H  
ATOM   2247  CB  SER   165      69.381  91.637  71.788  1.00  0.00           C  
ATOM   2248  HB2 SER   165      69.029  90.673  71.420  1.00  0.00           H  
ATOM   2249  HB3 SER   165      69.303  92.398  71.012  1.00  0.00           H  
ATOM   2250  OG  SER   165      70.745  91.505  72.126  1.00  0.00           O  
ATOM   2251  HG  SER   165      70.777  90.899  72.869  1.00  0.00           H  
ATOM   2252  C   SER   165      69.093  93.723  73.039  1.00  0.00           C  
ATOM   2253  O   SER   165      68.622  94.526  72.237  1.00  0.00           O  
ATOM   2254  N   GLY   166      70.029  94.144  73.899  1.00  0.00           N  
ATOM   2255  H   GLY   166      70.555  93.368  74.275  1.00  0.00           H  
ATOM   2256  CA  GLY   166      70.458  95.513  74.338  1.00  0.00           C  
ATOM   2257  HA2 GLY   166      69.711  96.254  74.053  1.00  0.00           H  
ATOM   2258  HA3 GLY   166      70.709  95.519  75.398  1.00  0.00           H  
ATOM   2259  C   GLY   166      71.757  96.070  73.794  1.00  0.00           C  
ATOM   2260  O   GLY   166      72.123  95.676  72.699  1.00  0.00           O  
ATOM   2261  N   GLY   167      72.494  96.891  74.549  1.00  0.00           N  
ATOM   2262  H   GLY   167      72.160  97.241  75.436  1.00  0.00           H  
ATOM   2263  CA  GLY   167      73.595  97.602  73.904  1.00  0.00           C  
ATOM   2264  HA2 GLY   167      73.349  97.681  72.845  1.00  0.00           H  
ATOM   2265  HA3 GLY   167      73.763  98.588  74.337  1.00  0.00           H  
ATOM   2266  C   GLY   167      74.932  96.859  73.880  1.00  0.00           C  
ATOM   2267  O   GLY   167      75.968  97.481  73.548  1.00  0.00           O  
ATOM   2268  N   GLY   168      74.983  95.553  74.297  1.00  0.00           N  
ATOM   2269  H   GLY   168      74.174  95.319  74.856  1.00  0.00           H  
ATOM   2270  CA  GLY   168      76.207  94.726  74.379  1.00  0.00           C  
ATOM   2271  HA2 GLY   168      75.873  93.689  74.413  1.00  0.00           H  
ATOM   2272  HA3 GLY   168      76.780  94.911  73.470  1.00  0.00           H  
ATOM   2273  C   GLY   168      77.041  95.069  75.617  1.00  0.00           C  
ATOM   2274  O   GLY   168      76.617  95.845  76.484  1.00  0.00           O  
ATOM   2275  N   GLY   169      78.139  94.346  75.860  1.00  0.00           N  
ATOM   2276  H   GLY   169      78.655  94.585  76.695  1.00  0.00           H  
ATOM   2277  CA  GLY   169      78.782  93.294  75.038  1.00  0.00           C  
ATOM   2278  HA2 GLY   169      78.626  92.356  75.572  1.00  0.00           H  
ATOM   2279  HA3 GLY   169      78.287  93.324  74.068  1.00  0.00           H  
ATOM   2280  C   GLY   169      80.293  93.500  74.774  1.00  0.00           C  
ATOM   2281  O   GLY   169      80.810  94.563  75.051  1.00  0.00           O  
ATOM   2282  N   GLY   170      80.975  92.478  74.327  1.00  0.00           N  
ATOM   2283  H   GLY   170      80.496  91.598  74.208  1.00  0.00           H  
ATOM   2284  CA  GLY   170      82.381  92.454  74.285  1.00  0.00           C  
ATOM   2285  HA2 GLY   170      82.667  91.462  73.934  1.00  0.00           H  
ATOM   2286  HA3 GLY   170      82.728  93.234  73.608  1.00  0.00           H  
ATOM   2287  C   GLY   170      83.058  92.696  75.612  1.00  0.00           C  
ATOM   2288  O   GLY   170      82.451  92.536  76.702  1.00  0.00           O  
ATOM   2289  N   GLY   171      84.336  93.077  75.560  1.00  0.00           N  
ATOM   2290  H   GLY   171      84.716  93.361  76.451  1.00  0.00           H  
ATOM   2291  CA  GLY   171      85.260  93.102  74.338  1.00  0.00           C  
ATOM   2292  HA2 GLY   171      85.167  92.196  73.739  1.00  0.00           H  
ATOM   2293  HA3 GLY   171      84.927  93.952  73.742  1.00  0.00           H  
ATOM   2294  C   GLY   171      86.724  93.375  74.816  1.00  0.00           C  
ATOM   2295  O   GLY   171      87.038  93.216  76.017  1.00  0.00           O  
ATOM   2296  N   GLY   172      87.727  93.602  73.939  1.00  0.00           N  
ATOM   2297  H   GLY   172      88.657  93.478  74.314  1.00  0.00           H  
ATOM   2298  CA  GLY   172      87.574  93.939  72.498  1.00  0.00           C  
ATOM   2299  HA2 GLY   172      87.529  93.003  71.941  1.00  0.00           H  
ATOM   2300  HA3 GLY   172      86.630  94.483  72.468  1.00  0.00           H  
ATOM   2301  C   GLY   172      88.762  94.877  72.022  1.00  0.00           C  
ATOM   2302  O   GLY   172      89.919  94.587  72.464  1.00  0.00           O  
ATOM   2303  N   GLY   173      88.462  95.845  71.174  1.00  0.00           N  
ATOM   2304  H   GLY   173      87.479  96.031  71.039  1.00  0.00           H  
ATOM   2305  CA  GLY   173      89.405  96.716  70.543  1.00  0.00           C  
ATOM   2306  HA2 GLY   173      90.204  96.057  70.203  1.00  0.00           H  
ATOM   2307  HA3 GLY   173      88.904  97.065  69.640  1.00  0.00           H  
ATOM   2308  C   GLY   173      89.963  97.842  71.355  1.00  0.00           C  
ATOM   2309  O   GLY   173      89.231  98.463  72.138  1.00  0.00           O  
ATOM   2310  N   GLY   174      91.248  98.116  71.186  1.00  0.00           N  
ATOM   2311  H   GLY   174      91.626  98.804  71.821  1.00  0.00           H  
ATOM   2312  CA  GLY   174      92.299  97.461  70.391  1.00  0.00           C  
ATOM   2313  HA2 GLY   174      93.244  97.667  70.895  1.00  0.00           H  
ATOM   2314  HA3 GLY   174      92.256  96.401  70.640  1.00  0.00           H  
ATOM   2315  C   GLY   174      92.335  97.617  68.856  1.00  0.00           C  
ATOM   2316  O   GLY   174      93.035  96.860  68.178  1.00  0.00           O  
ATOM   2317  N   GLY   175      91.593  98.627  68.369  1.00  0.00           N  
ATOM   2318  H   GLY   175      90.970  99.143  68.974  1.00  0.00           H  
ATOM   2319  CA  GLY   175      91.278  98.887  66.973  1.00  0.00           C  
ATOM   2320  HA2 GLY   175      91.288  97.930  66.451  1.00  0.00           H  
ATOM   2321  HA3 GLY   175      90.228  99.163  66.885  1.00  0.00           H  
ATOM   2322  C   GLY   175      92.239 100.002  66.347  1.00  0.00           C  
ATOM   2323  O   GLY   175      93.393 100.256  66.762  1.00  0.00           O  
ATOM   2324  N   ASN   176      91.628 100.795  65.453  1.00  0.00           N  
ATOM   2325  H   ASN   176      90.666 100.542  65.277  1.00  0.00           H  
ATOM   2326  CA  ASN   176      92.173 101.977  64.834  1.00  0.00           C  
ATOM   2327  HA  ASN   176      92.952 102.404  65.466  1.00  0.00           H  
ATOM   2328  CB  ASN   176      92.846 101.640  63.523  1.00  0.00           C  
ATOM   2329  HB2 ASN   176      93.455 100.738  63.561  1.00  0.00           H  
ATOM   2330  HB3 ASN   176      91.998 101.520  62.848  1.00  0.00           H  
ATOM   2331  CG  ASN   176      93.772 102.714  62.935  1.00  0.00           C  
ATOM   2332  OD1 ASN   176      94.042 103.733  63.555  1.00  0.00           O  
ATOM   2333  ND2 ASN   176      94.174 102.419  61.704  1.00  0.00           N  
ATOM   2334 HD21 ASN   176      94.684 103.115  61.178  1.00  0.00           H  
ATOM   2335 HD22 ASN   176      93.906 101.532  61.302  1.00  0.00           H  
ATOM   2336  C   ASN   176      91.036 102.984  64.628  1.00  0.00           C  
ATOM   2337  O   ASN   176      89.857 102.688  64.628  1.00  0.00           O  
ATOM   2338  N   TYR   177      91.446 104.312  64.434  1.00  0.00           N  
ATOM   2339  H   TYR   177      92.435 104.510  64.387  1.00  0.00           H  
ATOM   2340  CA  TYR   177      90.634 105.449  64.443  1.00  0.00           C  
ATOM   2341  HA  TYR   177      89.737 105.097  64.951  1.00  0.00           H  
ATOM   2342  CB  TYR   177      91.389 106.659  65.043  1.00  0.00           C  
ATOM   2343  HB2 TYR   177      92.328 106.723  64.494  1.00  0.00           H  
ATOM   2344  HB3 TYR   177      90.876 107.616  64.947  1.00  0.00           H  
ATOM   2345  CG  TYR   177      91.662 106.320  66.524  1.00  0.00           C  
ATOM   2346  CD1 TYR   177      92.893 105.759  66.926  1.00  0.00           C  
ATOM   2347  HD1 TYR   177      93.638 105.642  66.153  1.00  0.00           H  
ATOM   2348  CE1 TYR   177      93.143 105.581  68.284  1.00  0.00           C  
ATOM   2349  HE1 TYR   177      94.133 105.179  68.439  1.00  0.00           H  
ATOM   2350  CZ  TYR   177      92.219 105.889  69.253  1.00  0.00           C  
ATOM   2351  OH  TYR   177      92.492 105.700  70.588  1.00  0.00           O  
ATOM   2352  HH  TYR   177      91.766 105.949  71.165  1.00  0.00           H  
ATOM   2353  CE2 TYR   177      90.922 106.326  68.796  1.00  0.00           C  
ATOM   2354  HE2 TYR   177      90.173 106.529  69.548  1.00  0.00           H  
ATOM   2355  CD2 TYR   177      90.679 106.606  67.418  1.00  0.00           C  
ATOM   2356  HD2 TYR   177      89.748 107.001  67.039  1.00  0.00           H  
ATOM   2357  C   TYR   177      90.069 105.756  63.009  1.00  0.00           C  
ATOM   2358  O   TYR   177      90.857 106.140  62.139  1.00  0.00           O  
ATOM   2359  N   GLY   178      88.832 105.409  62.569  1.00  0.00           N  
ATOM   2360  H   GLY   178      88.740 105.358  61.565  1.00  0.00           H  
ATOM   2361  CA  GLY   178      87.731 104.744  63.315  1.00  0.00           C  
ATOM   2362  HA2 GLY   178      86.916 104.987  62.633  1.00  0.00           H  
ATOM   2363  HA3 GLY   178      87.814 103.664  63.441  1.00  0.00           H  
ATOM   2364  C   GLY   178      87.310 105.379  64.627  1.00  0.00           C  
ATOM   2365  O   GLY   178      87.646 106.512  64.901  1.00  0.00           O  
ATOM   2366  N   GLN   179      86.651 104.557  65.465  1.00  0.00           N  
ATOM   2367  H   GLN   179      86.574 103.584  65.206  1.00  0.00           H  
ATOM   2368  CA  GLN   179      86.294 104.951  66.844  1.00  0.00           C  
ATOM   2369  HA  GLN   179      86.167 106.033  66.897  1.00  0.00           H  
ATOM   2370  CB  GLN   179      84.936 104.215  67.101  1.00  0.00           C  
ATOM   2371  HB2 GLN   179      84.975 103.193  66.724  1.00  0.00           H  
ATOM   2372  HB3 GLN   179      84.873 104.162  68.188  1.00  0.00           H  
ATOM   2373  CG  GLN   179      83.688 104.784  66.517  1.00  0.00           C  
ATOM   2374  HG2 GLN   179      83.913 104.895  65.456  1.00  0.00           H  
ATOM   2375  HG3 GLN   179      82.830 104.139  66.709  1.00  0.00           H  
ATOM   2376  CD  GLN   179      83.329 106.165  67.073  1.00  0.00           C  
ATOM   2377  OE1 GLN   179      83.935 107.147  66.700  1.00  0.00           O  
ATOM   2378  NE2 GLN   179      82.309 106.381  67.934  1.00  0.00           N  
ATOM   2379 HE21 GLN   179      81.776 105.579  68.237  1.00  0.00           H  
ATOM   2380 HE22 GLN   179      82.213 107.312  68.314  1.00  0.00           H  
ATOM   2381  C   GLN   179      87.294 104.737  67.970  1.00  0.00           C  
ATOM   2382  O   GLN   179      87.997 103.701  67.949  1.00  0.00           O  
ATOM   2383  N   ASP   180      87.474 105.603  68.920  1.00  0.00           N  
ATOM   2384  H   ASP   180      87.948 105.248  69.738  1.00  0.00           H  
ATOM   2385  CA  ASP   180      86.805 106.871  69.180  1.00  0.00           C  
ATOM   2386  HA  ASP   180      86.381 107.337  68.290  1.00  0.00           H  
ATOM   2387  CB  ASP   180      85.606 106.572  70.151  1.00  0.00           C  
ATOM   2388  HB2 ASP   180      84.841 105.936  69.705  1.00  0.00           H  
ATOM   2389  HB3 ASP   180      86.021 106.018  70.993  1.00  0.00           H  
ATOM   2390  CG  ASP   180      84.800 107.826  70.670  1.00  0.00           C  
ATOM   2391  OD1 ASP   180      83.698 107.625  71.161  1.00  0.00           O  
ATOM   2392  OD2 ASP   180      85.235 108.973  70.402  1.00  0.00           O  
ATOM   2393  C   ASP   180      87.850 107.844  69.854  1.00  0.00           C  
ATOM   2394  O   ASP   180      88.489 107.650  70.795  1.00  0.00           O  
ATOM   2395  N   GLN   181      87.984 108.999  69.222  1.00  0.00           N  
ATOM   2396  H   GLN   181      87.401 109.231  68.430  1.00  0.00           H  
ATOM   2397  CA  GLN   181      88.893 110.073  69.464  1.00  0.00           C  
ATOM   2398  HA  GLN   181      89.881 109.652  69.279  1.00  0.00           H  
ATOM   2399  CB  GLN   181      88.568 111.190  68.479  1.00  0.00           C  
ATOM   2400  HB2 GLN   181      89.185 112.048  68.748  1.00  0.00           H  
ATOM   2401  HB3 GLN   181      88.809 110.871  67.465  1.00  0.00           H  
ATOM   2402  CG  GLN   181      87.044 111.614  68.575  1.00  0.00           C  
ATOM   2403  HG2 GLN   181      86.351 110.775  68.507  1.00  0.00           H  
ATOM   2404  HG3 GLN   181      86.704 112.124  69.477  1.00  0.00           H  
ATOM   2405  CD  GLN   181      86.737 112.635  67.497  1.00  0.00           C  
ATOM   2406  OE1 GLN   181      87.571 113.149  66.754  1.00  0.00           O  
ATOM   2407  NE2 GLN   181      85.444 112.897  67.293  1.00  0.00           N  
ATOM   2408 HE21 GLN   181      84.670 112.452  67.765  1.00  0.00           H  
ATOM   2409 HE22 GLN   181      85.427 113.519  66.497  1.00  0.00           H  
ATOM   2410  C   GLN   181      88.715 110.618  70.885  1.00  0.00           C  
ATOM   2411  O   GLN   181      89.685 111.090  71.447  1.00  0.00           O  
ATOM   2412  N   SER   182      87.557 110.389  71.554  1.00  0.00           N  
ATOM   2413  H   SER   182      86.848 109.856  71.070  1.00  0.00           H  
ATOM   2414  CA  SER   182      87.230 110.783  72.913  1.00  0.00           C  
ATOM   2415  HA  SER   182      87.206 111.869  72.825  1.00  0.00           H  
ATOM   2416  CB  SER   182      85.851 110.314  73.328  1.00  0.00           C  
ATOM   2417  HB2 SER   182      85.764 109.235  73.453  1.00  0.00           H  
ATOM   2418  HB3 SER   182      85.634 110.686  74.329  1.00  0.00           H  
ATOM   2419  OG  SER   182      84.906 110.652  72.327  1.00  0.00           O  
ATOM   2420  HG  SER   182      84.917 109.861  71.783  1.00  0.00           H  
ATOM   2421  C   SER   182      88.265 110.595  74.052  1.00  0.00           C  
ATOM   2422  O   SER   182      88.835 109.498  74.214  1.00  0.00           O  
ATOM   2423  N   SER   183      88.362 111.461  75.052  1.00  0.00           N  
ATOM   2424  H   SER   183      88.995 111.087  75.744  1.00  0.00           H  
ATOM   2425  CA  SER   183      88.037 112.908  75.162  1.00  0.00           C  
ATOM   2426  HA  SER   183      86.957 113.052  75.124  1.00  0.00           H  
ATOM   2427  CB  SER   183      88.455 113.488  76.547  1.00  0.00           C  
ATOM   2428  HB2 SER   183      87.724 113.154  77.284  1.00  0.00           H  
ATOM   2429  HB3 SER   183      89.493 113.197  76.708  1.00  0.00           H  
ATOM   2430  OG  SER   183      88.273 114.898  76.485  1.00  0.00           O  
ATOM   2431  HG  SER   183      89.151 115.269  76.370  1.00  0.00           H  
ATOM   2432  C   SER   183      88.829 113.813  74.145  1.00  0.00           C  
ATOM   2433  O   SER   183      90.065 113.705  73.976  1.00  0.00           O  
ATOM   2434  N   MET   184      88.131 114.748  73.545  1.00  0.00           N  
ATOM   2435  H   MET   184      87.146 114.816  73.758  1.00  0.00           H  
ATOM   2436  CA  MET   184      88.684 115.745  72.642  1.00  0.00           C  
ATOM   2437  HA  MET   184      89.753 115.578  72.508  1.00  0.00           H  
ATOM   2438  CB  MET   184      88.129 115.490  71.216  1.00  0.00           C  
ATOM   2439  HB2 MET   184      88.833 115.838  70.459  1.00  0.00           H  
ATOM   2440  HB3 MET   184      88.142 114.408  71.084  1.00  0.00           H  
ATOM   2441  CG  MET   184      86.729 116.122  70.966  1.00  0.00           C  
ATOM   2442  HG2 MET   184      86.038 115.913  71.783  1.00  0.00           H  
ATOM   2443  HG3 MET   184      86.780 117.211  70.968  1.00  0.00           H  
ATOM   2444  SD  MET   184      85.812 115.690  69.525  1.00  0.00           S  
ATOM   2445  CE  MET   184      87.142 116.103  68.318  1.00  0.00           C  
ATOM   2446  HE1 MET   184      87.572 117.105  68.330  1.00  0.00           H  
ATOM   2447  HE2 MET   184      87.955 115.380  68.391  1.00  0.00           H  
ATOM   2448  HE3 MET   184      86.747 116.050  67.303  1.00  0.00           H  
ATOM   2449  C   MET   184      88.427 117.161  73.067  1.00  0.00           C  
ATOM   2450  O   MET   184      87.605 117.474  73.928  1.00  0.00           O  
ATOM   2451  N   SER   185      89.207 118.057  72.424  1.00  0.00           N  
ATOM   2452  H   SER   185      89.863 117.595  71.811  1.00  0.00           H  
ATOM   2453  CA  SER   185      89.004 119.514  72.542  1.00  0.00           C  
ATOM   2454  HA  SER   185      88.389 119.629  73.435  1.00  0.00           H  
ATOM   2455  CB  SER   185      90.224 120.291  72.807  1.00  0.00           C  
ATOM   2456  HB2 SER   185      90.895 119.661  73.391  1.00  0.00           H  
ATOM   2457  HB3 SER   185      90.723 120.505  71.861  1.00  0.00           H  
ATOM   2458  OG  SER   185      89.793 121.375  73.494  1.00  0.00           O  
ATOM   2459  HG  SER   185      89.843 121.102  74.413  1.00  0.00           H  
ATOM   2460  C   SER   185      88.231 120.117  71.381  1.00  0.00           C  
ATOM   2461  O   SER   185      88.250 119.546  70.265  1.00  0.00           O  
ATOM   2462  N   SER   186      87.541 121.214  71.688  1.00  0.00           N  
ATOM   2463  H   SER   186      87.506 121.475  72.663  1.00  0.00           H  
ATOM   2464  CA  SER   186      86.808 122.109  70.797  1.00  0.00           C  
ATOM   2465  HA  SER   186      87.206 122.256  69.793  1.00  0.00           H  
ATOM   2466  CB  SER   186      85.364 121.565  70.566  1.00  0.00           C  
ATOM   2467  HB2 SER   186      85.495 120.555  70.178  1.00  0.00           H  
ATOM   2468  HB3 SER   186      84.794 121.601  71.495  1.00  0.00           H  
ATOM   2469  OG  SER   186      84.705 122.266  69.508  1.00  0.00           O  
ATOM   2470  HG  SER   186      83.961 122.680  69.951  1.00  0.00           H  
ATOM   2471  C   SER   186      86.629 123.539  71.407  1.00  0.00           C  
ATOM   2472  O   SER   186      86.606 123.633  72.636  1.00  0.00           O  
ATOM   2473  N   GLY   187      86.560 124.665  70.674  1.00  0.00           N  
ATOM   2474  H   GLY   187      86.216 125.458  71.197  1.00  0.00           H  
ATOM   2475  CA  GLY   187      86.704 124.978  69.272  1.00  0.00           C  
ATOM   2476  HA2 GLY   187      87.393 125.813  69.144  1.00  0.00           H  
ATOM   2477  HA3 GLY   187      87.142 124.128  68.749  1.00  0.00           H  
ATOM   2478  C   GLY   187      85.504 125.502  68.526  1.00  0.00           C  
ATOM   2479  O   GLY   187      85.597 125.914  67.363  1.00  0.00           O  
ATOM   2480  N   GLY   188      84.381 125.439  69.234  1.00  0.00           N  
ATOM   2481  H   GLY   188      84.473 125.036  70.156  1.00  0.00           H  
ATOM   2482  CA  GLY   188      83.092 126.166  68.928  1.00  0.00           C  
ATOM   2483  HA2 GLY   188      82.654 125.688  68.052  1.00  0.00           H  
ATOM   2484  HA3 GLY   188      82.397 126.007  69.752  1.00  0.00           H  
ATOM   2485  C   GLY   188      83.146 127.684  68.633  1.00  0.00           C  
ATOM   2486  O   GLY   188      84.114 128.361  69.034  1.00  0.00           O  
ATOM   2487  N   GLY   189      82.141 128.314  68.038  1.00  0.00           N  
ATOM   2488  H   GLY   189      82.186 129.323  68.019  1.00  0.00           H  
ATOM   2489  CA  GLY   189      80.843 127.640  67.622  1.00  0.00           C  
ATOM   2490  HA2 GLY   189      80.628 126.884  68.377  1.00  0.00           H  
ATOM   2491  HA3 GLY   189      80.104 128.428  67.768  1.00  0.00           H  
ATOM   2492  C   GLY   189      80.794 127.123  66.188  1.00  0.00           C  
ATOM   2493  O   GLY   189      81.814 126.774  65.670  1.00  0.00           O  
ATOM   2494  N   SER   190      79.688 127.037  65.531  1.00  0.00           N  
ATOM   2495  H   SER   190      78.806 127.298  65.947  1.00  0.00           H  
ATOM   2496  CA  SER   190      79.472 126.883  64.110  1.00  0.00           C  
ATOM   2497  HA  SER   190      79.828 125.872  63.916  1.00  0.00           H  
ATOM   2498  CB  SER   190      78.041 126.848  63.734  1.00  0.00           C  
ATOM   2499  HB2 SER   190      77.540 126.144  64.398  1.00  0.00           H  
ATOM   2500  HB3 SER   190      77.566 127.825  63.817  1.00  0.00           H  
ATOM   2501  OG  SER   190      77.826 126.387  62.423  1.00  0.00           O  
ATOM   2502  HG  SER   190      77.898 125.431  62.479  1.00  0.00           H  
ATOM   2503  C   SER   190      80.169 127.989  63.280  1.00  0.00           C  
ATOM   2504  O   SER   190      80.114 129.139  63.585  1.00  0.00           O  
ATOM   2505  N   GLY   191      81.026 127.682  62.289  1.00  0.00           N  
ATOM   2506  H   GLY   191      81.462 128.454  61.806  1.00  0.00           H  
ATOM   2507  CA  GLY   191      81.492 126.411  61.751  1.00  0.00           C  
ATOM   2508  HA2 GLY   191      82.546 126.528  61.498  1.00  0.00           H  
ATOM   2509  HA3 GLY   191      81.289 125.543  62.379  1.00  0.00           H  
ATOM   2510  C   GLY   191      80.766 126.077  60.424  1.00  0.00           C  
ATOM   2511  O   GLY   191      79.673 126.568  60.094  1.00  0.00           O  
ATOM   2512  N   GLY   192      81.425 125.237  59.670  1.00  0.00           N  
ATOM   2513  H   GLY   192      82.322 124.849  59.925  1.00  0.00           H  
ATOM   2514  CA  GLY   192      80.880 124.697  58.434  1.00  0.00           C  
ATOM   2515  HA2 GLY   192      81.341 123.740  58.186  1.00  0.00           H  
ATOM   2516  HA3 GLY   192      79.795 124.610  58.492  1.00  0.00           H  
ATOM   2517  C   GLY   192      81.047 125.511  57.186  1.00  0.00           C  
ATOM   2518  O   GLY   192      80.843 126.709  57.188  1.00  0.00           O  
ATOM   2519  N   GLY   193      81.300 124.894  56.002  1.00  0.00           N  
ATOM   2520  H   GLY   193      81.326 123.885  55.983  1.00  0.00           H  
ATOM   2521  CA  GLY   193      81.768 125.644  54.756  1.00  0.00           C  
ATOM   2522  HA2 GLY   193      82.455 126.469  54.943  1.00  0.00           H  
ATOM   2523  HA3 GLY   193      82.270 124.933  54.100  1.00  0.00           H  
ATOM   2524  C   GLY   193      80.601 126.211  53.997  1.00  0.00           C  
ATOM   2525  O   GLY   193      79.438 126.276  54.469  1.00  0.00           O  
ATOM   2526  N   TYR   194      80.965 126.788  52.819  1.00  0.00           N  
ATOM   2527  H   TYR   194      81.903 126.602  52.494  1.00  0.00           H  
ATOM   2528  CA  TYR   194      80.076 127.667  52.013  1.00  0.00           C  
ATOM   2529  HA  TYR   194      79.731 128.506  52.616  1.00  0.00           H  
ATOM   2530  CB  TYR   194      80.973 128.203  50.911  1.00  0.00           C  
ATOM   2531  HB2 TYR   194      82.001 128.365  51.236  1.00  0.00           H  
ATOM   2532  HB3 TYR   194      81.054 127.413  50.164  1.00  0.00           H  
ATOM   2533  CG  TYR   194      80.405 129.370  50.101  1.00  0.00           C  
ATOM   2534  CD1 TYR   194      80.035 129.246  48.766  1.00  0.00           C  
ATOM   2535  HD1 TYR   194      80.275 128.379  48.168  1.00  0.00           H  
ATOM   2536  CE1 TYR   194      79.391 130.348  48.209  1.00  0.00           C  
ATOM   2537  HE1 TYR   194      78.929 130.218  47.241  1.00  0.00           H  
ATOM   2538  CZ  TYR   194      79.197 131.556  48.849  1.00  0.00           C  
ATOM   2539  OH  TYR   194      78.531 132.583  48.231  1.00  0.00           O  
ATOM   2540  HH  TYR   194      77.877 132.374  47.561  1.00  0.00           H  
ATOM   2541  CE2 TYR   194      79.708 131.763  50.143  1.00  0.00           C  
ATOM   2542  HE2 TYR   194      79.546 132.688  50.675  1.00  0.00           H  
ATOM   2543  CD2 TYR   194      80.315 130.639  50.767  1.00  0.00           C  
ATOM   2544  HD2 TYR   194      80.683 130.805  51.768  1.00  0.00           H  
ATOM   2545  C   TYR   194      78.815 126.872  51.577  1.00  0.00           C  
ATOM   2546  O   TYR   194      78.984 125.793  51.083  1.00  0.00           O  
ATOM   2547  N   GLY   195      77.539 127.305  51.767  1.00  0.00           N  
ATOM   2548  H   GLY   195      76.866 126.562  51.648  1.00  0.00           H  
ATOM   2549  CA  GLY   195      76.951 128.582  52.333  1.00  0.00           C  
ATOM   2550  HA2 GLY   195      76.364 128.506  53.249  1.00  0.00           H  
ATOM   2551  HA3 GLY   195      77.697 129.338  52.579  1.00  0.00           H  
ATOM   2552  C   GLY   195      75.979 129.336  51.271  1.00  0.00           C  
ATOM   2553  O   GLY   195      75.985 128.951  50.095  1.00  0.00           O  
ATOM   2554  N   ASN   196      75.170 130.304  51.743  1.00  0.00           N  
ATOM   2555  H   ASN   196      75.429 130.634  52.662  1.00  0.00           H  
ATOM   2556  CA  ASN   196      74.476 131.291  50.966  1.00  0.00           C  
ATOM   2557  HA  ASN   196      73.783 131.663  51.720  1.00  0.00           H  
ATOM   2558  CB  ASN   196      75.422 132.511  50.654  1.00  0.00           C  
ATOM   2559  HB2 ASN   196      76.131 132.285  49.858  1.00  0.00           H  
ATOM   2560  HB3 ASN   196      74.897 133.377  50.252  1.00  0.00           H  
ATOM   2561  CG  ASN   196      76.245 133.032  51.789  1.00  0.00           C  
ATOM   2562  OD1 ASN   196      77.198 132.366  52.141  1.00  0.00           O  
ATOM   2563  ND2 ASN   196      75.938 134.187  52.314  1.00  0.00           N  
ATOM   2564 HD21 ASN   196      76.386 134.559  53.139  1.00  0.00           H  
ATOM   2565 HD22 ASN   196      75.193 134.758  51.943  1.00  0.00           H  
ATOM   2566  C   ASN   196      73.663 130.830  49.829  1.00  0.00           C  
ATOM   2567  O   ASN   196      73.595 131.365  48.757  1.00  0.00           O  
ATOM   2568  N   GLN   197      72.902 129.750  50.059  1.00  0.00           N  
ATOM   2569  H   GLN   197      72.951 129.347  50.984  1.00  0.00           H  
ATOM   2570  CA  GLN   197      72.179 128.964  49.003  1.00  0.00           C  
ATOM   2571  HA  GLN   197      72.889 128.985  48.177  1.00  0.00           H  
ATOM   2572  CB  GLN   197      71.978 127.538  49.439  1.00  0.00           C  
ATOM   2573  HB2 GLN   197      71.264 127.527  50.263  1.00  0.00           H  
ATOM   2574  HB3 GLN   197      71.568 126.927  48.635  1.00  0.00           H  
ATOM   2575  CG  GLN   197      73.338 126.862  49.855  1.00  0.00           C  
ATOM   2576  HG2 GLN   197      73.294 125.808  49.581  1.00  0.00           H  
ATOM   2577  HG3 GLN   197      74.122 127.371  49.293  1.00  0.00           H  
ATOM   2578  CD  GLN   197      73.640 126.856  51.352  1.00  0.00           C  
ATOM   2579  OE1 GLN   197      73.073 127.622  52.081  1.00  0.00           O  
ATOM   2580  NE2 GLN   197      74.577 126.077  51.785  1.00  0.00           N  
ATOM   2581 HE21 GLN   197      75.158 125.554  51.146  1.00  0.00           H  
ATOM   2582 HE22 GLN   197      74.810 126.125  52.767  1.00  0.00           H  
ATOM   2583  C   GLN   197      70.825 129.556  48.658  1.00  0.00           C  
ATOM   2584  O   GLN   197      70.099 129.953  49.549  1.00  0.00           O  
ATOM   2585  N   ASP   198      70.577 129.740  47.394  1.00  0.00           N  
ATOM   2586  H   ASP   198      71.283 129.572  46.692  1.00  0.00           H  
ATOM   2587  CA  ASP   198      69.507 130.612  46.985  1.00  0.00           C  
ATOM   2588  HA  ASP   198      69.417 131.455  47.669  1.00  0.00           H  
ATOM   2589  CB  ASP   198      69.815 131.229  45.621  1.00  0.00           C  
ATOM   2590  HB2 ASP   198      70.829 131.627  45.645  1.00  0.00           H  
ATOM   2591  HB3 ASP   198      69.505 130.536  44.839  1.00  0.00           H  
ATOM   2592  CG  ASP   198      68.952 132.449  45.288  1.00  0.00           C  
ATOM   2593  OD1 ASP   198      68.312 132.967  46.239  1.00  0.00           O  
ATOM   2594  OD2 ASP   198      68.872 132.825  44.078  1.00  0.00           O  
ATOM   2595  C   ASP   198      68.165 129.836  46.870  1.00  0.00           C  
ATOM   2596  O   ASP   198      68.069 128.674  46.286  1.00  0.00           O  
ATOM   2597  N   GLN   199      67.157 130.424  47.468  1.00  0.00           N  
ATOM   2598  H   GLN   199      67.323 131.272  47.990  1.00  0.00           H  
ATOM   2599  CA  GLN   199      65.777 129.905  47.402  1.00  0.00           C  
ATOM   2600  HA  GLN   199      65.121 130.538  47.999  1.00  0.00           H  
ATOM   2601  CB  GLN   199      65.179 130.066  46.003  1.00  0.00           C  
ATOM   2602  HB2 GLN   199      65.671 129.371  45.323  1.00  0.00           H  
ATOM   2603  HB3 GLN   199      64.125 129.793  46.034  1.00  0.00           H  
ATOM   2604  CG  GLN   199      65.253 131.471  45.417  1.00  0.00           C  
ATOM   2605  HG2 GLN   199      66.269 131.821  45.237  1.00  0.00           H  
ATOM   2606  HG3 GLN   199      64.808 131.553  44.426  1.00  0.00           H  
ATOM   2607  CD  GLN   199      64.488 132.487  46.257  1.00  0.00           C  
ATOM   2608  OE1 GLN   199      63.291 132.381  46.428  1.00  0.00           O  
ATOM   2609  NE2 GLN   199      65.264 133.375  46.806  1.00  0.00           N  
ATOM   2610 HE21 GLN   199      66.236 133.430  46.537  1.00  0.00           H  
ATOM   2611 HE22 GLN   199      64.873 134.007  47.489  1.00  0.00           H  
ATOM   2612  C   GLN   199      65.702 128.363  47.885  1.00  0.00           C  
ATOM   2613  O   GLN   199      65.300 127.467  47.106  1.00  0.00           O  
ATOM   2614  N   SER   200      66.303 127.920  49.080  1.00  0.00           N  
ATOM   2615  H   SER   200      66.138 126.949  49.301  1.00  0.00           H  
ATOM   2616  CA  SER   200      66.804 128.704  50.174  1.00  0.00           C  
ATOM   2617  HA  SER   200      67.304 129.487  49.604  1.00  0.00           H  
ATOM   2618  CB  SER   200      65.627 129.317  50.903  1.00  0.00           C  
ATOM   2619  HB2 SER   200      66.039 130.067  51.578  1.00  0.00           H  
ATOM   2620  HB3 SER   200      64.945 129.758  50.176  1.00  0.00           H  
ATOM   2621  OG  SER   200      64.909 128.388  51.634  1.00  0.00           O  
ATOM   2622  HG  SER   200      64.059 128.346  51.190  1.00  0.00           H  
ATOM   2623  C   SER   200      67.903 128.033  51.044  1.00  0.00           C  
ATOM   2624  O   SER   200      68.351 128.619  52.017  1.00  0.00           O  
ATOM   2625  N   GLY   201      68.389 126.839  50.621  1.00  0.00           N  
ATOM   2626  H   GLY   201      68.154 126.736  49.644  1.00  0.00           H  
ATOM   2627  CA  GLY   201      69.378 126.027  51.331  1.00  0.00           C  
ATOM   2628  HA2 GLY   201      70.060 125.373  50.787  1.00  0.00           H  
ATOM   2629  HA3 GLY   201      69.817 126.710  52.058  1.00  0.00           H  
ATOM   2630  C   GLY   201      68.670 125.148  52.307  1.00  0.00           C  
ATOM   2631  O   GLY   201      67.550 125.485  52.749  1.00  0.00           O  
ATOM   2632  N   GLY   202      69.167 123.980  52.796  1.00  0.00           N  
ATOM   2633  H   GLY   202      68.506 123.470  53.365  1.00  0.00           H  
ATOM   2634  CA  GLY   202      70.447 123.248  52.440  1.00  0.00           C  
ATOM   2635  HA2 GLY   202      71.246 123.923  52.745  1.00  0.00           H  
ATOM   2636  HA3 GLY   202      70.423 122.383  53.103  1.00  0.00           H  
ATOM   2637  C   GLY   202      70.421 122.813  50.945  1.00  0.00           C  
ATOM   2638  O   GLY   202      69.311 122.630  50.385  1.00  0.00           O  
ATOM   2639  N   GLY   203      71.538 122.711  50.233  1.00  0.00           N  
ATOM   2640  H   GLY   203      71.493 122.455  49.257  1.00  0.00           H  
ATOM   2641  CA  GLY   203      72.875 123.083  50.694  1.00  0.00           C  
ATOM   2642  HA2 GLY   203      72.814 124.019  51.249  1.00  0.00           H  
ATOM   2643  HA3 GLY   203      73.260 122.401  51.453  1.00  0.00           H  
ATOM   2644  C   GLY   203      73.944 123.185  49.591  1.00  0.00           C  
ATOM   2645  O   GLY   203      73.499 123.540  48.477  1.00  0.00           O  
ATOM   2646  N   GLY   204      75.219 122.844  49.882  1.00  0.00           N  
ATOM   2647  H   GLY   204      75.525 122.709  50.835  1.00  0.00           H  
ATOM   2648  CA  GLY   204      76.337 123.044  48.954  1.00  0.00           C  
ATOM   2649  HA2 GLY   204      77.145 122.421  49.338  1.00  0.00           H  
ATOM   2650  HA3 GLY   204      76.106 122.698  47.947  1.00  0.00           H  
ATOM   2651  C   GLY   204      76.870 124.508  48.742  1.00  0.00           C  
ATOM   2652  O   GLY   204      76.331 125.452  49.382  1.00  0.00           O  
ATOM   2653  N   SER   205      77.981 124.726  48.001  1.00  0.00           N  
ATOM   2654  H   SER   205      78.125 125.716  47.860  1.00  0.00           H  
ATOM   2655  CA  SER   205      78.844 123.684  47.312  1.00  0.00           C  
ATOM   2656  HA  SER   205      78.455 122.666  47.284  1.00  0.00           H  
ATOM   2657  CB  SER   205      78.966 124.187  45.864  1.00  0.00           C  
ATOM   2658  HB2 SER   205      79.342 123.308  45.341  1.00  0.00           H  
ATOM   2659  HB3 SER   205      77.936 124.318  45.532  1.00  0.00           H  
ATOM   2660  OG  SER   205      79.640 125.406  45.550  1.00  0.00           O  
ATOM   2661  HG  SER   205      79.212 126.152  45.977  1.00  0.00           H  
ATOM   2662  C   SER   205      80.236 123.515  48.059  1.00  0.00           C  
ATOM   2663  O   SER   205      81.134 122.894  47.517  1.00  0.00           O  
ATOM   2664  N   GLY   206      80.545 124.249  49.120  1.00  0.00           N  
ATOM   2665  H   GLY   206      79.823 124.867  49.460  1.00  0.00           H  
ATOM   2666  CA  GLY   206      81.783 124.189  49.868  1.00  0.00           C  
ATOM   2667  HA2 GLY   206      81.652 124.800  50.761  1.00  0.00           H  
ATOM   2668  HA3 GLY   206      81.930 123.164  50.209  1.00  0.00           H  
ATOM   2669  C   GLY   206      82.982 124.726  49.074  1.00  0.00           C  
ATOM   2670  O   GLY   206      82.897 125.651  48.245  1.00  0.00           O  
ATOM   2671  N   GLY   207      84.209 124.159  49.345  1.00  0.00           N  
ATOM   2672  H   GLY   207      84.929 124.666  48.850  1.00  0.00           H  
ATOM   2673  CA  GLY   207      84.550 123.188  50.348  1.00  0.00           C  
ATOM   2674  HA2 GLY   207      83.829 122.377  50.452  1.00  0.00           H  
ATOM   2675  HA3 GLY   207      85.478 122.698  50.052  1.00  0.00           H  
ATOM   2676  C   GLY   207      84.710 123.792  51.782  1.00  0.00           C  
ATOM   2677  O   GLY   207      84.265 124.923  52.016  1.00  0.00           O  
ATOM   2678  N   TYR   208      85.454 123.130  52.681  1.00  0.00           N  
ATOM   2679  H   TYR   208      85.852 122.230  52.451  1.00  0.00           H  
ATOM   2680  CA  TYR   208      85.834 123.623  53.983  1.00  0.00           C  
ATOM   2681  HA  TYR   208      86.359 124.569  53.854  1.00  0.00           H  
ATOM   2682  CB  TYR   208      84.667 123.878  54.863  1.00  0.00           C  
ATOM   2683  HB2 TYR   208      84.338 124.874  54.566  1.00  0.00           H  
ATOM   2684  HB3 TYR   208      83.895 123.124  54.703  1.00  0.00           H  
ATOM   2685  CG  TYR   208      84.885 123.892  56.367  1.00  0.00           C  
ATOM   2686  CD1 TYR   208      84.298 122.882  57.101  1.00  0.00           C  
ATOM   2687  HD1 TYR   208      83.774 122.050  56.654  1.00  0.00           H  
ATOM   2688  CE1 TYR   208      84.507 122.860  58.549  1.00  0.00           C  
ATOM   2689  HE1 TYR   208      84.103 122.079  59.176  1.00  0.00           H  
ATOM   2690  CZ  TYR   208      85.334 123.852  59.147  1.00  0.00           C  
ATOM   2691  OH  TYR   208      85.681 123.802  60.438  1.00  0.00           O  
ATOM   2692  HH  TYR   208      85.166 123.087  60.821  1.00  0.00           H  
ATOM   2693  CE2 TYR   208      85.818 124.903  58.296  1.00  0.00           C  
ATOM   2694  HE2 TYR   208      86.342 125.757  58.700  1.00  0.00           H  
ATOM   2695  CD2 TYR   208      85.702 124.864  56.948  1.00  0.00           C  
ATOM   2696  HD2 TYR   208      86.013 125.565  56.187  1.00  0.00           H  
ATOM   2697  C   TYR   208      86.807 122.612  54.633  1.00  0.00           C  
ATOM   2698  O   TYR   208      86.559 121.422  54.643  1.00  0.00           O  
ATOM   2699  N   GLY   209      87.857 123.146  55.232  1.00  0.00           N  
ATOM   2700  H   GLY   209      87.773 124.148  55.323  1.00  0.00           H  
ATOM   2701  CA  GLY   209      88.876 122.320  55.926  1.00  0.00           C  
ATOM   2702  HA2 GLY   209      88.577 121.275  56.005  1.00  0.00           H  
ATOM   2703  HA3 GLY   209      89.823 122.360  55.386  1.00  0.00           H  
ATOM   2704  C   GLY   209      89.027 122.803  57.391  1.00  0.00           C  
ATOM   2705  O   GLY   209      88.968 124.023  57.650  1.00  0.00           O  
ATOM   2706  N   GLN   210      89.315 122.019  58.430  1.00  0.00           N  
ATOM   2707  H   GLN   210      89.491 122.527  59.285  1.00  0.00           H  
ATOM   2708  CA  GLN   210      89.409 120.557  58.501  1.00  0.00           C  
ATOM   2709  HA  GLN   210      89.648 120.411  59.555  1.00  0.00           H  
ATOM   2710  CB  GLN   210      88.093 119.728  58.326  1.00  0.00           C  
ATOM   2711  HB2 GLN   210      87.801 119.724  57.276  1.00  0.00           H  
ATOM   2712  HB3 GLN   210      88.282 118.713  58.674  1.00  0.00           H  
ATOM   2713  CG  GLN   210      86.916 120.288  59.060  1.00  0.00           C  
ATOM   2714  HG2 GLN   210      87.396 120.585  59.993  1.00  0.00           H  
ATOM   2715  HG3 GLN   210      86.590 121.258  58.683  1.00  0.00           H  
ATOM   2716  CD  GLN   210      85.802 119.224  59.231  1.00  0.00           C  
ATOM   2717  OE1 GLN   210      85.343 119.033  60.378  1.00  0.00           O  
ATOM   2718  NE2 GLN   210      85.559 118.320  58.306  1.00  0.00           N  
ATOM   2719 HE21 GLN   210      84.894 117.610  58.578  1.00  0.00           H  
ATOM   2720 HE22 GLN   210      85.912 118.373  57.362  1.00  0.00           H  
ATOM   2721  C   GLN   210      90.531 120.061  57.626  1.00  0.00           C  
ATOM   2722  O   GLN   210      90.430 119.031  56.930  1.00  0.00           O  
ATOM   2723  N   GLN   211      91.628 120.805  57.531  1.00  0.00           N  
ATOM   2724  H   GLN   211      91.596 121.732  57.930  1.00  0.00           H  
ATOM   2725  CA  GLN   211      92.831 120.465  56.726  1.00  0.00           C  
ATOM   2726  HA  GLN   211      92.507 120.367  55.690  1.00  0.00           H  
ATOM   2727  CB  GLN   211      93.757 121.700  56.849  1.00  0.00           C  
ATOM   2728  HB2 GLN   211      93.796 122.036  57.885  1.00  0.00           H  
ATOM   2729  HB3 GLN   211      94.749 121.412  56.502  1.00  0.00           H  
ATOM   2730  CG  GLN   211      93.268 122.843  55.911  1.00  0.00           C  
ATOM   2731  HG2 GLN   211      94.092 123.459  55.551  1.00  0.00           H  
ATOM   2732  HG3 GLN   211      92.991 122.435  54.939  1.00  0.00           H  
ATOM   2733  CD  GLN   211      92.175 123.730  56.515  1.00  0.00           C  
ATOM   2734  OE1 GLN   211      91.850 123.614  57.661  1.00  0.00           O  
ATOM   2735  NE2 GLN   211      91.450 124.490  55.731  1.00  0.00           N  
ATOM   2736 HE21 GLN   211      91.523 124.370  54.731  1.00  0.00           H  
ATOM   2737 HE22 GLN   211      90.750 125.069  56.172  1.00  0.00           H  
ATOM   2738  C   GLN   211      93.461 119.078  57.120  1.00  0.00           C  
ATOM   2739  O   GLN   211      93.630 118.234  56.246  1.00  0.00           O  
ATOM   2740  N   ASP   212      93.798 118.903  58.363  1.00  0.00           N  
ATOM   2741  H   ASP   212      93.619 119.663  59.003  1.00  0.00           H  
ATOM   2742  CA  ASP   212      94.013 117.459  58.792  1.00  0.00           C  
ATOM   2743  HA  ASP   212      94.561 116.905  58.030  1.00  0.00           H  
ATOM   2744  CB  ASP   212      94.805 117.419  60.105  1.00  0.00           C  
ATOM   2745  HB2 ASP   212      94.301 118.010  60.870  1.00  0.00           H  
ATOM   2746  HB3 ASP   212      94.976 116.379  60.381  1.00  0.00           H  
ATOM   2747  CG  ASP   212      96.266 117.905  59.899  1.00  0.00           C  
ATOM   2748  OD1 ASP   212      97.013 117.748  60.940  1.00  0.00           O  
ATOM   2749  OD2 ASP   212      96.761 118.249  58.818  1.00  0.00           O  
ATOM   2750  C   ASP   212      92.630 116.751  59.046  1.00  0.00           C  
ATOM   2751  O   ASP   212      92.393 115.710  58.454  1.00  0.00           O  
ATOM   2752  N   ARG   213      91.780 117.315  59.927  1.00  0.00           N  
ATOM   2753  H   ARG   213      92.063 118.150  60.421  1.00  0.00           H  
ATOM   2754  CA  ARG   213      90.561 116.663  60.496  1.00  0.00           C  
ATOM   2755  HA  ARG   213      90.071 116.201  59.640  1.00  0.00           H  
ATOM   2756  CB  ARG   213      90.890 115.600  61.546  1.00  0.00           C  
ATOM   2757  HB2 ARG   213      91.620 115.961  62.270  1.00  0.00           H  
ATOM   2758  HB3 ARG   213      90.007 115.430  62.162  1.00  0.00           H  
ATOM   2759  CG  ARG   213      91.424 114.271  60.920  1.00  0.00           C  
ATOM   2760  HG2 ARG   213      90.795 113.824  60.150  1.00  0.00           H  
ATOM   2761  HG3 ARG   213      92.402 114.467  60.481  1.00  0.00           H  
ATOM   2762  CD  ARG   213      91.622 113.122  61.898  1.00  0.00           C  
ATOM   2763  HD2 ARG   213      90.630 112.785  62.200  1.00  0.00           H  
ATOM   2764  HD3 ARG   213      92.088 112.228  61.484  1.00  0.00           H  
ATOM   2765  NE  ARG   213      92.501 113.347  63.027  1.00  0.00           N  
ATOM   2766  HE  ARG   213      93.466 113.465  62.753  1.00  0.00           H  
ATOM   2767  CZ  ARG   213      92.356 113.498  64.363  1.00  0.00           C  
ATOM   2768  NH1 ARG   213      91.214 113.650  64.976  1.00  0.00           N  
ATOM   2769 HH11 ARG   213      91.165 113.807  65.972  1.00  0.00           H  
ATOM   2770 HH12 ARG   213      90.350 113.702  64.455  1.00  0.00           H  
ATOM   2771  NH2 ARG   213      93.444 113.515  65.078  1.00  0.00           N  
ATOM   2772 HH21 ARG   213      93.299 113.527  66.077  1.00  0.00           H  
ATOM   2773 HH22 ARG   213      94.247 113.297  64.505  1.00  0.00           H  
ATOM   2774  C   ARG   213      89.641 117.697  61.101  1.00  0.00           C  
ATOM   2775  O   ARG   213      90.018 118.743  61.701  1.00  0.00           O  
ATOM   2776  N   GLY   214      88.299 117.440  61.179  1.00  0.00           N  
ATOM   2777  H   GLY   214      87.738 118.211  61.513  1.00  0.00           H  
ATOM   2778  CA  GLY   214      87.436 116.353  60.526  1.00  0.00           C  
ATOM   2779  HA2 GLY   214      86.416 116.701  60.690  1.00  0.00           H  
ATOM   2780  HA3 GLY   214      87.722 116.373  59.475  1.00  0.00           H  
ATOM   2781  C   GLY   214      87.538 114.975  61.008  1.00  0.00           C  
ATOM   2782  O   GLY   214      87.557 114.037  60.235  1.00  0.00           O  
ATOM   2783  OXT GLY   214      87.320 114.796  62.214  1.00  0.00           O  
TER    2784      GLY   214 
END   
