# Supplementary material for: Visualization of oligomerization, clustering, and density transition of intrinsically disordered proteins
Source: Natl Sci Rev. 2026 Feb 14;13(7):nwag107. doi: 10.1093/nsr/nwag107 (PMC13114874; doi:10.1093/nsr/nwag107)
Supplement: nwag107_Supplemental_Files [file nwag107_supplemental_files.zip › SI-MD-Structures/MD-Sturctures/frame27.pdb]

CRYST1  135.104  149.268  136.868  90.00  90.00  90.00               1
ATOM      1  N   MET     1      34.459  62.978 104.426  1.00  0.00           N  
ATOM      2  H1  MET     1      33.529  62.597 104.321  1.00  0.00           H  
ATOM      3  H2  MET     1      35.038  62.210 104.118  1.00  0.00           H  
ATOM      4  H3  MET     1      34.662  63.318 105.355  1.00  0.00           H  
ATOM      5  CA  MET     1      34.535  64.167 103.497  1.00  0.00           C  
ATOM      6  HA  MET     1      35.550  64.526 103.328  1.00  0.00           H  
ATOM      7  CB  MET     1      33.889  63.977 102.124  1.00  0.00           C  
ATOM      8  HB2 MET     1      32.821  63.787 102.234  1.00  0.00           H  
ATOM      9  HB3 MET     1      33.984  64.950 101.642  1.00  0.00           H  
ATOM     10  CG  MET     1      34.502  62.850 101.308  1.00  0.00           C  
ATOM     11  HG2 MET     1      35.397  63.303 100.882  1.00  0.00           H  
ATOM     12  HG3 MET     1      34.740  61.918 101.822  1.00  0.00           H  
ATOM     13  SD  MET     1      33.453  62.343  99.962  1.00  0.00           S  
ATOM     14  CE  MET     1      33.908  60.653  99.890  1.00  0.00           C  
ATOM     15  HE1 MET     1      34.962  60.448 100.078  1.00  0.00           H  
ATOM     16  HE2 MET     1      33.276  60.058 100.550  1.00  0.00           H  
ATOM     17  HE3 MET     1      33.674  60.269  98.897  1.00  0.00           H  
ATOM     18  C   MET     1      33.810  65.230 104.342  1.00  0.00           C  
ATOM     19  O   MET     1      32.640  65.054 104.699  1.00  0.00           O  
ATOM     20  N   ALA     2      34.515  66.354 104.632  1.00  0.00           N  
ATOM     21  H   ALA     2      34.027  66.983 105.254  1.00  0.00           H  
ATOM     22  CA  ALA     2      35.801  66.726 104.082  1.00  0.00           C  
ATOM     23  HA  ALA     2      35.939  67.780 104.321  1.00  0.00           H  
ATOM     24  CB  ALA     2      36.941  66.035 104.821  1.00  0.00           C  
ATOM     25  HB1 ALA     2      36.807  64.973 104.616  1.00  0.00           H  
ATOM     26  HB2 ALA     2      37.897  66.305 104.371  1.00  0.00           H  
ATOM     27  HB3 ALA     2      36.832  66.274 105.879  1.00  0.00           H  
ATOM     28  C   ALA     2      35.936  66.737 102.507  1.00  0.00           C  
ATOM     29  O   ALA     2      36.847  66.007 102.003  1.00  0.00           O  
ATOM     30  N   SER     3      35.163  67.421 101.674  1.00  0.00           N  
ATOM     31  H   SER     3      35.460  67.256 100.723  1.00  0.00           H  
ATOM     32  CA  SER     3      34.001  68.323 101.960  1.00  0.00           C  
ATOM     33  HA  SER     3      33.956  68.528 103.030  1.00  0.00           H  
ATOM     34  CB  SER     3      34.051  69.712 101.458  1.00  0.00           C  
ATOM     35  HB2 SER     3      35.052  70.093 101.659  1.00  0.00           H  
ATOM     36  HB3 SER     3      33.788  69.783 100.402  1.00  0.00           H  
ATOM     37  OG  SER     3      33.272  70.567 102.164  1.00  0.00           O  
ATOM     38  HG  SER     3      33.838  71.058 102.764  1.00  0.00           H  
ATOM     39  C   SER     3      32.681  67.801 101.475  1.00  0.00           C  
ATOM     40  O   SER     3      32.742  67.024 100.559  1.00  0.00           O  
ATOM     41  N   ASN     4      31.522  68.098 102.103  1.00  0.00           N  
ATOM     42  H   ASN     4      31.563  68.823 102.805  1.00  0.00           H  
ATOM     43  CA  ASN     4      30.237  67.360 101.882  1.00  0.00           C  
ATOM     44  HA  ASN     4      30.058  67.494 100.815  1.00  0.00           H  
ATOM     45  CB  ASN     4      30.472  65.874 102.210  1.00  0.00           C  
ATOM     46  HB2 ASN     4      31.061  65.410 101.419  1.00  0.00           H  
ATOM     47  HB3 ASN     4      30.988  65.825 103.169  1.00  0.00           H  
ATOM     48  CG  ASN     4      29.183  65.047 102.371  1.00  0.00           C  
ATOM     49  OD1 ASN     4      28.091  65.486 102.092  1.00  0.00           O  
ATOM     50  ND2 ASN     4      29.341  63.863 102.904  1.00  0.00           N  
ATOM     51 HD21 ASN     4      28.526  63.284 103.052  1.00  0.00           H  
ATOM     52 HD22 ASN     4      30.220  63.535 103.278  1.00  0.00           H  
ATOM     53  C   ASN     4      29.080  68.054 102.752  1.00  0.00           C  
ATOM     54  O   ASN     4      28.881  67.754 103.965  1.00  0.00           O  
ATOM     55  N   ASP     5      28.235  68.838 102.176  1.00  0.00           N  
ATOM     56  H   ASP     5      27.517  69.161 102.808  1.00  0.00           H  
ATOM     57  CA  ASP     5      28.175  69.347 100.779  1.00  0.00           C  
ATOM     58  HA  ASP     5      28.004  68.441 100.198  1.00  0.00           H  
ATOM     59  CB  ASP     5      26.979  70.153 100.431  1.00  0.00           C  
ATOM     60  HB2 ASP     5      27.172  71.114 100.908  1.00  0.00           H  
ATOM     61  HB3 ASP     5      27.046  70.447  99.384  1.00  0.00           H  
ATOM     62  CG  ASP     5      25.587  69.640 100.850  1.00  0.00           C  
ATOM     63  OD1 ASP     5      25.439  68.428 101.126  1.00  0.00           O  
ATOM     64  OD2 ASP     5      24.580  70.406 100.811  1.00  0.00           O  
ATOM     65  C   ASP     5      29.490  70.093 100.294  1.00  0.00           C  
ATOM     66  O   ASP     5      29.980  70.996 101.001  1.00  0.00           O  
ATOM     67  N   TYR     6      29.919  69.743  99.080  1.00  0.00           N  
ATOM     68  H   TYR     6      29.232  69.207  98.569  1.00  0.00           H  
ATOM     69  CA  TYR     6      30.785  70.551  98.181  1.00  0.00           C  
ATOM     70  HA  TYR     6      31.846  70.425  98.397  1.00  0.00           H  
ATOM     71  CB  TYR     6      30.767  69.887  96.785  1.00  0.00           C  
ATOM     72  HB2 TYR     6      31.010  70.544  95.950  1.00  0.00           H  
ATOM     73  HB3 TYR     6      31.545  69.126  96.716  1.00  0.00           H  
ATOM     74  CG  TYR     6      29.521  69.125  96.438  1.00  0.00           C  
ATOM     75  CD1 TYR     6      29.483  67.779  96.865  1.00  0.00           C  
ATOM     76  HD1 TYR     6      30.321  67.366  97.408  1.00  0.00           H  
ATOM     77  CE1 TYR     6      28.312  67.010  96.723  1.00  0.00           C  
ATOM     78  HE1 TYR     6      28.399  65.969  96.996  1.00  0.00           H  
ATOM     79  CZ  TYR     6      27.170  67.583  96.296  1.00  0.00           C  
ATOM     80  OH  TYR     6      25.972  66.919  96.154  1.00  0.00           O  
ATOM     81  HH  TYR     6      26.179  65.983  96.103  1.00  0.00           H  
ATOM     82  CE2 TYR     6      27.115  68.955  95.967  1.00  0.00           C  
ATOM     83  HE2 TYR     6      26.170  69.300  95.574  1.00  0.00           H  
ATOM     84  CD2 TYR     6      28.301  69.735  96.018  1.00  0.00           C  
ATOM     85  HD2 TYR     6      28.336  70.808  95.898  1.00  0.00           H  
ATOM     86  C   TYR     6      30.381  72.055  98.260  1.00  0.00           C  
ATOM     87  O   TYR     6      29.243  72.408  98.198  1.00  0.00           O  
ATOM     88  N   THR     7      31.469  72.862  98.231  1.00  0.00           N  
ATOM     89  H   THR     7      32.360  72.391  98.303  1.00  0.00           H  
ATOM     90  CA  THR     7      31.464  74.288  98.351  1.00  0.00           C  
ATOM     91  HA  THR     7      30.529  74.636  97.912  1.00  0.00           H  
ATOM     92  CB  THR     7      31.491  74.625  99.844  1.00  0.00           C  
ATOM     93  HB  THR     7      30.588  74.340 100.384  1.00  0.00           H  
ATOM     94  CG2 THR     7      32.747  74.106 100.640  1.00  0.00           C  
ATOM     95 HG21 THR     7      32.826  73.023 100.540  1.00  0.00           H  
ATOM     96 HG22 THR     7      33.632  74.528 100.165  1.00  0.00           H  
ATOM     97 HG23 THR     7      32.686  74.426 101.680  1.00  0.00           H  
ATOM     98  OG1 THR     7      31.541  76.014  99.899  1.00  0.00           O  
ATOM     99  HG1 THR     7      30.717  76.350  99.540  1.00  0.00           H  
ATOM    100  C   THR     7      32.571  75.037  97.596  1.00  0.00           C  
ATOM    101  O   THR     7      33.659  74.525  97.420  1.00  0.00           O  
ATOM    102  N   GLN     8      32.220  76.201  97.096  1.00  0.00           N  
ATOM    103  H   GLN     8      31.322  76.609  97.314  1.00  0.00           H  
ATOM    104  CA  GLN     8      33.086  77.080  96.286  1.00  0.00           C  
ATOM    105  HA  GLN     8      34.148  76.923  96.474  1.00  0.00           H  
ATOM    106  CB  GLN     8      32.835  76.858  94.822  1.00  0.00           C  
ATOM    107  HB2 GLN     8      31.750  76.849  94.718  1.00  0.00           H  
ATOM    108  HB3 GLN     8      33.255  77.776  94.413  1.00  0.00           H  
ATOM    109  CG  GLN     8      33.439  75.624  94.204  1.00  0.00           C  
ATOM    110  HG2 GLN     8      32.977  74.779  94.714  1.00  0.00           H  
ATOM    111  HG3 GLN     8      33.056  75.644  93.184  1.00  0.00           H  
ATOM    112  CD  GLN     8      34.961  75.472  94.305  1.00  0.00           C  
ATOM    113  OE1 GLN     8      35.648  76.338  93.808  1.00  0.00           O  
ATOM    114  NE2 GLN     8      35.494  74.473  94.847  1.00  0.00           N  
ATOM    115 HE21 GLN     8      35.071  73.889  95.554  1.00  0.00           H  
ATOM    116 HE22 GLN     8      36.497  74.396  94.758  1.00  0.00           H  
ATOM    117  C   GLN     8      32.798  78.520  96.595  1.00  0.00           C  
ATOM    118  O   GLN     8      31.670  79.009  96.449  1.00  0.00           O  
ATOM    119  N   GLN     9      33.817  79.359  96.933  1.00  0.00           N  
ATOM    120  H   GLN     9      33.538  80.329  96.921  1.00  0.00           H  
ATOM    121  CA  GLN     9      35.102  78.906  97.553  1.00  0.00           C  
ATOM    122  HA  GLN     9      35.595  79.817  97.891  1.00  0.00           H  
ATOM    123  CB  GLN     9      34.830  78.005  98.763  1.00  0.00           C  
ATOM    124  HB2 GLN     9      34.276  77.090  98.553  1.00  0.00           H  
ATOM    125  HB3 GLN     9      35.776  77.794  99.263  1.00  0.00           H  
ATOM    126  CG  GLN     9      33.879  78.514  99.877  1.00  0.00           C  
ATOM    127  HG2 GLN     9      32.878  78.547  99.446  1.00  0.00           H  
ATOM    128  HG3 GLN     9      33.850  77.764 100.666  1.00  0.00           H  
ATOM    129  CD  GLN     9      34.423  79.804 100.475  1.00  0.00           C  
ATOM    130  OE1 GLN     9      35.407  79.788 101.220  1.00  0.00           O  
ATOM    131  NE2 GLN     9      33.757  80.925 100.203  1.00  0.00           N  
ATOM    132 HE21 GLN     9      32.865  80.775  99.752  1.00  0.00           H  
ATOM    133 HE22 GLN     9      34.074  81.836 100.500  1.00  0.00           H  
ATOM    134  C   GLN     9      36.221  78.336  96.695  1.00  0.00           C  
ATOM    135  O   GLN     9      36.882  77.379  97.021  1.00  0.00           O  
ATOM    136  N   ALA    10      36.619  78.920  95.607  1.00  0.00           N  
ATOM    137  H   ALA    10      37.213  78.352  95.020  1.00  0.00           H  
ATOM    138  CA  ALA    10      36.016  80.052  94.858  1.00  0.00           C  
ATOM    139  HA  ALA    10      34.936  79.992  94.721  1.00  0.00           H  
ATOM    140  CB  ALA    10      36.370  81.353  95.619  1.00  0.00           C  
ATOM    141  HB1 ALA    10      35.817  82.148  95.120  1.00  0.00           H  
ATOM    142  HB2 ALA    10      36.104  81.327  96.675  1.00  0.00           H  
ATOM    143  HB3 ALA    10      37.451  81.486  95.560  1.00  0.00           H  
ATOM    144  C   ALA    10      36.612  80.056  93.393  1.00  0.00           C  
ATOM    145  O   ALA    10      37.417  79.219  92.965  1.00  0.00           O  
ATOM    146  N   THR    11      36.242  81.135  92.638  1.00  0.00           N  
ATOM    147  H   THR    11      35.547  81.758  93.024  1.00  0.00           H  
ATOM    148  CA  THR    11      36.757  81.377  91.262  1.00  0.00           C  
ATOM    149  HA  THR    11      37.688  80.824  91.136  1.00  0.00           H  
ATOM    150  CB  THR    11      35.766  80.981  90.156  1.00  0.00           C  
ATOM    151  HB  THR    11      36.274  81.199  89.217  1.00  0.00           H  
ATOM    152  CG2 THR    11      35.407  79.492  90.219  1.00  0.00           C  
ATOM    153 HG21 THR    11      34.780  79.282  89.352  1.00  0.00           H  
ATOM    154 HG22 THR    11      36.313  78.892  90.125  1.00  0.00           H  
ATOM    155 HG23 THR    11      34.850  79.268  91.128  1.00  0.00           H  
ATOM    156  OG1 THR    11      34.616  81.769  90.189  1.00  0.00           O  
ATOM    157  HG1 THR    11      34.868  82.648  89.896  1.00  0.00           H  
ATOM    158  C   THR    11      37.167  82.817  91.060  1.00  0.00           C  
ATOM    159  O   THR    11      36.634  83.790  91.565  1.00  0.00           O  
ATOM    160  N   GLN    12      38.184  83.113  90.172  1.00  0.00           N  
ATOM    161  H   GLN    12      38.440  84.089  90.129  1.00  0.00           H  
ATOM    162  CA  GLN    12      39.245  82.272  89.564  1.00  0.00           C  
ATOM    163  HA  GLN    12      38.767  81.374  89.175  1.00  0.00           H  
ATOM    164  CB  GLN    12      40.004  82.832  88.330  1.00  0.00           C  
ATOM    165  HB2 GLN    12      40.343  83.771  88.766  1.00  0.00           H  
ATOM    166  HB3 GLN    12      40.753  82.074  88.097  1.00  0.00           H  
ATOM    167  CG  GLN    12      39.092  83.081  87.111  1.00  0.00           C  
ATOM    168  HG2 GLN    12      38.582  82.124  87.003  1.00  0.00           H  
ATOM    169  HG3 GLN    12      38.304  83.828  87.200  1.00  0.00           H  
ATOM    170  CD  GLN    12      39.849  83.382  85.850  1.00  0.00           C  
ATOM    171  OE1 GLN    12      40.994  82.980  85.655  1.00  0.00           O  
ATOM    172  NE2 GLN    12      39.153  83.901  84.865  1.00  0.00           N  
ATOM    173 HE21 GLN    12      39.663  84.137  84.026  1.00  0.00           H  
ATOM    174 HE22 GLN    12      38.144  83.921  84.868  1.00  0.00           H  
ATOM    175  C   GLN    12      40.268  81.871  90.605  1.00  0.00           C  
ATOM    176  O   GLN    12      40.626  82.577  91.489  1.00  0.00           O  
ATOM    177  N   SER    13      40.697  80.650  90.512  1.00  0.00           N  
ATOM    178  H   SER    13      40.414  80.105  89.709  1.00  0.00           H  
ATOM    179  CA  SER    13      41.781  80.191  91.413  1.00  0.00           C  
ATOM    180  HA  SER    13      41.423  80.465  92.406  1.00  0.00           H  
ATOM    181  CB  SER    13      41.890  78.613  91.459  1.00  0.00           C  
ATOM    182  HB2 SER    13      42.125  78.278  90.448  1.00  0.00           H  
ATOM    183  HB3 SER    13      42.713  78.379  92.134  1.00  0.00           H  
ATOM    184  OG  SER    13      40.665  78.028  91.835  1.00  0.00           O  
ATOM    185  HG  SER    13      40.095  77.859  91.081  1.00  0.00           H  
ATOM    186  C   SER    13      43.162  80.853  91.129  1.00  0.00           C  
ATOM    187  O   SER    13      43.545  81.165  90.006  1.00  0.00           O  
ATOM    188  N   TYR    14      43.945  81.064  92.175  1.00  0.00           N  
ATOM    189  H   TYR    14      43.673  80.816  93.116  1.00  0.00           H  
ATOM    190  CA  TYR    14      45.274  81.698  92.064  1.00  0.00           C  
ATOM    191  HA  TYR    14      45.464  82.007  93.092  1.00  0.00           H  
ATOM    192  CB  TYR    14      46.357  80.539  91.783  1.00  0.00           C  
ATOM    193  HB2 TYR    14      46.385  80.114  90.780  1.00  0.00           H  
ATOM    194  HB3 TYR    14      47.346  80.968  91.948  1.00  0.00           H  
ATOM    195  CG  TYR    14      46.163  79.411  92.782  1.00  0.00           C  
ATOM    196  CD1 TYR    14      46.465  79.683  94.105  1.00  0.00           C  
ATOM    197  HD1 TYR    14      46.799  80.668  94.396  1.00  0.00           H  
ATOM    198  CE1 TYR    14      46.356  78.695  95.084  1.00  0.00           C  
ATOM    199  HE1 TYR    14      46.508  78.822  96.146  1.00  0.00           H  
ATOM    200  CZ  TYR    14      45.968  77.359  94.660  1.00  0.00           C  
ATOM    201  OH  TYR    14      45.588  76.465  95.645  1.00  0.00           O  
ATOM    202  HH  TYR    14      45.221  75.657  95.279  1.00  0.00           H  
ATOM    203  CE2 TYR    14      45.600  77.125  93.331  1.00  0.00           C  
ATOM    204  HE2 TYR    14      45.125  76.190  93.073  1.00  0.00           H  
ATOM    205  CD2 TYR    14      45.652  78.152  92.458  1.00  0.00           C  
ATOM    206  HD2 TYR    14      45.258  77.959  91.471  1.00  0.00           H  
ATOM    207  C   TYR    14      45.493  82.806  91.101  1.00  0.00           C  
ATOM    208  O   TYR    14      46.332  82.787  90.250  1.00  0.00           O  
ATOM    209  N   GLY    15      44.646  83.921  91.037  1.00  0.00           N  
ATOM    210  H   GLY    15      44.850  84.610  90.326  1.00  0.00           H  
ATOM    211  CA  GLY    15      43.431  84.230  91.739  1.00  0.00           C  
ATOM    212  HA2 GLY    15      42.581  84.161  91.060  1.00  0.00           H  
ATOM    213  HA3 GLY    15      43.228  83.456  92.479  1.00  0.00           H  
ATOM    214  C   GLY    15      43.568  85.558  92.506  1.00  0.00           C  
ATOM    215  O   GLY    15      44.361  86.369  92.111  1.00  0.00           O  
ATOM    216  N   ALA    16      42.848  85.682  93.598  1.00  0.00           N  
ATOM    217  H   ALA    16      42.352  84.823  93.788  1.00  0.00           H  
ATOM    218  CA  ALA    16      43.002  86.631  94.680  1.00  0.00           C  
ATOM    219  HA  ALA    16      42.890  87.608  94.211  1.00  0.00           H  
ATOM    220  CB  ALA    16      41.908  86.524  95.730  1.00  0.00           C  
ATOM    221  HB1 ALA    16      40.979  86.514  95.159  1.00  0.00           H  
ATOM    222  HB2 ALA    16      42.142  85.549  96.158  1.00  0.00           H  
ATOM    223  HB3 ALA    16      42.077  87.280  96.495  1.00  0.00           H  
ATOM    224  C   ALA    16      44.467  86.637  95.221  1.00  0.00           C  
ATOM    225  O   ALA    16      45.087  87.610  95.315  1.00  0.00           O  
ATOM    226  N   TYR    17      44.944  85.390  95.455  1.00  0.00           N  
ATOM    227  H   TYR    17      44.350  84.574  95.474  1.00  0.00           H  
ATOM    228  CA  TYR    17      46.250  85.097  96.084  1.00  0.00           C  
ATOM    229  HA  TYR    17      46.808  86.032  96.038  1.00  0.00           H  
ATOM    230  CB  TYR    17      46.115  84.895  97.598  1.00  0.00           C  
ATOM    231  HB2 TYR    17      45.276  84.212  97.729  1.00  0.00           H  
ATOM    232  HB3 TYR    17      47.011  84.390  97.961  1.00  0.00           H  
ATOM    233  CG  TYR    17      45.738  86.193  98.326  1.00  0.00           C  
ATOM    234  CD1 TYR    17      46.747  87.013  98.956  1.00  0.00           C  
ATOM    235  HD1 TYR    17      47.808  86.815  98.932  1.00  0.00           H  
ATOM    236  CE1 TYR    17      46.323  88.167  99.649  1.00  0.00           C  
ATOM    237  HE1 TYR    17      47.019  88.859 100.099  1.00  0.00           H  
ATOM    238  CZ  TYR    17      44.936  88.425  99.859  1.00  0.00           C  
ATOM    239  OH  TYR    17      44.539  89.477 100.669  1.00  0.00           O  
ATOM    240  HH  TYR    17      43.851  89.277 101.308  1.00  0.00           H  
ATOM    241  CE2 TYR    17      43.927  87.701  99.168  1.00  0.00           C  
ATOM    242  HE2 TYR    17      42.885  87.909  99.361  1.00  0.00           H  
ATOM    243  CD2 TYR    17      44.379  86.606  98.430  1.00  0.00           C  
ATOM    244  HD2 TYR    17      43.572  86.058  97.966  1.00  0.00           H  
ATOM    245  C   TYR    17      46.969  83.988  95.400  1.00  0.00           C  
ATOM    246  O   TYR    17      46.926  82.832  95.833  1.00  0.00           O  
ATOM    247  N   PRO    18      47.685  84.250  94.245  1.00  0.00           N  
ATOM    248  CD  PRO    18      47.741  85.483  93.377  1.00  0.00           C  
ATOM    249  HD2 PRO    18      47.926  86.381  93.965  1.00  0.00           H  
ATOM    250  HD3 PRO    18      46.887  85.547  92.702  1.00  0.00           H  
ATOM    251  CG  PRO    18      48.980  85.253  92.540  1.00  0.00           C  
ATOM    252  HG2 PRO    18      49.810  85.637  93.132  1.00  0.00           H  
ATOM    253  HG3 PRO    18      49.077  85.805  91.605  1.00  0.00           H  
ATOM    254  CB  PRO    18      48.993  83.740  92.389  1.00  0.00           C  
ATOM    255  HB2 PRO    18      49.981  83.427  92.049  1.00  0.00           H  
ATOM    256  HB3 PRO    18      48.249  83.510  91.627  1.00  0.00           H  
ATOM    257  CA  PRO    18      48.588  83.248  93.736  1.00  0.00           C  
ATOM    258  HA  PRO    18      48.110  82.287  93.546  1.00  0.00           H  
ATOM    259  C   PRO    18      49.748  83.172  94.720  1.00  0.00           C  
ATOM    260  O   PRO    18      50.221  84.228  95.205  1.00  0.00           O  
ATOM    261  N   THR    19      50.253  81.984  94.974  1.00  0.00           N  
ATOM    262  H   THR    19      49.814  81.179  94.550  1.00  0.00           H  
ATOM    263  CA  THR    19      51.285  81.703  96.042  1.00  0.00           C  
ATOM    264  HA  THR    19      50.916  82.096  96.989  1.00  0.00           H  
ATOM    265  CB  THR    19      51.564  80.197  96.179  1.00  0.00           C  
ATOM    266  HB  THR    19      51.920  79.747  95.252  1.00  0.00           H  
ATOM    267  CG2 THR    19      52.555  79.986  97.245  1.00  0.00           C  
ATOM    268 HG21 THR    19      52.287  80.505  98.165  1.00  0.00           H  
ATOM    269 HG22 THR    19      52.536  78.905  97.385  1.00  0.00           H  
ATOM    270 HG23 THR    19      53.517  80.314  96.850  1.00  0.00           H  
ATOM    271  OG1 THR    19      50.326  79.666  96.619  1.00  0.00           O  
ATOM    272  HG1 THR    19      49.871  80.140  97.319  1.00  0.00           H  
ATOM    273  C   THR    19      52.626  82.367  95.512  1.00  0.00           C  
ATOM    274  O   THR    19      52.845  82.277  94.289  1.00  0.00           O  
ATOM    275  N   GLN    20      53.411  83.031  96.353  1.00  0.00           N  
ATOM    276  H   GLN    20      53.058  83.098  97.297  1.00  0.00           H  
ATOM    277  CA  GLN    20      54.744  83.559  96.022  1.00  0.00           C  
ATOM    278  HA  GLN    20      54.601  84.475  95.447  1.00  0.00           H  
ATOM    279  CB  GLN    20      55.473  83.968  97.302  1.00  0.00           C  
ATOM    280  HB2 GLN    20      54.893  84.751  97.791  1.00  0.00           H  
ATOM    281  HB3 GLN    20      55.411  83.139  98.006  1.00  0.00           H  
ATOM    282  CG  GLN    20      56.933  84.311  97.108  1.00  0.00           C  
ATOM    283  HG2 GLN    20      57.378  83.422  96.661  1.00  0.00           H  
ATOM    284  HG3 GLN    20      57.092  85.237  96.555  1.00  0.00           H  
ATOM    285  CD  GLN    20      57.626  84.604  98.444  1.00  0.00           C  
ATOM    286  OE1 GLN    20      57.029  85.022  99.454  1.00  0.00           O  
ATOM    287  NE2 GLN    20      58.890  84.448  98.575  1.00  0.00           N  
ATOM    288 HE21 GLN    20      59.396  83.805  97.983  1.00  0.00           H  
ATOM    289 HE22 GLN    20      59.311  84.687  99.461  1.00  0.00           H  
ATOM    290  C   GLN    20      55.569  82.443  95.192  1.00  0.00           C  
ATOM    291  O   GLN    20      55.609  81.297  95.722  1.00  0.00           O  
ATOM    292  N   PRO    21      56.310  82.795  94.175  1.00  0.00           N  
ATOM    293  CD  PRO    21      56.142  84.051  93.415  1.00  0.00           C  
ATOM    294  HD2 PRO    21      56.718  84.737  94.037  1.00  0.00           H  
ATOM    295  HD3 PRO    21      55.133  84.460  93.372  1.00  0.00           H  
ATOM    296  CG  PRO    21      56.777  83.791  92.021  1.00  0.00           C  
ATOM    297  HG2 PRO    21      57.701  84.353  91.884  1.00  0.00           H  
ATOM    298  HG3 PRO    21      56.070  84.155  91.276  1.00  0.00           H  
ATOM    299  CB  PRO    21      56.955  82.281  91.864  1.00  0.00           C  
ATOM    300  HB2 PRO    21      57.721  81.941  91.167  1.00  0.00           H  
ATOM    301  HB3 PRO    21      55.962  81.963  91.546  1.00  0.00           H  
ATOM    302  CA  PRO    21      57.156  81.828  93.333  1.00  0.00           C  
ATOM    303  HA  PRO    21      56.761  80.821  93.468  1.00  0.00           H  
ATOM    304  C   PRO    21      58.694  81.757  93.742  1.00  0.00           C  
ATOM    305  O   PRO    21      59.575  82.468  93.190  1.00  0.00           O  
ATOM    306  N   GLY    22      58.969  81.012  94.861  1.00  0.00           N  
ATOM    307  H   GLY    22      58.247  80.534  95.380  1.00  0.00           H  
ATOM    308  CA  GLY    22      60.339  80.751  95.344  1.00  0.00           C  
ATOM    309  HA2 GLY    22      60.321  79.953  96.087  1.00  0.00           H  
ATOM    310  HA3 GLY    22      60.941  80.388  94.510  1.00  0.00           H  
ATOM    311  C   GLY    22      60.978  81.939  96.162  1.00  0.00           C  
ATOM    312  O   GLY    22      60.242  82.884  96.563  1.00  0.00           O  
ATOM    313  N   GLN    23      62.301  81.862  96.457  1.00  0.00           N  
ATOM    314  H   GLN    23      62.720  80.986  96.181  1.00  0.00           H  
ATOM    315  CA  GLN    23      63.200  82.818  97.187  1.00  0.00           C  
ATOM    316  HA  GLN    23      64.231  82.574  96.932  1.00  0.00           H  
ATOM    317  CB  GLN    23      62.997  84.300  96.870  1.00  0.00           C  
ATOM    318  HB2 GLN    23      62.863  84.425  95.795  1.00  0.00           H  
ATOM    319  HB3 GLN    23      62.210  84.758  97.470  1.00  0.00           H  
ATOM    320  CG  GLN    23      64.181  85.081  97.435  1.00  0.00           C  
ATOM    321  HG2 GLN    23      63.935  86.134  97.296  1.00  0.00           H  
ATOM    322  HG3 GLN    23      64.229  84.975  98.519  1.00  0.00           H  
ATOM    323  CD  GLN    23      65.559  84.896  96.800  1.00  0.00           C  
ATOM    324  OE1 GLN    23      65.600  84.593  95.624  1.00  0.00           O  
ATOM    325  NE2 GLN    23      66.613  84.885  97.525  1.00  0.00           N  
ATOM    326 HE21 GLN    23      66.595  84.835  98.533  1.00  0.00           H  
ATOM    327 HE22 GLN    23      67.410  84.691  96.936  1.00  0.00           H  
ATOM    328  C   GLN    23      62.997  82.613  98.704  1.00  0.00           C  
ATOM    329  O   GLN    23      61.853  82.843  99.182  1.00  0.00           O  
ATOM    330  N   GLY    24      64.064  82.265  99.519  1.00  0.00           N  
ATOM    331  H   GLY    24      64.990  82.226  99.118  1.00  0.00           H  
ATOM    332  CA  GLY    24      63.773  81.942 100.936  1.00  0.00           C  
ATOM    333  HA2 GLY    24      62.727  81.640 100.981  1.00  0.00           H  
ATOM    334  HA3 GLY    24      64.476  81.232 101.372  1.00  0.00           H  
ATOM    335  C   GLY    24      63.756  83.159 101.741  1.00  0.00           C  
ATOM    336  O   GLY    24      63.673  84.268 101.180  1.00  0.00           O  
ATOM    337  N   TYR    25      64.024  83.049 103.053  1.00  0.00           N  
ATOM    338  H   TYR    25      64.092  82.102 103.398  1.00  0.00           H  
ATOM    339  CA  TYR    25      63.865  84.122 104.053  1.00  0.00           C  
ATOM    340  HA  TYR    25      62.819  84.375 104.220  1.00  0.00           H  
ATOM    341  CB  TYR    25      64.436  83.595 105.387  1.00  0.00           C  
ATOM    342  HB2 TYR    25      65.505  83.441 105.241  1.00  0.00           H  
ATOM    343  HB3 TYR    25      64.294  84.327 106.181  1.00  0.00           H  
ATOM    344  CG  TYR    25      63.688  82.388 105.987  1.00  0.00           C  
ATOM    345  CD1 TYR    25      64.111  81.086 105.661  1.00  0.00           C  
ATOM    346  HD1 TYR    25      65.060  80.832 105.212  1.00  0.00           H  
ATOM    347  CE1 TYR    25      63.356  79.960 106.125  1.00  0.00           C  
ATOM    348  HE1 TYR    25      63.816  78.998 105.953  1.00  0.00           H  
ATOM    349  CZ  TYR    25      62.102  80.169 106.750  1.00  0.00           C  
ATOM    350  OH  TYR    25      61.458  79.084 107.281  1.00  0.00           O  
ATOM    351  HH  TYR    25      61.891  78.258 107.055  1.00  0.00           H  
ATOM    352  CE2 TYR    25      61.695  81.478 107.084  1.00  0.00           C  
ATOM    353  HE2 TYR    25      60.768  81.586 107.627  1.00  0.00           H  
ATOM    354  CD2 TYR    25      62.490  82.629 106.734  1.00  0.00           C  
ATOM    355  HD2 TYR    25      62.044  83.597 106.909  1.00  0.00           H  
ATOM    356  C   TYR    25      64.655  85.449 103.859  1.00  0.00           C  
ATOM    357  O   TYR    25      65.613  85.499 103.144  1.00  0.00           O  
ATOM    358  N   SER    26      64.104  86.597 104.359  1.00  0.00           N  
ATOM    359  H   SER    26      63.154  86.489 104.685  1.00  0.00           H  
ATOM    360  CA  SER    26      64.560  87.941 104.202  1.00  0.00           C  
ATOM    361  HA  SER    26      65.348  87.795 103.463  1.00  0.00           H  
ATOM    362  CB  SER    26      63.444  88.853 103.672  1.00  0.00           C  
ATOM    363  HB2 SER    26      62.482  88.512 104.056  1.00  0.00           H  
ATOM    364  HB3 SER    26      63.588  89.903 103.924  1.00  0.00           H  
ATOM    365  OG  SER    26      63.432  88.750 102.243  1.00  0.00           O  
ATOM    366  HG  SER    26      63.231  87.839 102.017  1.00  0.00           H  
ATOM    367  C   SER    26      65.333  88.519 105.435  1.00  0.00           C  
ATOM    368  O   SER    26      65.021  89.585 105.991  1.00  0.00           O  
ATOM    369  N   GLN    27      66.251  87.725 105.928  1.00  0.00           N  
ATOM    370  H   GLN    27      66.432  86.927 105.336  1.00  0.00           H  
ATOM    371  CA  GLN    27      67.090  88.087 107.062  1.00  0.00           C  
ATOM    372  HA  GLN    27      66.413  88.093 107.916  1.00  0.00           H  
ATOM    373  CB  GLN    27      68.116  87.005 107.248  1.00  0.00           C  
ATOM    374  HB2 GLN    27      67.568  86.088 107.467  1.00  0.00           H  
ATOM    375  HB3 GLN    27      68.766  86.890 106.380  1.00  0.00           H  
ATOM    376  CG  GLN    27      69.011  87.310 108.474  1.00  0.00           C  
ATOM    377  HG2 GLN    27      69.684  88.109 108.163  1.00  0.00           H  
ATOM    378  HG3 GLN    27      68.210  87.494 109.190  1.00  0.00           H  
ATOM    379  CD  GLN    27      69.837  86.122 108.858  1.00  0.00           C  
ATOM    380  OE1 GLN    27      70.380  85.283 108.044  1.00  0.00           O  
ATOM    381  NE2 GLN    27      69.990  85.904 110.107  1.00  0.00           N  
ATOM    382 HE21 GLN    27      69.587  86.556 110.765  1.00  0.00           H  
ATOM    383 HE22 GLN    27      70.471  85.083 110.445  1.00  0.00           H  
ATOM    384  C   GLN    27      67.718  89.453 107.047  1.00  0.00           C  
ATOM    385  O   GLN    27      67.572  90.199 108.024  1.00  0.00           O  
ATOM    386  N   GLN    28      68.373  89.855 105.996  1.00  0.00           N  
ATOM    387  H   GLN    28      68.577  89.164 105.288  1.00  0.00           H  
ATOM    388  CA  GLN    28      68.981  91.137 105.648  1.00  0.00           C  
ATOM    389  HA  GLN    28      68.607  91.927 106.300  1.00  0.00           H  
ATOM    390  CB  GLN    28      70.482  91.073 106.042  1.00  0.00           C  
ATOM    391  HB2 GLN    28      70.543  90.909 107.118  1.00  0.00           H  
ATOM    392  HB3 GLN    28      70.934  90.185 105.599  1.00  0.00           H  
ATOM    393  CG  GLN    28      71.444  92.195 105.693  1.00  0.00           C  
ATOM    394  HG2 GLN    28      72.419  91.718 105.593  1.00  0.00           H  
ATOM    395  HG3 GLN    28      71.166  92.598 104.720  1.00  0.00           H  
ATOM    396  CD  GLN    28      71.509  93.297 106.797  1.00  0.00           C  
ATOM    397  OE1 GLN    28      70.625  94.121 106.898  1.00  0.00           O  
ATOM    398  NE2 GLN    28      72.485  93.248 107.630  1.00  0.00           N  
ATOM    399 HE21 GLN    28      72.591  93.900 108.394  1.00  0.00           H  
ATOM    400 HE22 GLN    28      73.222  92.567 107.517  1.00  0.00           H  
ATOM    401  C   GLN    28      68.696  91.605 104.240  1.00  0.00           C  
ATOM    402  O   GLN    28      69.378  91.167 103.345  1.00  0.00           O  
ATOM    403  N   SER    29      67.646  92.409 104.084  1.00  0.00           N  
ATOM    404  H   SER    29      66.927  92.433 104.792  1.00  0.00           H  
ATOM    405  CA  SER    29      67.356  93.286 102.985  1.00  0.00           C  
ATOM    406  HA  SER    29      67.105  92.768 102.059  1.00  0.00           H  
ATOM    407  CB  SER    29      66.213  94.140 103.431  1.00  0.00           C  
ATOM    408  HB2 SER    29      65.309  93.632 103.768  1.00  0.00           H  
ATOM    409  HB3 SER    29      66.629  94.813 104.180  1.00  0.00           H  
ATOM    410  OG  SER    29      65.834  94.957 102.337  1.00  0.00           O  
ATOM    411  HG  SER    29      65.200  94.494 101.785  1.00  0.00           H  
ATOM    412  C   SER    29      68.589  94.213 102.741  1.00  0.00           C  
ATOM    413  O   SER    29      69.412  94.318 103.578  1.00  0.00           O  
ATOM    414  N   SER    30      68.842  94.709 101.547  1.00  0.00           N  
ATOM    415  H   SER    30      68.150  94.544 100.830  1.00  0.00           H  
ATOM    416  CA  SER    30      70.021  95.557 101.190  1.00  0.00           C  
ATOM    417  HA  SER    30      70.949  95.146 101.587  1.00  0.00           H  
ATOM    418  CB  SER    30      70.195  95.686  99.627  1.00  0.00           C  
ATOM    419  HB2 SER    30      70.743  94.805  99.292  1.00  0.00           H  
ATOM    420  HB3 SER    30      69.246  95.847  99.115  1.00  0.00           H  
ATOM    421  OG  SER    30      71.011  96.844  99.200  1.00  0.00           O  
ATOM    422  HG  SER    30      70.958  96.949  98.248  1.00  0.00           H  
ATOM    423  C   SER    30      70.035  97.058 101.794  1.00  0.00           C  
ATOM    424  O   SER    30      68.973  97.662 101.886  1.00  0.00           O  
ATOM    425  N   GLN    31      71.110  97.667 102.247  1.00  0.00           N  
ATOM    426  H   GLN    31      70.861  98.544 102.681  1.00  0.00           H  
ATOM    427  CA  GLN    31      72.440  96.999 102.553  1.00  0.00           C  
ATOM    428  HA  GLN    31      72.175  95.990 102.869  1.00  0.00           H  
ATOM    429  CB  GLN    31      73.382  96.886 101.434  1.00  0.00           C  
ATOM    430  HB2 GLN    31      74.311  96.360 101.652  1.00  0.00           H  
ATOM    431  HB3 GLN    31      72.939  96.164 100.747  1.00  0.00           H  
ATOM    432  CG  GLN    31      73.707  98.275 100.841  1.00  0.00           C  
ATOM    433  HG2 GLN    31      72.782  98.727 100.484  1.00  0.00           H  
ATOM    434  HG3 GLN    31      74.188  98.914 101.581  1.00  0.00           H  
ATOM    435  CD  GLN    31      74.585  98.198  99.649  1.00  0.00           C  
ATOM    436  OE1 GLN    31      75.790  98.340  99.755  1.00  0.00           O  
ATOM    437  NE2 GLN    31      74.125  97.738  98.503  1.00  0.00           N  
ATOM    438 HE21 GLN    31      74.860  97.492  97.855  1.00  0.00           H  
ATOM    439 HE22 GLN    31      73.144  97.619  98.296  1.00  0.00           H  
ATOM    440  C   GLN    31      73.067  97.748 103.827  1.00  0.00           C  
ATOM    441  O   GLN    31      72.896  98.973 104.092  1.00  0.00           O  
ATOM    442  N   PRO    32      73.875  97.051 104.615  1.00  0.00           N  
ATOM    443  CD  PRO    32      73.771  95.587 104.847  1.00  0.00           C  
ATOM    444  HD2 PRO    32      73.849  95.006 103.928  1.00  0.00           H  
ATOM    445  HD3 PRO    32      72.910  95.291 105.445  1.00  0.00           H  
ATOM    446  CG  PRO    32      75.045  95.220 105.727  1.00  0.00           C  
ATOM    447  HG2 PRO    32      75.974  95.050 105.183  1.00  0.00           H  
ATOM    448  HG3 PRO    32      74.833  94.372 106.378  1.00  0.00           H  
ATOM    449  CB  PRO    32      75.232  96.510 106.572  1.00  0.00           C  
ATOM    450  HB2 PRO    32      76.264  96.526 106.921  1.00  0.00           H  
ATOM    451  HB3 PRO    32      74.496  96.555 107.375  1.00  0.00           H  
ATOM    452  CA  PRO    32      74.850  97.669 105.566  1.00  0.00           C  
ATOM    453  HA  PRO    32      74.315  98.451 106.105  1.00  0.00           H  
ATOM    454  C   PRO    32      76.151  98.261 104.964  1.00  0.00           C  
ATOM    455  O   PRO    32      76.626  97.745 103.939  1.00  0.00           O  
ATOM    456  N   TYR    33      76.702  99.344 105.603  1.00  0.00           N  
ATOM    457  H   TYR    33      76.117  99.802 106.288  1.00  0.00           H  
ATOM    458  CA  TYR    33      78.034  99.881 105.180  1.00  0.00           C  
ATOM    459  HA  TYR    33      78.330  99.337 104.284  1.00  0.00           H  
ATOM    460  CB  TYR    33      77.855 101.380 104.758  1.00  0.00           C  
ATOM    461  HB2 TYR    33      77.588 101.951 105.646  1.00  0.00           H  
ATOM    462  HB3 TYR    33      78.812 101.749 104.388  1.00  0.00           H  
ATOM    463  CG  TYR    33      76.819 101.572 103.685  1.00  0.00           C  
ATOM    464  CD1 TYR    33      77.284 101.640 102.349  1.00  0.00           C  
ATOM    465  HD1 TYR    33      78.351 101.642 102.178  1.00  0.00           H  
ATOM    466  CE1 TYR    33      76.461 101.802 101.211  1.00  0.00           C  
ATOM    467  HE1 TYR    33      76.931 101.810 100.239  1.00  0.00           H  
ATOM    468  CZ  TYR    33      75.092 101.926 101.505  1.00  0.00           C  
ATOM    469  OH  TYR    33      74.238 102.296 100.585  1.00  0.00           O  
ATOM    470  HH  TYR    33      73.309 102.458 100.767  1.00  0.00           H  
ATOM    471  CE2 TYR    33      74.591 101.708 102.813  1.00  0.00           C  
ATOM    472  HE2 TYR    33      73.515 101.687 102.904  1.00  0.00           H  
ATOM    473  CD2 TYR    33      75.449 101.586 103.922  1.00  0.00           C  
ATOM    474  HD2 TYR    33      75.176 101.309 104.929  1.00  0.00           H  
ATOM    475  C   TYR    33      79.178  99.618 106.196  1.00  0.00           C  
ATOM    476  O   TYR    33      80.305  99.837 105.820  1.00  0.00           O  
ATOM    477  N   GLY    34      78.912  98.974 107.400  1.00  0.00           N  
ATOM    478  H   GLY    34      78.033  98.512 107.584  1.00  0.00           H  
ATOM    479  CA  GLY    34      79.811  98.807 108.514  1.00  0.00           C  
ATOM    480  HA2 GLY    34      79.166  98.469 109.325  1.00  0.00           H  
ATOM    481  HA3 GLY    34      80.417  98.007 108.090  1.00  0.00           H  
ATOM    482  C   GLY    34      80.624 100.110 108.844  1.00  0.00           C  
ATOM    483  O   GLY    34      80.088 101.198 108.765  1.00  0.00           O  
ATOM    484  N   GLN    35      81.938  99.986 109.183  1.00  0.00           N  
ATOM    485  H   GLN    35      82.421  99.107 109.059  1.00  0.00           H  
ATOM    486  CA  GLN    35      82.703 101.076 109.751  1.00  0.00           C  
ATOM    487  HA  GLN    35      82.548 101.953 109.122  1.00  0.00           H  
ATOM    488  CB  GLN    35      82.276 101.583 111.114  1.00  0.00           C  
ATOM    489  HB2 GLN    35      81.206 101.772 111.196  1.00  0.00           H  
ATOM    490  HB3 GLN    35      82.387 100.803 111.867  1.00  0.00           H  
ATOM    491  CG  GLN    35      83.022 102.830 111.716  1.00  0.00           C  
ATOM    492  HG2 GLN    35      82.578 103.028 112.692  1.00  0.00           H  
ATOM    493  HG3 GLN    35      84.065 102.579 111.914  1.00  0.00           H  
ATOM    494  CD  GLN    35      82.992 104.055 110.781  1.00  0.00           C  
ATOM    495  OE1 GLN    35      82.042 104.259 110.060  1.00  0.00           O  
ATOM    496  NE2 GLN    35      83.869 105.030 110.919  1.00  0.00           N  
ATOM    497 HE21 GLN    35      84.501 104.931 111.701  1.00  0.00           H  
ATOM    498 HE22 GLN    35      83.665 105.919 110.484  1.00  0.00           H  
ATOM    499  C   GLN    35      84.180 100.709 109.726  1.00  0.00           C  
ATOM    500  O   GLN    35      84.760 100.216 110.633  1.00  0.00           O  
ATOM    501  N   GLN    36      84.822 100.794 108.557  1.00  0.00           N  
ATOM    502  H   GLN    36      85.780 100.476 108.573  1.00  0.00           H  
ATOM    503  CA  GLN    36      84.416 101.436 107.262  1.00  0.00           C  
ATOM    504  HA  GLN    36      83.329 101.383 107.201  1.00  0.00           H  
ATOM    505  CB  GLN    36      84.633 102.985 107.374  1.00  0.00           C  
ATOM    506  HB2 GLN    36      84.258 103.417 106.446  1.00  0.00           H  
ATOM    507  HB3 GLN    36      83.998 103.364 108.175  1.00  0.00           H  
ATOM    508  CG  GLN    36      86.150 103.319 107.466  1.00  0.00           C  
ATOM    509  HG2 GLN    36      86.485 103.291 108.503  1.00  0.00           H  
ATOM    510  HG3 GLN    36      86.779 102.571 106.983  1.00  0.00           H  
ATOM    511  CD  GLN    36      86.440 104.749 106.935  1.00  0.00           C  
ATOM    512  OE1 GLN    36      86.410 105.701 107.722  1.00  0.00           O  
ATOM    513  NE2 GLN    36      86.614 104.796 105.632  1.00  0.00           N  
ATOM    514 HE21 GLN    36      86.614 103.935 105.104  1.00  0.00           H  
ATOM    515 HE22 GLN    36      86.461 105.651 105.117  1.00  0.00           H  
ATOM    516  C   GLN    36      85.104 100.697 106.054  1.00  0.00           C  
ATOM    517  O   GLN    36      86.123  99.974 106.236  1.00  0.00           O  
ATOM    518  N   SER    37      84.447 100.731 104.903  1.00  0.00           N  
ATOM    519  H   SER    37      83.476 101.006 104.873  1.00  0.00           H  
ATOM    520  CA  SER    37      85.032 100.556 103.626  1.00  0.00           C  
ATOM    521  HA  SER    37      85.456  99.566 103.457  1.00  0.00           H  
ATOM    522  CB  SER    37      84.025 100.808 102.520  1.00  0.00           C  
ATOM    523  HB2 SER    37      83.176 100.124 102.537  1.00  0.00           H  
ATOM    524  HB3 SER    37      83.606 101.793 102.728  1.00  0.00           H  
ATOM    525  OG  SER    37      84.607 100.828 101.206  1.00  0.00           O  
ATOM    526  HG  SER    37      85.047  99.999 101.006  1.00  0.00           H  
ATOM    527  C   SER    37      86.203 101.454 103.384  1.00  0.00           C  
ATOM    528  O   SER    37      86.305 102.603 103.905  1.00  0.00           O  
ATOM    529  N   TYR    38      87.165 100.897 102.686  1.00  0.00           N  
ATOM    530  H   TYR    38      87.145  99.896 102.554  1.00  0.00           H  
ATOM    531  CA  TYR    38      88.308 101.701 102.210  1.00  0.00           C  
ATOM    532  HA  TYR    38      88.029 102.741 102.038  1.00  0.00           H  
ATOM    533  CB  TYR    38      89.407 101.657 103.303  1.00  0.00           C  
ATOM    534  HB2 TYR    38      88.923 102.011 104.213  1.00  0.00           H  
ATOM    535  HB3 TYR    38      89.786 100.666 103.550  1.00  0.00           H  
ATOM    536  CG  TYR    38      90.532 102.593 102.934  1.00  0.00           C  
ATOM    537  CD1 TYR    38      91.603 102.058 102.241  1.00  0.00           C  
ATOM    538  HD1 TYR    38      91.568 101.004 102.008  1.00  0.00           H  
ATOM    539  CE1 TYR    38      92.667 102.907 101.825  1.00  0.00           C  
ATOM    540  HE1 TYR    38      93.495 102.611 101.198  1.00  0.00           H  
ATOM    541  CZ  TYR    38      92.777 104.246 102.362  1.00  0.00           C  
ATOM    542  OH  TYR    38      93.722 105.078 101.906  1.00  0.00           O  
ATOM    543  HH  TYR    38      93.770 105.895 102.408  1.00  0.00           H  
ATOM    544  CE2 TYR    38      91.708 104.685 103.217  1.00  0.00           C  
ATOM    545  HE2 TYR    38      91.691 105.715 103.541  1.00  0.00           H  
ATOM    546  CD2 TYR    38      90.551 103.911 103.293  1.00  0.00           C  
ATOM    547  HD2 TYR    38      89.669 104.310 103.771  1.00  0.00           H  
ATOM    548  C   TYR    38      88.797 101.077 100.926  1.00  0.00           C  
ATOM    549  O   TYR    38      89.091  99.848 100.810  1.00  0.00           O  
ATOM    550  N   SER    39      88.853 101.923  99.915  1.00  0.00           N  
ATOM    551  H   SER    39      88.620 102.874 100.162  1.00  0.00           H  
ATOM    552  CA  SER    39      89.531 101.744  98.655  1.00  0.00           C  
ATOM    553  HA  SER    39      90.374 101.054  98.680  1.00  0.00           H  
ATOM    554  CB  SER    39      88.545 101.425  97.450  1.00  0.00           C  
ATOM    555  HB2 SER    39      87.830 102.221  97.243  1.00  0.00           H  
ATOM    556  HB3 SER    39      89.254 101.336  96.628  1.00  0.00           H  
ATOM    557  OG  SER    39      87.888 100.286  97.704  1.00  0.00           O  
ATOM    558  HG  SER    39      88.496  99.543  97.678  1.00  0.00           H  
ATOM    559  C   SER    39      90.226 103.039  98.262  1.00  0.00           C  
ATOM    560  O   SER    39      90.493 103.200  97.082  1.00  0.00           O  
ATOM    561  N   GLY    40      90.665 103.851  99.201  1.00  0.00           N  
ATOM    562  H   GLY    40      90.517 103.700 100.189  1.00  0.00           H  
ATOM    563  CA  GLY    40      91.252 105.115  98.810  1.00  0.00           C  
ATOM    564  HA2 GLY    40      90.498 105.568  98.165  1.00  0.00           H  
ATOM    565  HA3 GLY    40      91.352 105.775  99.671  1.00  0.00           H  
ATOM    566  C   GLY    40      92.552 104.990  97.971  1.00  0.00           C  
ATOM    567  O   GLY    40      93.373 104.092  98.297  1.00  0.00           O  
ATOM    568  N   TYR    41      92.791 105.767  96.931  1.00  0.00           N  
ATOM    569  H   TYR    41      93.625 105.556  96.402  1.00  0.00           H  
ATOM    570  CA  TYR    41      91.977 106.948  96.504  1.00  0.00           C  
ATOM    571  HA  TYR    41      90.930 106.906  96.805  1.00  0.00           H  
ATOM    572  CB  TYR    41      92.516 108.272  97.120  1.00  0.00           C  
ATOM    573  HB2 TYR    41      93.523 108.482  96.760  1.00  0.00           H  
ATOM    574  HB3 TYR    41      91.801 109.050  96.852  1.00  0.00           H  
ATOM    575  CG  TYR    41      92.761 108.239  98.628  1.00  0.00           C  
ATOM    576  CD1 TYR    41      94.116 108.064  99.133  1.00  0.00           C  
ATOM    577  HD1 TYR    41      94.973 108.009  98.478  1.00  0.00           H  
ATOM    578  CE1 TYR    41      94.298 108.018 100.539  1.00  0.00           C  
ATOM    579  HE1 TYR    41      95.298 107.913 100.933  1.00  0.00           H  
ATOM    580  CZ  TYR    41      93.182 108.080 101.410  1.00  0.00           C  
ATOM    581  OH  TYR    41      93.326 107.987 102.775  1.00  0.00           O  
ATOM    582  HH  TYR    41      94.160 108.283 103.147  1.00  0.00           H  
ATOM    583  CE2 TYR    41      91.881 108.195 100.916  1.00  0.00           C  
ATOM    584  HE2 TYR    41      91.096 108.232 101.657  1.00  0.00           H  
ATOM    585  CD2 TYR    41      91.694 108.343  99.478  1.00  0.00           C  
ATOM    586  HD2 TYR    41      90.697 108.358  99.063  1.00  0.00           H  
ATOM    587  C   TYR    41      91.867 107.028  94.959  1.00  0.00           C  
ATOM    588  O   TYR    41      92.907 106.937  94.251  1.00  0.00           O  
ATOM    589  N   SER    42      90.662 107.022  94.391  1.00  0.00           N  
ATOM    590  H   SER    42      89.902 106.717  94.982  1.00  0.00           H  
ATOM    591  CA  SER    42      90.370 107.224  93.008  1.00  0.00           C  
ATOM    592  HA  SER    42      91.049 106.507  92.547  1.00  0.00           H  
ATOM    593  CB  SER    42      88.962 106.813  92.527  1.00  0.00           C  
ATOM    594  HB2 SER    42      88.780 107.224  91.534  1.00  0.00           H  
ATOM    595  HB3 SER    42      88.938 105.726  92.447  1.00  0.00           H  
ATOM    596  OG  SER    42      87.954 107.214  93.509  1.00  0.00           O  
ATOM    597  HG  SER    42      87.718 108.142  93.436  1.00  0.00           H  
ATOM    598  C   SER    42      90.799 108.644  92.569  1.00  0.00           C  
ATOM    599  O   SER    42      90.879 109.525  93.422  1.00  0.00           O  
ATOM    600  N   GLN    43      90.796 108.943  91.289  1.00  0.00           N  
ATOM    601  H   GLN    43      90.887 108.132  90.694  1.00  0.00           H  
ATOM    602  CA  GLN    43      91.062 110.302  90.700  1.00  0.00           C  
ATOM    603  HA  GLN    43      91.124 111.134  91.401  1.00  0.00           H  
ATOM    604  CB  GLN    43      92.504 110.252  90.041  1.00  0.00           C  
ATOM    605  HB2 GLN    43      92.645 109.441  89.327  1.00  0.00           H  
ATOM    606  HB3 GLN    43      92.690 111.231  89.598  1.00  0.00           H  
ATOM    607  CG  GLN    43      93.641 110.078  91.111  1.00  0.00           C  
ATOM    608  HG2 GLN    43      93.508 109.100  91.573  1.00  0.00           H  
ATOM    609  HG3 GLN    43      94.534 110.146  90.490  1.00  0.00           H  
ATOM    610  CD  GLN    43      93.594 111.209  92.085  1.00  0.00           C  
ATOM    611  OE1 GLN    43      93.780 110.984  93.274  1.00  0.00           O  
ATOM    612  NE2 GLN    43      93.345 112.431  91.693  1.00  0.00           N  
ATOM    613 HE21 GLN    43      93.154 112.617  90.719  1.00  0.00           H  
ATOM    614 HE22 GLN    43      93.320 113.169  92.382  1.00  0.00           H  
ATOM    615  C   GLN    43      90.016 110.622  89.573  1.00  0.00           C  
ATOM    616  O   GLN    43      89.577 109.638  88.909  1.00  0.00           O  
ATOM    617  N   SER    44      89.671 111.872  89.444  1.00  0.00           N  
ATOM    618  H   SER    44      90.192 112.553  89.978  1.00  0.00           H  
ATOM    619  CA  SER    44      88.556 112.363  88.624  1.00  0.00           C  
ATOM    620  HA  SER    44      88.653 111.905  87.639  1.00  0.00           H  
ATOM    621  CB  SER    44      87.185 111.966  89.194  1.00  0.00           C  
ATOM    622  HB2 SER    44      86.437 112.470  88.581  1.00  0.00           H  
ATOM    623  HB3 SER    44      87.037 110.887  89.235  1.00  0.00           H  
ATOM    624  OG  SER    44      87.170 112.428  90.529  1.00  0.00           O  
ATOM    625  HG  SER    44      86.270 112.258  90.815  1.00  0.00           H  
ATOM    626  C   SER    44      88.462 113.849  88.377  1.00  0.00           C  
ATOM    627  O   SER    44      89.087 114.586  89.154  1.00  0.00           O  
ATOM    628  N   THR    45      87.828 114.351  87.326  1.00  0.00           N  
ATOM    629  H   THR    45      87.610 113.642  86.641  1.00  0.00           H  
ATOM    630  CA  THR    45      87.758 115.833  86.900  1.00  0.00           C  
ATOM    631  HA  THR    45      86.900 115.879  86.229  1.00  0.00           H  
ATOM    632  CB  THR    45      87.607 116.899  88.000  1.00  0.00           C  
ATOM    633  HB  THR    45      88.594 117.130  88.399  1.00  0.00           H  
ATOM    634  CG2 THR    45      86.993 118.182  87.538  1.00  0.00           C  
ATOM    635 HG21 THR    45      85.964 118.085  87.190  1.00  0.00           H  
ATOM    636 HG22 THR    45      87.023 118.934  88.326  1.00  0.00           H  
ATOM    637 HG23 THR    45      87.596 118.675  86.775  1.00  0.00           H  
ATOM    638  OG1 THR    45      86.771 116.478  89.009  1.00  0.00           O  
ATOM    639  HG1 THR    45      87.282 115.774  89.414  1.00  0.00           H  
ATOM    640  C   THR    45      88.957 116.168  86.002  1.00  0.00           C  
ATOM    641  O   THR    45      90.136 115.959  86.339  1.00  0.00           O  
ATOM    642  N   ASP    46      88.733 116.824  84.855  1.00  0.00           N  
ATOM    643  H   ASP    46      87.810 117.209  84.712  1.00  0.00           H  
ATOM    644  CA  ASP    46      89.724 117.183  83.892  1.00  0.00           C  
ATOM    645  HA  ASP    46      90.229 116.252  83.633  1.00  0.00           H  
ATOM    646  CB  ASP    46      89.021 117.771  82.650  1.00  0.00           C  
ATOM    647  HB2 ASP    46      88.789 118.805  82.902  1.00  0.00           H  
ATOM    648  HB3 ASP    46      89.770 117.740  81.859  1.00  0.00           H  
ATOM    649  CG  ASP    46      87.954 116.924  81.998  1.00  0.00           C  
ATOM    650  OD1 ASP    46      88.231 115.778  81.570  1.00  0.00           O  
ATOM    651  OD2 ASP    46      86.808 117.339  81.936  1.00  0.00           O  
ATOM    652  C   ASP    46      90.799 118.233  84.398  1.00  0.00           C  
ATOM    653  O   ASP    46      90.444 119.311  84.965  1.00  0.00           O  
ATOM    654  N   THR    47      92.058 117.961  83.996  1.00  0.00           N  
ATOM    655  H   THR    47      92.123 117.174  83.366  1.00  0.00           H  
ATOM    656  CA  THR    47      93.181 118.971  84.164  1.00  0.00           C  
ATOM    657  HA  THR    47      93.406 118.914  85.229  1.00  0.00           H  
ATOM    658  CB  THR    47      94.428 118.512  83.356  1.00  0.00           C  
ATOM    659  HB  THR    47      94.575 117.487  83.694  1.00  0.00           H  
ATOM    660  CG2 THR    47      94.325 118.555  81.835  1.00  0.00           C  
ATOM    661 HG21 THR    47      94.851 117.682  81.446  1.00  0.00           H  
ATOM    662 HG22 THR    47      93.268 118.379  81.633  1.00  0.00           H  
ATOM    663 HG23 THR    47      94.714 119.462  81.373  1.00  0.00           H  
ATOM    664  OG1 THR    47      95.464 119.354  83.831  1.00  0.00           O  
ATOM    665  HG1 THR    47      95.710 118.929  84.656  1.00  0.00           H  
ATOM    666  C   THR    47      92.853 120.406  83.736  1.00  0.00           C  
ATOM    667  O   THR    47      92.078 120.665  82.814  1.00  0.00           O  
ATOM    668  N   SER    48      93.496 121.429  84.318  1.00  0.00           N  
ATOM    669  H   SER    48      94.144 121.222  85.064  1.00  0.00           H  
ATOM    670  CA  SER    48      93.301 122.824  84.060  1.00  0.00           C  
ATOM    671  HA  SER    48      92.261 123.069  83.848  1.00  0.00           H  
ATOM    672  CB  SER    48      93.694 123.551  85.314  1.00  0.00           C  
ATOM    673  HB2 SER    48      93.380 124.590  85.216  1.00  0.00           H  
ATOM    674  HB3 SER    48      93.248 123.002  86.143  1.00  0.00           H  
ATOM    675  OG  SER    48      95.107 123.446  85.582  1.00  0.00           O  
ATOM    676  HG  SER    48      95.585 123.691  84.786  1.00  0.00           H  
ATOM    677  C   SER    48      94.084 123.324  82.927  1.00  0.00           C  
ATOM    678  O   SER    48      95.140 122.918  82.586  1.00  0.00           O  
ATOM    679  N   GLY    49      93.512 124.367  82.301  1.00  0.00           N  
ATOM    680  H   GLY    49      92.546 124.642  82.405  1.00  0.00           H  
ATOM    681  CA  GLY    49      94.196 125.281  81.410  1.00  0.00           C  
ATOM    682  HA2 GLY    49      93.757 126.254  81.629  1.00  0.00           H  
ATOM    683  HA3 GLY    49      95.270 125.225  81.588  1.00  0.00           H  
ATOM    684  C   GLY    49      93.758 125.070  79.994  1.00  0.00           C  
ATOM    685  O   GLY    49      92.903 124.176  79.753  1.00  0.00           O  
ATOM    686  N   TYR    50      94.221 125.881  79.026  1.00  0.00           N  
ATOM    687  H   TYR    50      93.956 125.692  78.070  1.00  0.00           H  
ATOM    688  CA  TYR    50      95.295 126.913  79.249  1.00  0.00           C  
ATOM    689  HA  TYR    50      95.387 127.320  80.256  1.00  0.00           H  
ATOM    690  CB  TYR    50      96.667 126.255  79.084  1.00  0.00           C  
ATOM    691  HB2 TYR    50      96.726 125.446  79.812  1.00  0.00           H  
ATOM    692  HB3 TYR    50      96.760 125.793  78.101  1.00  0.00           H  
ATOM    693  CG  TYR    50      97.902 127.220  79.179  1.00  0.00           C  
ATOM    694  CD1 TYR    50      98.480 127.883  78.088  1.00  0.00           C  
ATOM    695  HD1 TYR    50      98.160 127.799  77.060  1.00  0.00           H  
ATOM    696  CE1 TYR    50      99.569 128.735  78.276  1.00  0.00           C  
ATOM    697  HE1 TYR    50     100.087 129.271  77.495  1.00  0.00           H  
ATOM    698  CZ  TYR    50      99.998 128.980  79.593  1.00  0.00           C  
ATOM    699  OH  TYR    50     100.940 129.944  79.760  1.00  0.00           O  
ATOM    700  HH  TYR    50     101.099 130.492  78.987  1.00  0.00           H  
ATOM    701  CE2 TYR    50      99.404 128.338  80.714  1.00  0.00           C  
ATOM    702  HE2 TYR    50      99.912 128.330  81.667  1.00  0.00           H  
ATOM    703  CD2 TYR    50      98.379 127.451  80.483  1.00  0.00           C  
ATOM    704  HD2 TYR    50      97.863 127.057  81.345  1.00  0.00           H  
ATOM    705  C   TYR    50      95.181 128.061  78.224  1.00  0.00           C  
ATOM    706  O   TYR    50      94.940 127.894  77.060  1.00  0.00           O  
ATOM    707  N   GLY    51      95.470 129.293  78.556  1.00  0.00           N  
ATOM    708  H   GLY    51      95.439 129.904  77.752  1.00  0.00           H  
ATOM    709  CA  GLY    51      96.006 129.847  79.814  1.00  0.00           C  
ATOM    710  HA2 GLY    51      95.274 129.863  80.622  1.00  0.00           H  
ATOM    711  HA3 GLY    51      96.821 129.321  80.312  1.00  0.00           H  
ATOM    712  C   GLY    51      96.480 131.271  79.546  1.00  0.00           C  
ATOM    713  O   GLY    51      97.046 131.542  78.469  1.00  0.00           O  
ATOM    714  N   GLN    52      96.405 132.063  80.619  1.00  0.00           N  
ATOM    715  H   GLN    52      96.028 131.770  81.508  1.00  0.00           H  
ATOM    716  CA  GLN    52      96.646 133.523  80.554  1.00  0.00           C  
ATOM    717  HA  GLN    52      96.825 133.891  81.564  1.00  0.00           H  
ATOM    718  CB  GLN    52      97.743 134.089  79.643  1.00  0.00           C  
ATOM    719  HB2 GLN    52      97.452 133.768  78.642  1.00  0.00           H  
ATOM    720  HB3 GLN    52      97.808 135.149  79.888  1.00  0.00           H  
ATOM    721  CG  GLN    52      99.151 133.508  79.836  1.00  0.00           C  
ATOM    722  HG2 GLN    52      99.132 132.420  79.897  1.00  0.00           H  
ATOM    723  HG3 GLN    52      99.857 133.620  79.013  1.00  0.00           H  
ATOM    724  CD  GLN    52      99.697 134.139  81.151  1.00  0.00           C  
ATOM    725  OE1 GLN    52      99.479 133.533  82.200  1.00  0.00           O  
ATOM    726  NE2 GLN    52     100.177 135.379  81.093  1.00  0.00           N  
ATOM    727 HE21 GLN    52      99.960 135.931  80.275  1.00  0.00           H  
ATOM    728 HE22 GLN    52     100.475 135.816  81.953  1.00  0.00           H  
ATOM    729  C   GLN    52      95.273 134.088  80.138  1.00  0.00           C  
ATOM    730  O   GLN    52      95.003 134.378  78.943  1.00  0.00           O  
ATOM    731  N   SER    53      94.305 134.375  81.063  1.00  0.00           N  
ATOM    732  H   SER    53      93.354 134.649  80.858  1.00  0.00           H  
ATOM    733  CA  SER    53      94.458 134.272  82.516  1.00  0.00           C  
ATOM    734  HA  SER    53      95.458 134.692  82.625  1.00  0.00           H  
ATOM    735  CB  SER    53      93.435 135.146  83.231  1.00  0.00           C  
ATOM    736  HB2 SER    53      93.593 135.044  84.304  1.00  0.00           H  
ATOM    737  HB3 SER    53      93.522 136.215  83.036  1.00  0.00           H  
ATOM    738  OG  SER    53      92.074 134.783  82.889  1.00  0.00           O  
ATOM    739  HG  SER    53      91.777 134.073  83.463  1.00  0.00           H  
ATOM    740  C   SER    53      94.493 132.851  83.141  1.00  0.00           C  
ATOM    741  O   SER    53      94.343 131.839  82.472  1.00  0.00           O  
ATOM    742  N   SER    54      94.787 132.880  84.415  1.00  0.00           N  
ATOM    743  H   SER    54      94.714 133.782  84.864  1.00  0.00           H  
ATOM    744  CA  SER    54      95.223 131.725  85.149  1.00  0.00           C  
ATOM    745  HA  SER    54      95.926 131.128  84.569  1.00  0.00           H  
ATOM    746  CB  SER    54      96.031 132.249  86.300  1.00  0.00           C  
ATOM    747  HB2 SER    54      96.262 131.355  86.879  1.00  0.00           H  
ATOM    748  HB3 SER    54      96.934 132.695  85.882  1.00  0.00           H  
ATOM    749  OG  SER    54      95.299 133.169  87.102  1.00  0.00           O  
ATOM    750  HG  SER    54      95.320 132.843  88.005  1.00  0.00           H  
ATOM    751  C   SER    54      94.090 130.806  85.578  1.00  0.00           C  
ATOM    752  O   SER    54      93.902 130.671  86.850  1.00  0.00           O  
ATOM    753  N   TYR    55      93.356 130.263  84.658  1.00  0.00           N  
ATOM    754  H   TYR    55      93.590 130.531  83.712  1.00  0.00           H  
ATOM    755  CA  TYR    55      92.318 129.260  85.010  1.00  0.00           C  
ATOM    756  HA  TYR    55      91.513 129.657  85.627  1.00  0.00           H  
ATOM    757  CB  TYR    55      91.608 128.764  83.747  1.00  0.00           C  
ATOM    758  HB2 TYR    55      92.409 128.308  83.166  1.00  0.00           H  
ATOM    759  HB3 TYR    55      90.845 128.056  84.070  1.00  0.00           H  
ATOM    760  CG  TYR    55      90.873 129.812  82.955  1.00  0.00           C  
ATOM    761  CD1 TYR    55      89.522 130.049  83.186  1.00  0.00           C  
ATOM    762  HD1 TYR    55      88.894 129.454  83.833  1.00  0.00           H  
ATOM    763  CE1 TYR    55      88.900 131.079  82.437  1.00  0.00           C  
ATOM    764  HE1 TYR    55      87.857 131.349  82.511  1.00  0.00           H  
ATOM    765  CZ  TYR    55      89.619 131.880  81.569  1.00  0.00           C  
ATOM    766  OH  TYR    55      88.917 132.813  80.818  1.00  0.00           O  
ATOM    767  HH  TYR    55      87.981 132.598  80.832  1.00  0.00           H  
ATOM    768  CE2 TYR    55      90.963 131.580  81.235  1.00  0.00           C  
ATOM    769  HE2 TYR    55      91.478 132.106  80.445  1.00  0.00           H  
ATOM    770  CD2 TYR    55      91.567 130.519  81.960  1.00  0.00           C  
ATOM    771  HD2 TYR    55      92.509 130.072  81.679  1.00  0.00           H  
ATOM    772  C   TYR    55      92.955 128.020  85.668  1.00  0.00           C  
ATOM    773  O   TYR    55      93.947 127.478  85.186  1.00  0.00           O  
ATOM    774  N   SER    56      92.383 127.499  86.789  1.00  0.00           N  
ATOM    775  H   SER    56      92.705 126.628  87.187  1.00  0.00           H  
ATOM    776  CA  SER    56      91.209 127.957  87.572  1.00  0.00           C  
ATOM    777  HA  SER    56      91.062 127.074  88.194  1.00  0.00           H  
ATOM    778  CB  SER    56      91.513 129.084  88.604  1.00  0.00           C  
ATOM    779  HB2 SER    56      92.421 128.984  89.199  1.00  0.00           H  
ATOM    780  HB3 SER    56      91.510 129.997  88.007  1.00  0.00           H  
ATOM    781  OG  SER    56      90.451 129.280  89.493  1.00  0.00           O  
ATOM    782  HG  SER    56      89.750 129.713  89.001  1.00  0.00           H  
ATOM    783  C   SER    56      89.830 128.231  86.920  1.00  0.00           C  
ATOM    784  O   SER    56      89.394 129.401  86.816  1.00  0.00           O  
ATOM    785  N   SER    57      89.209 127.146  86.358  1.00  0.00           N  
ATOM    786  H   SER    57      88.283 127.379  86.030  1.00  0.00           H  
ATOM    787  CA  SER    57      89.547 125.787  86.305  1.00  0.00           C  
ATOM    788  HA  SER    57      90.576 125.549  86.574  1.00  0.00           H  
ATOM    789  CB  SER    57      88.695 124.990  87.332  1.00  0.00           C  
ATOM    790  HB2 SER    57      88.934 123.926  87.344  1.00  0.00           H  
ATOM    791  HB3 SER    57      88.766 125.481  88.302  1.00  0.00           H  
ATOM    792  OG  SER    57      87.368 125.128  86.921  1.00  0.00           O  
ATOM    793  HG  SER    57      86.953 124.278  87.085  1.00  0.00           H  
ATOM    794  C   SER    57      89.372 125.220  84.892  1.00  0.00           C  
ATOM    795  O   SER    57      90.045 124.218  84.536  1.00  0.00           O  
ATOM    796  N   TYR    58      88.728 125.925  83.918  1.00  0.00           N  
ATOM    797  H   TYR    58      88.110 126.666  84.216  1.00  0.00           H  
ATOM    798  CA  TYR    58      88.613 125.638  82.500  1.00  0.00           C  
ATOM    799  HA  TYR    58      88.024 124.735  82.341  1.00  0.00           H  
ATOM    800  CB  TYR    58      87.854 126.827  81.748  1.00  0.00           C  
ATOM    801  HB2 TYR    58      88.534 127.678  81.796  1.00  0.00           H  
ATOM    802  HB3 TYR    58      87.849 126.652  80.673  1.00  0.00           H  
ATOM    803  CG  TYR    58      86.481 127.076  82.257  1.00  0.00           C  
ATOM    804  CD1 TYR    58      86.078 128.369  82.502  1.00  0.00           C  
ATOM    805  HD1 TYR    58      86.699 129.171  82.129  1.00  0.00           H  
ATOM    806  CE1 TYR    58      84.907 128.667  83.261  1.00  0.00           C  
ATOM    807  HE1 TYR    58      84.604 129.694  83.407  1.00  0.00           H  
ATOM    808  CZ  TYR    58      84.049 127.622  83.662  1.00  0.00           C  
ATOM    809  OH  TYR    58      82.815 127.887  84.202  1.00  0.00           O  
ATOM    810  HH  TYR    58      82.198 127.185  83.984  1.00  0.00           H  
ATOM    811  CE2 TYR    58      84.418 126.332  83.353  1.00  0.00           C  
ATOM    812  HE2 TYR    58      83.830 125.477  83.652  1.00  0.00           H  
ATOM    813  CD2 TYR    58      85.643 126.081  82.665  1.00  0.00           C  
ATOM    814  HD2 TYR    58      85.930 125.055  82.489  1.00  0.00           H  
ATOM    815  C   TYR    58      90.066 125.390  81.993  1.00  0.00           C  
ATOM    816  O   TYR    58      91.003 125.944  82.538  1.00  0.00           O  
ATOM    817  N   GLY    59      90.297 124.531  80.973  1.00  0.00           N  
ATOM    818  H   GLY    59      91.248 124.264  80.761  1.00  0.00           H  
ATOM    819  CA  GLY    59      89.275 123.785  80.116  1.00  0.00           C  
ATOM    820  HA2 GLY    59      89.672 122.867  79.684  1.00  0.00           H  
ATOM    821  HA3 GLY    59      88.392 123.499  80.689  1.00  0.00           H  
ATOM    822  C   GLY    59      88.827 124.672  78.923  1.00  0.00           C  
ATOM    823  O   GLY    59      89.481 125.616  78.554  1.00  0.00           O  
ATOM    824  N   GLN    60      87.663 124.415  78.347  1.00  0.00           N  
ATOM    825  H   GLN    60      87.434 125.111  77.652  1.00  0.00           H  
ATOM    826  CA  GLN    60      86.705 123.362  78.581  1.00  0.00           C  
ATOM    827  HA  GLN    60      87.103 122.650  79.304  1.00  0.00           H  
ATOM    828  CB  GLN    60      85.445 123.992  79.271  1.00  0.00           C  
ATOM    829  HB2 GLN    60      85.852 124.417  80.188  1.00  0.00           H  
ATOM    830  HB3 GLN    60      85.086 124.787  78.618  1.00  0.00           H  
ATOM    831  CG  GLN    60      84.376 122.982  79.648  1.00  0.00           C  
ATOM    832  HG2 GLN    60      84.264 122.293  78.812  1.00  0.00           H  
ATOM    833  HG3 GLN    60      84.631 122.379  80.520  1.00  0.00           H  
ATOM    834  CD  GLN    60      82.923 123.498  79.787  1.00  0.00           C  
ATOM    835  OE1 GLN    60      82.445 124.240  79.018  1.00  0.00           O  
ATOM    836  NE2 GLN    60      82.234 123.115  80.821  1.00  0.00           N  
ATOM    837 HE21 GLN    60      82.593 122.483  81.521  1.00  0.00           H  
ATOM    838 HE22 GLN    60      81.247 123.328  80.847  1.00  0.00           H  
ATOM    839  C   GLN    60      86.217 122.680  77.309  1.00  0.00           C  
ATOM    840  O   GLN    60      85.456 123.224  76.517  1.00  0.00           O  
ATOM    841  N   SER    61      86.555 121.418  77.164  1.00  0.00           N  
ATOM    842  H   SER    61      87.306 121.229  77.813  1.00  0.00           H  
ATOM    843  CA  SER    61      86.110 120.564  76.138  1.00  0.00           C  
ATOM    844  HA  SER    61      86.455 120.903  75.161  1.00  0.00           H  
ATOM    845  CB  SER    61      86.724 119.176  76.388  1.00  0.00           C  
ATOM    846  HB2 SER    61      86.215 118.526  75.676  1.00  0.00           H  
ATOM    847  HB3 SER    61      87.789 119.132  76.158  1.00  0.00           H  
ATOM    848  OG  SER    61      86.557 118.808  77.756  1.00  0.00           O  
ATOM    849  HG  SER    61      87.110 119.372  78.302  1.00  0.00           H  
ATOM    850  C   SER    61      84.552 120.574  76.061  1.00  0.00           C  
ATOM    851  O   SER    61      83.803 120.394  77.027  1.00  0.00           O  
ATOM    852  N   GLN    62      83.968 120.679  74.857  1.00  0.00           N  
ATOM    853  H   GLN    62      84.552 120.812  74.044  1.00  0.00           H  
ATOM    854  CA  GLN    62      82.433 120.727  74.592  1.00  0.00           C  
ATOM    855  HA  GLN    62      82.016 119.908  75.177  1.00  0.00           H  
ATOM    856  CB  GLN    62      81.813 121.976  75.187  1.00  0.00           C  
ATOM    857  HB2 GLN    62      82.104 122.124  76.227  1.00  0.00           H  
ATOM    858  HB3 GLN    62      82.183 122.857  74.662  1.00  0.00           H  
ATOM    859  CG  GLN    62      80.307 121.740  75.030  1.00  0.00           C  
ATOM    860  HG2 GLN    62      79.823 121.929  74.071  1.00  0.00           H  
ATOM    861  HG3 GLN    62      80.051 120.748  75.402  1.00  0.00           H  
ATOM    862  CD  GLN    62      79.456 122.563  75.945  1.00  0.00           C  
ATOM    863  OE1 GLN    62      78.787 122.221  76.883  1.00  0.00           O  
ATOM    864  NE2 GLN    62      79.285 123.902  75.664  1.00  0.00           N  
ATOM    865 HE21 GLN    62      79.030 124.666  76.273  1.00  0.00           H  
ATOM    866 HE22 GLN    62      79.452 124.337  74.768  1.00  0.00           H  
ATOM    867  C   GLN    62      82.011 120.568  73.119  1.00  0.00           C  
ATOM    868  O   GLN    62      82.188 121.377  72.260  1.00  0.00           O  
ATOM    869  N   ASN    63      81.262 119.520  72.880  1.00  0.00           N  
ATOM    870  H   ASN    63      81.195 118.814  73.599  1.00  0.00           H  
ATOM    871  CA  ASN    63      80.608 119.162  71.566  1.00  0.00           C  
ATOM    872  HA  ASN    63      81.236 119.593  70.787  1.00  0.00           H  
ATOM    873  CB  ASN    63      80.561 117.662  71.335  1.00  0.00           C  
ATOM    874  HB2 ASN    63      81.571 117.399  71.018  1.00  0.00           H  
ATOM    875  HB3 ASN    63      80.184 117.131  72.209  1.00  0.00           H  
ATOM    876  CG  ASN    63      79.711 117.256  70.227  1.00  0.00           C  
ATOM    877  OD1 ASN    63      79.887 117.741  69.114  1.00  0.00           O  
ATOM    878  ND2 ASN    63      78.841 116.328  70.434  1.00  0.00           N  
ATOM    879 HD21 ASN    63      78.302 116.006  69.643  1.00  0.00           H  
ATOM    880 HD22 ASN    63      78.779 115.901  71.348  1.00  0.00           H  
ATOM    881  C   ASN    63      79.178 119.788  71.543  1.00  0.00           C  
ATOM    882  O   ASN    63      78.368 119.565  72.462  1.00  0.00           O  
ATOM    883  N   THR    64      78.892 120.508  70.483  1.00  0.00           N  
ATOM    884  H   THR    64      79.626 120.676  69.810  1.00  0.00           H  
ATOM    885  CA  THR    64      77.568 121.167  70.259  1.00  0.00           C  
ATOM    886  HA  THR    64      76.773 120.492  70.577  1.00  0.00           H  
ATOM    887  CB  THR    64      77.483 122.353  71.218  1.00  0.00           C  
ATOM    888  HB  THR    64      77.475 121.933  72.224  1.00  0.00           H  
ATOM    889  CG2 THR    64      78.564 123.426  71.251  1.00  0.00           C  
ATOM    890 HG21 THR    64      79.396 123.022  71.827  1.00  0.00           H  
ATOM    891 HG22 THR    64      78.923 123.638  70.244  1.00  0.00           H  
ATOM    892 HG23 THR    64      78.391 124.241  71.954  1.00  0.00           H  
ATOM    893  OG1 THR    64      76.253 123.039  70.994  1.00  0.00           O  
ATOM    894  HG1 THR    64      75.477 122.518  71.213  1.00  0.00           H  
ATOM    895  C   THR    64      77.320 121.506  68.765  1.00  0.00           C  
ATOM    896  O   THR    64      78.236 121.806  68.048  1.00  0.00           O  
ATOM    897  N   GLY    65      76.121 121.541  68.251  1.00  0.00           N  
ATOM    898  H   GLY    65      76.108 121.832  67.284  1.00  0.00           H  
ATOM    899  CA  GLY    65      74.941 120.936  68.855  1.00  0.00           C  
ATOM    900  HA2 GLY    65      74.606 121.446  69.758  1.00  0.00           H  
ATOM    901  HA3 GLY    65      74.156 120.949  68.099  1.00  0.00           H  
ATOM    902  C   GLY    65      75.113 119.478  69.304  1.00  0.00           C  
ATOM    903  O   GLY    65      75.983 118.728  68.860  1.00  0.00           O  
ATOM    904  N   TYR    66      74.298 119.120  70.322  1.00  0.00           N  
ATOM    905  H   TYR    66      73.594 119.773  70.636  1.00  0.00           H  
ATOM    906  CA  TYR    66      74.378 117.838  71.073  1.00  0.00           C  
ATOM    907  HA  TYR    66      74.771 117.198  70.283  1.00  0.00           H  
ATOM    908  CB  TYR    66      75.448 117.877  72.248  1.00  0.00           C  
ATOM    909  HB2 TYR    66      76.371 118.049  71.695  1.00  0.00           H  
ATOM    910  HB3 TYR    66      75.177 118.767  72.816  1.00  0.00           H  
ATOM    911  CG  TYR    66      75.597 116.724  73.186  1.00  0.00           C  
ATOM    912  CD1 TYR    66      75.149 116.881  74.557  1.00  0.00           C  
ATOM    913  HD1 TYR    66      74.823 117.860  74.877  1.00  0.00           H  
ATOM    914  CE1 TYR    66      75.226 115.808  75.517  1.00  0.00           C  
ATOM    915  HE1 TYR    66      74.935 115.985  76.542  1.00  0.00           H  
ATOM    916  CZ  TYR    66      75.639 114.549  74.955  1.00  0.00           C  
ATOM    917  OH  TYR    66      75.783 113.472  75.764  1.00  0.00           O  
ATOM    918  HH  TYR    66      75.018 113.516  76.342  1.00  0.00           H  
ATOM    919  CE2 TYR    66      75.987 114.392  73.571  1.00  0.00           C  
ATOM    920  HE2 TYR    66      76.327 113.427  73.225  1.00  0.00           H  
ATOM    921  CD2 TYR    66      76.080 115.529  72.711  1.00  0.00           C  
ATOM    922  HD2 TYR    66      76.315 115.314  71.679  1.00  0.00           H  
ATOM    923  C   TYR    66      73.035 117.280  71.593  1.00  0.00           C  
ATOM    924  O   TYR    66      72.276 117.950  72.352  1.00  0.00           O  
ATOM    925  N   GLY    67      72.847 116.018  71.283  1.00  0.00           N  
ATOM    926  H   GLY    67      73.528 115.581  70.679  1.00  0.00           H  
ATOM    927  CA  GLY    67      71.738 115.255  71.815  1.00  0.00           C  
ATOM    928  HA2 GLY    67      72.078 114.572  72.593  1.00  0.00           H  
ATOM    929  HA3 GLY    67      70.983 115.800  72.381  1.00  0.00           H  
ATOM    930  C   GLY    67      70.977 114.509  70.757  1.00  0.00           C  
ATOM    931  O   GLY    67      71.468 114.259  69.626  1.00  0.00           O  
ATOM    932  N   THR    68      69.784 114.245  71.144  1.00  0.00           N  
ATOM    933  H   THR    68      69.468 114.581  72.043  1.00  0.00           H  
ATOM    934  CA  THR    68      68.780 113.404  70.414  1.00  0.00           C  
ATOM    935  HA  THR    68      68.852 113.610  69.346  1.00  0.00           H  
ATOM    936  CB  THR    68      69.031 111.876  70.645  1.00  0.00           C  
ATOM    937  HB  THR    68      68.755 111.707  71.686  1.00  0.00           H  
ATOM    938  CG2 THR    68      68.153 110.969  69.781  1.00  0.00           C  
ATOM    939 HG21 THR    68      68.642 110.024  69.541  1.00  0.00           H  
ATOM    940 HG22 THR    68      67.298 110.694  70.398  1.00  0.00           H  
ATOM    941 HG23 THR    68      67.729 111.527  68.946  1.00  0.00           H  
ATOM    942  OG1 THR    68      70.409 111.546  70.468  1.00  0.00           O  
ATOM    943  HG1 THR    68      70.925 111.605  71.276  1.00  0.00           H  
ATOM    944  C   THR    68      67.358 113.925  70.737  1.00  0.00           C  
ATOM    945  O   THR    68      66.616 113.213  71.393  1.00  0.00           O  
ATOM    946  N   GLN    69      67.075 115.123  70.322  1.00  0.00           N  
ATOM    947  H   GLN    69      67.898 115.608  69.994  1.00  0.00           H  
ATOM    948  CA  GLN    69      65.762 115.762  70.416  1.00  0.00           C  
ATOM    949  HA  GLN    69      65.562 115.814  71.486  1.00  0.00           H  
ATOM    950  CB  GLN    69      65.807 117.189  69.881  1.00  0.00           C  
ATOM    951  HB2 GLN    69      66.181 117.208  68.858  1.00  0.00           H  
ATOM    952  HB3 GLN    69      64.820 117.637  69.770  1.00  0.00           H  
ATOM    953  CG  GLN    69      66.618 118.248  70.701  1.00  0.00           C  
ATOM    954  HG2 GLN    69      67.581 117.795  70.934  1.00  0.00           H  
ATOM    955  HG3 GLN    69      66.803 119.119  70.072  1.00  0.00           H  
ATOM    956  CD  GLN    69      66.075 118.677  72.020  1.00  0.00           C  
ATOM    957  OE1 GLN    69      64.910 118.715  72.172  1.00  0.00           O  
ATOM    958  NE2 GLN    69      66.839 118.930  72.968  1.00  0.00           N  
ATOM    959 HE21 GLN    69      67.847 118.932  72.898  1.00  0.00           H  
ATOM    960 HE22 GLN    69      66.380 119.134  73.843  1.00  0.00           H  
ATOM    961  C   GLN    69      64.693 114.821  69.781  1.00  0.00           C  
ATOM    962  O   GLN    69      65.029 114.070  68.836  1.00  0.00           O  
ATOM    963  N   SER    70      63.442 114.950  70.141  1.00  0.00           N  
ATOM    964  H   SER    70      63.253 115.698  70.792  1.00  0.00           H  
ATOM    965  CA  SER    70      62.277 114.186  69.653  1.00  0.00           C  
ATOM    966  HA  SER    70      62.420 113.158  69.985  1.00  0.00           H  
ATOM    967  CB  SER    70      60.955 114.876  70.089  1.00  0.00           C  
ATOM    968  HB2 SER    70      61.088 115.934  69.866  1.00  0.00           H  
ATOM    969  HB3 SER    70      60.151 114.446  69.493  1.00  0.00           H  
ATOM    970  OG  SER    70      60.953 114.646  71.489  1.00  0.00           O  
ATOM    971  HG  SER    70      61.539 115.270  71.924  1.00  0.00           H  
ATOM    972  C   SER    70      62.300 114.263  68.106  1.00  0.00           C  
ATOM    973  O   SER    70      62.596 115.319  67.574  1.00  0.00           O  
ATOM    974  N   THR    71      61.768 113.313  67.412  1.00  0.00           N  
ATOM    975  H   THR    71      61.422 112.582  68.017  1.00  0.00           H  
ATOM    976  CA  THR    71      61.538 113.283  66.017  1.00  0.00           C  
ATOM    977  HA  THR    71      61.920 114.175  65.520  1.00  0.00           H  
ATOM    978  CB  THR    71      62.401 112.142  65.398  1.00  0.00           C  
ATOM    979  HB  THR    71      62.045 111.261  65.932  1.00  0.00           H  
ATOM    980  CG2 THR    71      62.145 112.039  63.879  1.00  0.00           C  
ATOM    981 HG21 THR    71      62.110 113.061  63.500  1.00  0.00           H  
ATOM    982 HG22 THR    71      62.920 111.477  63.359  1.00  0.00           H  
ATOM    983 HG23 THR    71      61.158 111.579  63.829  1.00  0.00           H  
ATOM    984  OG1 THR    71      63.745 112.424  65.654  1.00  0.00           O  
ATOM    985  HG1 THR    71      63.798 113.265  65.193  1.00  0.00           H  
ATOM    986  C   THR    71      60.041 113.119  65.825  1.00  0.00           C  
ATOM    987  O   THR    71      59.481 112.109  66.184  1.00  0.00           O  
ATOM    988  N   PRO    72      59.385 114.011  65.097  1.00  0.00           N  
ATOM    989  CD  PRO    72      59.847 115.374  64.973  1.00  0.00           C  
ATOM    990  HD2 PRO    72      60.439 115.477  64.064  1.00  0.00           H  
ATOM    991  HD3 PRO    72      60.485 115.722  65.785  1.00  0.00           H  
ATOM    992  CG  PRO    72      58.584 116.207  64.845  1.00  0.00           C  
ATOM    993  HG2 PRO    72      58.908 117.056  64.243  1.00  0.00           H  
ATOM    994  HG3 PRO    72      58.134 116.445  65.808  1.00  0.00           H  
ATOM    995  CB  PRO    72      57.573 115.213  64.156  1.00  0.00           C  
ATOM    996  HB2 PRO    72      57.801 115.158  63.092  1.00  0.00           H  
ATOM    997  HB3 PRO    72      56.533 115.498  64.310  1.00  0.00           H  
ATOM    998  CA  PRO    72      57.969 113.866  64.759  1.00  0.00           C  
ATOM    999  HA  PRO    72      57.544 113.805  65.761  1.00  0.00           H  
ATOM   1000  C   PRO    72      57.579 112.696  63.871  1.00  0.00           C  
ATOM   1001  O   PRO    72      58.384 112.295  63.035  1.00  0.00           O  
ATOM   1002  N   GLN    73      56.395 112.048  64.114  1.00  0.00           N  
ATOM   1003  H   GLN    73      55.882 112.427  64.898  1.00  0.00           H  
ATOM   1004  CA  GLN    73      55.788 110.888  63.357  1.00  0.00           C  
ATOM   1005  HA  GLN    73      56.505 110.075  63.242  1.00  0.00           H  
ATOM   1006  CB  GLN    73      54.533 110.460  64.176  1.00  0.00           C  
ATOM   1007  HB2 GLN    73      53.911 111.333  64.374  1.00  0.00           H  
ATOM   1008  HB3 GLN    73      53.921 109.810  63.551  1.00  0.00           H  
ATOM   1009  CG  GLN    73      54.910 109.709  65.455  1.00  0.00           C  
ATOM   1010  HG2 GLN    73      55.715 109.011  65.222  1.00  0.00           H  
ATOM   1011  HG3 GLN    73      55.397 110.389  66.154  1.00  0.00           H  
ATOM   1012  CD  GLN    73      53.793 108.877  66.095  1.00  0.00           C  
ATOM   1013  OE1 GLN    73      52.672 108.657  65.675  1.00  0.00           O  
ATOM   1014  NE2 GLN    73      54.090 108.287  67.251  1.00  0.00           N  
ATOM   1015 HE21 GLN    73      55.063 108.247  67.518  1.00  0.00           H  
ATOM   1016 HE22 GLN    73      53.302 107.848  67.706  1.00  0.00           H  
ATOM   1017  C   GLN    73      55.536 111.233  61.905  1.00  0.00           C  
ATOM   1018  O   GLN    73      54.889 112.239  61.596  1.00  0.00           O  
ATOM   1019  N   GLY    74      56.051 110.496  60.913  1.00  0.00           N  
ATOM   1020  H   GLY    74      56.753 109.808  61.144  1.00  0.00           H  
ATOM   1021  CA  GLY    74      55.646 110.419  59.538  1.00  0.00           C  
ATOM   1022  HA2 GLY    74      55.957 111.262  58.921  1.00  0.00           H  
ATOM   1023  HA3 GLY    74      56.134 109.536  59.124  1.00  0.00           H  
ATOM   1024  C   GLY    74      54.138 110.438  59.259  1.00  0.00           C  
ATOM   1025  O   GLY    74      53.280 110.181  60.055  1.00  0.00           O  
ATOM   1026  N   TYR    75      53.815 110.874  58.010  1.00  0.00           N  
ATOM   1027  H   TYR    75      54.624 111.146  57.469  1.00  0.00           H  
ATOM   1028  CA  TYR    75      52.617 111.371  57.430  1.00  0.00           C  
ATOM   1029  HA  TYR    75      51.958 111.728  58.222  1.00  0.00           H  
ATOM   1030  CB  TYR    75      52.879 112.634  56.538  1.00  0.00           C  
ATOM   1031  HB2 TYR    75      53.607 112.340  55.781  1.00  0.00           H  
ATOM   1032  HB3 TYR    75      51.898 112.926  56.162  1.00  0.00           H  
ATOM   1033  CG  TYR    75      53.298 113.922  57.267  1.00  0.00           C  
ATOM   1034  CD1 TYR    75      54.319 114.694  56.732  1.00  0.00           C  
ATOM   1035  HD1 TYR    75      54.802 114.386  55.817  1.00  0.00           H  
ATOM   1036  CE1 TYR    75      54.724 115.899  57.308  1.00  0.00           C  
ATOM   1037  HE1 TYR    75      55.525 116.477  56.871  1.00  0.00           H  
ATOM   1038  CZ  TYR    75      53.997 116.348  58.498  1.00  0.00           C  
ATOM   1039  OH  TYR    75      54.305 117.578  59.024  1.00  0.00           O  
ATOM   1040  HH  TYR    75      53.853 117.682  59.865  1.00  0.00           H  
ATOM   1041  CE2 TYR    75      53.062 115.469  59.118  1.00  0.00           C  
ATOM   1042  HE2 TYR    75      52.549 115.819  60.001  1.00  0.00           H  
ATOM   1043  CD2 TYR    75      52.666 114.305  58.509  1.00  0.00           C  
ATOM   1044  HD2 TYR    75      51.789 113.816  58.908  1.00  0.00           H  
ATOM   1045  C   TYR    75      51.978 110.138  56.707  1.00  0.00           C  
ATOM   1046  O   TYR    75      52.243 109.957  55.525  1.00  0.00           O  
ATOM   1047  N   GLY    76      51.175 109.280  57.435  1.00  0.00           N  
ATOM   1048  H   GLY    76      50.908 109.477  58.390  1.00  0.00           H  
ATOM   1049  CA  GLY    76      50.663 108.072  56.878  1.00  0.00           C  
ATOM   1050  HA2 GLY    76      51.330 107.656  56.122  1.00  0.00           H  
ATOM   1051  HA3 GLY    76      50.484 107.295  57.621  1.00  0.00           H  
ATOM   1052  C   GLY    76      49.283 108.267  56.160  1.00  0.00           C  
ATOM   1053  O   GLY    76      48.925 107.398  55.324  1.00  0.00           O  
ATOM   1054  N   SER    77      48.407 109.224  56.435  1.00  0.00           N  
ATOM   1055  H   SER    77      48.571 109.955  57.112  1.00  0.00           H  
ATOM   1056  CA  SER    77      47.175 109.479  55.617  1.00  0.00           C  
ATOM   1057  HA  SER    77      46.488 108.640  55.723  1.00  0.00           H  
ATOM   1058  CB  SER    77      46.325 110.666  56.158  1.00  0.00           C  
ATOM   1059  HB2 SER    77      46.913 111.583  56.194  1.00  0.00           H  
ATOM   1060  HB3 SER    77      45.452 110.854  55.532  1.00  0.00           H  
ATOM   1061  OG  SER    77      45.886 110.377  57.504  1.00  0.00           O  
ATOM   1062  HG  SER    77      45.128 109.792  57.438  1.00  0.00           H  
ATOM   1063  C   SER    77      47.372 109.564  54.150  1.00  0.00           C  
ATOM   1064  O   SER    77      48.291 110.305  53.722  1.00  0.00           O  
ATOM   1065  N   THR    78      46.493 109.065  53.251  1.00  0.00           N  
ATOM   1066  H   THR    78      46.586 109.356  52.288  1.00  0.00           H  
ATOM   1067  CA  THR    78      45.352 108.189  53.475  1.00  0.00           C  
ATOM   1068  HA  THR    78      45.319 107.724  54.460  1.00  0.00           H  
ATOM   1069  CB  THR    78      43.951 108.877  53.288  1.00  0.00           C  
ATOM   1070  HB  THR    78      43.753 109.077  52.235  1.00  0.00           H  
ATOM   1071  CG2 THR    78      42.913 107.787  53.670  1.00  0.00           C  
ATOM   1072 HG21 THR    78      42.905 107.211  52.745  1.00  0.00           H  
ATOM   1073 HG22 THR    78      43.178 107.168  54.527  1.00  0.00           H  
ATOM   1074 HG23 THR    78      41.895 108.160  53.781  1.00  0.00           H  
ATOM   1075  OG1 THR    78      43.742 110.033  54.042  1.00  0.00           O  
ATOM   1076  HG1 THR    78      44.031 110.811  53.560  1.00  0.00           H  
ATOM   1077  C   THR    78      45.461 107.092  52.349  1.00  0.00           C  
ATOM   1078  O   THR    78      45.464 107.455  51.169  1.00  0.00           O  
ATOM   1079  N   GLY    79      45.538 105.785  52.750  1.00  0.00           N  
ATOM   1080  H   GLY    79      45.638 105.627  53.743  1.00  0.00           H  
ATOM   1081  CA  GLY    79      45.516 104.665  51.762  1.00  0.00           C  
ATOM   1082  HA2 GLY    79      45.640 103.772  52.375  1.00  0.00           H  
ATOM   1083  HA3 GLY    79      44.572 104.702  51.219  1.00  0.00           H  
ATOM   1084  C   GLY    79      46.696 104.751  50.691  1.00  0.00           C  
ATOM   1085  O   GLY    79      47.786 105.221  50.975  1.00  0.00           O  
ATOM   1086  N   GLY    80      46.554 104.094  49.593  1.00  0.00           N  
ATOM   1087  H   GLY    80      47.303 104.321  48.954  1.00  0.00           H  
ATOM   1088  CA  GLY    80      45.516 103.229  49.124  1.00  0.00           C  
ATOM   1089  HA2 GLY    80      44.606 103.755  49.409  1.00  0.00           H  
ATOM   1090  HA3 GLY    80      45.536 103.081  48.044  1.00  0.00           H  
ATOM   1091  C   GLY    80      45.447 101.798  49.779  1.00  0.00           C  
ATOM   1092  O   GLY    80      46.268 101.456  50.617  1.00  0.00           O  
ATOM   1093  N   TYR    81      44.496 100.985  49.345  1.00  0.00           N  
ATOM   1094  H   TYR    81      43.892 101.415  48.659  1.00  0.00           H  
ATOM   1095  CA  TYR    81      44.050  99.683  49.933  1.00  0.00           C  
ATOM   1096  HA  TYR    81      44.849  99.352  50.596  1.00  0.00           H  
ATOM   1097  CB  TYR    81      42.842  99.917  50.888  1.00  0.00           C  
ATOM   1098  HB2 TYR    81      41.935 100.279  50.404  1.00  0.00           H  
ATOM   1099  HB3 TYR    81      42.471  98.959  51.254  1.00  0.00           H  
ATOM   1100  CG  TYR    81      43.117 100.721  52.087  1.00  0.00           C  
ATOM   1101  CD1 TYR    81      44.075 100.350  53.072  1.00  0.00           C  
ATOM   1102  HD1 TYR    81      44.449  99.340  52.997  1.00  0.00           H  
ATOM   1103  CE1 TYR    81      44.407 101.176  54.149  1.00  0.00           C  
ATOM   1104  HE1 TYR    81      45.147 100.891  54.882  1.00  0.00           H  
ATOM   1105  CZ  TYR    81      43.800 102.505  54.206  1.00  0.00           C  
ATOM   1106  OH  TYR    81      44.132 103.367  55.203  1.00  0.00           O  
ATOM   1107  HH  TYR    81      45.007 103.199  55.560  1.00  0.00           H  
ATOM   1108  CE2 TYR    81      42.963 102.945  53.122  1.00  0.00           C  
ATOM   1109  HE2 TYR    81      42.610 103.966  53.116  1.00  0.00           H  
ATOM   1110  CD2 TYR    81      42.637 102.065  52.080  1.00  0.00           C  
ATOM   1111  HD2 TYR    81      41.965 102.422  51.313  1.00  0.00           H  
ATOM   1112  C   TYR    81      43.544  98.620  48.931  1.00  0.00           C  
ATOM   1113  O   TYR    81      42.319  98.500  48.621  1.00  0.00           O  
ATOM   1114  N   GLY    82      44.342  97.614  48.531  1.00  0.00           N  
ATOM   1115  H   GLY    82      43.969  96.899  47.923  1.00  0.00           H  
ATOM   1116  CA  GLY    82      45.780  97.316  48.944  1.00  0.00           C  
ATOM   1117  HA2 GLY    82      45.984  96.316  48.560  1.00  0.00           H  
ATOM   1118  HA3 GLY    82      46.438  97.989  48.396  1.00  0.00           H  
ATOM   1119  C   GLY    82      46.141  97.224  50.474  1.00  0.00           C  
ATOM   1120  O   GLY    82      45.305  97.114  51.392  1.00  0.00           O  
ATOM   1121  N   SER    83      47.415  97.289  50.784  1.00  0.00           N  
ATOM   1122  H   SER    83      48.052  97.347  50.002  1.00  0.00           H  
ATOM   1123  CA  SER    83      47.982  97.488  52.147  1.00  0.00           C  
ATOM   1124  HA  SER    83      49.048  97.302  52.021  1.00  0.00           H  
ATOM   1125  CB  SER    83      47.804  98.966  52.651  1.00  0.00           C  
ATOM   1126  HB2 SER    83      48.074  99.646  51.843  1.00  0.00           H  
ATOM   1127  HB3 SER    83      46.748  99.055  52.908  1.00  0.00           H  
ATOM   1128  OG  SER    83      48.625  99.230  53.764  1.00  0.00           O  
ATOM   1129  HG  SER    83      48.161  99.487  54.564  1.00  0.00           H  
ATOM   1130  C   SER    83      47.530  96.479  53.183  1.00  0.00           C  
ATOM   1131  O   SER    83      46.908  96.831  54.146  1.00  0.00           O  
ATOM   1132  N   SER    84      47.731  95.200  53.048  1.00  0.00           N  
ATOM   1133  H   SER    84      47.226  94.649  53.728  1.00  0.00           H  
ATOM   1134  CA  SER    84      48.681  94.514  52.111  1.00  0.00           C  
ATOM   1135  HA  SER    84      49.426  95.227  51.758  1.00  0.00           H  
ATOM   1136  CB  SER    84      49.501  93.457  52.841  1.00  0.00           C  
ATOM   1137  HB2 SER    84      50.103  92.851  52.164  1.00  0.00           H  
ATOM   1138  HB3 SER    84      50.186  94.048  53.449  1.00  0.00           H  
ATOM   1139  OG  SER    84      48.716  92.668  53.664  1.00  0.00           O  
ATOM   1140  HG  SER    84      48.516  93.252  54.399  1.00  0.00           H  
ATOM   1141  C   SER    84      48.030  93.984  50.883  1.00  0.00           C  
ATOM   1142  O   SER    84      48.197  94.540  49.822  1.00  0.00           O  
ATOM   1143  N   GLN    85      47.203  92.919  51.047  1.00  0.00           N  
ATOM   1144  H   GLN    85      46.928  92.546  51.944  1.00  0.00           H  
ATOM   1145  CA  GLN    85      46.352  92.258  49.993  1.00  0.00           C  
ATOM   1146  HA  GLN    85      45.819  91.398  50.398  1.00  0.00           H  
ATOM   1147  CB  GLN    85      45.179  93.183  49.436  1.00  0.00           C  
ATOM   1148  HB2 GLN    85      45.670  93.972  48.867  1.00  0.00           H  
ATOM   1149  HB3 GLN    85      44.497  92.642  48.780  1.00  0.00           H  
ATOM   1150  CG  GLN    85      44.417  93.766  50.610  1.00  0.00           C  
ATOM   1151  HG2 GLN    85      44.045  92.970  51.254  1.00  0.00           H  
ATOM   1152  HG3 GLN    85      45.103  94.429  51.137  1.00  0.00           H  
ATOM   1153  CD  GLN    85      43.310  94.536  50.137  1.00  0.00           C  
ATOM   1154  OE1 GLN    85      43.020  94.632  48.975  1.00  0.00           O  
ATOM   1155  NE2 GLN    85      42.566  95.120  51.060  1.00  0.00           N  
ATOM   1156 HE21 GLN    85      41.675  95.492  50.765  1.00  0.00           H  
ATOM   1157 HE22 GLN    85      42.916  95.230  52.001  1.00  0.00           H  
ATOM   1158  C   GLN    85      47.165  91.701  48.856  1.00  0.00           C  
ATOM   1159  O   GLN    85      47.412  92.316  47.793  1.00  0.00           O  
ATOM   1160  N   SER    86      47.597  90.459  49.074  1.00  0.00           N  
ATOM   1161  H   SER    86      47.475  90.010  49.971  1.00  0.00           H  
ATOM   1162  CA  SER    86      48.227  89.630  48.000  1.00  0.00           C  
ATOM   1163  HA  SER    86      49.219  90.010  47.755  1.00  0.00           H  
ATOM   1164  CB  SER    86      48.462  88.308  48.668  1.00  0.00           C  
ATOM   1165  HB2 SER    86      49.182  88.376  49.483  1.00  0.00           H  
ATOM   1166  HB3 SER    86      47.547  88.117  49.229  1.00  0.00           H  
ATOM   1167  OG  SER    86      48.856  87.247  47.785  1.00  0.00           O  
ATOM   1168  HG  SER    86      49.663  87.571  47.379  1.00  0.00           H  
ATOM   1169  C   SER    86      47.389  89.486  46.766  1.00  0.00           C  
ATOM   1170  O   SER    86      46.186  89.248  46.842  1.00  0.00           O  
ATOM   1171  N   SER    87      48.027  89.518  45.610  1.00  0.00           N  
ATOM   1172  H   SER    87      49.010  89.741  45.667  1.00  0.00           H  
ATOM   1173  CA  SER    87      47.458  89.407  44.263  1.00  0.00           C  
ATOM   1174  HA  SER    87      46.775  90.238  44.090  1.00  0.00           H  
ATOM   1175  CB  SER    87      48.585  89.658  43.278  1.00  0.00           C  
ATOM   1176  HB2 SER    87      48.178  89.380  42.306  1.00  0.00           H  
ATOM   1177  HB3 SER    87      48.875  90.696  43.117  1.00  0.00           H  
ATOM   1178  OG  SER    87      49.805  88.884  43.543  1.00  0.00           O  
ATOM   1179  HG  SER    87      50.317  89.377  44.188  1.00  0.00           H  
ATOM   1180  C   SER    87      46.801  88.025  44.082  1.00  0.00           C  
ATOM   1181  O   SER    87      47.115  87.029  44.836  1.00  0.00           O  
ATOM   1182  N   GLN    88      45.876  87.898  43.136  1.00  0.00           N  
ATOM   1183  H   GLN    88      45.727  88.687  42.523  1.00  0.00           H  
ATOM   1184  CA  GLN    88      45.239  86.634  42.752  1.00  0.00           C  
ATOM   1185  HA  GLN    88      44.996  86.175  43.709  1.00  0.00           H  
ATOM   1186  CB  GLN    88      43.934  87.021  42.055  1.00  0.00           C  
ATOM   1187  HB2 GLN    88      44.239  87.668  41.233  1.00  0.00           H  
ATOM   1188  HB3 GLN    88      43.478  86.107  41.674  1.00  0.00           H  
ATOM   1189  CG  GLN    88      42.913  87.785  42.896  1.00  0.00           C  
ATOM   1190  HG2 GLN    88      43.326  88.762  43.146  1.00  0.00           H  
ATOM   1191  HG3 GLN    88      41.973  87.817  42.344  1.00  0.00           H  
ATOM   1192  CD  GLN    88      42.766  87.127  44.269  1.00  0.00           C  
ATOM   1193  OE1 GLN    88      42.202  86.073  44.402  1.00  0.00           O  
ATOM   1194  NE2 GLN    88      43.150  87.780  45.355  1.00  0.00           N  
ATOM   1195 HE21 GLN    88      43.516  88.721  45.316  1.00  0.00           H  
ATOM   1196 HE22 GLN    88      43.012  87.338  46.252  1.00  0.00           H  
ATOM   1197  C   GLN    88      46.100  85.680  42.000  1.00  0.00           C  
ATOM   1198  O   GLN    88      47.091  86.162  41.494  1.00  0.00           O  
ATOM   1199  N   SER    89      45.826  84.371  41.970  1.00  0.00           N  
ATOM   1200  H   SER    89      44.870  84.223  42.259  1.00  0.00           H  
ATOM   1201  CA  SER    89      46.606  83.215  41.388  1.00  0.00           C  
ATOM   1202  HA  SER    89      47.277  82.783  42.131  1.00  0.00           H  
ATOM   1203  CB  SER    89      45.633  82.089  41.153  1.00  0.00           C  
ATOM   1204  HB2 SER    89      45.279  81.729  42.119  1.00  0.00           H  
ATOM   1205  HB3 SER    89      44.776  82.482  40.606  1.00  0.00           H  
ATOM   1206  OG  SER    89      46.130  81.002  40.404  1.00  0.00           O  
ATOM   1207  HG  SER    89      46.946  80.656  40.771  1.00  0.00           H  
ATOM   1208  C   SER    89      47.446  83.421  40.091  1.00  0.00           C  
ATOM   1209  O   SER    89      46.919  83.936  39.087  1.00  0.00           O  
ATOM   1210  N   SER    90      48.679  83.022  40.135  1.00  0.00           N  
ATOM   1211  H   SER    90      49.057  82.605  40.974  1.00  0.00           H  
ATOM   1212  CA  SER    90      49.715  83.097  39.062  1.00  0.00           C  
ATOM   1213  HA  SER    90      49.742  84.143  38.757  1.00  0.00           H  
ATOM   1214  CB  SER    90      51.040  82.571  39.582  1.00  0.00           C  
ATOM   1215  HB2 SER    90      50.927  81.570  39.998  1.00  0.00           H  
ATOM   1216  HB3 SER    90      51.811  82.588  38.811  1.00  0.00           H  
ATOM   1217  OG  SER    90      51.464  83.372  40.597  1.00  0.00           O  
ATOM   1218  HG  SER    90      52.387  83.579  40.436  1.00  0.00           H  
ATOM   1219  C   SER    90      49.340  82.284  37.792  1.00  0.00           C  
ATOM   1220  O   SER    90      48.737  81.235  37.944  1.00  0.00           O  
ATOM   1221  N   TYR    91      49.701  82.711  36.612  1.00  0.00           N  
ATOM   1222  H   TYR    91      50.385  83.452  36.556  1.00  0.00           H  
ATOM   1223  CA  TYR    91      49.564  81.879  35.409  1.00  0.00           C  
ATOM   1224  HA  TYR    91      48.521  81.614  35.234  1.00  0.00           H  
ATOM   1225  CB  TYR    91      49.913  82.655  34.121  1.00  0.00           C  
ATOM   1226  HB2 TYR    91      49.363  83.588  33.993  1.00  0.00           H  
ATOM   1227  HB3 TYR    91      50.995  82.772  34.182  1.00  0.00           H  
ATOM   1228  CG  TYR    91      49.638  81.923  32.844  1.00  0.00           C  
ATOM   1229  CD1 TYR    91      48.290  81.679  32.411  1.00  0.00           C  
ATOM   1230  HD1 TYR    91      47.459  81.890  33.068  1.00  0.00           H  
ATOM   1231  CE1 TYR    91      47.988  80.818  31.287  1.00  0.00           C  
ATOM   1232  HE1 TYR    91      46.965  80.576  31.042  1.00  0.00           H  
ATOM   1233  CZ  TYR    91      49.120  80.245  30.669  1.00  0.00           C  
ATOM   1234  OH  TYR    91      48.874  79.390  29.612  1.00  0.00           O  
ATOM   1235  HH  TYR    91      47.974  79.057  29.584  1.00  0.00           H  
ATOM   1236  CE2 TYR    91      50.490  80.561  31.012  1.00  0.00           C  
ATOM   1237  HE2 TYR    91      51.363  80.174  30.508  1.00  0.00           H  
ATOM   1238  CD2 TYR    91      50.717  81.439  32.079  1.00  0.00           C  
ATOM   1239  HD2 TYR    91      51.756  81.508  32.366  1.00  0.00           H  
ATOM   1240  C   TYR    91      50.463  80.598  35.471  1.00  0.00           C  
ATOM   1241  O   TYR    91      51.636  80.635  35.809  1.00  0.00           O  
ATOM   1242  N   GLY    92      50.018  79.399  35.058  1.00  0.00           N  
ATOM   1243  H   GLY    92      50.780  78.739  35.113  1.00  0.00           H  
ATOM   1244  CA  GLY    92      48.762  78.942  34.572  1.00  0.00           C  
ATOM   1245  HA2 GLY    92      48.052  79.769  34.545  1.00  0.00           H  
ATOM   1246  HA3 GLY    92      48.676  78.518  33.572  1.00  0.00           H  
ATOM   1247  C   GLY    92      48.173  77.897  35.525  1.00  0.00           C  
ATOM   1248  O   GLY    92      48.555  77.716  36.673  1.00  0.00           O  
ATOM   1249  N   GLN    93      47.158  77.151  35.022  1.00  0.00           N  
ATOM   1250  H   GLN    93      47.135  76.993  34.025  1.00  0.00           H  
ATOM   1251  CA  GLN    93      46.203  76.371  35.840  1.00  0.00           C  
ATOM   1252  HA  GLN    93      45.731  76.944  36.637  1.00  0.00           H  
ATOM   1253  CB  GLN    93      45.108  75.838  34.951  1.00  0.00           C  
ATOM   1254  HB2 GLN    93      45.575  75.255  34.158  1.00  0.00           H  
ATOM   1255  HB3 GLN    93      44.494  75.077  35.433  1.00  0.00           H  
ATOM   1256  CG  GLN    93      44.201  76.963  34.522  1.00  0.00           C  
ATOM   1257  HG2 GLN    93      43.786  77.573  35.325  1.00  0.00           H  
ATOM   1258  HG3 GLN    93      44.760  77.615  33.851  1.00  0.00           H  
ATOM   1259  CD  GLN    93      42.997  76.543  33.677  1.00  0.00           C  
ATOM   1260  OE1 GLN    93      42.522  75.465  33.613  1.00  0.00           O  
ATOM   1261  NE2 GLN    93      42.377  77.445  32.913  1.00  0.00           N  
ATOM   1262 HE21 GLN    93      41.694  77.187  32.216  1.00  0.00           H  
ATOM   1263 HE22 GLN    93      42.694  78.404  32.903  1.00  0.00           H  
ATOM   1264  C   GLN    93      46.878  75.210  36.586  1.00  0.00           C  
ATOM   1265  O   GLN    93      47.850  74.624  36.087  1.00  0.00           O  
ATOM   1266  N   GLN    94      46.375  74.859  37.774  1.00  0.00           N  
ATOM   1267  H   GLN    94      45.587  75.403  38.095  1.00  0.00           H  
ATOM   1268  CA  GLN    94      46.849  73.708  38.550  1.00  0.00           C  
ATOM   1269  HA  GLN    94      47.932  73.761  38.655  1.00  0.00           H  
ATOM   1270  CB  GLN    94      46.395  73.900  40.032  1.00  0.00           C  
ATOM   1271  HB2 GLN    94      47.004  73.235  40.644  1.00  0.00           H  
ATOM   1272  HB3 GLN    94      46.429  74.932  40.379  1.00  0.00           H  
ATOM   1273  CG  GLN    94      44.911  73.437  40.188  1.00  0.00           C  
ATOM   1274  HG2 GLN    94      44.327  73.939  39.417  1.00  0.00           H  
ATOM   1275  HG3 GLN    94      44.962  72.352  40.100  1.00  0.00           H  
ATOM   1276  CD  GLN    94      44.284  73.726  41.536  1.00  0.00           C  
ATOM   1277  OE1 GLN    94      44.975  74.121  42.414  1.00  0.00           O  
ATOM   1278  NE2 GLN    94      42.972  73.777  41.725  1.00  0.00           N  
ATOM   1279 HE21 GLN    94      42.294  73.713  40.979  1.00  0.00           H  
ATOM   1280 HE22 GLN    94      42.683  73.909  42.683  1.00  0.00           H  
ATOM   1281  C   GLN    94      46.453  72.321  37.857  1.00  0.00           C  
ATOM   1282  O   GLN    94      45.581  72.229  37.032  1.00  0.00           O  
ATOM   1283  N   SER    95      47.165  71.225  38.060  1.00  0.00           N  
ATOM   1284  H   SER    95      47.923  71.365  38.713  1.00  0.00           H  
ATOM   1285  CA  SER    95      46.814  69.851  37.557  1.00  0.00           C  
ATOM   1286  HA  SER    95      46.745  69.889  36.470  1.00  0.00           H  
ATOM   1287  CB  SER    95      47.904  68.918  37.939  1.00  0.00           C  
ATOM   1288  HB2 SER    95      48.774  69.162  37.329  1.00  0.00           H  
ATOM   1289  HB3 SER    95      48.088  68.973  39.011  1.00  0.00           H  
ATOM   1290  OG  SER    95      47.488  67.624  37.463  1.00  0.00           O  
ATOM   1291  HG  SER    95      48.215  67.011  37.590  1.00  0.00           H  
ATOM   1292  C   SER    95      45.395  69.420  37.972  1.00  0.00           C  
ATOM   1293  O   SER    95      44.747  70.020  38.911  1.00  0.00           O  
ATOM   1294  N   SER    96      44.806  68.409  37.296  1.00  0.00           N  
ATOM   1295  H   SER    96      45.288  68.065  36.478  1.00  0.00           H  
ATOM   1296  CA  SER    96      43.464  67.913  37.628  1.00  0.00           C  
ATOM   1297  HA  SER    96      43.104  68.319  38.573  1.00  0.00           H  
ATOM   1298  CB  SER    96      42.450  68.395  36.562  1.00  0.00           C  
ATOM   1299  HB2 SER    96      41.631  67.703  36.758  1.00  0.00           H  
ATOM   1300  HB3 SER    96      42.147  69.416  36.793  1.00  0.00           H  
ATOM   1301  OG  SER    96      42.846  68.142  35.246  1.00  0.00           O  
ATOM   1302  HG  SER    96      43.583  68.712  35.017  1.00  0.00           H  
ATOM   1303  C   SER    96      43.579  66.427  37.841  1.00  0.00           C  
ATOM   1304  O   SER    96      44.089  65.702  36.981  1.00  0.00           O  
ATOM   1305  N   TYR    97      43.193  65.850  38.963  1.00  0.00           N  
ATOM   1306  H   TYR    97      43.525  64.908  39.112  1.00  0.00           H  
ATOM   1307  CA  TYR    97      42.576  66.410  40.208  1.00  0.00           C  
ATOM   1308  HA  TYR    97      42.360  65.619  40.927  1.00  0.00           H  
ATOM   1309  CB  TYR    97      43.682  67.240  40.916  1.00  0.00           C  
ATOM   1310  HB2 TYR    97      43.955  68.171  40.420  1.00  0.00           H  
ATOM   1311  HB3 TYR    97      43.181  67.441  41.863  1.00  0.00           H  
ATOM   1312  CG  TYR    97      45.035  66.546  41.366  1.00  0.00           C  
ATOM   1313  CD1 TYR    97      46.154  66.669  40.628  1.00  0.00           C  
ATOM   1314  HD1 TYR    97      46.033  67.203  39.697  1.00  0.00           H  
ATOM   1315  CE1 TYR    97      47.379  66.084  40.908  1.00  0.00           C  
ATOM   1316  HE1 TYR    97      48.300  66.155  40.349  1.00  0.00           H  
ATOM   1317  CZ  TYR    97      47.501  65.303  42.132  1.00  0.00           C  
ATOM   1318  OH  TYR    97      48.721  64.920  42.636  1.00  0.00           O  
ATOM   1319  HH  TYR    97      48.849  65.189  43.548  1.00  0.00           H  
ATOM   1320  CE2 TYR    97      46.394  65.144  42.969  1.00  0.00           C  
ATOM   1321  HE2 TYR    97      46.436  64.486  43.824  1.00  0.00           H  
ATOM   1322  CD2 TYR    97      45.144  65.758  42.580  1.00  0.00           C  
ATOM   1323  HD2 TYR    97      44.249  65.548  43.147  1.00  0.00           H  
ATOM   1324  C   TYR    97      41.213  67.096  40.050  1.00  0.00           C  
ATOM   1325  O   TYR    97      41.087  68.220  40.558  1.00  0.00           O  
ATOM   1326  N   PRO    98      40.273  66.467  39.320  1.00  0.00           N  
ATOM   1327  CD  PRO    98      38.862  66.954  39.225  1.00  0.00           C  
ATOM   1328  HD2 PRO    98      38.569  67.454  38.301  1.00  0.00           H  
ATOM   1329  HD3 PRO    98      38.592  67.576  40.078  1.00  0.00           H  
ATOM   1330  CG  PRO    98      38.016  65.643  39.203  1.00  0.00           C  
ATOM   1331  HG2 PRO    98      37.492  65.617  38.248  1.00  0.00           H  
ATOM   1332  HG3 PRO    98      37.289  65.589  40.012  1.00  0.00           H  
ATOM   1333  CB  PRO    98      38.953  64.454  39.286  1.00  0.00           C  
ATOM   1334  HB2 PRO    98      38.751  63.579  38.669  1.00  0.00           H  
ATOM   1335  HB3 PRO    98      38.933  64.169  40.338  1.00  0.00           H  
ATOM   1336  CA  PRO    98      40.347  65.069  38.848  1.00  0.00           C  
ATOM   1337  HA  PRO    98      41.143  64.482  39.306  1.00  0.00           H  
ATOM   1338  C   PRO    98      40.610  64.874  37.365  1.00  0.00           C  
ATOM   1339  O   PRO    98      39.991  65.500  36.559  1.00  0.00           O  
ATOM   1340  N   GLY    99      41.397  63.906  37.013  1.00  0.00           N  
ATOM   1341  H   GLY    99      41.723  63.335  37.780  1.00  0.00           H  
ATOM   1342  CA  GLY    99      41.597  63.539  35.620  1.00  0.00           C  
ATOM   1343  HA2 GLY    99      42.030  64.332  35.010  1.00  0.00           H  
ATOM   1344  HA3 GLY    99      42.403  62.806  35.587  1.00  0.00           H  
ATOM   1345  C   GLY    99      40.385  62.885  34.877  1.00  0.00           C  
ATOM   1346  O   GLY    99      39.353  62.652  35.429  1.00  0.00           O  
ATOM   1347  N   TYR   100      40.528  62.495  33.607  1.00  0.00           N  
ATOM   1348  H   TYR   100      41.394  62.800  33.187  1.00  0.00           H  
ATOM   1349  CA  TYR   100      39.458  61.913  32.781  1.00  0.00           C  
ATOM   1350  HA  TYR   100      38.538  62.458  32.992  1.00  0.00           H  
ATOM   1351  CB  TYR   100      39.660  62.028  31.218  1.00  0.00           C  
ATOM   1352  HB2 TYR   100      40.409  61.331  30.844  1.00  0.00           H  
ATOM   1353  HB3 TYR   100      38.826  61.584  30.676  1.00  0.00           H  
ATOM   1354  CG  TYR   100      39.900  63.426  30.599  1.00  0.00           C  
ATOM   1355  CD1 TYR   100      38.788  64.045  29.914  1.00  0.00           C  
ATOM   1356  HD1 TYR   100      37.853  63.552  29.691  1.00  0.00           H  
ATOM   1357  CE1 TYR   100      38.887  65.380  29.637  1.00  0.00           C  
ATOM   1358  HE1 TYR   100      38.090  65.894  29.121  1.00  0.00           H  
ATOM   1359  CZ  TYR   100      40.127  66.048  29.903  1.00  0.00           C  
ATOM   1360  OH  TYR   100      40.191  67.343  29.479  1.00  0.00           O  
ATOM   1361  HH  TYR   100      39.722  67.470  28.651  1.00  0.00           H  
ATOM   1362  CE2 TYR   100      41.219  65.434  30.376  1.00  0.00           C  
ATOM   1363  HE2 TYR   100      42.174  65.922  30.499  1.00  0.00           H  
ATOM   1364  CD2 TYR   100      41.170  64.052  30.767  1.00  0.00           C  
ATOM   1365  HD2 TYR   100      41.979  63.494  31.215  1.00  0.00           H  
ATOM   1366  C   TYR   100      39.126  60.488  33.109  1.00  0.00           C  
ATOM   1367  O   TYR   100      38.053  60.005  32.711  1.00  0.00           O  
ATOM   1368  N   GLY   101      40.087  59.793  33.692  1.00  0.00           N  
ATOM   1369  H   GLY   101      41.020  60.172  33.767  1.00  0.00           H  
ATOM   1370  CA  GLY   101      39.834  58.408  33.954  1.00  0.00           C  
ATOM   1371  HA2 GLY   101      39.415  57.845  33.120  1.00  0.00           H  
ATOM   1372  HA3 GLY   101      40.796  57.935  34.150  1.00  0.00           H  
ATOM   1373  C   GLY   101      39.006  58.030  35.180  1.00  0.00           C  
ATOM   1374  O   GLY   101      38.229  58.879  35.623  1.00  0.00           O  
ATOM   1375  N   GLN   102      39.183  56.722  35.608  1.00  0.00           N  
ATOM   1376  H   GLN   102      39.819  56.048  35.206  1.00  0.00           H  
ATOM   1377  CA  GLN   102      38.296  56.190  36.633  1.00  0.00           C  
ATOM   1378  HA  GLN   102      38.214  56.949  37.411  1.00  0.00           H  
ATOM   1379  CB  GLN   102      36.850  55.886  36.153  1.00  0.00           C  
ATOM   1380  HB2 GLN   102      36.185  55.729  37.002  1.00  0.00           H  
ATOM   1381  HB3 GLN   102      36.573  56.790  35.611  1.00  0.00           H  
ATOM   1382  CG  GLN   102      36.724  54.631  35.295  1.00  0.00           C  
ATOM   1383  HG2 GLN   102      37.261  54.863  34.376  1.00  0.00           H  
ATOM   1384  HG3 GLN   102      37.196  53.803  35.824  1.00  0.00           H  
ATOM   1385  CD  GLN   102      35.325  54.128  34.936  1.00  0.00           C  
ATOM   1386  OE1 GLN   102      34.290  54.831  35.119  1.00  0.00           O  
ATOM   1387  NE2 GLN   102      35.202  52.856  34.747  1.00  0.00           N  
ATOM   1388 HE21 GLN   102      35.945  52.271  34.392  1.00  0.00           H  
ATOM   1389 HE22 GLN   102      34.271  52.525  34.538  1.00  0.00           H  
ATOM   1390  C   GLN   102      38.943  54.952  37.268  1.00  0.00           C  
ATOM   1391  O   GLN   102      39.981  54.474  36.744  1.00  0.00           O  
ATOM   1392  N   GLN   103      38.459  54.316  38.397  1.00  0.00           N  
ATOM   1393  H   GLN   103      37.792  54.849  38.937  1.00  0.00           H  
ATOM   1394  CA  GLN   103      38.881  52.983  38.827  1.00  0.00           C  
ATOM   1395  HA  GLN   103      39.935  52.930  38.553  1.00  0.00           H  
ATOM   1396  CB  GLN   103      38.933  52.886  40.346  1.00  0.00           C  
ATOM   1397  HB2 GLN   103      39.550  53.697  40.734  1.00  0.00           H  
ATOM   1398  HB3 GLN   103      37.948  53.136  40.738  1.00  0.00           H  
ATOM   1399  CG  GLN   103      39.432  51.558  40.780  1.00  0.00           C  
ATOM   1400  HG2 GLN   103      39.318  51.530  41.864  1.00  0.00           H  
ATOM   1401  HG3 GLN   103      38.704  50.836  40.411  1.00  0.00           H  
ATOM   1402  CD  GLN   103      40.870  51.144  40.486  1.00  0.00           C  
ATOM   1403  OE1 GLN   103      41.716  52.004  40.180  1.00  0.00           O  
ATOM   1404  NE2 GLN   103      41.203  49.902  40.524  1.00  0.00           N  
ATOM   1405 HE21 GLN   103      42.152  49.675  40.264  1.00  0.00           H  
ATOM   1406 HE22 GLN   103      40.501  49.197  40.696  1.00  0.00           H  
ATOM   1407  C   GLN   103      38.057  51.883  38.126  1.00  0.00           C  
ATOM   1408  O   GLN   103      36.865  51.852  38.392  1.00  0.00           O  
ATOM   1409  N   PRO   104      38.608  50.878  37.386  1.00  0.00           N  
ATOM   1410  CD  PRO   104      39.958  50.711  36.887  1.00  0.00           C  
ATOM   1411  HD2 PRO   104      40.723  51.053  37.585  1.00  0.00           H  
ATOM   1412  HD3 PRO   104      40.092  51.264  35.957  1.00  0.00           H  
ATOM   1413  CG  PRO   104      40.183  49.188  36.672  1.00  0.00           C  
ATOM   1414  HG2 PRO   104      40.467  48.851  37.669  1.00  0.00           H  
ATOM   1415  HG3 PRO   104      40.959  48.868  35.978  1.00  0.00           H  
ATOM   1416  CB  PRO   104      38.742  48.808  36.280  1.00  0.00           C  
ATOM   1417  HB2 PRO   104      38.633  47.816  36.719  1.00  0.00           H  
ATOM   1418  HB3 PRO   104      38.629  48.896  35.200  1.00  0.00           H  
ATOM   1419  CA  PRO   104      37.817  49.701  36.997  1.00  0.00           C  
ATOM   1420  HA  PRO   104      37.031  50.116  36.367  1.00  0.00           H  
ATOM   1421  C   PRO   104      37.162  48.962  38.222  1.00  0.00           C  
ATOM   1422  O   PRO   104      37.923  48.702  39.155  1.00  0.00           O  
ATOM   1423  N   ALA   105      35.923  48.456  38.183  1.00  0.00           N  
ATOM   1424  H   ALA   105      35.399  48.450  37.319  1.00  0.00           H  
ATOM   1425  CA  ALA   105      35.411  47.677  39.266  1.00  0.00           C  
ATOM   1426  HA  ALA   105      36.241  47.170  39.758  1.00  0.00           H  
ATOM   1427  CB  ALA   105      34.862  48.607  40.393  1.00  0.00           C  
ATOM   1428  HB1 ALA   105      35.716  49.004  40.943  1.00  0.00           H  
ATOM   1429  HB2 ALA   105      34.287  49.424  39.957  1.00  0.00           H  
ATOM   1430  HB3 ALA   105      34.198  48.028  41.035  1.00  0.00           H  
ATOM   1431  C   ALA   105      34.343  46.655  38.893  1.00  0.00           C  
ATOM   1432  O   ALA   105      33.490  46.985  38.105  1.00  0.00           O  
ATOM   1433  N   PRO   106      34.272  45.426  39.495  1.00  0.00           N  
ATOM   1434  CD  PRO   106      35.355  44.860  40.278  1.00  0.00           C  
ATOM   1435  HD2 PRO   106      35.536  45.472  41.162  1.00  0.00           H  
ATOM   1436  HD3 PRO   106      36.348  44.741  39.845  1.00  0.00           H  
ATOM   1437  CG  PRO   106      34.835  43.538  40.754  1.00  0.00           C  
ATOM   1438  HG2 PRO   106      34.565  43.621  41.807  1.00  0.00           H  
ATOM   1439  HG3 PRO   106      35.588  42.783  40.525  1.00  0.00           H  
ATOM   1440  CB  PRO   106      33.591  43.198  39.994  1.00  0.00           C  
ATOM   1441  HB2 PRO   106      32.878  42.769  40.697  1.00  0.00           H  
ATOM   1442  HB3 PRO   106      33.830  42.525  39.170  1.00  0.00           H  
ATOM   1443  CA  PRO   106      33.150  44.558  39.422  1.00  0.00           C  
ATOM   1444  HA  PRO   106      32.956  44.482  38.352  1.00  0.00           H  
ATOM   1445  C   PRO   106      31.987  45.073  40.224  1.00  0.00           C  
ATOM   1446  O   PRO   106      32.125  45.925  41.083  1.00  0.00           O  
ATOM   1447  N   SER   107      30.789  44.532  39.844  1.00  0.00           N  
ATOM   1448  H   SER   107      30.753  43.978  39.001  1.00  0.00           H  
ATOM   1449  CA  SER   107      29.532  45.006  40.421  1.00  0.00           C  
ATOM   1450  HA  SER   107      29.365  46.018  40.054  1.00  0.00           H  
ATOM   1451  CB  SER   107      28.355  44.116  39.896  1.00  0.00           C  
ATOM   1452  HB2 SER   107      28.526  44.024  38.824  1.00  0.00           H  
ATOM   1453  HB3 SER   107      28.578  43.121  40.279  1.00  0.00           H  
ATOM   1454  OG  SER   107      27.000  44.461  40.210  1.00  0.00           O  
ATOM   1455  HG  SER   107      26.774  45.162  39.595  1.00  0.00           H  
ATOM   1456  C   SER   107      29.621  44.880  41.932  1.00  0.00           C  
ATOM   1457  O   SER   107      30.075  43.909  42.511  1.00  0.00           O  
ATOM   1458  N   SER   108      29.036  45.852  42.636  1.00  0.00           N  
ATOM   1459  H   SER   108      28.524  46.521  42.079  1.00  0.00           H  
ATOM   1460  CA  SER   108      28.697  45.806  44.058  1.00  0.00           C  
ATOM   1461  HA  SER   108      29.588  45.445  44.571  1.00  0.00           H  
ATOM   1462  CB  SER   108      28.447  47.217  44.626  1.00  0.00           C  
ATOM   1463  HB2 SER   108      28.400  47.163  45.713  1.00  0.00           H  
ATOM   1464  HB3 SER   108      29.208  47.931  44.309  1.00  0.00           H  
ATOM   1465  OG  SER   108      27.235  47.696  44.175  1.00  0.00           O  
ATOM   1466  HG  SER   108      27.277  48.048  43.282  1.00  0.00           H  
ATOM   1467  C   SER   108      27.565  44.882  44.436  1.00  0.00           C  
ATOM   1468  O   SER   108      27.520  44.521  45.641  1.00  0.00           O  
ATOM   1469  N   THR   109      26.747  44.401  43.533  1.00  0.00           N  
ATOM   1470  H   THR   109      26.819  44.813  42.614  1.00  0.00           H  
ATOM   1471  CA  THR   109      25.617  43.459  43.758  1.00  0.00           C  
ATOM   1472  HA  THR   109      25.172  43.612  44.741  1.00  0.00           H  
ATOM   1473  CB  THR   109      24.473  43.784  42.768  1.00  0.00           C  
ATOM   1474  HB  THR   109      24.775  43.831  41.722  1.00  0.00           H  
ATOM   1475  CG2 THR   109      23.348  42.733  42.973  1.00  0.00           C  
ATOM   1476 HG21 THR   109      22.370  43.088  42.648  1.00  0.00           H  
ATOM   1477 HG22 THR   109      23.508  41.766  42.497  1.00  0.00           H  
ATOM   1478 HG23 THR   109      23.296  42.435  44.020  1.00  0.00           H  
ATOM   1479  OG1 THR   109      23.983  45.056  43.180  1.00  0.00           O  
ATOM   1480  HG1 THR   109      24.361  45.699  42.576  1.00  0.00           H  
ATOM   1481  C   THR   109      26.140  42.026  43.626  1.00  0.00           C  
ATOM   1482  O   THR   109      26.677  41.734  42.575  1.00  0.00           O  
ATOM   1483  N   SER   110      26.003  41.180  44.641  1.00  0.00           N  
ATOM   1484  H   SER   110      25.706  41.502  45.551  1.00  0.00           H  
ATOM   1485  CA  SER   110      26.375  39.757  44.608  1.00  0.00           C  
ATOM   1486  HA  SER   110      27.460  39.853  44.583  1.00  0.00           H  
ATOM   1487  CB  SER   110      26.059  39.077  45.998  1.00  0.00           C  
ATOM   1488  HB2 SER   110      26.670  39.588  46.743  1.00  0.00           H  
ATOM   1489  HB3 SER   110      25.012  39.323  46.178  1.00  0.00           H  
ATOM   1490  OG  SER   110      26.198  37.719  45.948  1.00  0.00           O  
ATOM   1491  HG  SER   110      25.329  37.331  45.824  1.00  0.00           H  
ATOM   1492  C   SER   110      25.888  38.965  43.402  1.00  0.00           C  
ATOM   1493  O   SER   110      24.853  39.266  42.791  1.00  0.00           O  
ATOM   1494  N   GLY   111      26.654  37.987  42.944  1.00  0.00           N  
ATOM   1495  H   GLY   111      27.608  38.003  43.274  1.00  0.00           H  
ATOM   1496  CA  GLY   111      26.358  37.274  41.670  1.00  0.00           C  
ATOM   1497  HA2 GLY   111      26.255  37.965  40.833  1.00  0.00           H  
ATOM   1498  HA3 GLY   111      27.186  36.649  41.335  1.00  0.00           H  
ATOM   1499  C   GLY   111      25.176  36.316  41.798  1.00  0.00           C  
ATOM   1500  O   GLY   111      24.635  36.138  42.944  1.00  0.00           O  
ATOM   1501  N   SER   112      24.571  35.736  40.750  1.00  0.00           N  
ATOM   1502  H   SER   112      23.835  35.057  40.884  1.00  0.00           H  
ATOM   1503  CA  SER   112      24.745  36.066  39.313  1.00  0.00           C  
ATOM   1504  HA  SER   112      24.133  35.431  38.673  1.00  0.00           H  
ATOM   1505  CB  SER   112      24.012  37.515  39.148  1.00  0.00           C  
ATOM   1506  HB2 SER   112      22.949  37.460  39.380  1.00  0.00           H  
ATOM   1507  HB3 SER   112      24.591  38.263  39.689  1.00  0.00           H  
ATOM   1508  OG  SER   112      24.043  37.854  37.719  1.00  0.00           O  
ATOM   1509  HG  SER   112      23.198  37.641  37.318  1.00  0.00           H  
ATOM   1510  C   SER   112      26.175  36.021  38.716  1.00  0.00           C  
ATOM   1511  O   SER   112      26.800  37.045  38.554  1.00  0.00           O  
ATOM   1512  N   TYR   113      26.872  34.854  38.621  1.00  0.00           N  
ATOM   1513  H   TYR   113      27.865  35.013  38.716  1.00  0.00           H  
ATOM   1514  CA  TYR   113      26.507  33.529  38.990  1.00  0.00           C  
ATOM   1515  HA  TYR   113      26.033  33.646  39.965  1.00  0.00           H  
ATOM   1516  CB  TYR   113      25.650  32.815  37.951  1.00  0.00           C  
ATOM   1517  HB2 TYR   113      25.453  31.805  38.312  1.00  0.00           H  
ATOM   1518  HB3 TYR   113      24.665  33.279  37.888  1.00  0.00           H  
ATOM   1519  CG  TYR   113      26.287  32.691  36.608  1.00  0.00           C  
ATOM   1520  CD1 TYR   113      26.180  33.767  35.706  1.00  0.00           C  
ATOM   1521  HD1 TYR   113      25.585  34.585  36.085  1.00  0.00           H  
ATOM   1522  CE1 TYR   113      26.665  33.686  34.403  1.00  0.00           C  
ATOM   1523  HE1 TYR   113      26.546  34.533  33.745  1.00  0.00           H  
ATOM   1524  CZ  TYR   113      27.319  32.484  34.000  1.00  0.00           C  
ATOM   1525  OH  TYR   113      27.944  32.432  32.826  1.00  0.00           O  
ATOM   1526  HH  TYR   113      27.972  33.252  32.329  1.00  0.00           H  
ATOM   1527  CE2 TYR   113      27.260  31.316  34.840  1.00  0.00           C  
ATOM   1528  HE2 TYR   113      27.613  30.382  34.428  1.00  0.00           H  
ATOM   1529  CD2 TYR   113      26.743  31.403  36.094  1.00  0.00           C  
ATOM   1530  HD2 TYR   113      26.852  30.547  36.744  1.00  0.00           H  
ATOM   1531  C   TYR   113      27.836  32.745  39.201  1.00  0.00           C  
ATOM   1532  O   TYR   113      28.786  32.692  38.361  1.00  0.00           O  
ATOM   1533  N   GLY   114      27.830  31.932  40.292  1.00  0.00           N  
ATOM   1534  H   GLY   114      27.066  31.916  40.953  1.00  0.00           H  
ATOM   1535  CA  GLY   114      28.956  31.047  40.744  1.00  0.00           C  
ATOM   1536  HA2 GLY   114      28.549  30.558  41.629  1.00  0.00           H  
ATOM   1537  HA3 GLY   114      29.089  30.283  39.977  1.00  0.00           H  
ATOM   1538  C   GLY   114      30.332  31.669  41.093  1.00  0.00           C  
ATOM   1539  O   GLY   114      30.417  32.825  40.776  1.00  0.00           O  
ATOM   1540  N   SER   115      31.326  30.975  41.661  1.00  0.00           N  
ATOM   1541  H   SER   115      32.207  31.445  41.807  1.00  0.00           H  
ATOM   1542  CA  SER   115      31.297  29.543  41.985  1.00  0.00           C  
ATOM   1543  HA  SER   115      30.253  29.231  42.000  1.00  0.00           H  
ATOM   1544  CB  SER   115      32.039  28.745  40.941  1.00  0.00           C  
ATOM   1545  HB2 SER   115      31.663  28.923  39.934  1.00  0.00           H  
ATOM   1546  HB3 SER   115      33.103  28.974  40.997  1.00  0.00           H  
ATOM   1547  OG  SER   115      31.919  27.302  41.158  1.00  0.00           O  
ATOM   1548  HG  SER   115      32.789  26.944  41.351  1.00  0.00           H  
ATOM   1549  C   SER   115      31.914  29.414  43.361  1.00  0.00           C  
ATOM   1550  O   SER   115      33.084  29.664  43.605  1.00  0.00           O  
ATOM   1551  N   SER   116      31.104  29.256  44.339  1.00  0.00           N  
ATOM   1552  H   SER   116      30.171  28.974  44.073  1.00  0.00           H  
ATOM   1553  CA  SER   116      31.546  29.288  45.770  1.00  0.00           C  
ATOM   1554  HA  SER   116      32.304  30.059  45.910  1.00  0.00           H  
ATOM   1555  CB  SER   116      30.421  29.680  46.710  1.00  0.00           C  
ATOM   1556  HB2 SER   116      30.672  29.521  47.759  1.00  0.00           H  
ATOM   1557  HB3 SER   116      30.188  30.729  46.526  1.00  0.00           H  
ATOM   1558  OG  SER   116      29.287  28.862  46.272  1.00  0.00           O  
ATOM   1559  HG  SER   116      28.903  28.399  47.021  1.00  0.00           H  
ATOM   1560  C   SER   116      32.168  27.891  46.299  1.00  0.00           C  
ATOM   1561  O   SER   116      32.986  27.941  47.207  1.00  0.00           O  
ATOM   1562  N   SER   117      31.968  26.759  45.702  1.00  0.00           N  
ATOM   1563  H   SER   117      31.447  26.817  44.839  1.00  0.00           H  
ATOM   1564  CA  SER   117      32.728  25.562  45.881  1.00  0.00           C  
ATOM   1565  HA  SER   117      32.771  25.351  46.949  1.00  0.00           H  
ATOM   1566  CB  SER   117      31.954  24.443  45.188  1.00  0.00           C  
ATOM   1567  HB2 SER   117      31.037  24.281  45.754  1.00  0.00           H  
ATOM   1568  HB3 SER   117      31.945  24.708  44.131  1.00  0.00           H  
ATOM   1569  OG  SER   117      32.648  23.170  45.216  1.00  0.00           O  
ATOM   1570  HG  SER   117      33.260  23.184  44.477  1.00  0.00           H  
ATOM   1571  C   SER   117      34.206  25.694  45.416  1.00  0.00           C  
ATOM   1572  O   SER   117      34.473  26.069  44.302  1.00  0.00           O  
ATOM   1573  N   GLN   118      35.141  25.315  46.367  1.00  0.00           N  
ATOM   1574  H   GLN   118      34.749  25.190  47.289  1.00  0.00           H  
ATOM   1575  CA  GLN   118      36.572  25.014  46.244  1.00  0.00           C  
ATOM   1576  HA  GLN   118      36.895  24.691  47.233  1.00  0.00           H  
ATOM   1577  CB  GLN   118      36.644  23.845  45.202  1.00  0.00           C  
ATOM   1578  HB2 GLN   118      36.249  24.210  44.253  1.00  0.00           H  
ATOM   1579  HB3 GLN   118      37.709  23.724  45.004  1.00  0.00           H  
ATOM   1580  CG  GLN   118      36.087  22.497  45.672  1.00  0.00           C  
ATOM   1581  HG2 GLN   118      35.072  22.682  46.024  1.00  0.00           H  
ATOM   1582  HG3 GLN   118      36.013  21.844  44.802  1.00  0.00           H  
ATOM   1583  CD  GLN   118      36.879  21.858  46.745  1.00  0.00           C  
ATOM   1584  OE1 GLN   118      38.114  21.933  46.863  1.00  0.00           O  
ATOM   1585  NE2 GLN   118      36.223  21.203  47.654  1.00  0.00           N  
ATOM   1586 HE21 GLN   118      35.223  21.122  47.532  1.00  0.00           H  
ATOM   1587 HE22 GLN   118      36.794  20.642  48.270  1.00  0.00           H  
ATOM   1588  C   GLN   118      37.468  26.211  45.815  1.00  0.00           C  
ATOM   1589  O   GLN   118      36.954  27.170  45.213  1.00  0.00           O  
ATOM   1590  N   SER   119      38.756  26.199  46.034  1.00  0.00           N  
ATOM   1591  H   SER   119      39.264  27.039  45.797  1.00  0.00           H  
ATOM   1592  CA  SER   119      39.509  25.290  46.944  1.00  0.00           C  
ATOM   1593  HA  SER   119      39.613  24.277  46.554  1.00  0.00           H  
ATOM   1594  CB  SER   119      40.995  25.695  47.147  1.00  0.00           C  
ATOM   1595  HB2 SER   119      41.564  25.933  46.248  1.00  0.00           H  
ATOM   1596  HB3 SER   119      41.095  26.457  47.920  1.00  0.00           H  
ATOM   1597  OG  SER   119      41.694  24.619  47.535  1.00  0.00           O  
ATOM   1598  HG  SER   119      42.263  24.903  48.254  1.00  0.00           H  
ATOM   1599  C   SER   119      38.950  25.137  48.317  1.00  0.00           C  
ATOM   1600  O   SER   119      38.634  26.108  49.031  1.00  0.00           O  
ATOM   1601  N   SER   120      38.965  23.907  48.905  1.00  0.00           N  
ATOM   1602  H   SER   120      39.130  23.169  48.236  1.00  0.00           H  
ATOM   1603  CA  SER   120      38.759  23.657  50.390  1.00  0.00           C  
ATOM   1604  HA  SER   120      39.245  22.692  50.532  1.00  0.00           H  
ATOM   1605  CB  SER   120      39.596  24.591  51.294  1.00  0.00           C  
ATOM   1606  HB2 SER   120      40.472  25.011  50.799  1.00  0.00           H  
ATOM   1607  HB3 SER   120      39.019  25.430  51.681  1.00  0.00           H  
ATOM   1608  OG  SER   120      40.079  23.857  52.414  1.00  0.00           O  
ATOM   1609  HG  SER   120      40.217  24.489  53.123  1.00  0.00           H  
ATOM   1610  C   SER   120      37.209  23.517  50.791  1.00  0.00           C  
ATOM   1611  O   SER   120      36.419  24.329  50.337  1.00  0.00           O  
ATOM   1612  N   SER   121      36.779  22.415  51.389  1.00  0.00           N  
ATOM   1613  H   SER   121      35.832  22.119  51.198  1.00  0.00           H  
ATOM   1614  CA  SER   121      37.588  21.288  52.021  1.00  0.00           C  
ATOM   1615  HA  SER   121      38.300  21.795  52.672  1.00  0.00           H  
ATOM   1616  CB  SER   121      36.619  20.490  52.894  1.00  0.00           C  
ATOM   1617  HB2 SER   121      37.144  19.542  53.013  1.00  0.00           H  
ATOM   1618  HB3 SER   121      36.438  21.041  53.817  1.00  0.00           H  
ATOM   1619  OG  SER   121      35.416  20.210  52.231  1.00  0.00           O  
ATOM   1620  HG  SER   121      34.909  21.019  52.127  1.00  0.00           H  
ATOM   1621  C   SER   121      38.246  20.361  50.997  1.00  0.00           C  
ATOM   1622  O   SER   121      37.643  20.050  49.943  1.00  0.00           O  
ATOM   1623  N   TYR   122      39.494  19.992  51.275  1.00  0.00           N  
ATOM   1624  H   TYR   122      39.818  20.134  52.221  1.00  0.00           H  
ATOM   1625  CA  TYR   122      40.316  19.216  50.262  1.00  0.00           C  
ATOM   1626  HA  TYR   122      41.282  19.079  50.749  1.00  0.00           H  
ATOM   1627  CB  TYR   122      39.832  17.788  50.060  1.00  0.00           C  
ATOM   1628  HB2 TYR   122      38.977  17.760  49.385  1.00  0.00           H  
ATOM   1629  HB3 TYR   122      40.641  17.262  49.553  1.00  0.00           H  
ATOM   1630  CG  TYR   122      39.663  17.022  51.369  1.00  0.00           C  
ATOM   1631  CD1 TYR   122      40.699  16.406  51.998  1.00  0.00           C  
ATOM   1632  HD1 TYR   122      41.673  16.427  51.532  1.00  0.00           H  
ATOM   1633  CE1 TYR   122      40.468  15.749  53.227  1.00  0.00           C  
ATOM   1634  HE1 TYR   122      41.305  15.244  53.687  1.00  0.00           H  
ATOM   1635  CZ  TYR   122      39.168  15.888  53.856  1.00  0.00           C  
ATOM   1636  OH  TYR   122      38.994  15.443  55.147  1.00  0.00           O  
ATOM   1637  HH  TYR   122      38.417  15.962  55.713  1.00  0.00           H  
ATOM   1638  CE2 TYR   122      38.080  16.535  53.151  1.00  0.00           C  
ATOM   1639  HE2 TYR   122      37.077  16.514  53.549  1.00  0.00           H  
ATOM   1640  CD2 TYR   122      38.368  17.058  51.898  1.00  0.00           C  
ATOM   1641  HD2 TYR   122      37.511  17.458  51.376  1.00  0.00           H  
ATOM   1642  C   TYR   122      40.664  20.005  48.969  1.00  0.00           C  
ATOM   1643  O   TYR   122      40.277  19.652  47.876  1.00  0.00           O  
ATOM   1644  N   GLY   123      41.189  21.203  49.128  1.00  0.00           N  
ATOM   1645  H   GLY   123      41.162  21.796  48.310  1.00  0.00           H  
ATOM   1646  CA  GLY   123      41.895  21.760  50.295  1.00  0.00           C  
ATOM   1647  HA2 GLY   123      41.896  22.844  50.407  1.00  0.00           H  
ATOM   1648  HA3 GLY   123      41.355  21.561  51.221  1.00  0.00           H  
ATOM   1649  C   GLY   123      43.343  21.330  50.364  1.00  0.00           C  
ATOM   1650  O   GLY   123      44.010  21.296  51.447  1.00  0.00           O  
ATOM   1651  N   GLN   124      43.929  20.898  49.250  1.00  0.00           N  
ATOM   1652  H   GLN   124      43.358  20.961  48.420  1.00  0.00           H  
ATOM   1653  CA  GLN   124      45.215  20.280  49.166  1.00  0.00           C  
ATOM   1654  HA  GLN   124      45.331  19.604  50.012  1.00  0.00           H  
ATOM   1655  CB  GLN   124      45.292  19.613  47.785  1.00  0.00           C  
ATOM   1656  HB2 GLN   124      45.408  20.445  47.090  1.00  0.00           H  
ATOM   1657  HB3 GLN   124      46.212  19.040  47.909  1.00  0.00           H  
ATOM   1658  CG  GLN   124      44.138  18.701  47.406  1.00  0.00           C  
ATOM   1659  HG2 GLN   124      43.222  19.191  47.076  1.00  0.00           H  
ATOM   1660  HG3 GLN   124      44.463  18.127  46.538  1.00  0.00           H  
ATOM   1661  CD  GLN   124      43.746  17.689  48.516  1.00  0.00           C  
ATOM   1662  OE1 GLN   124      42.961  17.980  49.451  1.00  0.00           O  
ATOM   1663  NE2 GLN   124      44.196  16.465  48.377  1.00  0.00           N  
ATOM   1664 HE21 GLN   124      44.856  16.288  47.634  1.00  0.00           H  
ATOM   1665 HE22 GLN   124      43.619  15.751  48.798  1.00  0.00           H  
ATOM   1666  C   GLN   124      46.361  21.215  49.503  1.00  0.00           C  
ATOM   1667  O   GLN   124      46.279  22.431  49.248  1.00  0.00           O  
ATOM   1668  N   PRO   125      47.525  20.703  49.972  1.00  0.00           N  
ATOM   1669  CD  PRO   125      48.608  21.523  50.467  1.00  0.00           C  
ATOM   1670  HD2 PRO   125      48.230  22.157  51.269  1.00  0.00           H  
ATOM   1671  HD3 PRO   125      49.052  22.136  49.683  1.00  0.00           H  
ATOM   1672  CG  PRO   125      49.737  20.631  51.004  1.00  0.00           C  
ATOM   1673  HG2 PRO   125      49.569  20.334  52.039  1.00  0.00           H  
ATOM   1674  HG3 PRO   125      50.603  21.251  50.768  1.00  0.00           H  
ATOM   1675  CB  PRO   125      49.465  19.401  50.259  1.00  0.00           C  
ATOM   1676  HB2 PRO   125      49.933  18.562  50.774  1.00  0.00           H  
ATOM   1677  HB3 PRO   125      49.942  19.465  49.281  1.00  0.00           H  
ATOM   1678  CA  PRO   125      47.941  19.301  50.159  1.00  0.00           C  
ATOM   1679  HA  PRO   125      47.671  18.760  49.252  1.00  0.00           H  
ATOM   1680  C   PRO   125      47.333  18.753  51.458  1.00  0.00           C  
ATOM   1681  O   PRO   125      47.380  19.385  52.515  1.00  0.00           O  
ATOM   1682  N   GLN   126      46.898  17.524  51.392  1.00  0.00           N  
ATOM   1683  H   GLN   126      46.948  17.061  50.496  1.00  0.00           H  
ATOM   1684  CA  GLN   126      46.434  16.832  52.614  1.00  0.00           C  
ATOM   1685  HA  GLN   126      45.754  17.533  53.099  1.00  0.00           H  
ATOM   1686  CB  GLN   126      45.550  15.619  52.220  1.00  0.00           C  
ATOM   1687  HB2 GLN   126      45.019  15.970  51.335  1.00  0.00           H  
ATOM   1688  HB3 GLN   126      46.163  14.763  51.939  1.00  0.00           H  
ATOM   1689  CG  GLN   126      44.644  14.979  53.274  1.00  0.00           C  
ATOM   1690  HG2 GLN   126      45.157  14.409  54.048  1.00  0.00           H  
ATOM   1691  HG3 GLN   126      44.035  15.839  53.553  1.00  0.00           H  
ATOM   1692  CD  GLN   126      43.798  13.984  52.543  1.00  0.00           C  
ATOM   1693  OE1 GLN   126      43.221  14.199  51.432  1.00  0.00           O  
ATOM   1694  NE2 GLN   126      43.637  12.770  53.016  1.00  0.00           N  
ATOM   1695 HE21 GLN   126      44.222  12.535  53.806  1.00  0.00           H  
ATOM   1696 HE22 GLN   126      43.009  12.014  52.786  1.00  0.00           H  
ATOM   1697  C   GLN   126      47.538  16.550  53.633  1.00  0.00           C  
ATOM   1698  O   GLN   126      48.585  16.030  53.268  1.00  0.00           O  
ATOM   1699  N   SER   127      47.407  17.017  54.875  1.00  0.00           N  
ATOM   1700  H   SER   127      46.595  17.559  55.135  1.00  0.00           H  
ATOM   1701  CA  SER   127      48.390  16.875  56.007  1.00  0.00           C  
ATOM   1702  HA  SER   127      47.930  17.408  56.840  1.00  0.00           H  
ATOM   1703  CB  SER   127      48.470  15.386  56.556  1.00  0.00           C  
ATOM   1704  HB2 SER   127      48.537  14.769  55.659  1.00  0.00           H  
ATOM   1705  HB3 SER   127      49.314  15.198  57.220  1.00  0.00           H  
ATOM   1706  OG  SER   127      47.271  15.039  57.236  1.00  0.00           O  
ATOM   1707  HG  SER   127      47.159  15.687  57.936  1.00  0.00           H  
ATOM   1708  C   SER   127      49.759  17.439  55.696  1.00  0.00           C  
ATOM   1709  O   SER   127      50.799  16.869  56.073  1.00  0.00           O  
ATOM   1710  N   GLY   128      49.758  18.550  54.953  1.00  0.00           N  
ATOM   1711  H   GLY   128      48.865  18.805  54.557  1.00  0.00           H  
ATOM   1712  CA  GLY   128      50.905  19.323  54.369  1.00  0.00           C  
ATOM   1713  HA2 GLY   128      50.429  20.252  54.055  1.00  0.00           H  
ATOM   1714  HA3 GLY   128      51.552  19.541  55.219  1.00  0.00           H  
ATOM   1715  C   GLY   128      51.708  18.642  53.250  1.00  0.00           C  
ATOM   1716  O   GLY   128      51.355  17.536  52.755  1.00  0.00           O  
ATOM   1717  N   SER   129      52.790  19.208  52.745  1.00  0.00           N  
ATOM   1718  H   SER   129      53.387  18.735  52.081  1.00  0.00           H  
ATOM   1719  CA  SER   129      53.546  20.302  53.274  1.00  0.00           C  
ATOM   1720  HA  SER   129      54.390  20.329  52.584  1.00  0.00           H  
ATOM   1721  CB  SER   129      52.872  21.632  53.149  1.00  0.00           C  
ATOM   1722  HB2 SER   129      52.379  21.598  52.178  1.00  0.00           H  
ATOM   1723  HB3 SER   129      52.158  21.901  53.927  1.00  0.00           H  
ATOM   1724  OG  SER   129      53.784  22.694  52.998  1.00  0.00           O  
ATOM   1725  HG  SER   129      53.984  22.816  52.067  1.00  0.00           H  
ATOM   1726  C   SER   129      54.110  20.001  54.675  1.00  0.00           C  
ATOM   1727  O   SER   129      54.166  18.804  55.046  1.00  0.00           O  
ATOM   1728  N   TYR   130      54.544  21.040  55.411  1.00  0.00           N  
ATOM   1729  H   TYR   130      54.312  21.919  54.970  1.00  0.00           H  
ATOM   1730  CA  TYR   130      55.170  21.036  56.740  1.00  0.00           C  
ATOM   1731  HA  TYR   130      54.734  20.242  57.346  1.00  0.00           H  
ATOM   1732  CB  TYR   130      56.654  20.737  56.551  1.00  0.00           C  
ATOM   1733  HB2 TYR   130      56.770  20.014  55.744  1.00  0.00           H  
ATOM   1734  HB3 TYR   130      57.186  21.625  56.209  1.00  0.00           H  
ATOM   1735  CG  TYR   130      57.274  19.949  57.712  1.00  0.00           C  
ATOM   1736  CD1 TYR   130      58.106  20.485  58.670  1.00  0.00           C  
ATOM   1737  HD1 TYR   130      58.305  21.546  58.656  1.00  0.00           H  
ATOM   1738  CE1 TYR   130      58.630  19.752  59.751  1.00  0.00           C  
ATOM   1739  HE1 TYR   130      59.390  20.253  60.331  1.00  0.00           H  
ATOM   1740  CZ  TYR   130      58.367  18.381  59.768  1.00  0.00           C  
ATOM   1741  OH  TYR   130      58.981  17.577  60.697  1.00  0.00           O  
ATOM   1742  HH  TYR   130      59.707  18.087  61.061  1.00  0.00           H  
ATOM   1743  CE2 TYR   130      57.477  17.824  58.889  1.00  0.00           C  
ATOM   1744  HE2 TYR   130      57.280  16.766  58.799  1.00  0.00           H  
ATOM   1745  CD2 TYR   130      56.959  18.596  57.837  1.00  0.00           C  
ATOM   1746  HD2 TYR   130      56.280  18.121  57.144  1.00  0.00           H  
ATOM   1747  C   TYR   130      55.012  22.409  57.531  1.00  0.00           C  
ATOM   1748  O   TYR   130      55.791  23.344  57.334  1.00  0.00           O  
ATOM   1749  N   SER   131      54.027  22.593  58.380  1.00  0.00           N  
ATOM   1750  H   SER   131      53.895  23.513  58.775  1.00  0.00           H  
ATOM   1751  CA  SER   131      52.917  21.675  58.786  1.00  0.00           C  
ATOM   1752  HA  SER   131      52.367  22.311  59.481  1.00  0.00           H  
ATOM   1753  CB  SER   131      52.024  21.480  57.583  1.00  0.00           C  
ATOM   1754  HB2 SER   131      52.527  21.043  56.721  1.00  0.00           H  
ATOM   1755  HB3 SER   131      51.174  20.921  57.975  1.00  0.00           H  
ATOM   1756  OG  SER   131      51.335  22.672  57.155  1.00  0.00           O  
ATOM   1757  HG  SER   131      51.738  23.206  56.467  1.00  0.00           H  
ATOM   1758  C   SER   131      53.480  20.377  59.434  1.00  0.00           C  
ATOM   1759  O   SER   131      53.163  19.345  58.907  1.00  0.00           O  
ATOM   1760  N   GLN   132      54.180  20.360  60.567  1.00  0.00           N  
ATOM   1761  H   GLN   132      54.629  19.497  60.837  1.00  0.00           H  
ATOM   1762  CA  GLN   132      54.303  21.444  61.547  1.00  0.00           C  
ATOM   1763  HA  GLN   132      54.290  22.440  61.103  1.00  0.00           H  
ATOM   1764  CB  GLN   132      53.171  21.429  62.564  1.00  0.00           C  
ATOM   1765  HB2 GLN   132      53.157  22.363  63.126  1.00  0.00           H  
ATOM   1766  HB3 GLN   132      52.236  21.505  62.010  1.00  0.00           H  
ATOM   1767  CG  GLN   132      53.161  20.283  63.580  1.00  0.00           C  
ATOM   1768  HG2 GLN   132      54.056  20.300  64.202  1.00  0.00           H  
ATOM   1769  HG3 GLN   132      52.448  20.487  64.378  1.00  0.00           H  
ATOM   1770  CD  GLN   132      52.841  18.878  63.027  1.00  0.00           C  
ATOM   1771  OE1 GLN   132      52.115  18.739  62.038  1.00  0.00           O  
ATOM   1772  NE2 GLN   132      53.250  17.806  63.676  1.00  0.00           N  
ATOM   1773 HE21 GLN   132      53.828  17.936  64.494  1.00  0.00           H  
ATOM   1774 HE22 GLN   132      53.203  16.888  63.259  1.00  0.00           H  
ATOM   1775  C   GLN   132      55.597  21.228  62.356  1.00  0.00           C  
ATOM   1776  O   GLN   132      55.968  20.087  62.561  1.00  0.00           O  
ATOM   1777  N   GLN   133      56.255  22.345  62.774  1.00  0.00           N  
ATOM   1778  H   GLN   133      55.682  23.172  62.682  1.00  0.00           H  
ATOM   1779  CA  GLN   133      57.496  22.499  63.693  1.00  0.00           C  
ATOM   1780  HA  GLN   133      57.498  23.496  64.135  1.00  0.00           H  
ATOM   1781  CB  GLN   133      57.308  21.616  64.942  1.00  0.00           C  
ATOM   1782  HB2 GLN   133      57.259  20.563  64.663  1.00  0.00           H  
ATOM   1783  HB3 GLN   133      58.233  21.672  65.516  1.00  0.00           H  
ATOM   1784  CG  GLN   133      56.112  21.957  65.757  1.00  0.00           C  
ATOM   1785  HG2 GLN   133      55.642  22.770  65.203  1.00  0.00           H  
ATOM   1786  HG3 GLN   133      55.390  21.146  65.847  1.00  0.00           H  
ATOM   1787  CD  GLN   133      56.497  22.348  67.159  1.00  0.00           C  
ATOM   1788  OE1 GLN   133      55.952  23.361  67.617  1.00  0.00           O  
ATOM   1789  NE2 GLN   133      57.263  21.635  67.966  1.00  0.00           N  
ATOM   1790 HE21 GLN   133      57.750  20.786  67.717  1.00  0.00           H  
ATOM   1791 HE22 GLN   133      57.531  22.058  68.843  1.00  0.00           H  
ATOM   1792  C   GLN   133      58.799  22.174  62.959  1.00  0.00           C  
ATOM   1793  O   GLN   133      59.497  21.149  63.065  1.00  0.00           O  
ATOM   1794  N   PRO   134      59.258  23.091  62.045  1.00  0.00           N  
ATOM   1795  CD  PRO   134      60.466  22.899  61.301  1.00  0.00           C  
ATOM   1796  HD2 PRO   134      60.517  21.941  60.783  1.00  0.00           H  
ATOM   1797  HD3 PRO   134      61.334  23.063  61.938  1.00  0.00           H  
ATOM   1798  CG  PRO   134      60.607  24.014  60.237  1.00  0.00           C  
ATOM   1799  HG2 PRO   134      60.326  23.932  59.188  1.00  0.00           H  
ATOM   1800  HG3 PRO   134      61.663  24.258  60.123  1.00  0.00           H  
ATOM   1801  CB  PRO   134      59.819  25.162  60.852  1.00  0.00           C  
ATOM   1802  HB2 PRO   134      59.548  25.929  60.126  1.00  0.00           H  
ATOM   1803  HB3 PRO   134      60.480  25.539  61.632  1.00  0.00           H  
ATOM   1804  CA  PRO   134      58.684  24.382  61.584  1.00  0.00           C  
ATOM   1805  HA  PRO   134      58.458  25.048  62.417  1.00  0.00           H  
ATOM   1806  C   PRO   134      57.426  24.246  60.689  1.00  0.00           C  
ATOM   1807  O   PRO   134      57.361  23.257  59.932  1.00  0.00           O  
ATOM   1808  N   SER   135      56.516  25.154  60.695  1.00  0.00           N  
ATOM   1809  H   SER   135      55.791  24.890  60.044  1.00  0.00           H  
ATOM   1810  CA  SER   135      56.440  26.414  61.522  1.00  0.00           C  
ATOM   1811  HA  SER   135      57.457  26.806  61.549  1.00  0.00           H  
ATOM   1812  CB  SER   135      55.525  27.323  60.681  1.00  0.00           C  
ATOM   1813  HB2 SER   135      54.583  26.788  60.565  1.00  0.00           H  
ATOM   1814  HB3 SER   135      55.308  28.306  61.100  1.00  0.00           H  
ATOM   1815  OG  SER   135      56.029  27.502  59.378  1.00  0.00           O  
ATOM   1816  HG  SER   135      55.310  27.966  58.942  1.00  0.00           H  
ATOM   1817  C   SER   135      55.936  26.184  62.972  1.00  0.00           C  
ATOM   1818  O   SER   135      55.315  25.172  63.298  1.00  0.00           O  
ATOM   1819  N   TYR   136      56.167  27.182  63.822  1.00  0.00           N  
ATOM   1820  H   TYR   136      56.574  27.966  63.332  1.00  0.00           H  
ATOM   1821  CA  TYR   136      56.042  27.155  65.311  1.00  0.00           C  
ATOM   1822  HA  TYR   136      55.888  26.131  65.651  1.00  0.00           H  
ATOM   1823  CB  TYR   136      57.380  27.497  65.973  1.00  0.00           C  
ATOM   1824  HB2 TYR   136      57.613  28.540  65.759  1.00  0.00           H  
ATOM   1825  HB3 TYR   136      57.212  27.337  67.038  1.00  0.00           H  
ATOM   1826  CG  TYR   136      58.492  26.587  65.522  1.00  0.00           C  
ATOM   1827  CD1 TYR   136      58.575  25.267  66.026  1.00  0.00           C  
ATOM   1828  HD1 TYR   136      57.843  24.946  66.752  1.00  0.00           H  
ATOM   1829  CE1 TYR   136      59.671  24.439  65.651  1.00  0.00           C  
ATOM   1830  HE1 TYR   136      59.838  23.498  66.153  1.00  0.00           H  
ATOM   1831  CZ  TYR   136      60.679  24.921  64.740  1.00  0.00           C  
ATOM   1832  OH  TYR   136      61.814  24.233  64.391  1.00  0.00           O  
ATOM   1833  HH  TYR   136      61.670  23.294  64.528  1.00  0.00           H  
ATOM   1834  CE2 TYR   136      60.607  26.283  64.406  1.00  0.00           C  
ATOM   1835  HE2 TYR   136      61.383  26.677  63.767  1.00  0.00           H  
ATOM   1836  CD2 TYR   136      59.532  27.095  64.742  1.00  0.00           C  
ATOM   1837  HD2 TYR   136      59.497  28.116  64.392  1.00  0.00           H  
ATOM   1838  C   TYR   136      54.976  28.172  65.760  1.00  0.00           C  
ATOM   1839  O   TYR   136      54.781  29.269  65.277  1.00  0.00           O  
ATOM   1840  N   GLY   137      54.211  27.849  66.838  1.00  0.00           N  
ATOM   1841  H   GLY   137      53.471  28.508  67.035  1.00  0.00           H  
ATOM   1842  CA  GLY   137      54.283  26.621  67.664  1.00  0.00           C  
ATOM   1843  HA2 GLY   137      53.232  26.454  67.900  1.00  0.00           H  
ATOM   1844  HA3 GLY   137      54.603  25.773  67.059  1.00  0.00           H  
ATOM   1845  C   GLY   137      55.064  26.746  68.968  1.00  0.00           C  
ATOM   1846  O   GLY   137      55.236  27.777  69.617  1.00  0.00           O  
ATOM   1847  N   GLY   138      55.529  25.566  69.382  1.00  0.00           N  
ATOM   1848  H   GLY   138      55.313  24.714  68.884  1.00  0.00           H  
ATOM   1849  CA  GLY   138      56.232  25.324  70.631  1.00  0.00           C  
ATOM   1850  HA2 GLY   138      56.724  24.352  70.580  1.00  0.00           H  
ATOM   1851  HA3 GLY   138      56.947  26.141  70.728  1.00  0.00           H  
ATOM   1852  C   GLY   138      55.261  25.319  71.876  1.00  0.00           C  
ATOM   1853  O   GLY   138      54.123  24.937  71.707  1.00  0.00           O  
ATOM   1854  N   GLN   139      55.616  25.791  73.044  1.00  0.00           N  
ATOM   1855  H   GLN   139      54.909  25.667  73.754  1.00  0.00           H  
ATOM   1856  CA  GLN   139      56.814  26.604  73.338  1.00  0.00           C  
ATOM   1857  HA  GLN   139      57.666  26.088  72.895  1.00  0.00           H  
ATOM   1858  CB  GLN   139      56.810  28.046  72.736  1.00  0.00           C  
ATOM   1859  HB2 GLN   139      57.808  28.474  72.827  1.00  0.00           H  
ATOM   1860  HB3 GLN   139      56.620  28.024  71.662  1.00  0.00           H  
ATOM   1861  CG  GLN   139      55.753  28.928  73.363  1.00  0.00           C  
ATOM   1862  HG2 GLN   139      55.974  29.131  74.411  1.00  0.00           H  
ATOM   1863  HG3 GLN   139      55.820  29.880  72.836  1.00  0.00           H  
ATOM   1864  CD  GLN   139      54.283  28.490  73.364  1.00  0.00           C  
ATOM   1865  OE1 GLN   139      53.765  27.991  74.340  1.00  0.00           O  
ATOM   1866  NE2 GLN   139      53.709  28.431  72.151  1.00  0.00           N  
ATOM   1867 HE21 GLN   139      54.193  28.565  71.274  1.00  0.00           H  
ATOM   1868 HE22 GLN   139      52.788  28.018  72.123  1.00  0.00           H  
ATOM   1869  C   GLN   139      57.279  26.676  74.805  1.00  0.00           C  
ATOM   1870  O   GLN   139      58.304  27.199  75.153  1.00  0.00           O  
ATOM   1871  N   GLN   140      56.434  26.160  75.642  1.00  0.00           N  
ATOM   1872  H   GLN   140      55.546  25.796  75.327  1.00  0.00           H  
ATOM   1873  CA  GLN   140      56.530  26.034  77.098  1.00  0.00           C  
ATOM   1874  HA  GLN   140      55.540  25.842  77.511  1.00  0.00           H  
ATOM   1875  CB  GLN   140      57.431  24.881  77.565  1.00  0.00           C  
ATOM   1876  HB2 GLN   140      58.469  25.049  77.280  1.00  0.00           H  
ATOM   1877  HB3 GLN   140      57.226  24.878  78.636  1.00  0.00           H  
ATOM   1878  CG  GLN   140      56.992  23.566  76.968  1.00  0.00           C  
ATOM   1879  HG2 GLN   140      56.047  23.304  77.445  1.00  0.00           H  
ATOM   1880  HG3 GLN   140      56.992  23.526  75.879  1.00  0.00           H  
ATOM   1881  CD  GLN   140      57.973  22.485  77.323  1.00  0.00           C  
ATOM   1882  OE1 GLN   140      59.068  22.479  76.699  1.00  0.00           O  
ATOM   1883  NE2 GLN   140      57.732  21.590  78.281  1.00  0.00           N  
ATOM   1884 HE21 GLN   140      56.750  21.492  78.494  1.00  0.00           H  
ATOM   1885 HE22 GLN   140      58.458  20.904  78.437  1.00  0.00           H  
ATOM   1886  C   GLN   140      56.983  27.399  77.600  1.00  0.00           C  
ATOM   1887  O   GLN   140      56.440  28.410  77.191  1.00  0.00           O  
ATOM   1888  N   GLN   141      57.936  27.453  78.501  1.00  0.00           N  
ATOM   1889  H   GLN   141      58.458  26.630  78.765  1.00  0.00           H  
ATOM   1890  CA  GLN   141      58.546  28.728  78.911  1.00  0.00           C  
ATOM   1891  HA  GLN   141      57.712  29.425  78.993  1.00  0.00           H  
ATOM   1892  CB  GLN   141      59.222  28.690  80.271  1.00  0.00           C  
ATOM   1893  HB2 GLN   141      59.943  27.881  80.158  1.00  0.00           H  
ATOM   1894  HB3 GLN   141      59.721  29.622  80.538  1.00  0.00           H  
ATOM   1895  CG  GLN   141      58.308  28.336  81.405  1.00  0.00           C  
ATOM   1896  HG2 GLN   141      57.759  27.412  81.223  1.00  0.00           H  
ATOM   1897  HG3 GLN   141      58.938  28.307  82.294  1.00  0.00           H  
ATOM   1898  CD  GLN   141      57.477  29.560  81.699  1.00  0.00           C  
ATOM   1899  OE1 GLN   141      57.929  30.630  82.168  1.00  0.00           O  
ATOM   1900  NE2 GLN   141      56.246  29.462  81.389  1.00  0.00           N  
ATOM   1901 HE21 GLN   141      55.795  28.595  81.134  1.00  0.00           H  
ATOM   1902 HE22 GLN   141      55.866  30.326  81.030  1.00  0.00           H  
ATOM   1903  C   GLN   141      59.562  29.187  77.850  1.00  0.00           C  
ATOM   1904  O   GLN   141      60.454  28.436  77.473  1.00  0.00           O  
ATOM   1905  N   SER   142      59.408  30.380  77.290  1.00  0.00           N  
ATOM   1906  H   SER   142      59.917  30.487  76.424  1.00  0.00           H  
ATOM   1907  CA  SER   142      58.507  31.567  77.612  1.00  0.00           C  
ATOM   1908  HA  SER   142      58.833  32.330  76.906  1.00  0.00           H  
ATOM   1909  CB  SER   142      57.016  31.374  77.241  1.00  0.00           C  
ATOM   1910  HB2 SER   142      56.467  30.693  77.891  1.00  0.00           H  
ATOM   1911  HB3 SER   142      56.501  32.334  77.271  1.00  0.00           H  
ATOM   1912  OG  SER   142      56.810  30.927  75.960  1.00  0.00           O  
ATOM   1913  HG  SER   142      56.460  30.046  76.108  1.00  0.00           H  
ATOM   1914  C   SER   142      58.582  32.278  79.003  1.00  0.00           C  
ATOM   1915  O   SER   142      57.657  32.838  79.556  1.00  0.00           O  
ATOM   1916  N   TYR   143      59.860  32.302  79.510  1.00  0.00           N  
ATOM   1917  H   TYR   143      60.630  31.943  78.964  1.00  0.00           H  
ATOM   1918  CA  TYR   143      60.187  32.784  80.843  1.00  0.00           C  
ATOM   1919  HA  TYR   143      59.632  32.292  81.642  1.00  0.00           H  
ATOM   1920  CB  TYR   143      61.703  32.646  81.024  1.00  0.00           C  
ATOM   1921  HB2 TYR   143      62.081  32.890  80.031  1.00  0.00           H  
ATOM   1922  HB3 TYR   143      61.994  33.243  81.888  1.00  0.00           H  
ATOM   1923  CG  TYR   143      62.160  31.157  81.228  1.00  0.00           C  
ATOM   1924  CD1 TYR   143      62.021  30.589  82.519  1.00  0.00           C  
ATOM   1925  HD1 TYR   143      61.604  31.217  83.293  1.00  0.00           H  
ATOM   1926  CE1 TYR   143      62.012  29.174  82.704  1.00  0.00           C  
ATOM   1927  HE1 TYR   143      61.653  28.824  83.661  1.00  0.00           H  
ATOM   1928  CZ  TYR   143      62.384  28.358  81.628  1.00  0.00           C  
ATOM   1929  OH  TYR   143      62.196  26.960  81.686  1.00  0.00           O  
ATOM   1930  HH  TYR   143      62.209  26.486  82.520  1.00  0.00           H  
ATOM   1931  CE2 TYR   143      62.695  28.911  80.331  1.00  0.00           C  
ATOM   1932  HE2 TYR   143      63.046  28.255  79.548  1.00  0.00           H  
ATOM   1933  CD2 TYR   143      62.611  30.318  80.190  1.00  0.00           C  
ATOM   1934  HD2 TYR   143      62.814  30.707  79.203  1.00  0.00           H  
ATOM   1935  C   TYR   143      59.779  34.265  80.999  1.00  0.00           C  
ATOM   1936  O   TYR   143      60.152  35.022  80.126  1.00  0.00           O  
ATOM   1937  N   GLY   144      59.106  34.577  82.091  1.00  0.00           N  
ATOM   1938  H   GLY   144      58.658  33.851  82.632  1.00  0.00           H  
ATOM   1939  CA  GLY   144      58.771  35.994  82.498  1.00  0.00           C  
ATOM   1940  HA2 GLY   144      58.129  36.412  81.723  1.00  0.00           H  
ATOM   1941  HA3 GLY   144      58.156  35.947  83.396  1.00  0.00           H  
ATOM   1942  C   GLY   144      60.081  36.836  82.711  1.00  0.00           C  
ATOM   1943  O   GLY   144      61.170  36.306  82.950  1.00  0.00           O  
ATOM   1944  N   GLN   145      59.916  38.149  82.633  1.00  0.00           N  
ATOM   1945  H   GLN   145      58.986  38.541  82.606  1.00  0.00           H  
ATOM   1946  CA  GLN   145      61.056  39.190  82.703  1.00  0.00           C  
ATOM   1947  HA  GLN   145      61.906  38.614  83.069  1.00  0.00           H  
ATOM   1948  CB  GLN   145      61.349  39.751  81.281  1.00  0.00           C  
ATOM   1949  HB2 GLN   145      62.379  40.106  81.243  1.00  0.00           H  
ATOM   1950  HB3 GLN   145      61.237  38.932  80.570  1.00  0.00           H  
ATOM   1951  CG  GLN   145      60.417  40.846  80.755  1.00  0.00           C  
ATOM   1952  HG2 GLN   145      59.390  40.495  80.855  1.00  0.00           H  
ATOM   1953  HG3 GLN   145      60.475  41.786  81.303  1.00  0.00           H  
ATOM   1954  CD  GLN   145      60.746  41.199  79.317  1.00  0.00           C  
ATOM   1955  OE1 GLN   145      60.988  40.321  78.517  1.00  0.00           O  
ATOM   1956  NE2 GLN   145      60.871  42.433  78.994  1.00  0.00           N  
ATOM   1957 HE21 GLN   145      61.215  42.652  78.070  1.00  0.00           H  
ATOM   1958 HE22 GLN   145      60.771  43.099  79.747  1.00  0.00           H  
ATOM   1959  C   GLN   145      60.835  40.338  83.658  1.00  0.00           C  
ATOM   1960  O   GLN   145      59.726  40.928  83.740  1.00  0.00           O  
ATOM   1961  N   GLN   146      61.930  40.899  84.298  1.00  0.00           N  
ATOM   1962  H   GLN   146      62.787  40.387  84.147  1.00  0.00           H  
ATOM   1963  CA  GLN   146      61.967  42.086  85.101  1.00  0.00           C  
ATOM   1964  HA  GLN   146      60.997  42.166  85.591  1.00  0.00           H  
ATOM   1965  CB  GLN   146      63.007  42.034  86.258  1.00  0.00           C  
ATOM   1966  HB2 GLN   146      62.859  42.857  86.957  1.00  0.00           H  
ATOM   1967  HB3 GLN   146      62.887  41.111  86.826  1.00  0.00           H  
ATOM   1968  CG  GLN   146      64.498  42.028  85.771  1.00  0.00           C  
ATOM   1969  HG2 GLN   146      65.126  41.526  86.507  1.00  0.00           H  
ATOM   1970  HG3 GLN   146      64.548  41.342  84.925  1.00  0.00           H  
ATOM   1971  CD  GLN   146      65.112  43.408  85.434  1.00  0.00           C  
ATOM   1972  OE1 GLN   146      65.657  43.581  84.390  1.00  0.00           O  
ATOM   1973  NE2 GLN   146      64.999  44.350  86.382  1.00  0.00           N  
ATOM   1974 HE21 GLN   146      64.699  44.092  87.311  1.00  0.00           H  
ATOM   1975 HE22 GLN   146      65.429  45.263  86.340  1.00  0.00           H  
ATOM   1976  C   GLN   146      62.089  43.357  84.227  1.00  0.00           C  
ATOM   1977  O   GLN   146      61.901  43.329  83.035  1.00  0.00           O  
ATOM   1978  N   GLN   147      62.215  44.538  84.835  1.00  0.00           N  
ATOM   1979  H   GLN   147      62.117  44.555  85.840  1.00  0.00           H  
ATOM   1980  CA  GLN   147      62.285  45.864  84.151  1.00  0.00           C  
ATOM   1981  HA  GLN   147      62.862  45.723  83.237  1.00  0.00           H  
ATOM   1982  CB  GLN   147      60.848  46.282  83.824  1.00  0.00           C  
ATOM   1983  HB2 GLN   147      60.522  45.624  83.020  1.00  0.00           H  
ATOM   1984  HB3 GLN   147      60.152  46.097  84.642  1.00  0.00           H  
ATOM   1985  CG  GLN   147      60.610  47.688  83.290  1.00  0.00           C  
ATOM   1986  HG2 GLN   147      60.537  48.426  84.090  1.00  0.00           H  
ATOM   1987  HG3 GLN   147      61.468  47.993  82.691  1.00  0.00           H  
ATOM   1988  CD  GLN   147      59.346  47.750  82.399  1.00  0.00           C  
ATOM   1989  OE1 GLN   147      58.309  47.275  82.871  1.00  0.00           O  
ATOM   1990  NE2 GLN   147      59.357  48.279  81.229  1.00  0.00           N  
ATOM   1991 HE21 GLN   147      60.155  48.845  80.978  1.00  0.00           H  
ATOM   1992 HE22 GLN   147      58.505  48.260  80.687  1.00  0.00           H  
ATOM   1993  C   GLN   147      63.024  46.926  85.006  1.00  0.00           C  
ATOM   1994  O   GLN   147      62.868  46.946  86.191  1.00  0.00           O  
ATOM   1995  N   SER   148      63.857  47.730  84.367  1.00  0.00           N  
ATOM   1996  H   SER   148      64.030  47.526  83.393  1.00  0.00           H  
ATOM   1997  CA  SER   148      64.462  48.959  84.930  1.00  0.00           C  
ATOM   1998  HA  SER   148      65.184  48.638  85.682  1.00  0.00           H  
ATOM   1999  CB  SER   148      65.297  49.620  83.850  1.00  0.00           C  
ATOM   2000  HB2 SER   148      64.671  49.999  83.042  1.00  0.00           H  
ATOM   2001  HB3 SER   148      65.745  50.516  84.281  1.00  0.00           H  
ATOM   2002  OG  SER   148      66.296  48.779  83.244  1.00  0.00           O  
ATOM   2003  HG  SER   148      65.912  48.426  82.438  1.00  0.00           H  
ATOM   2004  C   SER   148      63.460  49.933  85.542  1.00  0.00           C  
ATOM   2005  O   SER   148      62.293  50.034  85.110  1.00  0.00           O  
ATOM   2006  N   TYR   149      63.882  50.644  86.542  1.00  0.00           N  
ATOM   2007  H   TYR   149      64.753  50.443  87.013  1.00  0.00           H  
ATOM   2008  CA  TYR   149      62.951  51.499  87.409  1.00  0.00           C  
ATOM   2009  HA  TYR   149      62.029  51.564  86.831  1.00  0.00           H  
ATOM   2010  CB  TYR   149      62.685  50.771  88.705  1.00  0.00           C  
ATOM   2011  HB2 TYR   149      62.010  49.936  88.516  1.00  0.00           H  
ATOM   2012  HB3 TYR   149      63.677  50.408  88.973  1.00  0.00           H  
ATOM   2013  CG  TYR   149      62.272  51.632  89.879  1.00  0.00           C  
ATOM   2014  CD1 TYR   149      63.022  51.544  91.089  1.00  0.00           C  
ATOM   2015  HD1 TYR   149      63.912  50.933  91.107  1.00  0.00           H  
ATOM   2016  CE1 TYR   149      62.637  52.310  92.199  1.00  0.00           C  
ATOM   2017  HE1 TYR   149      63.145  52.247  93.150  1.00  0.00           H  
ATOM   2018  CZ  TYR   149      61.549  53.227  92.026  1.00  0.00           C  
ATOM   2019  OH  TYR   149      61.178  54.031  93.062  1.00  0.00           O  
ATOM   2020  HH  TYR   149      61.292  53.664  93.941  1.00  0.00           H  
ATOM   2021  CE2 TYR   149      60.871  53.343  90.795  1.00  0.00           C  
ATOM   2022  HE2 TYR   149      60.144  54.112  90.580  1.00  0.00           H  
ATOM   2023  CD2 TYR   149      61.164  52.493  89.741  1.00  0.00           C  
ATOM   2024  HD2 TYR   149      60.582  52.561  88.834  1.00  0.00           H  
ATOM   2025  C   TYR   149      63.630  52.863  87.504  1.00  0.00           C  
ATOM   2026  O   TYR   149      64.732  53.079  87.897  1.00  0.00           O  
ATOM   2027  N   ASN   150      62.936  53.905  87.032  1.00  0.00           N  
ATOM   2028  H   ASN   150      62.225  53.621  86.372  1.00  0.00           H  
ATOM   2029  CA  ASN   150      63.301  55.344  87.185  1.00  0.00           C  
ATOM   2030  HA  ASN   150      64.366  55.342  87.417  1.00  0.00           H  
ATOM   2031  CB  ASN   150      62.984  56.127  85.868  1.00  0.00           C  
ATOM   2032  HB2 ASN   150      63.671  55.828  85.076  1.00  0.00           H  
ATOM   2033  HB3 ASN   150      61.968  55.900  85.546  1.00  0.00           H  
ATOM   2034  CG  ASN   150      63.088  57.598  86.049  1.00  0.00           C  
ATOM   2035  OD1 ASN   150      62.095  58.323  85.929  1.00  0.00           O  
ATOM   2036  ND2 ASN   150      64.268  58.104  86.221  1.00  0.00           N  
ATOM   2037 HD21 ASN   150      64.364  59.109  86.197  1.00  0.00           H  
ATOM   2038 HD22 ASN   150      65.036  57.476  86.413  1.00  0.00           H  
ATOM   2039  C   ASN   150      62.419  55.861  88.337  1.00  0.00           C  
ATOM   2040  O   ASN   150      61.227  55.879  88.221  1.00  0.00           O  
ATOM   2041  N   PRO   151      63.006  56.272  89.487  1.00  0.00           N  
ATOM   2042  CD  PRO   151      64.387  56.072  89.828  1.00  0.00           C  
ATOM   2043  HD2 PRO   151      64.953  56.809  89.260  1.00  0.00           H  
ATOM   2044  HD3 PRO   151      64.670  55.049  89.581  1.00  0.00           H  
ATOM   2045  CG  PRO   151      64.408  56.172  91.320  1.00  0.00           C  
ATOM   2046  HG2 PRO   151      65.376  56.502  91.695  1.00  0.00           H  
ATOM   2047  HG3 PRO   151      64.110  55.180  91.660  1.00  0.00           H  
ATOM   2048  CB  PRO   151      63.234  57.072  91.697  1.00  0.00           C  
ATOM   2049  HB2 PRO   151      63.532  58.120  91.670  1.00  0.00           H  
ATOM   2050  HB3 PRO   151      62.956  56.901  92.737  1.00  0.00           H  
ATOM   2051  CA  PRO   151      62.234  56.732  90.612  1.00  0.00           C  
ATOM   2052  HA  PRO   151      61.566  55.915  90.886  1.00  0.00           H  
ATOM   2053  C   PRO   151      61.362  57.970  90.287  1.00  0.00           C  
ATOM   2054  O   PRO   151      61.952  58.915  89.735  1.00  0.00           O  
ATOM   2055  N   PRO   152      60.048  58.075  90.569  1.00  0.00           N  
ATOM   2056  CD  PRO   152      59.173  57.101  91.164  1.00  0.00           C  
ATOM   2057  HD2 PRO   152      59.510  56.635  92.091  1.00  0.00           H  
ATOM   2058  HD3 PRO   152      59.132  56.318  90.407  1.00  0.00           H  
ATOM   2059  CG  PRO   152      57.779  57.746  91.394  1.00  0.00           C  
ATOM   2060  HG2 PRO   152      57.972  58.297  92.314  1.00  0.00           H  
ATOM   2061  HG3 PRO   152      57.078  56.945  91.629  1.00  0.00           H  
ATOM   2062  CB  PRO   152      57.795  58.644  90.138  1.00  0.00           C  
ATOM   2063  HB2 PRO   152      57.161  59.501  90.365  1.00  0.00           H  
ATOM   2064  HB3 PRO   152      57.413  58.128  89.257  1.00  0.00           H  
ATOM   2065  CA  PRO   152      59.215  59.119  89.900  1.00  0.00           C  
ATOM   2066  HA  PRO   152      59.540  59.093  88.860  1.00  0.00           H  
ATOM   2067  C   PRO   152      59.532  60.475  90.482  1.00  0.00           C  
ATOM   2068  O   PRO   152      59.340  60.637  91.682  1.00  0.00           O  
ATOM   2069  N   GLN   153      59.902  61.441  89.681  1.00  0.00           N  
ATOM   2070  H   GLN   153      60.003  61.247  88.695  1.00  0.00           H  
ATOM   2071  CA  GLN   153      60.085  62.858  90.113  1.00  0.00           C  
ATOM   2072  HA  GLN   153      60.960  62.852  90.761  1.00  0.00           H  
ATOM   2073  CB  GLN   153      60.323  63.729  88.827  1.00  0.00           C  
ATOM   2074  HB2 GLN   153      61.084  63.268  88.198  1.00  0.00           H  
ATOM   2075  HB3 GLN   153      59.399  63.585  88.268  1.00  0.00           H  
ATOM   2076  CG  GLN   153      60.612  65.215  89.232  1.00  0.00           C  
ATOM   2077  HG2 GLN   153      59.728  65.739  89.597  1.00  0.00           H  
ATOM   2078  HG3 GLN   153      61.259  65.189  90.109  1.00  0.00           H  
ATOM   2079  CD  GLN   153      61.380  66.123  88.254  1.00  0.00           C  
ATOM   2080  OE1 GLN   153      60.936  66.349  87.137  1.00  0.00           O  
ATOM   2081  NE2 GLN   153      62.576  66.655  88.491  1.00  0.00           N  
ATOM   2082 HE21 GLN   153      63.027  66.382  89.353  1.00  0.00           H  
ATOM   2083 HE22 GLN   153      62.925  67.399  87.904  1.00  0.00           H  
ATOM   2084  C   GLN   153      58.921  63.458  91.025  1.00  0.00           C  
ATOM   2085  O   GLN   153      57.759  63.024  90.902  1.00  0.00           O  
ATOM   2086  N   GLY   154      59.174  64.284  92.041  1.00  0.00           N  
ATOM   2087  H   GLY   154      60.117  64.622  92.161  1.00  0.00           H  
ATOM   2088  CA  GLY   154      58.142  64.630  93.038  1.00  0.00           C  
ATOM   2089  HA2 GLY   154      57.543  65.467  92.679  1.00  0.00           H  
ATOM   2090  HA3 GLY   154      57.456  63.808  93.247  1.00  0.00           H  
ATOM   2091  C   GLY   154      58.747  64.971  94.383  1.00  0.00           C  
ATOM   2092  O   GLY   154      59.893  64.699  94.618  1.00  0.00           O  
ATOM   2093  N   TYR   155      58.005  65.697  95.233  1.00  0.00           N  
ATOM   2094  H   TYR   155      57.056  65.756  94.895  1.00  0.00           H  
ATOM   2095  CA  TYR   155      58.313  66.050  96.617  1.00  0.00           C  
ATOM   2096  HA  TYR   155      59.128  65.412  96.959  1.00  0.00           H  
ATOM   2097  CB  TYR   155      58.688  67.552  96.657  1.00  0.00           C  
ATOM   2098  HB2 TYR   155      59.310  67.809  97.514  1.00  0.00           H  
ATOM   2099  HB3 TYR   155      59.334  67.732  95.797  1.00  0.00           H  
ATOM   2100  CG  TYR   155      57.558  68.599  96.645  1.00  0.00           C  
ATOM   2101  CD1 TYR   155      57.102  69.183  95.441  1.00  0.00           C  
ATOM   2102  HD1 TYR   155      57.620  68.882  94.542  1.00  0.00           H  
ATOM   2103  CE1 TYR   155      56.093  70.162  95.477  1.00  0.00           C  
ATOM   2104  HE1 TYR   155      55.784  70.542  94.514  1.00  0.00           H  
ATOM   2105  CZ  TYR   155      55.564  70.632  96.688  1.00  0.00           C  
ATOM   2106  OH  TYR   155      54.710  71.682  96.729  1.00  0.00           O  
ATOM   2107  HH  TYR   155      54.762  71.926  95.802  1.00  0.00           H  
ATOM   2108  CE2 TYR   155      56.105  70.087  97.889  1.00  0.00           C  
ATOM   2109  HE2 TYR   155      55.726  70.389  98.855  1.00  0.00           H  
ATOM   2110  CD2 TYR   155      56.980  69.051  97.888  1.00  0.00           C  
ATOM   2111  HD2 TYR   155      57.319  68.639  98.827  1.00  0.00           H  
ATOM   2112  C   TYR   155      57.098  65.715  97.516  1.00  0.00           C  
ATOM   2113  O   TYR   155      56.012  65.475  97.010  1.00  0.00           O  
ATOM   2114  N   GLY   156      57.131  65.705  98.806  1.00  0.00           N  
ATOM   2115  H   GLY   156      56.279  65.422  99.268  1.00  0.00           H  
ATOM   2116  CA  GLY   156      58.234  65.867  99.745  1.00  0.00           C  
ATOM   2117  HA2 GLY   156      58.638  64.893 100.021  1.00  0.00           H  
ATOM   2118  HA3 GLY   156      59.064  66.421  99.304  1.00  0.00           H  
ATOM   2119  C   GLY   156      57.986  66.661 101.059  1.00  0.00           C  
ATOM   2120  O   GLY   156      58.897  66.655 101.938  1.00  0.00           O  
ATOM   2121  N   GLN   157      56.858  67.369 101.180  1.00  0.00           N  
ATOM   2122  H   GLN   157      56.188  67.170 100.451  1.00  0.00           H  
ATOM   2123  CA  GLN   157      56.286  68.017 102.354  1.00  0.00           C  
ATOM   2124  HA  GLN   157      56.891  68.903 102.548  1.00  0.00           H  
ATOM   2125  CB  GLN   157      54.840  68.481 102.005  1.00  0.00           C  
ATOM   2126  HB2 GLN   157      54.329  69.095 102.747  1.00  0.00           H  
ATOM   2127  HB3 GLN   157      54.941  69.129 101.134  1.00  0.00           H  
ATOM   2128  CG  GLN   157      53.783  67.374 101.793  1.00  0.00           C  
ATOM   2129  HG2 GLN   157      53.771  66.574 102.533  1.00  0.00           H  
ATOM   2130  HG3 GLN   157      52.800  67.844 101.826  1.00  0.00           H  
ATOM   2131  CD  GLN   157      53.891  66.696 100.425  1.00  0.00           C  
ATOM   2132  OE1 GLN   157      54.643  67.032  99.489  1.00  0.00           O  
ATOM   2133  NE2 GLN   157      52.980  65.797 100.296  1.00  0.00           N  
ATOM   2134 HE21 GLN   157      52.375  65.551 101.066  1.00  0.00           H  
ATOM   2135 HE22 GLN   157      52.724  65.669  99.327  1.00  0.00           H  
ATOM   2136  C   GLN   157      56.182  67.045 103.547  1.00  0.00           C  
ATOM   2137  O   GLN   157      56.127  65.840 103.328  1.00  0.00           O  
ATOM   2138  N   GLN   158      56.095  67.462 104.872  1.00  0.00           N  
ATOM   2139  H   GLN   158      56.037  66.731 105.566  1.00  0.00           H  
ATOM   2140  CA  GLN   158      56.057  68.775 105.411  1.00  0.00           C  
ATOM   2141  HA  GLN   158      55.685  69.464 104.653  1.00  0.00           H  
ATOM   2142  CB  GLN   158      55.029  68.791 106.630  1.00  0.00           C  
ATOM   2143  HB2 GLN   158      55.438  68.133 107.396  1.00  0.00           H  
ATOM   2144  HB3 GLN   158      54.838  69.810 106.968  1.00  0.00           H  
ATOM   2145  CG  GLN   158      53.658  68.290 106.191  1.00  0.00           C  
ATOM   2146  HG2 GLN   158      53.692  67.271 105.806  1.00  0.00           H  
ATOM   2147  HG3 GLN   158      53.055  68.222 107.096  1.00  0.00           H  
ATOM   2148  CD  GLN   158      52.846  69.242 105.267  1.00  0.00           C  
ATOM   2149  OE1 GLN   158      53.378  70.201 104.677  1.00  0.00           O  
ATOM   2150  NE2 GLN   158      51.542  69.116 105.119  1.00  0.00           N  
ATOM   2151 HE21 GLN   158      51.015  68.434 105.645  1.00  0.00           H  
ATOM   2152 HE22 GLN   158      51.087  69.836 104.576  1.00  0.00           H  
ATOM   2153  C   GLN   158      57.461  69.265 105.830  1.00  0.00           C  
ATOM   2154  O   GLN   158      58.427  68.804 105.327  1.00  0.00           O  
ATOM   2155  N   ASN   159      57.558  70.310 106.680  1.00  0.00           N  
ATOM   2156  H   ASN   159      56.768  70.835 107.027  1.00  0.00           H  
ATOM   2157  CA  ASN   159      58.811  70.759 107.391  1.00  0.00           C  
ATOM   2158  HA  ASN   159      58.537  71.663 107.934  1.00  0.00           H  
ATOM   2159  CB  ASN   159      59.255  69.646 108.341  1.00  0.00           C  
ATOM   2160  HB2 ASN   159      59.610  68.833 107.708  1.00  0.00           H  
ATOM   2161  HB3 ASN   159      60.163  69.937 108.869  1.00  0.00           H  
ATOM   2162  CG  ASN   159      58.249  69.192 109.364  1.00  0.00           C  
ATOM   2163  OD1 ASN   159      57.293  69.883 109.715  1.00  0.00           O  
ATOM   2164  ND2 ASN   159      58.455  68.000 109.847  1.00  0.00           N  
ATOM   2165 HD21 ASN   159      59.255  67.546 109.430  1.00  0.00           H  
ATOM   2166 HD22 ASN   159      57.745  67.616 110.455  1.00  0.00           H  
ATOM   2167  C   ASN   159      59.869  71.334 106.420  1.00  0.00           C  
ATOM   2168  O   ASN   159      61.037  70.930 106.507  1.00  0.00           O  
ATOM   2169  N   GLN   160      59.676  72.378 105.587  1.00  0.00           N  
ATOM   2170  H   GLN   160      60.440  72.676 104.999  1.00  0.00           H  
ATOM   2171  CA  GLN   160      58.500  73.299 105.610  1.00  0.00           C  
ATOM   2172  HA  GLN   160      57.673  72.772 106.086  1.00  0.00           H  
ATOM   2173  CB  GLN   160      58.932  74.540 106.409  1.00  0.00           C  
ATOM   2174  HB2 GLN   160      58.956  74.214 107.449  1.00  0.00           H  
ATOM   2175  HB3 GLN   160      59.904  74.837 106.016  1.00  0.00           H  
ATOM   2176  CG  GLN   160      58.063  75.837 106.350  1.00  0.00           C  
ATOM   2177  HG2 GLN   160      58.567  76.496 107.057  1.00  0.00           H  
ATOM   2178  HG3 GLN   160      58.104  76.259 105.346  1.00  0.00           H  
ATOM   2179  CD  GLN   160      56.627  75.832 106.802  1.00  0.00           C  
ATOM   2180  OE1 GLN   160      55.836  74.805 106.880  1.00  0.00           O  
ATOM   2181  NE2 GLN   160      56.095  77.051 106.861  1.00  0.00           N  
ATOM   2182 HE21 GLN   160      56.785  77.783 106.769  1.00  0.00           H  
ATOM   2183 HE22 GLN   160      55.198  77.238 107.285  1.00  0.00           H  
ATOM   2184  C   GLN   160      57.999  73.768 104.223  1.00  0.00           C  
ATOM   2185  O   GLN   160      58.867  74.164 103.402  1.00  0.00           O  
ATOM   2186  N   TYR   161      56.759  73.539 103.860  1.00  0.00           N  
ATOM   2187  H   TYR   161      56.132  72.951 104.391  1.00  0.00           H  
ATOM   2188  CA  TYR   161      56.398  73.609 102.447  1.00  0.00           C  
ATOM   2189  HA  TYR   161      57.224  73.986 101.843  1.00  0.00           H  
ATOM   2190  CB  TYR   161      56.165  72.146 101.886  1.00  0.00           C  
ATOM   2191  HB2 TYR   161      55.676  71.575 102.676  1.00  0.00           H  
ATOM   2192  HB3 TYR   161      55.510  72.224 101.018  1.00  0.00           H  
ATOM   2193  CG  TYR   161      57.512  71.457 101.521  1.00  0.00           C  
ATOM   2194  CD1 TYR   161      57.914  71.467 100.175  1.00  0.00           C  
ATOM   2195  HD1 TYR   161      57.301  71.979  99.448  1.00  0.00           H  
ATOM   2196  CE1 TYR   161      59.029  70.792  99.765  1.00  0.00           C  
ATOM   2197  HE1 TYR   161      59.281  70.806  98.715  1.00  0.00           H  
ATOM   2198  CZ  TYR   161      59.874  70.110 100.675  1.00  0.00           C  
ATOM   2199  OH  TYR   161      61.069  69.649 100.307  1.00  0.00           O  
ATOM   2200  HH  TYR   161      61.128  69.521  99.357  1.00  0.00           H  
ATOM   2201  CE2 TYR   161      59.551  70.189 102.106  1.00  0.00           C  
ATOM   2202  HE2 TYR   161      60.179  69.803 102.894  1.00  0.00           H  
ATOM   2203  CD2 TYR   161      58.367  70.865 102.497  1.00  0.00           C  
ATOM   2204  HD2 TYR   161      57.933  70.882 103.486  1.00  0.00           H  
ATOM   2205  C   TYR   161      55.208  74.571 102.307  1.00  0.00           C  
ATOM   2206  O   TYR   161      54.479  74.386 101.302  1.00  0.00           O  
ATOM   2207  N   ASN   162      54.974  75.468 103.280  1.00  0.00           N  
ATOM   2208  H   ASN   162      55.710  75.644 103.949  1.00  0.00           H  
ATOM   2209  CA  ASN   162      53.893  76.554 103.272  1.00  0.00           C  
ATOM   2210  HA  ASN   162      53.152  76.302 102.513  1.00  0.00           H  
ATOM   2211  CB  ASN   162      53.165  76.487 104.629  1.00  0.00           C  
ATOM   2212  HB2 ASN   162      53.743  76.855 105.476  1.00  0.00           H  
ATOM   2213  HB3 ASN   162      52.320  77.173 104.565  1.00  0.00           H  
ATOM   2214  CG  ASN   162      52.599  75.168 104.972  1.00  0.00           C  
ATOM   2215  OD1 ASN   162      51.547  74.788 104.549  1.00  0.00           O  
ATOM   2216  ND2 ASN   162      53.292  74.309 105.688  1.00  0.00           N  
ATOM   2217 HD21 ASN   162      52.825  73.477 106.018  1.00  0.00           H  
ATOM   2218 HD22 ASN   162      54.168  74.570 106.117  1.00  0.00           H  
ATOM   2219  C   ASN   162      54.457  78.003 103.100  1.00  0.00           C  
ATOM   2220  O   ASN   162      55.485  78.299 103.697  1.00  0.00           O  
ATOM   2221  N   SER   163      53.831  78.751 102.180  1.00  0.00           N  
ATOM   2222  H   SER   163      52.999  78.367 101.754  1.00  0.00           H  
ATOM   2223  CA  SER   163      54.185  80.098 101.696  1.00  0.00           C  
ATOM   2224  HA  SER   163      54.875  80.471 102.452  1.00  0.00           H  
ATOM   2225  CB  SER   163      54.969  79.996 100.392  1.00  0.00           C  
ATOM   2226  HB2 SER   163      54.553  79.392  99.585  1.00  0.00           H  
ATOM   2227  HB3 SER   163      55.252  80.972  99.997  1.00  0.00           H  
ATOM   2228  OG  SER   163      56.218  79.332 100.645  1.00  0.00           O  
ATOM   2229  HG  SER   163      56.899  79.995 100.783  1.00  0.00           H  
ATOM   2230  C   SER   163      52.929  80.971 101.544  1.00  0.00           C  
ATOM   2231  O   SER   163      51.906  80.475 101.049  1.00  0.00           O  
ATOM   2232  N   SER   164      53.016  82.188 102.034  1.00  0.00           N  
ATOM   2233  H   SER   164      53.865  82.565 102.432  1.00  0.00           H  
ATOM   2234  CA  SER   164      52.111  83.316 102.045  1.00  0.00           C  
ATOM   2235  HA  SER   164      52.617  84.055 102.665  1.00  0.00           H  
ATOM   2236  CB  SER   164      50.756  82.963 102.706  1.00  0.00           C  
ATOM   2237  HB2 SER   164      50.155  82.299 102.085  1.00  0.00           H  
ATOM   2238  HB3 SER   164      51.011  82.450 103.633  1.00  0.00           H  
ATOM   2239  OG  SER   164      50.136  84.250 102.925  1.00  0.00           O  
ATOM   2240  HG  SER   164      49.281  84.099 103.336  1.00  0.00           H  
ATOM   2241  C   SER   164      52.010  83.846 100.604  1.00  0.00           C  
ATOM   2242  O   SER   164      52.442  83.262  99.601  1.00  0.00           O  
ATOM   2243  N   SER   165      51.359  85.038 100.543  1.00  0.00           N  
ATOM   2244  H   SER   165      51.065  85.419 101.431  1.00  0.00           H  
ATOM   2245  CA  SER   165      51.158  85.918  99.373  1.00  0.00           C  
ATOM   2246  HA  SER   165      52.139  86.151  98.958  1.00  0.00           H  
ATOM   2247  CB  SER   165      50.322  85.243  98.304  1.00  0.00           C  
ATOM   2248  HB2 SER   165      50.808  84.353  97.904  1.00  0.00           H  
ATOM   2249  HB3 SER   165      49.320  85.061  98.692  1.00  0.00           H  
ATOM   2250  OG  SER   165      50.159  86.008  97.169  1.00  0.00           O  
ATOM   2251  HG  SER   165      50.189  85.436  96.399  1.00  0.00           H  
ATOM   2252  C   SER   165      50.618  87.248  99.736  1.00  0.00           C  
ATOM   2253  O   SER   165      50.026  87.452 100.778  1.00  0.00           O  
ATOM   2254  N   GLY   166      50.867  88.276  98.864  1.00  0.00           N  
ATOM   2255  H   GLY   166      51.391  88.038  98.034  1.00  0.00           H  
ATOM   2256  CA  GLY   166      50.267  89.627  98.915  1.00  0.00           C  
ATOM   2257  HA2 GLY   166      49.860  89.910  99.885  1.00  0.00           H  
ATOM   2258  HA3 GLY   166      51.074  90.315  98.661  1.00  0.00           H  
ATOM   2259  C   GLY   166      49.117  89.862  97.938  1.00  0.00           C  
ATOM   2260  O   GLY   166      48.446  90.934  98.008  1.00  0.00           O  
ATOM   2261  N   GLY   167      48.816  88.814  97.134  1.00  0.00           N  
ATOM   2262  H   GLY   167      49.631  88.263  96.909  1.00  0.00           H  
ATOM   2263  CA  GLY   167      47.739  88.776  96.140  1.00  0.00           C  
ATOM   2264  HA2 GLY   167      47.781  87.873  95.531  1.00  0.00           H  
ATOM   2265  HA3 GLY   167      46.824  88.578  96.697  1.00  0.00           H  
ATOM   2266  C   GLY   167      47.596  90.068  95.326  1.00  0.00           C  
ATOM   2267  O   GLY   167      48.553  90.816  95.087  1.00  0.00           O  
ATOM   2268  N   GLY   168      46.425  90.183  94.742  1.00  0.00           N  
ATOM   2269  H   GLY   168      45.738  89.613  95.214  1.00  0.00           H  
ATOM   2270  CA  GLY   168      46.003  91.160  93.812  1.00  0.00           C  
ATOM   2271  HA2 GLY   168      46.253  92.141  94.217  1.00  0.00           H  
ATOM   2272  HA3 GLY   168      46.510  90.916  92.878  1.00  0.00           H  
ATOM   2273  C   GLY   168      44.517  91.158  93.498  1.00  0.00           C  
ATOM   2274  O   GLY   168      43.713  90.430  94.096  1.00  0.00           O  
ATOM   2275  N   GLY   169      44.076  91.979  92.526  1.00  0.00           N  
ATOM   2276  H   GLY   169      43.105  91.879  92.268  1.00  0.00           H  
ATOM   2277  CA  GLY   169      44.932  92.974  91.925  1.00  0.00           C  
ATOM   2278  HA2 GLY   169      45.451  93.586  92.663  1.00  0.00           H  
ATOM   2279  HA3 GLY   169      45.690  92.436  91.356  1.00  0.00           H  
ATOM   2280  C   GLY   169      44.170  93.984  90.987  1.00  0.00           C  
ATOM   2281  O   GLY   169      43.177  94.656  91.317  1.00  0.00           O  
ATOM   2282  N   GLY   170      44.722  94.253  89.787  1.00  0.00           N  
ATOM   2283  H   GLY   170      45.598  93.783  89.609  1.00  0.00           H  
ATOM   2284  CA  GLY   170      44.462  95.383  88.861  1.00  0.00           C  
ATOM   2285  HA2 GLY   170      45.042  95.263  87.946  1.00  0.00           H  
ATOM   2286  HA3 GLY   170      43.411  95.390  88.570  1.00  0.00           H  
ATOM   2287  C   GLY   170      44.913  96.731  89.525  1.00  0.00           C  
ATOM   2288  O   GLY   170      45.615  96.808  90.521  1.00  0.00           O  
ATOM   2289  N   GLY   171      44.548  97.857  88.862  1.00  0.00           N  
ATOM   2290  H   GLY   171      45.002  98.675  89.244  1.00  0.00           H  
ATOM   2291  CA  GLY   171      43.798  98.022  87.651  1.00  0.00           C  
ATOM   2292  HA2 GLY   171      42.767  97.710  87.817  1.00  0.00           H  
ATOM   2293  HA3 GLY   171      43.868  99.085  87.422  1.00  0.00           H  
ATOM   2294  C   GLY   171      44.378  97.417  86.388  1.00  0.00           C  
ATOM   2295  O   GLY   171      45.514  96.981  86.307  1.00  0.00           O  
ATOM   2296  N   GLY   172      43.590  97.226  85.377  1.00  0.00           N  
ATOM   2297  H   GLY   172      44.095  97.084  84.514  1.00  0.00           H  
ATOM   2298  CA  GLY   172      42.193  97.751  85.221  1.00  0.00           C  
ATOM   2299  HA2 GLY   172      41.510  96.969  85.553  1.00  0.00           H  
ATOM   2300  HA3 GLY   172      42.053  98.625  85.856  1.00  0.00           H  
ATOM   2301  C   GLY   172      41.850  98.119  83.778  1.00  0.00           C  
ATOM   2302  O   GLY   172      42.808  98.404  83.025  1.00  0.00           O  
ATOM   2303  N   GLY   173      40.584  97.970  83.328  1.00  0.00           N  
ATOM   2304  H   GLY   173      39.887  97.898  84.056  1.00  0.00           H  
ATOM   2305  CA  GLY   173      40.140  98.254  82.000  1.00  0.00           C  
ATOM   2306  HA2 GLY   173      39.109  97.900  81.996  1.00  0.00           H  
ATOM   2307  HA3 GLY   173      40.281  99.331  81.904  1.00  0.00           H  
ATOM   2308  C   GLY   173      40.858  97.498  80.871  1.00  0.00           C  
ATOM   2309  O   GLY   173      41.288  96.395  81.197  1.00  0.00           O  
ATOM   2310  N   GLY   174      40.863  97.972  79.604  1.00  0.00           N  
ATOM   2311  H   GLY   174      40.949  97.293  78.861  1.00  0.00           H  
ATOM   2312  CA  GLY   174      40.258  99.236  79.124  1.00  0.00           C  
ATOM   2313  HA2 GLY   174      39.403  99.118  78.458  1.00  0.00           H  
ATOM   2314  HA3 GLY   174      39.931  99.757  80.024  1.00  0.00           H  
ATOM   2315  C   GLY   174      41.208 100.179  78.452  1.00  0.00           C  
ATOM   2316  O   GLY   174      40.924 101.347  78.439  1.00  0.00           O  
ATOM   2317  N   GLY   175      42.409  99.729  77.917  1.00  0.00           N  
ATOM   2318  H   GLY   175      42.620  98.746  78.006  1.00  0.00           H  
ATOM   2319  CA  GLY   175      43.340 100.613  77.175  1.00  0.00           C  
ATOM   2320  HA2 GLY   175      43.619 101.496  77.749  1.00  0.00           H  
ATOM   2321  HA3 GLY   175      44.196 100.063  76.784  1.00  0.00           H  
ATOM   2322  C   GLY   175      42.718 101.218  75.908  1.00  0.00           C  
ATOM   2323  O   GLY   175      41.661 100.837  75.410  1.00  0.00           O  
ATOM   2324  N   ASN   176      43.385 102.220  75.429  1.00  0.00           N  
ATOM   2325  H   ASN   176      44.035 102.586  76.110  1.00  0.00           H  
ATOM   2326  CA  ASN   176      43.169 102.948  74.211  1.00  0.00           C  
ATOM   2327  HA  ASN   176      42.454 102.477  73.536  1.00  0.00           H  
ATOM   2328  CB  ASN   176      42.510 104.297  74.553  1.00  0.00           C  
ATOM   2329  HB2 ASN   176      43.243 104.879  75.110  1.00  0.00           H  
ATOM   2330  HB3 ASN   176      42.384 104.689  73.544  1.00  0.00           H  
ATOM   2331  CG  ASN   176      41.173 104.199  75.271  1.00  0.00           C  
ATOM   2332  OD1 ASN   176      41.099 104.185  76.493  1.00  0.00           O  
ATOM   2333  ND2 ASN   176      40.153 104.298  74.517  1.00  0.00           N  
ATOM   2334 HD21 ASN   176      39.248 104.348  74.963  1.00  0.00           H  
ATOM   2335 HD22 ASN   176      40.217 104.447  73.520  1.00  0.00           H  
ATOM   2336  C   ASN   176      44.503 103.252  73.465  1.00  0.00           C  
ATOM   2337  O   ASN   176      45.387 103.764  74.156  1.00  0.00           O  
ATOM   2338  N   TYR   177      44.694 102.878  72.167  1.00  0.00           N  
ATOM   2339  H   TYR   177      44.145 102.128  71.772  1.00  0.00           H  
ATOM   2340  CA  TYR   177      45.940 103.123  71.495  1.00  0.00           C  
ATOM   2341  HA  TYR   177      46.375 104.049  71.871  1.00  0.00           H  
ATOM   2342  CB  TYR   177      46.967 101.918  71.770  1.00  0.00           C  
ATOM   2343  HB2 TYR   177      46.464 100.976  71.552  1.00  0.00           H  
ATOM   2344  HB3 TYR   177      47.795 102.166  71.106  1.00  0.00           H  
ATOM   2345  CG  TYR   177      47.468 101.756  73.195  1.00  0.00           C  
ATOM   2346  CD1 TYR   177      48.755 102.204  73.482  1.00  0.00           C  
ATOM   2347  HD1 TYR   177      49.387 102.696  72.757  1.00  0.00           H  
ATOM   2348  CE1 TYR   177      49.295 101.924  74.780  1.00  0.00           C  
ATOM   2349  HE1 TYR   177      50.322 102.164  75.014  1.00  0.00           H  
ATOM   2350  CZ  TYR   177      48.658 100.997  75.599  1.00  0.00           C  
ATOM   2351  OH  TYR   177      49.345 100.561  76.745  1.00  0.00           O  
ATOM   2352  HH  TYR   177      49.976 101.208  77.071  1.00  0.00           H  
ATOM   2353  CE2 TYR   177      47.396 100.588  75.312  1.00  0.00           C  
ATOM   2354  HE2 TYR   177      47.023  99.893  76.050  1.00  0.00           H  
ATOM   2355  CD2 TYR   177      46.712 101.057  74.102  1.00  0.00           C  
ATOM   2356  HD2 TYR   177      45.661 100.818  74.028  1.00  0.00           H  
ATOM   2357  C   TYR   177      45.633 103.182  69.988  1.00  0.00           C  
ATOM   2358  O   TYR   177      44.706 102.556  69.524  1.00  0.00           O  
ATOM   2359  N   GLY   178      46.411 103.818  69.091  1.00  0.00           N  
ATOM   2360  H   GLY   178      45.996 103.816  68.170  1.00  0.00           H  
ATOM   2361  CA  GLY   178      47.599 104.637  69.402  1.00  0.00           C  
ATOM   2362  HA2 GLY   178      48.328 104.022  69.928  1.00  0.00           H  
ATOM   2363  HA3 GLY   178      48.032 104.906  68.439  1.00  0.00           H  
ATOM   2364  C   GLY   178      47.311 105.915  70.151  1.00  0.00           C  
ATOM   2365  O   GLY   178      46.162 106.261  70.275  1.00  0.00           O  
ATOM   2366  N   GLN   179      48.335 106.746  70.480  1.00  0.00           N  
ATOM   2367  H   GLN   179      49.246 106.395  70.221  1.00  0.00           H  
ATOM   2368  CA  GLN   179      48.214 107.987  71.198  1.00  0.00           C  
ATOM   2369  HA  GLN   179      47.289 108.517  70.975  1.00  0.00           H  
ATOM   2370  CB  GLN   179      48.246 107.873  72.754  1.00  0.00           C  
ATOM   2371  HB2 GLN   179      49.239 107.520  73.031  1.00  0.00           H  
ATOM   2372  HB3 GLN   179      48.067 108.889  73.105  1.00  0.00           H  
ATOM   2373  CG  GLN   179      47.127 106.941  73.355  1.00  0.00           C  
ATOM   2374  HG2 GLN   179      46.176 107.438  73.163  1.00  0.00           H  
ATOM   2375  HG3 GLN   179      47.136 106.006  72.795  1.00  0.00           H  
ATOM   2376  CD  GLN   179      47.380 106.688  74.860  1.00  0.00           C  
ATOM   2377  OE1 GLN   179      47.813 107.559  75.537  1.00  0.00           O  
ATOM   2378  NE2 GLN   179      47.130 105.529  75.411  1.00  0.00           N  
ATOM   2379 HE21 GLN   179      46.632 104.885  74.814  1.00  0.00           H  
ATOM   2380 HE22 GLN   179      47.474 105.244  76.317  1.00  0.00           H  
ATOM   2381  C   GLN   179      49.398 108.864  70.802  1.00  0.00           C  
ATOM   2382  O   GLN   179      50.509 108.322  70.743  1.00  0.00           O  
ATOM   2383  N   ASP   180      49.129 110.168  70.636  1.00  0.00           N  
ATOM   2384  H   ASP   180      49.987 110.697  70.705  1.00  0.00           H  
ATOM   2385  CA  ASP   180      47.826 110.769  70.234  1.00  0.00           C  
ATOM   2386  HA  ASP   180      47.268 110.046  69.640  1.00  0.00           H  
ATOM   2387  CB  ASP   180      46.977 111.170  71.465  1.00  0.00           C  
ATOM   2388  HB2 ASP   180      45.988 111.475  71.122  1.00  0.00           H  
ATOM   2389  HB3 ASP   180      46.805 110.360  72.174  1.00  0.00           H  
ATOM   2390  CG  ASP   180      47.553 112.199  72.558  1.00  0.00           C  
ATOM   2391  OD1 ASP   180      48.798 112.522  72.517  1.00  0.00           O  
ATOM   2392  OD2 ASP   180      46.717 112.800  73.272  1.00  0.00           O  
ATOM   2393  C   ASP   180      47.864 112.068  69.367  1.00  0.00           C  
ATOM   2394  O   ASP   180      47.011 112.905  69.331  1.00  0.00           O  
ATOM   2395  N   GLN   181      49.012 112.249  68.756  1.00  0.00           N  
ATOM   2396  H   GLN   181      49.640 111.461  68.830  1.00  0.00           H  
ATOM   2397  CA  GLN   181      49.258 113.349  67.760  1.00  0.00           C  
ATOM   2398  HA  GLN   181      48.565 114.152  68.011  1.00  0.00           H  
ATOM   2399  CB  GLN   181      50.691 113.913  67.997  1.00  0.00           C  
ATOM   2400  HB2 GLN   181      50.695 114.321  69.008  1.00  0.00           H  
ATOM   2401  HB3 GLN   181      51.372 113.083  67.809  1.00  0.00           H  
ATOM   2402  CG  GLN   181      51.090 115.122  67.067  1.00  0.00           C  
ATOM   2403  HG2 GLN   181      52.095 115.529  67.181  1.00  0.00           H  
ATOM   2404  HG3 GLN   181      51.017 114.762  66.041  1.00  0.00           H  
ATOM   2405  CD  GLN   181      50.194 116.324  67.150  1.00  0.00           C  
ATOM   2406  OE1 GLN   181      49.377 116.477  68.042  1.00  0.00           O  
ATOM   2407  NE2 GLN   181      50.407 117.263  66.232  1.00  0.00           N  
ATOM   2408 HE21 GLN   181      51.061 117.184  65.467  1.00  0.00           H  
ATOM   2409 HE22 GLN   181      49.918 118.142  66.321  1.00  0.00           H  
ATOM   2410  C   GLN   181      49.050 112.983  66.297  1.00  0.00           C  
ATOM   2411  O   GLN   181      48.435 113.738  65.523  1.00  0.00           O  
ATOM   2412  N   SER   182      49.353 111.743  65.972  1.00  0.00           N  
ATOM   2413  H   SER   182      49.936 111.205  66.597  1.00  0.00           H  
ATOM   2414  CA  SER   182      49.007 111.156  64.734  1.00  0.00           C  
ATOM   2415  HA  SER   182      49.316 111.822  63.929  1.00  0.00           H  
ATOM   2416  CB  SER   182      49.742 109.862  64.575  1.00  0.00           C  
ATOM   2417  HB2 SER   182      49.701 109.287  65.500  1.00  0.00           H  
ATOM   2418  HB3 SER   182      49.282 109.170  63.870  1.00  0.00           H  
ATOM   2419  OG  SER   182      51.026 110.058  64.068  1.00  0.00           O  
ATOM   2420  HG  SER   182      51.592 109.678  64.743  1.00  0.00           H  
ATOM   2421  C   SER   182      47.432 111.056  64.550  1.00  0.00           C  
ATOM   2422  O   SER   182      46.685 111.080  65.546  1.00  0.00           O  
ATOM   2423  N   SER   183      46.872 110.836  63.353  1.00  0.00           N  
ATOM   2424  H   SER   183      45.866 110.753  63.300  1.00  0.00           H  
ATOM   2425  CA  SER   183      47.487 110.952  62.063  1.00  0.00           C  
ATOM   2426  HA  SER   183      48.527 110.630  62.117  1.00  0.00           H  
ATOM   2427  CB  SER   183      46.772 110.011  61.077  1.00  0.00           C  
ATOM   2428  HB2 SER   183      46.739 108.989  61.457  1.00  0.00           H  
ATOM   2429  HB3 SER   183      45.804 110.488  60.921  1.00  0.00           H  
ATOM   2430  OG  SER   183      47.471 109.935  59.866  1.00  0.00           O  
ATOM   2431  HG  SER   183      46.813 109.715  59.202  1.00  0.00           H  
ATOM   2432  C   SER   183      47.285 112.456  61.577  1.00  0.00           C  
ATOM   2433  O   SER   183      46.170 112.962  61.305  1.00  0.00           O  
ATOM   2434  N   MET   184      48.467 113.111  61.611  1.00  0.00           N  
ATOM   2435  H   MET   184      49.294 112.564  61.802  1.00  0.00           H  
ATOM   2436  CA  MET   184      48.766 114.482  61.189  1.00  0.00           C  
ATOM   2437  HA  MET   184      48.021 115.079  61.715  1.00  0.00           H  
ATOM   2438  CB  MET   184      50.185 114.921  61.660  1.00  0.00           C  
ATOM   2439  HB2 MET   184      50.909 114.210  61.261  1.00  0.00           H  
ATOM   2440  HB3 MET   184      50.315 115.943  61.305  1.00  0.00           H  
ATOM   2441  CG  MET   184      50.400 114.933  63.202  1.00  0.00           C  
ATOM   2442  HG2 MET   184      49.566 115.442  63.686  1.00  0.00           H  
ATOM   2443  HG3 MET   184      50.438 113.917  63.593  1.00  0.00           H  
ATOM   2444  SD  MET   184      51.907 115.734  63.674  1.00  0.00           S  
ATOM   2445  CE  MET   184      53.021 114.391  63.071  1.00  0.00           C  
ATOM   2446  HE1 MET   184      52.713 113.445  63.518  1.00  0.00           H  
ATOM   2447  HE2 MET   184      53.006 114.320  61.984  1.00  0.00           H  
ATOM   2448  HE3 MET   184      54.069 114.548  63.324  1.00  0.00           H  
ATOM   2449  C   MET   184      48.684 114.634  59.692  1.00  0.00           C  
ATOM   2450  O   MET   184      48.748 113.702  58.901  1.00  0.00           O  
ATOM   2451  N   SER   185      48.500 115.919  59.250  1.00  0.00           N  
ATOM   2452  H   SER   185      48.369 116.574  60.008  1.00  0.00           H  
ATOM   2453  CA  SER   185      48.464 116.376  57.800  1.00  0.00           C  
ATOM   2454  HA  SER   185      48.163 115.569  57.132  1.00  0.00           H  
ATOM   2455  CB  SER   185      47.351 117.411  57.597  1.00  0.00           C  
ATOM   2456  HB2 SER   185      46.372 117.074  57.939  1.00  0.00           H  
ATOM   2457  HB3 SER   185      47.618 118.280  58.198  1.00  0.00           H  
ATOM   2458  OG  SER   185      47.302 117.748  56.218  1.00  0.00           O  
ATOM   2459  HG  SER   185      46.702 117.147  55.770  1.00  0.00           H  
ATOM   2460  C   SER   185      49.852 116.808  57.380  1.00  0.00           C  
ATOM   2461  O   SER   185      50.547 117.477  58.134  1.00  0.00           O  
ATOM   2462  N   SER   186      50.337 116.357  56.206  1.00  0.00           N  
ATOM   2463  H   SER   186      49.708 115.789  55.657  1.00  0.00           H  
ATOM   2464  CA  SER   186      51.605 116.730  55.586  1.00  0.00           C  
ATOM   2465  HA  SER   186      52.413 116.668  56.315  1.00  0.00           H  
ATOM   2466  CB  SER   186      51.927 115.894  54.359  1.00  0.00           C  
ATOM   2467  HB2 SER   186      51.895 114.840  54.634  1.00  0.00           H  
ATOM   2468  HB3 SER   186      51.094 116.154  53.707  1.00  0.00           H  
ATOM   2469  OG  SER   186      53.188 116.169  53.872  1.00  0.00           O  
ATOM   2470  HG  SER   186      53.178 115.609  53.092  1.00  0.00           H  
ATOM   2471  C   SER   186      51.521 118.176  55.092  1.00  0.00           C  
ATOM   2472  O   SER   186      50.699 118.458  54.265  1.00  0.00           O  
ATOM   2473  N   GLY   187      52.222 119.137  55.635  1.00  0.00           N  
ATOM   2474  H   GLY   187      51.878 120.050  55.374  1.00  0.00           H  
ATOM   2475  CA  GLY   187      53.477 119.169  56.365  1.00  0.00           C  
ATOM   2476  HA2 GLY   187      53.323 119.468  57.402  1.00  0.00           H  
ATOM   2477  HA3 GLY   187      54.115 118.301  56.198  1.00  0.00           H  
ATOM   2478  C   GLY   187      54.337 120.311  55.851  1.00  0.00           C  
ATOM   2479  O   GLY   187      53.926 121.452  56.142  1.00  0.00           O  
ATOM   2480  N   GLY   188      55.458 120.023  55.201  1.00  0.00           N  
ATOM   2481  H   GLY   188      55.777 119.068  55.119  1.00  0.00           H  
ATOM   2482  CA  GLY   188      56.270 121.035  54.583  1.00  0.00           C  
ATOM   2483  HA2 GLY   188      56.250 121.928  55.208  1.00  0.00           H  
ATOM   2484  HA3 GLY   188      57.305 120.695  54.605  1.00  0.00           H  
ATOM   2485  C   GLY   188      55.777 121.443  53.195  1.00  0.00           C  
ATOM   2486  O   GLY   188      54.577 121.457  52.962  1.00  0.00           O  
ATOM   2487  N   GLY   189      56.552 121.803  52.161  1.00  0.00           N  
ATOM   2488  H   GLY   189      56.122 121.888  51.251  1.00  0.00           H  
ATOM   2489  CA  GLY   189      57.994 121.975  52.167  1.00  0.00           C  
ATOM   2490  HA2 GLY   189      58.090 122.341  51.144  1.00  0.00           H  
ATOM   2491  HA3 GLY   189      58.397 122.679  52.895  1.00  0.00           H  
ATOM   2492  C   GLY   189      58.715 120.647  52.256  1.00  0.00           C  
ATOM   2493  O   GLY   189      58.201 119.586  51.933  1.00  0.00           O  
ATOM   2494  N   SER   190      59.978 120.743  52.600  1.00  0.00           N  
ATOM   2495  H   SER   190      60.268 121.683  52.830  1.00  0.00           H  
ATOM   2496  CA  SER   190      61.004 119.670  52.786  1.00  0.00           C  
ATOM   2497  HA  SER   190      61.192 119.341  51.764  1.00  0.00           H  
ATOM   2498  CB  SER   190      62.252 120.428  53.167  1.00  0.00           C  
ATOM   2499  HB2 SER   190      62.330 121.341  52.577  1.00  0.00           H  
ATOM   2500  HB3 SER   190      62.256 120.693  54.224  1.00  0.00           H  
ATOM   2501  OG  SER   190      63.379 119.606  52.895  1.00  0.00           O  
ATOM   2502  HG  SER   190      63.626 119.754  51.979  1.00  0.00           H  
ATOM   2503  C   SER   190      60.603 118.485  53.706  1.00  0.00           C  
ATOM   2504  O   SER   190      59.949 118.662  54.733  1.00  0.00           O  
ATOM   2505  N   GLY   191      60.911 117.171  53.414  1.00  0.00           N  
ATOM   2506  H   GLY   191      60.517 116.478  54.034  1.00  0.00           H  
ATOM   2507  CA  GLY   191      61.914 116.531  52.498  1.00  0.00           C  
ATOM   2508  HA2 GLY   191      61.555 115.563  52.148  1.00  0.00           H  
ATOM   2509  HA3 GLY   191      61.961 117.111  51.576  1.00  0.00           H  
ATOM   2510  C   GLY   191      63.345 116.314  53.098  1.00  0.00           C  
ATOM   2511  O   GLY   191      63.544 116.072  54.317  1.00  0.00           O  
ATOM   2512  N   GLY   192      64.282 116.360  52.173  1.00  0.00           N  
ATOM   2513  H   GLY   192      64.057 116.575  51.212  1.00  0.00           H  
ATOM   2514  CA  GLY   192      65.676 115.945  52.415  1.00  0.00           C  
ATOM   2515  HA2 GLY   192      65.746 115.519  53.415  1.00  0.00           H  
ATOM   2516  HA3 GLY   192      65.944 115.190  51.676  1.00  0.00           H  
ATOM   2517  C   GLY   192      66.698 117.152  52.296  1.00  0.00           C  
ATOM   2518  O   GLY   192      67.885 116.913  51.977  1.00  0.00           O  
ATOM   2519  N   GLY   193      66.194 118.405  52.589  1.00  0.00           N  
ATOM   2520  H   GLY   193      65.229 118.526  52.863  1.00  0.00           H  
ATOM   2521  CA  GLY   193      67.091 119.562  52.732  1.00  0.00           C  
ATOM   2522  HA2 GLY   193      66.611 120.450  53.142  1.00  0.00           H  
ATOM   2523  HA3 GLY   193      67.810 119.296  53.507  1.00  0.00           H  
ATOM   2524  C   GLY   193      67.921 119.996  51.491  1.00  0.00           C  
ATOM   2525  O   GLY   193      67.560 119.630  50.359  1.00  0.00           O  
ATOM   2526  N   TYR   194      68.939 120.931  51.714  1.00  0.00           N  
ATOM   2527  H   TYR   194      69.087 121.111  52.696  1.00  0.00           H  
ATOM   2528  CA  TYR   194      69.975 121.207  50.750  1.00  0.00           C  
ATOM   2529  HA  TYR   194      69.527 121.657  49.864  1.00  0.00           H  
ATOM   2530  CB  TYR   194      70.858 122.287  51.308  1.00  0.00           C  
ATOM   2531  HB2 TYR   194      70.982 122.243  52.390  1.00  0.00           H  
ATOM   2532  HB3 TYR   194      71.784 122.088  50.770  1.00  0.00           H  
ATOM   2533  CG  TYR   194      70.418 123.759  50.954  1.00  0.00           C  
ATOM   2534  CD1 TYR   194      69.563 124.469  51.782  1.00  0.00           C  
ATOM   2535  HD1 TYR   194      69.288 124.029  52.729  1.00  0.00           H  
ATOM   2536  CE1 TYR   194      68.997 125.773  51.418  1.00  0.00           C  
ATOM   2537  HE1 TYR   194      68.321 126.356  52.027  1.00  0.00           H  
ATOM   2538  CZ  TYR   194      69.359 126.260  50.139  1.00  0.00           C  
ATOM   2539  OH  TYR   194      68.938 127.500  49.772  1.00  0.00           O  
ATOM   2540  HH  TYR   194      68.903 128.146  50.481  1.00  0.00           H  
ATOM   2541  CE2 TYR   194      70.211 125.524  49.272  1.00  0.00           C  
ATOM   2542  HE2 TYR   194      70.435 125.874  48.276  1.00  0.00           H  
ATOM   2543  CD2 TYR   194      70.688 124.241  49.641  1.00  0.00           C  
ATOM   2544  HD2 TYR   194      71.365 123.681  49.014  1.00  0.00           H  
ATOM   2545  C   TYR   194      70.685 119.890  50.377  1.00  0.00           C  
ATOM   2546  O   TYR   194      70.980 119.148  51.305  1.00  0.00           O  
ATOM   2547  N   GLY   195      71.064 119.660  49.143  1.00  0.00           N  
ATOM   2548  H   GLY   195      71.648 118.856  48.966  1.00  0.00           H  
ATOM   2549  CA  GLY   195      70.801 120.445  48.003  1.00  0.00           C  
ATOM   2550  HA2 GLY   195      69.727 120.585  47.877  1.00  0.00           H  
ATOM   2551  HA3 GLY   195      71.310 121.378  48.244  1.00  0.00           H  
ATOM   2552  C   GLY   195      71.287 119.959  46.722  1.00  0.00           C  
ATOM   2553  O   GLY   195      71.576 118.763  46.622  1.00  0.00           O  
ATOM   2554  N   ASN   196      71.217 120.826  45.694  1.00  0.00           N  
ATOM   2555  H   ASN   196      70.972 121.780  45.921  1.00  0.00           H  
ATOM   2556  CA  ASN   196      71.485 120.533  44.267  1.00  0.00           C  
ATOM   2557  HA  ASN   196      72.528 120.220  44.237  1.00  0.00           H  
ATOM   2558  CB  ASN   196      70.539 119.389  43.737  1.00  0.00           C  
ATOM   2559  HB2 ASN   196      70.255 118.778  44.594  1.00  0.00           H  
ATOM   2560  HB3 ASN   196      69.644 119.828  43.297  1.00  0.00           H  
ATOM   2561  CG  ASN   196      71.091 118.440  42.660  1.00  0.00           C  
ATOM   2562  OD1 ASN   196      72.164 117.958  42.712  1.00  0.00           O  
ATOM   2563  ND2 ASN   196      70.427 118.375  41.540  1.00  0.00           N  
ATOM   2564 HD21 ASN   196      70.730 117.653  40.902  1.00  0.00           H  
ATOM   2565 HD22 ASN   196      69.524 118.824  41.480  1.00  0.00           H  
ATOM   2566  C   ASN   196      71.481 121.721  43.300  1.00  0.00           C  
ATOM   2567  O   ASN   196      70.403 122.342  43.122  1.00  0.00           O  
ATOM   2568  N   GLN   197      72.558 121.752  42.505  1.00  0.00           N  
ATOM   2569  H   GLN   197      73.321 121.110  42.666  1.00  0.00           H  
ATOM   2570  CA  GLN   197      72.732 122.690  41.329  1.00  0.00           C  
ATOM   2571  HA  GLN   197      72.734 123.687  41.768  1.00  0.00           H  
ATOM   2572  CB  GLN   197      74.147 122.514  40.705  1.00  0.00           C  
ATOM   2573  HB2 GLN   197      74.382 123.396  40.109  1.00  0.00           H  
ATOM   2574  HB3 GLN   197      74.941 122.444  41.448  1.00  0.00           H  
ATOM   2575  CG  GLN   197      74.183 121.274  39.771  1.00  0.00           C  
ATOM   2576  HG2 GLN   197      74.029 120.390  40.389  1.00  0.00           H  
ATOM   2577  HG3 GLN   197      73.392 121.311  39.021  1.00  0.00           H  
ATOM   2578  CD  GLN   197      75.501 121.262  38.991  1.00  0.00           C  
ATOM   2579  OE1 GLN   197      76.141 122.254  38.676  1.00  0.00           O  
ATOM   2580  NE2 GLN   197      75.862 120.072  38.549  1.00  0.00           N  
ATOM   2581 HE21 GLN   197      75.273 119.271  38.725  1.00  0.00           H  
ATOM   2582 HE22 GLN   197      76.634 120.118  37.899  1.00  0.00           H  
ATOM   2583  C   GLN   197      71.565 122.713  40.326  1.00  0.00           C  
ATOM   2584  O   GLN   197      70.906 121.675  40.194  1.00  0.00           O  
ATOM   2585  N   ASP   198      71.249 123.889  39.740  1.00  0.00           N  
ATOM   2586  H   ASP   198      71.793 124.694  40.016  1.00  0.00           H  
ATOM   2587  CA  ASP   198      70.123 124.186  38.934  1.00  0.00           C  
ATOM   2588  HA  ASP   198      69.197 123.828  39.385  1.00  0.00           H  
ATOM   2589  CB  ASP   198      69.887 125.697  38.694  1.00  0.00           C  
ATOM   2590  HB2 ASP   198      70.650 126.060  38.005  1.00  0.00           H  
ATOM   2591  HB3 ASP   198      68.935 125.823  38.179  1.00  0.00           H  
ATOM   2592  CG  ASP   198      69.967 126.546  39.916  1.00  0.00           C  
ATOM   2593  OD1 ASP   198      70.459 127.700  39.781  1.00  0.00           O  
ATOM   2594  OD2 ASP   198      69.734 126.106  41.059  1.00  0.00           O  
ATOM   2595  C   ASP   198      70.131 123.351  37.619  1.00  0.00           C  
ATOM   2596  O   ASP   198      71.162 123.197  36.910  1.00  0.00           O  
ATOM   2597  N   GLN   199      69.005 122.838  37.252  1.00  0.00           N  
ATOM   2598  H   GLN   199      68.214 123.005  37.857  1.00  0.00           H  
ATOM   2599  CA  GLN   199      68.742 121.831  36.252  1.00  0.00           C  
ATOM   2600  HA  GLN   199      69.617 121.567  35.659  1.00  0.00           H  
ATOM   2601  CB  GLN   199      68.104 120.611  36.891  1.00  0.00           C  
ATOM   2602  HB2 GLN   199      68.848 120.257  37.606  1.00  0.00           H  
ATOM   2603  HB3 GLN   199      67.257 120.895  37.516  1.00  0.00           H  
ATOM   2604  CG  GLN   199      67.906 119.535  35.862  1.00  0.00           C  
ATOM   2605  HG2 GLN   199      67.047 119.741  35.223  1.00  0.00           H  
ATOM   2606  HG3 GLN   199      68.860 119.471  35.337  1.00  0.00           H  
ATOM   2607  CD  GLN   199      67.611 118.155  36.396  1.00  0.00           C  
ATOM   2608  OE1 GLN   199      68.216 117.225  35.970  1.00  0.00           O  
ATOM   2609  NE2 GLN   199      66.658 118.023  37.297  1.00  0.00           N  
ATOM   2610 HE21 GLN   199      66.051 118.789  37.552  1.00  0.00           H  
ATOM   2611 HE22 GLN   199      66.429 117.132  37.713  1.00  0.00           H  
ATOM   2612  C   GLN   199      67.678 122.518  35.335  1.00  0.00           C  
ATOM   2613  O   GLN   199      66.530 122.627  35.796  1.00  0.00           O  
ATOM   2614  N   SER   200      67.888 122.891  34.054  1.00  0.00           N  
ATOM   2615  H   SER   200      67.095 123.189  33.505  1.00  0.00           H  
ATOM   2616  CA  SER   200      69.235 122.925  33.494  1.00  0.00           C  
ATOM   2617  HA  SER   200      69.830 122.098  33.884  1.00  0.00           H  
ATOM   2618  CB  SER   200      69.190 122.832  32.003  1.00  0.00           C  
ATOM   2619  HB2 SER   200      70.197 122.794  31.588  1.00  0.00           H  
ATOM   2620  HB3 SER   200      68.634 121.918  31.794  1.00  0.00           H  
ATOM   2621  OG  SER   200      68.526 124.038  31.543  1.00  0.00           O  
ATOM   2622  HG  SER   200      67.582 123.948  31.691  1.00  0.00           H  
ATOM   2623  C   SER   200      69.994 124.156  33.948  1.00  0.00           C  
ATOM   2624  O   SER   200      71.225 124.235  34.204  1.00  0.00           O  
ATOM   2625  N   GLY   201      69.301 125.279  34.179  1.00  0.00           N  
ATOM   2626  H   GLY   201      68.356 125.314  33.823  1.00  0.00           H  
ATOM   2627  CA  GLY   201      69.830 126.569  34.714  1.00  0.00           C  
ATOM   2628  HA2 GLY   201      70.395 126.456  35.639  1.00  0.00           H  
ATOM   2629  HA3 GLY   201      70.496 127.104  34.038  1.00  0.00           H  
ATOM   2630  C   GLY   201      68.705 127.545  35.246  1.00  0.00           C  
ATOM   2631  O   GLY   201      67.693 127.124  35.834  1.00  0.00           O  
ATOM   2632  N   GLY   202      68.719 128.820  34.968  1.00  0.00           N  
ATOM   2633  H   GLY   202      67.910 129.360  35.242  1.00  0.00           H  
ATOM   2634  CA  GLY   202      69.685 129.516  34.095  1.00  0.00           C  
ATOM   2635  HA2 GLY   202      69.655 130.586  34.300  1.00  0.00           H  
ATOM   2636  HA3 GLY   202      70.713 129.174  34.219  1.00  0.00           H  
ATOM   2637  C   GLY   202      69.280 129.423  32.626  1.00  0.00           C  
ATOM   2638  O   GLY   202      68.376 128.745  32.290  1.00  0.00           O  
ATOM   2639  N   GLY   203      69.755 130.329  31.723  1.00  0.00           N  
ATOM   2640  H   GLY   203      69.487 130.281  30.750  1.00  0.00           H  
ATOM   2641  CA  GLY   203      70.833 131.295  31.795  1.00  0.00           C  
ATOM   2642  HA2 GLY   203      70.830 131.958  30.930  1.00  0.00           H  
ATOM   2643  HA3 GLY   203      70.690 131.877  32.705  1.00  0.00           H  
ATOM   2644  C   GLY   203      72.211 130.688  31.954  1.00  0.00           C  
ATOM   2645  O   GLY   203      72.411 129.572  32.430  1.00  0.00           O  
ATOM   2646  N   GLY   204      73.202 131.562  31.666  1.00  0.00           N  
ATOM   2647  H   GLY   204      72.948 132.475  31.316  1.00  0.00           H  
ATOM   2648  CA  GLY   204      74.649 131.379  31.841  1.00  0.00           C  
ATOM   2649  HA2 GLY   204      75.285 132.264  31.846  1.00  0.00           H  
ATOM   2650  HA3 GLY   204      74.815 130.802  32.751  1.00  0.00           H  
ATOM   2651  C   GLY   204      75.267 130.442  30.818  1.00  0.00           C  
ATOM   2652  O   GLY   204      74.562 129.727  30.096  1.00  0.00           O  
ATOM   2653  N   SER   205      76.606 130.518  30.607  1.00  0.00           N  
ATOM   2654  H   SER   205      76.927 129.866  29.905  1.00  0.00           H  
ATOM   2655  CA  SER   205      77.743 131.078  31.391  1.00  0.00           C  
ATOM   2656  HA  SER   205      77.579 132.103  31.725  1.00  0.00           H  
ATOM   2657  CB  SER   205      77.864 130.226  32.648  1.00  0.00           C  
ATOM   2658  HB2 SER   205      76.943 129.728  32.953  1.00  0.00           H  
ATOM   2659  HB3 SER   205      78.584 129.431  32.454  1.00  0.00           H  
ATOM   2660  OG  SER   205      78.220 131.020  33.793  1.00  0.00           O  
ATOM   2661  HG  SER   205      78.562 130.419  34.459  1.00  0.00           H  
ATOM   2662  C   SER   205      79.144 130.948  30.799  1.00  0.00           C  
ATOM   2663  O   SER   205      79.370 130.124  29.922  1.00  0.00           O  
ATOM   2664  N   GLY   206      80.091 131.657  31.423  1.00  0.00           N  
ATOM   2665  H   GLY   206      79.783 132.444  31.977  1.00  0.00           H  
ATOM   2666  CA  GLY   206      81.577 131.534  31.116  1.00  0.00           C  
ATOM   2667  HA2 GLY   206      81.652 130.977  30.183  1.00  0.00           H  
ATOM   2668  HA3 GLY   206      82.082 132.498  31.054  1.00  0.00           H  
ATOM   2669  C   GLY   206      82.298 130.706  32.180  1.00  0.00           C  
ATOM   2670  O   GLY   206      81.617 130.108  33.046  1.00  0.00           O  
ATOM   2671  N   GLY   207      83.637 130.599  32.068  1.00  0.00           N  
ATOM   2672  H   GLY   207      84.014 130.034  32.817  1.00  0.00           H  
ATOM   2673  CA  GLY   207      84.610 131.488  31.333  1.00  0.00           C  
ATOM   2674  HA2 GLY   207      85.514 130.918  31.120  1.00  0.00           H  
ATOM   2675  HA3 GLY   207      84.294 131.787  30.333  1.00  0.00           H  
ATOM   2676  C   GLY   207      85.076 132.754  32.076  1.00  0.00           C  
ATOM   2677  O   GLY   207      85.191 133.752  31.358  1.00  0.00           O  
ATOM   2678  N   TYR   208      85.322 132.651  33.390  1.00  0.00           N  
ATOM   2679  H   TYR   208      84.960 131.832  33.857  1.00  0.00           H  
ATOM   2680  CA  TYR   208      85.987 133.648  34.301  1.00  0.00           C  
ATOM   2681  HA  TYR   208      85.373 134.549  34.299  1.00  0.00           H  
ATOM   2682  CB  TYR   208      86.117 133.004  35.727  1.00  0.00           C  
ATOM   2683  HB2 TYR   208      85.119 132.822  36.126  1.00  0.00           H  
ATOM   2684  HB3 TYR   208      86.569 132.012  35.706  1.00  0.00           H  
ATOM   2685  CG  TYR   208      86.918 133.953  36.647  1.00  0.00           C  
ATOM   2686  CD1 TYR   208      86.622 135.350  36.785  1.00  0.00           C  
ATOM   2687  HD1 TYR   208      85.778 135.732  36.230  1.00  0.00           H  
ATOM   2688  CE1 TYR   208      87.420 136.204  37.504  1.00  0.00           C  
ATOM   2689  HE1 TYR   208      87.144 137.240  37.637  1.00  0.00           H  
ATOM   2690  CZ  TYR   208      88.571 135.717  38.266  1.00  0.00           C  
ATOM   2691  OH  TYR   208      89.343 136.481  39.079  1.00  0.00           O  
ATOM   2692  HH  TYR   208      89.477 137.318  38.629  1.00  0.00           H  
ATOM   2693  CE2 TYR   208      88.782 134.307  38.222  1.00  0.00           C  
ATOM   2694  HE2 TYR   208      89.654 133.905  38.716  1.00  0.00           H  
ATOM   2695  CD2 TYR   208      88.022 133.438  37.409  1.00  0.00           C  
ATOM   2696  HD2 TYR   208      88.302 132.396  37.424  1.00  0.00           H  
ATOM   2697  C   TYR   208      87.387 134.074  33.716  1.00  0.00           C  
ATOM   2698  O   TYR   208      88.110 133.219  33.224  1.00  0.00           O  
ATOM   2699  N   GLY   209      87.694 135.397  33.637  1.00  0.00           N  
ATOM   2700  H   GLY   209      87.050 136.094  33.984  1.00  0.00           H  
ATOM   2701  CA  GLY   209      89.054 135.921  33.164  1.00  0.00           C  
ATOM   2702  HA2 GLY   209      89.651 135.042  32.922  1.00  0.00           H  
ATOM   2703  HA3 GLY   209      88.890 136.544  32.285  1.00  0.00           H  
ATOM   2704  C   GLY   209      89.939 136.781  34.131  1.00  0.00           C  
ATOM   2705  O   GLY   209      89.569 137.837  34.608  1.00  0.00           O  
ATOM   2706  N   GLN   210      91.200 136.448  34.402  1.00  0.00           N  
ATOM   2707  H   GLN   210      91.690 137.058  35.041  1.00  0.00           H  
ATOM   2708  CA  GLN   210      92.036 135.395  33.808  1.00  0.00           C  
ATOM   2709  HA  GLN   210      93.098 135.586  33.962  1.00  0.00           H  
ATOM   2710  CB  GLN   210      91.774 133.995  34.441  1.00  0.00           C  
ATOM   2711  HB2 GLN   210      90.690 133.874  34.456  1.00  0.00           H  
ATOM   2712  HB3 GLN   210      92.272 133.252  33.819  1.00  0.00           H  
ATOM   2713  CG  GLN   210      92.498 133.864  35.810  1.00  0.00           C  
ATOM   2714  HG2 GLN   210      93.560 134.010  35.611  1.00  0.00           H  
ATOM   2715  HG3 GLN   210      92.287 134.624  36.562  1.00  0.00           H  
ATOM   2716  CD  GLN   210      92.363 132.571  36.576  1.00  0.00           C  
ATOM   2717  OE1 GLN   210      91.848 132.572  37.695  1.00  0.00           O  
ATOM   2718  NE2 GLN   210      92.792 131.423  36.037  1.00  0.00           N  
ATOM   2719 HE21 GLN   210      92.514 130.636  36.606  1.00  0.00           H  
ATOM   2720 HE22 GLN   210      93.169 131.384  35.101  1.00  0.00           H  
ATOM   2721  C   GLN   210      92.005 135.408  32.268  1.00  0.00           C  
ATOM   2722  O   GLN   210      91.903 136.531  31.750  1.00  0.00           O  
ATOM   2723  N   GLN   211      92.075 134.264  31.551  1.00  0.00           N  
ATOM   2724  H   GLN   211      92.124 133.379  32.036  1.00  0.00           H  
ATOM   2725  CA  GLN   211      91.990 134.176  30.073  1.00  0.00           C  
ATOM   2726  HA  GLN   211      92.163 133.123  29.847  1.00  0.00           H  
ATOM   2727  CB  GLN   211      90.615 134.619  29.568  1.00  0.00           C  
ATOM   2728  HB2 GLN   211      90.525 135.683  29.785  1.00  0.00           H  
ATOM   2729  HB3 GLN   211      90.520 134.445  28.496  1.00  0.00           H  
ATOM   2730  CG  GLN   211      89.297 133.993  30.134  1.00  0.00           C  
ATOM   2731  HG2 GLN   211      89.395 133.927  31.217  1.00  0.00           H  
ATOM   2732  HG3 GLN   211      88.514 134.695  29.849  1.00  0.00           H  
ATOM   2733  CD  GLN   211      88.950 132.670  29.612  1.00  0.00           C  
ATOM   2734  OE1 GLN   211      89.664 131.995  28.860  1.00  0.00           O  
ATOM   2735  NE2 GLN   211      87.822 132.150  29.976  1.00  0.00           N  
ATOM   2736 HE21 GLN   211      87.289 132.799  30.536  1.00  0.00           H  
ATOM   2737 HE22 GLN   211      87.557 131.262  29.574  1.00  0.00           H  
ATOM   2738  C   GLN   211      93.161 134.804  29.386  1.00  0.00           C  
ATOM   2739  O   GLN   211      93.117 135.208  28.200  1.00  0.00           O  
ATOM   2740  N   ASP   212      94.308 135.001  30.055  1.00  0.00           N  
ATOM   2741  H   ASP   212      94.519 134.739  31.007  1.00  0.00           H  
ATOM   2742  CA  ASP   212      95.566 135.514  29.429  1.00  0.00           C  
ATOM   2743  HA  ASP   212      95.356 136.397  28.824  1.00  0.00           H  
ATOM   2744  CB  ASP   212      96.430 136.086  30.662  1.00  0.00           C  
ATOM   2745  HB2 ASP   212      96.454 135.236  31.344  1.00  0.00           H  
ATOM   2746  HB3 ASP   212      97.467 136.284  30.394  1.00  0.00           H  
ATOM   2747  CG  ASP   212      95.959 137.298  31.472  1.00  0.00           C  
ATOM   2748  OD1 ASP   212      96.522 137.487  32.534  1.00  0.00           O  
ATOM   2749  OD2 ASP   212      95.165 138.145  30.928  1.00  0.00           O  
ATOM   2750  C   ASP   212      96.354 134.522  28.636  1.00  0.00           C  
ATOM   2751  O   ASP   212      96.302 133.320  28.854  1.00  0.00           O  
ATOM   2752  N   ARG   213      97.238 134.937  27.769  1.00  0.00           N  
ATOM   2753  H   ARG   213      97.476 135.909  27.628  1.00  0.00           H  
ATOM   2754  CA  ARG   213      98.073 134.059  26.851  1.00  0.00           C  
ATOM   2755  HA  ARG   213      97.359 133.430  26.319  1.00  0.00           H  
ATOM   2756  CB  ARG   213      98.785 134.947  25.807  1.00  0.00           C  
ATOM   2757  HB2 ARG   213      99.030 134.330  24.943  1.00  0.00           H  
ATOM   2758  HB3 ARG   213      98.243 135.838  25.491  1.00  0.00           H  
ATOM   2759  CG  ARG   213     100.145 135.583  26.232  1.00  0.00           C  
ATOM   2760  HG2 ARG   213     100.111 136.138  27.169  1.00  0.00           H  
ATOM   2761  HG3 ARG   213     100.864 134.807  26.494  1.00  0.00           H  
ATOM   2762  CD  ARG   213     100.831 136.416  25.201  1.00  0.00           C  
ATOM   2763  HD2 ARG   213     100.752 135.950  24.218  1.00  0.00           H  
ATOM   2764  HD3 ARG   213     100.290 137.352  25.061  1.00  0.00           H  
ATOM   2765  NE  ARG   213     102.179 136.784  25.569  1.00  0.00           N  
ATOM   2766  HE  ARG   213     102.576 136.238  26.320  1.00  0.00           H  
ATOM   2767  CZ  ARG   213     102.895 137.789  25.028  1.00  0.00           C  
ATOM   2768  NH1 ARG   213     102.583 138.567  24.048  1.00  0.00           N  
ATOM   2769 HH11 ARG   213     103.046 139.458  23.939  1.00  0.00           H  
ATOM   2770 HH12 ARG   213     101.781 138.302  23.494  1.00  0.00           H  
ATOM   2771  NH2 ARG   213     103.973 138.140  25.583  1.00  0.00           N  
ATOM   2772 HH21 ARG   213     104.456 139.014  25.434  1.00  0.00           H  
ATOM   2773 HH22 ARG   213     104.253 137.579  26.375  1.00  0.00           H  
ATOM   2774  C   ARG   213      98.986 133.050  27.584  1.00  0.00           C  
ATOM   2775  O   ARG   213      99.558 133.416  28.603  1.00  0.00           O  
ATOM   2776  N   GLY   214      99.107 131.795  27.028  1.00  0.00           N  
ATOM   2777  H   GLY   214      99.675 131.226  27.641  1.00  0.00           H  
ATOM   2778  CA  GLY   214      98.547 131.199  25.762  1.00  0.00           C  
ATOM   2779  HA2 GLY   214      97.676 130.569  25.944  1.00  0.00           H  
ATOM   2780  HA3 GLY   214      98.286 132.006  25.078  1.00  0.00           H  
ATOM   2781  C   GLY   214      99.480 130.210  24.985  1.00  0.00           C  
ATOM   2782  O   GLY   214      99.873 130.654  23.924  1.00  0.00           O  
ATOM   2783  OXT GLY   214      99.865 129.165  25.418  1.00  0.00           O  
TER    2784      GLY   214 
END   
