# Supplementary material for: Visualization of oligomerization, clustering, and density transition of intrinsically disordered proteins
Source: Natl Sci Rev. 2026 Feb 14;13(7):nwag107. doi: 10.1093/nsr/nwag107 (PMC13114874; doi:10.1093/nsr/nwag107)
Supplement: nwag107_Supplemental_Files [file nwag107_supplemental_files.zip › SI-MD-Structures/MD-Sturctures/frame270.pdb]

CRYST1  135.135  149.302  136.899  90.00  90.00  90.00               1
ATOM      1  N   MET     1      28.329  96.123 101.750  1.00  0.00           N  
ATOM      2  H1  MET     1      28.195  95.137 101.921  1.00  0.00           H  
ATOM      3  H2  MET     1      28.830  96.557 102.512  1.00  0.00           H  
ATOM      4  H3  MET     1      27.447  96.614 101.711  1.00  0.00           H  
ATOM      5  CA  MET     1      29.135  96.451 100.480  1.00  0.00           C  
ATOM      6  HA  MET     1      30.200  96.269 100.627  1.00  0.00           H  
ATOM      7  CB  MET     1      28.542  95.568  99.397  1.00  0.00           C  
ATOM      8  HB2 MET     1      27.465  95.498  99.548  1.00  0.00           H  
ATOM      9  HB3 MET     1      28.715  96.062  98.441  1.00  0.00           H  
ATOM     10  CG  MET     1      29.003  94.110  99.473  1.00  0.00           C  
ATOM     11  HG2 MET     1      30.026  94.175  99.100  1.00  0.00           H  
ATOM     12  HG3 MET     1      28.967  93.787 100.513  1.00  0.00           H  
ATOM     13  SD  MET     1      28.104  93.011  98.328  1.00  0.00           S  
ATOM     14  CE  MET     1      28.790  93.322  96.657  1.00  0.00           C  
ATOM     15  HE1 MET     1      29.869  93.458  96.728  1.00  0.00           H  
ATOM     16  HE2 MET     1      28.675  92.374  96.132  1.00  0.00           H  
ATOM     17  HE3 MET     1      28.476  94.133  96.000  1.00  0.00           H  
ATOM     18  C   MET     1      28.864  97.887  99.989  1.00  0.00           C  
ATOM     19  O   MET     1      27.676  98.347  99.955  1.00  0.00           O  
ATOM     20  N   ALA     2      29.847  98.731  99.613  1.00  0.00           N  
ATOM     21  H   ALA     2      29.445  99.568  99.215  1.00  0.00           H  
ATOM     22  CA  ALA     2      31.263  98.619  99.401  1.00  0.00           C  
ATOM     23  HA  ALA     2      31.706  99.605  99.262  1.00  0.00           H  
ATOM     24  CB  ALA     2      31.970  98.229 100.762  1.00  0.00           C  
ATOM     25  HB1 ALA     2      31.347  97.492 101.268  1.00  0.00           H  
ATOM     26  HB2 ALA     2      32.994  97.886 100.616  1.00  0.00           H  
ATOM     27  HB3 ALA     2      31.970  99.092 101.427  1.00  0.00           H  
ATOM     28  C   ALA     2      31.696  97.725  98.225  1.00  0.00           C  
ATOM     29  O   ALA     2      31.547  96.489  98.293  1.00  0.00           O  
ATOM     30  N   SER     3      32.206  98.270  97.169  1.00  0.00           N  
ATOM     31  H   SER     3      32.612  97.683  96.455  1.00  0.00           H  
ATOM     32  CA  SER     3      32.135  99.641  96.711  1.00  0.00           C  
ATOM     33  HA  SER     3      31.265 100.141  97.136  1.00  0.00           H  
ATOM     34  CB  SER     3      33.472 100.316  97.074  1.00  0.00           C  
ATOM     35  HB2 SER     3      34.316  99.808  96.606  1.00  0.00           H  
ATOM     36  HB3 SER     3      33.480 101.358  96.756  1.00  0.00           H  
ATOM     37  OG  SER     3      33.881 100.315  98.445  1.00  0.00           O  
ATOM     38  HG  SER     3      34.829 100.181  98.372  1.00  0.00           H  
ATOM     39  C   SER     3      32.021  99.538  95.203  1.00  0.00           C  
ATOM     40  O   SER     3      32.423  98.598  94.555  1.00  0.00           O  
ATOM     41  N   ASN     4      31.514 100.643  94.545  1.00  0.00           N  
ATOM     42  H   ASN     4      31.294 101.404  95.172  1.00  0.00           H  
ATOM     43  CA  ASN     4      31.493 100.898  93.162  1.00  0.00           C  
ATOM     44  HA  ASN     4      30.924 100.110  92.668  1.00  0.00           H  
ATOM     45  CB  ASN     4      30.955 102.297  93.083  1.00  0.00           C  
ATOM     46  HB2 ASN     4      31.566 102.902  93.753  1.00  0.00           H  
ATOM     47  HB3 ASN     4      31.148 102.752  92.112  1.00  0.00           H  
ATOM     48  CG  ASN     4      29.482 102.357  93.420  1.00  0.00           C  
ATOM     49  OD1 ASN     4      28.611 101.838  92.702  1.00  0.00           O  
ATOM     50  ND2 ASN     4      29.159 102.825  94.580  1.00  0.00           N  
ATOM     51 HD21 ASN     4      28.194 102.735  94.867  1.00  0.00           H  
ATOM     52 HD22 ASN     4      29.856 103.164  95.227  1.00  0.00           H  
ATOM     53  C   ASN     4      32.906 100.832  92.580  1.00  0.00           C  
ATOM     54  O   ASN     4      33.811 101.344  93.214  1.00  0.00           O  
ATOM     55  N   ASP     5      33.233 100.387  91.422  1.00  0.00           N  
ATOM     56  H   ASP     5      34.227 100.269  91.290  1.00  0.00           H  
ATOM     57  CA  ASP     5      32.333  99.744  90.460  1.00  0.00           C  
ATOM     58  HA  ASP     5      31.551 100.476  90.258  1.00  0.00           H  
ATOM     59  CB  ASP     5      33.004  99.590  89.101  1.00  0.00           C  
ATOM     60  HB2 ASP     5      33.893  98.960  89.065  1.00  0.00           H  
ATOM     61  HB3 ASP     5      32.278  99.233  88.371  1.00  0.00           H  
ATOM     62  CG  ASP     5      33.553 100.901  88.540  1.00  0.00           C  
ATOM     63  OD1 ASP     5      32.885 101.939  88.595  1.00  0.00           O  
ATOM     64  OD2 ASP     5      34.736 100.955  88.210  1.00  0.00           O  
ATOM     65  C   ASP     5      31.949  98.314  90.831  1.00  0.00           C  
ATOM     66  O   ASP     5      32.843  97.572  91.246  1.00  0.00           O  
ATOM     67  N   TYR     6      30.677  97.934  90.606  1.00  0.00           N  
ATOM     68  H   TYR     6      29.984  98.633  90.378  1.00  0.00           H  
ATOM     69  CA  TYR     6      30.203  96.551  90.509  1.00  0.00           C  
ATOM     70  HA  TYR     6      30.894  95.897  91.042  1.00  0.00           H  
ATOM     71  CB  TYR     6      28.912  96.389  91.316  1.00  0.00           C  
ATOM     72  HB2 TYR     6      27.987  96.682  90.819  1.00  0.00           H  
ATOM     73  HB3 TYR     6      28.802  95.311  91.439  1.00  0.00           H  
ATOM     74  CG  TYR     6      28.980  97.040  92.719  1.00  0.00           C  
ATOM     75  CD1 TYR     6      28.651  98.402  92.978  1.00  0.00           C  
ATOM     76  HD1 TYR     6      28.285  99.053  92.197  1.00  0.00           H  
ATOM     77  CE1 TYR     6      28.730  98.903  94.274  1.00  0.00           C  
ATOM     78  HE1 TYR     6      28.473  99.926  94.504  1.00  0.00           H  
ATOM     79  CZ  TYR     6      29.102  98.046  95.355  1.00  0.00           C  
ATOM     80  OH  TYR     6      29.084  98.440  96.677  1.00  0.00           O  
ATOM     81  HH  TYR     6      28.439  99.137  96.819  1.00  0.00           H  
ATOM     82  CE2 TYR     6      29.501  96.748  95.043  1.00  0.00           C  
ATOM     83  HE2 TYR     6      29.799  96.173  95.907  1.00  0.00           H  
ATOM     84  CD2 TYR     6      29.514  96.267  93.776  1.00  0.00           C  
ATOM     85  HD2 TYR     6      29.973  95.306  93.597  1.00  0.00           H  
ATOM     86  C   TYR     6      30.106  96.005  89.041  1.00  0.00           C  
ATOM     87  O   TYR     6      29.712  94.838  88.947  1.00  0.00           O  
ATOM     88  N   THR     7      30.348  96.824  88.031  1.00  0.00           N  
ATOM     89  H   THR     7      30.524  97.801  88.221  1.00  0.00           H  
ATOM     90  CA  THR     7      30.208  96.433  86.632  1.00  0.00           C  
ATOM     91  HA  THR     7      29.647  95.499  86.607  1.00  0.00           H  
ATOM     92  CB  THR     7      29.308  97.339  85.833  1.00  0.00           C  
ATOM     93  HB  THR     7      28.390  97.518  86.393  1.00  0.00           H  
ATOM     94  CG2 THR     7      29.950  98.695  85.513  1.00  0.00           C  
ATOM     95 HG21 THR     7      30.262  99.199  86.427  1.00  0.00           H  
ATOM     96 HG22 THR     7      30.644  98.520  84.691  1.00  0.00           H  
ATOM     97 HG23 THR     7      29.183  99.339  85.083  1.00  0.00           H  
ATOM     98  OG1 THR     7      28.882  96.852  84.621  1.00  0.00           O  
ATOM     99  HG1 THR     7      27.974  96.568  84.751  1.00  0.00           H  
ATOM    100  C   THR     7      31.520  96.236  85.959  1.00  0.00           C  
ATOM    101  O   THR     7      32.396  97.091  86.035  1.00  0.00           O  
ATOM    102  N   GLN     8      31.618  95.199  85.097  1.00  0.00           N  
ATOM    103  H   GLN     8      30.888  94.501  85.121  1.00  0.00           H  
ATOM    104  CA  GLN     8      32.702  95.013  84.155  1.00  0.00           C  
ATOM    105  HA  GLN     8      33.547  95.260  84.798  1.00  0.00           H  
ATOM    106  CB  GLN     8      32.773  93.512  83.878  1.00  0.00           C  
ATOM    107  HB2 GLN     8      33.755  93.167  83.556  1.00  0.00           H  
ATOM    108  HB3 GLN     8      32.576  92.898  84.757  1.00  0.00           H  
ATOM    109  CG  GLN     8      31.832  93.049  82.760  1.00  0.00           C  
ATOM    110  HG2 GLN     8      31.895  93.604  81.824  1.00  0.00           H  
ATOM    111  HG3 GLN     8      32.172  92.050  82.489  1.00  0.00           H  
ATOM    112  CD  GLN     8      30.305  92.989  83.086  1.00  0.00           C  
ATOM    113  OE1 GLN     8      29.788  93.031  84.188  1.00  0.00           O  
ATOM    114  NE2 GLN     8      29.407  93.095  82.155  1.00  0.00           N  
ATOM    115 HE21 GLN     8      29.682  92.800  81.229  1.00  0.00           H  
ATOM    116 HE22 GLN     8      28.476  93.037  82.544  1.00  0.00           H  
ATOM    117  C   GLN     8      32.558  95.923  82.976  1.00  0.00           C  
ATOM    118  O   GLN     8      31.419  96.163  82.522  1.00  0.00           O  
ATOM    119  N   GLN     9      33.612  96.394  82.407  1.00  0.00           N  
ATOM    120  H   GLN     9      33.336  96.936  81.601  1.00  0.00           H  
ATOM    121  CA  GLN     9      34.946  96.688  82.980  1.00  0.00           C  
ATOM    122  HA  GLN     9      35.423  97.219  82.156  1.00  0.00           H  
ATOM    123  CB  GLN     9      34.986  97.771  84.057  1.00  0.00           C  
ATOM    124  HB2 GLN     9      34.421  97.524  84.956  1.00  0.00           H  
ATOM    125  HB3 GLN     9      36.026  97.938  84.336  1.00  0.00           H  
ATOM    126  CG  GLN     9      34.356  99.065  83.567  1.00  0.00           C  
ATOM    127  HG2 GLN     9      34.830  99.403  82.645  1.00  0.00           H  
ATOM    128  HG3 GLN     9      33.313  98.786  83.418  1.00  0.00           H  
ATOM    129  CD  GLN     9      34.588 100.197  84.535  1.00  0.00           C  
ATOM    130  OE1 GLN     9      33.660 100.797  85.083  1.00  0.00           O  
ATOM    131  NE2 GLN     9      35.879 100.544  84.860  1.00  0.00           N  
ATOM    132 HE21 GLN     9      36.586 100.095  84.296  1.00  0.00           H  
ATOM    133 HE22 GLN     9      36.075 101.094  85.685  1.00  0.00           H  
ATOM    134  C   GLN     9      35.844  95.463  83.269  1.00  0.00           C  
ATOM    135  O   GLN     9      36.005  95.205  84.467  1.00  0.00           O  
ATOM    136  N   ALA    10      36.154  94.554  82.324  1.00  0.00           N  
ATOM    137  H   ALA    10      36.709  93.769  82.634  1.00  0.00           H  
ATOM    138  CA  ALA    10      36.002  94.726  80.872  1.00  0.00           C  
ATOM    139  HA  ALA    10      35.125  95.279  80.535  1.00  0.00           H  
ATOM    140  CB  ALA    10      37.227  95.518  80.444  1.00  0.00           C  
ATOM    141  HB1 ALA    10      37.073  96.597  80.470  1.00  0.00           H  
ATOM    142  HB2 ALA    10      38.091  95.195  81.026  1.00  0.00           H  
ATOM    143  HB3 ALA    10      37.350  95.314  79.380  1.00  0.00           H  
ATOM    144  C   ALA    10      36.052  93.348  80.190  1.00  0.00           C  
ATOM    145  O   ALA    10      37.035  92.633  80.289  1.00  0.00           O  
ATOM    146  N   THR    11      35.077  92.843  79.403  1.00  0.00           N  
ATOM    147  H   THR    11      34.372  93.537  79.201  1.00  0.00           H  
ATOM    148  CA  THR    11      35.164  91.652  78.575  1.00  0.00           C  
ATOM    149  HA  THR    11      36.156  91.206  78.642  1.00  0.00           H  
ATOM    150  CB  THR    11      34.174  90.551  79.082  1.00  0.00           C  
ATOM    151  HB  THR    11      34.801  89.894  79.685  1.00  0.00           H  
ATOM    152  CG2 THR    11      33.038  90.958  80.007  1.00  0.00           C  
ATOM    153 HG21 THR    11      32.429  90.076  80.205  1.00  0.00           H  
ATOM    154 HG22 THR    11      33.534  91.346  80.897  1.00  0.00           H  
ATOM    155 HG23 THR    11      32.465  91.782  79.582  1.00  0.00           H  
ATOM    156  OG1 THR    11      33.568  89.822  78.057  1.00  0.00           O  
ATOM    157  HG1 THR    11      34.187  89.220  77.639  1.00  0.00           H  
ATOM    158  C   THR    11      34.839  92.102  77.168  1.00  0.00           C  
ATOM    159  O   THR    11      33.826  92.689  76.936  1.00  0.00           O  
ATOM    160  N   GLN    12      35.656  91.819  76.180  1.00  0.00           N  
ATOM    161  H   GLN    12      35.285  92.168  75.307  1.00  0.00           H  
ATOM    162  CA  GLN    12      37.038  91.338  76.235  1.00  0.00           C  
ATOM    163  HA  GLN    12      37.000  90.417  76.816  1.00  0.00           H  
ATOM    164  CB  GLN    12      37.506  91.083  74.835  1.00  0.00           C  
ATOM    165  HB2 GLN    12      36.765  90.444  74.354  1.00  0.00           H  
ATOM    166  HB3 GLN    12      37.459  91.936  74.158  1.00  0.00           H  
ATOM    167  CG  GLN    12      38.778  90.240  74.689  1.00  0.00           C  
ATOM    168  HG2 GLN    12      39.047  90.132  73.638  1.00  0.00           H  
ATOM    169  HG3 GLN    12      39.607  90.797  75.125  1.00  0.00           H  
ATOM    170  CD  GLN    12      38.732  88.889  75.267  1.00  0.00           C  
ATOM    171  OE1 GLN    12      37.695  88.327  75.453  1.00  0.00           O  
ATOM    172  NE2 GLN    12      39.854  88.281  75.680  1.00  0.00           N  
ATOM    173 HE21 GLN    12      39.795  87.335  76.028  1.00  0.00           H  
ATOM    174 HE22 GLN    12      40.739  88.766  75.639  1.00  0.00           H  
ATOM    175  C   GLN    12      38.023  92.289  76.961  1.00  0.00           C  
ATOM    176  O   GLN    12      37.811  93.459  77.004  1.00  0.00           O  
ATOM    177  N   SER    13      39.113  91.826  77.501  1.00  0.00           N  
ATOM    178  H   SER    13      39.081  90.886  77.870  1.00  0.00           H  
ATOM    179  CA  SER    13      40.265  92.660  77.926  1.00  0.00           C  
ATOM    180  HA  SER    13      40.377  93.571  77.340  1.00  0.00           H  
ATOM    181  CB  SER    13      40.090  93.209  79.347  1.00  0.00           C  
ATOM    182  HB2 SER    13      41.027  93.634  79.707  1.00  0.00           H  
ATOM    183  HB3 SER    13      39.433  94.078  79.353  1.00  0.00           H  
ATOM    184  OG  SER    13      39.571  92.248  80.228  1.00  0.00           O  
ATOM    185  HG  SER    13      38.612  92.271  80.280  1.00  0.00           H  
ATOM    186  C   SER    13      41.653  92.099  77.736  1.00  0.00           C  
ATOM    187  O   SER    13      41.857  90.917  77.382  1.00  0.00           O  
ATOM    188  N   TYR    14      42.716  92.881  77.911  1.00  0.00           N  
ATOM    189  H   TYR    14      42.592  93.803  78.305  1.00  0.00           H  
ATOM    190  CA  TYR    14      44.024  92.424  77.771  1.00  0.00           C  
ATOM    191  HA  TYR    14      44.161  91.956  76.796  1.00  0.00           H  
ATOM    192  CB  TYR    14      44.826  93.721  77.622  1.00  0.00           C  
ATOM    193  HB2 TYR    14      44.356  94.356  76.872  1.00  0.00           H  
ATOM    194  HB3 TYR    14      44.803  94.243  78.578  1.00  0.00           H  
ATOM    195  CG  TYR    14      46.269  93.475  77.349  1.00  0.00           C  
ATOM    196  CD1 TYR    14      46.639  93.280  75.983  1.00  0.00           C  
ATOM    197  HD1 TYR    14      45.894  93.250  75.202  1.00  0.00           H  
ATOM    198  CE1 TYR    14      48.013  93.161  75.724  1.00  0.00           C  
ATOM    199  HE1 TYR    14      48.347  93.259  74.701  1.00  0.00           H  
ATOM    200  CZ  TYR    14      48.897  92.915  76.769  1.00  0.00           C  
ATOM    201  OH  TYR    14      50.181  92.709  76.577  1.00  0.00           O  
ATOM    202  HH  TYR    14      50.662  92.116  77.158  1.00  0.00           H  
ATOM    203  CE2 TYR    14      48.533  93.057  78.094  1.00  0.00           C  
ATOM    204  HE2 TYR    14      49.259  92.945  78.886  1.00  0.00           H  
ATOM    205  CD2 TYR    14      47.199  93.346  78.391  1.00  0.00           C  
ATOM    206  HD2 TYR    14      46.960  93.442  79.440  1.00  0.00           H  
ATOM    207  C   TYR    14      44.424  91.420  78.899  1.00  0.00           C  
ATOM    208  O   TYR    14      43.955  91.625  80.019  1.00  0.00           O  
ATOM    209  N   GLY    15      45.264  90.456  78.626  1.00  0.00           N  
ATOM    210  H   GLY    15      45.571  89.921  79.426  1.00  0.00           H  
ATOM    211  CA  GLY    15      45.901  90.029  77.355  1.00  0.00           C  
ATOM    212  HA2 GLY    15      45.482  89.097  76.975  1.00  0.00           H  
ATOM    213  HA3 GLY    15      45.818  90.776  76.566  1.00  0.00           H  
ATOM    214  C   GLY    15      47.418  89.877  77.503  1.00  0.00           C  
ATOM    215  O   GLY    15      47.999  90.014  78.655  1.00  0.00           O  
ATOM    216  N   ALA    16      48.104  89.525  76.437  1.00  0.00           N  
ATOM    217  H   ALA    16      47.545  89.200  75.661  1.00  0.00           H  
ATOM    218  CA  ALA    16      49.502  89.027  76.438  1.00  0.00           C  
ATOM    219  HA  ALA    16      50.099  89.468  77.236  1.00  0.00           H  
ATOM    220  CB  ALA    16      49.499  87.502  76.612  1.00  0.00           C  
ATOM    221  HB1 ALA    16      50.454  87.152  77.005  1.00  0.00           H  
ATOM    222  HB2 ALA    16      48.817  87.241  77.422  1.00  0.00           H  
ATOM    223  HB3 ALA    16      49.194  87.029  75.679  1.00  0.00           H  
ATOM    224  C   ALA    16      50.230  89.449  75.139  1.00  0.00           C  
ATOM    225  O   ALA    16      49.713  89.383  74.042  1.00  0.00           O  
ATOM    226  N   TYR    17      51.527  89.822  75.225  1.00  0.00           N  
ATOM    227  H   TYR    17      51.835  89.793  76.186  1.00  0.00           H  
ATOM    228  CA  TYR    17      52.297  90.429  74.175  1.00  0.00           C  
ATOM    229  HA  TYR    17      51.892  90.247  73.179  1.00  0.00           H  
ATOM    230  CB  TYR    17      52.183  91.872  74.324  1.00  0.00           C  
ATOM    231  HB2 TYR    17      51.124  92.128  74.352  1.00  0.00           H  
ATOM    232  HB3 TYR    17      52.851  92.165  75.133  1.00  0.00           H  
ATOM    233  CG  TYR    17      52.656  92.548  73.023  1.00  0.00           C  
ATOM    234  CD1 TYR    17      54.009  92.895  72.851  1.00  0.00           C  
ATOM    235  HD1 TYR    17      54.758  92.641  73.586  1.00  0.00           H  
ATOM    236  CE1 TYR    17      54.388  93.616  71.650  1.00  0.00           C  
ATOM    237  HE1 TYR    17      55.432  93.817  71.461  1.00  0.00           H  
ATOM    238  CZ  TYR    17      53.451  93.831  70.639  1.00  0.00           C  
ATOM    239  OH  TYR    17      53.925  94.391  69.476  1.00  0.00           O  
ATOM    240  HH  TYR    17      54.879  94.383  69.373  1.00  0.00           H  
ATOM    241  CE2 TYR    17      52.108  93.482  70.807  1.00  0.00           C  
ATOM    242  HE2 TYR    17      51.354  93.775  70.092  1.00  0.00           H  
ATOM    243  CD2 TYR    17      51.640  92.909  72.074  1.00  0.00           C  
ATOM    244  HD2 TYR    17      50.598  92.634  72.135  1.00  0.00           H  
ATOM    245  C   TYR    17      53.786  90.004  74.037  1.00  0.00           C  
ATOM    246  O   TYR    17      54.588  90.201  74.948  1.00  0.00           O  
ATOM    247  N   PRO    18      54.179  89.343  72.896  1.00  0.00           N  
ATOM    248  CD  PRO    18      53.310  88.908  71.771  1.00  0.00           C  
ATOM    249  HD2 PRO    18      53.233  89.686  71.011  1.00  0.00           H  
ATOM    250  HD3 PRO    18      52.312  88.673  72.140  1.00  0.00           H  
ATOM    251  CG  PRO    18      54.034  87.725  71.057  1.00  0.00           C  
ATOM    252  HG2 PRO    18      53.877  87.746  69.978  1.00  0.00           H  
ATOM    253  HG3 PRO    18      53.782  86.762  71.501  1.00  0.00           H  
ATOM    254  CB  PRO    18      55.493  88.103  71.342  1.00  0.00           C  
ATOM    255  HB2 PRO    18      56.000  88.856  70.738  1.00  0.00           H  
ATOM    256  HB3 PRO    18      56.188  87.271  71.447  1.00  0.00           H  
ATOM    257  CA  PRO    18      55.510  88.828  72.718  1.00  0.00           C  
ATOM    258  HA  PRO    18      55.730  88.091  73.490  1.00  0.00           H  
ATOM    259  C   PRO    18      56.633  89.885  72.839  1.00  0.00           C  
ATOM    260  O   PRO    18      56.444  91.054  72.500  1.00  0.00           O  
ATOM    261  N   THR    19      57.805  89.375  73.198  1.00  0.00           N  
ATOM    262  H   THR    19      57.809  88.380  73.372  1.00  0.00           H  
ATOM    263  CA  THR    19      59.139  90.003  73.251  1.00  0.00           C  
ATOM    264  HA  THR    19      59.649  89.913  72.292  1.00  0.00           H  
ATOM    265  CB  THR    19      59.153  91.469  73.686  1.00  0.00           C  
ATOM    266  HB  THR    19      58.353  91.730  74.380  1.00  0.00           H  
ATOM    267  CG2 THR    19      60.458  92.148  74.083  1.00  0.00           C  
ATOM    268 HG21 THR    19      60.248  93.206  74.241  1.00  0.00           H  
ATOM    269 HG22 THR    19      60.793  91.654  74.995  1.00  0.00           H  
ATOM    270 HG23 THR    19      61.242  91.970  73.347  1.00  0.00           H  
ATOM    271  OG1 THR    19      58.818  92.170  72.489  1.00  0.00           O  
ATOM    272  HG1 THR    19      57.871  92.085  72.620  1.00  0.00           H  
ATOM    273  C   THR    19      59.987  89.196  74.323  1.00  0.00           C  
ATOM    274  O   THR    19      59.727  89.273  75.529  1.00  0.00           O  
ATOM    275  N   GLN    20      61.052  88.535  73.814  1.00  0.00           N  
ATOM    276  H   GLN    20      61.205  88.536  72.816  1.00  0.00           H  
ATOM    277  CA  GLN    20      62.054  87.949  74.725  1.00  0.00           C  
ATOM    278  HA  GLN    20      61.531  87.377  75.492  1.00  0.00           H  
ATOM    279  CB  GLN    20      63.056  87.040  74.002  1.00  0.00           C  
ATOM    280  HB2 GLN    20      63.630  87.629  73.287  1.00  0.00           H  
ATOM    281  HB3 GLN    20      63.882  86.759  74.655  1.00  0.00           H  
ATOM    282  CG  GLN    20      62.407  85.793  73.302  1.00  0.00           C  
ATOM    283  HG2 GLN    20      61.801  85.256  74.032  1.00  0.00           H  
ATOM    284  HG3 GLN    20      61.832  86.285  72.517  1.00  0.00           H  
ATOM    285  CD  GLN    20      63.381  84.868  72.558  1.00  0.00           C  
ATOM    286  OE1 GLN    20      64.611  84.998  72.690  1.00  0.00           O  
ATOM    287  NE2 GLN    20      62.933  83.993  71.681  1.00  0.00           N  
ATOM    288 HE21 GLN    20      61.972  83.696  71.586  1.00  0.00           H  
ATOM    289 HE22 GLN    20      63.702  83.546  71.204  1.00  0.00           H  
ATOM    290  C   GLN    20      62.877  89.038  75.455  1.00  0.00           C  
ATOM    291  O   GLN    20      63.148  90.067  74.863  1.00  0.00           O  
ATOM    292  N   PRO    21      63.251  88.798  76.665  1.00  0.00           N  
ATOM    293  CD  PRO    21      63.083  87.586  77.476  1.00  0.00           C  
ATOM    294  HD2 PRO    21      63.652  86.736  77.099  1.00  0.00           H  
ATOM    295  HD3 PRO    21      62.016  87.381  77.565  1.00  0.00           H  
ATOM    296  CG  PRO    21      63.661  87.986  78.843  1.00  0.00           C  
ATOM    297  HG2 PRO    21      64.613  87.494  79.040  1.00  0.00           H  
ATOM    298  HG3 PRO    21      62.905  87.733  79.587  1.00  0.00           H  
ATOM    299  CB  PRO    21      63.970  89.485  78.794  1.00  0.00           C  
ATOM    300  HB2 PRO    21      64.879  89.744  79.337  1.00  0.00           H  
ATOM    301  HB3 PRO    21      63.087  89.938  79.243  1.00  0.00           H  
ATOM    302  CA  PRO    21      64.116  89.768  77.358  1.00  0.00           C  
ATOM    303  HA  PRO    21      63.765  90.790  77.214  1.00  0.00           H  
ATOM    304  C   PRO    21      65.551  89.672  76.857  1.00  0.00           C  
ATOM    305  O   PRO    21      66.125  88.572  76.859  1.00  0.00           O  
ATOM    306  N   GLY    22      66.109  90.843  76.496  1.00  0.00           N  
ATOM    307  H   GLY    22      65.508  91.644  76.366  1.00  0.00           H  
ATOM    308  CA  GLY    22      67.499  90.884  75.983  1.00  0.00           C  
ATOM    309  HA2 GLY    22      67.635  90.350  75.042  1.00  0.00           H  
ATOM    310  HA3 GLY    22      67.820  91.888  75.706  1.00  0.00           H  
ATOM    311  C   GLY    22      68.533  90.381  76.959  1.00  0.00           C  
ATOM    312  O   GLY    22      68.428  90.482  78.180  1.00  0.00           O  
ATOM    313  N   GLN    23      69.628  89.805  76.400  1.00  0.00           N  
ATOM    314  H   GLN    23      69.642  89.809  75.390  1.00  0.00           H  
ATOM    315  CA  GLN    23      70.620  89.123  77.141  1.00  0.00           C  
ATOM    316  HA  GLN    23      70.059  88.446  77.785  1.00  0.00           H  
ATOM    317  CB  GLN    23      71.534  88.414  76.106  1.00  0.00           C  
ATOM    318  HB2 GLN    23      71.770  89.034  75.241  1.00  0.00           H  
ATOM    319  HB3 GLN    23      72.492  88.173  76.567  1.00  0.00           H  
ATOM    320  CG  GLN    23      70.832  87.068  75.700  1.00  0.00           C  
ATOM    321  HG2 GLN    23      69.859  87.283  75.259  1.00  0.00           H  
ATOM    322  HG3 GLN    23      71.415  86.473  74.997  1.00  0.00           H  
ATOM    323  CD  GLN    23      70.434  86.216  76.913  1.00  0.00           C  
ATOM    324  OE1 GLN    23      71.236  85.881  77.702  1.00  0.00           O  
ATOM    325  NE2 GLN    23      69.205  85.786  77.035  1.00  0.00           N  
ATOM    326 HE21 GLN    23      68.460  85.863  76.357  1.00  0.00           H  
ATOM    327 HE22 GLN    23      68.928  85.329  77.892  1.00  0.00           H  
ATOM    328  C   GLN    23      71.592  90.048  77.964  1.00  0.00           C  
ATOM    329  O   GLN    23      71.924  91.164  77.551  1.00  0.00           O  
ATOM    330  N   GLY    24      72.182  89.493  79.033  1.00  0.00           N  
ATOM    331  H   GLY    24      71.962  88.537  79.273  1.00  0.00           H  
ATOM    332  CA  GLY    24      73.148  90.151  79.896  1.00  0.00           C  
ATOM    333  HA2 GLY    24      72.794  91.167  80.071  1.00  0.00           H  
ATOM    334  HA3 GLY    24      73.253  89.604  80.834  1.00  0.00           H  
ATOM    335  C   GLY    24      74.510  90.246  79.252  1.00  0.00           C  
ATOM    336  O   GLY    24      74.801  89.779  78.125  1.00  0.00           O  
ATOM    337  N   TYR    25      75.500  90.753  79.954  1.00  0.00           N  
ATOM    338  H   TYR    25      75.302  91.019  80.907  1.00  0.00           H  
ATOM    339  CA  TYR    25      76.880  90.937  79.484  1.00  0.00           C  
ATOM    340  HA  TYR    25      77.274  90.022  79.042  1.00  0.00           H  
ATOM    341  CB  TYR    25      76.995  92.030  78.398  1.00  0.00           C  
ATOM    342  HB2 TYR    25      76.385  91.717  77.551  1.00  0.00           H  
ATOM    343  HB3 TYR    25      76.582  92.932  78.851  1.00  0.00           H  
ATOM    344  CG  TYR    25      78.394  92.438  78.006  1.00  0.00           C  
ATOM    345  CD1 TYR    25      79.303  91.561  77.246  1.00  0.00           C  
ATOM    346  HD1 TYR    25      79.018  90.560  76.957  1.00  0.00           H  
ATOM    347  CE1 TYR    25      80.701  91.870  76.973  1.00  0.00           C  
ATOM    348  HE1 TYR    25      81.265  91.110  76.452  1.00  0.00           H  
ATOM    349  CZ  TYR    25      81.163  93.149  77.280  1.00  0.00           C  
ATOM    350  OH  TYR    25      82.356  93.585  76.846  1.00  0.00           O  
ATOM    351  HH  TYR    25      83.024  92.955  76.567  1.00  0.00           H  
ATOM    352  CE2 TYR    25      80.239  94.017  77.909  1.00  0.00           C  
ATOM    353  HE2 TYR    25      80.650  94.996  78.105  1.00  0.00           H  
ATOM    354  CD2 TYR    25      78.930  93.705  78.368  1.00  0.00           C  
ATOM    355  HD2 TYR    25      78.328  94.430  78.896  1.00  0.00           H  
ATOM    356  C   TYR    25      77.867  91.415  80.507  1.00  0.00           C  
ATOM    357  O   TYR    25      77.473  92.201  81.415  1.00  0.00           O  
ATOM    358  N   SER    26      79.119  90.968  80.486  1.00  0.00           N  
ATOM    359  H   SER    26      79.409  90.367  79.728  1.00  0.00           H  
ATOM    360  CA  SER    26      80.087  91.279  81.548  1.00  0.00           C  
ATOM    361  HA  SER    26      79.657  91.846  82.374  1.00  0.00           H  
ATOM    362  CB  SER    26      80.534  89.856  82.034  1.00  0.00           C  
ATOM    363  HB2 SER    26      80.863  89.248  81.192  1.00  0.00           H  
ATOM    364  HB3 SER    26      81.331  89.905  82.776  1.00  0.00           H  
ATOM    365  OG  SER    26      79.414  89.228  82.729  1.00  0.00           O  
ATOM    366  HG  SER    26      78.799  89.042  82.016  1.00  0.00           H  
ATOM    367  C   SER    26      81.325  92.006  80.953  1.00  0.00           C  
ATOM    368  O   SER    26      82.035  91.449  80.122  1.00  0.00           O  
ATOM    369  N   GLN    27      81.586  93.253  81.369  1.00  0.00           N  
ATOM    370  H   GLN    27      80.893  93.584  82.026  1.00  0.00           H  
ATOM    371  CA  GLN    27      82.531  94.234  80.839  1.00  0.00           C  
ATOM    372  HA  GLN    27      82.512  94.200  79.750  1.00  0.00           H  
ATOM    373  CB  GLN    27      82.092  95.657  81.313  1.00  0.00           C  
ATOM    374  HB2 GLN    27      81.049  95.906  81.121  1.00  0.00           H  
ATOM    375  HB3 GLN    27      81.968  95.556  82.392  1.00  0.00           H  
ATOM    376  CG  GLN    27      82.904  96.899  80.829  1.00  0.00           C  
ATOM    377  HG2 GLN    27      82.569  97.768  81.396  1.00  0.00           H  
ATOM    378  HG3 GLN    27      83.956  96.737  81.063  1.00  0.00           H  
ATOM    379  CD  GLN    27      82.724  97.166  79.370  1.00  0.00           C  
ATOM    380  OE1 GLN    27      81.684  97.575  78.885  1.00  0.00           O  
ATOM    381  NE2 GLN    27      83.673  97.023  78.543  1.00  0.00           N  
ATOM    382 HE21 GLN    27      84.630  96.971  78.863  1.00  0.00           H  
ATOM    383 HE22 GLN    27      83.449  97.154  77.567  1.00  0.00           H  
ATOM    384  C   GLN    27      84.025  93.998  81.114  1.00  0.00           C  
ATOM    385  O   GLN    27      84.840  94.474  80.318  1.00  0.00           O  
ATOM    386  N   GLN    28      84.400  93.049  82.011  1.00  0.00           N  
ATOM    387  H   GLN    28      83.800  92.907  82.811  1.00  0.00           H  
ATOM    388  CA  GLN    28      85.776  92.628  82.223  1.00  0.00           C  
ATOM    389  HA  GLN    28      86.509  93.420  82.377  1.00  0.00           H  
ATOM    390  CB  GLN    28      85.721  91.695  83.441  1.00  0.00           C  
ATOM    391  HB2 GLN    28      85.511  92.329  84.302  1.00  0.00           H  
ATOM    392  HB3 GLN    28      84.823  91.078  83.438  1.00  0.00           H  
ATOM    393  CG  GLN    28      87.007  90.881  83.783  1.00  0.00           C  
ATOM    394  HG2 GLN    28      86.868  90.308  84.699  1.00  0.00           H  
ATOM    395  HG3 GLN    28      86.956  90.049  83.081  1.00  0.00           H  
ATOM    396  CD  GLN    28      88.267  91.618  83.764  1.00  0.00           C  
ATOM    397  OE1 GLN    28      88.400  92.880  83.722  1.00  0.00           O  
ATOM    398  NE2 GLN    28      89.370  90.958  83.933  1.00  0.00           N  
ATOM    399 HE21 GLN    28      90.168  91.513  83.658  1.00  0.00           H  
ATOM    400 HE22 GLN    28      89.370  89.955  84.051  1.00  0.00           H  
ATOM    401  C   GLN    28      86.232  91.798  80.991  1.00  0.00           C  
ATOM    402  O   GLN    28      87.416  91.860  80.622  1.00  0.00           O  
ATOM    403  N   SER    29      85.315  91.193  80.232  1.00  0.00           N  
ATOM    404  H   SER    29      84.419  91.011  80.661  1.00  0.00           H  
ATOM    405  CA  SER    29      85.650  90.464  78.972  1.00  0.00           C  
ATOM    406  HA  SER    29      86.391  89.739  79.309  1.00  0.00           H  
ATOM    407  CB  SER    29      84.415  89.704  78.437  1.00  0.00           C  
ATOM    408  HB2 SER    29      84.679  89.049  77.607  1.00  0.00           H  
ATOM    409  HB3 SER    29      84.016  89.233  79.336  1.00  0.00           H  
ATOM    410  OG  SER    29      83.322  90.554  77.993  1.00  0.00           O  
ATOM    411  HG  SER    29      83.028  90.830  78.865  1.00  0.00           H  
ATOM    412  C   SER    29      86.233  91.358  77.900  1.00  0.00           C  
ATOM    413  O   SER    29      86.694  90.891  76.807  1.00  0.00           O  
ATOM    414  N   SER    30      86.073  92.692  78.087  1.00  0.00           N  
ATOM    415  H   SER    30      85.773  93.129  78.947  1.00  0.00           H  
ATOM    416  CA  SER    30      86.575  93.640  77.140  1.00  0.00           C  
ATOM    417  HA  SER    30      86.964  93.158  76.243  1.00  0.00           H  
ATOM    418  CB  SER    30      85.437  94.427  76.619  1.00  0.00           C  
ATOM    419  HB2 SER    30      84.693  93.733  76.229  1.00  0.00           H  
ATOM    420  HB3 SER    30      84.958  95.022  77.396  1.00  0.00           H  
ATOM    421  OG  SER    30      85.939  95.254  75.570  1.00  0.00           O  
ATOM    422  HG  SER    30      85.758  96.161  75.830  1.00  0.00           H  
ATOM    423  C   SER    30      87.693  94.458  77.857  1.00  0.00           C  
ATOM    424  O   SER    30      87.358  95.457  78.440  1.00  0.00           O  
ATOM    425  N   GLN    31      88.986  94.166  77.784  1.00  0.00           N  
ATOM    426  H   GLN    31      89.610  94.889  78.113  1.00  0.00           H  
ATOM    427  CA  GLN    31      89.587  93.011  77.060  1.00  0.00           C  
ATOM    428  HA  GLN    31      88.772  92.339  76.791  1.00  0.00           H  
ATOM    429  CB  GLN    31      90.310  93.386  75.773  1.00  0.00           C  
ATOM    430  HB2 GLN    31      91.094  94.054  76.130  1.00  0.00           H  
ATOM    431  HB3 GLN    31      90.709  92.530  75.229  1.00  0.00           H  
ATOM    432  CG  GLN    31      89.431  94.249  74.866  1.00  0.00           C  
ATOM    433  HG2 GLN    31      88.451  93.793  74.719  1.00  0.00           H  
ATOM    434  HG3 GLN    31      89.230  95.246  75.258  1.00  0.00           H  
ATOM    435  CD  GLN    31      90.092  94.470  73.436  1.00  0.00           C  
ATOM    436  OE1 GLN    31      91.331  94.446  73.291  1.00  0.00           O  
ATOM    437  NE2 GLN    31      89.377  95.002  72.470  1.00  0.00           N  
ATOM    438 HE21 GLN    31      89.888  95.181  71.617  1.00  0.00           H  
ATOM    439 HE22 GLN    31      88.425  95.249  72.699  1.00  0.00           H  
ATOM    440  C   GLN    31      90.733  92.345  77.855  1.00  0.00           C  
ATOM    441  O   GLN    31      91.494  93.081  78.426  1.00  0.00           O  
ATOM    442  N   PRO    32      90.794  90.993  77.983  1.00  0.00           N  
ATOM    443  CD  PRO    32      89.920  90.035  77.354  1.00  0.00           C  
ATOM    444  HD2 PRO    32      89.954  90.198  76.276  1.00  0.00           H  
ATOM    445  HD3 PRO    32      88.875  90.274  77.549  1.00  0.00           H  
ATOM    446  CG  PRO    32      90.489  88.672  77.667  1.00  0.00           C  
ATOM    447  HG2 PRO    32      91.219  88.422  76.897  1.00  0.00           H  
ATOM    448  HG3 PRO    32      89.806  87.824  77.611  1.00  0.00           H  
ATOM    449  CB  PRO    32      91.080  88.889  79.038  1.00  0.00           C  
ATOM    450  HB2 PRO    32      91.918  88.199  79.140  1.00  0.00           H  
ATOM    451  HB3 PRO    32      90.333  88.884  79.831  1.00  0.00           H  
ATOM    452  CA  PRO    32      91.709  90.252  78.839  1.00  0.00           C  
ATOM    453  HA  PRO    32      91.699  90.772  79.797  1.00  0.00           H  
ATOM    454  C   PRO    32      93.146  90.232  78.341  1.00  0.00           C  
ATOM    455  O   PRO    32      93.422  90.158  77.176  1.00  0.00           O  
ATOM    456  N   TYR    33      94.084  90.274  79.243  1.00  0.00           N  
ATOM    457  H   TYR    33      93.794  90.239  80.209  1.00  0.00           H  
ATOM    458  CA  TYR    33      95.523  90.335  78.963  1.00  0.00           C  
ATOM    459  HA  TYR    33      95.777  91.007  78.143  1.00  0.00           H  
ATOM    460  CB  TYR    33      96.268  90.893  80.260  1.00  0.00           C  
ATOM    461  HB2 TYR    33      96.352  90.123  81.027  1.00  0.00           H  
ATOM    462  HB3 TYR    33      97.321  91.135  80.114  1.00  0.00           H  
ATOM    463  CG  TYR    33      95.690  92.149  80.948  1.00  0.00           C  
ATOM    464  CD1 TYR    33      95.680  93.355  80.238  1.00  0.00           C  
ATOM    465  HD1 TYR    33      96.216  93.466  79.307  1.00  0.00           H  
ATOM    466  CE1 TYR    33      95.155  94.558  80.756  1.00  0.00           C  
ATOM    467  HE1 TYR    33      95.267  95.507  80.252  1.00  0.00           H  
ATOM    468  CZ  TYR    33      94.524  94.644  82.026  1.00  0.00           C  
ATOM    469  OH  TYR    33      93.935  95.723  82.568  1.00  0.00           O  
ATOM    470  HH  TYR    33      93.906  96.536  82.059  1.00  0.00           H  
ATOM    471  CE2 TYR    33      94.567  93.389  82.791  1.00  0.00           C  
ATOM    472  HE2 TYR    33      94.084  93.458  83.754  1.00  0.00           H  
ATOM    473  CD2 TYR    33      95.087  92.158  82.264  1.00  0.00           C  
ATOM    474  HD2 TYR    33      95.017  91.267  82.871  1.00  0.00           H  
ATOM    475  C   TYR    33      96.076  88.978  78.549  1.00  0.00           C  
ATOM    476  O   TYR    33      97.096  88.856  77.919  1.00  0.00           O  
ATOM    477  N   GLY    34      95.491  87.936  79.134  1.00  0.00           N  
ATOM    478  H   GLY    34      94.796  88.149  79.835  1.00  0.00           H  
ATOM    479  CA  GLY    34      95.910  86.563  79.010  1.00  0.00           C  
ATOM    480  HA2 GLY    34      95.065  85.937  78.724  1.00  0.00           H  
ATOM    481  HA3 GLY    34      96.789  86.421  78.381  1.00  0.00           H  
ATOM    482  C   GLY    34      96.462  86.039  80.307  1.00  0.00           C  
ATOM    483  O   GLY    34      96.943  86.795  81.138  1.00  0.00           O  
ATOM    484  N   GLN    35      96.350  84.737  80.496  1.00  0.00           N  
ATOM    485  H   GLN    35      95.696  84.273  79.883  1.00  0.00           H  
ATOM    486  CA  GLN    35      97.024  84.048  81.576  1.00  0.00           C  
ATOM    487  HA  GLN    35      97.566  84.715  82.247  1.00  0.00           H  
ATOM    488  CB  GLN    35      95.973  83.432  82.534  1.00  0.00           C  
ATOM    489  HB2 GLN    35      95.287  84.137  83.005  1.00  0.00           H  
ATOM    490  HB3 GLN    35      95.373  82.758  81.923  1.00  0.00           H  
ATOM    491  CG  GLN    35      96.589  82.573  83.676  1.00  0.00           C  
ATOM    492  HG2 GLN    35      95.884  81.939  84.215  1.00  0.00           H  
ATOM    493  HG3 GLN    35      97.334  81.917  83.228  1.00  0.00           H  
ATOM    494  CD  GLN    35      97.426  83.319  84.735  1.00  0.00           C  
ATOM    495  OE1 GLN    35      97.313  84.523  84.841  1.00  0.00           O  
ATOM    496  NE2 GLN    35      98.305  82.552  85.399  1.00  0.00           N  
ATOM    497 HE21 GLN    35      98.291  81.559  85.213  1.00  0.00           H  
ATOM    498 HE22 GLN    35      99.008  83.024  85.947  1.00  0.00           H  
ATOM    499  C   GLN    35      97.892  82.914  81.124  1.00  0.00           C  
ATOM    500  O   GLN    35      97.422  82.128  80.324  1.00  0.00           O  
ATOM    501  N   GLN    36      99.146  82.875  81.299  1.00  0.00           N  
ATOM    502  H   GLN    36      99.592  82.078  80.867  1.00  0.00           H  
ATOM    503  CA  GLN    36      99.992  83.813  82.114  1.00  0.00           C  
ATOM    504  HA  GLN    36      99.363  84.283  82.870  1.00  0.00           H  
ATOM    505  CB  GLN    36     101.019  82.935  82.868  1.00  0.00           C  
ATOM    506  HB2 GLN    36     100.546  82.096  83.380  1.00  0.00           H  
ATOM    507  HB3 GLN    36     101.669  82.480  82.121  1.00  0.00           H  
ATOM    508  CG  GLN    36     101.754  83.776  83.903  1.00  0.00           C  
ATOM    509  HG2 GLN    36     102.334  84.548  83.399  1.00  0.00           H  
ATOM    510  HG3 GLN    36     100.979  84.335  84.428  1.00  0.00           H  
ATOM    511  CD  GLN    36     102.566  83.145  85.021  1.00  0.00           C  
ATOM    512  OE1 GLN    36     102.557  81.929  85.246  1.00  0.00           O  
ATOM    513  NE2 GLN    36     103.356  83.928  85.748  1.00  0.00           N  
ATOM    514 HE21 GLN    36     103.326  84.936  85.679  1.00  0.00           H  
ATOM    515 HE22 GLN    36     103.954  83.501  86.440  1.00  0.00           H  
ATOM    516  C   GLN    36     100.610  84.973  81.272  1.00  0.00           C  
ATOM    517  O   GLN    36     101.007  84.732  80.123  1.00  0.00           O  
ATOM    518  N   SER    37     100.642  86.200  81.768  1.00  0.00           N  
ATOM    519  H   SER    37     100.239  86.276  82.691  1.00  0.00           H  
ATOM    520  CA  SER    37     101.104  87.430  81.203  1.00  0.00           C  
ATOM    521  HA  SER    37     101.903  87.096  80.542  1.00  0.00           H  
ATOM    522  CB  SER    37     100.013  88.114  80.331  1.00  0.00           C  
ATOM    523  HB2 SER    37     100.506  88.914  79.780  1.00  0.00           H  
ATOM    524  HB3 SER    37      99.662  87.409  79.577  1.00  0.00           H  
ATOM    525  OG  SER    37      99.002  88.620  81.080  1.00  0.00           O  
ATOM    526  HG  SER    37      98.299  87.967  81.035  1.00  0.00           H  
ATOM    527  C   SER    37     101.649  88.408  82.201  1.00  0.00           C  
ATOM    528  O   SER    37     101.152  88.543  83.324  1.00  0.00           O  
ATOM    529  N   TYR    38     102.522  89.240  81.616  1.00  0.00           N  
ATOM    530  H   TYR    38     102.913  88.870  80.762  1.00  0.00           H  
ATOM    531  CA  TYR    38     103.220  90.366  82.315  1.00  0.00           C  
ATOM    532  HA  TYR    38     102.485  90.866  82.945  1.00  0.00           H  
ATOM    533  CB  TYR    38     104.271  89.855  83.253  1.00  0.00           C  
ATOM    534  HB2 TYR    38     103.751  89.228  83.976  1.00  0.00           H  
ATOM    535  HB3 TYR    38     104.907  89.273  82.585  1.00  0.00           H  
ATOM    536  CG  TYR    38     105.173  90.780  84.040  1.00  0.00           C  
ATOM    537  CD1 TYR    38     106.489  91.077  83.627  1.00  0.00           C  
ATOM    538  HD1 TYR    38     106.872  90.602  82.736  1.00  0.00           H  
ATOM    539  CE1 TYR    38     107.363  91.758  84.540  1.00  0.00           C  
ATOM    540  HE1 TYR    38     108.386  91.940  84.246  1.00  0.00           H  
ATOM    541  CZ  TYR    38     106.831  92.339  85.646  1.00  0.00           C  
ATOM    542  OH  TYR    38     107.749  92.964  86.423  1.00  0.00           O  
ATOM    543  HH  TYR    38     107.402  93.031  87.315  1.00  0.00           H  
ATOM    544  CE2 TYR    38     105.517  92.062  86.107  1.00  0.00           C  
ATOM    545  HE2 TYR    38     105.023  92.560  86.929  1.00  0.00           H  
ATOM    546  CD2 TYR    38     104.738  91.270  85.280  1.00  0.00           C  
ATOM    547  HD2 TYR    38     103.742  90.955  85.552  1.00  0.00           H  
ATOM    548  C   TYR    38     103.905  91.363  81.339  1.00  0.00           C  
ATOM    549  O   TYR    38     104.782  91.060  80.553  1.00  0.00           O  
ATOM    550  N   SER    39     103.509  92.602  81.541  1.00  0.00           N  
ATOM    551  H   SER    39     102.914  92.769  82.339  1.00  0.00           H  
ATOM    552  CA  SER    39     104.028  93.788  80.849  1.00  0.00           C  
ATOM    553  HA  SER    39     104.839  93.558  80.158  1.00  0.00           H  
ATOM    554  CB  SER    39     102.941  94.287  79.918  1.00  0.00           C  
ATOM    555  HB2 SER    39     102.026  94.510  80.466  1.00  0.00           H  
ATOM    556  HB3 SER    39     103.275  95.213  79.450  1.00  0.00           H  
ATOM    557  OG  SER    39     102.739  93.323  78.916  1.00  0.00           O  
ATOM    558  HG  SER    39     102.046  92.752  79.256  1.00  0.00           H  
ATOM    559  C   SER    39     104.491  94.865  81.837  1.00  0.00           C  
ATOM    560  O   SER    39     103.870  95.936  81.911  1.00  0.00           O  
ATOM    561  N   GLY    40     105.649  94.711  82.503  1.00  0.00           N  
ATOM    562  H   GLY    40     105.986  93.758  82.489  1.00  0.00           H  
ATOM    563  CA  GLY    40     106.320  95.584  83.394  1.00  0.00           C  
ATOM    564  HA2 GLY    40     106.009  96.581  83.081  1.00  0.00           H  
ATOM    565  HA3 GLY    40     105.924  95.368  84.386  1.00  0.00           H  
ATOM    566  C   GLY    40     107.947  95.508  83.432  1.00  0.00           C  
ATOM    567  O   GLY    40     108.511  94.853  82.582  1.00  0.00           O  
ATOM    568  N   TYR    41     108.621  96.176  84.423  1.00  0.00           N  
ATOM    569  H   TYR    41     109.623  96.187  84.297  1.00  0.00           H  
ATOM    570  CA  TYR    41     108.100  97.145  85.424  1.00  0.00           C  
ATOM    571  HA  TYR    41     107.183  97.596  85.044  1.00  0.00           H  
ATOM    572  CB  TYR    41     107.753  96.392  86.815  1.00  0.00           C  
ATOM    573  HB2 TYR    41     106.798  95.878  86.709  1.00  0.00           H  
ATOM    574  HB3 TYR    41     108.458  95.588  87.028  1.00  0.00           H  
ATOM    575  CG  TYR    41     107.659  97.150  88.111  1.00  0.00           C  
ATOM    576  CD1 TYR    41     108.744  97.009  89.015  1.00  0.00           C  
ATOM    577  HD1 TYR    41     109.654  96.479  88.776  1.00  0.00           H  
ATOM    578  CE1 TYR    41     108.653  97.633  90.292  1.00  0.00           C  
ATOM    579  HE1 TYR    41     109.399  97.450  91.052  1.00  0.00           H  
ATOM    580  CZ  TYR    41     107.458  98.232  90.713  1.00  0.00           C  
ATOM    581  OH  TYR    41     107.383  98.922  91.929  1.00  0.00           O  
ATOM    582  HH  TYR    41     107.753  98.414  92.655  1.00  0.00           H  
ATOM    583  CE2 TYR    41     106.443  98.448  89.747  1.00  0.00           C  
ATOM    584  HE2 TYR    41     105.654  99.144  89.992  1.00  0.00           H  
ATOM    585  CD2 TYR    41     106.485  97.898  88.434  1.00  0.00           C  
ATOM    586  HD2 TYR    41     105.723  98.077  87.689  1.00  0.00           H  
ATOM    587  C   TYR    41     109.179  98.201  85.662  1.00  0.00           C  
ATOM    588  O   TYR    41     110.389  97.871  85.581  1.00  0.00           O  
ATOM    589  N   SER    42     108.690  99.442  85.888  1.00  0.00           N  
ATOM    590  H   SER    42     107.696  99.603  85.967  1.00  0.00           H  
ATOM    591  CA  SER    42     109.551 100.538  86.210  1.00  0.00           C  
ATOM    592  HA  SER    42     110.592 100.281  86.402  1.00  0.00           H  
ATOM    593  CB  SER    42     109.613 101.492  85.059  1.00  0.00           C  
ATOM    594  HB2 SER    42     109.966 101.012  84.147  1.00  0.00           H  
ATOM    595  HB3 SER    42     108.684 102.044  84.912  1.00  0.00           H  
ATOM    596  OG  SER    42     110.604 102.462  85.274  1.00  0.00           O  
ATOM    597  HG  SER    42     110.415 103.220  84.717  1.00  0.00           H  
ATOM    598  C   SER    42     109.094 101.248  87.536  1.00  0.00           C  
ATOM    599  O   SER    42     107.973 101.708  87.613  1.00  0.00           O  
ATOM    600  N   GLN    43     109.948 101.161  88.556  1.00  0.00           N  
ATOM    601  H   GLN    43     110.842 100.693  88.503  1.00  0.00           H  
ATOM    602  CA  GLN    43     109.657 101.864  89.840  1.00  0.00           C  
ATOM    603  HA  GLN    43     108.624 101.655  90.120  1.00  0.00           H  
ATOM    604  CB  GLN    43     110.537 101.314  90.982  1.00  0.00           C  
ATOM    605  HB2 GLN    43     110.213 100.279  91.091  1.00  0.00           H  
ATOM    606  HB3 GLN    43     111.592 101.271  90.710  1.00  0.00           H  
ATOM    607  CG  GLN    43     110.346 102.024  92.302  1.00  0.00           C  
ATOM    608  HG2 GLN    43     110.708 103.037  92.127  1.00  0.00           H  
ATOM    609  HG3 GLN    43     109.301 101.986  92.609  1.00  0.00           H  
ATOM    610  CD  GLN    43     111.178 101.424  93.398  1.00  0.00           C  
ATOM    611  OE1 GLN    43     111.395 100.223  93.559  1.00  0.00           O  
ATOM    612  NE2 GLN    43     111.682 102.265  94.305  1.00  0.00           N  
ATOM    613 HE21 GLN    43     111.662 103.270  94.206  1.00  0.00           H  
ATOM    614 HE22 GLN    43     112.405 101.955  94.938  1.00  0.00           H  
ATOM    615  C   GLN    43     109.735 103.393  89.733  1.00  0.00           C  
ATOM    616  O   GLN    43     109.104 104.119  90.517  1.00  0.00           O  
ATOM    617  N   SER    44     110.516 103.933  88.788  1.00  0.00           N  
ATOM    618  H   SER    44     111.087 103.313  88.231  1.00  0.00           H  
ATOM    619  CA  SER    44     110.696 105.266  88.355  1.00  0.00           C  
ATOM    620  HA  SER    44     110.954 105.836  89.248  1.00  0.00           H  
ATOM    621  CB  SER    44     111.985 105.390  87.515  1.00  0.00           C  
ATOM    622  HB2 SER    44     112.845 105.173  88.149  1.00  0.00           H  
ATOM    623  HB3 SER    44     111.875 104.740  86.646  1.00  0.00           H  
ATOM    624  OG  SER    44     112.049 106.746  87.131  1.00  0.00           O  
ATOM    625  HG  SER    44     111.810 106.784  86.202  1.00  0.00           H  
ATOM    626  C   SER    44     109.431 105.886  87.686  1.00  0.00           C  
ATOM    627  O   SER    44     108.881 105.513  86.664  1.00  0.00           O  
ATOM    628  N   THR    45     108.940 106.890  88.385  1.00  0.00           N  
ATOM    629  H   THR    45     109.257 106.993  89.339  1.00  0.00           H  
ATOM    630  CA  THR    45     107.848 107.696  87.932  1.00  0.00           C  
ATOM    631  HA  THR    45     107.931 107.715  86.845  1.00  0.00           H  
ATOM    632  CB  THR    45     106.467 107.065  88.248  1.00  0.00           C  
ATOM    633  HB  THR    45     106.293 106.136  87.704  1.00  0.00           H  
ATOM    634  CG2 THR    45     106.366 106.715  89.729  1.00  0.00           C  
ATOM    635 HG21 THR    45     107.019 105.871  89.948  1.00  0.00           H  
ATOM    636 HG22 THR    45     106.521 107.603  90.342  1.00  0.00           H  
ATOM    637 HG23 THR    45     105.402 106.241  89.918  1.00  0.00           H  
ATOM    638  OG1 THR    45     105.401 107.894  87.928  1.00  0.00           O  
ATOM    639  HG1 THR    45     105.059 107.489  87.127  1.00  0.00           H  
ATOM    640  C   THR    45     107.932 109.217  88.398  1.00  0.00           C  
ATOM    641  O   THR    45     108.356 109.497  89.535  1.00  0.00           O  
ATOM    642  N   ASP    46     107.845 110.155  87.450  1.00  0.00           N  
ATOM    643  H   ASP    46     107.599 109.891  86.507  1.00  0.00           H  
ATOM    644  CA  ASP    46     108.154 111.586  87.725  1.00  0.00           C  
ATOM    645  HA  ASP    46     108.872 111.638  88.544  1.00  0.00           H  
ATOM    646  CB  ASP    46     108.694 112.290  86.465  1.00  0.00           C  
ATOM    647  HB2 ASP    46     109.581 111.787  86.081  1.00  0.00           H  
ATOM    648  HB3 ASP    46     107.890 112.180  85.736  1.00  0.00           H  
ATOM    649  CG  ASP    46     109.083 113.777  86.604  1.00  0.00           C  
ATOM    650  OD1 ASP    46     109.212 114.492  85.547  1.00  0.00           O  
ATOM    651  OD2 ASP    46     109.205 114.306  87.736  1.00  0.00           O  
ATOM    652  C   ASP    46     107.050 112.448  88.279  1.00  0.00           C  
ATOM    653  O   ASP    46     106.002 112.581  87.723  1.00  0.00           O  
ATOM    654  N   THR    47     107.222 113.073  89.469  1.00  0.00           N  
ATOM    655  H   THR    47     108.043 112.878  90.024  1.00  0.00           H  
ATOM    656  CA  THR    47     106.252 113.940  90.119  1.00  0.00           C  
ATOM    657  HA  THR    47     105.467 114.206  89.411  1.00  0.00           H  
ATOM    658  CB  THR    47     105.478 113.242  91.306  1.00  0.00           C  
ATOM    659  HB  THR    47     104.852 113.940  91.861  1.00  0.00           H  
ATOM    660  CG2 THR    47     104.583 112.159  90.775  1.00  0.00           C  
ATOM    661 HG21 THR    47     103.888 111.688  91.470  1.00  0.00           H  
ATOM    662 HG22 THR    47     103.910 112.490  89.984  1.00  0.00           H  
ATOM    663 HG23 THR    47     105.129 111.261  90.484  1.00  0.00           H  
ATOM    664  OG1 THR    47     106.335 112.627  92.229  1.00  0.00           O  
ATOM    665  HG1 THR    47     106.872 113.270  92.698  1.00  0.00           H  
ATOM    666  C   THR    47     106.869 115.283  90.547  1.00  0.00           C  
ATOM    667  O   THR    47     106.374 115.841  91.486  1.00  0.00           O  
ATOM    668  N   SER    48     107.887 115.714  89.792  1.00  0.00           N  
ATOM    669  H   SER    48     108.180 115.248  88.945  1.00  0.00           H  
ATOM    670  CA  SER    48     108.414 117.060  89.955  1.00  0.00           C  
ATOM    671  HA  SER    48     108.569 117.152  91.030  1.00  0.00           H  
ATOM    672  CB  SER    48     109.711 117.215  89.259  1.00  0.00           C  
ATOM    673  HB2 SER    48     110.366 118.002  89.634  1.00  0.00           H  
ATOM    674  HB3 SER    48     110.231 116.325  89.613  1.00  0.00           H  
ATOM    675  OG  SER    48     109.552 117.258  87.864  1.00  0.00           O  
ATOM    676  HG  SER    48     109.273 116.366  87.648  1.00  0.00           H  
ATOM    677  C   SER    48     107.451 118.200  89.480  1.00  0.00           C  
ATOM    678  O   SER    48     106.481 117.881  88.798  1.00  0.00           O  
ATOM    679  N   GLY    49     107.777 119.449  89.855  1.00  0.00           N  
ATOM    680  H   GLY    49     108.490 119.470  90.570  1.00  0.00           H  
ATOM    681  CA  GLY    49     107.048 120.673  89.584  1.00  0.00           C  
ATOM    682  HA2 GLY    49     107.602 121.505  90.017  1.00  0.00           H  
ATOM    683  HA3 GLY    49     107.175 120.843  88.515  1.00  0.00           H  
ATOM    684  C   GLY    49     105.527 120.718  89.925  1.00  0.00           C  
ATOM    685  O   GLY    49     105.144 120.001  90.820  1.00  0.00           O  
ATOM    686  N   TYR    50     104.719 121.657  89.320  1.00  0.00           N  
ATOM    687  H   TYR    50     103.792 121.794  89.697  1.00  0.00           H  
ATOM    688  CA  TYR    50     104.970 122.501  88.114  1.00  0.00           C  
ATOM    689  HA  TYR    50     105.991 122.882  88.140  1.00  0.00           H  
ATOM    690  CB  TYR    50     104.978 121.717  86.801  1.00  0.00           C  
ATOM    691  HB2 TYR    50     105.724 120.923  86.764  1.00  0.00           H  
ATOM    692  HB3 TYR    50     103.979 121.283  86.760  1.00  0.00           H  
ATOM    693  CG  TYR    50     105.151 122.493  85.527  1.00  0.00           C  
ATOM    694  CD1 TYR    50     104.040 122.931  84.860  1.00  0.00           C  
ATOM    695  HD1 TYR    50     102.988 122.742  85.017  1.00  0.00           H  
ATOM    696  CE1 TYR    50     104.255 123.649  83.646  1.00  0.00           C  
ATOM    697  HE1 TYR    50     103.447 124.050  83.052  1.00  0.00           H  
ATOM    698  CZ  TYR    50     105.590 123.973  83.157  1.00  0.00           C  
ATOM    699  OH  TYR    50     105.798 124.460  81.940  1.00  0.00           O  
ATOM    700  HH  TYR    50     105.200 125.172  81.699  1.00  0.00           H  
ATOM    701  CE2 TYR    50     106.664 123.483  83.917  1.00  0.00           C  
ATOM    702  HE2 TYR    50     107.653 123.569  83.491  1.00  0.00           H  
ATOM    703  CD2 TYR    50     106.442 122.797  85.132  1.00  0.00           C  
ATOM    704  HD2 TYR    50     107.194 122.217  85.646  1.00  0.00           H  
ATOM    705  C   TYR    50     103.931 123.632  88.005  1.00  0.00           C  
ATOM    706  O   TYR    50     102.809 123.320  88.370  1.00  0.00           O  
ATOM    707  N   GLY    51     104.294 124.898  87.775  1.00  0.00           N  
ATOM    708  H   GLY    51     103.638 125.621  88.033  1.00  0.00           H  
ATOM    709  CA  GLY    51     105.616 125.439  87.375  1.00  0.00           C  
ATOM    710  HA2 GLY    51     105.973 125.828  88.329  1.00  0.00           H  
ATOM    711  HA3 GLY    51     106.307 124.649  87.084  1.00  0.00           H  
ATOM    712  C   GLY    51     105.586 126.568  86.337  1.00  0.00           C  
ATOM    713  O   GLY    51     104.562 126.806  85.654  1.00  0.00           O  
ATOM    714  N   GLN    52     106.668 127.377  86.321  1.00  0.00           N  
ATOM    715  H   GLN    52     107.460 127.011  86.829  1.00  0.00           H  
ATOM    716  CA  GLN    52     106.812 128.389  85.262  1.00  0.00           C  
ATOM    717  HA  GLN    52     105.842 128.886  85.257  1.00  0.00           H  
ATOM    718  CB  GLN    52     107.864 129.391  85.713  1.00  0.00           C  
ATOM    719  HB2 GLN    52     107.664 129.698  86.740  1.00  0.00           H  
ATOM    720  HB3 GLN    52     108.828 128.886  85.784  1.00  0.00           H  
ATOM    721  CG  GLN    52     108.173 130.577  84.775  1.00  0.00           C  
ATOM    722  HG2 GLN    52     109.024 131.173  85.104  1.00  0.00           H  
ATOM    723  HG3 GLN    52     108.499 130.124  83.839  1.00  0.00           H  
ATOM    724  CD  GLN    52     107.009 131.573  84.587  1.00  0.00           C  
ATOM    725  OE1 GLN    52     107.043 132.426  83.677  1.00  0.00           O  
ATOM    726  NE2 GLN    52     106.031 131.609  85.402  1.00  0.00           N  
ATOM    727 HE21 GLN    52     106.046 131.051  86.244  1.00  0.00           H  
ATOM    728 HE22 GLN    52     105.229 132.160  85.132  1.00  0.00           H  
ATOM    729  C   GLN    52     107.112 127.810  83.863  1.00  0.00           C  
ATOM    730  O   GLN    52     108.226 127.342  83.639  1.00  0.00           O  
ATOM    731  N   SER    53     106.203 127.885  82.848  1.00  0.00           N  
ATOM    732  H   SER    53     106.605 127.607  81.964  1.00  0.00           H  
ATOM    733  CA  SER    53     104.826 128.466  82.763  1.00  0.00           C  
ATOM    734  HA  SER    53     104.558 128.937  83.709  1.00  0.00           H  
ATOM    735  CB  SER    53     104.960 129.603  81.784  1.00  0.00           C  
ATOM    736  HB2 SER    53     105.625 130.385  82.150  1.00  0.00           H  
ATOM    737  HB3 SER    53     105.048 129.252  80.755  1.00  0.00           H  
ATOM    738  OG  SER    53     103.664 130.115  81.739  1.00  0.00           O  
ATOM    739  HG  SER    53     103.458 130.466  82.609  1.00  0.00           H  
ATOM    740  C   SER    53     103.744 127.474  82.341  1.00  0.00           C  
ATOM    741  O   SER    53     104.018 126.614  81.512  1.00  0.00           O  
ATOM    742  N   SER    54     102.464 127.527  82.849  1.00  0.00           N  
ATOM    743  H   SER    54     102.306 128.266  83.519  1.00  0.00           H  
ATOM    744  CA  SER    54     101.283 126.851  82.185  1.00  0.00           C  
ATOM    745  HA  SER    54     101.723 126.199  81.430  1.00  0.00           H  
ATOM    746  CB  SER    54     100.583 125.973  83.152  1.00  0.00           C  
ATOM    747  HB2 SER    54      99.777 125.431  82.657  1.00  0.00           H  
ATOM    748  HB3 SER    54     101.271 125.390  83.764  1.00  0.00           H  
ATOM    749  OG  SER    54     100.061 126.872  84.174  1.00  0.00           O  
ATOM    750  HG  SER    54     100.735 127.015  84.843  1.00  0.00           H  
ATOM    751  C   SER    54     100.445 127.857  81.429  1.00  0.00           C  
ATOM    752  O   SER    54      99.234 127.639  81.242  1.00  0.00           O  
ATOM    753  N   TYR    55     100.967 129.035  81.052  1.00  0.00           N  
ATOM    754  H   TYR    55     101.934 129.201  81.291  1.00  0.00           H  
ATOM    755  CA  TYR    55     100.154 130.135  80.521  1.00  0.00           C  
ATOM    756  HA  TYR    55      99.213 129.853  80.049  1.00  0.00           H  
ATOM    757  CB  TYR    55      99.830 131.077  81.761  1.00  0.00           C  
ATOM    758  HB2 TYR    55     100.726 131.356  82.316  1.00  0.00           H  
ATOM    759  HB3 TYR    55      99.489 132.056  81.426  1.00  0.00           H  
ATOM    760  CG  TYR    55      98.813 130.716  82.818  1.00  0.00           C  
ATOM    761  CD1 TYR    55      99.251 130.728  84.154  1.00  0.00           C  
ATOM    762  HD1 TYR    55     100.214 131.168  84.366  1.00  0.00           H  
ATOM    763  CE1 TYR    55      98.354 130.338  85.164  1.00  0.00           C  
ATOM    764  HE1 TYR    55      98.687 130.470  86.183  1.00  0.00           H  
ATOM    765  CZ  TYR    55      97.018 130.027  84.885  1.00  0.00           C  
ATOM    766  OH  TYR    55      96.288 129.675  85.916  1.00  0.00           O  
ATOM    767  HH  TYR    55      96.490 130.065  86.769  1.00  0.00           H  
ATOM    768  CE2 TYR    55      96.616 129.789  83.540  1.00  0.00           C  
ATOM    769  HE2 TYR    55      95.598 129.480  83.353  1.00  0.00           H  
ATOM    770  CD2 TYR    55      97.531 130.156  82.473  1.00  0.00           C  
ATOM    771  HD2 TYR    55      97.217 130.284  81.448  1.00  0.00           H  
ATOM    772  C   TYR    55     100.939 130.919  79.455  1.00  0.00           C  
ATOM    773  O   TYR    55     101.424 131.957  79.613  1.00  0.00           O  
ATOM    774  N   SER    56     101.173 130.383  78.233  1.00  0.00           N  
ATOM    775  H   SER    56     101.858 130.814  77.628  1.00  0.00           H  
ATOM    776  CA  SER    56     100.758 129.114  77.576  1.00  0.00           C  
ATOM    777  HA  SER    56     100.815 129.375  76.519  1.00  0.00           H  
ATOM    778  CB  SER    56     101.604 127.933  77.967  1.00  0.00           C  
ATOM    779  HB2 SER    56     101.559 127.805  79.049  1.00  0.00           H  
ATOM    780  HB3 SER    56     101.246 127.076  77.397  1.00  0.00           H  
ATOM    781  OG  SER    56     102.982 128.165  77.651  1.00  0.00           O  
ATOM    782  HG  SER    56     103.303 129.026  77.929  1.00  0.00           H  
ATOM    783  C   SER    56      99.257 128.774  77.876  1.00  0.00           C  
ATOM    784  O   SER    56      98.854 127.755  78.323  1.00  0.00           O  
ATOM    785  N   SER    57      98.332 129.717  77.433  1.00  0.00           N  
ATOM    786  H   SER    57      97.394 129.494  77.735  1.00  0.00           H  
ATOM    787  CA  SER    57      98.566 131.046  76.887  1.00  0.00           C  
ATOM    788  HA  SER    57      99.576 131.137  76.487  1.00  0.00           H  
ATOM    789  CB  SER    57      97.610 131.332  75.764  1.00  0.00           C  
ATOM    790  HB2 SER    57      97.621 130.560  74.995  1.00  0.00           H  
ATOM    791  HB3 SER    57      96.602 131.359  76.178  1.00  0.00           H  
ATOM    792  OG  SER    57      97.960 132.610  75.204  1.00  0.00           O  
ATOM    793  HG  SER    57      98.610 132.401  74.529  1.00  0.00           H  
ATOM    794  C   SER    57      98.403 132.042  78.047  1.00  0.00           C  
ATOM    795  O   SER    57      97.915 131.778  79.166  1.00  0.00           O  
ATOM    796  N   TYR    58      98.716 133.297  77.701  1.00  0.00           N  
ATOM    797  H   TYR    58      98.951 133.466  76.733  1.00  0.00           H  
ATOM    798  CA  TYR    58      98.788 134.459  78.605  1.00  0.00           C  
ATOM    799  HA  TYR    58      99.034 134.127  79.613  1.00  0.00           H  
ATOM    800  CB  TYR    58     100.044 135.316  78.290  1.00  0.00           C  
ATOM    801  HB2 TYR    58     100.915 134.684  78.115  1.00  0.00           H  
ATOM    802  HB3 TYR    58      99.976 135.845  77.340  1.00  0.00           H  
ATOM    803  CG  TYR    58     100.389 136.348  79.375  1.00  0.00           C  
ATOM    804  CD1 TYR    58      99.795 137.605  79.333  1.00  0.00           C  
ATOM    805  HD1 TYR    58      99.098 137.818  78.536  1.00  0.00           H  
ATOM    806  CE1 TYR    58     100.131 138.657  80.215  1.00  0.00           C  
ATOM    807  HE1 TYR    58      99.671 139.629  80.119  1.00  0.00           H  
ATOM    808  CZ  TYR    58     101.027 138.342  81.269  1.00  0.00           C  
ATOM    809  OH  TYR    58     101.425 139.275  82.176  1.00  0.00           O  
ATOM    810  HH  TYR    58     101.088 140.157  82.006  1.00  0.00           H  
ATOM    811  CE2 TYR    58     101.640 137.061  81.280  1.00  0.00           C  
ATOM    812  HE2 TYR    58     102.336 136.890  82.088  1.00  0.00           H  
ATOM    813  CD2 TYR    58     101.304 136.103  80.342  1.00  0.00           C  
ATOM    814  HD2 TYR    58     101.623 135.074  80.421  1.00  0.00           H  
ATOM    815  C   TYR    58      97.445 135.181  78.612  1.00  0.00           C  
ATOM    816  O   TYR    58      96.843 135.592  77.614  1.00  0.00           O  
ATOM    817  N   GLY    59      96.824 135.404  79.824  1.00  0.00           N  
ATOM    818  H   GLY    59      95.912 135.819  79.949  1.00  0.00           H  
ATOM    819  CA  GLY    59      97.340 135.041  81.068  1.00  0.00           C  
ATOM    820  HA2 GLY    59      97.229 133.963  81.188  1.00  0.00           H  
ATOM    821  HA3 GLY    59      98.415 135.216  81.095  1.00  0.00           H  
ATOM    822  C   GLY    59      96.714 135.837  82.238  1.00  0.00           C  
ATOM    823  O   GLY    59      96.247 136.966  82.034  1.00  0.00           O  
ATOM    824  N   GLN    60      96.616 135.327  83.438  1.00  0.00           N  
ATOM    825  H   GLN    60      96.105 135.969  84.026  1.00  0.00           H  
ATOM    826  CA  GLN    60      97.153 134.072  84.077  1.00  0.00           C  
ATOM    827  HA  GLN    60      97.351 133.318  83.315  1.00  0.00           H  
ATOM    828  CB  GLN    60      98.492 134.272  84.719  1.00  0.00           C  
ATOM    829  HB2 GLN    60      98.341 134.981  85.534  1.00  0.00           H  
ATOM    830  HB3 GLN    60      98.757 133.279  85.081  1.00  0.00           H  
ATOM    831  CG  GLN    60      99.534 134.737  83.729  1.00  0.00           C  
ATOM    832  HG2 GLN    60      99.443 134.188  82.792  1.00  0.00           H  
ATOM    833  HG3 GLN    60      99.518 135.807  83.522  1.00  0.00           H  
ATOM    834  CD  GLN    60     100.988 134.641  84.196  1.00  0.00           C  
ATOM    835  OE1 GLN    60     101.716 133.739  83.830  1.00  0.00           O  
ATOM    836  NE2 GLN    60     101.458 135.541  84.980  1.00  0.00           N  
ATOM    837 HE21 GLN    60     100.875 136.285  85.335  1.00  0.00           H  
ATOM    838 HE22 GLN    60     102.379 135.349  85.349  1.00  0.00           H  
ATOM    839  C   GLN    60      96.133 133.544  85.096  1.00  0.00           C  
ATOM    840  O   GLN    60      96.320 133.835  86.313  1.00  0.00           O  
ATOM    841  N   SER    61      95.124 132.890  84.649  1.00  0.00           N  
ATOM    842  H   SER    61      94.931 132.988  83.662  1.00  0.00           H  
ATOM    843  CA  SER    61      94.126 132.233  85.471  1.00  0.00           C  
ATOM    844  HA  SER    61      94.668 131.936  86.369  1.00  0.00           H  
ATOM    845  CB  SER    61      92.984 133.159  86.029  1.00  0.00           C  
ATOM    846  HB2 SER    61      92.505 132.628  86.852  1.00  0.00           H  
ATOM    847  HB3 SER    61      93.392 134.127  86.320  1.00  0.00           H  
ATOM    848  OG  SER    61      91.981 133.384  85.050  1.00  0.00           O  
ATOM    849  HG  SER    61      91.270 133.857  85.489  1.00  0.00           H  
ATOM    850  C   SER    61      93.412 131.027  84.764  1.00  0.00           C  
ATOM    851  O   SER    61      93.563 130.934  83.613  1.00  0.00           O  
ATOM    852  N   GLN    62      92.477 130.465  85.484  1.00  0.00           N  
ATOM    853  H   GLN    62      92.593 130.599  86.478  1.00  0.00           H  
ATOM    854  CA  GLN    62      91.396 129.545  84.998  1.00  0.00           C  
ATOM    855  HA  GLN    62      91.907 128.629  84.703  1.00  0.00           H  
ATOM    856  CB  GLN    62      90.421 129.137  86.236  1.00  0.00           C  
ATOM    857  HB2 GLN    62      89.732 128.373  85.875  1.00  0.00           H  
ATOM    858  HB3 GLN    62      91.096 128.714  86.980  1.00  0.00           H  
ATOM    859  CG  GLN    62      89.572 130.258  86.861  1.00  0.00           C  
ATOM    860  HG2 GLN    62      90.266 130.909  87.393  1.00  0.00           H  
ATOM    861  HG3 GLN    62      89.059 130.883  86.131  1.00  0.00           H  
ATOM    862  CD  GLN    62      88.613 129.681  87.936  1.00  0.00           C  
ATOM    863  OE1 GLN    62      88.475 128.469  88.129  1.00  0.00           O  
ATOM    864  NE2 GLN    62      87.963 130.578  88.732  1.00  0.00           N  
ATOM    865 HE21 GLN    62      87.300 130.240  89.415  1.00  0.00           H  
ATOM    866 HE22 GLN    62      88.115 131.562  88.568  1.00  0.00           H  
ATOM    867  C   GLN    62      90.578 130.084  83.891  1.00  0.00           C  
ATOM    868  O   GLN    62      89.868 129.212  83.359  1.00  0.00           O  
ATOM    869  N   ASN    63      90.523 131.373  83.522  1.00  0.00           N  
ATOM    870  H   ASN    63      91.172 131.962  84.023  1.00  0.00           H  
ATOM    871  CA  ASN    63      89.825 131.864  82.276  1.00  0.00           C  
ATOM    872  HA  ASN    63      89.694 130.972  81.664  1.00  0.00           H  
ATOM    873  CB  ASN    63      88.497 132.452  82.695  1.00  0.00           C  
ATOM    874  HB2 ASN    63      88.597 133.353  83.300  1.00  0.00           H  
ATOM    875  HB3 ASN    63      87.828 132.853  81.934  1.00  0.00           H  
ATOM    876  CG  ASN    63      87.549 131.550  83.422  1.00  0.00           C  
ATOM    877  OD1 ASN    63      86.969 131.842  84.476  1.00  0.00           O  
ATOM    878  ND2 ASN    63      87.110 130.495  82.806  1.00  0.00           N  
ATOM    879 HD21 ASN    63      86.382 130.012  83.312  1.00  0.00           H  
ATOM    880 HD22 ASN    63      87.564 130.101  81.994  1.00  0.00           H  
ATOM    881  C   ASN    63      90.599 132.777  81.478  1.00  0.00           C  
ATOM    882  O   ASN    63      90.090 133.426  80.525  1.00  0.00           O  
ATOM    883  N   THR    64      91.933 132.869  81.655  1.00  0.00           N  
ATOM    884  H   THR    64      92.347 132.208  82.296  1.00  0.00           H  
ATOM    885  CA  THR    64      92.753 133.599  80.700  1.00  0.00           C  
ATOM    886  HA  THR    64      92.501 133.335  79.673  1.00  0.00           H  
ATOM    887  CB  THR    64      92.655 135.167  80.804  1.00  0.00           C  
ATOM    888  HB  THR    64      91.629 135.502  80.649  1.00  0.00           H  
ATOM    889  CG2 THR    64      92.805 135.699  82.255  1.00  0.00           C  
ATOM    890 HG21 THR    64      92.768 136.788  82.247  1.00  0.00           H  
ATOM    891 HG22 THR    64      91.894 135.462  82.804  1.00  0.00           H  
ATOM    892 HG23 THR    64      93.763 135.450  82.712  1.00  0.00           H  
ATOM    893  OG1 THR    64      93.504 135.822  79.863  1.00  0.00           O  
ATOM    894  HG1 THR    64      92.921 136.040  79.132  1.00  0.00           H  
ATOM    895  C   THR    64      94.177 133.122  80.762  1.00  0.00           C  
ATOM    896  O   THR    64      94.736 132.831  81.803  1.00  0.00           O  
ATOM    897  N   GLY    65      94.894 132.873  79.599  1.00  0.00           N  
ATOM    898  H   GLY    65      95.761 132.386  79.774  1.00  0.00           H  
ATOM    899  CA  GLY    65      94.551 133.069  78.168  1.00  0.00           C  
ATOM    900  HA2 GLY    65      93.919 133.954  78.103  1.00  0.00           H  
ATOM    901  HA3 GLY    65      95.457 133.353  77.631  1.00  0.00           H  
ATOM    902  C   GLY    65      93.629 132.060  77.531  1.00  0.00           C  
ATOM    903  O   GLY    65      92.974 131.182  78.092  1.00  0.00           O  
ATOM    904  N   TYR    66      93.586 132.226  76.230  1.00  0.00           N  
ATOM    905  H   TYR    66      94.020 133.031  75.800  1.00  0.00           H  
ATOM    906  CA  TYR    66      92.555 131.726  75.316  1.00  0.00           C  
ATOM    907  HA  TYR    66      91.875 131.074  75.865  1.00  0.00           H  
ATOM    908  CB  TYR    66      91.779 132.853  74.750  1.00  0.00           C  
ATOM    909  HB2 TYR    66      90.993 133.213  75.414  1.00  0.00           H  
ATOM    910  HB3 TYR    66      92.432 133.702  74.546  1.00  0.00           H  
ATOM    911  CG  TYR    66      91.003 132.447  73.508  1.00  0.00           C  
ATOM    912  CD1 TYR    66      91.520 132.843  72.275  1.00  0.00           C  
ATOM    913  HD1 TYR    66      92.537 133.191  72.175  1.00  0.00           H  
ATOM    914  CE1 TYR    66      90.786 132.532  71.120  1.00  0.00           C  
ATOM    915  HE1 TYR    66      91.285 132.694  70.175  1.00  0.00           H  
ATOM    916  CZ  TYR    66      89.597 131.843  71.185  1.00  0.00           C  
ATOM    917  OH  TYR    66      88.842 131.752  70.037  1.00  0.00           O  
ATOM    918  HH  TYR    66      87.960 131.414  70.207  1.00  0.00           H  
ATOM    919  CE2 TYR    66      89.001 131.573  72.484  1.00  0.00           C  
ATOM    920  HE2 TYR    66      88.020 131.134  72.586  1.00  0.00           H  
ATOM    921  CD2 TYR    66      89.762 131.878  73.617  1.00  0.00           C  
ATOM    922  HD2 TYR    66      89.272 131.780  74.575  1.00  0.00           H  
ATOM    923  C   TYR    66      93.070 130.892  74.151  1.00  0.00           C  
ATOM    924  O   TYR    66      94.039 131.235  73.462  1.00  0.00           O  
ATOM    925  N   GLY    67      92.556 129.703  74.022  1.00  0.00           N  
ATOM    926  H   GLY    67      91.824 129.482  74.683  1.00  0.00           H  
ATOM    927  CA  GLY    67      92.638 128.951  72.690  1.00  0.00           C  
ATOM    928  HA2 GLY    67      92.614 129.812  72.022  1.00  0.00           H  
ATOM    929  HA3 GLY    67      93.535 128.374  72.467  1.00  0.00           H  
ATOM    930  C   GLY    67      91.366 128.143  72.441  1.00  0.00           C  
ATOM    931  O   GLY    67      90.431 128.161  73.311  1.00  0.00           O  
ATOM    932  N   THR    68      91.401 127.368  71.350  1.00  0.00           N  
ATOM    933  H   THR    68      92.243 127.302  70.797  1.00  0.00           H  
ATOM    934  CA  THR    68      90.267 126.635  70.850  1.00  0.00           C  
ATOM    935  HA  THR    68      89.774 126.021  71.604  1.00  0.00           H  
ATOM    936  CB  THR    68      89.133 127.504  70.378  1.00  0.00           C  
ATOM    937  HB  THR    68      88.860 128.224  71.149  1.00  0.00           H  
ATOM    938  CG2 THR    68      89.412 128.293  69.143  1.00  0.00           C  
ATOM    939 HG21 THR    68      88.776 129.170  69.265  1.00  0.00           H  
ATOM    940 HG22 THR    68      90.416 128.713  69.204  1.00  0.00           H  
ATOM    941 HG23 THR    68      89.283 127.699  68.238  1.00  0.00           H  
ATOM    942  OG1 THR    68      87.847 126.862  70.099  1.00  0.00           O  
ATOM    943  HG1 THR    68      87.255 127.604  70.247  1.00  0.00           H  
ATOM    944  C   THR    68      90.639 125.710  69.730  1.00  0.00           C  
ATOM    945  O   THR    68      91.620 125.923  69.031  1.00  0.00           O  
ATOM    946  N   GLN    69      89.868 124.738  69.478  1.00  0.00           N  
ATOM    947  H   GLN    69      89.051 124.643  70.064  1.00  0.00           H  
ATOM    948  CA  GLN    69      90.131 123.890  68.288  1.00  0.00           C  
ATOM    949  HA  GLN    69      91.168 123.602  68.462  1.00  0.00           H  
ATOM    950  CB  GLN    69      89.267 122.559  68.432  1.00  0.00           C  
ATOM    951  HB2 GLN    69      89.593 122.042  69.334  1.00  0.00           H  
ATOM    952  HB3 GLN    69      88.221 122.832  68.567  1.00  0.00           H  
ATOM    953  CG  GLN    69      89.424 121.541  67.257  1.00  0.00           C  
ATOM    954  HG2 GLN    69      88.781 120.691  67.488  1.00  0.00           H  
ATOM    955  HG3 GLN    69      89.020 121.893  66.308  1.00  0.00           H  
ATOM    956  CD  GLN    69      90.840 121.051  66.961  1.00  0.00           C  
ATOM    957  OE1 GLN    69      91.829 121.536  67.463  1.00  0.00           O  
ATOM    958  NE2 GLN    69      91.019 120.180  66.018  1.00  0.00           N  
ATOM    959 HE21 GLN    69      90.158 119.724  65.753  1.00  0.00           H  
ATOM    960 HE22 GLN    69      91.942 119.875  65.743  1.00  0.00           H  
ATOM    961  C   GLN    69      89.945 124.532  66.931  1.00  0.00           C  
ATOM    962  O   GLN    69      89.049 125.294  66.719  1.00  0.00           O  
ATOM    963  N   SER    70      90.750 124.108  65.957  1.00  0.00           N  
ATOM    964  H   SER    70      91.512 123.466  66.121  1.00  0.00           H  
ATOM    965  CA  SER    70      90.852 124.768  64.621  1.00  0.00           C  
ATOM    966  HA  SER    70      90.883 125.848  64.760  1.00  0.00           H  
ATOM    967  CB  SER    70      92.168 124.368  63.915  1.00  0.00           C  
ATOM    968  HB2 SER    70      92.220 124.594  62.850  1.00  0.00           H  
ATOM    969  HB3 SER    70      93.033 124.787  64.428  1.00  0.00           H  
ATOM    970  OG  SER    70      92.231 122.967  64.048  1.00  0.00           O  
ATOM    971  HG  SER    70      93.158 122.740  64.151  1.00  0.00           H  
ATOM    972  C   SER    70      89.653 124.599  63.640  1.00  0.00           C  
ATOM    973  O   SER    70      89.513 125.217  62.561  1.00  0.00           O  
ATOM    974  N   THR    71      88.724 123.704  64.007  1.00  0.00           N  
ATOM    975  H   THR    71      88.792 123.365  64.955  1.00  0.00           H  
ATOM    976  CA  THR    71      87.565 123.330  63.197  1.00  0.00           C  
ATOM    977  HA  THR    71      87.256 124.256  62.712  1.00  0.00           H  
ATOM    978  CB  THR    71      87.946 122.291  62.134  1.00  0.00           C  
ATOM    979  HB  THR    71      88.652 121.592  62.582  1.00  0.00           H  
ATOM    980  CG2 THR    71      86.798 121.519  61.541  1.00  0.00           C  
ATOM    981 HG21 THR    71      86.643 120.611  62.124  1.00  0.00           H  
ATOM    982 HG22 THR    71      85.855 122.063  61.489  1.00  0.00           H  
ATOM    983 HG23 THR    71      87.109 121.271  60.527  1.00  0.00           H  
ATOM    984  OG1 THR    71      88.632 122.884  61.079  1.00  0.00           O  
ATOM    985  HG1 THR    71      89.257 123.589  61.263  1.00  0.00           H  
ATOM    986  C   THR    71      86.474 122.899  64.130  1.00  0.00           C  
ATOM    987  O   THR    71      86.782 122.107  65.109  1.00  0.00           O  
ATOM    988  N   PRO    72      85.162 123.183  63.845  1.00  0.00           N  
ATOM    989  CD  PRO    72      84.700 124.294  63.005  1.00  0.00           C  
ATOM    990  HD2 PRO    72      84.530 124.142  61.939  1.00  0.00           H  
ATOM    991  HD3 PRO    72      85.392 125.136  62.992  1.00  0.00           H  
ATOM    992  CG  PRO    72      83.418 124.786  63.603  1.00  0.00           C  
ATOM    993  HG2 PRO    72      82.831 125.213  62.790  1.00  0.00           H  
ATOM    994  HG3 PRO    72      83.672 125.510  64.377  1.00  0.00           H  
ATOM    995  CB  PRO    72      82.878 123.462  64.143  1.00  0.00           C  
ATOM    996  HB2 PRO    72      82.173 122.958  63.482  1.00  0.00           H  
ATOM    997  HB3 PRO    72      82.285 123.660  65.036  1.00  0.00           H  
ATOM    998  CA  PRO    72      84.038 122.579  64.592  1.00  0.00           C  
ATOM    999  HA  PRO    72      84.277 122.762  65.640  1.00  0.00           H  
ATOM   1000  C   PRO    72      83.868 121.095  64.459  1.00  0.00           C  
ATOM   1001  O   PRO    72      84.340 120.396  63.586  1.00  0.00           O  
ATOM   1002  N   GLN    73      83.202 120.562  65.458  1.00  0.00           N  
ATOM   1003  H   GLN    73      82.898 121.145  66.225  1.00  0.00           H  
ATOM   1004  CA  GLN    73      82.921 119.106  65.439  1.00  0.00           C  
ATOM   1005  HA  GLN    73      83.891 118.628  65.306  1.00  0.00           H  
ATOM   1006  CB  GLN    73      82.347 118.590  66.745  1.00  0.00           C  
ATOM   1007  HB2 GLN    73      82.321 117.500  66.734  1.00  0.00           H  
ATOM   1008  HB3 GLN    73      83.082 118.798  67.522  1.00  0.00           H  
ATOM   1009  CG  GLN    73      80.989 119.171  67.191  1.00  0.00           C  
ATOM   1010  HG2 GLN    73      80.920 118.921  68.250  1.00  0.00           H  
ATOM   1011  HG3 GLN    73      81.044 120.257  67.110  1.00  0.00           H  
ATOM   1012  CD  GLN    73      79.772 118.616  66.471  1.00  0.00           C  
ATOM   1013  OE1 GLN    73      79.817 117.508  65.933  1.00  0.00           O  
ATOM   1014  NE2 GLN    73      78.660 119.265  66.366  1.00  0.00           N  
ATOM   1015 HE21 GLN    73      78.505 120.190  66.740  1.00  0.00           H  
ATOM   1016 HE22 GLN    73      78.010 118.920  65.674  1.00  0.00           H  
ATOM   1017  C   GLN    73      82.070 118.746  64.230  1.00  0.00           C  
ATOM   1018  O   GLN    73      81.227 119.466  63.637  1.00  0.00           O  
ATOM   1019  N   GLY    74      82.349 117.603  63.703  1.00  0.00           N  
ATOM   1020  H   GLY    74      83.083 117.061  64.135  1.00  0.00           H  
ATOM   1021  CA  GLY    74      82.027 117.077  62.338  1.00  0.00           C  
ATOM   1022  HA2 GLY    74      82.048 117.883  61.604  1.00  0.00           H  
ATOM   1023  HA3 GLY    74      82.666 116.266  61.990  1.00  0.00           H  
ATOM   1024  C   GLY    74      80.631 116.605  62.059  1.00  0.00           C  
ATOM   1025  O   GLY    74      80.315 116.195  60.934  1.00  0.00           O  
ATOM   1026  N   TYR    75      79.690 116.679  63.037  1.00  0.00           N  
ATOM   1027  H   TYR    75      79.916 117.081  63.935  1.00  0.00           H  
ATOM   1028  CA  TYR    75      78.370 116.125  63.064  1.00  0.00           C  
ATOM   1029  HA  TYR    75      78.076 115.869  62.046  1.00  0.00           H  
ATOM   1030  CB  TYR    75      78.274 114.786  63.948  1.00  0.00           C  
ATOM   1031  HB2 TYR    75      78.339 114.905  65.029  1.00  0.00           H  
ATOM   1032  HB3 TYR    75      77.317 114.345  63.669  1.00  0.00           H  
ATOM   1033  CG  TYR    75      79.288 113.778  63.563  1.00  0.00           C  
ATOM   1034  CD1 TYR    75      80.603 113.947  64.036  1.00  0.00           C  
ATOM   1035  HD1 TYR    75      80.842 114.809  64.640  1.00  0.00           H  
ATOM   1036  CE1 TYR    75      81.560 113.026  63.634  1.00  0.00           C  
ATOM   1037  HE1 TYR    75      82.601 113.145  63.897  1.00  0.00           H  
ATOM   1038  CZ  TYR    75      81.236 112.001  62.713  1.00  0.00           C  
ATOM   1039  OH  TYR    75      82.209 111.110  62.328  1.00  0.00           O  
ATOM   1040  HH  TYR    75      81.957 110.577  61.570  1.00  0.00           H  
ATOM   1041  CE2 TYR    75      79.971 111.866  62.171  1.00  0.00           C  
ATOM   1042  HE2 TYR    75      79.757 111.063  61.482  1.00  0.00           H  
ATOM   1043  CD2 TYR    75      78.970 112.758  62.630  1.00  0.00           C  
ATOM   1044  HD2 TYR    75      77.993 112.800  62.171  1.00  0.00           H  
ATOM   1045  C   TYR    75      77.352 117.175  63.573  1.00  0.00           C  
ATOM   1046  O   TYR    75      77.696 118.315  63.846  1.00  0.00           O  
ATOM   1047  N   GLY    76      76.112 116.734  63.550  1.00  0.00           N  
ATOM   1048  H   GLY    76      75.979 115.792  63.213  1.00  0.00           H  
ATOM   1049  CA  GLY    76      74.956 117.383  64.237  1.00  0.00           C  
ATOM   1050  HA2 GLY    76      74.791 118.370  63.805  1.00  0.00           H  
ATOM   1051  HA3 GLY    76      74.101 116.758  63.983  1.00  0.00           H  
ATOM   1052  C   GLY    76      75.170 117.620  65.725  1.00  0.00           C  
ATOM   1053  O   GLY    76      76.044 116.952  66.212  1.00  0.00           O  
ATOM   1054  N   SER    77      74.379 118.467  66.325  1.00  0.00           N  
ATOM   1055  H   SER    77      73.610 118.821  65.775  1.00  0.00           H  
ATOM   1056  CA  SER    77      74.529 118.850  67.702  1.00  0.00           C  
ATOM   1057  HA  SER    77      75.499 119.297  67.920  1.00  0.00           H  
ATOM   1058  CB  SER    77      73.396 119.819  68.085  1.00  0.00           C  
ATOM   1059  HB2 SER    77      72.491 119.501  67.568  1.00  0.00           H  
ATOM   1060  HB3 SER    77      73.191 119.769  69.155  1.00  0.00           H  
ATOM   1061  OG  SER    77      73.686 121.158  67.701  1.00  0.00           O  
ATOM   1062  HG  SER    77      74.360 121.473  68.307  1.00  0.00           H  
ATOM   1063  C   SER    77      74.322 117.548  68.555  1.00  0.00           C  
ATOM   1064  O   SER    77      73.208 117.053  68.608  1.00  0.00           O  
ATOM   1065  N   THR    78      75.387 117.040  69.260  1.00  0.00           N  
ATOM   1066  H   THR    78      75.169 116.256  69.859  1.00  0.00           H  
ATOM   1067  CA  THR    78      76.795 117.457  69.239  1.00  0.00           C  
ATOM   1068  HA  THR    78      77.002 117.919  68.273  1.00  0.00           H  
ATOM   1069  CB  THR    78      77.020 118.469  70.339  1.00  0.00           C  
ATOM   1070  HB  THR    78      76.950 117.950  71.295  1.00  0.00           H  
ATOM   1071  CG2 THR    78      78.420 119.078  70.245  1.00  0.00           C  
ATOM   1072 HG21 THR    78      78.507 119.437  69.220  1.00  0.00           H  
ATOM   1073 HG22 THR    78      78.469 119.860  71.003  1.00  0.00           H  
ATOM   1074 HG23 THR    78      79.145 118.318  70.538  1.00  0.00           H  
ATOM   1075  OG1 THR    78      76.151 119.568  70.437  1.00  0.00           O  
ATOM   1076  HG1 THR    78      75.432 119.269  70.998  1.00  0.00           H  
ATOM   1077  C   THR    78      77.728 116.217  69.253  1.00  0.00           C  
ATOM   1078  O   THR    78      77.960 115.618  70.319  1.00  0.00           O  
ATOM   1079  N   GLY    79      78.262 115.928  68.047  1.00  0.00           N  
ATOM   1080  H   GLY    79      77.869 116.468  67.289  1.00  0.00           H  
ATOM   1081  CA  GLY    79      79.374 114.909  67.890  1.00  0.00           C  
ATOM   1082  HA2 GLY    79      79.082 113.891  68.147  1.00  0.00           H  
ATOM   1083  HA3 GLY    79      79.610 114.705  66.846  1.00  0.00           H  
ATOM   1084  C   GLY    79      80.653 115.177  68.634  1.00  0.00           C  
ATOM   1085  O   GLY    79      80.669 116.087  69.433  1.00  0.00           O  
ATOM   1086  N   GLY    80      81.726 114.454  68.231  1.00  0.00           N  
ATOM   1087  H   GLY    80      82.516 114.754  68.784  1.00  0.00           H  
ATOM   1088  CA  GLY    80      81.857 113.349  67.321  1.00  0.00           C  
ATOM   1089  HA2 GLY    80      81.653 113.699  66.308  1.00  0.00           H  
ATOM   1090  HA3 GLY    80      82.869 112.952  67.236  1.00  0.00           H  
ATOM   1091  C   GLY    80      80.961 112.158  67.615  1.00  0.00           C  
ATOM   1092  O   GLY    80      81.015 111.647  68.731  1.00  0.00           O  
ATOM   1093  N   TYR    81      80.282 111.693  66.561  1.00  0.00           N  
ATOM   1094  H   TYR    81      80.170 112.185  65.686  1.00  0.00           H  
ATOM   1095  CA  TYR    81      79.637 110.357  66.538  1.00  0.00           C  
ATOM   1096  HA  TYR    81      79.312 110.119  67.551  1.00  0.00           H  
ATOM   1097  CB  TYR    81      78.379 110.523  65.618  1.00  0.00           C  
ATOM   1098  HB2 TYR    81      78.716 110.723  64.601  1.00  0.00           H  
ATOM   1099  HB3 TYR    81      77.811 109.599  65.722  1.00  0.00           H  
ATOM   1100  CG  TYR    81      77.429 111.691  66.014  1.00  0.00           C  
ATOM   1101  CD1 TYR    81      77.293 112.110  67.327  1.00  0.00           C  
ATOM   1102  HD1 TYR    81      77.904 111.585  68.046  1.00  0.00           H  
ATOM   1103  CE1 TYR    81      76.333 113.069  67.670  1.00  0.00           C  
ATOM   1104  HE1 TYR    81      76.362 113.451  68.680  1.00  0.00           H  
ATOM   1105  CZ  TYR    81      75.433 113.498  66.720  1.00  0.00           C  
ATOM   1106  OH  TYR    81      74.457 114.393  67.128  1.00  0.00           O  
ATOM   1107  HH  TYR    81      74.651 114.746  67.999  1.00  0.00           H  
ATOM   1108  CE2 TYR    81      75.610 113.106  65.376  1.00  0.00           C  
ATOM   1109  HE2 TYR    81      74.949 113.534  64.637  1.00  0.00           H  
ATOM   1110  CD2 TYR    81      76.555 112.143  65.036  1.00  0.00           C  
ATOM   1111  HD2 TYR    81      76.620 111.807  64.012  1.00  0.00           H  
ATOM   1112  C   TYR    81      80.462 109.242  65.947  1.00  0.00           C  
ATOM   1113  O   TYR    81      81.065 109.423  64.893  1.00  0.00           O  
ATOM   1114  N   GLY    82      80.581 108.028  66.459  1.00  0.00           N  
ATOM   1115  H   GLY    82      81.138 107.371  65.931  1.00  0.00           H  
ATOM   1116  CA  GLY    82      79.872 107.544  67.642  1.00  0.00           C  
ATOM   1117  HA2 GLY    82      80.022 106.480  67.825  1.00  0.00           H  
ATOM   1118  HA3 GLY    82      80.039 108.152  68.531  1.00  0.00           H  
ATOM   1119  C   GLY    82      78.362 107.398  67.570  1.00  0.00           C  
ATOM   1120  O   GLY    82      77.793 107.328  66.528  1.00  0.00           O  
ATOM   1121  N   SER    83      77.713 107.534  68.736  1.00  0.00           N  
ATOM   1122  H   SER    83      78.287 107.714  69.547  1.00  0.00           H  
ATOM   1123  CA  SER    83      76.255 107.629  68.948  1.00  0.00           C  
ATOM   1124  HA  SER    83      76.109 107.351  69.992  1.00  0.00           H  
ATOM   1125  CB  SER    83      75.869 109.165  68.812  1.00  0.00           C  
ATOM   1126  HB2 SER    83      75.954 109.595  67.814  1.00  0.00           H  
ATOM   1127  HB3 SER    83      74.859 109.200  69.219  1.00  0.00           H  
ATOM   1128  OG  SER    83      76.650 109.889  69.737  1.00  0.00           O  
ATOM   1129  HG  SER    83      76.134 110.646  70.024  1.00  0.00           H  
ATOM   1130  C   SER    83      75.365 106.751  67.995  1.00  0.00           C  
ATOM   1131  O   SER    83      74.538 107.267  67.242  1.00  0.00           O  
ATOM   1132  N   SER    84      75.357 105.390  68.051  1.00  0.00           N  
ATOM   1133  H   SER    84      74.538 105.052  67.566  1.00  0.00           H  
ATOM   1134  CA  SER    84      76.299 104.540  68.824  1.00  0.00           C  
ATOM   1135  HA  SER    84      76.870 105.062  69.591  1.00  0.00           H  
ATOM   1136  CB  SER    84      75.503 103.361  69.419  1.00  0.00           C  
ATOM   1137  HB2 SER    84      76.212 102.726  69.950  1.00  0.00           H  
ATOM   1138  HB3 SER    84      74.841 103.729  70.202  1.00  0.00           H  
ATOM   1139  OG  SER    84      74.854 102.604  68.469  1.00  0.00           O  
ATOM   1140  HG  SER    84      74.042 102.980  68.123  1.00  0.00           H  
ATOM   1141  C   SER    84      77.450 103.905  68.007  1.00  0.00           C  
ATOM   1142  O   SER    84      78.454 103.330  68.530  1.00  0.00           O  
ATOM   1143  N   GLN    85      77.352 103.996  66.665  1.00  0.00           N  
ATOM   1144  H   GLN    85      76.734 104.718  66.322  1.00  0.00           H  
ATOM   1145  CA  GLN    85      78.300 103.410  65.791  1.00  0.00           C  
ATOM   1146  HA  GLN    85      79.196 103.247  66.390  1.00  0.00           H  
ATOM   1147  CB  GLN    85      77.743 102.072  65.175  1.00  0.00           C  
ATOM   1148  HB2 GLN    85      76.775 102.316  64.737  1.00  0.00           H  
ATOM   1149  HB3 GLN    85      78.554 101.866  64.476  1.00  0.00           H  
ATOM   1150  CG  GLN    85      77.608 100.944  66.180  1.00  0.00           C  
ATOM   1151  HG2 GLN    85      78.605 100.848  66.611  1.00  0.00           H  
ATOM   1152  HG3 GLN    85      76.908 101.250  66.957  1.00  0.00           H  
ATOM   1153  CD  GLN    85      77.233  99.608  65.526  1.00  0.00           C  
ATOM   1154  OE1 GLN    85      76.707  99.399  64.440  1.00  0.00           O  
ATOM   1155  NE2 GLN    85      77.313  98.645  66.342  1.00  0.00           N  
ATOM   1156 HE21 GLN    85      76.999  97.761  65.968  1.00  0.00           H  
ATOM   1157 HE22 GLN    85      77.500  98.722  67.332  1.00  0.00           H  
ATOM   1158  C   GLN    85      78.859 104.452  64.822  1.00  0.00           C  
ATOM   1159  O   GLN    85      80.013 104.805  64.932  1.00  0.00           O  
ATOM   1160  N   SER    86      78.036 104.932  63.840  1.00  0.00           N  
ATOM   1161  H   SER    86      77.077 104.617  63.810  1.00  0.00           H  
ATOM   1162  CA  SER    86      78.570 105.708  62.691  1.00  0.00           C  
ATOM   1163  HA  SER    86      77.806 105.783  61.918  1.00  0.00           H  
ATOM   1164  CB  SER    86      78.989 107.162  63.089  1.00  0.00           C  
ATOM   1165  HB2 SER    86      79.921 107.182  63.653  1.00  0.00           H  
ATOM   1166  HB3 SER    86      79.063 107.821  62.224  1.00  0.00           H  
ATOM   1167  OG  SER    86      78.006 107.804  63.893  1.00  0.00           O  
ATOM   1168  HG  SER    86      78.181 107.630  64.821  1.00  0.00           H  
ATOM   1169  C   SER    86      79.671 105.036  61.821  1.00  0.00           C  
ATOM   1170  O   SER    86      80.590 105.627  61.393  1.00  0.00           O  
ATOM   1171  N   SER    87      79.307 103.763  61.610  1.00  0.00           N  
ATOM   1172  H   SER    87      78.399 103.518  61.979  1.00  0.00           H  
ATOM   1173  CA  SER    87      80.135 102.778  60.815  1.00  0.00           C  
ATOM   1174  HA  SER    87      81.040 103.228  60.407  1.00  0.00           H  
ATOM   1175  CB  SER    87      80.546 101.665  61.812  1.00  0.00           C  
ATOM   1176  HB2 SER    87      81.332 101.034  61.399  1.00  0.00           H  
ATOM   1177  HB3 SER    87      80.949 102.215  62.661  1.00  0.00           H  
ATOM   1178  OG  SER    87      79.502 100.861  62.273  1.00  0.00           O  
ATOM   1179  HG  SER    87      79.870 100.103  62.733  1.00  0.00           H  
ATOM   1180  C   SER    87      79.279 102.138  59.667  1.00  0.00           C  
ATOM   1181  O   SER    87      79.823 101.589  58.674  1.00  0.00           O  
ATOM   1182  N   GLN    88      77.918 102.090  59.836  1.00  0.00           N  
ATOM   1183  H   GLN    88      77.502 102.538  60.640  1.00  0.00           H  
ATOM   1184  CA  GLN    88      77.095 101.314  58.941  1.00  0.00           C  
ATOM   1185  HA  GLN    88      76.112 101.339  59.411  1.00  0.00           H  
ATOM   1186  CB  GLN    88      76.883 101.855  57.483  1.00  0.00           C  
ATOM   1187  HB2 GLN    88      77.803 101.808  56.900  1.00  0.00           H  
ATOM   1188  HB3 GLN    88      76.103 101.212  57.075  1.00  0.00           H  
ATOM   1189  CG  GLN    88      76.416 103.325  57.553  1.00  0.00           C  
ATOM   1190  HG2 GLN    88      76.152 103.613  56.535  1.00  0.00           H  
ATOM   1191  HG3 GLN    88      75.503 103.380  58.146  1.00  0.00           H  
ATOM   1192  CD  GLN    88      77.460 104.324  58.110  1.00  0.00           C  
ATOM   1193  OE1 GLN    88      77.272 105.019  59.108  1.00  0.00           O  
ATOM   1194  NE2 GLN    88      78.601 104.465  57.429  1.00  0.00           N  
ATOM   1195 HE21 GLN    88      78.777 103.929  56.592  1.00  0.00           H  
ATOM   1196 HE22 GLN    88      79.245 105.117  57.853  1.00  0.00           H  
ATOM   1197  C   GLN    88      77.528  99.851  58.918  1.00  0.00           C  
ATOM   1198  O   GLN    88      77.809  99.121  57.894  1.00  0.00           O  
ATOM   1199  N   SER    89      77.601  99.288  60.108  1.00  0.00           N  
ATOM   1200  H   SER    89      77.482  99.844  60.943  1.00  0.00           H  
ATOM   1201  CA  SER    89      77.861  97.842  60.294  1.00  0.00           C  
ATOM   1202  HA  SER    89      78.893  97.622  60.024  1.00  0.00           H  
ATOM   1203  CB  SER    89      77.778  97.562  61.730  1.00  0.00           C  
ATOM   1204  HB2 SER    89      78.372  98.233  62.350  1.00  0.00           H  
ATOM   1205  HB3 SER    89      76.714  97.696  61.928  1.00  0.00           H  
ATOM   1206  OG  SER    89      78.131  96.216  61.882  1.00  0.00           O  
ATOM   1207  HG  SER    89      79.071  96.096  61.725  1.00  0.00           H  
ATOM   1208  C   SER    89      76.875  96.952  59.500  1.00  0.00           C  
ATOM   1209  O   SER    89      75.643  97.196  59.521  1.00  0.00           O  
ATOM   1210  N   SER    90      77.357  95.938  58.871  1.00  0.00           N  
ATOM   1211  H   SER    90      78.360  95.823  58.857  1.00  0.00           H  
ATOM   1212  CA  SER    90      76.527  94.909  58.157  1.00  0.00           C  
ATOM   1213  HA  SER    90      75.765  95.436  57.582  1.00  0.00           H  
ATOM   1214  CB  SER    90      77.419  94.189  57.181  1.00  0.00           C  
ATOM   1215  HB2 SER    90      76.785  93.647  56.479  1.00  0.00           H  
ATOM   1216  HB3 SER    90      77.995  94.894  56.582  1.00  0.00           H  
ATOM   1217  OG  SER    90      78.333  93.279  57.790  1.00  0.00           O  
ATOM   1218  HG  SER    90      77.992  92.408  57.572  1.00  0.00           H  
ATOM   1219  C   SER    90      75.905  93.860  59.105  1.00  0.00           C  
ATOM   1220  O   SER    90      75.104  93.009  58.724  1.00  0.00           O  
ATOM   1221  N   TYR    91      76.242  93.907  60.405  1.00  0.00           N  
ATOM   1222  H   TYR    91      76.658  94.783  60.686  1.00  0.00           H  
ATOM   1223  CA  TYR    91      75.622  93.117  61.493  1.00  0.00           C  
ATOM   1224  HA  TYR    91      75.136  92.211  61.131  1.00  0.00           H  
ATOM   1225  CB  TYR    91      76.751  92.672  62.456  1.00  0.00           C  
ATOM   1226  HB2 TYR    91      77.260  93.573  62.797  1.00  0.00           H  
ATOM   1227  HB3 TYR    91      76.209  92.332  63.339  1.00  0.00           H  
ATOM   1228  CG  TYR    91      77.746  91.742  61.897  1.00  0.00           C  
ATOM   1229  CD1 TYR    91      78.822  92.246  61.174  1.00  0.00           C  
ATOM   1230  HD1 TYR    91      79.066  93.292  61.060  1.00  0.00           H  
ATOM   1231  CE1 TYR    91      79.727  91.374  60.580  1.00  0.00           C  
ATOM   1232  HE1 TYR    91      80.545  91.715  59.964  1.00  0.00           H  
ATOM   1233  CZ  TYR    91      79.589  90.010  60.712  1.00  0.00           C  
ATOM   1234  OH  TYR    91      80.508  89.148  60.101  1.00  0.00           O  
ATOM   1235  HH  TYR    91      81.004  89.625  59.432  1.00  0.00           H  
ATOM   1236  CE2 TYR    91      78.572  89.417  61.428  1.00  0.00           C  
ATOM   1237  HE2 TYR    91      78.353  88.362  61.500  1.00  0.00           H  
ATOM   1238  CD2 TYR    91      77.551  90.365  61.885  1.00  0.00           C  
ATOM   1239  HD2 TYR    91      76.667  89.998  62.385  1.00  0.00           H  
ATOM   1240  C   TYR    91      74.572  93.979  62.267  1.00  0.00           C  
ATOM   1241  O   TYR    91      74.657  95.206  62.129  1.00  0.00           O  
ATOM   1242  N   GLY    92      73.584  93.471  62.963  1.00  0.00           N  
ATOM   1243  H   GLY    92      72.953  94.093  63.449  1.00  0.00           H  
ATOM   1244  CA  GLY    92      73.221  92.075  62.846  1.00  0.00           C  
ATOM   1245  HA2 GLY    92      73.267  91.851  61.780  1.00  0.00           H  
ATOM   1246  HA3 GLY    92      74.012  91.510  63.338  1.00  0.00           H  
ATOM   1247  C   GLY    92      71.968  91.614  63.579  1.00  0.00           C  
ATOM   1248  O   GLY    92      70.851  92.090  63.289  1.00  0.00           O  
ATOM   1249  N   GLN    93      72.018  90.532  64.416  1.00  0.00           N  
ATOM   1250  H   GLN    93      72.914  90.088  64.553  1.00  0.00           H  
ATOM   1251  CA  GLN    93      70.875  89.966  65.029  1.00  0.00           C  
ATOM   1252  HA  GLN    93      70.203  90.672  65.518  1.00  0.00           H  
ATOM   1253  CB  GLN    93      69.966  89.292  64.049  1.00  0.00           C  
ATOM   1254  HB2 GLN    93      69.052  89.044  64.589  1.00  0.00           H  
ATOM   1255  HB3 GLN    93      69.628  90.019  63.311  1.00  0.00           H  
ATOM   1256  CG  GLN    93      70.604  88.164  63.308  1.00  0.00           C  
ATOM   1257  HG2 GLN    93      70.283  88.026  62.275  1.00  0.00           H  
ATOM   1258  HG3 GLN    93      71.691  88.252  63.293  1.00  0.00           H  
ATOM   1259  CD  GLN    93      70.206  86.891  64.050  1.00  0.00           C  
ATOM   1260  OE1 GLN    93      69.170  86.677  64.605  1.00  0.00           O  
ATOM   1261  NE2 GLN    93      71.008  85.849  63.990  1.00  0.00           N  
ATOM   1262 HE21 GLN    93      70.797  85.101  64.635  1.00  0.00           H  
ATOM   1263 HE22 GLN    93      71.684  85.917  63.243  1.00  0.00           H  
ATOM   1264  C   GLN    93      71.399  88.996  66.133  1.00  0.00           C  
ATOM   1265  O   GLN    93      72.655  88.828  66.230  1.00  0.00           O  
ATOM   1266  N   GLN    94      70.587  88.544  67.136  1.00  0.00           N  
ATOM   1267  H   GLN    94      69.600  88.692  66.978  1.00  0.00           H  
ATOM   1268  CA  GLN    94      71.009  87.694  68.318  1.00  0.00           C  
ATOM   1269  HA  GLN    94      72.061  87.463  68.149  1.00  0.00           H  
ATOM   1270  CB  GLN    94      70.790  88.387  69.630  1.00  0.00           C  
ATOM   1271  HB2 GLN    94      69.733  88.642  69.708  1.00  0.00           H  
ATOM   1272  HB3 GLN    94      71.030  87.694  70.437  1.00  0.00           H  
ATOM   1273  CG  GLN    94      71.636  89.660  69.773  1.00  0.00           C  
ATOM   1274  HG2 GLN    94      72.101  89.809  70.748  1.00  0.00           H  
ATOM   1275  HG3 GLN    94      72.484  89.687  69.088  1.00  0.00           H  
ATOM   1276  CD  GLN    94      70.776  90.915  69.566  1.00  0.00           C  
ATOM   1277  OE1 GLN    94      69.658  90.988  69.976  1.00  0.00           O  
ATOM   1278  NE2 GLN    94      71.351  91.876  68.850  1.00  0.00           N  
ATOM   1279 HE21 GLN    94      72.301  91.848  68.509  1.00  0.00           H  
ATOM   1280 HE22 GLN    94      70.836  92.741  68.767  1.00  0.00           H  
ATOM   1281  C   GLN    94      70.201  86.310  68.390  1.00  0.00           C  
ATOM   1282  O   GLN    94      70.473  85.384  69.190  1.00  0.00           O  
ATOM   1283  N   SER    95      69.066  86.190  67.673  1.00  0.00           N  
ATOM   1284  H   SER    95      68.879  86.915  66.995  1.00  0.00           H  
ATOM   1285  CA  SER    95      68.475  84.883  67.529  1.00  0.00           C  
ATOM   1286  HA  SER    95      68.302  84.440  68.509  1.00  0.00           H  
ATOM   1287  CB  SER    95      67.131  85.039  66.860  1.00  0.00           C  
ATOM   1288  HB2 SER    95      66.516  85.711  67.459  1.00  0.00           H  
ATOM   1289  HB3 SER    95      67.236  85.401  65.837  1.00  0.00           H  
ATOM   1290  OG  SER    95      66.389  83.813  66.844  1.00  0.00           O  
ATOM   1291  HG  SER    95      65.795  83.784  66.090  1.00  0.00           H  
ATOM   1292  C   SER    95      69.365  83.737  66.889  1.00  0.00           C  
ATOM   1293  O   SER    95      70.243  84.084  66.126  1.00  0.00           O  
ATOM   1294  N   SER    96      69.141  82.452  67.185  1.00  0.00           N  
ATOM   1295  H   SER    96      68.577  82.224  67.991  1.00  0.00           H  
ATOM   1296  CA  SER    96      69.819  81.309  66.583  1.00  0.00           C  
ATOM   1297  HA  SER    96      70.622  81.652  65.931  1.00  0.00           H  
ATOM   1298  CB  SER    96      70.304  80.417  67.720  1.00  0.00           C  
ATOM   1299  HB2 SER    96      69.531  79.941  68.323  1.00  0.00           H  
ATOM   1300  HB3 SER    96      70.868  79.637  67.210  1.00  0.00           H  
ATOM   1301  OG  SER    96      71.217  81.132  68.618  1.00  0.00           O  
ATOM   1302  HG  SER    96      70.659  81.431  69.339  1.00  0.00           H  
ATOM   1303  C   SER    96      68.771  80.451  65.783  1.00  0.00           C  
ATOM   1304  O   SER    96      67.682  80.132  66.298  1.00  0.00           O  
ATOM   1305  N   TYR    97      68.863  80.018  64.470  1.00  0.00           N  
ATOM   1306  H   TYR    97      68.286  79.205  64.309  1.00  0.00           H  
ATOM   1307  CA  TYR    97      69.837  80.300  63.396  1.00  0.00           C  
ATOM   1308  HA  TYR    97      69.340  79.965  62.485  1.00  0.00           H  
ATOM   1309  CB  TYR    97      70.029  81.835  63.254  1.00  0.00           C  
ATOM   1310  HB2 TYR    97      69.634  82.377  64.113  1.00  0.00           H  
ATOM   1311  HB3 TYR    97      71.067  82.070  63.015  1.00  0.00           H  
ATOM   1312  CG  TYR    97      69.154  82.285  62.093  1.00  0.00           C  
ATOM   1313  CD1 TYR    97      69.743  82.880  60.901  1.00  0.00           C  
ATOM   1314  HD1 TYR    97      70.801  83.094  60.874  1.00  0.00           H  
ATOM   1315  CE1 TYR    97      68.864  83.283  59.877  1.00  0.00           C  
ATOM   1316  HE1 TYR    97      69.174  83.742  58.950  1.00  0.00           H  
ATOM   1317  CZ  TYR    97      67.499  83.069  59.983  1.00  0.00           C  
ATOM   1318  OH  TYR    97      66.663  83.416  58.972  1.00  0.00           O  
ATOM   1319  HH  TYR    97      66.649  84.357  58.779  1.00  0.00           H  
ATOM   1320  CE2 TYR    97      66.930  82.438  61.084  1.00  0.00           C  
ATOM   1321  HE2 TYR    97      65.858  82.443  61.217  1.00  0.00           H  
ATOM   1322  CD2 TYR    97      67.752  82.000  62.136  1.00  0.00           C  
ATOM   1323  HD2 TYR    97      67.280  81.595  63.020  1.00  0.00           H  
ATOM   1324  C   TYR    97      71.052  79.466  63.575  1.00  0.00           C  
ATOM   1325  O   TYR    97      71.380  79.170  64.705  1.00  0.00           O  
ATOM   1326  N   PRO    98      71.761  79.069  62.491  1.00  0.00           N  
ATOM   1327  CD  PRO    98      73.017  78.308  62.676  1.00  0.00           C  
ATOM   1328  HD2 PRO    98      72.883  77.378  63.228  1.00  0.00           H  
ATOM   1329  HD3 PRO    98      73.792  78.925  63.132  1.00  0.00           H  
ATOM   1330  CG  PRO    98      73.461  78.056  61.210  1.00  0.00           C  
ATOM   1331  HG2 PRO    98      73.183  77.089  60.791  1.00  0.00           H  
ATOM   1332  HG3 PRO    98      74.529  78.104  60.999  1.00  0.00           H  
ATOM   1333  CB  PRO    98      72.808  79.063  60.213  1.00  0.00           C  
ATOM   1334  HB2 PRO    98      72.483  78.567  59.298  1.00  0.00           H  
ATOM   1335  HB3 PRO    98      73.503  79.902  60.167  1.00  0.00           H  
ATOM   1336  CA  PRO    98      71.639  79.574  60.989  1.00  0.00           C  
ATOM   1337  HA  PRO    98      71.644  80.660  61.075  1.00  0.00           H  
ATOM   1338  C   PRO    98      70.307  79.238  60.318  1.00  0.00           C  
ATOM   1339  O   PRO    98      69.672  78.275  60.754  1.00  0.00           O  
ATOM   1340  N   GLY    99      69.882  80.050  59.325  1.00  0.00           N  
ATOM   1341  H   GLY    99      70.447  80.852  59.084  1.00  0.00           H  
ATOM   1342  CA  GLY    99      68.580  79.953  58.667  1.00  0.00           C  
ATOM   1343  HA2 GLY    99      67.729  80.227  59.290  1.00  0.00           H  
ATOM   1344  HA3 GLY    99      68.631  80.735  57.909  1.00  0.00           H  
ATOM   1345  C   GLY    99      68.357  78.547  57.948  1.00  0.00           C  
ATOM   1346  O   GLY    99      69.246  77.698  57.935  1.00  0.00           O  
ATOM   1347  N   TYR   100      67.248  78.490  57.247  1.00  0.00           N  
ATOM   1348  H   TYR   100      66.561  79.215  57.093  1.00  0.00           H  
ATOM   1349  CA  TYR   100      66.891  77.332  56.447  1.00  0.00           C  
ATOM   1350  HA  TYR   100      66.805  76.538  57.189  1.00  0.00           H  
ATOM   1351  CB  TYR   100      65.451  77.606  56.011  1.00  0.00           C  
ATOM   1352  HB2 TYR   100      64.982  77.863  56.961  1.00  0.00           H  
ATOM   1353  HB3 TYR   100      65.402  78.452  55.326  1.00  0.00           H  
ATOM   1354  CG  TYR   100      64.761  76.387  55.361  1.00  0.00           C  
ATOM   1355  CD1 TYR   100      63.724  75.654  55.915  1.00  0.00           C  
ATOM   1356  HD1 TYR   100      63.283  75.961  56.853  1.00  0.00           H  
ATOM   1357  CE1 TYR   100      63.039  74.665  55.220  1.00  0.00           C  
ATOM   1358  HE1 TYR   100      62.329  74.023  55.719  1.00  0.00           H  
ATOM   1359  CZ  TYR   100      63.391  74.390  53.888  1.00  0.00           C  
ATOM   1360  OH  TYR   100      62.778  73.375  53.182  1.00  0.00           O  
ATOM   1361  HH  TYR   100      61.819  73.405  53.169  1.00  0.00           H  
ATOM   1362  CE2 TYR   100      64.445  75.129  53.256  1.00  0.00           C  
ATOM   1363  HE2 TYR   100      64.750  74.858  52.256  1.00  0.00           H  
ATOM   1364  CD2 TYR   100      65.125  76.138  54.018  1.00  0.00           C  
ATOM   1365  HD2 TYR   100      65.754  76.894  53.573  1.00  0.00           H  
ATOM   1366  C   TYR   100      67.831  77.013  55.303  1.00  0.00           C  
ATOM   1367  O   TYR   100      67.981  75.875  54.896  1.00  0.00           O  
ATOM   1368  N   GLY   101      68.431  78.061  54.735  1.00  0.00           N  
ATOM   1369  H   GLY   101      68.218  78.973  55.113  1.00  0.00           H  
ATOM   1370  CA  GLY   101      69.258  78.024  53.503  1.00  0.00           C  
ATOM   1371  HA2 GLY   101      69.870  78.922  53.420  1.00  0.00           H  
ATOM   1372  HA3 GLY   101      69.920  77.161  53.582  1.00  0.00           H  
ATOM   1373  C   GLY   101      68.516  77.756  52.172  1.00  0.00           C  
ATOM   1374  O   GLY   101      67.306  77.915  52.063  1.00  0.00           O  
ATOM   1375  N   GLN   102      69.295  77.320  51.139  1.00  0.00           N  
ATOM   1376  H   GLN   102      70.262  77.080  51.303  1.00  0.00           H  
ATOM   1377  CA  GLN   102      68.831  77.043  49.809  1.00  0.00           C  
ATOM   1378  HA  GLN   102      67.756  77.192  49.705  1.00  0.00           H  
ATOM   1379  CB  GLN   102      69.653  77.830  48.811  1.00  0.00           C  
ATOM   1380  HB2 GLN   102      70.657  77.435  48.652  1.00  0.00           H  
ATOM   1381  HB3 GLN   102      69.236  77.603  47.830  1.00  0.00           H  
ATOM   1382  CG  GLN   102      69.754  79.315  48.878  1.00  0.00           C  
ATOM   1383  HG2 GLN   102      69.787  79.618  49.925  1.00  0.00           H  
ATOM   1384  HG3 GLN   102      70.726  79.628  48.497  1.00  0.00           H  
ATOM   1385  CD  GLN   102      68.707  80.114  48.165  1.00  0.00           C  
ATOM   1386  OE1 GLN   102      67.643  79.612  47.743  1.00  0.00           O  
ATOM   1387  NE2 GLN   102      69.007  81.357  47.913  1.00  0.00           N  
ATOM   1388 HE21 GLN   102      69.853  81.687  48.355  1.00  0.00           H  
ATOM   1389 HE22 GLN   102      68.382  81.956  47.392  1.00  0.00           H  
ATOM   1390  C   GLN   102      68.912  75.545  49.572  1.00  0.00           C  
ATOM   1391  O   GLN   102      69.221  75.039  48.427  1.00  0.00           O  
ATOM   1392  N   GLN   103      68.750  74.762  50.630  1.00  0.00           N  
ATOM   1393  H   GLN   103      68.742  75.191  51.545  1.00  0.00           H  
ATOM   1394  CA  GLN   103      68.781  73.250  50.604  1.00  0.00           C  
ATOM   1395  HA  GLN   103      68.758  72.892  49.575  1.00  0.00           H  
ATOM   1396  CB  GLN   103      69.999  72.779  51.385  1.00  0.00           C  
ATOM   1397  HB2 GLN   103      70.014  73.111  52.423  1.00  0.00           H  
ATOM   1398  HB3 GLN   103      70.062  71.692  51.347  1.00  0.00           H  
ATOM   1399  CG  GLN   103      71.254  73.093  50.621  1.00  0.00           C  
ATOM   1400  HG2 GLN   103      72.176  72.621  50.959  1.00  0.00           H  
ATOM   1401  HG3 GLN   103      71.106  72.788  49.585  1.00  0.00           H  
ATOM   1402  CD  GLN   103      71.659  74.539  50.696  1.00  0.00           C  
ATOM   1403  OE1 GLN   103      71.547  75.278  51.675  1.00  0.00           O  
ATOM   1404  NE2 GLN   103      72.465  74.996  49.705  1.00  0.00           N  
ATOM   1405 HE21 GLN   103      72.973  75.839  49.934  1.00  0.00           H  
ATOM   1406 HE22 GLN   103      72.513  74.600  48.777  1.00  0.00           H  
ATOM   1407  C   GLN   103      67.531  72.751  51.306  1.00  0.00           C  
ATOM   1408  O   GLN   103      67.429  72.938  52.505  1.00  0.00           O  
ATOM   1409  N   PRO   104      66.609  72.009  50.690  1.00  0.00           N  
ATOM   1410  CD  PRO   104      66.614  71.681  49.255  1.00  0.00           C  
ATOM   1411  HD2 PRO   104      67.598  71.306  48.974  1.00  0.00           H  
ATOM   1412  HD3 PRO   104      66.376  72.539  48.627  1.00  0.00           H  
ATOM   1413  CG  PRO   104      65.550  70.640  49.146  1.00  0.00           C  
ATOM   1414  HG2 PRO   104      65.793  69.653  49.539  1.00  0.00           H  
ATOM   1415  HG3 PRO   104      65.213  70.488  48.120  1.00  0.00           H  
ATOM   1416  CB  PRO   104      64.470  71.209  49.965  1.00  0.00           C  
ATOM   1417  HB2 PRO   104      63.763  70.430  50.251  1.00  0.00           H  
ATOM   1418  HB3 PRO   104      63.970  72.052  49.490  1.00  0.00           H  
ATOM   1419  CA  PRO   104      65.245  71.741  51.154  1.00  0.00           C  
ATOM   1420  HA  PRO   104      64.809  72.692  51.461  1.00  0.00           H  
ATOM   1421  C   PRO   104      65.237  70.770  52.322  1.00  0.00           C  
ATOM   1422  O   PRO   104      66.033  69.823  52.485  1.00  0.00           O  
ATOM   1423  N   ALA   105      64.384  71.066  53.310  1.00  0.00           N  
ATOM   1424  H   ALA   105      63.843  71.916  53.239  1.00  0.00           H  
ATOM   1425  CA  ALA   105      64.095  70.179  54.441  1.00  0.00           C  
ATOM   1426  HA  ALA   105      65.029  69.970  54.962  1.00  0.00           H  
ATOM   1427  CB  ALA   105      63.158  70.881  55.443  1.00  0.00           C  
ATOM   1428  HB1 ALA   105      62.938  70.228  56.288  1.00  0.00           H  
ATOM   1429  HB2 ALA   105      63.702  71.764  55.779  1.00  0.00           H  
ATOM   1430  HB3 ALA   105      62.280  71.274  54.930  1.00  0.00           H  
ATOM   1431  C   ALA   105      63.460  68.840  54.012  1.00  0.00           C  
ATOM   1432  O   ALA   105      62.759  68.728  53.063  1.00  0.00           O  
ATOM   1433  N   PRO   106      63.821  67.732  54.684  1.00  0.00           N  
ATOM   1434  CD  PRO   106      64.678  67.590  55.905  1.00  0.00           C  
ATOM   1435  HD2 PRO   106      64.375  68.290  56.684  1.00  0.00           H  
ATOM   1436  HD3 PRO   106      65.721  67.702  55.609  1.00  0.00           H  
ATOM   1437  CG  PRO   106      64.456  66.129  56.435  1.00  0.00           C  
ATOM   1438  HG2 PRO   106      63.533  66.122  57.015  1.00  0.00           H  
ATOM   1439  HG3 PRO   106      65.350  65.708  56.896  1.00  0.00           H  
ATOM   1440  CB  PRO   106      64.156  65.393  55.171  1.00  0.00           C  
ATOM   1441  HB2 PRO   106      63.425  64.593  55.286  1.00  0.00           H  
ATOM   1442  HB3 PRO   106      65.081  65.091  54.680  1.00  0.00           H  
ATOM   1443  CA  PRO   106      63.360  66.414  54.290  1.00  0.00           C  
ATOM   1444  HA  PRO   106      63.712  66.336  53.261  1.00  0.00           H  
ATOM   1445  C   PRO   106      61.820  66.198  54.316  1.00  0.00           C  
ATOM   1446  O   PRO   106      61.162  66.457  55.338  1.00  0.00           O  
ATOM   1447  N   SER   107      61.314  65.606  53.264  1.00  0.00           N  
ATOM   1448  H   SER   107      61.860  65.329  52.461  1.00  0.00           H  
ATOM   1449  CA  SER   107      59.878  65.448  53.161  1.00  0.00           C  
ATOM   1450  HA  SER   107      59.375  66.359  53.483  1.00  0.00           H  
ATOM   1451  CB  SER   107      59.503  65.151  51.734  1.00  0.00           C  
ATOM   1452  HB2 SER   107      59.898  64.224  51.318  1.00  0.00           H  
ATOM   1453  HB3 SER   107      58.422  65.054  51.635  1.00  0.00           H  
ATOM   1454  OG  SER   107      59.913  66.258  50.906  1.00  0.00           O  
ATOM   1455  HG  SER   107      60.784  66.069  50.549  1.00  0.00           H  
ATOM   1456  C   SER   107      59.313  64.231  53.979  1.00  0.00           C  
ATOM   1457  O   SER   107      58.499  63.459  53.416  1.00  0.00           O  
ATOM   1458  N   SER   108      59.812  64.092  55.230  1.00  0.00           N  
ATOM   1459  H   SER   108      60.353  64.892  55.523  1.00  0.00           H  
ATOM   1460  CA  SER   108      59.474  63.213  56.284  1.00  0.00           C  
ATOM   1461  HA  SER   108      58.403  63.072  56.138  1.00  0.00           H  
ATOM   1462  CB  SER   108      60.114  61.787  56.075  1.00  0.00           C  
ATOM   1463  HB2 SER   108      59.901  61.170  56.948  1.00  0.00           H  
ATOM   1464  HB3 SER   108      59.703  61.302  55.190  1.00  0.00           H  
ATOM   1465  OG  SER   108      61.553  61.835  55.900  1.00  0.00           O  
ATOM   1466  HG  SER   108      61.706  62.137  55.002  1.00  0.00           H  
ATOM   1467  C   SER   108      59.711  63.778  57.662  1.00  0.00           C  
ATOM   1468  O   SER   108      60.213  64.879  57.809  1.00  0.00           O  
ATOM   1469  N   THR   109      59.311  62.930  58.642  1.00  0.00           N  
ATOM   1470  H   THR   109      58.888  62.059  58.356  1.00  0.00           H  
ATOM   1471  CA  THR   109      59.123  63.286  60.042  1.00  0.00           C  
ATOM   1472  HA  THR   109      59.547  64.270  60.239  1.00  0.00           H  
ATOM   1473  CB  THR   109      57.637  63.307  60.391  1.00  0.00           C  
ATOM   1474  HB  THR   109      57.461  63.279  61.466  1.00  0.00           H  
ATOM   1475  CG2 THR   109      56.874  64.503  59.802  1.00  0.00           C  
ATOM   1476 HG21 THR   109      57.174  65.468  60.212  1.00  0.00           H  
ATOM   1477 HG22 THR   109      56.853  64.533  58.713  1.00  0.00           H  
ATOM   1478 HG23 THR   109      55.823  64.435  60.086  1.00  0.00           H  
ATOM   1479  OG1 THR   109      57.009  62.124  59.878  1.00  0.00           O  
ATOM   1480  HG1 THR   109      57.448  61.411  60.348  1.00  0.00           H  
ATOM   1481  C   THR   109      59.795  62.294  61.020  1.00  0.00           C  
ATOM   1482  O   THR   109      59.833  61.102  60.792  1.00  0.00           O  
ATOM   1483  N   SER   110      60.233  62.805  62.172  1.00  0.00           N  
ATOM   1484  H   SER   110      59.974  63.745  62.438  1.00  0.00           H  
ATOM   1485  CA  SER   110      61.300  62.272  62.971  1.00  0.00           C  
ATOM   1486  HA  SER   110      61.969  61.739  62.294  1.00  0.00           H  
ATOM   1487  CB  SER   110      62.106  63.359  63.499  1.00  0.00           C  
ATOM   1488  HB2 SER   110      61.534  63.947  64.217  1.00  0.00           H  
ATOM   1489  HB3 SER   110      63.033  63.039  63.974  1.00  0.00           H  
ATOM   1490  OG  SER   110      62.484  64.163  62.407  1.00  0.00           O  
ATOM   1491  HG  SER   110      63.094  63.685  61.840  1.00  0.00           H  
ATOM   1492  C   SER   110      60.935  61.183  64.002  1.00  0.00           C  
ATOM   1493  O   SER   110      59.764  61.081  64.282  1.00  0.00           O  
ATOM   1494  N   GLY   111      61.887  60.475  64.637  1.00  0.00           N  
ATOM   1495  H   GLY   111      62.822  60.754  64.377  1.00  0.00           H  
ATOM   1496  CA  GLY   111      61.702  59.409  65.646  1.00  0.00           C  
ATOM   1497  HA2 GLY   111      60.654  59.168  65.468  1.00  0.00           H  
ATOM   1498  HA3 GLY   111      62.288  58.502  65.497  1.00  0.00           H  
ATOM   1499  C   GLY   111      61.908  59.908  67.033  1.00  0.00           C  
ATOM   1500  O   GLY   111      62.557  60.949  67.218  1.00  0.00           O  
ATOM   1501  N   SER   112      61.390  59.266  68.089  1.00  0.00           N  
ATOM   1502  H   SER   112      61.694  59.630  68.981  1.00  0.00           H  
ATOM   1503  CA  SER   112      60.198  58.355  68.097  1.00  0.00           C  
ATOM   1504  HA  SER   112      60.551  57.459  67.586  1.00  0.00           H  
ATOM   1505  CB  SER   112      59.757  57.946  69.489  1.00  0.00           C  
ATOM   1506  HB2 SER   112      58.865  57.324  69.427  1.00  0.00           H  
ATOM   1507  HB3 SER   112      60.645  57.543  69.977  1.00  0.00           H  
ATOM   1508  OG  SER   112      59.406  59.060  70.296  1.00  0.00           O  
ATOM   1509  HG  SER   112      60.241  59.504  70.462  1.00  0.00           H  
ATOM   1510  C   SER   112      59.003  58.981  67.331  1.00  0.00           C  
ATOM   1511  O   SER   112      58.849  60.172  67.402  1.00  0.00           O  
ATOM   1512  N   TYR   113      58.259  58.278  66.493  1.00  0.00           N  
ATOM   1513  H   TYR   113      57.510  58.806  66.069  1.00  0.00           H  
ATOM   1514  CA  TYR   113      58.286  56.871  66.131  1.00  0.00           C  
ATOM   1515  HA  TYR   113      58.149  56.270  67.030  1.00  0.00           H  
ATOM   1516  CB  TYR   113      57.009  56.403  65.456  1.00  0.00           C  
ATOM   1517  HB2 TYR   113      57.024  56.777  64.432  1.00  0.00           H  
ATOM   1518  HB3 TYR   113      56.931  55.316  65.436  1.00  0.00           H  
ATOM   1519  CG  TYR   113      55.771  57.002  66.054  1.00  0.00           C  
ATOM   1520  CD1 TYR   113      54.677  57.372  65.177  1.00  0.00           C  
ATOM   1521  HD1 TYR   113      54.778  57.504  64.110  1.00  0.00           H  
ATOM   1522  CE1 TYR   113      53.451  57.740  65.711  1.00  0.00           C  
ATOM   1523  HE1 TYR   113      52.668  58.087  65.053  1.00  0.00           H  
ATOM   1524  CZ  TYR   113      53.226  57.709  67.119  1.00  0.00           C  
ATOM   1525  OH  TYR   113      51.946  57.933  67.532  1.00  0.00           O  
ATOM   1526  HH  TYR   113      52.061  58.207  68.445  1.00  0.00           H  
ATOM   1527  CE2 TYR   113      54.302  57.374  67.997  1.00  0.00           C  
ATOM   1528  HE2 TYR   113      54.134  57.367  69.064  1.00  0.00           H  
ATOM   1529  CD2 TYR   113      55.531  57.078  67.422  1.00  0.00           C  
ATOM   1530  HD2 TYR   113      56.276  56.748  68.131  1.00  0.00           H  
ATOM   1531  C   TYR   113      59.481  56.376  65.318  1.00  0.00           C  
ATOM   1532  O   TYR   113      60.130  57.115  64.617  1.00  0.00           O  
ATOM   1533  N   GLY   114      59.826  55.080  65.421  1.00  0.00           N  
ATOM   1534  H   GLY   114      59.189  54.536  65.984  1.00  0.00           H  
ATOM   1535  CA  GLY   114      61.083  54.560  64.872  1.00  0.00           C  
ATOM   1536  HA2 GLY   114      61.075  54.897  63.836  1.00  0.00           H  
ATOM   1537  HA3 GLY   114      61.928  55.078  65.327  1.00  0.00           H  
ATOM   1538  C   GLY   114      61.214  53.043  64.907  1.00  0.00           C  
ATOM   1539  O   GLY   114      60.255  52.375  65.264  1.00  0.00           O  
ATOM   1540  N   SER   115      62.340  52.488  64.395  1.00  0.00           N  
ATOM   1541  H   SER   115      62.330  51.479  64.365  1.00  0.00           H  
ATOM   1542  CA  SER   115      63.400  53.210  63.733  1.00  0.00           C  
ATOM   1543  HA  SER   115      63.901  53.963  64.342  1.00  0.00           H  
ATOM   1544  CB  SER   115      64.545  52.163  63.320  1.00  0.00           C  
ATOM   1545  HB2 SER   115      65.295  52.651  62.698  1.00  0.00           H  
ATOM   1546  HB3 SER   115      65.203  51.868  64.137  1.00  0.00           H  
ATOM   1547  OG  SER   115      64.083  50.991  62.660  1.00  0.00           O  
ATOM   1548  HG  SER   115      64.053  50.243  63.261  1.00  0.00           H  
ATOM   1549  C   SER   115      62.887  53.869  62.383  1.00  0.00           C  
ATOM   1550  O   SER   115      61.718  53.748  61.944  1.00  0.00           O  
ATOM   1551  N   SER   116      63.809  54.729  61.815  1.00  0.00           N  
ATOM   1552  H   SER   116      64.747  54.745  62.191  1.00  0.00           H  
ATOM   1553  CA  SER   116      63.374  55.542  60.627  1.00  0.00           C  
ATOM   1554  HA  SER   116      62.456  56.097  60.825  1.00  0.00           H  
ATOM   1555  CB  SER   116      64.463  56.624  60.263  1.00  0.00           C  
ATOM   1556  HB2 SER   116      63.900  57.459  59.847  1.00  0.00           H  
ATOM   1557  HB3 SER   116      64.815  57.119  61.168  1.00  0.00           H  
ATOM   1558  OG  SER   116      65.557  56.126  59.586  1.00  0.00           O  
ATOM   1559  HG  SER   116      65.308  56.103  58.659  1.00  0.00           H  
ATOM   1560  C   SER   116      63.009  54.619  59.404  1.00  0.00           C  
ATOM   1561  O   SER   116      63.591  53.557  59.207  1.00  0.00           O  
ATOM   1562  N   SER   117      62.023  55.059  58.587  1.00  0.00           N  
ATOM   1563  H   SER   117      61.529  55.868  58.936  1.00  0.00           H  
ATOM   1564  CA  SER   117      61.391  54.369  57.410  1.00  0.00           C  
ATOM   1565  HA  SER   117      62.192  53.807  56.931  1.00  0.00           H  
ATOM   1566  CB  SER   117      60.218  53.450  57.903  1.00  0.00           C  
ATOM   1567  HB2 SER   117      59.852  52.801  57.108  1.00  0.00           H  
ATOM   1568  HB3 SER   117      60.666  52.814  58.666  1.00  0.00           H  
ATOM   1569  OG  SER   117      59.151  54.044  58.525  1.00  0.00           O  
ATOM   1570  HG  SER   117      59.617  54.636  59.120  1.00  0.00           H  
ATOM   1571  C   SER   117      60.757  55.295  56.375  1.00  0.00           C  
ATOM   1572  O   SER   117      60.420  56.464  56.679  1.00  0.00           O  
ATOM   1573  N   GLN   118      60.712  54.875  55.096  1.00  0.00           N  
ATOM   1574  H   GLN   118      60.902  53.895  54.940  1.00  0.00           H  
ATOM   1575  CA  GLN   118      60.239  55.638  53.899  1.00  0.00           C  
ATOM   1576  HA  GLN   118      59.720  56.537  54.228  1.00  0.00           H  
ATOM   1577  CB  GLN   118      61.430  56.130  53.050  1.00  0.00           C  
ATOM   1578  HB2 GLN   118      62.001  55.218  52.877  1.00  0.00           H  
ATOM   1579  HB3 GLN   118      61.035  56.480  52.097  1.00  0.00           H  
ATOM   1580  CG  GLN   118      62.364  57.118  53.747  1.00  0.00           C  
ATOM   1581  HG2 GLN   118      62.702  56.613  54.652  1.00  0.00           H  
ATOM   1582  HG3 GLN   118      63.303  57.358  53.248  1.00  0.00           H  
ATOM   1583  CD  GLN   118      61.684  58.480  54.050  1.00  0.00           C  
ATOM   1584  OE1 GLN   118      60.766  58.898  53.372  1.00  0.00           O  
ATOM   1585  NE2 GLN   118      62.092  59.244  55.036  1.00  0.00           N  
ATOM   1586 HE21 GLN   118      62.780  58.932  55.707  1.00  0.00           H  
ATOM   1587 HE22 GLN   118      61.652  60.123  55.269  1.00  0.00           H  
ATOM   1588  C   GLN   118      59.268  54.853  52.959  1.00  0.00           C  
ATOM   1589  O   GLN   118      59.464  53.592  52.798  1.00  0.00           O  
ATOM   1590  N   SER   119      58.368  55.449  52.170  1.00  0.00           N  
ATOM   1591  H   SER   119      57.890  54.864  51.500  1.00  0.00           H  
ATOM   1592  CA  SER   119      57.921  56.928  52.189  1.00  0.00           C  
ATOM   1593  HA  SER   119      58.872  57.462  52.177  1.00  0.00           H  
ATOM   1594  CB  SER   119      57.145  57.240  50.867  1.00  0.00           C  
ATOM   1595  HB2 SER   119      56.828  58.268  50.687  1.00  0.00           H  
ATOM   1596  HB3 SER   119      57.816  56.898  50.079  1.00  0.00           H  
ATOM   1597  OG  SER   119      55.983  56.445  50.865  1.00  0.00           O  
ATOM   1598  HG  SER   119      55.410  56.763  50.164  1.00  0.00           H  
ATOM   1599  C   SER   119      57.140  57.386  53.424  1.00  0.00           C  
ATOM   1600  O   SER   119      56.871  56.603  54.302  1.00  0.00           O  
ATOM   1601  N   SER   120      56.857  58.697  53.445  1.00  0.00           N  
ATOM   1602  H   SER   120      57.100  59.230  52.622  1.00  0.00           H  
ATOM   1603  CA  SER   120      56.046  59.409  54.427  1.00  0.00           C  
ATOM   1604  HA  SER   120      56.264  59.084  55.444  1.00  0.00           H  
ATOM   1605  CB  SER   120      56.325  60.900  54.407  1.00  0.00           C  
ATOM   1606  HB2 SER   120      55.604  61.422  55.036  1.00  0.00           H  
ATOM   1607  HB3 SER   120      57.318  61.058  54.827  1.00  0.00           H  
ATOM   1608  OG  SER   120      56.315  61.458  53.140  1.00  0.00           O  
ATOM   1609  HG  SER   120      57.178  61.316  52.743  1.00  0.00           H  
ATOM   1610  C   SER   120      54.531  59.100  54.130  1.00  0.00           C  
ATOM   1611  O   SER   120      54.119  58.749  53.037  1.00  0.00           O  
ATOM   1612  N   SER   121      53.636  59.379  55.048  1.00  0.00           N  
ATOM   1613  H   SER   121      52.664  59.171  54.868  1.00  0.00           H  
ATOM   1614  CA  SER   121      53.878  59.599  56.497  1.00  0.00           C  
ATOM   1615  HA  SER   121      54.565  60.439  56.600  1.00  0.00           H  
ATOM   1616  CB  SER   121      52.491  59.951  57.093  1.00  0.00           C  
ATOM   1617  HB2 SER   121      52.491  59.739  58.163  1.00  0.00           H  
ATOM   1618  HB3 SER   121      52.379  61.027  56.964  1.00  0.00           H  
ATOM   1619  OG  SER   121      51.557  59.233  56.390  1.00  0.00           O  
ATOM   1620  HG  SER   121      50.853  58.967  56.985  1.00  0.00           H  
ATOM   1621  C   SER   121      54.440  58.301  57.195  1.00  0.00           C  
ATOM   1622  O   SER   121      54.620  57.348  56.506  1.00  0.00           O  
ATOM   1623  N   TYR   122      54.528  58.265  58.526  1.00  0.00           N  
ATOM   1624  H   TYR   122      54.182  59.080  59.011  1.00  0.00           H  
ATOM   1625  CA  TYR   122      54.724  57.083  59.321  1.00  0.00           C  
ATOM   1626  HA  TYR   122      55.767  56.818  59.147  1.00  0.00           H  
ATOM   1627  CB  TYR   122      54.512  57.356  60.858  1.00  0.00           C  
ATOM   1628  HB2 TYR   122      53.446  57.468  61.055  1.00  0.00           H  
ATOM   1629  HB3 TYR   122      54.861  56.459  61.367  1.00  0.00           H  
ATOM   1630  CG  TYR   122      55.308  58.535  61.414  1.00  0.00           C  
ATOM   1631  CD1 TYR   122      54.583  59.715  61.662  1.00  0.00           C  
ATOM   1632  HD1 TYR   122      53.533  59.765  61.416  1.00  0.00           H  
ATOM   1633  CE1 TYR   122      55.314  60.695  62.407  1.00  0.00           C  
ATOM   1634  HE1 TYR   122      54.847  61.613  62.733  1.00  0.00           H  
ATOM   1635  CZ  TYR   122      56.672  60.546  62.732  1.00  0.00           C  
ATOM   1636  OH  TYR   122      57.318  61.613  63.213  1.00  0.00           O  
ATOM   1637  HH  TYR   122      58.252  61.436  63.346  1.00  0.00           H  
ATOM   1638  CE2 TYR   122      57.407  59.374  62.394  1.00  0.00           C  
ATOM   1639  HE2 TYR   122      58.479  59.301  62.498  1.00  0.00           H  
ATOM   1640  CD2 TYR   122      56.676  58.333  61.808  1.00  0.00           C  
ATOM   1641  HD2 TYR   122      57.141  57.406  61.508  1.00  0.00           H  
ATOM   1642  C   TYR   122      53.870  55.878  58.880  1.00  0.00           C  
ATOM   1643  O   TYR   122      52.734  56.037  58.454  1.00  0.00           O  
ATOM   1644  N   GLY   123      54.263  54.611  58.893  1.00  0.00           N  
ATOM   1645  H   GLY   123      53.572  53.902  58.693  1.00  0.00           H  
ATOM   1646  CA  GLY   123      55.537  53.994  59.085  1.00  0.00           C  
ATOM   1647  HA2 GLY   123      56.277  54.764  58.866  1.00  0.00           H  
ATOM   1648  HA3 GLY   123      55.642  53.663  60.119  1.00  0.00           H  
ATOM   1649  C   GLY   123      55.711  52.683  58.320  1.00  0.00           C  
ATOM   1650  O   GLY   123      54.796  51.993  57.973  1.00  0.00           O  
ATOM   1651  N   GLN   124      56.928  52.243  58.049  1.00  0.00           N  
ATOM   1652  H   GLN   124      57.746  52.740  58.372  1.00  0.00           H  
ATOM   1653  CA  GLN   124      57.217  51.004  57.190  1.00  0.00           C  
ATOM   1654  HA  GLN   124      56.268  50.470  57.142  1.00  0.00           H  
ATOM   1655  CB  GLN   124      57.574  51.466  55.757  1.00  0.00           C  
ATOM   1656  HB2 GLN   124      58.489  52.058  55.746  1.00  0.00           H  
ATOM   1657  HB3 GLN   124      57.745  50.534  55.219  1.00  0.00           H  
ATOM   1658  CG  GLN   124      56.525  52.257  54.864  1.00  0.00           C  
ATOM   1659  HG2 GLN   124      56.109  53.097  55.420  1.00  0.00           H  
ATOM   1660  HG3 GLN   124      56.979  52.644  53.952  1.00  0.00           H  
ATOM   1661  CD  GLN   124      55.241  51.473  54.422  1.00  0.00           C  
ATOM   1662  OE1 GLN   124      54.969  50.284  54.731  1.00  0.00           O  
ATOM   1663  NE2 GLN   124      54.319  52.175  53.816  1.00  0.00           N  
ATOM   1664 HE21 GLN   124      54.576  53.118  53.560  1.00  0.00           H  
ATOM   1665 HE22 GLN   124      53.437  51.690  53.726  1.00  0.00           H  
ATOM   1666  C   GLN   124      58.321  50.098  57.798  1.00  0.00           C  
ATOM   1667  O   GLN   124      59.506  50.384  57.622  1.00  0.00           O  
ATOM   1668  N   PRO   125      57.932  48.951  58.394  1.00  0.00           N  
ATOM   1669  CD  PRO   125      58.875  47.790  58.735  1.00  0.00           C  
ATOM   1670  HD2 PRO   125      59.121  47.873  59.794  1.00  0.00           H  
ATOM   1671  HD3 PRO   125      59.650  47.903  57.977  1.00  0.00           H  
ATOM   1672  CG  PRO   125      57.935  46.557  58.563  1.00  0.00           C  
ATOM   1673  HG2 PRO   125      58.230  45.736  59.217  1.00  0.00           H  
ATOM   1674  HG3 PRO   125      57.836  46.233  57.527  1.00  0.00           H  
ATOM   1675  CB  PRO   125      56.659  47.162  59.170  1.00  0.00           C  
ATOM   1676  HB2 PRO   125      56.770  47.114  60.253  1.00  0.00           H  
ATOM   1677  HB3 PRO   125      55.824  46.537  58.857  1.00  0.00           H  
ATOM   1678  CA  PRO   125      56.540  48.565  58.672  1.00  0.00           C  
ATOM   1679  HA  PRO   125      55.961  48.601  57.749  1.00  0.00           H  
ATOM   1680  C   PRO   125      55.824  49.373  59.752  1.00  0.00           C  
ATOM   1681  O   PRO   125      56.400  49.999  60.615  1.00  0.00           O  
ATOM   1682  N   GLN   126      54.498  49.253  59.836  1.00  0.00           N  
ATOM   1683  H   GLN   126      54.011  48.779  59.089  1.00  0.00           H  
ATOM   1684  CA  GLN   126      53.680  49.583  61.019  1.00  0.00           C  
ATOM   1685  HA  GLN   126      53.971  50.595  61.300  1.00  0.00           H  
ATOM   1686  CB  GLN   126      52.166  49.736  60.891  1.00  0.00           C  
ATOM   1687  HB2 GLN   126      51.754  48.772  60.590  1.00  0.00           H  
ATOM   1688  HB3 GLN   126      51.797  49.899  61.903  1.00  0.00           H  
ATOM   1689  CG  GLN   126      51.623  50.837  59.892  1.00  0.00           C  
ATOM   1690  HG2 GLN   126      51.988  50.723  58.871  1.00  0.00           H  
ATOM   1691  HG3 GLN   126      50.561  50.595  59.866  1.00  0.00           H  
ATOM   1692  CD  GLN   126      51.643  52.259  60.345  1.00  0.00           C  
ATOM   1693  OE1 GLN   126      51.871  52.562  61.554  1.00  0.00           O  
ATOM   1694  NE2 GLN   126      51.416  53.131  59.396  1.00  0.00           N  
ATOM   1695 HE21 GLN   126      51.125  52.878  58.463  1.00  0.00           H  
ATOM   1696 HE22 GLN   126      51.431  54.099  59.683  1.00  0.00           H  
ATOM   1697  C   GLN   126      54.082  48.729  62.242  1.00  0.00           C  
ATOM   1698  O   GLN   126      54.356  47.501  62.198  1.00  0.00           O  
ATOM   1699  N   SER   127      54.102  49.446  63.371  1.00  0.00           N  
ATOM   1700  H   SER   127      53.912  50.438  63.361  1.00  0.00           H  
ATOM   1701  CA  SER   127      54.694  49.042  64.664  1.00  0.00           C  
ATOM   1702  HA  SER   127      54.733  49.887  65.352  1.00  0.00           H  
ATOM   1703  CB  SER   127      53.697  48.076  65.273  1.00  0.00           C  
ATOM   1704  HB2 SER   127      53.541  47.172  64.685  1.00  0.00           H  
ATOM   1705  HB3 SER   127      54.127  47.734  66.214  1.00  0.00           H  
ATOM   1706  OG  SER   127      52.437  48.621  65.560  1.00  0.00           O  
ATOM   1707  HG  SER   127      52.011  48.546  64.702  1.00  0.00           H  
ATOM   1708  C   SER   127      56.043  48.372  64.435  1.00  0.00           C  
ATOM   1709  O   SER   127      56.405  47.401  65.082  1.00  0.00           O  
ATOM   1710  N   GLY   128      56.925  49.048  63.660  1.00  0.00           N  
ATOM   1711  H   GLY   128      56.627  49.880  63.170  1.00  0.00           H  
ATOM   1712  CA  GLY   128      58.354  48.787  63.589  1.00  0.00           C  
ATOM   1713  HA2 GLY   128      58.789  49.232  62.694  1.00  0.00           H  
ATOM   1714  HA3 GLY   128      58.770  49.316  64.447  1.00  0.00           H  
ATOM   1715  C   GLY   128      58.798  47.249  63.458  1.00  0.00           C  
ATOM   1716  O   GLY   128      58.055  46.414  62.953  1.00  0.00           O  
ATOM   1717  N   SER   129      60.065  46.892  63.643  1.00  0.00           N  
ATOM   1718  H   SER   129      60.262  45.923  63.847  1.00  0.00           H  
ATOM   1719  CA  SER   129      61.269  47.757  63.742  1.00  0.00           C  
ATOM   1720  HA  SER   129      62.112  47.075  63.633  1.00  0.00           H  
ATOM   1721  CB  SER   129      61.343  48.673  62.465  1.00  0.00           C  
ATOM   1722  HB2 SER   129      60.573  49.438  62.565  1.00  0.00           H  
ATOM   1723  HB3 SER   129      62.301  49.193  62.488  1.00  0.00           H  
ATOM   1724  OG  SER   129      61.233  47.978  61.240  1.00  0.00           O  
ATOM   1725  HG  SER   129      61.723  48.364  60.510  1.00  0.00           H  
ATOM   1726  C   SER   129      61.473  48.703  64.982  1.00  0.00           C  
ATOM   1727  O   SER   129      62.334  49.556  64.873  1.00  0.00           O  
ATOM   1728  N   TYR   130      60.699  48.447  66.043  1.00  0.00           N  
ATOM   1729  H   TYR   130      59.990  47.730  66.103  1.00  0.00           H  
ATOM   1730  CA  TYR   130      61.189  49.033  67.338  1.00  0.00           C  
ATOM   1731  HA  TYR   130      61.214  50.117  67.225  1.00  0.00           H  
ATOM   1732  CB  TYR   130      60.090  48.888  68.501  1.00  0.00           C  
ATOM   1733  HB2 TYR   130      59.981  47.838  68.772  1.00  0.00           H  
ATOM   1734  HB3 TYR   130      60.444  49.398  69.397  1.00  0.00           H  
ATOM   1735  CG  TYR   130      58.660  49.396  68.276  1.00  0.00           C  
ATOM   1736  CD1 TYR   130      57.614  48.994  69.127  1.00  0.00           C  
ATOM   1737  HD1 TYR   130      57.906  48.342  69.937  1.00  0.00           H  
ATOM   1738  CE1 TYR   130      56.238  49.411  68.961  1.00  0.00           C  
ATOM   1739  HE1 TYR   130      55.497  49.167  69.708  1.00  0.00           H  
ATOM   1740  CZ  TYR   130      55.944  50.365  67.953  1.00  0.00           C  
ATOM   1741  OH  TYR   130      54.666  50.845  67.750  1.00  0.00           O  
ATOM   1742  HH  TYR   130      54.076  50.387  68.353  1.00  0.00           H  
ATOM   1743  CE2 TYR   130      57.003  50.851  67.143  1.00  0.00           C  
ATOM   1744  HE2 TYR   130      56.770  51.536  66.342  1.00  0.00           H  
ATOM   1745  CD2 TYR   130      58.312  50.355  67.266  1.00  0.00           C  
ATOM   1746  HD2 TYR   130      59.148  50.794  66.743  1.00  0.00           H  
ATOM   1747  C   TYR   130      62.556  48.470  67.653  1.00  0.00           C  
ATOM   1748  O   TYR   130      62.760  47.255  67.517  1.00  0.00           O  
ATOM   1749  N   SER   131      63.553  49.186  68.147  1.00  0.00           N  
ATOM   1750  H   SER   131      64.328  48.584  68.386  1.00  0.00           H  
ATOM   1751  CA  SER   131      63.602  50.524  68.685  1.00  0.00           C  
ATOM   1752  HA  SER   131      64.602  50.540  69.118  1.00  0.00           H  
ATOM   1753  CB  SER   131      63.539  51.612  67.501  1.00  0.00           C  
ATOM   1754  HB2 SER   131      64.328  51.411  66.777  1.00  0.00           H  
ATOM   1755  HB3 SER   131      62.605  51.458  66.960  1.00  0.00           H  
ATOM   1756  OG  SER   131      63.714  53.015  67.869  1.00  0.00           O  
ATOM   1757  HG  SER   131      64.399  53.481  67.384  1.00  0.00           H  
ATOM   1758  C   SER   131      62.559  50.947  69.734  1.00  0.00           C  
ATOM   1759  O   SER   131      61.848  51.942  69.530  1.00  0.00           O  
ATOM   1760  N   GLN   132      62.478  50.401  70.891  1.00  0.00           N  
ATOM   1761  H   GLN   132      61.614  50.617  71.366  1.00  0.00           H  
ATOM   1762  CA  GLN   132      63.438  49.398  71.519  1.00  0.00           C  
ATOM   1763  HA  GLN   132      63.808  48.683  70.783  1.00  0.00           H  
ATOM   1764  CB  GLN   132      64.739  50.109  71.850  1.00  0.00           C  
ATOM   1765  HB2 GLN   132      65.514  49.349  71.948  1.00  0.00           H  
ATOM   1766  HB3 GLN   132      65.045  50.701  70.988  1.00  0.00           H  
ATOM   1767  CG  GLN   132      64.796  50.934  73.097  1.00  0.00           C  
ATOM   1768  HG2 GLN   132      64.048  51.682  72.833  1.00  0.00           H  
ATOM   1769  HG3 GLN   132      64.360  50.405  73.945  1.00  0.00           H  
ATOM   1770  CD  GLN   132      66.143  51.567  73.450  1.00  0.00           C  
ATOM   1771  OE1 GLN   132      67.169  51.107  72.949  1.00  0.00           O  
ATOM   1772  NE2 GLN   132      66.143  52.707  74.165  1.00  0.00           N  
ATOM   1773 HE21 GLN   132      65.284  53.123  74.493  1.00  0.00           H  
ATOM   1774 HE22 GLN   132      66.988  53.261  74.182  1.00  0.00           H  
ATOM   1775  C   GLN   132      62.804  48.633  72.684  1.00  0.00           C  
ATOM   1776  O   GLN   132      62.029  49.139  73.512  1.00  0.00           O  
ATOM   1777  N   GLN   133      63.392  47.396  72.867  1.00  0.00           N  
ATOM   1778  H   GLN   133      63.897  47.009  72.083  1.00  0.00           H  
ATOM   1779  CA  GLN   133      63.027  46.512  73.987  1.00  0.00           C  
ATOM   1780  HA  GLN   133      63.253  45.485  73.699  1.00  0.00           H  
ATOM   1781  CB  GLN   133      63.975  47.024  75.181  1.00  0.00           C  
ATOM   1782  HB2 GLN   133      63.991  48.063  75.509  1.00  0.00           H  
ATOM   1783  HB3 GLN   133      63.731  46.463  76.084  1.00  0.00           H  
ATOM   1784  CG  GLN   133      65.417  46.647  74.747  1.00  0.00           C  
ATOM   1785  HG2 GLN   133      65.411  45.620  74.384  1.00  0.00           H  
ATOM   1786  HG3 GLN   133      65.725  47.233  73.880  1.00  0.00           H  
ATOM   1787  CD  GLN   133      66.480  46.773  75.757  1.00  0.00           C  
ATOM   1788  OE1 GLN   133      66.448  47.540  76.672  1.00  0.00           O  
ATOM   1789  NE2 GLN   133      67.633  46.143  75.653  1.00  0.00           N  
ATOM   1790 HE21 GLN   133      67.808  45.440  74.949  1.00  0.00           H  
ATOM   1791 HE22 GLN   133      68.346  46.356  76.336  1.00  0.00           H  
ATOM   1792  C   GLN   133      61.518  46.420  74.401  1.00  0.00           C  
ATOM   1793  O   GLN   133      61.179  47.055  75.401  1.00  0.00           O  
ATOM   1794  N   PRO   134      60.666  45.850  73.547  1.00  0.00           N  
ATOM   1795  CD  PRO   134      59.203  45.959  73.814  1.00  0.00           C  
ATOM   1796  HD2 PRO   134      58.822  46.978  73.761  1.00  0.00           H  
ATOM   1797  HD3 PRO   134      59.056  45.723  74.868  1.00  0.00           H  
ATOM   1798  CG  PRO   134      58.483  45.125  72.776  1.00  0.00           C  
ATOM   1799  HG2 PRO   134      58.032  45.836  72.083  1.00  0.00           H  
ATOM   1800  HG3 PRO   134      57.667  44.551  73.216  1.00  0.00           H  
ATOM   1801  CB  PRO   134      59.535  44.248  72.061  1.00  0.00           C  
ATOM   1802  HB2 PRO   134      59.335  44.041  71.009  1.00  0.00           H  
ATOM   1803  HB3 PRO   134      59.473  43.251  72.498  1.00  0.00           H  
ATOM   1804  CA  PRO   134      60.879  45.033  72.339  1.00  0.00           C  
ATOM   1805  HA  PRO   134      61.628  44.251  72.467  1.00  0.00           H  
ATOM   1806  C   PRO   134      61.264  45.932  71.077  1.00  0.00           C  
ATOM   1807  O   PRO   134      60.997  47.139  70.929  1.00  0.00           O  
ATOM   1808  N   SER   135      62.014  45.429  70.124  1.00  0.00           N  
ATOM   1809  H   SER   135      62.300  46.217  69.561  1.00  0.00           H  
ATOM   1810  CA  SER   135      62.728  44.181  69.959  1.00  0.00           C  
ATOM   1811  HA  SER   135      62.076  43.405  70.360  1.00  0.00           H  
ATOM   1812  CB  SER   135      63.055  43.890  68.501  1.00  0.00           C  
ATOM   1813  HB2 SER   135      63.599  42.947  68.565  1.00  0.00           H  
ATOM   1814  HB3 SER   135      62.138  43.814  67.917  1.00  0.00           H  
ATOM   1815  OG  SER   135      63.933  44.871  67.992  1.00  0.00           O  
ATOM   1816  HG  SER   135      63.440  45.695  68.011  1.00  0.00           H  
ATOM   1817  C   SER   135      63.953  43.944  70.881  1.00  0.00           C  
ATOM   1818  O   SER   135      64.330  44.950  71.469  1.00  0.00           O  
ATOM   1819  N   TYR   136      64.604  42.732  71.119  1.00  0.00           N  
ATOM   1820  H   TYR   136      64.246  41.886  70.698  1.00  0.00           H  
ATOM   1821  CA  TYR   136      65.701  42.574  72.060  1.00  0.00           C  
ATOM   1822  HA  TYR   136      65.910  43.504  72.589  1.00  0.00           H  
ATOM   1823  CB  TYR   136      65.173  41.621  73.131  1.00  0.00           C  
ATOM   1824  HB2 TYR   136      64.929  40.644  72.713  1.00  0.00           H  
ATOM   1825  HB3 TYR   136      65.964  41.502  73.871  1.00  0.00           H  
ATOM   1826  CG  TYR   136      63.973  42.119  73.891  1.00  0.00           C  
ATOM   1827  CD1 TYR   136      64.193  43.041  74.940  1.00  0.00           C  
ATOM   1828  HD1 TYR   136      65.206  43.379  75.103  1.00  0.00           H  
ATOM   1829  CE1 TYR   136      63.069  43.460  75.726  1.00  0.00           C  
ATOM   1830  HE1 TYR   136      63.311  44.104  76.559  1.00  0.00           H  
ATOM   1831  CZ  TYR   136      61.787  43.006  75.457  1.00  0.00           C  
ATOM   1832  OH  TYR   136      60.797  43.496  76.231  1.00  0.00           O  
ATOM   1833  HH  TYR   136      59.952  43.224  75.865  1.00  0.00           H  
ATOM   1834  CE2 TYR   136      61.537  42.140  74.356  1.00  0.00           C  
ATOM   1835  HE2 TYR   136      60.528  41.855  74.097  1.00  0.00           H  
ATOM   1836  CD2 TYR   136      62.649  41.687  73.580  1.00  0.00           C  
ATOM   1837  HD2 TYR   136      62.440  41.119  72.686  1.00  0.00           H  
ATOM   1838  C   TYR   136      67.030  42.013  71.569  1.00  0.00           C  
ATOM   1839  O   TYR   136      67.384  40.822  71.708  1.00  0.00           O  
ATOM   1840  N   GLY   137      67.801  42.867  70.875  1.00  0.00           N  
ATOM   1841  H   GLY   137      68.584  42.532  70.332  1.00  0.00           H  
ATOM   1842  CA  GLY   137      67.465  44.292  70.671  1.00  0.00           C  
ATOM   1843  HA2 GLY   137      68.077  44.703  69.868  1.00  0.00           H  
ATOM   1844  HA3 GLY   137      66.405  44.450  70.473  1.00  0.00           H  
ATOM   1845  C   GLY   137      67.898  45.227  71.819  1.00  0.00           C  
ATOM   1846  O   GLY   137      68.042  44.786  73.002  1.00  0.00           O  
ATOM   1847  N   GLY   138      68.048  46.550  71.582  1.00  0.00           N  
ATOM   1848  H   GLY   138      67.742  46.869  70.674  1.00  0.00           H  
ATOM   1849  CA  GLY   138      68.507  47.581  72.509  1.00  0.00           C  
ATOM   1850  HA2 GLY   138      68.329  48.571  72.088  1.00  0.00           H  
ATOM   1851  HA3 GLY   138      67.821  47.424  73.341  1.00  0.00           H  
ATOM   1852  C   GLY   138      69.954  47.401  73.008  1.00  0.00           C  
ATOM   1853  O   GLY   138      70.625  46.491  72.465  1.00  0.00           O  
ATOM   1854  N   GLN   139      70.457  48.254  73.924  1.00  0.00           N  
ATOM   1855  H   GLN   139      71.439  48.117  74.119  1.00  0.00           H  
ATOM   1856  CA  GLN   139      69.885  49.466  74.577  1.00  0.00           C  
ATOM   1857  HA  GLN   139      68.850  49.624  74.273  1.00  0.00           H  
ATOM   1858  CB  GLN   139      69.770  49.127  76.075  1.00  0.00           C  
ATOM   1859  HB2 GLN   139      68.953  48.418  76.213  1.00  0.00           H  
ATOM   1860  HB3 GLN   139      70.678  48.704  76.505  1.00  0.00           H  
ATOM   1861  CG  GLN   139      69.475  50.374  76.903  1.00  0.00           C  
ATOM   1862  HG2 GLN   139      69.437  50.072  77.949  1.00  0.00           H  
ATOM   1863  HG3 GLN   139      70.249  51.129  76.773  1.00  0.00           H  
ATOM   1864  CD  GLN   139      68.113  50.960  76.554  1.00  0.00           C  
ATOM   1865  OE1 GLN   139      67.948  52.174  76.514  1.00  0.00           O  
ATOM   1866  NE2 GLN   139      67.069  50.216  76.320  1.00  0.00           N  
ATOM   1867 HE21 GLN   139      66.928  49.219  76.233  1.00  0.00           H  
ATOM   1868 HE22 GLN   139      66.171  50.679  76.319  1.00  0.00           H  
ATOM   1869  C   GLN   139      70.677  50.775  74.248  1.00  0.00           C  
ATOM   1870  O   GLN   139      71.891  50.721  74.395  1.00  0.00           O  
ATOM   1871  N   GLN   140      69.965  51.806  73.776  1.00  0.00           N  
ATOM   1872  H   GLN   140      68.970  51.774  73.947  1.00  0.00           H  
ATOM   1873  CA  GLN   140      70.618  53.093  73.451  1.00  0.00           C  
ATOM   1874  HA  GLN   140      71.659  53.100  73.772  1.00  0.00           H  
ATOM   1875  CB  GLN   140      70.601  53.402  71.948  1.00  0.00           C  
ATOM   1876  HB2 GLN   140      69.601  53.647  71.591  1.00  0.00           H  
ATOM   1877  HB3 GLN   140      71.183  54.304  71.760  1.00  0.00           H  
ATOM   1878  CG  GLN   140      71.296  52.204  71.264  1.00  0.00           C  
ATOM   1879  HG2 GLN   140      72.331  52.074  71.578  1.00  0.00           H  
ATOM   1880  HG3 GLN   140      70.787  51.261  71.461  1.00  0.00           H  
ATOM   1881  CD  GLN   140      71.320  52.342  69.752  1.00  0.00           C  
ATOM   1882  OE1 GLN   140      70.543  53.010  69.132  1.00  0.00           O  
ATOM   1883  NE2 GLN   140      71.986  51.447  69.065  1.00  0.00           N  
ATOM   1884 HE21 GLN   140      72.657  50.840  69.514  1.00  0.00           H  
ATOM   1885 HE22 GLN   140      71.889  51.724  68.098  1.00  0.00           H  
ATOM   1886  C   GLN   140      69.917  54.219  74.260  1.00  0.00           C  
ATOM   1887  O   GLN   140      68.742  54.394  74.162  1.00  0.00           O  
ATOM   1888  N   GLN   141      70.731  55.057  74.985  1.00  0.00           N  
ATOM   1889  H   GLN   141      71.718  54.929  74.811  1.00  0.00           H  
ATOM   1890  CA  GLN   141      70.347  56.101  75.983  1.00  0.00           C  
ATOM   1891  HA  GLN   141      69.517  56.609  75.490  1.00  0.00           H  
ATOM   1892  CB  GLN   141      69.745  55.501  77.266  1.00  0.00           C  
ATOM   1893  HB2 GLN   141      69.560  56.345  77.930  1.00  0.00           H  
ATOM   1894  HB3 GLN   141      68.728  55.151  77.087  1.00  0.00           H  
ATOM   1895  CG  GLN   141      70.522  54.364  77.941  1.00  0.00           C  
ATOM   1896  HG2 GLN   141      70.382  53.569  77.209  1.00  0.00           H  
ATOM   1897  HG3 GLN   141      71.566  54.576  78.175  1.00  0.00           H  
ATOM   1898  CD  GLN   141      69.858  53.875  79.189  1.00  0.00           C  
ATOM   1899  OE1 GLN   141      68.838  54.260  79.593  1.00  0.00           O  
ATOM   1900  NE2 GLN   141      70.438  52.884  79.803  1.00  0.00           N  
ATOM   1901 HE21 GLN   141      71.255  52.401  79.457  1.00  0.00           H  
ATOM   1902 HE22 GLN   141      69.992  52.428  80.586  1.00  0.00           H  
ATOM   1903  C   GLN   141      71.377  57.252  76.290  1.00  0.00           C  
ATOM   1904  O   GLN   141      72.437  56.943  76.784  1.00  0.00           O  
ATOM   1905  N   SER   142      71.280  58.439  75.707  1.00  0.00           N  
ATOM   1906  H   SER   142      72.122  58.978  75.847  1.00  0.00           H  
ATOM   1907  CA  SER   142      70.294  59.070  74.885  1.00  0.00           C  
ATOM   1908  HA  SER   142      70.456  60.147  74.927  1.00  0.00           H  
ATOM   1909  CB  SER   142      70.339  58.527  73.454  1.00  0.00           C  
ATOM   1910  HB2 SER   142      70.102  57.465  73.394  1.00  0.00           H  
ATOM   1911  HB3 SER   142      69.688  59.009  72.725  1.00  0.00           H  
ATOM   1912  OG  SER   142      71.636  58.785  72.959  1.00  0.00           O  
ATOM   1913  HG  SER   142      71.597  59.715  72.725  1.00  0.00           H  
ATOM   1914  C   SER   142      68.911  59.102  75.606  1.00  0.00           C  
ATOM   1915  O   SER   142      67.893  58.649  75.063  1.00  0.00           O  
ATOM   1916  N   TYR   143      68.906  59.538  76.829  1.00  0.00           N  
ATOM   1917  H   TYR   143      69.796  59.983  77.002  1.00  0.00           H  
ATOM   1918  CA  TYR   143      67.777  59.412  77.834  1.00  0.00           C  
ATOM   1919  HA  TYR   143      67.473  58.367  77.899  1.00  0.00           H  
ATOM   1920  CB  TYR   143      68.330  59.786  79.184  1.00  0.00           C  
ATOM   1921  HB2 TYR   143      68.730  60.800  79.213  1.00  0.00           H  
ATOM   1922  HB3 TYR   143      67.598  59.801  79.991  1.00  0.00           H  
ATOM   1923  CG  TYR   143      69.323  58.786  79.737  1.00  0.00           C  
ATOM   1924  CD1 TYR   143      68.963  57.559  80.386  1.00  0.00           C  
ATOM   1925  HD1 TYR   143      67.962  57.171  80.499  1.00  0.00           H  
ATOM   1926  CE1 TYR   143      70.055  56.697  80.744  1.00  0.00           C  
ATOM   1927  HE1 TYR   143      69.939  55.710  81.166  1.00  0.00           H  
ATOM   1928  CZ  TYR   143      71.406  57.034  80.389  1.00  0.00           C  
ATOM   1929  OH  TYR   143      72.429  56.230  80.850  1.00  0.00           O  
ATOM   1930  HH  TYR   143      72.212  55.591  81.533  1.00  0.00           H  
ATOM   1931  CE2 TYR   143      71.702  58.235  79.761  1.00  0.00           C  
ATOM   1932  HE2 TYR   143      72.718  58.303  79.400  1.00  0.00           H  
ATOM   1933  CD2 TYR   143      70.666  59.093  79.505  1.00  0.00           C  
ATOM   1934  HD2 TYR   143      70.819  60.066  79.062  1.00  0.00           H  
ATOM   1935  C   TYR   143      66.570  60.370  77.567  1.00  0.00           C  
ATOM   1936  O   TYR   143      65.465  60.049  78.084  1.00  0.00           O  
ATOM   1937  N   GLY   144      66.669  61.402  76.652  1.00  0.00           N  
ATOM   1938  H   GLY   144      67.519  61.742  76.226  1.00  0.00           H  
ATOM   1939  CA  GLY   144      65.531  62.241  76.293  1.00  0.00           C  
ATOM   1940  HA2 GLY   144      65.669  62.897  75.434  1.00  0.00           H  
ATOM   1941  HA3 GLY   144      64.669  61.633  76.019  1.00  0.00           H  
ATOM   1942  C   GLY   144      65.008  63.188  77.421  1.00  0.00           C  
ATOM   1943  O   GLY   144      65.573  63.398  78.528  1.00  0.00           O  
ATOM   1944  N   GLN   145      63.748  63.661  77.252  1.00  0.00           N  
ATOM   1945  H   GLN   145      63.206  63.375  76.449  1.00  0.00           H  
ATOM   1946  CA  GLN   145      62.946  64.359  78.233  1.00  0.00           C  
ATOM   1947  HA  GLN   145      63.201  64.011  79.234  1.00  0.00           H  
ATOM   1948  CB  GLN   145      63.341  65.822  78.267  1.00  0.00           C  
ATOM   1949  HB2 GLN   145      64.421  65.890  78.395  1.00  0.00           H  
ATOM   1950  HB3 GLN   145      63.078  66.274  77.310  1.00  0.00           H  
ATOM   1951  CG  GLN   145      62.619  66.768  79.291  1.00  0.00           C  
ATOM   1952  HG2 GLN   145      62.704  67.777  78.888  1.00  0.00           H  
ATOM   1953  HG3 GLN   145      61.568  66.487  79.354  1.00  0.00           H  
ATOM   1954  CD  GLN   145      63.182  66.892  80.711  1.00  0.00           C  
ATOM   1955  OE1 GLN   145      63.859  66.011  81.170  1.00  0.00           O  
ATOM   1956  NE2 GLN   145      62.850  67.953  81.444  1.00  0.00           N  
ATOM   1957 HE21 GLN   145      63.193  67.965  82.394  1.00  0.00           H  
ATOM   1958 HE22 GLN   145      62.427  68.727  80.952  1.00  0.00           H  
ATOM   1959  C   GLN   145      61.416  64.044  78.101  1.00  0.00           C  
ATOM   1960  O   GLN   145      60.760  64.763  77.358  1.00  0.00           O  
ATOM   1961  N   GLN   146      60.922  62.940  78.646  1.00  0.00           N  
ATOM   1962  H   GLN   146      61.485  62.462  79.335  1.00  0.00           H  
ATOM   1963  CA  GLN   146      59.487  62.535  78.585  1.00  0.00           C  
ATOM   1964  HA  GLN   146      59.232  62.893  77.588  1.00  0.00           H  
ATOM   1965  CB  GLN   146      59.277  61.042  78.612  1.00  0.00           C  
ATOM   1966  HB2 GLN   146      59.765  60.688  79.520  1.00  0.00           H  
ATOM   1967  HB3 GLN   146      58.258  60.682  78.756  1.00  0.00           H  
ATOM   1968  CG  GLN   146      59.844  60.322  77.409  1.00  0.00           C  
ATOM   1969  HG2 GLN   146      60.826  60.695  77.116  1.00  0.00           H  
ATOM   1970  HG3 GLN   146      59.922  59.262  77.650  1.00  0.00           H  
ATOM   1971  CD  GLN   146      58.898  60.428  76.269  1.00  0.00           C  
ATOM   1972  OE1 GLN   146      59.033  61.271  75.385  1.00  0.00           O  
ATOM   1973  NE2 GLN   146      57.992  59.505  76.158  1.00  0.00           N  
ATOM   1974 HE21 GLN   146      57.879  58.851  76.919  1.00  0.00           H  
ATOM   1975 HE22 GLN   146      57.187  59.661  75.568  1.00  0.00           H  
ATOM   1976  C   GLN   146      58.708  63.266  79.645  1.00  0.00           C  
ATOM   1977  O   GLN   146      58.112  62.746  80.627  1.00  0.00           O  
ATOM   1978  N   GLN   147      58.695  64.611  79.520  1.00  0.00           N  
ATOM   1979  H   GLN   147      59.324  64.969  78.815  1.00  0.00           H  
ATOM   1980  CA  GLN   147      58.056  65.646  80.321  1.00  0.00           C  
ATOM   1981  HA  GLN   147      57.176  65.320  80.877  1.00  0.00           H  
ATOM   1982  CB  GLN   147      59.101  66.241  81.348  1.00  0.00           C  
ATOM   1983  HB2 GLN   147      59.869  66.779  80.793  1.00  0.00           H  
ATOM   1984  HB3 GLN   147      58.698  67.061  81.942  1.00  0.00           H  
ATOM   1985  CG  GLN   147      59.829  65.337  82.369  1.00  0.00           C  
ATOM   1986  HG2 GLN   147      60.405  64.566  81.859  1.00  0.00           H  
ATOM   1987  HG3 GLN   147      60.495  65.900  83.023  1.00  0.00           H  
ATOM   1988  CD  GLN   147      58.788  64.566  83.306  1.00  0.00           C  
ATOM   1989  OE1 GLN   147      57.618  64.835  83.244  1.00  0.00           O  
ATOM   1990  NE2 GLN   147      59.195  63.615  83.999  1.00  0.00           N  
ATOM   1991 HE21 GLN   147      60.159  63.325  84.082  1.00  0.00           H  
ATOM   1992 HE22 GLN   147      58.496  63.315  84.663  1.00  0.00           H  
ATOM   1993  C   GLN   147      57.564  66.931  79.547  1.00  0.00           C  
ATOM   1994  O   GLN   147      58.262  67.282  78.537  1.00  0.00           O  
ATOM   1995  N   SER   148      56.355  67.477  79.852  1.00  0.00           N  
ATOM   1996  H   SER   148      55.918  67.113  80.686  1.00  0.00           H  
ATOM   1997  CA  SER   148      55.958  68.726  79.334  1.00  0.00           C  
ATOM   1998  HA  SER   148      55.905  68.753  78.246  1.00  0.00           H  
ATOM   1999  CB  SER   148      54.509  68.968  79.844  1.00  0.00           C  
ATOM   2000  HB2 SER   148      53.784  68.234  79.490  1.00  0.00           H  
ATOM   2001  HB3 SER   148      54.514  68.976  80.934  1.00  0.00           H  
ATOM   2002  OG  SER   148      54.132  70.252  79.344  1.00  0.00           O  
ATOM   2003  HG  SER   148      53.902  70.770  80.119  1.00  0.00           H  
ATOM   2004  C   SER   148      56.905  69.855  79.636  1.00  0.00           C  
ATOM   2005  O   SER   148      57.404  69.975  80.753  1.00  0.00           O  
ATOM   2006  N   TYR   149      57.202  70.662  78.655  1.00  0.00           N  
ATOM   2007  H   TYR   149      56.548  70.729  77.889  1.00  0.00           H  
ATOM   2008  CA  TYR   149      57.841  71.897  78.761  1.00  0.00           C  
ATOM   2009  HA  TYR   149      58.642  71.857  79.499  1.00  0.00           H  
ATOM   2010  CB  TYR   149      58.429  72.330  77.407  1.00  0.00           C  
ATOM   2011  HB2 TYR   149      59.181  71.591  77.133  1.00  0.00           H  
ATOM   2012  HB3 TYR   149      57.625  72.261  76.673  1.00  0.00           H  
ATOM   2013  CG  TYR   149      59.139  73.644  77.497  1.00  0.00           C  
ATOM   2014  CD1 TYR   149      58.559  74.753  76.821  1.00  0.00           C  
ATOM   2015  HD1 TYR   149      57.579  74.612  76.390  1.00  0.00           H  
ATOM   2016  CE1 TYR   149      59.303  75.987  76.830  1.00  0.00           C  
ATOM   2017  HE1 TYR   149      58.911  76.886  76.377  1.00  0.00           H  
ATOM   2018  CZ  TYR   149      60.595  76.020  77.426  1.00  0.00           C  
ATOM   2019  OH  TYR   149      61.404  77.081  77.149  1.00  0.00           O  
ATOM   2020  HH  TYR   149      62.126  77.203  77.770  1.00  0.00           H  
ATOM   2021  CE2 TYR   149      61.070  74.960  78.175  1.00  0.00           C  
ATOM   2022  HE2 TYR   149      62.019  75.125  78.663  1.00  0.00           H  
ATOM   2023  CD2 TYR   149      60.333  73.757  78.230  1.00  0.00           C  
ATOM   2024  HD2 TYR   149      60.665  72.832  78.678  1.00  0.00           H  
ATOM   2025  C   TYR   149      56.863  72.988  79.361  1.00  0.00           C  
ATOM   2026  O   TYR   149      55.684  73.062  79.014  1.00  0.00           O  
ATOM   2027  N   ASN   150      57.515  73.847  80.131  1.00  0.00           N  
ATOM   2028  H   ASN   150      58.500  73.747  80.329  1.00  0.00           H  
ATOM   2029  CA  ASN   150      56.980  75.086  80.670  1.00  0.00           C  
ATOM   2030  HA  ASN   150      56.003  75.218  80.205  1.00  0.00           H  
ATOM   2031  CB  ASN   150      56.762  74.925  82.170  1.00  0.00           C  
ATOM   2032  HB2 ASN   150      56.111  74.074  82.368  1.00  0.00           H  
ATOM   2033  HB3 ASN   150      57.675  74.758  82.741  1.00  0.00           H  
ATOM   2034  CG  ASN   150      55.924  76.009  82.821  1.00  0.00           C  
ATOM   2035  OD1 ASN   150      55.075  76.645  82.283  1.00  0.00           O  
ATOM   2036  ND2 ASN   150      56.136  76.148  84.043  1.00  0.00           N  
ATOM   2037 HD21 ASN   150      55.582  76.651  84.722  1.00  0.00           H  
ATOM   2038 HD22 ASN   150      56.900  75.625  84.446  1.00  0.00           H  
ATOM   2039  C   ASN   150      57.846  76.367  80.418  1.00  0.00           C  
ATOM   2040  O   ASN   150      58.960  76.474  81.008  1.00  0.00           O  
ATOM   2041  N   PRO   151      57.507  77.397  79.665  1.00  0.00           N  
ATOM   2042  CD  PRO   151      56.347  77.415  78.773  1.00  0.00           C  
ATOM   2043  HD2 PRO   151      55.373  77.234  79.229  1.00  0.00           H  
ATOM   2044  HD3 PRO   151      56.382  76.646  78.002  1.00  0.00           H  
ATOM   2045  CG  PRO   151      56.289  78.747  78.009  1.00  0.00           C  
ATOM   2046  HG2 PRO   151      55.763  79.438  78.667  1.00  0.00           H  
ATOM   2047  HG3 PRO   151      55.930  78.743  76.980  1.00  0.00           H  
ATOM   2048  CB  PRO   151      57.786  79.134  78.101  1.00  0.00           C  
ATOM   2049  HB2 PRO   151      57.850  80.188  77.830  1.00  0.00           H  
ATOM   2050  HB3 PRO   151      58.261  78.714  77.215  1.00  0.00           H  
ATOM   2051  CA  PRO   151      58.352  78.572  79.383  1.00  0.00           C  
ATOM   2052  HA  PRO   151      59.375  78.267  79.164  1.00  0.00           H  
ATOM   2053  C   PRO   151      58.273  79.570  80.509  1.00  0.00           C  
ATOM   2054  O   PRO   151      57.174  79.782  80.985  1.00  0.00           O  
ATOM   2055  N   PRO   152      59.368  80.179  80.995  1.00  0.00           N  
ATOM   2056  CD  PRO   152      60.696  79.794  80.674  1.00  0.00           C  
ATOM   2057  HD2 PRO   152      60.716  79.981  79.601  1.00  0.00           H  
ATOM   2058  HD3 PRO   152      60.987  78.749  80.783  1.00  0.00           H  
ATOM   2059  CG  PRO   152      61.627  80.693  81.474  1.00  0.00           C  
ATOM   2060  HG2 PRO   152      62.036  81.485  80.847  1.00  0.00           H  
ATOM   2061  HG3 PRO   152      62.358  80.280  82.168  1.00  0.00           H  
ATOM   2062  CB  PRO   152      60.736  81.516  82.420  1.00  0.00           C  
ATOM   2063  HB2 PRO   152      61.125  82.534  82.375  1.00  0.00           H  
ATOM   2064  HB3 PRO   152      60.668  81.024  83.390  1.00  0.00           H  
ATOM   2065  CA  PRO   152      59.357  81.404  81.830  1.00  0.00           C  
ATOM   2066  HA  PRO   152      58.679  81.217  82.662  1.00  0.00           H  
ATOM   2067  C   PRO   152      58.846  82.634  81.102  1.00  0.00           C  
ATOM   2068  O   PRO   152      58.992  82.698  79.875  1.00  0.00           O  
ATOM   2069  N   GLN   153      58.274  83.629  81.787  1.00  0.00           N  
ATOM   2070  H   GLN   153      58.352  83.544  82.791  1.00  0.00           H  
ATOM   2071  CA  GLN   153      57.539  84.782  81.185  1.00  0.00           C  
ATOM   2072  HA  GLN   153      57.827  84.928  80.144  1.00  0.00           H  
ATOM   2073  CB  GLN   153      56.013  84.497  81.306  1.00  0.00           C  
ATOM   2074  HB2 GLN   153      55.797  84.404  82.370  1.00  0.00           H  
ATOM   2075  HB3 GLN   153      55.459  85.330  80.872  1.00  0.00           H  
ATOM   2076  CG  GLN   153      55.502  83.142  80.803  1.00  0.00           C  
ATOM   2077  HG2 GLN   153      56.173  82.332  81.088  1.00  0.00           H  
ATOM   2078  HG3 GLN   153      54.458  82.995  81.083  1.00  0.00           H  
ATOM   2079  CD  GLN   153      55.548  82.990  79.340  1.00  0.00           C  
ATOM   2080  OE1 GLN   153      56.238  83.646  78.573  1.00  0.00           O  
ATOM   2081  NE2 GLN   153      54.763  82.070  78.801  1.00  0.00           N  
ATOM   2082 HE21 GLN   153      54.065  81.623  79.378  1.00  0.00           H  
ATOM   2083 HE22 GLN   153      54.657  82.109  77.797  1.00  0.00           H  
ATOM   2084  C   GLN   153      57.967  86.053  81.880  1.00  0.00           C  
ATOM   2085  O   GLN   153      58.389  85.933  83.058  1.00  0.00           O  
ATOM   2086  N   GLY   154      57.848  87.238  81.231  1.00  0.00           N  
ATOM   2087  H   GLY   154      57.402  87.193  80.326  1.00  0.00           H  
ATOM   2088  CA  GLY   154      58.243  88.455  81.796  1.00  0.00           C  
ATOM   2089  HA2 GLY   154      59.313  88.465  82.003  1.00  0.00           H  
ATOM   2090  HA3 GLY   154      58.026  89.182  81.014  1.00  0.00           H  
ATOM   2091  C   GLY   154      57.505  88.937  83.075  1.00  0.00           C  
ATOM   2092  O   GLY   154      56.265  89.035  83.112  1.00  0.00           O  
ATOM   2093  N   TYR   155      58.282  89.506  83.984  1.00  0.00           N  
ATOM   2094  H   TYR   155      59.279  89.415  83.854  1.00  0.00           H  
ATOM   2095  CA  TYR   155      57.802  90.145  85.227  1.00  0.00           C  
ATOM   2096  HA  TYR   155      56.716  90.224  85.175  1.00  0.00           H  
ATOM   2097  CB  TYR   155      57.994  89.180  86.441  1.00  0.00           C  
ATOM   2098  HB2 TYR   155      59.045  88.918  86.556  1.00  0.00           H  
ATOM   2099  HB3 TYR   155      57.567  89.621  87.342  1.00  0.00           H  
ATOM   2100  CG  TYR   155      57.193  87.913  86.360  1.00  0.00           C  
ATOM   2101  CD1 TYR   155      57.906  86.678  86.441  1.00  0.00           C  
ATOM   2102  HD1 TYR   155      58.971  86.706  86.621  1.00  0.00           H  
ATOM   2103  CE1 TYR   155      57.121  85.519  86.653  1.00  0.00           C  
ATOM   2104  HE1 TYR   155      57.648  84.628  86.963  1.00  0.00           H  
ATOM   2105  CZ  TYR   155      55.695  85.543  86.540  1.00  0.00           C  
ATOM   2106  OH  TYR   155      54.967  84.417  86.535  1.00  0.00           O  
ATOM   2107  HH  TYR   155      54.029  84.619  86.567  1.00  0.00           H  
ATOM   2108  CE2 TYR   155      55.055  86.814  86.407  1.00  0.00           C  
ATOM   2109  HE2 TYR   155      53.980  86.796  86.307  1.00  0.00           H  
ATOM   2110  CD2 TYR   155      55.840  88.006  86.346  1.00  0.00           C  
ATOM   2111  HD2 TYR   155      55.314  88.949  86.315  1.00  0.00           H  
ATOM   2112  C   TYR   155      58.414  91.525  85.486  1.00  0.00           C  
ATOM   2113  O   TYR   155      59.484  91.770  84.950  1.00  0.00           O  
ATOM   2114  N   GLY   156      57.764  92.470  86.152  1.00  0.00           N  
ATOM   2115  H   GLY   156      58.264  93.339  86.268  1.00  0.00           H  
ATOM   2116  CA  GLY   156      56.407  92.343  86.657  1.00  0.00           C  
ATOM   2117  HA2 GLY   156      56.227  91.366  87.106  1.00  0.00           H  
ATOM   2118  HA3 GLY   156      56.160  93.057  87.442  1.00  0.00           H  
ATOM   2119  C   GLY   156      55.363  92.730  85.597  1.00  0.00           C  
ATOM   2120  O   GLY   156      55.462  92.408  84.429  1.00  0.00           O  
ATOM   2121  N   GLN   157      54.351  93.436  86.054  1.00  0.00           N  
ATOM   2122  H   GLN   157      54.240  93.453  87.057  1.00  0.00           H  
ATOM   2123  CA  GLN   157      53.294  94.072  85.189  1.00  0.00           C  
ATOM   2124  HA  GLN   157      53.099  93.456  84.311  1.00  0.00           H  
ATOM   2125  CB  GLN   157      51.993  94.102  86.006  1.00  0.00           C  
ATOM   2126  HB2 GLN   157      51.282  94.663  85.399  1.00  0.00           H  
ATOM   2127  HB3 GLN   157      51.649  93.068  86.010  1.00  0.00           H  
ATOM   2128  CG  GLN   157      51.962  94.660  87.447  1.00  0.00           C  
ATOM   2129  HG2 GLN   157      52.413  93.955  88.145  1.00  0.00           H  
ATOM   2130  HG3 GLN   157      52.408  95.652  87.377  1.00  0.00           H  
ATOM   2131  CD  GLN   157      50.524  94.833  87.841  1.00  0.00           C  
ATOM   2132  OE1 GLN   157      49.994  95.954  87.678  1.00  0.00           O  
ATOM   2133  NE2 GLN   157      49.832  93.852  88.389  1.00  0.00           N  
ATOM   2134 HE21 GLN   157      50.205  92.914  88.429  1.00  0.00           H  
ATOM   2135 HE22 GLN   157      48.830  93.980  88.409  1.00  0.00           H  
ATOM   2136  C   GLN   157      53.772  95.477  84.778  1.00  0.00           C  
ATOM   2137  O   GLN   157      54.677  96.025  85.450  1.00  0.00           O  
ATOM   2138  N   GLN   158      53.265  96.171  83.762  1.00  0.00           N  
ATOM   2139  H   GLN   158      53.716  97.067  83.641  1.00  0.00           H  
ATOM   2140  CA  GLN   158      52.268  95.791  82.812  1.00  0.00           C  
ATOM   2141  HA  GLN   158      51.554  95.140  83.316  1.00  0.00           H  
ATOM   2142  CB  GLN   158      51.515  96.997  82.321  1.00  0.00           C  
ATOM   2143  HB2 GLN   158      51.084  97.525  83.171  1.00  0.00           H  
ATOM   2144  HB3 GLN   158      52.142  97.681  81.749  1.00  0.00           H  
ATOM   2145  CG  GLN   158      50.342  96.655  81.346  1.00  0.00           C  
ATOM   2146  HG2 GLN   158      50.445  95.654  80.929  1.00  0.00           H  
ATOM   2147  HG3 GLN   158      49.444  96.559  81.956  1.00  0.00           H  
ATOM   2148  CD  GLN   158      50.127  97.673  80.231  1.00  0.00           C  
ATOM   2149  OE1 GLN   158      49.660  98.772  80.476  1.00  0.00           O  
ATOM   2150  NE2 GLN   158      50.474  97.262  79.013  1.00  0.00           N  
ATOM   2151 HE21 GLN   158      50.833  96.342  78.802  1.00  0.00           H  
ATOM   2152 HE22 GLN   158      50.385  97.877  78.217  1.00  0.00           H  
ATOM   2153  C   GLN   158      52.990  95.063  81.724  1.00  0.00           C  
ATOM   2154  O   GLN   158      53.861  95.596  81.097  1.00  0.00           O  
ATOM   2155  N   ASN   159      52.514  93.859  81.419  1.00  0.00           N  
ATOM   2156  H   ASN   159      51.744  93.476  81.948  1.00  0.00           H  
ATOM   2157  CA  ASN   159      52.946  93.137  80.230  1.00  0.00           C  
ATOM   2158  HA  ASN   159      53.992  92.874  80.382  1.00  0.00           H  
ATOM   2159  CB  ASN   159      52.128  91.834  80.203  1.00  0.00           C  
ATOM   2160  HB2 ASN   159      52.290  91.364  81.172  1.00  0.00           H  
ATOM   2161  HB3 ASN   159      51.089  92.150  80.110  1.00  0.00           H  
ATOM   2162  CG  ASN   159      52.458  90.864  79.090  1.00  0.00           C  
ATOM   2163  OD1 ASN   159      51.934  90.966  77.993  1.00  0.00           O  
ATOM   2164  ND2 ASN   159      53.576  90.241  79.294  1.00  0.00           N  
ATOM   2165 HD21 ASN   159      53.920  90.265  80.244  1.00  0.00           H  
ATOM   2166 HD22 ASN   159      54.047  89.758  78.542  1.00  0.00           H  
ATOM   2167  C   ASN   159      52.852  94.008  78.949  1.00  0.00           C  
ATOM   2168  O   ASN   159      51.788  94.590  78.651  1.00  0.00           O  
ATOM   2169  N   GLN   160      53.857  94.017  78.059  1.00  0.00           N  
ATOM   2170  H   GLN   160      53.650  94.738  77.383  1.00  0.00           H  
ATOM   2171  CA  GLN   160      55.094  93.211  78.165  1.00  0.00           C  
ATOM   2172  HA  GLN   160      54.938  92.282  78.713  1.00  0.00           H  
ATOM   2173  CB  GLN   160      55.441  92.780  76.735  1.00  0.00           C  
ATOM   2174  HB2 GLN   160      54.568  92.260  76.340  1.00  0.00           H  
ATOM   2175  HB3 GLN   160      55.562  93.646  76.085  1.00  0.00           H  
ATOM   2176  CG  GLN   160      56.637  91.823  76.536  1.00  0.00           C  
ATOM   2177  HG2 GLN   160      56.463  91.406  75.544  1.00  0.00           H  
ATOM   2178  HG3 GLN   160      57.488  92.503  76.545  1.00  0.00           H  
ATOM   2179  CD  GLN   160      56.787  90.731  77.553  1.00  0.00           C  
ATOM   2180  OE1 GLN   160      56.954  90.923  78.760  1.00  0.00           O  
ATOM   2181  NE2 GLN   160      56.803  89.511  77.160  1.00  0.00           N  
ATOM   2182 HE21 GLN   160      56.820  89.351  76.163  1.00  0.00           H  
ATOM   2183 HE22 GLN   160      57.022  88.688  77.703  1.00  0.00           H  
ATOM   2184  C   GLN   160      56.202  94.032  78.785  1.00  0.00           C  
ATOM   2185  O   GLN   160      56.676  95.052  78.274  1.00  0.00           O  
ATOM   2186  N   TYR   161      56.598  93.626  80.002  1.00  0.00           N  
ATOM   2187  H   TYR   161      56.161  92.789  80.361  1.00  0.00           H  
ATOM   2188  CA  TYR   161      57.594  94.323  80.801  1.00  0.00           C  
ATOM   2189  HA  TYR   161      57.466  95.404  80.734  1.00  0.00           H  
ATOM   2190  CB  TYR   161      57.405  93.841  82.213  1.00  0.00           C  
ATOM   2191  HB2 TYR   161      56.358  93.811  82.515  1.00  0.00           H  
ATOM   2192  HB3 TYR   161      57.672  92.797  82.375  1.00  0.00           H  
ATOM   2193  CG  TYR   161      58.088  94.721  83.208  1.00  0.00           C  
ATOM   2194  CD1 TYR   161      59.428  94.482  83.589  1.00  0.00           C  
ATOM   2195  HD1 TYR   161      60.042  93.769  83.060  1.00  0.00           H  
ATOM   2196  CE1 TYR   161      60.071  95.287  84.520  1.00  0.00           C  
ATOM   2197  HE1 TYR   161      61.125  95.126  84.691  1.00  0.00           H  
ATOM   2198  CZ  TYR   161      59.352  96.307  85.100  1.00  0.00           C  
ATOM   2199  OH  TYR   161      60.000  97.245  85.886  1.00  0.00           O  
ATOM   2200  HH  TYR   161      60.723  97.629  85.385  1.00  0.00           H  
ATOM   2201  CE2 TYR   161      58.118  96.630  84.626  1.00  0.00           C  
ATOM   2202  HE2 TYR   161      57.697  97.521  85.067  1.00  0.00           H  
ATOM   2203  CD2 TYR   161      57.413  95.792  83.767  1.00  0.00           C  
ATOM   2204  HD2 TYR   161      56.537  96.134  83.236  1.00  0.00           H  
ATOM   2205  C   TYR   161      59.065  94.036  80.294  1.00  0.00           C  
ATOM   2206  O   TYR   161      59.950  94.801  80.646  1.00  0.00           O  
ATOM   2207  N   ASN   162      59.262  92.965  79.537  1.00  0.00           N  
ATOM   2208  H   ASN   162      58.441  92.464  79.228  1.00  0.00           H  
ATOM   2209  CA  ASN   162      60.500  92.612  78.873  1.00  0.00           C  
ATOM   2210  HA  ASN   162      61.298  92.715  79.608  1.00  0.00           H  
ATOM   2211  CB  ASN   162      60.507  91.214  78.198  1.00  0.00           C  
ATOM   2212  HB2 ASN   162      59.737  91.240  77.427  1.00  0.00           H  
ATOM   2213  HB3 ASN   162      61.422  91.049  77.629  1.00  0.00           H  
ATOM   2214  CG  ASN   162      60.285  90.010  79.085  1.00  0.00           C  
ATOM   2215  OD1 ASN   162      60.639  90.073  80.251  1.00  0.00           O  
ATOM   2216  ND2 ASN   162      59.801  88.904  78.516  1.00  0.00           N  
ATOM   2217 HD21 ASN   162      59.701  88.043  79.036  1.00  0.00           H  
ATOM   2218 HD22 ASN   162      59.496  88.923  77.554  1.00  0.00           H  
ATOM   2219  C   ASN   162      60.898  93.633  77.775  1.00  0.00           C  
ATOM   2220  O   ASN   162      60.052  94.476  77.394  1.00  0.00           O  
ATOM   2221  N   SER   163      62.077  93.541  77.207  1.00  0.00           N  
ATOM   2222  H   SER   163      62.805  92.962  77.600  1.00  0.00           H  
ATOM   2223  CA  SER   163      62.553  94.412  76.123  1.00  0.00           C  
ATOM   2224  HA  SER   163      61.761  94.506  75.379  1.00  0.00           H  
ATOM   2225  CB  SER   163      62.856  95.710  76.795  1.00  0.00           C  
ATOM   2226  HB2 SER   163      61.936  96.090  77.241  1.00  0.00           H  
ATOM   2227  HB3 SER   163      63.680  95.563  77.493  1.00  0.00           H  
ATOM   2228  OG  SER   163      63.344  96.736  75.972  1.00  0.00           O  
ATOM   2229  HG  SER   163      63.190  97.540  76.474  1.00  0.00           H  
ATOM   2230  C   SER   163      63.747  93.888  75.284  1.00  0.00           C  
ATOM   2231  O   SER   163      64.421  92.957  75.651  1.00  0.00           O  
ATOM   2232  N   SER   164      64.093  94.536  74.131  1.00  0.00           N  
ATOM   2233  H   SER   164      63.551  95.322  73.799  1.00  0.00           H  
ATOM   2234  CA  SER   164      65.261  94.300  73.262  1.00  0.00           C  
ATOM   2235  HA  SER   164      65.209  94.955  72.392  1.00  0.00           H  
ATOM   2236  CB  SER   164      65.141  92.868  72.768  1.00  0.00           C  
ATOM   2237  HB2 SER   164      65.693  92.179  73.407  1.00  0.00           H  
ATOM   2238  HB3 SER   164      64.118  92.492  72.730  1.00  0.00           H  
ATOM   2239  OG  SER   164      65.683  92.735  71.448  1.00  0.00           O  
ATOM   2240  HG  SER   164      65.115  93.042  70.738  1.00  0.00           H  
ATOM   2241  C   SER   164      66.717  94.303  73.796  1.00  0.00           C  
ATOM   2242  O   SER   164      66.927  94.447  75.013  1.00  0.00           O  
ATOM   2243  N   SER   165      67.666  94.160  72.820  1.00  0.00           N  
ATOM   2244  H   SER   165      67.236  93.988  71.923  1.00  0.00           H  
ATOM   2245  CA  SER   165      69.125  94.037  72.912  1.00  0.00           C  
ATOM   2246  HA  SER   165      69.405  93.060  73.305  1.00  0.00           H  
ATOM   2247  CB  SER   165      69.830  93.998  71.508  1.00  0.00           C  
ATOM   2248  HB2 SER   165      69.309  93.333  70.819  1.00  0.00           H  
ATOM   2249  HB3 SER   165      69.908  94.998  71.083  1.00  0.00           H  
ATOM   2250  OG  SER   165      71.125  93.548  71.700  1.00  0.00           O  
ATOM   2251  HG  SER   165      71.639  93.691  70.902  1.00  0.00           H  
ATOM   2252  C   SER   165      69.772  95.123  73.851  1.00  0.00           C  
ATOM   2253  O   SER   165      69.399  96.316  73.778  1.00  0.00           O  
ATOM   2254  N   GLY   166      70.683  94.724  74.720  1.00  0.00           N  
ATOM   2255  H   GLY   166      70.728  93.721  74.824  1.00  0.00           H  
ATOM   2256  CA  GLY   166      71.604  95.646  75.398  1.00  0.00           C  
ATOM   2257  HA2 GLY   166      71.116  96.511  75.846  1.00  0.00           H  
ATOM   2258  HA3 GLY   166      72.015  95.120  76.260  1.00  0.00           H  
ATOM   2259  C   GLY   166      72.804  96.066  74.614  1.00  0.00           C  
ATOM   2260  O   GLY   166      72.956  95.669  73.481  1.00  0.00           O  
ATOM   2261  N   GLY   167      73.674  96.918  75.228  1.00  0.00           N  
ATOM   2262  H   GLY   167      73.370  97.357  76.085  1.00  0.00           H  
ATOM   2263  CA  GLY   167      74.926  97.545  74.608  1.00  0.00           C  
ATOM   2264  HA2 GLY   167      74.524  98.102  73.762  1.00  0.00           H  
ATOM   2265  HA3 GLY   167      75.413  98.172  75.356  1.00  0.00           H  
ATOM   2266  C   GLY   167      75.992  96.577  74.041  1.00  0.00           C  
ATOM   2267  O   GLY   167      76.635  96.835  73.042  1.00  0.00           O  
ATOM   2268  N   GLY   168      76.154  95.447  74.738  1.00  0.00           N  
ATOM   2269  H   GLY   168      75.494  95.224  75.469  1.00  0.00           H  
ATOM   2270  CA  GLY   168      77.368  94.620  74.677  1.00  0.00           C  
ATOM   2271  HA2 GLY   168      77.219  93.699  75.240  1.00  0.00           H  
ATOM   2272  HA3 GLY   168      77.574  94.365  73.637  1.00  0.00           H  
ATOM   2273  C   GLY   168      78.584  95.346  75.264  1.00  0.00           C  
ATOM   2274  O   GLY   168      78.401  96.322  75.990  1.00  0.00           O  
ATOM   2275  N   GLY   169      79.787  94.918  74.962  1.00  0.00           N  
ATOM   2276  H   GLY   169      80.496  95.297  75.573  1.00  0.00           H  
ATOM   2277  CA  GLY   169      80.130  93.759  74.107  1.00  0.00           C  
ATOM   2278  HA2 GLY   169      79.798  92.871  74.645  1.00  0.00           H  
ATOM   2279  HA3 GLY   169      79.609  93.777  73.150  1.00  0.00           H  
ATOM   2280  C   GLY   169      81.628  93.699  73.737  1.00  0.00           C  
ATOM   2281  O   GLY   169      82.433  94.630  73.881  1.00  0.00           O  
ATOM   2282  N   GLY   170      82.091  92.547  73.264  1.00  0.00           N  
ATOM   2283  H   GLY   170      81.456  91.762  73.293  1.00  0.00           H  
ATOM   2284  CA  GLY   170      83.563  92.335  72.923  1.00  0.00           C  
ATOM   2285  HA2 GLY   170      83.770  91.638  72.110  1.00  0.00           H  
ATOM   2286  HA3 GLY   170      83.952  93.321  72.667  1.00  0.00           H  
ATOM   2287  C   GLY   170      84.366  92.024  74.116  1.00  0.00           C  
ATOM   2288  O   GLY   170      83.928  91.788  75.254  1.00  0.00           O  
ATOM   2289  N   GLY   171      85.705  91.825  73.983  1.00  0.00           N  
ATOM   2290  H   GLY   171      86.268  91.666  74.806  1.00  0.00           H  
ATOM   2291  CA  GLY   171      86.458  91.832  72.737  1.00  0.00           C  
ATOM   2292  HA2 GLY   171      85.996  91.130  72.042  1.00  0.00           H  
ATOM   2293  HA3 GLY   171      86.286  92.848  72.384  1.00  0.00           H  
ATOM   2294  C   GLY   171      87.934  91.451  72.880  1.00  0.00           C  
ATOM   2295  O   GLY   171      88.352  90.902  73.891  1.00  0.00           O  
ATOM   2296  N   GLY   172      88.733  91.695  71.834  1.00  0.00           N  
ATOM   2297  H   GLY   172      89.640  91.257  71.911  1.00  0.00           H  
ATOM   2298  CA  GLY   172      88.379  92.251  70.541  1.00  0.00           C  
ATOM   2299  HA2 GLY   172      88.222  91.417  69.858  1.00  0.00           H  
ATOM   2300  HA3 GLY   172      87.426  92.775  70.605  1.00  0.00           H  
ATOM   2301  C   GLY   172      89.528  93.011  69.821  1.00  0.00           C  
ATOM   2302  O   GLY   172      90.722  92.732  69.898  1.00  0.00           O  
ATOM   2303  N   GLY   173      89.155  93.943  69.004  1.00  0.00           N  
ATOM   2304  H   GLY   173      88.160  94.007  68.845  1.00  0.00           H  
ATOM   2305  CA  GLY   173      90.018  94.750  68.104  1.00  0.00           C  
ATOM   2306  HA2 GLY   173      90.560  94.067  67.450  1.00  0.00           H  
ATOM   2307  HA3 GLY   173      89.374  95.357  67.469  1.00  0.00           H  
ATOM   2308  C   GLY   173      90.953  95.813  68.833  1.00  0.00           C  
ATOM   2309  O   GLY   173      90.840  95.963  70.063  1.00  0.00           O  
ATOM   2310  N   GLY   174      91.743  96.636  68.111  1.00  0.00           N  
ATOM   2311  H   GLY   174      92.079  97.460  68.590  1.00  0.00           H  
ATOM   2312  CA  GLY   174      92.317  96.464  66.751  1.00  0.00           C  
ATOM   2313  HA2 GLY   174      93.406  96.499  66.752  1.00  0.00           H  
ATOM   2314  HA3 GLY   174      91.941  95.476  66.483  1.00  0.00           H  
ATOM   2315  C   GLY   174      91.707  97.344  65.670  1.00  0.00           C  
ATOM   2316  O   GLY   174      92.137  97.361  64.534  1.00  0.00           O  
ATOM   2317  N   GLY   175      90.608  98.068  65.914  1.00  0.00           N  
ATOM   2318  H   GLY   175      90.172  97.950  66.817  1.00  0.00           H  
ATOM   2319  CA  GLY   175      89.840  98.821  64.949  1.00  0.00           C  
ATOM   2320  HA2 GLY   175      89.483  98.078  64.235  1.00  0.00           H  
ATOM   2321  HA3 GLY   175      88.842  99.089  65.295  1.00  0.00           H  
ATOM   2322  C   GLY   175      90.517 100.014  64.315  1.00  0.00           C  
ATOM   2323  O   GLY   175      91.264 100.733  64.974  1.00  0.00           O  
ATOM   2324  N   ASN   176      90.342 100.136  63.054  1.00  0.00           N  
ATOM   2325  H   ASN   176      89.535  99.706  62.627  1.00  0.00           H  
ATOM   2326  CA  ASN   176      91.104 101.168  62.253  1.00  0.00           C  
ATOM   2327  HA  ASN   176      92.146 101.144  62.570  1.00  0.00           H  
ATOM   2328  CB  ASN   176      91.124 100.605  60.809  1.00  0.00           C  
ATOM   2329  HB2 ASN   176      91.660  99.656  60.822  1.00  0.00           H  
ATOM   2330  HB3 ASN   176      90.074 100.387  60.612  1.00  0.00           H  
ATOM   2331  CG  ASN   176      91.688 101.473  59.720  1.00  0.00           C  
ATOM   2332  OD1 ASN   176      90.946 102.129  58.926  1.00  0.00           O  
ATOM   2333  ND2 ASN   176      93.025 101.602  59.604  1.00  0.00           N  
ATOM   2334 HD21 ASN   176      93.392 102.117  58.816  1.00  0.00           H  
ATOM   2335 HD22 ASN   176      93.690 101.128  60.198  1.00  0.00           H  
ATOM   2336  C   ASN   176      90.508 102.636  62.311  1.00  0.00           C  
ATOM   2337  O   ASN   176      89.270 102.785  62.210  1.00  0.00           O  
ATOM   2338  N   TYR   177      91.309 103.706  62.559  1.00  0.00           N  
ATOM   2339  H   TYR   177      92.293 103.483  62.581  1.00  0.00           H  
ATOM   2340  CA  TYR   177      90.870 105.023  62.930  1.00  0.00           C  
ATOM   2341  HA  TYR   177      89.813 104.903  63.171  1.00  0.00           H  
ATOM   2342  CB  TYR   177      91.610 105.531  64.230  1.00  0.00           C  
ATOM   2343  HB2 TYR   177      92.664 105.701  64.014  1.00  0.00           H  
ATOM   2344  HB3 TYR   177      91.421 106.588  64.417  1.00  0.00           H  
ATOM   2345  CG  TYR   177      91.388 104.936  65.595  1.00  0.00           C  
ATOM   2346  CD1 TYR   177      91.878 103.657  65.900  1.00  0.00           C  
ATOM   2347  HD1 TYR   177      92.364 103.076  65.130  1.00  0.00           H  
ATOM   2348  CE1 TYR   177      91.539 103.074  67.081  1.00  0.00           C  
ATOM   2349  HE1 TYR   177      91.900 102.100  67.378  1.00  0.00           H  
ATOM   2350  CZ  TYR   177      90.629 103.778  67.933  1.00  0.00           C  
ATOM   2351  OH  TYR   177      90.257 103.072  69.080  1.00  0.00           O  
ATOM   2352  HH  TYR   177      89.457 103.480  69.418  1.00  0.00           H  
ATOM   2353  CE2 TYR   177      90.155 105.055  67.708  1.00  0.00           C  
ATOM   2354  HE2 TYR   177      89.442 105.529  68.367  1.00  0.00           H  
ATOM   2355  CD2 TYR   177      90.618 105.657  66.505  1.00  0.00           C  
ATOM   2356  HD2 TYR   177      90.211 106.590  66.144  1.00  0.00           H  
ATOM   2357  C   TYR   177      90.923 106.003  61.789  1.00  0.00           C  
ATOM   2358  O   TYR   177      92.017 106.479  61.428  1.00  0.00           O  
ATOM   2359  N   GLY   178      89.827 106.421  61.121  1.00  0.00           N  
ATOM   2360  H   GLY   178      90.234 106.772  60.266  1.00  0.00           H  
ATOM   2361  CA  GLY   178      88.457 105.976  61.237  1.00  0.00           C  
ATOM   2362  HA2 GLY   178      87.875 106.499  60.479  1.00  0.00           H  
ATOM   2363  HA3 GLY   178      88.397 104.897  61.094  1.00  0.00           H  
ATOM   2364  C   GLY   178      87.754 106.338  62.565  1.00  0.00           C  
ATOM   2365  O   GLY   178      88.127 107.313  63.228  1.00  0.00           O  
ATOM   2366  N   GLN   179      86.641 105.628  62.880  1.00  0.00           N  
ATOM   2367  H   GLN   179      86.452 104.797  62.339  1.00  0.00           H  
ATOM   2368  CA  GLN   179      86.123 105.562  64.233  1.00  0.00           C  
ATOM   2369  HA  GLN   179      85.779 106.547  64.551  1.00  0.00           H  
ATOM   2370  CB  GLN   179      84.842 104.698  64.255  1.00  0.00           C  
ATOM   2371  HB2 GLN   179      85.216 103.792  63.778  1.00  0.00           H  
ATOM   2372  HB3 GLN   179      84.542 104.531  65.289  1.00  0.00           H  
ATOM   2373  CG  GLN   179      83.713 105.317  63.383  1.00  0.00           C  
ATOM   2374  HG2 GLN   179      84.095 105.619  62.408  1.00  0.00           H  
ATOM   2375  HG3 GLN   179      82.960 104.558  63.176  1.00  0.00           H  
ATOM   2376  CD  GLN   179      83.063 106.523  64.053  1.00  0.00           C  
ATOM   2377  OE1 GLN   179      82.843 106.707  65.259  1.00  0.00           O  
ATOM   2378  NE2 GLN   179      82.666 107.516  63.284  1.00  0.00           N  
ATOM   2379 HE21 GLN   179      82.797 107.383  62.291  1.00  0.00           H  
ATOM   2380 HE22 GLN   179      82.104 108.221  63.739  1.00  0.00           H  
ATOM   2381  C   GLN   179      87.158 105.098  65.242  1.00  0.00           C  
ATOM   2382  O   GLN   179      87.879 104.138  65.004  1.00  0.00           O  
ATOM   2383  N   ASP   180      87.206 105.697  66.503  1.00  0.00           N  
ATOM   2384  H   ASP   180      87.993 105.476  67.096  1.00  0.00           H  
ATOM   2385  CA  ASP   180      86.457 106.870  66.986  1.00  0.00           C  
ATOM   2386  HA  ASP   180      86.065 107.511  66.197  1.00  0.00           H  
ATOM   2387  CB  ASP   180      85.161 106.408  67.663  1.00  0.00           C  
ATOM   2388  HB2 ASP   180      84.508 105.848  66.993  1.00  0.00           H  
ATOM   2389  HB3 ASP   180      85.493 105.735  68.454  1.00  0.00           H  
ATOM   2390  CG  ASP   180      84.411 107.459  68.353  1.00  0.00           C  
ATOM   2391  OD1 ASP   180      83.679 107.034  69.268  1.00  0.00           O  
ATOM   2392  OD2 ASP   180      84.441 108.672  68.047  1.00  0.00           O  
ATOM   2393  C   ASP   180      87.313 107.803  67.886  1.00  0.00           C  
ATOM   2394  O   ASP   180      87.964 107.354  68.833  1.00  0.00           O  
ATOM   2395  N   GLN   181      87.294 109.102  67.582  1.00  0.00           N  
ATOM   2396  H   GLN   181      86.795 109.261  66.718  1.00  0.00           H  
ATOM   2397  CA  GLN   181      87.971 110.164  68.290  1.00  0.00           C  
ATOM   2398  HA  GLN   181      88.985 109.857  68.545  1.00  0.00           H  
ATOM   2399  CB  GLN   181      88.218 111.499  67.489  1.00  0.00           C  
ATOM   2400  HB2 GLN   181      88.796 112.142  68.152  1.00  0.00           H  
ATOM   2401  HB3 GLN   181      88.910 111.182  66.709  1.00  0.00           H  
ATOM   2402  CG  GLN   181      87.053 112.155  66.780  1.00  0.00           C  
ATOM   2403  HG2 GLN   181      86.490 111.415  66.210  1.00  0.00           H  
ATOM   2404  HG3 GLN   181      86.533 112.656  67.596  1.00  0.00           H  
ATOM   2405  CD  GLN   181      87.480 113.160  65.712  1.00  0.00           C  
ATOM   2406  OE1 GLN   181      88.371 113.957  66.012  1.00  0.00           O  
ATOM   2407  NE2 GLN   181      86.923 113.127  64.561  1.00  0.00           N  
ATOM   2408 HE21 GLN   181      86.441 112.279  64.296  1.00  0.00           H  
ATOM   2409 HE22 GLN   181      87.309 113.818  63.934  1.00  0.00           H  
ATOM   2410  C   GLN   181      87.372 110.396  69.715  1.00  0.00           C  
ATOM   2411  O   GLN   181      88.051 111.044  70.527  1.00  0.00           O  
ATOM   2412  N   SER   182      86.108 110.090  69.947  1.00  0.00           N  
ATOM   2413  H   SER   182      85.623 109.638  69.185  1.00  0.00           H  
ATOM   2414  CA  SER   182      85.344 110.487  71.143  1.00  0.00           C  
ATOM   2415  HA  SER   182      85.269 111.571  71.060  1.00  0.00           H  
ATOM   2416  CB  SER   182      83.829 110.026  71.075  1.00  0.00           C  
ATOM   2417  HB2 SER   182      83.721 108.977  71.352  1.00  0.00           H  
ATOM   2418  HB3 SER   182      83.199 110.565  71.784  1.00  0.00           H  
ATOM   2419  OG  SER   182      83.214 110.294  69.794  1.00  0.00           O  
ATOM   2420  HG  SER   182      83.511 109.656  69.141  1.00  0.00           H  
ATOM   2421  C   SER   182      86.022 110.137  72.474  1.00  0.00           C  
ATOM   2422  O   SER   182      86.603 109.138  72.616  1.00  0.00           O  
ATOM   2423  N   SER   183      85.961 110.992  73.512  1.00  0.00           N  
ATOM   2424  H   SER   183      86.270 110.654  74.412  1.00  0.00           H  
ATOM   2425  CA  SER   183      85.566 112.429  73.549  1.00  0.00           C  
ATOM   2426  HA  SER   183      84.602 112.625  73.079  1.00  0.00           H  
ATOM   2427  CB  SER   183      85.424 112.905  74.980  1.00  0.00           C  
ATOM   2428  HB2 SER   183      84.784 112.244  75.564  1.00  0.00           H  
ATOM   2429  HB3 SER   183      86.383 112.986  75.493  1.00  0.00           H  
ATOM   2430  OG  SER   183      84.824 114.204  75.017  1.00  0.00           O  
ATOM   2431  HG  SER   183      85.410 114.676  75.613  1.00  0.00           H  
ATOM   2432  C   SER   183      86.570 113.311  72.787  1.00  0.00           C  
ATOM   2433  O   SER   183      87.737 112.943  72.703  1.00  0.00           O  
ATOM   2434  N   MET   184      86.212 114.487  72.289  1.00  0.00           N  
ATOM   2435  H   MET   184      85.271 114.843  72.379  1.00  0.00           H  
ATOM   2436  CA  MET   184      87.025 115.241  71.298  1.00  0.00           C  
ATOM   2437  HA  MET   184      88.089 115.223  71.532  1.00  0.00           H  
ATOM   2438  CB  MET   184      86.620 114.747  69.911  1.00  0.00           C  
ATOM   2439  HB2 MET   184      87.247 115.330  69.237  1.00  0.00           H  
ATOM   2440  HB3 MET   184      86.910 113.700  69.826  1.00  0.00           H  
ATOM   2441  CG  MET   184      85.154 114.753  69.564  1.00  0.00           C  
ATOM   2442  HG2 MET   184      84.712 113.805  69.874  1.00  0.00           H  
ATOM   2443  HG3 MET   184      84.601 115.471  70.169  1.00  0.00           H  
ATOM   2444  SD  MET   184      84.978 114.808  67.811  1.00  0.00           S  
ATOM   2445  CE  MET   184      85.350 116.581  67.545  1.00  0.00           C  
ATOM   2446  HE1 MET   184      84.852 117.184  68.304  1.00  0.00           H  
ATOM   2447  HE2 MET   184      86.366 116.962  67.648  1.00  0.00           H  
ATOM   2448  HE3 MET   184      85.043 116.801  66.523  1.00  0.00           H  
ATOM   2449  C   MET   184      86.688 116.745  71.453  1.00  0.00           C  
ATOM   2450  O   MET   184      85.608 117.151  71.792  1.00  0.00           O  
ATOM   2451  N   SER   185      87.584 117.637  71.192  1.00  0.00           N  
ATOM   2452  H   SER   185      88.519 117.276  71.067  1.00  0.00           H  
ATOM   2453  CA  SER   185      87.515 119.136  71.263  1.00  0.00           C  
ATOM   2454  HA  SER   185      87.069 119.450  72.207  1.00  0.00           H  
ATOM   2455  CB  SER   185      88.897 119.769  71.255  1.00  0.00           C  
ATOM   2456  HB2 SER   185      89.468 119.314  72.064  1.00  0.00           H  
ATOM   2457  HB3 SER   185      89.332 119.704  70.258  1.00  0.00           H  
ATOM   2458  OG  SER   185      88.824 121.118  71.598  1.00  0.00           O  
ATOM   2459  HG  SER   185      88.925 121.228  72.547  1.00  0.00           H  
ATOM   2460  C   SER   185      86.747 119.686  70.088  1.00  0.00           C  
ATOM   2461  O   SER   185      86.929 119.227  68.959  1.00  0.00           O  
ATOM   2462  N   SER   186      85.969 120.752  70.407  1.00  0.00           N  
ATOM   2463  H   SER   186      86.072 120.927  71.397  1.00  0.00           H  
ATOM   2464  CA  SER   186      85.337 121.655  69.494  1.00  0.00           C  
ATOM   2465  HA  SER   186      86.028 121.735  68.656  1.00  0.00           H  
ATOM   2466  CB  SER   186      83.955 121.152  68.979  1.00  0.00           C  
ATOM   2467  HB2 SER   186      84.305 120.294  68.405  1.00  0.00           H  
ATOM   2468  HB3 SER   186      83.269 120.864  69.776  1.00  0.00           H  
ATOM   2469  OG  SER   186      83.332 122.124  68.114  1.00  0.00           O  
ATOM   2470  HG  SER   186      82.743 122.594  68.709  1.00  0.00           H  
ATOM   2471  C   SER   186      85.120 122.924  70.283  1.00  0.00           C  
ATOM   2472  O   SER   186      84.800 122.872  71.487  1.00  0.00           O  
ATOM   2473  N   GLY   187      85.318 124.114  69.649  1.00  0.00           N  
ATOM   2474  H   GLY   187      85.451 124.926  70.236  1.00  0.00           H  
ATOM   2475  CA  GLY   187      85.606 124.369  68.177  1.00  0.00           C  
ATOM   2476  HA2 GLY   187      86.613 124.777  68.092  1.00  0.00           H  
ATOM   2477  HA3 GLY   187      85.653 123.457  67.581  1.00  0.00           H  
ATOM   2478  C   GLY   187      84.650 125.273  67.435  1.00  0.00           C  
ATOM   2479  O   GLY   187      84.967 125.727  66.349  1.00  0.00           O  
ATOM   2480  N   GLY   188      83.493 125.673  67.928  1.00  0.00           N  
ATOM   2481  H   GLY   188      83.369 125.399  68.892  1.00  0.00           H  
ATOM   2482  CA  GLY   188      82.332 126.452  67.314  1.00  0.00           C  
ATOM   2483  HA2 GLY   188      82.278 126.208  66.253  1.00  0.00           H  
ATOM   2484  HA3 GLY   188      81.384 126.063  67.685  1.00  0.00           H  
ATOM   2485  C   GLY   188      82.490 128.001  67.453  1.00  0.00           C  
ATOM   2486  O   GLY   188      83.444 128.455  68.136  1.00  0.00           O  
ATOM   2487  N   GLY   189      81.756 128.767  66.785  1.00  0.00           N  
ATOM   2488  H   GLY   189      82.004 129.739  66.669  1.00  0.00           H  
ATOM   2489  CA  GLY   189      80.509 128.419  66.051  1.00  0.00           C  
ATOM   2490  HA2 GLY   189      80.056 127.745  66.778  1.00  0.00           H  
ATOM   2491  HA3 GLY   189      80.062 129.412  66.090  1.00  0.00           H  
ATOM   2492  C   GLY   189      80.784 127.874  64.671  1.00  0.00           C  
ATOM   2493  O   GLY   189      81.914 127.686  64.228  1.00  0.00           O  
ATOM   2494  N   SER   190      79.709 127.417  63.995  1.00  0.00           N  
ATOM   2495  H   SER   190      78.796 127.478  64.423  1.00  0.00           H  
ATOM   2496  CA  SER   190      79.727 126.798  62.725  1.00  0.00           C  
ATOM   2497  HA  SER   190      80.180 125.815  62.848  1.00  0.00           H  
ATOM   2498  CB  SER   190      78.201 126.382  62.516  1.00  0.00           C  
ATOM   2499  HB2 SER   190      77.772 125.905  63.398  1.00  0.00           H  
ATOM   2500  HB3 SER   190      77.615 127.280  62.322  1.00  0.00           H  
ATOM   2501  OG  SER   190      78.074 125.565  61.435  1.00  0.00           O  
ATOM   2502  HG  SER   190      78.334 124.668  61.655  1.00  0.00           H  
ATOM   2503  C   SER   190      80.382 127.607  61.583  1.00  0.00           C  
ATOM   2504  O   SER   190      80.219 128.833  61.457  1.00  0.00           O  
ATOM   2505  N   GLY   191      81.014 126.996  60.588  1.00  0.00           N  
ATOM   2506  H   GLY   191      81.424 127.623  59.911  1.00  0.00           H  
ATOM   2507  CA  GLY   191      81.318 125.577  60.298  1.00  0.00           C  
ATOM   2508  HA2 GLY   191      82.366 125.590  60.001  1.00  0.00           H  
ATOM   2509  HA3 GLY   191      81.073 124.874  61.094  1.00  0.00           H  
ATOM   2510  C   GLY   191      80.625 125.043  59.062  1.00  0.00           C  
ATOM   2511  O   GLY   191      79.694 125.654  58.601  1.00  0.00           O  
ATOM   2512  N   GLY   192      81.138 123.923  58.584  1.00  0.00           N  
ATOM   2513  H   GLY   192      82.097 123.742  58.844  1.00  0.00           H  
ATOM   2514  CA  GLY   192      80.724 123.289  57.339  1.00  0.00           C  
ATOM   2515  HA2 GLY   192      80.738 122.199  57.327  1.00  0.00           H  
ATOM   2516  HA3 GLY   192      79.686 123.617  57.286  1.00  0.00           H  
ATOM   2517  C   GLY   192      81.364 123.825  56.031  1.00  0.00           C  
ATOM   2518  O   GLY   192      81.727 124.964  56.057  1.00  0.00           O  
ATOM   2519  N   GLY   193      81.453 123.056  54.961  1.00  0.00           N  
ATOM   2520  H   GLY   193      81.027 122.141  54.922  1.00  0.00           H  
ATOM   2521  CA  GLY   193      81.967 123.503  53.673  1.00  0.00           C  
ATOM   2522  HA2 GLY   193      83.011 123.757  53.859  1.00  0.00           H  
ATOM   2523  HA3 GLY   193      81.907 122.633  53.020  1.00  0.00           H  
ATOM   2524  C   GLY   193      81.281 124.733  53.086  1.00  0.00           C  
ATOM   2525  O   GLY   193      80.172 125.154  53.388  1.00  0.00           O  
ATOM   2526  N   TYR   194      81.933 125.227  52.002  1.00  0.00           N  
ATOM   2527  H   TYR   194      82.815 124.837  51.703  1.00  0.00           H  
ATOM   2528  CA  TYR   194      81.380 126.218  51.087  1.00  0.00           C  
ATOM   2529  HA  TYR   194      81.239 127.100  51.711  1.00  0.00           H  
ATOM   2530  CB  TYR   194      82.570 126.602  50.090  1.00  0.00           C  
ATOM   2531  HB2 TYR   194      83.418 126.981  50.661  1.00  0.00           H  
ATOM   2532  HB3 TYR   194      82.837 125.660  49.611  1.00  0.00           H  
ATOM   2533  CG  TYR   194      82.107 127.579  48.996  1.00  0.00           C  
ATOM   2534  CD1 TYR   194      81.335 127.151  47.890  1.00  0.00           C  
ATOM   2535  HD1 TYR   194      80.827 126.198  47.889  1.00  0.00           H  
ATOM   2536  CE1 TYR   194      80.879 128.055  46.843  1.00  0.00           C  
ATOM   2537  HE1 TYR   194      80.278 127.655  46.039  1.00  0.00           H  
ATOM   2538  CZ  TYR   194      81.343 129.379  46.840  1.00  0.00           C  
ATOM   2539  OH  TYR   194      81.159 130.293  45.827  1.00  0.00           O  
ATOM   2540  HH  TYR   194      80.497 130.057  45.174  1.00  0.00           H  
ATOM   2541  CE2 TYR   194      82.133 129.837  47.948  1.00  0.00           C  
ATOM   2542  HE2 TYR   194      82.496 130.854  47.964  1.00  0.00           H  
ATOM   2543  CD2 TYR   194      82.506 128.906  48.984  1.00  0.00           C  
ATOM   2544  HD2 TYR   194      82.978 129.236  49.898  1.00  0.00           H  
ATOM   2545  C   TYR   194      80.134 125.676  50.339  1.00  0.00           C  
ATOM   2546  O   TYR   194      80.103 124.580  49.900  1.00  0.00           O  
ATOM   2547  N   GLY   195      79.093 126.459  50.094  1.00  0.00           N  
ATOM   2548  H   GLY   195      78.436 126.006  49.474  1.00  0.00           H  
ATOM   2549  CA  GLY   195      78.973 127.861  50.399  1.00  0.00           C  
ATOM   2550  HA2 GLY   195      78.872 128.042  51.469  1.00  0.00           H  
ATOM   2551  HA3 GLY   195      79.976 128.257  50.241  1.00  0.00           H  
ATOM   2552  C   GLY   195      77.954 128.784  49.581  1.00  0.00           C  
ATOM   2553  O   GLY   195      77.815 128.603  48.357  1.00  0.00           O  
ATOM   2554  N   ASN   196      77.376 129.734  50.238  1.00  0.00           N  
ATOM   2555  H   ASN   196      77.431 129.707  51.246  1.00  0.00           H  
ATOM   2556  CA  ASN   196      76.717 130.871  49.657  1.00  0.00           C  
ATOM   2557  HA  ASN   196      76.162 131.442  50.402  1.00  0.00           H  
ATOM   2558  CB  ASN   196      77.769 131.845  49.035  1.00  0.00           C  
ATOM   2559  HB2 ASN   196      78.069 131.505  48.044  1.00  0.00           H  
ATOM   2560  HB3 ASN   196      77.233 132.792  48.970  1.00  0.00           H  
ATOM   2561  CG  ASN   196      78.980 132.061  49.910  1.00  0.00           C  
ATOM   2562  OD1 ASN   196      78.906 132.156  51.120  1.00  0.00           O  
ATOM   2563  ND2 ASN   196      80.134 132.137  49.392  1.00  0.00           N  
ATOM   2564 HD21 ASN   196      80.869 132.155  50.083  1.00  0.00           H  
ATOM   2565 HD22 ASN   196      80.365 132.363  48.435  1.00  0.00           H  
ATOM   2566  C   ASN   196      75.548 130.467  48.666  1.00  0.00           C  
ATOM   2567  O   ASN   196      75.279 131.196  47.680  1.00  0.00           O  
ATOM   2568  N   GLN   197      74.895 129.367  49.064  1.00  0.00           N  
ATOM   2569  H   GLN   197      75.171 128.898  49.915  1.00  0.00           H  
ATOM   2570  CA  GLN   197      73.747 128.873  48.391  1.00  0.00           C  
ATOM   2571  HA  GLN   197      74.016 128.565  47.380  1.00  0.00           H  
ATOM   2572  CB  GLN   197      73.194 127.585  49.034  1.00  0.00           C  
ATOM   2573  HB2 GLN   197      72.613 127.703  49.949  1.00  0.00           H  
ATOM   2574  HB3 GLN   197      72.436 127.129  48.397  1.00  0.00           H  
ATOM   2575  CG  GLN   197      74.293 126.529  49.214  1.00  0.00           C  
ATOM   2576  HG2 GLN   197      73.895 125.514  49.219  1.00  0.00           H  
ATOM   2577  HG3 GLN   197      75.001 126.625  48.391  1.00  0.00           H  
ATOM   2578  CD  GLN   197      75.050 126.657  50.626  1.00  0.00           C  
ATOM   2579  OE1 GLN   197      74.895 127.622  51.377  1.00  0.00           O  
ATOM   2580  NE2 GLN   197      76.075 125.845  50.861  1.00  0.00           N  
ATOM   2581 HE21 GLN   197      76.216 125.023  50.292  1.00  0.00           H  
ATOM   2582 HE22 GLN   197      76.579 126.051  51.712  1.00  0.00           H  
ATOM   2583  C   GLN   197      72.673 129.895  48.225  1.00  0.00           C  
ATOM   2584  O   GLN   197      72.567 130.678  49.166  1.00  0.00           O  
ATOM   2585  N   ASP   198      71.845 129.931  47.162  1.00  0.00           N  
ATOM   2586  H   ASP   198      71.972 129.341  46.352  1.00  0.00           H  
ATOM   2587  CA  ASP   198      70.805 130.951  46.965  1.00  0.00           C  
ATOM   2588  HA  ASP   198      70.721 131.465  47.922  1.00  0.00           H  
ATOM   2589  CB  ASP   198      71.383 131.990  46.002  1.00  0.00           C  
ATOM   2590  HB2 ASP   198      72.197 132.517  46.500  1.00  0.00           H  
ATOM   2591  HB3 ASP   198      71.754 131.572  45.067  1.00  0.00           H  
ATOM   2592  CG  ASP   198      70.403 133.091  45.801  1.00  0.00           C  
ATOM   2593  OD1 ASP   198      69.842 133.492  46.836  1.00  0.00           O  
ATOM   2594  OD2 ASP   198      70.166 133.477  44.602  1.00  0.00           O  
ATOM   2595  C   ASP   198      69.553 130.304  46.500  1.00  0.00           C  
ATOM   2596  O   ASP   198      69.618 129.562  45.491  1.00  0.00           O  
ATOM   2597  N   GLN   199      68.450 130.536  47.210  1.00  0.00           N  
ATOM   2598  H   GLN   199      68.551 131.150  48.006  1.00  0.00           H  
ATOM   2599  CA  GLN   199      67.063 130.037  47.024  1.00  0.00           C  
ATOM   2600  HA  GLN   199      66.535 130.491  47.862  1.00  0.00           H  
ATOM   2601  CB  GLN   199      66.438 130.733  45.808  1.00  0.00           C  
ATOM   2602  HB2 GLN   199      66.827 130.245  44.915  1.00  0.00           H  
ATOM   2603  HB3 GLN   199      65.365 130.542  45.805  1.00  0.00           H  
ATOM   2604  CG  GLN   199      66.525 132.277  45.742  1.00  0.00           C  
ATOM   2605  HG2 GLN   199      67.490 132.604  45.355  1.00  0.00           H  
ATOM   2606  HG3 GLN   199      65.888 132.719  44.976  1.00  0.00           H  
ATOM   2607  CD  GLN   199      66.175 133.013  47.052  1.00  0.00           C  
ATOM   2608  OE1 GLN   199      65.068 132.927  47.638  1.00  0.00           O  
ATOM   2609  NE2 GLN   199      67.083 133.769  47.523  1.00  0.00           N  
ATOM   2610 HE21 GLN   199      67.988 133.797  47.075  1.00  0.00           H  
ATOM   2611 HE22 GLN   199      66.899 134.200  48.417  1.00  0.00           H  
ATOM   2612  C   GLN   199      67.016 128.494  47.083  1.00  0.00           C  
ATOM   2613  O   GLN   199      66.346 127.885  46.207  1.00  0.00           O  
ATOM   2614  N   SER   200      67.544 127.770  48.070  1.00  0.00           N  
ATOM   2615  H   SER   200      67.309 126.789  48.012  1.00  0.00           H  
ATOM   2616  CA  SER   200      68.322 128.164  49.234  1.00  0.00           C  
ATOM   2617  HA  SER   200      68.884 129.077  49.037  1.00  0.00           H  
ATOM   2618  CB  SER   200      67.272 128.361  50.346  1.00  0.00           C  
ATOM   2619  HB2 SER   200      67.604 128.813  51.280  1.00  0.00           H  
ATOM   2620  HB3 SER   200      66.577 129.129  50.007  1.00  0.00           H  
ATOM   2621  OG  SER   200      66.609 127.168  50.596  1.00  0.00           O  
ATOM   2622  HG  SER   200      65.899 127.084  49.954  1.00  0.00           H  
ATOM   2623  C   SER   200      69.391 127.212  49.670  1.00  0.00           C  
ATOM   2624  O   SER   200      70.109 127.525  50.613  1.00  0.00           O  
ATOM   2625  N   GLY   201      69.406 126.045  49.031  1.00  0.00           N  
ATOM   2626  H   GLY   201      68.789 125.852  48.254  1.00  0.00           H  
ATOM   2627  CA  GLY   201      70.392 125.043  49.288  1.00  0.00           C  
ATOM   2628  HA2 GLY   201      71.335 125.446  48.919  1.00  0.00           H  
ATOM   2629  HA3 GLY   201      70.348 124.855  50.361  1.00  0.00           H  
ATOM   2630  C   GLY   201      70.094 123.709  48.480  1.00  0.00           C  
ATOM   2631  O   GLY   201      69.179 123.688  47.660  1.00  0.00           O  
ATOM   2632  N   GLY   202      70.825 122.709  48.796  1.00  0.00           N  
ATOM   2633  H   GLY   202      70.601 121.789  48.442  1.00  0.00           H  
ATOM   2634  CA  GLY   202      72.055 122.658  49.609  1.00  0.00           C  
ATOM   2635  HA2 GLY   202      72.872 122.718  48.890  1.00  0.00           H  
ATOM   2636  HA3 GLY   202      72.071 123.540  50.249  1.00  0.00           H  
ATOM   2637  C   GLY   202      72.218 121.384  50.468  1.00  0.00           C  
ATOM   2638  O   GLY   202      71.314 120.489  50.424  1.00  0.00           O  
ATOM   2639  N   GLY   203      73.352 121.106  51.125  1.00  0.00           N  
ATOM   2640  H   GLY   203      73.348 120.161  51.483  1.00  0.00           H  
ATOM   2641  CA  GLY   203      74.629 121.869  51.062  1.00  0.00           C  
ATOM   2642  HA2 GLY   203      74.477 122.948  51.069  1.00  0.00           H  
ATOM   2643  HA3 GLY   203      75.255 121.627  51.921  1.00  0.00           H  
ATOM   2644  C   GLY   203      75.374 121.650  49.760  1.00  0.00           C  
ATOM   2645  O   GLY   203      74.856 121.436  48.671  1.00  0.00           O  
ATOM   2646  N   GLY   204      76.757 121.832  49.952  1.00  0.00           N  
ATOM   2647  H   GLY   204      76.873 122.150  50.903  1.00  0.00           H  
ATOM   2648  CA  GLY   204      77.754 121.970  48.874  1.00  0.00           C  
ATOM   2649  HA2 GLY   204      78.751 121.765  49.264  1.00  0.00           H  
ATOM   2650  HA3 GLY   204      77.673 121.159  48.149  1.00  0.00           H  
ATOM   2651  C   GLY   204      77.816 123.262  48.154  1.00  0.00           C  
ATOM   2652  O   GLY   204      76.937 124.159  48.314  1.00  0.00           O  
ATOM   2653  N   SER   205      78.846 123.535  47.279  1.00  0.00           N  
ATOM   2654  H   SER   205      78.764 124.425  46.808  1.00  0.00           H  
ATOM   2655  CA  SER   205      79.648 122.502  46.665  1.00  0.00           C  
ATOM   2656  HA  SER   205      79.107 121.559  46.596  1.00  0.00           H  
ATOM   2657  CB  SER   205      80.032 122.818  45.236  1.00  0.00           C  
ATOM   2658  HB2 SER   205      80.700 122.027  44.895  1.00  0.00           H  
ATOM   2659  HB3 SER   205      79.159 122.872  44.585  1.00  0.00           H  
ATOM   2660  OG  SER   205      80.620 124.143  45.245  1.00  0.00           O  
ATOM   2661  HG  SER   205      80.872 124.419  44.360  1.00  0.00           H  
ATOM   2662  C   SER   205      80.946 122.043  47.328  1.00  0.00           C  
ATOM   2663  O   SER   205      81.405 120.941  47.026  1.00  0.00           O  
ATOM   2664  N   GLY   206      81.385 122.623  48.423  1.00  0.00           N  
ATOM   2665  H   GLY   206      80.936 123.470  48.742  1.00  0.00           H  
ATOM   2666  CA  GLY   206      82.552 122.154  49.140  1.00  0.00           C  
ATOM   2667  HA2 GLY   206      82.465 122.585  50.138  1.00  0.00           H  
ATOM   2668  HA3 GLY   206      82.614 121.070  49.230  1.00  0.00           H  
ATOM   2669  C   GLY   206      83.869 122.726  48.512  1.00  0.00           C  
ATOM   2670  O   GLY   206      83.776 123.534  47.613  1.00  0.00           O  
ATOM   2671  N   GLY   207      85.104 122.362  48.857  1.00  0.00           N  
ATOM   2672  H   GLY   207      85.888 122.933  48.575  1.00  0.00           H  
ATOM   2673  CA  GLY   207      85.508 121.443  49.904  1.00  0.00           C  
ATOM   2674  HA2 GLY   207      84.855 120.577  50.011  1.00  0.00           H  
ATOM   2675  HA3 GLY   207      86.558 121.181  49.779  1.00  0.00           H  
ATOM   2676  C   GLY   207      85.445 122.187  51.252  1.00  0.00           C  
ATOM   2677  O   GLY   207      84.637 123.113  51.473  1.00  0.00           O  
ATOM   2678  N   TYR   208      86.166 121.568  52.225  1.00  0.00           N  
ATOM   2679  H   TYR   208      86.522 120.640  52.051  1.00  0.00           H  
ATOM   2680  CA  TYR   208      86.156 121.977  53.615  1.00  0.00           C  
ATOM   2681  HA  TYR   208      86.278 123.058  53.672  1.00  0.00           H  
ATOM   2682  CB  TYR   208      84.932 121.395  54.345  1.00  0.00           C  
ATOM   2683  HB2 TYR   208      84.125 121.792  53.730  1.00  0.00           H  
ATOM   2684  HB3 TYR   208      84.854 120.310  54.268  1.00  0.00           H  
ATOM   2685  CG  TYR   208      84.795 121.855  55.798  1.00  0.00           C  
ATOM   2686  CD1 TYR   208      84.237 120.996  56.776  1.00  0.00           C  
ATOM   2687  HD1 TYR   208      83.867 120.037  56.442  1.00  0.00           H  
ATOM   2688  CE1 TYR   208      83.893 121.390  58.062  1.00  0.00           C  
ATOM   2689  HE1 TYR   208      83.435 120.670  58.723  1.00  0.00           H  
ATOM   2690  CZ  TYR   208      84.121 122.747  58.451  1.00  0.00           C  
ATOM   2691  OH  TYR   208      83.860 123.153  59.683  1.00  0.00           O  
ATOM   2692  HH  TYR   208      83.716 122.385  60.242  1.00  0.00           H  
ATOM   2693  CE2 TYR   208      84.650 123.624  57.451  1.00  0.00           C  
ATOM   2694  HE2 TYR   208      84.711 124.679  57.673  1.00  0.00           H  
ATOM   2695  CD2 TYR   208      84.889 123.167  56.180  1.00  0.00           C  
ATOM   2696  HD2 TYR   208      85.163 123.897  55.433  1.00  0.00           H  
ATOM   2697  C   TYR   208      87.349 121.402  54.259  1.00  0.00           C  
ATOM   2698  O   TYR   208      87.702 120.227  54.067  1.00  0.00           O  
ATOM   2699  N   GLY   209      88.059 122.314  55.005  1.00  0.00           N  
ATOM   2700  H   GLY   209      87.732 123.264  54.907  1.00  0.00           H  
ATOM   2701  CA  GLY   209      89.301 122.104  55.607  1.00  0.00           C  
ATOM   2702  HA2 GLY   209      89.703 121.103  55.453  1.00  0.00           H  
ATOM   2703  HA3 GLY   209      90.028 122.695  55.050  1.00  0.00           H  
ATOM   2704  C   GLY   209      89.236 122.586  57.009  1.00  0.00           C  
ATOM   2705  O   GLY   209      88.833 123.706  57.363  1.00  0.00           O  
ATOM   2706  N   GLN   210      89.566 121.775  58.013  1.00  0.00           N  
ATOM   2707  H   GLN   210      89.436 122.227  58.907  1.00  0.00           H  
ATOM   2708  CA  GLN   210      89.933 120.355  58.037  1.00  0.00           C  
ATOM   2709  HA  GLN   210      89.950 120.166  59.111  1.00  0.00           H  
ATOM   2710  CB  GLN   210      88.828 119.434  57.523  1.00  0.00           C  
ATOM   2711  HB2 GLN   210      88.921 119.369  56.439  1.00  0.00           H  
ATOM   2712  HB3 GLN   210      88.938 118.392  57.823  1.00  0.00           H  
ATOM   2713  CG  GLN   210      87.364 119.744  57.762  1.00  0.00           C  
ATOM   2714  HG2 GLN   210      87.307 120.663  58.345  1.00  0.00           H  
ATOM   2715  HG3 GLN   210      86.921 119.949  56.787  1.00  0.00           H  
ATOM   2716  CD  GLN   210      86.653 118.626  58.426  1.00  0.00           C  
ATOM   2717  OE1 GLN   210      86.084 118.761  59.518  1.00  0.00           O  
ATOM   2718  NE2 GLN   210      86.624 117.430  57.862  1.00  0.00           N  
ATOM   2719 HE21 GLN   210      86.261 116.668  58.418  1.00  0.00           H  
ATOM   2720 HE22 GLN   210      87.109 117.219  57.002  1.00  0.00           H  
ATOM   2721  C   GLN   210      91.365 120.091  57.358  1.00  0.00           C  
ATOM   2722  O   GLN   210      91.496 119.056  56.665  1.00  0.00           O  
ATOM   2723  N   GLN   211      92.333 120.908  57.608  1.00  0.00           N  
ATOM   2724  H   GLN   211      92.074 121.786  58.035  1.00  0.00           H  
ATOM   2725  CA  GLN   211      93.729 120.633  57.270  1.00  0.00           C  
ATOM   2726  HA  GLN   211      93.672 120.317  56.229  1.00  0.00           H  
ATOM   2727  CB  GLN   211      94.619 121.847  57.368  1.00  0.00           C  
ATOM   2728  HB2 GLN   211      94.370 122.175  58.377  1.00  0.00           H  
ATOM   2729  HB3 GLN   211      95.627 121.433  57.356  1.00  0.00           H  
ATOM   2730  CG  GLN   211      94.236 122.893  56.269  1.00  0.00           C  
ATOM   2731  HG2 GLN   211      95.014 123.656  56.310  1.00  0.00           H  
ATOM   2732  HG3 GLN   211      94.236 122.403  55.296  1.00  0.00           H  
ATOM   2733  CD  GLN   211      92.862 123.560  56.346  1.00  0.00           C  
ATOM   2734  OE1 GLN   211      92.346 123.803  57.406  1.00  0.00           O  
ATOM   2735  NE2 GLN   211      92.292 124.130  55.332  1.00  0.00           N  
ATOM   2736 HE21 GLN   211      92.781 124.064  54.450  1.00  0.00           H  
ATOM   2737 HE22 GLN   211      91.512 124.759  55.458  1.00  0.00           H  
ATOM   2738  C   GLN   211      94.266 119.491  58.197  1.00  0.00           C  
ATOM   2739  O   GLN   211      94.927 118.639  57.688  1.00  0.00           O  
ATOM   2740  N   ASP   212      93.902 119.622  59.490  1.00  0.00           N  
ATOM   2741  H   ASP   212      93.359 120.431  59.755  1.00  0.00           H  
ATOM   2742  CA  ASP   212      94.295 118.567  60.487  1.00  0.00           C  
ATOM   2743  HA  ASP   212      95.107 118.010  60.020  1.00  0.00           H  
ATOM   2744  CB  ASP   212      94.841 119.133  61.812  1.00  0.00           C  
ATOM   2745  HB2 ASP   212      93.967 119.649  62.210  1.00  0.00           H  
ATOM   2746  HB3 ASP   212      95.116 118.330  62.495  1.00  0.00           H  
ATOM   2747  CG  ASP   212      95.948 120.216  61.643  1.00  0.00           C  
ATOM   2748  OD1 ASP   212      96.089 121.157  62.497  1.00  0.00           O  
ATOM   2749  OD2 ASP   212      96.645 120.158  60.612  1.00  0.00           O  
ATOM   2750  C   ASP   212      93.175 117.517  60.692  1.00  0.00           C  
ATOM   2751  O   ASP   212      93.342 116.347  60.353  1.00  0.00           O  
ATOM   2752  N   ARG   213      92.057 117.895  61.239  1.00  0.00           N  
ATOM   2753  H   ARG   213      92.134 118.805  61.671  1.00  0.00           H  
ATOM   2754  CA  ARG   213      90.941 117.085  61.817  1.00  0.00           C  
ATOM   2755  HA  ARG   213      91.043 116.084  61.396  1.00  0.00           H  
ATOM   2756  CB  ARG   213      91.063 117.070  63.369  1.00  0.00           C  
ATOM   2757  HB2 ARG   213      91.156 118.107  63.691  1.00  0.00           H  
ATOM   2758  HB3 ARG   213      90.112 116.676  63.729  1.00  0.00           H  
ATOM   2759  CG  ARG   213      92.292 116.196  63.813  1.00  0.00           C  
ATOM   2760  HG2 ARG   213      92.104 115.138  63.631  1.00  0.00           H  
ATOM   2761  HG3 ARG   213      93.102 116.652  63.245  1.00  0.00           H  
ATOM   2762  CD  ARG   213      92.525 116.541  65.258  1.00  0.00           C  
ATOM   2763  HD2 ARG   213      93.244 117.350  65.387  1.00  0.00           H  
ATOM   2764  HD3 ARG   213      91.615 116.832  65.782  1.00  0.00           H  
ATOM   2765  NE  ARG   213      92.986 115.372  65.885  1.00  0.00           N  
ATOM   2766  HE  ARG   213      93.884 115.017  65.587  1.00  0.00           H  
ATOM   2767  CZ  ARG   213      92.381 114.533  66.682  1.00  0.00           C  
ATOM   2768  NH1 ARG   213      91.193 114.768  67.211  1.00  0.00           N  
ATOM   2769 HH11 ARG   213      90.798 114.000  67.734  1.00  0.00           H  
ATOM   2770 HH12 ARG   213      90.717 115.637  67.015  1.00  0.00           H  
ATOM   2771  NH2 ARG   213      92.977 113.404  66.907  1.00  0.00           N  
ATOM   2772 HH21 ARG   213      92.507 112.794  67.559  1.00  0.00           H  
ATOM   2773 HH22 ARG   213      93.861 113.161  66.482  1.00  0.00           H  
ATOM   2774  C   ARG   213      89.518 117.649  61.521  1.00  0.00           C  
ATOM   2775  O   ARG   213      89.320 118.739  61.967  1.00  0.00           O  
ATOM   2776  N   GLY   214      88.613 116.982  60.778  1.00  0.00           N  
ATOM   2777  H   GLY   214      87.660 117.314  60.827  1.00  0.00           H  
ATOM   2778  CA  GLY   214      88.683 115.555  60.394  1.00  0.00           C  
ATOM   2779  HA2 GLY   214      87.782 115.434  59.791  1.00  0.00           H  
ATOM   2780  HA3 GLY   214      89.486 115.324  59.694  1.00  0.00           H  
ATOM   2781  C   GLY   214      88.535 114.482  61.442  1.00  0.00           C  
ATOM   2782  O   GLY   214      89.204 113.442  61.276  1.00  0.00           O  
ATOM   2783  OXT GLY   214      87.833 114.611  62.475  1.00  0.00           O  
TER    2784      GLY   214 
END   
