# Supplementary material for: Visualization of oligomerization, clustering, and density transition of intrinsically disordered proteins
Source: Natl Sci Rev. 2026 Feb 14;13(7):nwag107. doi: 10.1093/nsr/nwag107 (PMC13114874; doi:10.1093/nsr/nwag107)
Supplement: nwag107_Supplemental_Files [file nwag107_supplemental_files.zip › SI-MD-Structures/MD-Sturctures/frame271.pdb]

CRYST1  135.152  149.320  136.916  90.00  90.00  90.00               1
ATOM      1  N   MET     1      28.922  97.560  99.762  1.00  0.00           N  
ATOM      2  H1  MET     1      28.314  97.058  99.132  1.00  0.00           H  
ATOM      3  H2  MET     1      29.331  96.872 100.378  1.00  0.00           H  
ATOM      4  H3  MET     1      28.459  98.194 100.398  1.00  0.00           H  
ATOM      5  CA  MET     1      30.059  98.213  99.066  1.00  0.00           C  
ATOM      6  HA  MET     1      30.820  98.500  99.791  1.00  0.00           H  
ATOM      7  CB  MET     1      30.456  97.298  97.874  1.00  0.00           C  
ATOM      8  HB2 MET     1      29.571  96.888  97.387  1.00  0.00           H  
ATOM      9  HB3 MET     1      30.800  97.870  97.013  1.00  0.00           H  
ATOM     10  CG  MET     1      31.420  96.163  98.221  1.00  0.00           C  
ATOM     11  HG2 MET     1      31.460  95.509  97.350  1.00  0.00           H  
ATOM     12  HG3 MET     1      32.414  96.555  98.435  1.00  0.00           H  
ATOM     13  SD  MET     1      30.983  95.147  99.701  1.00  0.00           S  
ATOM     14  CE  MET     1      32.508  94.280 100.073  1.00  0.00           C  
ATOM     15  HE1 MET     1      32.548  93.377  99.464  1.00  0.00           H  
ATOM     16  HE2 MET     1      33.331  94.959  99.851  1.00  0.00           H  
ATOM     17  HE3 MET     1      32.727  94.016 101.108  1.00  0.00           H  
ATOM     18  C   MET     1      29.532  99.526  98.375  1.00  0.00           C  
ATOM     19  O   MET     1      28.393  99.566  97.923  1.00  0.00           O  
ATOM     20  N   ALA     2      30.229 100.605  98.077  1.00  0.00           N  
ATOM     21  H   ALA     2      29.686 101.281  97.558  1.00  0.00           H  
ATOM     22  CA  ALA     2      31.648 100.994  98.322  1.00  0.00           C  
ATOM     23  HA  ALA     2      31.759 101.965  97.841  1.00  0.00           H  
ATOM     24  CB  ALA     2      31.953 101.131  99.797  1.00  0.00           C  
ATOM     25  HB1 ALA     2      31.904 100.174 100.318  1.00  0.00           H  
ATOM     26  HB2 ALA     2      32.998 101.414  99.918  1.00  0.00           H  
ATOM     27  HB3 ALA     2      31.212 101.735 100.320  1.00  0.00           H  
ATOM     28  C   ALA     2      32.607  99.981  97.646  1.00  0.00           C  
ATOM     29  O   ALA     2      33.021  99.008  98.235  1.00  0.00           O  
ATOM     30  N   SER     3      32.899 100.225  96.395  1.00  0.00           N  
ATOM     31  H   SER     3      33.431  99.476  95.975  1.00  0.00           H  
ATOM     32  CA  SER     3      32.484 101.313  95.467  1.00  0.00           C  
ATOM     33  HA  SER     3      31.500 101.662  95.779  1.00  0.00           H  
ATOM     34  CB  SER     3      33.545 102.463  95.490  1.00  0.00           C  
ATOM     35  HB2 SER     3      34.537 102.250  95.091  1.00  0.00           H  
ATOM     36  HB3 SER     3      33.166 103.207  94.790  1.00  0.00           H  
ATOM     37  OG  SER     3      33.747 103.075  96.752  1.00  0.00           O  
ATOM     38  HG  SER     3      33.508 104.000  96.662  1.00  0.00           H  
ATOM     39  C   SER     3      32.316 100.828  94.046  1.00  0.00           C  
ATOM     40  O   SER     3      32.684  99.775  93.680  1.00  0.00           O  
ATOM     41  N   ASN     4      31.663 101.718  93.216  1.00  0.00           N  
ATOM     42  H   ASN     4      31.372 102.621  93.563  1.00  0.00           H  
ATOM     43  CA  ASN     4      31.500 101.455  91.782  1.00  0.00           C  
ATOM     44  HA  ASN     4      30.738 100.725  91.510  1.00  0.00           H  
ATOM     45  CB  ASN     4      30.880 102.686  91.075  1.00  0.00           C  
ATOM     46  HB2 ASN     4      31.541 103.552  91.110  1.00  0.00           H  
ATOM     47  HB3 ASN     4      30.712 102.379  90.043  1.00  0.00           H  
ATOM     48  CG  ASN     4      29.443 102.983  91.462  1.00  0.00           C  
ATOM     49  OD1 ASN     4      29.175 103.660  92.455  1.00  0.00           O  
ATOM     50  ND2 ASN     4      28.443 102.388  90.836  1.00  0.00           N  
ATOM     51 HD21 ASN     4      27.500 102.452  91.191  1.00  0.00           H  
ATOM     52 HD22 ASN     4      28.663 101.956  89.949  1.00  0.00           H  
ATOM     53  C   ASN     4      32.917 101.146  91.185  1.00  0.00           C  
ATOM     54  O   ASN     4      33.960 101.643  91.557  1.00  0.00           O  
ATOM     55  N   ASP     5      32.978 100.461  90.081  1.00  0.00           N  
ATOM     56  H   ASP     5      33.907 100.445  89.686  1.00  0.00           H  
ATOM     57  CA  ASP     5      31.951  99.733  89.349  1.00  0.00           C  
ATOM     58  HA  ASP     5      31.016 100.238  89.591  1.00  0.00           H  
ATOM     59  CB  ASP     5      32.300  99.672  87.824  1.00  0.00           C  
ATOM     60  HB2 ASP     5      33.173  99.047  87.637  1.00  0.00           H  
ATOM     61  HB3 ASP     5      31.539  99.127  87.266  1.00  0.00           H  
ATOM     62  CG  ASP     5      32.408 100.992  87.142  1.00  0.00           C  
ATOM     63  OD1 ASP     5      33.026 101.056  86.071  1.00  0.00           O  
ATOM     64  OD2 ASP     5      31.688 101.885  87.508  1.00  0.00           O  
ATOM     65  C   ASP     5      31.747  98.272  89.747  1.00  0.00           C  
ATOM     66  O   ASP     5      32.678  97.672  90.372  1.00  0.00           O  
ATOM     67  N   TYR     6      30.666  97.624  89.305  1.00  0.00           N  
ATOM     68  H   TYR     6      30.151  98.107  88.583  1.00  0.00           H  
ATOM     69  CA  TYR     6      30.269  96.264  89.680  1.00  0.00           C  
ATOM     70  HA  TYR     6      31.056  95.968  90.374  1.00  0.00           H  
ATOM     71  CB  TYR     6      28.989  96.352  90.514  1.00  0.00           C  
ATOM     72  HB2 TYR     6      28.115  96.632  89.926  1.00  0.00           H  
ATOM     73  HB3 TYR     6      28.734  95.365  90.900  1.00  0.00           H  
ATOM     74  CG  TYR     6      29.238  97.349  91.661  1.00  0.00           C  
ATOM     75  CD1 TYR     6      28.698  98.673  91.730  1.00  0.00           C  
ATOM     76  HD1 TYR     6      28.123  98.994  90.874  1.00  0.00           H  
ATOM     77  CE1 TYR     6      28.948  99.587  92.847  1.00  0.00           C  
ATOM     78  HE1 TYR     6      28.572 100.599  92.842  1.00  0.00           H  
ATOM     79  CZ  TYR     6      29.597  99.037  93.934  1.00  0.00           C  
ATOM     80  OH  TYR     6      29.794  99.705  95.113  1.00  0.00           O  
ATOM     81  HH  TYR     6      29.388 100.555  95.297  1.00  0.00           H  
ATOM     82  CE2 TYR     6      29.923  97.674  93.926  1.00  0.00           C  
ATOM     83  HE2 TYR     6      30.399  97.303  94.821  1.00  0.00           H  
ATOM     84  CD2 TYR     6      29.832  96.891  92.805  1.00  0.00           C  
ATOM     85  HD2 TYR     6      30.125  95.852  92.847  1.00  0.00           H  
ATOM     86  C   TYR     6      30.194  95.265  88.569  1.00  0.00           C  
ATOM     87  O   TYR     6      29.275  94.468  88.479  1.00  0.00           O  
ATOM     88  N   THR     7      31.009  95.440  87.568  1.00  0.00           N  
ATOM     89  H   THR     7      31.644  96.225  87.563  1.00  0.00           H  
ATOM     90  CA  THR     7      31.149  94.637  86.332  1.00  0.00           C  
ATOM     91  HA  THR     7      30.749  93.636  86.492  1.00  0.00           H  
ATOM     92  CB  THR     7      30.443  95.307  85.176  1.00  0.00           C  
ATOM     93  HB  THR     7      29.410  95.416  85.508  1.00  0.00           H  
ATOM     94  CG2 THR     7      31.031  96.673  84.868  1.00  0.00           C  
ATOM     95 HG21 THR     7      30.731  97.282  85.720  1.00  0.00           H  
ATOM     96 HG22 THR     7      32.117  96.652  84.778  1.00  0.00           H  
ATOM     97 HG23 THR     7      30.577  97.110  83.979  1.00  0.00           H  
ATOM     98  OG1 THR     7      30.573  94.564  83.992  1.00  0.00           O  
ATOM     99  HG1 THR     7      29.866  93.916  84.035  1.00  0.00           H  
ATOM    100  C   THR     7      32.625  94.529  86.045  1.00  0.00           C  
ATOM    101  O   THR     7      33.434  95.331  86.515  1.00  0.00           O  
ATOM    102  N   GLN     8      33.096  93.590  85.235  1.00  0.00           N  
ATOM    103  H   GLN     8      32.443  93.015  84.721  1.00  0.00           H  
ATOM    104  CA  GLN     8      34.474  93.651  84.698  1.00  0.00           C  
ATOM    105  HA  GLN     8      35.055  93.551  85.615  1.00  0.00           H  
ATOM    106  CB  GLN     8      34.675  92.363  83.870  1.00  0.00           C  
ATOM    107  HB2 GLN     8      35.672  92.346  83.429  1.00  0.00           H  
ATOM    108  HB3 GLN     8      34.634  91.522  84.563  1.00  0.00           H  
ATOM    109  CG  GLN     8      33.790  92.225  82.638  1.00  0.00           C  
ATOM    110  HG2 GLN     8      33.655  93.196  82.162  1.00  0.00           H  
ATOM    111  HG3 GLN     8      34.306  91.529  81.977  1.00  0.00           H  
ATOM    112  CD  GLN     8      32.345  91.713  82.845  1.00  0.00           C  
ATOM    113  OE1 GLN     8      31.835  91.579  83.928  1.00  0.00           O  
ATOM    114  NE2 GLN     8      31.664  91.427  81.763  1.00  0.00           N  
ATOM    115 HE21 GLN     8      32.021  91.594  80.833  1.00  0.00           H  
ATOM    116 HE22 GLN     8      30.734  91.036  81.802  1.00  0.00           H  
ATOM    117  C   GLN     8      34.829  94.997  84.035  1.00  0.00           C  
ATOM    118  O   GLN     8      34.064  95.561  83.266  1.00  0.00           O  
ATOM    119  N   GLN     9      35.993  95.670  84.248  1.00  0.00           N  
ATOM    120  H   GLN     9      35.981  96.558  83.765  1.00  0.00           H  
ATOM    121  CA  GLN     9      37.217  95.400  85.020  1.00  0.00           C  
ATOM    122  HA  GLN     9      38.002  96.100  84.735  1.00  0.00           H  
ATOM    123  CB  GLN     9      36.984  95.667  86.471  1.00  0.00           C  
ATOM    124  HB2 GLN     9      36.236  94.970  86.848  1.00  0.00           H  
ATOM    125  HB3 GLN     9      37.893  95.455  87.034  1.00  0.00           H  
ATOM    126  CG  GLN     9      36.589  97.106  86.715  1.00  0.00           C  
ATOM    127  HG2 GLN     9      37.494  97.673  86.497  1.00  0.00           H  
ATOM    128  HG3 GLN     9      35.710  97.447  86.167  1.00  0.00           H  
ATOM    129  CD  GLN     9      36.096  97.276  88.175  1.00  0.00           C  
ATOM    130  OE1 GLN     9      36.755  97.887  89.008  1.00  0.00           O  
ATOM    131  NE2 GLN     9      34.963  96.672  88.435  1.00  0.00           N  
ATOM    132 HE21 GLN     9      34.482  96.236  87.661  1.00  0.00           H  
ATOM    133 HE22 GLN     9      34.400  97.056  89.180  1.00  0.00           H  
ATOM    134  C   GLN     9      37.852  94.023  84.853  1.00  0.00           C  
ATOM    135  O   GLN     9      37.838  93.147  85.690  1.00  0.00           O  
ATOM    136  N   ALA    10      38.417  93.761  83.701  1.00  0.00           N  
ATOM    137  H   ALA    10      38.847  92.850  83.628  1.00  0.00           H  
ATOM    138  CA  ALA    10      38.554  94.574  82.524  1.00  0.00           C  
ATOM    139  HA  ALA    10      38.145  95.581  82.607  1.00  0.00           H  
ATOM    140  CB  ALA    10      40.044  94.744  82.286  1.00  0.00           C  
ATOM    141  HB1 ALA    10      40.196  95.355  81.396  1.00  0.00           H  
ATOM    142  HB2 ALA    10      40.549  95.322  83.061  1.00  0.00           H  
ATOM    143  HB3 ALA    10      40.577  93.815  82.088  1.00  0.00           H  
ATOM    144  C   ALA    10      37.902  94.015  81.224  1.00  0.00           C  
ATOM    145  O   ALA    10      37.789  92.776  81.137  1.00  0.00           O  
ATOM    146  N   THR    11      37.445  94.822  80.240  1.00  0.00           N  
ATOM    147  H   THR    11      37.657  95.798  80.390  1.00  0.00           H  
ATOM    148  CA  THR    11      36.625  94.374  79.123  1.00  0.00           C  
ATOM    149  HA  THR    11      36.655  93.286  79.059  1.00  0.00           H  
ATOM    150  CB  THR    11      35.173  94.662  79.404  1.00  0.00           C  
ATOM    151  HB  THR    11      34.946  93.972  80.217  1.00  0.00           H  
ATOM    152  CG2 THR    11      34.822  95.984  79.977  1.00  0.00           C  
ATOM    153 HG21 THR    11      35.310  96.121  80.943  1.00  0.00           H  
ATOM    154 HG22 THR    11      35.059  96.825  79.326  1.00  0.00           H  
ATOM    155 HG23 THR    11      33.758  96.106  80.179  1.00  0.00           H  
ATOM    156  OG1 THR    11      34.346  94.301  78.327  1.00  0.00           O  
ATOM    157  HG1 THR    11      34.102  94.999  77.715  1.00  0.00           H  
ATOM    158  C   THR    11      37.108  94.934  77.764  1.00  0.00           C  
ATOM    159  O   THR    11      36.759  96.060  77.365  1.00  0.00           O  
ATOM    160  N   GLN    12      37.908  94.235  76.997  1.00  0.00           N  
ATOM    161  H   GLN    12      38.112  94.712  76.130  1.00  0.00           H  
ATOM    162  CA  GLN    12      38.571  92.919  77.182  1.00  0.00           C  
ATOM    163  HA  GLN    12      37.878  92.369  77.820  1.00  0.00           H  
ATOM    164  CB  GLN    12      38.672  92.337  75.784  1.00  0.00           C  
ATOM    165  HB2 GLN    12      37.680  92.407  75.337  1.00  0.00           H  
ATOM    166  HB3 GLN    12      39.435  92.821  75.174  1.00  0.00           H  
ATOM    167  CG  GLN    12      39.212  90.889  75.786  1.00  0.00           C  
ATOM    168  HG2 GLN    12      40.294  91.021  75.804  1.00  0.00           H  
ATOM    169  HG3 GLN    12      38.822  90.292  76.611  1.00  0.00           H  
ATOM    170  CD  GLN    12      38.754  90.165  74.479  1.00  0.00           C  
ATOM    171  OE1 GLN    12      37.866  89.331  74.612  1.00  0.00           O  
ATOM    172  NE2 GLN    12      39.435  90.363  73.402  1.00  0.00           N  
ATOM    173 HE21 GLN    12      38.982  89.946  72.601  1.00  0.00           H  
ATOM    174 HE22 GLN    12      40.093  91.124  73.320  1.00  0.00           H  
ATOM    175  C   GLN    12      39.940  92.943  77.923  1.00  0.00           C  
ATOM    176  O   GLN    12      40.691  93.949  77.705  1.00  0.00           O  
ATOM    177  N   SER    13      40.234  91.946  78.783  1.00  0.00           N  
ATOM    178  H   SER    13      39.483  91.304  78.993  1.00  0.00           H  
ATOM    179  CA  SER    13      41.500  91.870  79.620  1.00  0.00           C  
ATOM    180  HA  SER    13      41.723  92.831  80.084  1.00  0.00           H  
ATOM    181  CB  SER    13      41.371  90.824  80.747  1.00  0.00           C  
ATOM    182  HB2 SER    13      42.291  90.766  81.329  1.00  0.00           H  
ATOM    183  HB3 SER    13      40.629  91.319  81.373  1.00  0.00           H  
ATOM    184  OG  SER    13      40.854  89.599  80.345  1.00  0.00           O  
ATOM    185  HG  SER    13      41.678  89.112  80.269  1.00  0.00           H  
ATOM    186  C   SER    13      42.805  91.476  78.918  1.00  0.00           C  
ATOM    187  O   SER    13      42.870  91.073  77.771  1.00  0.00           O  
ATOM    188  N   TYR    14      43.924  91.649  79.679  1.00  0.00           N  
ATOM    189  H   TYR    14      43.822  92.107  80.574  1.00  0.00           H  
ATOM    190  CA  TYR    14      45.261  91.273  79.342  1.00  0.00           C  
ATOM    191  HA  TYR    14      45.174  90.293  78.872  1.00  0.00           H  
ATOM    192  CB  TYR    14      45.897  92.312  78.376  1.00  0.00           C  
ATOM    193  HB2 TYR    14      45.356  92.217  77.435  1.00  0.00           H  
ATOM    194  HB3 TYR    14      45.786  93.344  78.710  1.00  0.00           H  
ATOM    195  CG  TYR    14      47.387  92.123  78.152  1.00  0.00           C  
ATOM    196  CD1 TYR    14      47.934  91.470  77.050  1.00  0.00           C  
ATOM    197  HD1 TYR    14      47.304  91.135  76.240  1.00  0.00           H  
ATOM    198  CE1 TYR    14      49.341  91.398  76.921  1.00  0.00           C  
ATOM    199  HE1 TYR    14      49.713  90.850  76.068  1.00  0.00           H  
ATOM    200  CZ  TYR    14      50.177  91.861  77.861  1.00  0.00           C  
ATOM    201  OH  TYR    14      51.568  91.780  77.765  1.00  0.00           O  
ATOM    202  HH  TYR    14      52.082  92.243  78.431  1.00  0.00           H  
ATOM    203  CE2 TYR    14      49.584  92.667  78.897  1.00  0.00           C  
ATOM    204  HE2 TYR    14      50.257  93.144  79.593  1.00  0.00           H  
ATOM    205  CD2 TYR    14      48.207  92.733  79.054  1.00  0.00           C  
ATOM    206  HD2 TYR    14      47.860  93.257  79.932  1.00  0.00           H  
ATOM    207  C   TYR    14      46.084  91.164  80.662  1.00  0.00           C  
ATOM    208  O   TYR    14      45.918  91.969  81.572  1.00  0.00           O  
ATOM    209  N   GLY    15      46.865  90.128  80.952  1.00  0.00           N  
ATOM    210  H   GLY    15      47.250  90.131  81.886  1.00  0.00           H  
ATOM    211  CA  GLY    15      47.490  89.160  80.042  1.00  0.00           C  
ATOM    212  HA2 GLY    15      47.156  88.181  80.385  1.00  0.00           H  
ATOM    213  HA3 GLY    15      47.129  89.260  79.019  1.00  0.00           H  
ATOM    214  C   GLY    15      48.999  89.182  80.026  1.00  0.00           C  
ATOM    215  O   GLY    15      49.718  89.813  80.842  1.00  0.00           O  
ATOM    216  N   ALA    16      49.519  88.638  78.907  1.00  0.00           N  
ATOM    217  H   ALA    16      48.856  88.239  78.258  1.00  0.00           H  
ATOM    218  CA  ALA    16      50.937  88.510  78.609  1.00  0.00           C  
ATOM    219  HA  ALA    16      51.429  89.271  79.214  1.00  0.00           H  
ATOM    220  CB  ALA    16      51.430  87.124  79.127  1.00  0.00           C  
ATOM    221  HB1 ALA    16      52.449  86.866  78.838  1.00  0.00           H  
ATOM    222  HB2 ALA    16      51.293  86.891  80.183  1.00  0.00           H  
ATOM    223  HB3 ALA    16      50.876  86.339  78.614  1.00  0.00           H  
ATOM    224  C   ALA    16      51.344  88.571  77.095  1.00  0.00           C  
ATOM    225  O   ALA    16      50.476  88.367  76.272  1.00  0.00           O  
ATOM    226  N   TYR    17      52.652  88.698  76.796  1.00  0.00           N  
ATOM    227  H   TYR    17      53.271  88.980  77.542  1.00  0.00           H  
ATOM    228  CA  TYR    17      53.223  88.717  75.449  1.00  0.00           C  
ATOM    229  HA  TYR    17      52.622  88.162  74.728  1.00  0.00           H  
ATOM    230  CB  TYR    17      53.229  90.157  74.922  1.00  0.00           C  
ATOM    231  HB2 TYR    17      52.309  90.721  75.075  1.00  0.00           H  
ATOM    232  HB3 TYR    17      53.965  90.738  75.478  1.00  0.00           H  
ATOM    233  CG  TYR    17      53.765  90.266  73.523  1.00  0.00           C  
ATOM    234  CD1 TYR    17      55.066  90.583  73.225  1.00  0.00           C  
ATOM    235  HD1 TYR    17      55.700  90.890  74.044  1.00  0.00           H  
ATOM    236  CE1 TYR    17      55.534  90.758  71.954  1.00  0.00           C  
ATOM    237  HE1 TYR    17      56.572  91.000  71.777  1.00  0.00           H  
ATOM    238  CZ  TYR    17      54.679  90.421  70.872  1.00  0.00           C  
ATOM    239  OH  TYR    17      55.145  90.434  69.619  1.00  0.00           O  
ATOM    240  HH  TYR    17      56.080  90.220  69.570  1.00  0.00           H  
ATOM    241  CE2 TYR    17      53.350  90.098  71.208  1.00  0.00           C  
ATOM    242  HE2 TYR    17      52.698  89.969  70.357  1.00  0.00           H  
ATOM    243  CD2 TYR    17      52.883  89.962  72.511  1.00  0.00           C  
ATOM    244  HD2 TYR    17      51.856  89.653  72.632  1.00  0.00           H  
ATOM    245  C   TYR    17      54.586  88.040  75.419  1.00  0.00           C  
ATOM    246  O   TYR    17      55.381  88.381  76.315  1.00  0.00           O  
ATOM    247  N   PRO    18      54.895  86.997  74.538  1.00  0.00           N  
ATOM    248  CD  PRO    18      54.153  86.687  73.300  1.00  0.00           C  
ATOM    249  HD2 PRO    18      53.890  87.587  72.744  1.00  0.00           H  
ATOM    250  HD3 PRO    18      53.251  86.123  73.541  1.00  0.00           H  
ATOM    251  CG  PRO    18      55.024  85.789  72.496  1.00  0.00           C  
ATOM    252  HG2 PRO    18      55.697  86.267  71.783  1.00  0.00           H  
ATOM    253  HG3 PRO    18      54.461  85.044  71.933  1.00  0.00           H  
ATOM    254  CB  PRO    18      55.808  85.055  73.570  1.00  0.00           C  
ATOM    255  HB2 PRO    18      56.700  84.508  73.267  1.00  0.00           H  
ATOM    256  HB3 PRO    18      55.184  84.295  74.038  1.00  0.00           H  
ATOM    257  CA  PRO    18      56.044  86.152  74.641  1.00  0.00           C  
ATOM    258  HA  PRO    18      56.120  85.670  75.616  1.00  0.00           H  
ATOM    259  C   PRO    18      57.418  86.834  74.436  1.00  0.00           C  
ATOM    260  O   PRO    18      57.526  87.815  73.707  1.00  0.00           O  
ATOM    261  N   THR    19      58.440  86.289  75.081  1.00  0.00           N  
ATOM    262  H   THR    19      58.187  85.414  75.519  1.00  0.00           H  
ATOM    263  CA  THR    19      59.850  86.765  75.151  1.00  0.00           C  
ATOM    264  HA  THR    19      60.204  86.739  74.120  1.00  0.00           H  
ATOM    265  CB  THR    19      59.877  88.289  75.558  1.00  0.00           C  
ATOM    266  HB  THR    19      58.990  88.409  76.181  1.00  0.00           H  
ATOM    267  CG2 THR    19      61.207  89.012  75.964  1.00  0.00           C  
ATOM    268 HG21 THR    19      60.877  90.038  76.128  1.00  0.00           H  
ATOM    269 HG22 THR    19      61.575  88.596  76.902  1.00  0.00           H  
ATOM    270 HG23 THR    19      61.985  89.016  75.201  1.00  0.00           H  
ATOM    271  OG1 THR    19      59.564  89.048  74.402  1.00  0.00           O  
ATOM    272  HG1 THR    19      58.696  88.780  74.091  1.00  0.00           H  
ATOM    273  C   THR    19      60.656  85.905  76.068  1.00  0.00           C  
ATOM    274  O   THR    19      60.476  86.005  77.276  1.00  0.00           O  
ATOM    275  N   GLN    20      61.597  85.058  75.592  1.00  0.00           N  
ATOM    276  H   GLN    20      61.732  85.092  74.592  1.00  0.00           H  
ATOM    277  CA  GLN    20      62.700  84.526  76.359  1.00  0.00           C  
ATOM    278  HA  GLN    20      62.370  84.048  77.281  1.00  0.00           H  
ATOM    279  CB  GLN    20      63.421  83.427  75.582  1.00  0.00           C  
ATOM    280  HB2 GLN    20      63.720  83.647  74.557  1.00  0.00           H  
ATOM    281  HB3 GLN    20      64.320  83.203  76.156  1.00  0.00           H  
ATOM    282  CG  GLN    20      62.540  82.137  75.665  1.00  0.00           C  
ATOM    283  HG2 GLN    20      63.213  81.313  75.427  1.00  0.00           H  
ATOM    284  HG3 GLN    20      62.188  82.066  76.694  1.00  0.00           H  
ATOM    285  CD  GLN    20      61.288  82.002  74.738  1.00  0.00           C  
ATOM    286  OE1 GLN    20      61.335  82.176  73.530  1.00  0.00           O  
ATOM    287  NE2 GLN    20      60.178  81.662  75.269  1.00  0.00           N  
ATOM    288 HE21 GLN    20      60.045  81.815  76.259  1.00  0.00           H  
ATOM    289 HE22 GLN    20      59.379  81.563  74.659  1.00  0.00           H  
ATOM    290  C   GLN    20      63.637  85.658  76.659  1.00  0.00           C  
ATOM    291  O   GLN    20      63.801  86.588  75.808  1.00  0.00           O  
ATOM    292  N   PRO    21      64.371  85.738  77.829  1.00  0.00           N  
ATOM    293  CD  PRO    21      64.278  84.854  78.926  1.00  0.00           C  
ATOM    294  HD2 PRO    21      64.401  83.814  78.624  1.00  0.00           H  
ATOM    295  HD3 PRO    21      63.354  85.064  79.464  1.00  0.00           H  
ATOM    296  CG  PRO    21      65.444  85.194  79.810  1.00  0.00           C  
ATOM    297  HG2 PRO    21      66.398  84.794  79.468  1.00  0.00           H  
ATOM    298  HG3 PRO    21      65.219  84.905  80.836  1.00  0.00           H  
ATOM    299  CB  PRO    21      65.464  86.702  79.675  1.00  0.00           C  
ATOM    300  HB2 PRO    21      66.472  87.024  79.934  1.00  0.00           H  
ATOM    301  HB3 PRO    21      64.736  87.156  80.348  1.00  0.00           H  
ATOM    302  CA  PRO    21      65.134  86.911  78.167  1.00  0.00           C  
ATOM    303  HA  PRO    21      64.540  87.822  78.091  1.00  0.00           H  
ATOM    304  C   PRO    21      66.397  87.015  77.279  1.00  0.00           C  
ATOM    305  O   PRO    21      66.758  86.088  76.599  1.00  0.00           O  
ATOM    306  N   GLY    22      67.111  88.169  77.416  1.00  0.00           N  
ATOM    307  H   GLY    22      66.582  88.950  77.777  1.00  0.00           H  
ATOM    308  CA  GLY    22      68.505  88.328  76.839  1.00  0.00           C  
ATOM    309  HA2 GLY    22      68.554  88.140  75.767  1.00  0.00           H  
ATOM    310  HA3 GLY    22      68.878  89.334  77.034  1.00  0.00           H  
ATOM    311  C   GLY    22      69.582  87.392  77.552  1.00  0.00           C  
ATOM    312  O   GLY    22      69.529  87.197  78.795  1.00  0.00           O  
ATOM    313  N   GLN    23      70.630  87.036  76.800  1.00  0.00           N  
ATOM    314  H   GLN    23      70.569  87.347  75.841  1.00  0.00           H  
ATOM    315  CA  GLN    23      71.834  86.239  77.234  1.00  0.00           C  
ATOM    316  HA  GLN    23      71.553  85.417  77.892  1.00  0.00           H  
ATOM    317  CB  GLN    23      72.735  85.721  76.083  1.00  0.00           C  
ATOM    318  HB2 GLN    23      73.104  86.504  75.420  1.00  0.00           H  
ATOM    319  HB3 GLN    23      73.712  85.365  76.410  1.00  0.00           H  
ATOM    320  CG  GLN    23      72.058  84.693  75.141  1.00  0.00           C  
ATOM    321  HG2 GLN    23      71.748  83.816  75.709  1.00  0.00           H  
ATOM    322  HG3 GLN    23      71.102  85.027  74.738  1.00  0.00           H  
ATOM    323  CD  GLN    23      73.080  84.292  74.011  1.00  0.00           C  
ATOM    324  OE1 GLN    23      73.909  84.999  73.508  1.00  0.00           O  
ATOM    325  NE2 GLN    23      72.880  83.060  73.535  1.00  0.00           N  
ATOM    326 HE21 GLN    23      72.007  82.641  73.824  1.00  0.00           H  
ATOM    327 HE22 GLN    23      73.411  82.665  72.772  1.00  0.00           H  
ATOM    328  C   GLN    23      72.706  87.111  78.136  1.00  0.00           C  
ATOM    329  O   GLN    23      72.954  88.276  77.854  1.00  0.00           O  
ATOM    330  N   GLY    24      73.162  86.518  79.249  1.00  0.00           N  
ATOM    331  H   GLY    24      73.038  85.530  79.419  1.00  0.00           H  
ATOM    332  CA  GLY    24      74.181  87.119  80.088  1.00  0.00           C  
ATOM    333  HA2 GLY    24      73.883  88.136  80.344  1.00  0.00           H  
ATOM    334  HA3 GLY    24      74.097  86.603  81.045  1.00  0.00           H  
ATOM    335  C   GLY    24      75.558  87.202  79.441  1.00  0.00           C  
ATOM    336  O   GLY    24      75.779  86.541  78.420  1.00  0.00           O  
ATOM    337  N   TYR    25      76.450  88.053  79.956  1.00  0.00           N  
ATOM    338  H   TYR    25      76.129  88.536  80.783  1.00  0.00           H  
ATOM    339  CA  TYR    25      77.859  88.200  79.577  1.00  0.00           C  
ATOM    340  HA  TYR    25      78.024  87.453  78.801  1.00  0.00           H  
ATOM    341  CB  TYR    25      78.006  89.594  78.923  1.00  0.00           C  
ATOM    342  HB2 TYR    25      77.448  89.700  77.993  1.00  0.00           H  
ATOM    343  HB3 TYR    25      77.733  90.354  79.656  1.00  0.00           H  
ATOM    344  CG  TYR    25      79.404  89.848  78.417  1.00  0.00           C  
ATOM    345  CD1 TYR    25      80.018  88.894  77.534  1.00  0.00           C  
ATOM    346  HD1 TYR    25      79.488  88.053  77.113  1.00  0.00           H  
ATOM    347  CE1 TYR    25      81.361  89.008  77.207  1.00  0.00           C  
ATOM    348  HE1 TYR    25      81.956  88.311  76.637  1.00  0.00           H  
ATOM    349  CZ  TYR    25      82.109  90.176  77.637  1.00  0.00           C  
ATOM    350  OH  TYR    25      83.426  90.363  77.225  1.00  0.00           O  
ATOM    351  HH  TYR    25      83.857  89.511  77.131  1.00  0.00           H  
ATOM    352  CE2 TYR    25      81.498  91.153  78.447  1.00  0.00           C  
ATOM    353  HE2 TYR    25      82.020  92.073  78.666  1.00  0.00           H  
ATOM    354  CD2 TYR    25      80.127  90.987  78.820  1.00  0.00           C  
ATOM    355  HD2 TYR    25      79.698  91.840  79.324  1.00  0.00           H  
ATOM    356  C   TYR    25      78.830  87.973  80.744  1.00  0.00           C  
ATOM    357  O   TYR    25      78.621  88.607  81.806  1.00  0.00           O  
ATOM    358  N   SER    26      79.918  87.228  80.615  1.00  0.00           N  
ATOM    359  H   SER    26      80.103  86.803  79.717  1.00  0.00           H  
ATOM    360  CA  SER    26      81.035  87.157  81.627  1.00  0.00           C  
ATOM    361  HA  SER    26      80.660  87.356  82.631  1.00  0.00           H  
ATOM    362  CB  SER    26      81.583  85.695  81.818  1.00  0.00           C  
ATOM    363  HB2 SER    26      82.037  85.330  80.896  1.00  0.00           H  
ATOM    364  HB3 SER    26      82.378  85.689  82.564  1.00  0.00           H  
ATOM    365  OG  SER    26      80.611  84.741  82.034  1.00  0.00           O  
ATOM    366  HG  SER    26      79.901  84.932  81.416  1.00  0.00           H  
ATOM    367  C   SER    26      82.062  88.252  81.397  1.00  0.00           C  
ATOM    368  O   SER    26      82.983  88.151  80.596  1.00  0.00           O  
ATOM    369  N   GLN    27      82.004  89.389  82.146  1.00  0.00           N  
ATOM    370  H   GLN    27      81.289  89.522  82.847  1.00  0.00           H  
ATOM    371  CA  GLN    27      82.796  90.572  81.810  1.00  0.00           C  
ATOM    372  HA  GLN    27      82.555  90.939  80.812  1.00  0.00           H  
ATOM    373  CB  GLN    27      82.377  91.747  82.732  1.00  0.00           C  
ATOM    374  HB2 GLN    27      81.429  92.153  82.377  1.00  0.00           H  
ATOM    375  HB3 GLN    27      82.138  91.481  83.762  1.00  0.00           H  
ATOM    376  CG  GLN    27      83.383  92.890  82.821  1.00  0.00           C  
ATOM    377  HG2 GLN    27      82.982  93.620  83.525  1.00  0.00           H  
ATOM    378  HG3 GLN    27      84.343  92.500  83.159  1.00  0.00           H  
ATOM    379  CD  GLN    27      83.605  93.666  81.472  1.00  0.00           C  
ATOM    380  OE1 GLN    27      82.915  93.492  80.515  1.00  0.00           O  
ATOM    381  NE2 GLN    27      84.582  94.528  81.430  1.00  0.00           N  
ATOM    382 HE21 GLN    27      85.305  94.373  82.119  1.00  0.00           H  
ATOM    383 HE22 GLN    27      84.830  94.772  80.482  1.00  0.00           H  
ATOM    384  C   GLN    27      84.283  90.361  81.968  1.00  0.00           C  
ATOM    385  O   GLN    27      85.131  90.885  81.216  1.00  0.00           O  
ATOM    386  N   GLN    28      84.643  89.422  82.906  1.00  0.00           N  
ATOM    387  H   GLN    28      83.948  89.000  83.507  1.00  0.00           H  
ATOM    388  CA  GLN    28      86.000  88.813  82.962  1.00  0.00           C  
ATOM    389  HA  GLN    28      86.626  89.608  83.368  1.00  0.00           H  
ATOM    390  CB  GLN    28      86.079  87.624  83.884  1.00  0.00           C  
ATOM    391  HB2 GLN    28      85.687  88.032  84.815  1.00  0.00           H  
ATOM    392  HB3 GLN    28      85.346  86.887  83.553  1.00  0.00           H  
ATOM    393  CG  GLN    28      87.474  87.007  84.129  1.00  0.00           C  
ATOM    394  HG2 GLN    28      87.268  86.178  84.807  1.00  0.00           H  
ATOM    395  HG3 GLN    28      87.776  86.546  83.189  1.00  0.00           H  
ATOM    396  CD  GLN    28      88.455  87.942  84.715  1.00  0.00           C  
ATOM    397  OE1 GLN    28      88.191  89.052  85.230  1.00  0.00           O  
ATOM    398  NE2 GLN    28      89.701  87.703  84.420  1.00  0.00           N  
ATOM    399 HE21 GLN    28      90.420  88.164  84.958  1.00  0.00           H  
ATOM    400 HE22 GLN    28      89.923  86.788  84.053  1.00  0.00           H  
ATOM    401  C   GLN    28      86.556  88.551  81.575  1.00  0.00           C  
ATOM    402  O   GLN    28      87.813  88.601  81.466  1.00  0.00           O  
ATOM    403  N   SER    29      85.784  88.058  80.591  1.00  0.00           N  
ATOM    404  H   SER    29      84.810  87.971  80.843  1.00  0.00           H  
ATOM    405  CA  SER    29      86.190  87.618  79.279  1.00  0.00           C  
ATOM    406  HA  SER    29      86.872  86.803  79.520  1.00  0.00           H  
ATOM    407  CB  SER    29      85.037  86.965  78.480  1.00  0.00           C  
ATOM    408  HB2 SER    29      85.478  86.730  77.511  1.00  0.00           H  
ATOM    409  HB3 SER    29      84.540  86.179  79.048  1.00  0.00           H  
ATOM    410  OG  SER    29      84.039  87.907  78.211  1.00  0.00           O  
ATOM    411  HG  SER    29      83.463  88.035  78.969  1.00  0.00           H  
ATOM    412  C   SER    29      86.955  88.722  78.469  1.00  0.00           C  
ATOM    413  O   SER    29      87.738  88.404  77.540  1.00  0.00           O  
ATOM    414  N   SER    30      86.711  90.005  78.849  1.00  0.00           N  
ATOM    415  H   SER    30      85.966  90.136  79.519  1.00  0.00           H  
ATOM    416  CA  SER    30      87.219  91.186  78.123  1.00  0.00           C  
ATOM    417  HA  SER    30      87.946  90.867  77.376  1.00  0.00           H  
ATOM    418  CB  SER    30      86.184  91.941  77.278  1.00  0.00           C  
ATOM    419  HB2 SER    30      85.534  91.223  76.778  1.00  0.00           H  
ATOM    420  HB3 SER    30      85.420  92.375  77.923  1.00  0.00           H  
ATOM    421  OG  SER    30      86.940  92.732  76.296  1.00  0.00           O  
ATOM    422  HG  SER    30      87.174  93.589  76.658  1.00  0.00           H  
ATOM    423  C   SER    30      87.930  92.255  79.061  1.00  0.00           C  
ATOM    424  O   SER    30      87.259  93.213  79.428  1.00  0.00           O  
ATOM    425  N   GLN    31      89.229  92.176  79.451  1.00  0.00           N  
ATOM    426  H   GLN    31      89.564  92.762  80.202  1.00  0.00           H  
ATOM    427  CA  GLN    31      90.211  91.180  78.904  1.00  0.00           C  
ATOM    428  HA  GLN    31      89.689  90.404  78.344  1.00  0.00           H  
ATOM    429  CB  GLN    31      91.226  91.784  77.877  1.00  0.00           C  
ATOM    430  HB2 GLN    31      91.711  92.613  78.393  1.00  0.00           H  
ATOM    431  HB3 GLN    31      91.959  91.032  77.589  1.00  0.00           H  
ATOM    432  CG  GLN    31      90.487  92.393  76.703  1.00  0.00           C  
ATOM    433  HG2 GLN    31      89.645  91.756  76.430  1.00  0.00           H  
ATOM    434  HG3 GLN    31      90.117  93.356  77.055  1.00  0.00           H  
ATOM    435  CD  GLN    31      91.244  92.407  75.446  1.00  0.00           C  
ATOM    436  OE1 GLN    31      91.987  91.435  75.131  1.00  0.00           O  
ATOM    437  NE2 GLN    31      91.135  93.399  74.609  1.00  0.00           N  
ATOM    438 HE21 GLN    31      91.429  93.282  73.650  1.00  0.00           H  
ATOM    439 HE22 GLN    31      90.444  94.115  74.778  1.00  0.00           H  
ATOM    440  C   GLN    31      91.011  90.581  80.077  1.00  0.00           C  
ATOM    441  O   GLN    31      91.772  91.277  80.724  1.00  0.00           O  
ATOM    442  N   PRO    32      91.024  89.226  80.343  1.00  0.00           N  
ATOM    443  CD  PRO    32      90.506  88.209  79.497  1.00  0.00           C  
ATOM    444  HD2 PRO    32      90.695  88.415  78.443  1.00  0.00           H  
ATOM    445  HD3 PRO    32      89.477  88.010  79.797  1.00  0.00           H  
ATOM    446  CG  PRO    32      91.225  86.943  79.840  1.00  0.00           C  
ATOM    447  HG2 PRO    32      92.050  86.859  79.134  1.00  0.00           H  
ATOM    448  HG3 PRO    32      90.566  86.077  79.765  1.00  0.00           H  
ATOM    449  CB  PRO    32      91.727  87.151  81.271  1.00  0.00           C  
ATOM    450  HB2 PRO    32      92.639  86.577  81.434  1.00  0.00           H  
ATOM    451  HB3 PRO    32      90.978  86.937  82.034  1.00  0.00           H  
ATOM    452  CA  PRO    32      92.050  88.660  81.354  1.00  0.00           C  
ATOM    453  HA  PRO    32      91.773  89.108  82.308  1.00  0.00           H  
ATOM    454  C   PRO    32      93.505  89.018  80.956  1.00  0.00           C  
ATOM    455  O   PRO    32      93.797  89.111  79.770  1.00  0.00           O  
ATOM    456  N   TYR    33      94.395  89.219  81.943  1.00  0.00           N  
ATOM    457  H   TYR    33      94.128  88.937  82.875  1.00  0.00           H  
ATOM    458  CA  TYR    33      95.789  89.343  81.638  1.00  0.00           C  
ATOM    459  HA  TYR    33      96.061  90.079  80.882  1.00  0.00           H  
ATOM    460  CB  TYR    33      96.601  89.751  82.904  1.00  0.00           C  
ATOM    461  HB2 TYR    33      96.525  89.045  83.731  1.00  0.00           H  
ATOM    462  HB3 TYR    33      97.657  89.775  82.636  1.00  0.00           H  
ATOM    463  CG  TYR    33      96.213  91.159  83.380  1.00  0.00           C  
ATOM    464  CD1 TYR    33      96.995  92.211  82.945  1.00  0.00           C  
ATOM    465  HD1 TYR    33      97.775  92.039  82.218  1.00  0.00           H  
ATOM    466  CE1 TYR    33      96.759  93.472  83.396  1.00  0.00           C  
ATOM    467  HE1 TYR    33      97.401  94.247  83.004  1.00  0.00           H  
ATOM    468  CZ  TYR    33      95.811  93.697  84.394  1.00  0.00           C  
ATOM    469  OH  TYR    33      95.593  94.947  84.946  1.00  0.00           O  
ATOM    470  HH  TYR    33      94.857  95.006  85.560  1.00  0.00           H  
ATOM    471  CE2 TYR    33      94.952  92.641  84.747  1.00  0.00           C  
ATOM    472  HE2 TYR    33      94.201  92.912  85.474  1.00  0.00           H  
ATOM    473  CD2 TYR    33      95.194  91.360  84.330  1.00  0.00           C  
ATOM    474  HD2 TYR    33      94.601  90.564  84.755  1.00  0.00           H  
ATOM    475  C   TYR    33      96.391  87.995  81.231  1.00  0.00           C  
ATOM    476  O   TYR    33      97.405  87.872  80.513  1.00  0.00           O  
ATOM    477  N   GLY    34      95.720  86.863  81.483  1.00  0.00           N  
ATOM    478  H   GLY    34      94.876  86.960  82.029  1.00  0.00           H  
ATOM    479  CA  GLY    34      96.107  85.453  81.108  1.00  0.00           C  
ATOM    480  HA2 GLY    34      95.194  84.867  81.001  1.00  0.00           H  
ATOM    481  HA3 GLY    34      96.643  85.314  80.169  1.00  0.00           H  
ATOM    482  C   GLY    34      96.805  84.797  82.350  1.00  0.00           C  
ATOM    483  O   GLY    34      97.090  85.401  83.388  1.00  0.00           O  
ATOM    484  N   GLN    35      97.178  83.522  82.302  1.00  0.00           N  
ATOM    485  H   GLN    35      96.903  83.073  81.440  1.00  0.00           H  
ATOM    486  CA  GLN    35      97.672  82.687  83.370  1.00  0.00           C  
ATOM    487  HA  GLN    35      98.110  83.304  84.155  1.00  0.00           H  
ATOM    488  CB  GLN    35      96.460  81.958  84.060  1.00  0.00           C  
ATOM    489  HB2 GLN    35      95.739  82.679  84.442  1.00  0.00           H  
ATOM    490  HB3 GLN    35      95.863  81.383  83.352  1.00  0.00           H  
ATOM    491  CG  GLN    35      96.767  80.978  85.107  1.00  0.00           C  
ATOM    492  HG2 GLN    35      95.814  80.598  85.474  1.00  0.00           H  
ATOM    493  HG3 GLN    35      97.406  80.201  84.688  1.00  0.00           H  
ATOM    494  CD  GLN    35      97.534  81.596  86.227  1.00  0.00           C  
ATOM    495  OE1 GLN    35      97.597  82.799  86.461  1.00  0.00           O  
ATOM    496  NE2 GLN    35      98.194  80.830  87.020  1.00  0.00           N  
ATOM    497 HE21 GLN    35      98.004  79.842  87.108  1.00  0.00           H  
ATOM    498 HE22 GLN    35      98.652  81.342  87.761  1.00  0.00           H  
ATOM    499  C   GLN    35      98.742  81.605  82.820  1.00  0.00           C  
ATOM    500  O   GLN    35      98.372  80.777  81.956  1.00  0.00           O  
ATOM    501  N   GLN    36     100.040  81.605  83.179  1.00  0.00           N  
ATOM    502  H   GLN    36     100.539  80.758  82.943  1.00  0.00           H  
ATOM    503  CA  GLN    36     100.710  82.752  83.818  1.00  0.00           C  
ATOM    504  HA  GLN    36     100.392  82.881  84.853  1.00  0.00           H  
ATOM    505  CB  GLN    36     102.245  82.447  83.893  1.00  0.00           C  
ATOM    506  HB2 GLN    36     102.329  81.603  84.578  1.00  0.00           H  
ATOM    507  HB3 GLN    36     102.591  82.157  82.901  1.00  0.00           H  
ATOM    508  CG  GLN    36     103.128  83.489  84.626  1.00  0.00           C  
ATOM    509  HG2 GLN    36     102.561  84.039  85.376  1.00  0.00           H  
ATOM    510  HG3 GLN    36     103.804  82.797  85.129  1.00  0.00           H  
ATOM    511  CD  GLN    36     103.887  84.462  83.725  1.00  0.00           C  
ATOM    512  OE1 GLN    36     104.012  84.214  82.553  1.00  0.00           O  
ATOM    513  NE2 GLN    36     104.387  85.523  84.328  1.00  0.00           N  
ATOM    514 HE21 GLN    36     104.317  85.603  85.332  1.00  0.00           H  
ATOM    515 HE22 GLN    36     104.716  86.219  83.674  1.00  0.00           H  
ATOM    516  C   GLN    36     100.495  84.149  83.225  1.00  0.00           C  
ATOM    517  O   GLN    36     100.277  84.369  82.000  1.00  0.00           O  
ATOM    518  N   SER    37     100.386  85.121  84.065  1.00  0.00           N  
ATOM    519  H   SER    37     100.470  84.923  85.052  1.00  0.00           H  
ATOM    520  CA  SER    37     100.613  86.608  83.701  1.00  0.00           C  
ATOM    521  HA  SER    37     101.338  86.483  82.897  1.00  0.00           H  
ATOM    522  CB  SER    37      99.389  87.375  83.346  1.00  0.00           C  
ATOM    523  HB2 SER    37      99.710  88.316  82.900  1.00  0.00           H  
ATOM    524  HB3 SER    37      98.773  86.878  82.597  1.00  0.00           H  
ATOM    525  OG  SER    37      98.547  87.571  84.430  1.00  0.00           O  
ATOM    526  HG  SER    37      97.862  86.900  84.382  1.00  0.00           H  
ATOM    527  C   SER    37     101.456  87.378  84.831  1.00  0.00           C  
ATOM    528  O   SER    37     101.634  86.896  85.957  1.00  0.00           O  
ATOM    529  N   TYR    38     102.085  88.519  84.517  1.00  0.00           N  
ATOM    530  H   TYR    38     102.151  88.718  83.529  1.00  0.00           H  
ATOM    531  CA  TYR    38     102.900  89.286  85.430  1.00  0.00           C  
ATOM    532  HA  TYR    38     102.349  89.275  86.370  1.00  0.00           H  
ATOM    533  CB  TYR    38     104.243  88.672  85.742  1.00  0.00           C  
ATOM    534  HB2 TYR    38     104.144  87.637  86.070  1.00  0.00           H  
ATOM    535  HB3 TYR    38     104.746  88.451  84.801  1.00  0.00           H  
ATOM    536  CG  TYR    38     105.070  89.448  86.651  1.00  0.00           C  
ATOM    537  CD1 TYR    38     105.908  90.407  86.096  1.00  0.00           C  
ATOM    538  HD1 TYR    38     106.008  90.473  85.023  1.00  0.00           H  
ATOM    539  CE1 TYR    38     106.758  91.222  86.894  1.00  0.00           C  
ATOM    540  HE1 TYR    38     107.508  91.832  86.412  1.00  0.00           H  
ATOM    541  CZ  TYR    38     106.674  91.040  88.275  1.00  0.00           C  
ATOM    542  OH  TYR    38     107.564  91.601  89.154  1.00  0.00           O  
ATOM    543  HH  TYR    38     107.211  91.559  90.046  1.00  0.00           H  
ATOM    544  CE2 TYR    38     105.685  90.194  88.819  1.00  0.00           C  
ATOM    545  HE2 TYR    38     105.626  90.040  89.886  1.00  0.00           H  
ATOM    546  CD2 TYR    38     104.855  89.399  88.034  1.00  0.00           C  
ATOM    547  HD2 TYR    38     104.187  88.762  88.594  1.00  0.00           H  
ATOM    548  C   TYR    38     102.944  90.811  84.958  1.00  0.00           C  
ATOM    549  O   TYR    38     103.178  91.040  83.752  1.00  0.00           O  
ATOM    550  N   SER    39     102.708  91.788  85.779  1.00  0.00           N  
ATOM    551  H   SER    39     102.522  91.600  86.754  1.00  0.00           H  
ATOM    552  CA  SER    39     102.638  93.197  85.427  1.00  0.00           C  
ATOM    553  HA  SER    39     103.331  93.421  84.616  1.00  0.00           H  
ATOM    554  CB  SER    39     101.241  93.699  84.943  1.00  0.00           C  
ATOM    555  HB2 SER    39     100.663  93.784  85.863  1.00  0.00           H  
ATOM    556  HB3 SER    39     101.202  94.731  84.595  1.00  0.00           H  
ATOM    557  OG  SER    39     100.504  92.810  84.077  1.00  0.00           O  
ATOM    558  HG  SER    39     100.164  92.084  84.605  1.00  0.00           H  
ATOM    559  C   SER    39     103.247  94.042  86.542  1.00  0.00           C  
ATOM    560  O   SER    39     102.651  95.081  86.834  1.00  0.00           O  
ATOM    561  N   GLY    40     104.393  93.717  87.212  1.00  0.00           N  
ATOM    562  H   GLY    40     104.899  92.900  86.902  1.00  0.00           H  
ATOM    563  CA  GLY    40     105.038  94.478  88.274  1.00  0.00           C  
ATOM    564  HA2 GLY    40     104.217  95.066  88.685  1.00  0.00           H  
ATOM    565  HA3 GLY    40     105.445  93.696  88.916  1.00  0.00           H  
ATOM    566  C   GLY    40     106.182  95.405  87.808  1.00  0.00           C  
ATOM    567  O   GLY    40     106.493  95.406  86.639  1.00  0.00           O  
ATOM    568  N   TYR    41     106.804  96.123  88.723  1.00  0.00           N  
ATOM    569  H   TYR    41     107.539  96.757  88.443  1.00  0.00           H  
ATOM    570  CA  TYR    41     106.574  96.288  90.150  1.00  0.00           C  
ATOM    571  HA  TYR    41     105.492  96.273  90.281  1.00  0.00           H  
ATOM    572  CB  TYR    41     107.159  95.118  91.034  1.00  0.00           C  
ATOM    573  HB2 TYR    41     106.605  94.218  90.767  1.00  0.00           H  
ATOM    574  HB3 TYR    41     108.222  94.896  90.932  1.00  0.00           H  
ATOM    575  CG  TYR    41     106.864  95.377  92.482  1.00  0.00           C  
ATOM    576  CD1 TYR    41     107.897  95.584  93.445  1.00  0.00           C  
ATOM    577  HD1 TYR    41     108.932  95.687  93.154  1.00  0.00           H  
ATOM    578  CE1 TYR    41     107.590  95.786  94.754  1.00  0.00           C  
ATOM    579  HE1 TYR    41     108.363  95.923  95.496  1.00  0.00           H  
ATOM    580  CZ  TYR    41     106.252  95.819  95.182  1.00  0.00           C  
ATOM    581  OH  TYR    41     105.914  96.095  96.496  1.00  0.00           O  
ATOM    582  HH  TYR    41     104.993  96.354  96.565  1.00  0.00           H  
ATOM    583  CE2 TYR    41     105.217  95.568  94.264  1.00  0.00           C  
ATOM    584  HE2 TYR    41     104.184  95.642  94.574  1.00  0.00           H  
ATOM    585  CD2 TYR    41     105.518  95.469  92.881  1.00  0.00           C  
ATOM    586  HD2 TYR    41     104.666  95.370  92.225  1.00  0.00           H  
ATOM    587  C   TYR    41     107.082  97.600  90.674  1.00  0.00           C  
ATOM    588  O   TYR    41     108.279  97.810  90.937  1.00  0.00           O  
ATOM    589  N   SER    42     106.276  98.634  90.541  1.00  0.00           N  
ATOM    590  H   SER    42     105.356  98.482  90.152  1.00  0.00           H  
ATOM    591  CA  SER    42     106.640 100.055  90.767  1.00  0.00           C  
ATOM    592  HA  SER    42     107.726 100.142  90.805  1.00  0.00           H  
ATOM    593  CB  SER    42     106.138 100.917  89.579  1.00  0.00           C  
ATOM    594  HB2 SER    42     106.667 100.702  88.650  1.00  0.00           H  
ATOM    595  HB3 SER    42     105.084 100.660  89.469  1.00  0.00           H  
ATOM    596  OG  SER    42     106.199 102.281  89.738  1.00  0.00           O  
ATOM    597  HG  SER    42     106.300 102.685  88.873  1.00  0.00           H  
ATOM    598  C   SER    42     106.221 100.628  92.149  1.00  0.00           C  
ATOM    599  O   SER    42     105.326 100.139  92.855  1.00  0.00           O  
ATOM    600  N   GLN    43     107.039 101.611  92.612  1.00  0.00           N  
ATOM    601  H   GLN    43     107.930 101.759  92.159  1.00  0.00           H  
ATOM    602  CA  GLN    43     106.624 102.541  93.618  1.00  0.00           C  
ATOM    603  HA  GLN    43     105.559 102.773  93.606  1.00  0.00           H  
ATOM    604  CB  GLN    43     106.822 101.889  94.988  1.00  0.00           C  
ATOM    605  HB2 GLN    43     106.464 100.861  95.050  1.00  0.00           H  
ATOM    606  HB3 GLN    43     107.900 101.837  95.140  1.00  0.00           H  
ATOM    607  CG  GLN    43     106.078 102.576  96.118  1.00  0.00           C  
ATOM    608  HG2 GLN    43     106.330 103.636  96.152  1.00  0.00           H  
ATOM    609  HG3 GLN    43     105.008 102.408  95.995  1.00  0.00           H  
ATOM    610  CD  GLN    43     106.518 102.093  97.486  1.00  0.00           C  
ATOM    611  OE1 GLN    43     107.439 101.307  97.719  1.00  0.00           O  
ATOM    612  NE2 GLN    43     105.945 102.709  98.526  1.00  0.00           N  
ATOM    613 HE21 GLN    43     105.324 103.503  98.469  1.00  0.00           H  
ATOM    614 HE22 GLN    43     106.111 102.411  99.476  1.00  0.00           H  
ATOM    615  C   GLN    43     107.327 103.861  93.324  1.00  0.00           C  
ATOM    616  O   GLN    43     108.085 104.367  94.250  1.00  0.00           O  
ATOM    617  N   SER    44     106.982 104.479  92.237  1.00  0.00           N  
ATOM    618  H   SER    44     106.335 104.035  91.601  1.00  0.00           H  
ATOM    619  CA  SER    44     107.575 105.796  91.897  1.00  0.00           C  
ATOM    620  HA  SER    44     108.539 105.865  92.402  1.00  0.00           H  
ATOM    621  CB  SER    44     107.723 105.917  90.388  1.00  0.00           C  
ATOM    622  HB2 SER    44     108.185 105.002  90.018  1.00  0.00           H  
ATOM    623  HB3 SER    44     106.758 106.128  89.927  1.00  0.00           H  
ATOM    624  OG  SER    44     108.542 106.933  90.143  1.00  0.00           O  
ATOM    625  HG  SER    44     108.615 106.986  89.188  1.00  0.00           H  
ATOM    626  C   SER    44     106.847 106.986  92.462  1.00  0.00           C  
ATOM    627  O   SER    44     105.678 106.889  92.774  1.00  0.00           O  
ATOM    628  N   THR    45     107.530 108.131  92.546  1.00  0.00           N  
ATOM    629  H   THR    45     108.421 108.123  92.072  1.00  0.00           H  
ATOM    630  CA  THR    45     106.908 109.335  93.112  1.00  0.00           C  
ATOM    631  HA  THR    45     105.893 109.354  92.714  1.00  0.00           H  
ATOM    632  CB  THR    45     106.730 109.373  94.678  1.00  0.00           C  
ATOM    633  HB  THR    45     106.153 108.499  94.981  1.00  0.00           H  
ATOM    634  CG2 THR    45     108.077 109.461  95.536  1.00  0.00           C  
ATOM    635 HG21 THR    45     107.854 109.088  96.535  1.00  0.00           H  
ATOM    636 HG22 THR    45     108.764 108.733  95.102  1.00  0.00           H  
ATOM    637 HG23 THR    45     108.559 110.425  95.375  1.00  0.00           H  
ATOM    638  OG1 THR    45     106.029 110.462  94.981  1.00  0.00           O  
ATOM    639  HG1 THR    45     105.122 110.305  94.707  1.00  0.00           H  
ATOM    640  C   THR    45     107.638 110.575  92.644  1.00  0.00           C  
ATOM    641  O   THR    45     108.818 110.491  92.235  1.00  0.00           O  
ATOM    642  N   ASP    46     107.039 111.762  92.599  1.00  0.00           N  
ATOM    643  H   ASP    46     106.129 111.727  93.037  1.00  0.00           H  
ATOM    644  CA  ASP    46     107.599 113.056  92.188  1.00  0.00           C  
ATOM    645  HA  ASP    46     108.677 112.897  92.174  1.00  0.00           H  
ATOM    646  CB  ASP    46     107.056 113.442  90.804  1.00  0.00           C  
ATOM    647  HB2 ASP    46     107.097 112.539  90.195  1.00  0.00           H  
ATOM    648  HB3 ASP    46     105.988 113.660  90.820  1.00  0.00           H  
ATOM    649  CG  ASP    46     107.823 114.440  90.054  1.00  0.00           C  
ATOM    650  OD1 ASP    46     107.165 115.111  89.248  1.00  0.00           O  
ATOM    651  OD2 ASP    46     109.026 114.706  90.316  1.00  0.00           O  
ATOM    652  C   ASP    46     107.274 114.230  93.188  1.00  0.00           C  
ATOM    653  O   ASP    46     106.170 114.270  93.764  1.00  0.00           O  
ATOM    654  N   THR    47     108.161 115.248  93.198  1.00  0.00           N  
ATOM    655  H   THR    47     108.990 114.946  92.706  1.00  0.00           H  
ATOM    656  CA  THR    47     107.937 116.531  93.772  1.00  0.00           C  
ATOM    657  HA  THR    47     106.853 116.630  93.837  1.00  0.00           H  
ATOM    658  CB  THR    47     108.595 116.551  95.169  1.00  0.00           C  
ATOM    659  HB  THR    47     108.503 117.573  95.537  1.00  0.00           H  
ATOM    660  CG2 THR    47     108.043 115.466  96.104  1.00  0.00           C  
ATOM    661 HG21 THR    47     108.445 114.470  95.916  1.00  0.00           H  
ATOM    662 HG22 THR    47     108.318 115.631  97.146  1.00  0.00           H  
ATOM    663 HG23 THR    47     106.962 115.336  96.156  1.00  0.00           H  
ATOM    664  OG1 THR    47     110.014 116.279  95.065  1.00  0.00           O  
ATOM    665  HG1 THR    47     110.087 115.389  94.713  1.00  0.00           H  
ATOM    666  C   THR    47     108.604 117.637  92.996  1.00  0.00           C  
ATOM    667  O   THR    47     108.576 118.786  93.463  1.00  0.00           O  
ATOM    668  N   SER    48     109.223 117.409  91.863  1.00  0.00           N  
ATOM    669  H   SER    48     109.212 116.476  91.476  1.00  0.00           H  
ATOM    670  CA  SER    48     109.796 118.466  91.035  1.00  0.00           C  
ATOM    671  HA  SER    48     110.386 119.046  91.744  1.00  0.00           H  
ATOM    672  CB  SER    48     110.732 117.877  89.968  1.00  0.00           C  
ATOM    673  HB2 SER    48     111.465 118.587  89.584  1.00  0.00           H  
ATOM    674  HB3 SER    48     111.369 117.129  90.440  1.00  0.00           H  
ATOM    675  OG  SER    48     109.943 117.193  88.940  1.00  0.00           O  
ATOM    676  HG  SER    48     109.524 116.381  89.234  1.00  0.00           H  
ATOM    677  C   SER    48     108.786 119.421  90.362  1.00  0.00           C  
ATOM    678  O   SER    48     107.734 119.040  89.901  1.00  0.00           O  
ATOM    679  N   GLY    49     109.277 120.629  90.067  1.00  0.00           N  
ATOM    680  H   GLY    49     110.214 120.812  90.395  1.00  0.00           H  
ATOM    681  CA  GLY    49     108.446 121.707  89.504  1.00  0.00           C  
ATOM    682  HA2 GLY    49     109.052 122.612  89.473  1.00  0.00           H  
ATOM    683  HA3 GLY    49     108.117 121.603  88.470  1.00  0.00           H  
ATOM    684  C   GLY    49     107.310 122.243  90.424  1.00  0.00           C  
ATOM    685  O   GLY    49     107.501 122.235  91.685  1.00  0.00           O  
ATOM    686  N   TYR    50     106.186 122.761  89.912  1.00  0.00           N  
ATOM    687  H   TYR    50     105.408 122.944  90.529  1.00  0.00           H  
ATOM    688  CA  TYR    50     105.915 123.268  88.570  1.00  0.00           C  
ATOM    689  HA  TYR    50     106.791 123.768  88.157  1.00  0.00           H  
ATOM    690  CB  TYR    50     105.437 122.207  87.586  1.00  0.00           C  
ATOM    691  HB2 TYR    50     106.148 121.418  87.343  1.00  0.00           H  
ATOM    692  HB3 TYR    50     104.618 121.753  88.144  1.00  0.00           H  
ATOM    693  CG  TYR    50     104.996 122.740  86.245  1.00  0.00           C  
ATOM    694  CD1 TYR    50     103.652 122.632  85.911  1.00  0.00           C  
ATOM    695  HD1 TYR    50     102.967 122.109  86.561  1.00  0.00           H  
ATOM    696  CE1 TYR    50     103.265 123.185  84.735  1.00  0.00           C  
ATOM    697  HE1 TYR    50     102.220 123.248  84.469  1.00  0.00           H  
ATOM    698  CZ  TYR    50     104.151 123.673  83.764  1.00  0.00           C  
ATOM    699  OH  TYR    50     103.700 124.155  82.652  1.00  0.00           O  
ATOM    700  HH  TYR    50     102.922 123.626  82.462  1.00  0.00           H  
ATOM    701  CE2 TYR    50     105.499 123.699  84.051  1.00  0.00           C  
ATOM    702  HE2 TYR    50     106.278 124.093  83.415  1.00  0.00           H  
ATOM    703  CD2 TYR    50     105.899 123.261  85.279  1.00  0.00           C  
ATOM    704  HD2 TYR    50     106.955 123.266  85.505  1.00  0.00           H  
ATOM    705  C   TYR    50     104.777 124.241  88.696  1.00  0.00           C  
ATOM    706  O   TYR    50     103.829 124.010  89.480  1.00  0.00           O  
ATOM    707  N   GLY    51     104.709 125.367  87.912  1.00  0.00           N  
ATOM    708  H   GLY    51     103.847 125.872  88.066  1.00  0.00           H  
ATOM    709  CA  GLY    51     105.814 125.933  87.088  1.00  0.00           C  
ATOM    710  HA2 GLY    51     106.364 126.607  87.745  1.00  0.00           H  
ATOM    711  HA3 GLY    51     106.472 125.154  86.704  1.00  0.00           H  
ATOM    712  C   GLY    51     105.246 126.734  85.878  1.00  0.00           C  
ATOM    713  O   GLY    51     104.059 126.603  85.570  1.00  0.00           O  
ATOM    714  N   GLN    52     106.057 127.613  85.317  1.00  0.00           N  
ATOM    715  H   GLN    52     106.987 127.561  85.709  1.00  0.00           H  
ATOM    716  CA  GLN    52     105.691 128.515  84.183  1.00  0.00           C  
ATOM    717  HA  GLN    52     104.622 128.716  84.244  1.00  0.00           H  
ATOM    718  CB  GLN    52     106.495 129.855  84.254  1.00  0.00           C  
ATOM    719  HB2 GLN    52     106.605 130.307  85.240  1.00  0.00           H  
ATOM    720  HB3 GLN    52     107.440 129.606  83.772  1.00  0.00           H  
ATOM    721  CG  GLN    52     105.950 130.963  83.315  1.00  0.00           C  
ATOM    722  HG2 GLN    52     106.664 131.780  83.212  1.00  0.00           H  
ATOM    723  HG3 GLN    52     105.819 130.613  82.291  1.00  0.00           H  
ATOM    724  CD  GLN    52     104.646 131.579  83.823  1.00  0.00           C  
ATOM    725  OE1 GLN    52     104.266 131.342  84.972  1.00  0.00           O  
ATOM    726  NE2 GLN    52     103.850 132.200  83.050  1.00  0.00           N  
ATOM    727 HE21 GLN    52     104.069 132.289  82.068  1.00  0.00           H  
ATOM    728 HE22 GLN    52     102.908 132.324  83.392  1.00  0.00           H  
ATOM    729  C   GLN    52     105.971 127.743  82.858  1.00  0.00           C  
ATOM    730  O   GLN    52     107.015 127.091  82.727  1.00  0.00           O  
ATOM    731  N   SER    53     105.163 127.894  81.789  1.00  0.00           N  
ATOM    732  H   SER    53     105.455 127.381  80.970  1.00  0.00           H  
ATOM    733  CA  SER    53     103.841 128.690  81.712  1.00  0.00           C  
ATOM    734  HA  SER    53     103.767 129.371  82.560  1.00  0.00           H  
ATOM    735  CB  SER    53     103.733 129.584  80.442  1.00  0.00           C  
ATOM    736  HB2 SER    53     104.616 130.187  80.229  1.00  0.00           H  
ATOM    737  HB3 SER    53     103.554 128.985  79.549  1.00  0.00           H  
ATOM    738  OG  SER    53     102.665 130.459  80.491  1.00  0.00           O  
ATOM    739  HG  SER    53     102.518 130.706  79.575  1.00  0.00           H  
ATOM    740  C   SER    53     102.702 127.650  81.704  1.00  0.00           C  
ATOM    741  O   SER    53     102.689 126.930  80.749  1.00  0.00           O  
ATOM    742  N   SER    54     101.968 127.460  82.736  1.00  0.00           N  
ATOM    743  H   SER    54     102.121 128.070  83.527  1.00  0.00           H  
ATOM    744  CA  SER    54     101.072 126.285  82.813  1.00  0.00           C  
ATOM    745  HA  SER    54     101.668 125.464  82.416  1.00  0.00           H  
ATOM    746  CB  SER    54     100.707 126.076  84.304  1.00  0.00           C  
ATOM    747  HB2 SER    54     100.073 125.193  84.391  1.00  0.00           H  
ATOM    748  HB3 SER    54     101.580 125.755  84.873  1.00  0.00           H  
ATOM    749  OG  SER    54     100.057 127.236  84.908  1.00  0.00           O  
ATOM    750  HG  SER    54     100.728 127.915  85.010  1.00  0.00           H  
ATOM    751  C   SER    54      99.749 126.432  81.961  1.00  0.00           C  
ATOM    752  O   SER    54      99.054 125.493  81.662  1.00  0.00           O  
ATOM    753  N   TYR    55      99.362 127.649  81.539  1.00  0.00           N  
ATOM    754  H   TYR    55      99.915 128.456  81.788  1.00  0.00           H  
ATOM    755  CA  TYR    55      98.326 127.884  80.480  1.00  0.00           C  
ATOM    756  HA  TYR    55      97.736 127.013  80.194  1.00  0.00           H  
ATOM    757  CB  TYR    55      97.280 128.953  81.027  1.00  0.00           C  
ATOM    758  HB2 TYR    55      97.765 129.927  81.102  1.00  0.00           H  
ATOM    759  HB3 TYR    55      96.542 129.085  80.236  1.00  0.00           H  
ATOM    760  CG  TYR    55      96.653 128.616  82.385  1.00  0.00           C  
ATOM    761  CD1 TYR    55      97.083 129.263  83.559  1.00  0.00           C  
ATOM    762  HD1 TYR    55      97.885 129.987  83.564  1.00  0.00           H  
ATOM    763  CE1 TYR    55      96.614 128.849  84.797  1.00  0.00           C  
ATOM    764  HE1 TYR    55      97.198 129.264  85.605  1.00  0.00           H  
ATOM    765  CZ  TYR    55      95.644 127.830  84.932  1.00  0.00           C  
ATOM    766  OH  TYR    55      95.204 127.374  86.112  1.00  0.00           O  
ATOM    767  HH  TYR    55      95.282 128.048  86.791  1.00  0.00           H  
ATOM    768  CE2 TYR    55      95.149 127.275  83.759  1.00  0.00           C  
ATOM    769  HE2 TYR    55      94.810 126.254  83.847  1.00  0.00           H  
ATOM    770  CD2 TYR    55      95.643 127.586  82.495  1.00  0.00           C  
ATOM    771  HD2 TYR    55      95.261 127.126  81.596  1.00  0.00           H  
ATOM    772  C   TYR    55      99.126 128.448  79.241  1.00  0.00           C  
ATOM    773  O   TYR    55      99.937 129.378  79.355  1.00  0.00           O  
ATOM    774  N   SER    56      98.824 127.969  77.983  1.00  0.00           N  
ATOM    775  H   SER    56      99.370 128.275  77.191  1.00  0.00           H  
ATOM    776  CA  SER    56      97.822 126.969  77.538  1.00  0.00           C  
ATOM    777  HA  SER    56      97.808 127.088  76.455  1.00  0.00           H  
ATOM    778  CB  SER    56      98.213 125.534  77.830  1.00  0.00           C  
ATOM    779  HB2 SER    56      98.023 125.218  78.856  1.00  0.00           H  
ATOM    780  HB3 SER    56      97.622 124.902  77.167  1.00  0.00           H  
ATOM    781  OG  SER    56      99.583 125.339  77.488  1.00  0.00           O  
ATOM    782  HG  SER    56      99.690 124.385  77.470  1.00  0.00           H  
ATOM    783  C   SER    56      96.338 127.270  78.014  1.00  0.00           C  
ATOM    784  O   SER    56      95.696 126.405  78.655  1.00  0.00           O  
ATOM    785  N   SER    57      95.689 128.434  77.734  1.00  0.00           N  
ATOM    786  H   SER    57      94.727 128.446  78.042  1.00  0.00           H  
ATOM    787  CA  SER    57      96.249 129.554  76.880  1.00  0.00           C  
ATOM    788  HA  SER    57      97.106 129.187  76.315  1.00  0.00           H  
ATOM    789  CB  SER    57      95.077 129.993  75.994  1.00  0.00           C  
ATOM    790  HB2 SER    57      94.731 129.176  75.361  1.00  0.00           H  
ATOM    791  HB3 SER    57      94.188 130.262  76.565  1.00  0.00           H  
ATOM    792  OG  SER    57      95.395 131.172  75.256  1.00  0.00           O  
ATOM    793  HG  SER    57      96.169 130.928  74.742  1.00  0.00           H  
ATOM    794  C   SER    57      96.688 130.714  77.734  1.00  0.00           C  
ATOM    795  O   SER    57      96.169 130.985  78.834  1.00  0.00           O  
ATOM    796  N   TYR    58      97.862 131.334  77.502  1.00  0.00           N  
ATOM    797  H   TYR    58      98.481 131.104  76.738  1.00  0.00           H  
ATOM    798  CA  TYR    58      98.359 132.394  78.366  1.00  0.00           C  
ATOM    799  HA  TYR    58      98.403 131.969  79.369  1.00  0.00           H  
ATOM    800  CB  TYR    58      99.813 132.595  77.958  1.00  0.00           C  
ATOM    801  HB2 TYR    58     100.408 131.684  78.026  1.00  0.00           H  
ATOM    802  HB3 TYR    58      99.913 132.961  76.936  1.00  0.00           H  
ATOM    803  CG  TYR    58     100.536 133.669  78.731  1.00  0.00           C  
ATOM    804  CD1 TYR    58     100.347 135.053  78.419  1.00  0.00           C  
ATOM    805  HD1 TYR    58      99.721 135.326  77.583  1.00  0.00           H  
ATOM    806  CE1 TYR    58     100.929 135.970  79.265  1.00  0.00           C  
ATOM    807  HE1 TYR    58     100.827 137.032  79.101  1.00  0.00           H  
ATOM    808  CZ  TYR    58     101.637 135.564  80.430  1.00  0.00           C  
ATOM    809  OH  TYR    58     102.286 136.452  81.179  1.00  0.00           O  
ATOM    810  HH  TYR    58     102.957 136.068  81.749  1.00  0.00           H  
ATOM    811  CE2 TYR    58     101.846 134.178  80.668  1.00  0.00           C  
ATOM    812  HE2 TYR    58     102.346 133.809  81.551  1.00  0.00           H  
ATOM    813  CD2 TYR    58     101.172 133.242  79.832  1.00  0.00           C  
ATOM    814  HD2 TYR    58     101.191 132.197  80.104  1.00  0.00           H  
ATOM    815  C   TYR    58      97.452 133.609  78.357  1.00  0.00           C  
ATOM    816  O   TYR    58      96.973 133.984  77.290  1.00  0.00           O  
ATOM    817  N   GLY    59      97.226 134.357  79.418  1.00  0.00           N  
ATOM    818  H   GLY    59      96.938 135.314  79.273  1.00  0.00           H  
ATOM    819  CA  GLY    59      97.517 133.888  80.802  1.00  0.00           C  
ATOM    820  HA2 GLY    59      97.050 132.935  81.046  1.00  0.00           H  
ATOM    821  HA3 GLY    59      98.573 133.700  80.995  1.00  0.00           H  
ATOM    822  C   GLY    59      96.910 134.817  81.866  1.00  0.00           C  
ATOM    823  O   GLY    59      96.449 135.906  81.559  1.00  0.00           O  
ATOM    824  N   GLN    60      96.856 134.353  83.145  1.00  0.00           N  
ATOM    825  H   GLN    60      96.447 135.044  83.758  1.00  0.00           H  
ATOM    826  CA  GLN    60      97.287 133.091  83.790  1.00  0.00           C  
ATOM    827  HA  GLN    60      97.369 132.313  83.031  1.00  0.00           H  
ATOM    828  CB  GLN    60      98.640 133.218  84.458  1.00  0.00           C  
ATOM    829  HB2 GLN    60      98.549 133.969  85.243  1.00  0.00           H  
ATOM    830  HB3 GLN    60      98.920 132.243  84.856  1.00  0.00           H  
ATOM    831  CG  GLN    60      99.713 133.641  83.473  1.00  0.00           C  
ATOM    832  HG2 GLN    60      99.859 132.875  82.712  1.00  0.00           H  
ATOM    833  HG3 GLN    60      99.451 134.634  83.106  1.00  0.00           H  
ATOM    834  CD  GLN    60     101.058 133.581  84.289  1.00  0.00           C  
ATOM    835  OE1 GLN    60     101.559 132.544  84.723  1.00  0.00           O  
ATOM    836  NE2 GLN    60     101.790 134.639  84.426  1.00  0.00           N  
ATOM    837 HE21 GLN    60     101.551 135.602  84.239  1.00  0.00           H  
ATOM    838 HE22 GLN    60     102.643 134.492  84.946  1.00  0.00           H  
ATOM    839  C   GLN    60      96.182 132.536  84.741  1.00  0.00           C  
ATOM    840  O   GLN    60      96.374 132.364  85.926  1.00  0.00           O  
ATOM    841  N   SER    61      94.983 132.279  84.218  1.00  0.00           N  
ATOM    842  H   SER    61      94.886 132.376  83.217  1.00  0.00           H  
ATOM    843  CA  SER    61      94.087 131.351  84.959  1.00  0.00           C  
ATOM    844  HA  SER    61      94.787 130.758  85.548  1.00  0.00           H  
ATOM    845  CB  SER    61      93.071 132.182  85.818  1.00  0.00           C  
ATOM    846  HB2 SER    61      93.715 132.855  86.384  1.00  0.00           H  
ATOM    847  HB3 SER    61      92.446 132.885  85.267  1.00  0.00           H  
ATOM    848  OG  SER    61      92.106 131.379  86.580  1.00  0.00           O  
ATOM    849  HG  SER    61      92.483 130.576  86.947  1.00  0.00           H  
ATOM    850  C   SER    61      93.328 130.378  84.072  1.00  0.00           C  
ATOM    851  O   SER    61      93.485 130.485  82.859  1.00  0.00           O  
ATOM    852  N   GLN    62      92.517 129.423  84.525  1.00  0.00           N  
ATOM    853  H   GLN    62      92.488 129.260  85.521  1.00  0.00           H  
ATOM    854  CA  GLN    62      91.909 128.359  83.755  1.00  0.00           C  
ATOM    855  HA  GLN    62      92.757 127.956  83.201  1.00  0.00           H  
ATOM    856  CB  GLN    62      91.307 127.345  84.742  1.00  0.00           C  
ATOM    857  HB2 GLN    62      91.150 126.366  84.289  1.00  0.00           H  
ATOM    858  HB3 GLN    62      92.026 127.146  85.537  1.00  0.00           H  
ATOM    859  CG  GLN    62      89.973 127.794  85.387  1.00  0.00           C  
ATOM    860  HG2 GLN    62      90.121 128.674  86.013  1.00  0.00           H  
ATOM    861  HG3 GLN    62      89.358 128.146  84.558  1.00  0.00           H  
ATOM    862  CD  GLN    62      89.143 126.747  86.058  1.00  0.00           C  
ATOM    863  OE1 GLN    62      89.429 125.575  85.877  1.00  0.00           O  
ATOM    864  NE2 GLN    62      88.086 126.993  86.813  1.00  0.00           N  
ATOM    865 HE21 GLN    62      87.552 126.236  87.215  1.00  0.00           H  
ATOM    866 HE22 GLN    62      87.876 127.950  87.059  1.00  0.00           H  
ATOM    867  C   GLN    62      90.885 128.820  82.673  1.00  0.00           C  
ATOM    868  O   GLN    62      90.449 127.998  81.896  1.00  0.00           O  
ATOM    869  N   ASN    63      90.465 130.105  82.638  1.00  0.00           N  
ATOM    870  H   ASN    63      90.896 130.730  83.304  1.00  0.00           H  
ATOM    871  CA  ASN    63      89.536 130.683  81.612  1.00  0.00           C  
ATOM    872  HA  ASN    63      89.355 129.891  80.886  1.00  0.00           H  
ATOM    873  CB  ASN    63      88.172 130.928  82.214  1.00  0.00           C  
ATOM    874  HB2 ASN    63      88.350 131.684  82.979  1.00  0.00           H  
ATOM    875  HB3 ASN    63      87.465 131.229  81.440  1.00  0.00           H  
ATOM    876  CG  ASN    63      87.541 129.672  82.838  1.00  0.00           C  
ATOM    877  OD1 ASN    63      87.322 129.641  84.082  1.00  0.00           O  
ATOM    878  ND2 ASN    63      87.357 128.607  82.058  1.00  0.00           N  
ATOM    879 HD21 ASN    63      87.314 127.732  82.562  1.00  0.00           H  
ATOM    880 HD22 ASN    63      87.463 128.620  81.054  1.00  0.00           H  
ATOM    881  C   ASN    63      90.024 131.954  80.893  1.00  0.00           C  
ATOM    882  O   ASN    63      89.185 132.778  80.558  1.00  0.00           O  
ATOM    883  N   THR    64      91.359 132.184  80.893  1.00  0.00           N  
ATOM    884  H   THR    64      92.000 131.444  81.141  1.00  0.00           H  
ATOM    885  CA  THR    64      92.037 133.408  80.328  1.00  0.00           C  
ATOM    886  HA  THR    64      91.607 133.566  79.338  1.00  0.00           H  
ATOM    887  CB  THR    64      91.705 134.776  81.087  1.00  0.00           C  
ATOM    888  HB  THR    64      90.627 134.898  81.191  1.00  0.00           H  
ATOM    889  CG2 THR    64      92.240 134.896  82.488  1.00  0.00           C  
ATOM    890 HG21 THR    64      91.835 134.048  83.040  1.00  0.00           H  
ATOM    891 HG22 THR    64      93.325 134.833  82.399  1.00  0.00           H  
ATOM    892 HG23 THR    64      91.770 135.740  82.992  1.00  0.00           H  
ATOM    893  OG1 THR    64      92.089 135.864  80.290  1.00  0.00           O  
ATOM    894  HG1 THR    64      91.319 136.159  79.798  1.00  0.00           H  
ATOM    895  C   THR    64      93.531 133.094  80.083  1.00  0.00           C  
ATOM    896  O   THR    64      94.273 132.912  80.983  1.00  0.00           O  
ATOM    897  N   GLY    65      93.983 132.972  78.857  1.00  0.00           N  
ATOM    898  H   GLY    65      94.963 132.727  78.880  1.00  0.00           H  
ATOM    899  CA  GLY    65      93.358 133.344  77.512  1.00  0.00           C  
ATOM    900  HA2 GLY    65      92.783 134.259  77.651  1.00  0.00           H  
ATOM    901  HA3 GLY    65      94.194 133.420  76.816  1.00  0.00           H  
ATOM    902  C   GLY    65      92.341 132.364  77.024  1.00  0.00           C  
ATOM    903  O   GLY    65      91.879 131.485  77.771  1.00  0.00           O  
ATOM    904  N   TYR    66      92.049 132.390  75.664  1.00  0.00           N  
ATOM    905  H   TYR    66      92.240 133.256  75.179  1.00  0.00           H  
ATOM    906  CA  TYR    66      91.045 131.508  75.107  1.00  0.00           C  
ATOM    907  HA  TYR    66      91.142 130.626  75.740  1.00  0.00           H  
ATOM    908  CB  TYR    66      89.671 132.071  75.175  1.00  0.00           C  
ATOM    909  HB2 TYR    66      89.220 132.169  76.162  1.00  0.00           H  
ATOM    910  HB3 TYR    66      89.629 133.012  74.628  1.00  0.00           H  
ATOM    911  CG  TYR    66      88.816 131.109  74.350  1.00  0.00           C  
ATOM    912  CD1 TYR    66      88.511 131.524  73.029  1.00  0.00           C  
ATOM    913  HD1 TYR    66      88.707 132.542  72.724  1.00  0.00           H  
ATOM    914  CE1 TYR    66      87.759 130.708  72.185  1.00  0.00           C  
ATOM    915  HE1 TYR    66      87.344 131.059  71.252  1.00  0.00           H  
ATOM    916  CZ  TYR    66      87.368 129.417  72.659  1.00  0.00           C  
ATOM    917  OH  TYR    66      86.554 128.587  71.826  1.00  0.00           O  
ATOM    918  HH  TYR    66      86.403 127.684  72.113  1.00  0.00           H  
ATOM    919  CE2 TYR    66      87.653 129.035  73.987  1.00  0.00           C  
ATOM    920  HE2 TYR    66      87.223 128.104  74.326  1.00  0.00           H  
ATOM    921  CD2 TYR    66      88.361 129.892  74.859  1.00  0.00           C  
ATOM    922  HD2 TYR    66      88.608 129.575  75.861  1.00  0.00           H  
ATOM    923  C   TYR    66      91.466 130.990  73.700  1.00  0.00           C  
ATOM    924  O   TYR    66      91.907 131.807  72.888  1.00  0.00           O  
ATOM    925  N   GLY    67      91.527 129.711  73.343  1.00  0.00           N  
ATOM    926  H   GLY    67      91.289 129.003  74.022  1.00  0.00           H  
ATOM    927  CA  GLY    67      91.750 129.191  72.006  1.00  0.00           C  
ATOM    928  HA2 GLY    67      91.222 129.855  71.322  1.00  0.00           H  
ATOM    929  HA3 GLY    67      92.806 129.288  71.751  1.00  0.00           H  
ATOM    930  C   GLY    67      91.270 127.733  71.739  1.00  0.00           C  
ATOM    931  O   GLY    67      91.151 127.025  72.758  1.00  0.00           O  
ATOM    932  N   THR    68      90.950 127.276  70.485  1.00  0.00           N  
ATOM    933  H   THR    68      90.993 127.907  69.698  1.00  0.00           H  
ATOM    934  CA  THR    68      90.261 126.067  70.253  1.00  0.00           C  
ATOM    935  HA  THR    68      90.521 125.422  71.092  1.00  0.00           H  
ATOM    936  CB  THR    68      88.666 126.240  70.172  1.00  0.00           C  
ATOM    937  HB  THR    68      88.329 126.849  71.011  1.00  0.00           H  
ATOM    938  CG2 THR    68      88.218 126.760  68.786  1.00  0.00           C  
ATOM    939 HG21 THR    68      88.690 126.269  67.935  1.00  0.00           H  
ATOM    940 HG22 THR    68      87.151 126.816  68.569  1.00  0.00           H  
ATOM    941 HG23 THR    68      88.560 127.791  68.691  1.00  0.00           H  
ATOM    942  OG1 THR    68      88.176 124.925  70.295  1.00  0.00           O  
ATOM    943  HG1 THR    68      87.217 124.878  70.314  1.00  0.00           H  
ATOM    944  C   THR    68      90.774 125.379  69.020  1.00  0.00           C  
ATOM    945  O   THR    68      91.343 126.027  68.143  1.00  0.00           O  
ATOM    946  N   GLN    69      90.503 124.053  68.942  1.00  0.00           N  
ATOM    947  H   GLN    69      89.934 123.731  69.712  1.00  0.00           H  
ATOM    948  CA  GLN    69      90.930 123.251  67.781  1.00  0.00           C  
ATOM    949  HA  GLN    69      92.018 123.310  67.748  1.00  0.00           H  
ATOM    950  CB  GLN    69      90.766 121.745  68.091  1.00  0.00           C  
ATOM    951  HB2 GLN    69      91.268 121.573  69.043  1.00  0.00           H  
ATOM    952  HB3 GLN    69      89.697 121.532  68.062  1.00  0.00           H  
ATOM    953  CG  GLN    69      91.328 120.767  67.110  1.00  0.00           C  
ATOM    954  HG2 GLN    69      91.378 119.727  67.432  1.00  0.00           H  
ATOM    955  HG3 GLN    69      90.667 120.821  66.245  1.00  0.00           H  
ATOM    956  CD  GLN    69      92.702 120.986  66.549  1.00  0.00           C  
ATOM    957  OE1 GLN    69      93.607 121.562  67.123  1.00  0.00           O  
ATOM    958  NE2 GLN    69      92.962 120.453  65.353  1.00  0.00           N  
ATOM    959 HE21 GLN    69      92.260 119.995  64.790  1.00  0.00           H  
ATOM    960 HE22 GLN    69      93.802 120.692  64.845  1.00  0.00           H  
ATOM    961  C   GLN    69      90.394 123.693  66.430  1.00  0.00           C  
ATOM    962  O   GLN    69      89.205 124.014  66.247  1.00  0.00           O  
ATOM    963  N   SER    70      91.223 123.676  65.421  1.00  0.00           N  
ATOM    964  H   SER    70      92.159 123.297  65.460  1.00  0.00           H  
ATOM    965  CA  SER    70      90.820 124.255  64.119  1.00  0.00           C  
ATOM    966  HA  SER    70      90.269 125.179  64.290  1.00  0.00           H  
ATOM    967  CB  SER    70      92.072 124.736  63.289  1.00  0.00           C  
ATOM    968  HB2 SER    70      91.634 125.005  62.328  1.00  0.00           H  
ATOM    969  HB3 SER    70      92.487 125.607  63.795  1.00  0.00           H  
ATOM    970  OG  SER    70      92.949 123.660  62.952  1.00  0.00           O  
ATOM    971  HG  SER    70      93.865 123.913  62.814  1.00  0.00           H  
ATOM    972  C   SER    70      89.826 123.467  63.290  1.00  0.00           C  
ATOM    973  O   SER    70      89.250 124.079  62.431  1.00  0.00           O  
ATOM    974  N   THR    71      89.388 122.298  63.660  1.00  0.00           N  
ATOM    975  H   THR    71      89.701 121.904  64.536  1.00  0.00           H  
ATOM    976  CA  THR    71      88.362 121.624  62.927  1.00  0.00           C  
ATOM    977  HA  THR    71      87.756 122.327  62.356  1.00  0.00           H  
ATOM    978  CB  THR    71      89.017 120.587  62.016  1.00  0.00           C  
ATOM    979  HB  THR    71      89.770 120.052  62.593  1.00  0.00           H  
ATOM    980  CG2 THR    71      87.945 119.603  61.484  1.00  0.00           C  
ATOM    981 HG21 THR    71      87.546 118.957  62.265  1.00  0.00           H  
ATOM    982 HG22 THR    71      87.145 120.287  61.204  1.00  0.00           H  
ATOM    983 HG23 THR    71      88.283 118.980  60.655  1.00  0.00           H  
ATOM    984  OG1 THR    71      89.557 121.151  60.801  1.00  0.00           O  
ATOM    985  HG1 THR    71      90.499 121.270  60.938  1.00  0.00           H  
ATOM    986  C   THR    71      87.303 121.084  63.895  1.00  0.00           C  
ATOM    987  O   THR    71      87.789 120.434  64.783  1.00  0.00           O  
ATOM    988  N   PRO    72      85.959 121.278  63.806  1.00  0.00           N  
ATOM    989  CD  PRO    72      85.288 122.145  62.819  1.00  0.00           C  
ATOM    990  HD2 PRO    72      85.694 122.076  61.810  1.00  0.00           H  
ATOM    991  HD3 PRO    72      85.341 123.176  63.167  1.00  0.00           H  
ATOM    992  CG  PRO    72      83.868 121.703  62.823  1.00  0.00           C  
ATOM    993  HG2 PRO    72      83.735 120.803  62.223  1.00  0.00           H  
ATOM    994  HG3 PRO    72      83.244 122.551  62.539  1.00  0.00           H  
ATOM    995  CB  PRO    72      83.601 121.249  64.241  1.00  0.00           C  
ATOM    996  HB2 PRO    72      82.755 120.579  64.396  1.00  0.00           H  
ATOM    997  HB3 PRO    72      83.367 122.170  64.776  1.00  0.00           H  
ATOM    998  CA  PRO    72      84.947 120.637  64.643  1.00  0.00           C  
ATOM    999  HA  PRO    72      84.949 120.899  65.701  1.00  0.00           H  
ATOM   1000  C   PRO    72      84.991 119.104  64.322  1.00  0.00           C  
ATOM   1001  O   PRO    72      85.277 118.601  63.233  1.00  0.00           O  
ATOM   1002  N   GLN    73      84.742 118.330  65.391  1.00  0.00           N  
ATOM   1003  H   GLN    73      84.458 118.860  66.202  1.00  0.00           H  
ATOM   1004  CA  GLN    73      84.355 116.911  65.198  1.00  0.00           C  
ATOM   1005  HA  GLN    73      85.245 116.411  64.817  1.00  0.00           H  
ATOM   1006  CB  GLN    73      83.974 116.366  66.555  1.00  0.00           C  
ATOM   1007  HB2 GLN    73      83.702 115.320  66.415  1.00  0.00           H  
ATOM   1008  HB3 GLN    73      84.871 116.479  67.163  1.00  0.00           H  
ATOM   1009  CG  GLN    73      82.839 117.055  67.305  1.00  0.00           C  
ATOM   1010  HG2 GLN    73      83.069 116.924  68.362  1.00  0.00           H  
ATOM   1011  HG3 GLN    73      82.704 118.127  67.159  1.00  0.00           H  
ATOM   1012  CD  GLN    73      81.468 116.410  67.058  1.00  0.00           C  
ATOM   1013  OE1 GLN    73      81.340 115.313  66.552  1.00  0.00           O  
ATOM   1014  NE2 GLN    73      80.387 117.054  67.361  1.00  0.00           N  
ATOM   1015 HE21 GLN    73      80.397 118.023  67.642  1.00  0.00           H  
ATOM   1016 HE22 GLN    73      79.517 116.723  66.967  1.00  0.00           H  
ATOM   1017  C   GLN    73      83.147 116.785  64.166  1.00  0.00           C  
ATOM   1018  O   GLN    73      82.399 117.774  63.991  1.00  0.00           O  
ATOM   1019  N   GLY    74      82.998 115.634  63.537  1.00  0.00           N  
ATOM   1020  H   GLY    74      83.739 114.976  63.733  1.00  0.00           H  
ATOM   1021  CA  GLY    74      82.127 115.498  62.340  1.00  0.00           C  
ATOM   1022  HA2 GLY    74      82.237 116.404  61.744  1.00  0.00           H  
ATOM   1023  HA3 GLY    74      82.473 114.631  61.777  1.00  0.00           H  
ATOM   1024  C   GLY    74      80.638 115.119  62.559  1.00  0.00           C  
ATOM   1025  O   GLY    74      80.027 114.682  61.596  1.00  0.00           O  
ATOM   1026  N   TYR    75      80.174 115.181  63.768  1.00  0.00           N  
ATOM   1027  H   TYR    75      80.687 115.537  64.562  1.00  0.00           H  
ATOM   1028  CA  TYR    75      78.827 114.623  64.164  1.00  0.00           C  
ATOM   1029  HA  TYR    75      78.305 114.223  63.294  1.00  0.00           H  
ATOM   1030  CB  TYR    75      78.965 113.389  65.084  1.00  0.00           C  
ATOM   1031  HB2 TYR    75      79.351 113.739  66.042  1.00  0.00           H  
ATOM   1032  HB3 TYR    75      77.986 112.928  65.218  1.00  0.00           H  
ATOM   1033  CG  TYR    75      79.755 112.226  64.433  1.00  0.00           C  
ATOM   1034  CD1 TYR    75      81.195 112.382  64.436  1.00  0.00           C  
ATOM   1035  HD1 TYR    75      81.613 113.296  64.833  1.00  0.00           H  
ATOM   1036  CE1 TYR    75      81.933 111.364  63.943  1.00  0.00           C  
ATOM   1037  HE1 TYR    75      82.997 111.523  63.857  1.00  0.00           H  
ATOM   1038  CZ  TYR    75      81.317 110.362  63.222  1.00  0.00           C  
ATOM   1039  OH  TYR    75      82.139 109.565  62.482  1.00  0.00           O  
ATOM   1040  HH  TYR    75      83.052 109.840  62.375  1.00  0.00           H  
ATOM   1041  CE2 TYR    75      79.947 110.124  63.270  1.00  0.00           C  
ATOM   1042  HE2 TYR    75      79.632 109.311  62.632  1.00  0.00           H  
ATOM   1043  CD2 TYR    75      79.193 111.050  63.903  1.00  0.00           C  
ATOM   1044  HD2 TYR    75      78.116 111.003  63.968  1.00  0.00           H  
ATOM   1045  C   TYR    75      77.820 115.599  64.850  1.00  0.00           C  
ATOM   1046  O   TYR    75      78.242 116.732  65.030  1.00  0.00           O  
ATOM   1047  N   GLY    76      76.588 115.173  65.169  1.00  0.00           N  
ATOM   1048  H   GLY    76      76.240 114.278  64.854  1.00  0.00           H  
ATOM   1049  CA  GLY    76      75.858 116.042  66.095  1.00  0.00           C  
ATOM   1050  HA2 GLY    76      75.574 116.814  65.380  1.00  0.00           H  
ATOM   1051  HA3 GLY    76      75.017 115.450  66.457  1.00  0.00           H  
ATOM   1052  C   GLY    76      76.644 116.448  67.356  1.00  0.00           C  
ATOM   1053  O   GLY    76      77.442 115.742  67.948  1.00  0.00           O  
ATOM   1054  N   SER    77      76.330 117.610  67.876  1.00  0.00           N  
ATOM   1055  H   SER    77      75.680 118.186  67.360  1.00  0.00           H  
ATOM   1056  CA  SER    77      76.964 118.241  69.018  1.00  0.00           C  
ATOM   1057  HA  SER    77      78.018 118.377  68.775  1.00  0.00           H  
ATOM   1058  CB  SER    77      76.500 119.629  69.280  1.00  0.00           C  
ATOM   1059  HB2 SER    77      75.488 119.605  69.685  1.00  0.00           H  
ATOM   1060  HB3 SER    77      77.063 120.028  70.124  1.00  0.00           H  
ATOM   1061  OG  SER    77      76.642 120.371  68.056  1.00  0.00           O  
ATOM   1062  HG  SER    77      76.975 121.239  68.296  1.00  0.00           H  
ATOM   1063  C   SER    77      76.776 117.413  70.300  1.00  0.00           C  
ATOM   1064  O   SER    77      75.605 117.275  70.734  1.00  0.00           O  
ATOM   1065  N   THR    78      77.798 116.796  70.936  1.00  0.00           N  
ATOM   1066  H   THR    78      77.555 116.374  71.821  1.00  0.00           H  
ATOM   1067  CA  THR    78      79.200 116.628  70.460  1.00  0.00           C  
ATOM   1068  HA  THR    78      79.240 116.887  69.402  1.00  0.00           H  
ATOM   1069  CB  THR    78      80.117 117.687  71.147  1.00  0.00           C  
ATOM   1070  HB  THR    78      79.958 117.721  72.225  1.00  0.00           H  
ATOM   1071  CG2 THR    78      81.597 117.713  70.911  1.00  0.00           C  
ATOM   1072 HG21 THR    78      82.002 116.747  71.211  1.00  0.00           H  
ATOM   1073 HG22 THR    78      81.697 117.817  69.830  1.00  0.00           H  
ATOM   1074 HG23 THR    78      82.032 118.576  71.416  1.00  0.00           H  
ATOM   1075  OG1 THR    78      79.773 119.038  70.695  1.00  0.00           O  
ATOM   1076  HG1 THR    78      79.292 119.488  71.393  1.00  0.00           H  
ATOM   1077  C   THR    78      79.720 115.191  70.599  1.00  0.00           C  
ATOM   1078  O   THR    78      79.951 114.671  71.667  1.00  0.00           O  
ATOM   1079  N   GLY    79      79.932 114.642  69.394  1.00  0.00           N  
ATOM   1080  H   GLY    79      79.723 115.218  68.591  1.00  0.00           H  
ATOM   1081  CA  GLY    79      80.567 113.352  69.070  1.00  0.00           C  
ATOM   1082  HA2 GLY    79      80.117 112.502  69.582  1.00  0.00           H  
ATOM   1083  HA3 GLY    79      80.306 113.085  68.045  1.00  0.00           H  
ATOM   1084  C   GLY    79      82.068 113.365  69.305  1.00  0.00           C  
ATOM   1085  O   GLY    79      82.614 114.155  70.066  1.00  0.00           O  
ATOM   1086  N   GLY    80      82.846 112.491  68.646  1.00  0.00           N  
ATOM   1087  H   GLY    80      83.814 112.465  68.934  1.00  0.00           H  
ATOM   1088  CA  GLY    80      82.357 111.534  67.653  1.00  0.00           C  
ATOM   1089  HA2 GLY    80      81.836 112.077  66.864  1.00  0.00           H  
ATOM   1090  HA3 GLY    80      83.287 111.157  67.227  1.00  0.00           H  
ATOM   1091  C   GLY    80      81.583 110.387  68.166  1.00  0.00           C  
ATOM   1092  O   GLY    80      81.246 110.208  69.336  1.00  0.00           O  
ATOM   1093  N   TYR    81      81.210 109.565  67.238  1.00  0.00           N  
ATOM   1094  H   TYR    81      81.495 109.724  66.282  1.00  0.00           H  
ATOM   1095  CA  TYR    81      80.219 108.468  67.245  1.00  0.00           C  
ATOM   1096  HA  TYR    81      80.338 107.895  68.165  1.00  0.00           H  
ATOM   1097  CB  TYR    81      78.706 108.937  67.160  1.00  0.00           C  
ATOM   1098  HB2 TYR    81      78.440 109.135  66.122  1.00  0.00           H  
ATOM   1099  HB3 TYR    81      78.056 108.152  67.547  1.00  0.00           H  
ATOM   1100  CG  TYR    81      78.266 110.116  68.013  1.00  0.00           C  
ATOM   1101  CD1 TYR    81      78.344 110.194  69.456  1.00  0.00           C  
ATOM   1102  HD1 TYR    81      78.927 109.399  69.898  1.00  0.00           H  
ATOM   1103  CE1 TYR    81      77.803 111.259  70.190  1.00  0.00           C  
ATOM   1104  HE1 TYR    81      78.087 111.301  71.231  1.00  0.00           H  
ATOM   1105  CZ  TYR    81      77.186 112.314  69.529  1.00  0.00           C  
ATOM   1106  OH  TYR    81      76.655 113.313  70.259  1.00  0.00           O  
ATOM   1107  HH  TYR    81      76.993 113.430  71.150  1.00  0.00           H  
ATOM   1108  CE2 TYR    81      77.083 112.301  68.145  1.00  0.00           C  
ATOM   1109  HE2 TYR    81      76.567 113.124  67.673  1.00  0.00           H  
ATOM   1110  CD2 TYR    81      77.539 111.175  67.411  1.00  0.00           C  
ATOM   1111  HD2 TYR    81      77.285 111.086  66.365  1.00  0.00           H  
ATOM   1112  C   TYR    81      80.433 107.461  66.138  1.00  0.00           C  
ATOM   1113  O   TYR    81      80.615 107.884  65.030  1.00  0.00           O  
ATOM   1114  N   GLY    82      80.499 106.140  66.436  1.00  0.00           N  
ATOM   1115  H   GLY    82      80.764 105.627  65.608  1.00  0.00           H  
ATOM   1116  CA  GLY    82      80.082 105.354  67.624  1.00  0.00           C  
ATOM   1117  HA2 GLY    82      80.455 104.334  67.533  1.00  0.00           H  
ATOM   1118  HA3 GLY    82      80.531 105.755  68.533  1.00  0.00           H  
ATOM   1119  C   GLY    82      78.592 105.230  67.810  1.00  0.00           C  
ATOM   1120  O   GLY    82      77.806 105.271  66.833  1.00  0.00           O  
ATOM   1121  N   SER    83      78.103 104.989  69.017  1.00  0.00           N  
ATOM   1122  H   SER    83      78.720 104.829  69.801  1.00  0.00           H  
ATOM   1123  CA  SER    83      76.670 105.073  69.458  1.00  0.00           C  
ATOM   1124  HA  SER    83      76.700 104.496  70.382  1.00  0.00           H  
ATOM   1125  CB  SER    83      76.269 106.563  69.651  1.00  0.00           C  
ATOM   1126  HB2 SER    83      76.430 107.139  68.740  1.00  0.00           H  
ATOM   1127  HB3 SER    83      75.216 106.734  69.874  1.00  0.00           H  
ATOM   1128  OG  SER    83      77.088 107.127  70.657  1.00  0.00           O  
ATOM   1129  HG  SER    83      76.813 108.024  70.864  1.00  0.00           H  
ATOM   1130  C   SER    83      75.635 104.416  68.485  1.00  0.00           C  
ATOM   1131  O   SER    83      74.618 105.064  68.197  1.00  0.00           O  
ATOM   1132  N   SER    84      75.776 103.079  68.227  1.00  0.00           N  
ATOM   1133  H   SER    84      75.174 102.680  67.521  1.00  0.00           H  
ATOM   1134  CA  SER    84      76.726 102.072  68.689  1.00  0.00           C  
ATOM   1135  HA  SER    84      77.175 102.438  69.612  1.00  0.00           H  
ATOM   1136  CB  SER    84      75.937 100.868  69.025  1.00  0.00           C  
ATOM   1137  HB2 SER    84      76.554 100.065  69.429  1.00  0.00           H  
ATOM   1138  HB3 SER    84      75.359 101.013  69.938  1.00  0.00           H  
ATOM   1139  OG  SER    84      75.140 100.363  67.933  1.00  0.00           O  
ATOM   1140  HG  SER    84      74.401  99.916  68.351  1.00  0.00           H  
ATOM   1141  C   SER    84      77.741 101.681  67.631  1.00  0.00           C  
ATOM   1142  O   SER    84      78.792 101.135  67.908  1.00  0.00           O  
ATOM   1143  N   GLN    85      77.556 102.133  66.392  1.00  0.00           N  
ATOM   1144  H   GLN    85      76.599 102.326  66.134  1.00  0.00           H  
ATOM   1145  CA  GLN    85      78.423 101.833  65.248  1.00  0.00           C  
ATOM   1146  HA  GLN    85      79.299 101.339  65.668  1.00  0.00           H  
ATOM   1147  CB  GLN    85      77.881 100.692  64.305  1.00  0.00           C  
ATOM   1148  HB2 GLN    85      76.847 100.949  64.073  1.00  0.00           H  
ATOM   1149  HB3 GLN    85      78.549 100.575  63.452  1.00  0.00           H  
ATOM   1150  CG  GLN    85      78.021  99.266  65.068  1.00  0.00           C  
ATOM   1151  HG2 GLN    85      79.038  99.229  65.459  1.00  0.00           H  
ATOM   1152  HG3 GLN    85      77.336  99.211  65.914  1.00  0.00           H  
ATOM   1153  CD  GLN    85      77.808  98.049  64.237  1.00  0.00           C  
ATOM   1154  OE1 GLN    85      77.639  98.073  62.995  1.00  0.00           O  
ATOM   1155  NE2 GLN    85      77.749  96.870  64.794  1.00  0.00           N  
ATOM   1156 HE21 GLN    85      77.846  96.081  64.171  1.00  0.00           H  
ATOM   1157 HE22 GLN    85      77.969  96.788  65.776  1.00  0.00           H  
ATOM   1158  C   GLN    85      78.889 103.018  64.436  1.00  0.00           C  
ATOM   1159  O   GLN    85      80.094 103.311  64.417  1.00  0.00           O  
ATOM   1160  N   SER    86      77.965 103.606  63.628  1.00  0.00           N  
ATOM   1161  H   SER    86      77.045 103.300  63.911  1.00  0.00           H  
ATOM   1162  CA  SER    86      78.156 104.731  62.639  1.00  0.00           C  
ATOM   1163  HA  SER    86      77.279 104.848  62.004  1.00  0.00           H  
ATOM   1164  CB  SER    86      78.419 106.069  63.358  1.00  0.00           C  
ATOM   1165  HB2 SER    86      79.447 106.081  63.719  1.00  0.00           H  
ATOM   1166  HB3 SER    86      78.315 106.951  62.727  1.00  0.00           H  
ATOM   1167  OG  SER    86      77.419 106.257  64.360  1.00  0.00           O  
ATOM   1168  HG  SER    86      77.796 106.093  65.227  1.00  0.00           H  
ATOM   1169  C   SER    86      79.317 104.469  61.648  1.00  0.00           C  
ATOM   1170  O   SER    86      80.159 105.387  61.354  1.00  0.00           O  
ATOM   1171  N   SER    87      79.430 103.196  61.194  1.00  0.00           N  
ATOM   1172  H   SER    87      78.777 102.595  61.677  1.00  0.00           H  
ATOM   1173  CA  SER    87      80.517 102.696  60.214  1.00  0.00           C  
ATOM   1174  HA  SER    87      81.235 103.514  60.159  1.00  0.00           H  
ATOM   1175  CB  SER    87      81.210 101.470  60.896  1.00  0.00           C  
ATOM   1176  HB2 SER    87      80.623 100.587  60.642  1.00  0.00           H  
ATOM   1177  HB3 SER    87      82.231 101.440  60.515  1.00  0.00           H  
ATOM   1178  OG  SER    87      81.332 101.535  62.276  1.00  0.00           O  
ATOM   1179  HG  SER    87      81.948 100.822  62.461  1.00  0.00           H  
ATOM   1180  C   SER    87      79.986 102.264  58.873  1.00  0.00           C  
ATOM   1181  O   SER    87      80.742 102.314  57.890  1.00  0.00           O  
ATOM   1182  N   GLN    88      78.679 101.955  58.783  1.00  0.00           N  
ATOM   1183  H   GLN    88      78.033 102.209  59.516  1.00  0.00           H  
ATOM   1184  CA  GLN    88      78.115 101.201  57.640  1.00  0.00           C  
ATOM   1185  HA  GLN    88      77.161 100.855  58.038  1.00  0.00           H  
ATOM   1186  CB  GLN    88      77.971 102.201  56.499  1.00  0.00           C  
ATOM   1187  HB2 GLN    88      78.959 102.465  56.121  1.00  0.00           H  
ATOM   1188  HB3 GLN    88      77.474 101.697  55.670  1.00  0.00           H  
ATOM   1189  CG  GLN    88      77.115 103.491  56.763  1.00  0.00           C  
ATOM   1190  HG2 GLN    88      76.738 103.880  55.817  1.00  0.00           H  
ATOM   1191  HG3 GLN    88      76.259 103.117  57.325  1.00  0.00           H  
ATOM   1192  CD  GLN    88      77.790 104.586  57.533  1.00  0.00           C  
ATOM   1193  OE1 GLN    88      77.465 105.002  58.650  1.00  0.00           O  
ATOM   1194  NE2 GLN    88      78.841 105.122  56.938  1.00  0.00           N  
ATOM   1195 HE21 GLN    88      78.996 104.982  55.950  1.00  0.00           H  
ATOM   1196 HE22 GLN    88      79.623 105.347  57.536  1.00  0.00           H  
ATOM   1197  C   GLN    88      78.843  99.851  57.354  1.00  0.00           C  
ATOM   1198  O   GLN    88      79.257  99.543  56.196  1.00  0.00           O  
ATOM   1199  N   SER    89      79.014  98.952  58.358  1.00  0.00           N  
ATOM   1200  H   SER    89      78.677  99.231  59.269  1.00  0.00           H  
ATOM   1201  CA  SER    89      79.534  97.588  58.206  1.00  0.00           C  
ATOM   1202  HA  SER    89      80.494  97.621  57.691  1.00  0.00           H  
ATOM   1203  CB  SER    89      79.649  96.995  59.670  1.00  0.00           C  
ATOM   1204  HB2 SER    89      80.339  97.492  60.352  1.00  0.00           H  
ATOM   1205  HB3 SER    89      78.714  97.131  60.215  1.00  0.00           H  
ATOM   1206  OG  SER    89      80.020  95.661  59.647  1.00  0.00           O  
ATOM   1207  HG  SER    89      80.980  95.654  59.663  1.00  0.00           H  
ATOM   1208  C   SER    89      78.727  96.681  57.297  1.00  0.00           C  
ATOM   1209  O   SER    89      77.465  96.805  57.314  1.00  0.00           O  
ATOM   1210  N   SER    90      79.363  95.750  56.640  1.00  0.00           N  
ATOM   1211  H   SER    90      80.369  95.727  56.719  1.00  0.00           H  
ATOM   1212  CA  SER    90      78.743  94.684  55.854  1.00  0.00           C  
ATOM   1213  HA  SER    90      78.109  95.069  55.055  1.00  0.00           H  
ATOM   1214  CB  SER    90      79.800  93.701  55.272  1.00  0.00           C  
ATOM   1215  HB2 SER    90      79.245  92.971  54.683  1.00  0.00           H  
ATOM   1216  HB3 SER    90      80.378  94.226  54.511  1.00  0.00           H  
ATOM   1217  OG  SER    90      80.569  93.115  56.321  1.00  0.00           O  
ATOM   1218  HG  SER    90      81.424  92.830  55.991  1.00  0.00           H  
ATOM   1219  C   SER    90      77.782  93.885  56.758  1.00  0.00           C  
ATOM   1220  O   SER    90      76.683  93.568  56.296  1.00  0.00           O  
ATOM   1221  N   TYR    91      78.157  93.689  58.042  1.00  0.00           N  
ATOM   1222  H   TYR    91      78.992  94.143  58.385  1.00  0.00           H  
ATOM   1223  CA  TYR    91      77.392  93.039  59.148  1.00  0.00           C  
ATOM   1224  HA  TYR    91      76.981  92.090  58.805  1.00  0.00           H  
ATOM   1225  CB  TYR    91      78.388  92.615  60.239  1.00  0.00           C  
ATOM   1226  HB2 TYR    91      78.977  93.481  60.542  1.00  0.00           H  
ATOM   1227  HB3 TYR    91      77.838  92.322  61.133  1.00  0.00           H  
ATOM   1228  CG  TYR    91      79.297  91.463  59.958  1.00  0.00           C  
ATOM   1229  CD1 TYR    91      80.673  91.574  60.037  1.00  0.00           C  
ATOM   1230  HD1 TYR    91      81.195  92.440  60.416  1.00  0.00           H  
ATOM   1231  CE1 TYR    91      81.520  90.430  59.756  1.00  0.00           C  
ATOM   1232  HE1 TYR    91      82.537  90.517  60.110  1.00  0.00           H  
ATOM   1233  CZ  TYR    91      80.968  89.282  59.399  1.00  0.00           C  
ATOM   1234  OH  TYR    91      81.796  88.208  59.257  1.00  0.00           O  
ATOM   1235  HH  TYR    91      81.246  87.441  59.432  1.00  0.00           H  
ATOM   1236  CE2 TYR    91      79.568  89.164  59.300  1.00  0.00           C  
ATOM   1237  HE2 TYR    91      79.115  88.187  59.221  1.00  0.00           H  
ATOM   1238  CD2 TYR    91      78.722  90.267  59.525  1.00  0.00           C  
ATOM   1239  HD2 TYR    91      77.655  90.152  59.403  1.00  0.00           H  
ATOM   1240  C   TYR    91      76.302  93.930  59.668  1.00  0.00           C  
ATOM   1241  O   TYR    91      76.389  95.150  59.576  1.00  0.00           O  
ATOM   1242  N   GLY    92      75.210  93.387  60.211  1.00  0.00           N  
ATOM   1243  H   GLY    92      74.564  94.077  60.567  1.00  0.00           H  
ATOM   1244  CA  GLY    92      74.917  91.967  60.495  1.00  0.00           C  
ATOM   1245  HA2 GLY    92      74.814  91.409  59.564  1.00  0.00           H  
ATOM   1246  HA3 GLY    92      75.853  91.657  60.960  1.00  0.00           H  
ATOM   1247  C   GLY    92      73.708  91.701  61.421  1.00  0.00           C  
ATOM   1248  O   GLY    92      73.050  92.662  61.835  1.00  0.00           O  
ATOM   1249  N   GLN    93      73.528  90.408  61.782  1.00  0.00           N  
ATOM   1250  H   GLN    93      74.195  89.723  61.456  1.00  0.00           H  
ATOM   1251  CA  GLN    93      72.591  89.968  62.903  1.00  0.00           C  
ATOM   1252  HA  GLN    93      72.667  90.792  63.612  1.00  0.00           H  
ATOM   1253  CB  GLN    93      71.146  89.977  62.439  1.00  0.00           C  
ATOM   1254  HB2 GLN    93      70.544  90.021  63.347  1.00  0.00           H  
ATOM   1255  HB3 GLN    93      70.958  90.922  61.929  1.00  0.00           H  
ATOM   1256  CG  GLN    93      70.886  88.730  61.525  1.00  0.00           C  
ATOM   1257  HG2 GLN    93      71.561  88.647  60.673  1.00  0.00           H  
ATOM   1258  HG3 GLN    93      71.128  87.824  62.079  1.00  0.00           H  
ATOM   1259  CD  GLN    93      69.500  88.522  61.054  1.00  0.00           C  
ATOM   1260  OE1 GLN    93      68.528  89.116  61.505  1.00  0.00           O  
ATOM   1261  NE2 GLN    93      69.415  87.519  60.172  1.00  0.00           N  
ATOM   1262 HE21 GLN    93      68.485  87.261  59.874  1.00  0.00           H  
ATOM   1263 HE22 GLN    93      70.240  87.111  59.756  1.00  0.00           H  
ATOM   1264  C   GLN    93      72.891  88.677  63.737  1.00  0.00           C  
ATOM   1265  O   GLN    93      73.536  87.714  63.305  1.00  0.00           O  
ATOM   1266  N   GLN    94      72.424  88.714  65.003  1.00  0.00           N  
ATOM   1267  H   GLN    94      72.146  89.585  65.431  1.00  0.00           H  
ATOM   1268  CA  GLN    94      72.643  87.642  65.935  1.00  0.00           C  
ATOM   1269  HA  GLN    94      73.700  87.378  65.966  1.00  0.00           H  
ATOM   1270  CB  GLN    94      72.370  88.058  67.443  1.00  0.00           C  
ATOM   1271  HB2 GLN    94      71.363  88.470  67.512  1.00  0.00           H  
ATOM   1272  HB3 GLN    94      72.330  87.183  68.093  1.00  0.00           H  
ATOM   1273  CG  GLN    94      73.440  88.992  68.054  1.00  0.00           C  
ATOM   1274  HG2 GLN    94      74.087  88.414  68.713  1.00  0.00           H  
ATOM   1275  HG3 GLN    94      74.234  89.271  67.361  1.00  0.00           H  
ATOM   1276  CD  GLN    94      72.818  90.251  68.668  1.00  0.00           C  
ATOM   1277  OE1 GLN    94      71.697  90.759  68.422  1.00  0.00           O  
ATOM   1278  NE2 GLN    94      73.571  90.935  69.499  1.00  0.00           N  
ATOM   1279 HE21 GLN    94      74.561  90.755  69.583  1.00  0.00           H  
ATOM   1280 HE22 GLN    94      73.205  91.720  70.019  1.00  0.00           H  
ATOM   1281  C   GLN    94      71.766  86.361  65.533  1.00  0.00           C  
ATOM   1282  O   GLN    94      72.083  85.245  65.908  1.00  0.00           O  
ATOM   1283  N   SER    95      70.688  86.627  64.774  1.00  0.00           N  
ATOM   1284  H   SER    95      70.464  87.612  64.749  1.00  0.00           H  
ATOM   1285  CA  SER    95      69.667  85.628  64.439  1.00  0.00           C  
ATOM   1286  HA  SER    95      69.226  85.376  65.404  1.00  0.00           H  
ATOM   1287  CB  SER    95      68.660  86.271  63.448  1.00  0.00           C  
ATOM   1288  HB2 SER    95      68.285  87.244  63.763  1.00  0.00           H  
ATOM   1289  HB3 SER    95      69.203  86.378  62.509  1.00  0.00           H  
ATOM   1290  OG  SER    95      67.561  85.479  63.239  1.00  0.00           O  
ATOM   1291  HG  SER    95      67.012  85.419  64.024  1.00  0.00           H  
ATOM   1292  C   SER    95      70.268  84.293  63.771  1.00  0.00           C  
ATOM   1293  O   SER    95      71.109  84.341  62.899  1.00  0.00           O  
ATOM   1294  N   SER    96      69.636  83.152  64.091  1.00  0.00           N  
ATOM   1295  H   SER    96      69.046  83.108  64.910  1.00  0.00           H  
ATOM   1296  CA  SER    96      69.827  81.937  63.287  1.00  0.00           C  
ATOM   1297  HA  SER    96      70.784  82.048  62.776  1.00  0.00           H  
ATOM   1298  CB  SER    96      69.991  80.749  64.186  1.00  0.00           C  
ATOM   1299  HB2 SER    96      69.063  80.715  64.756  1.00  0.00           H  
ATOM   1300  HB3 SER    96      70.075  79.796  63.664  1.00  0.00           H  
ATOM   1301  OG  SER    96      71.114  80.903  64.943  1.00  0.00           O  
ATOM   1302  HG  SER    96      71.246  80.005  65.256  1.00  0.00           H  
ATOM   1303  C   SER    96      68.635  81.520  62.406  1.00  0.00           C  
ATOM   1304  O   SER    96      67.515  81.440  62.895  1.00  0.00           O  
ATOM   1305  N   TYR    97      68.793  81.109  61.134  1.00  0.00           N  
ATOM   1306  H   TYR    97      67.894  80.784  60.807  1.00  0.00           H  
ATOM   1307  CA  TYR    97      69.875  81.140  60.119  1.00  0.00           C  
ATOM   1308  HA  TYR    97      69.387  81.077  59.147  1.00  0.00           H  
ATOM   1309  CB  TYR    97      70.423  82.534  60.071  1.00  0.00           C  
ATOM   1310  HB2 TYR    97      69.623  83.258  60.223  1.00  0.00           H  
ATOM   1311  HB3 TYR    97      71.116  82.696  60.897  1.00  0.00           H  
ATOM   1312  CG  TYR    97      71.053  82.974  58.782  1.00  0.00           C  
ATOM   1313  CD1 TYR    97      72.467  83.156  58.632  1.00  0.00           C  
ATOM   1314  HD1 TYR    97      73.201  82.896  59.380  1.00  0.00           H  
ATOM   1315  CE1 TYR    97      72.992  83.688  57.432  1.00  0.00           C  
ATOM   1316  HE1 TYR    97      74.047  83.830  57.251  1.00  0.00           H  
ATOM   1317  CZ  TYR    97      72.089  84.010  56.379  1.00  0.00           C  
ATOM   1318  OH  TYR    97      72.602  84.543  55.222  1.00  0.00           O  
ATOM   1319  HH  TYR    97      73.390  85.046  55.439  1.00  0.00           H  
ATOM   1320  CE2 TYR    97      70.694  83.880  56.525  1.00  0.00           C  
ATOM   1321  HE2 TYR    97      70.046  84.043  55.677  1.00  0.00           H  
ATOM   1322  CD2 TYR    97      70.179  83.409  57.737  1.00  0.00           C  
ATOM   1323  HD2 TYR    97      69.115  83.386  57.919  1.00  0.00           H  
ATOM   1324  C   TYR    97      70.843  79.907  60.291  1.00  0.00           C  
ATOM   1325  O   TYR    97      70.978  79.404  61.439  1.00  0.00           O  
ATOM   1326  N   PRO    98      71.525  79.321  59.289  1.00  0.00           N  
ATOM   1327  CD  PRO    98      72.362  78.158  59.420  1.00  0.00           C  
ATOM   1328  HD2 PRO    98      71.917  77.415  60.082  1.00  0.00           H  
ATOM   1329  HD3 PRO    98      73.387  78.374  59.722  1.00  0.00           H  
ATOM   1330  CG  PRO    98      72.289  77.566  58.024  1.00  0.00           C  
ATOM   1331  HG2 PRO    98      71.398  76.947  57.926  1.00  0.00           H  
ATOM   1332  HG3 PRO    98      73.119  76.900  57.788  1.00  0.00           H  
ATOM   1333  CB  PRO    98      72.266  78.732  57.113  1.00  0.00           C  
ATOM   1334  HB2 PRO    98      71.821  78.524  56.140  1.00  0.00           H  
ATOM   1335  HB3 PRO    98      73.242  79.212  57.038  1.00  0.00           H  
ATOM   1336  CA  PRO    98      71.293  79.594  57.870  1.00  0.00           C  
ATOM   1337  HA  PRO    98      71.548  80.600  57.536  1.00  0.00           H  
ATOM   1338  C   PRO    98      69.892  79.358  57.412  1.00  0.00           C  
ATOM   1339  O   PRO    98      69.073  78.716  58.087  1.00  0.00           O  
ATOM   1340  N   GLY    99      69.513  79.863  56.204  1.00  0.00           N  
ATOM   1341  H   GLY    99      70.277  80.295  55.704  1.00  0.00           H  
ATOM   1342  CA  GLY    99      68.206  79.466  55.661  1.00  0.00           C  
ATOM   1343  HA2 GLY    99      67.386  79.415  56.378  1.00  0.00           H  
ATOM   1344  HA3 GLY    99      68.032  80.268  54.943  1.00  0.00           H  
ATOM   1345  C   GLY    99      68.260  78.107  54.867  1.00  0.00           C  
ATOM   1346  O   GLY    99      69.004  77.188  55.287  1.00  0.00           O  
ATOM   1347  N   TYR   100      67.390  77.974  53.895  1.00  0.00           N  
ATOM   1348  H   TYR   100      67.047  78.853  53.535  1.00  0.00           H  
ATOM   1349  CA  TYR   100      66.884  76.693  53.375  1.00  0.00           C  
ATOM   1350  HA  TYR   100      66.464  76.122  54.203  1.00  0.00           H  
ATOM   1351  CB  TYR   100      65.660  77.039  52.500  1.00  0.00           C  
ATOM   1352  HB2 TYR   100      64.948  77.659  53.045  1.00  0.00           H  
ATOM   1353  HB3 TYR   100      65.871  77.507  51.538  1.00  0.00           H  
ATOM   1354  CG  TYR   100      65.008  75.682  52.148  1.00  0.00           C  
ATOM   1355  CD1 TYR   100      64.194  74.947  53.074  1.00  0.00           C  
ATOM   1356  HD1 TYR   100      63.949  75.507  53.965  1.00  0.00           H  
ATOM   1357  CE1 TYR   100      63.654  73.700  52.684  1.00  0.00           C  
ATOM   1358  HE1 TYR   100      63.004  73.099  53.302  1.00  0.00           H  
ATOM   1359  CZ  TYR   100      64.005  73.190  51.417  1.00  0.00           C  
ATOM   1360  OH  TYR   100      63.560  71.978  51.051  1.00  0.00           O  
ATOM   1361  HH  TYR   100      62.876  71.683  51.656  1.00  0.00           H  
ATOM   1362  CE2 TYR   100      64.797  73.933  50.543  1.00  0.00           C  
ATOM   1363  HE2 TYR   100      65.038  73.433  49.617  1.00  0.00           H  
ATOM   1364  CD2 TYR   100      65.338  75.174  50.883  1.00  0.00           C  
ATOM   1365  HD2 TYR   100      65.925  75.682  50.133  1.00  0.00           H  
ATOM   1366  C   TYR   100      67.952  75.858  52.793  1.00  0.00           C  
ATOM   1367  O   TYR   100      68.112  74.700  53.108  1.00  0.00           O  
ATOM   1368  N   GLY   101      68.912  76.462  52.014  1.00  0.00           N  
ATOM   1369  H   GLY   101      68.991  77.469  52.010  1.00  0.00           H  
ATOM   1370  CA  GLY   101      70.044  75.652  51.531  1.00  0.00           C  
ATOM   1371  HA2 GLY   101      70.952  76.225  51.721  1.00  0.00           H  
ATOM   1372  HA3 GLY   101      70.176  74.751  52.129  1.00  0.00           H  
ATOM   1373  C   GLY   101      69.817  75.136  50.046  1.00  0.00           C  
ATOM   1374  O   GLY   101      68.722  75.003  49.524  1.00  0.00           O  
ATOM   1375  N   GLN   102      70.972  74.801  49.426  1.00  0.00           N  
ATOM   1376  H   GLN   102      71.824  74.881  49.962  1.00  0.00           H  
ATOM   1377  CA  GLN   102      71.059  74.466  48.011  1.00  0.00           C  
ATOM   1378  HA  GLN   102      70.698  75.284  47.388  1.00  0.00           H  
ATOM   1379  CB  GLN   102      72.540  74.387  47.669  1.00  0.00           C  
ATOM   1380  HB2 GLN   102      72.940  73.752  48.460  1.00  0.00           H  
ATOM   1381  HB3 GLN   102      72.667  73.885  46.710  1.00  0.00           H  
ATOM   1382  CG  GLN   102      73.386  75.708  47.666  1.00  0.00           C  
ATOM   1383  HG2 GLN   102      73.342  76.071  48.693  1.00  0.00           H  
ATOM   1384  HG3 GLN   102      74.405  75.402  47.428  1.00  0.00           H  
ATOM   1385  CD  GLN   102      73.056  76.811  46.657  1.00  0.00           C  
ATOM   1386  OE1 GLN   102      71.971  76.961  46.070  1.00  0.00           O  
ATOM   1387  NE2 GLN   102      74.005  77.691  46.417  1.00  0.00           N  
ATOM   1388 HE21 GLN   102      74.894  77.620  46.891  1.00  0.00           H  
ATOM   1389 HE22 GLN   102      73.756  78.502  45.869  1.00  0.00           H  
ATOM   1390  C   GLN   102      70.250  73.225  47.553  1.00  0.00           C  
ATOM   1391  O   GLN   102      70.117  72.914  46.351  1.00  0.00           O  
ATOM   1392  N   GLN   103      69.757  72.390  48.425  1.00  0.00           N  
ATOM   1393  H   GLN   103      69.883  72.639  49.396  1.00  0.00           H  
ATOM   1394  CA  GLN   103      69.315  70.970  48.050  1.00  0.00           C  
ATOM   1395  HA  GLN   103      68.968  71.003  47.017  1.00  0.00           H  
ATOM   1396  CB  GLN   103      70.456  69.938  48.388  1.00  0.00           C  
ATOM   1397  HB2 GLN   103      70.572  70.074  49.463  1.00  0.00           H  
ATOM   1398  HB3 GLN   103      70.081  68.924  48.250  1.00  0.00           H  
ATOM   1399  CG  GLN   103      71.686  70.163  47.462  1.00  0.00           C  
ATOM   1400  HG2 GLN   103      71.962  69.179  47.084  1.00  0.00           H  
ATOM   1401  HG3 GLN   103      71.442  70.814  46.623  1.00  0.00           H  
ATOM   1402  CD  GLN   103      72.823  70.774  48.169  1.00  0.00           C  
ATOM   1403  OE1 GLN   103      72.831  71.219  49.282  1.00  0.00           O  
ATOM   1404  NE2 GLN   103      73.956  70.741  47.497  1.00  0.00           N  
ATOM   1405 HE21 GLN   103      74.746  71.181  47.947  1.00  0.00           H  
ATOM   1406 HE22 GLN   103      74.065  70.272  46.609  1.00  0.00           H  
ATOM   1407  C   GLN   103      68.124  70.558  48.946  1.00  0.00           C  
ATOM   1408  O   GLN   103      67.948  71.126  50.035  1.00  0.00           O  
ATOM   1409  N   PRO   104      67.205  69.745  48.446  1.00  0.00           N  
ATOM   1410  CD  PRO   104      67.314  69.106  47.071  1.00  0.00           C  
ATOM   1411  HD2 PRO   104      68.137  68.394  47.134  1.00  0.00           H  
ATOM   1412  HD3 PRO   104      67.595  69.846  46.321  1.00  0.00           H  
ATOM   1413  CG  PRO   104      65.991  68.451  46.904  1.00  0.00           C  
ATOM   1414  HG2 PRO   104      66.000  67.553  46.287  1.00  0.00           H  
ATOM   1415  HG3 PRO   104      65.280  69.149  46.463  1.00  0.00           H  
ATOM   1416  CB  PRO   104      65.572  68.073  48.273  1.00  0.00           C  
ATOM   1417  HB2 PRO   104      66.069  67.156  48.591  1.00  0.00           H  
ATOM   1418  HB3 PRO   104      64.490  67.956  48.226  1.00  0.00           H  
ATOM   1419  CA  PRO   104      66.046  69.307  49.091  1.00  0.00           C  
ATOM   1420  HA  PRO   104      65.276  70.078  49.073  1.00  0.00           H  
ATOM   1421  C   PRO   104      66.234  68.858  50.527  1.00  0.00           C  
ATOM   1422  O   PRO   104      67.112  67.963  50.724  1.00  0.00           O  
ATOM   1423  N   ALA   105      65.436  69.265  51.508  1.00  0.00           N  
ATOM   1424  H   ALA   105      64.788  70.025  51.355  1.00  0.00           H  
ATOM   1425  CA  ALA   105      65.369  68.641  52.813  1.00  0.00           C  
ATOM   1426  HA  ALA   105      66.339  68.684  53.307  1.00  0.00           H  
ATOM   1427  CB  ALA   105      64.479  69.535  53.708  1.00  0.00           C  
ATOM   1428  HB1 ALA   105      64.548  69.134  54.719  1.00  0.00           H  
ATOM   1429  HB2 ALA   105      64.890  70.544  53.742  1.00  0.00           H  
ATOM   1430  HB3 ALA   105      63.426  69.511  53.428  1.00  0.00           H  
ATOM   1431  C   ALA   105      64.933  67.218  52.858  1.00  0.00           C  
ATOM   1432  O   ALA   105      64.314  66.786  51.839  1.00  0.00           O  
ATOM   1433  N   PRO   106      65.338  66.499  53.960  1.00  0.00           N  
ATOM   1434  CD  PRO   106      66.249  66.767  55.091  1.00  0.00           C  
ATOM   1435  HD2 PRO   106      65.732  67.284  55.899  1.00  0.00           H  
ATOM   1436  HD3 PRO   106      66.958  67.548  54.818  1.00  0.00           H  
ATOM   1437  CG  PRO   106      66.897  65.509  55.457  1.00  0.00           C  
ATOM   1438  HG2 PRO   106      67.023  65.511  56.540  1.00  0.00           H  
ATOM   1439  HG3 PRO   106      67.804  65.454  54.856  1.00  0.00           H  
ATOM   1440  CB  PRO   106      65.910  64.413  55.118  1.00  0.00           C  
ATOM   1441  HB2 PRO   106      65.207  64.110  55.895  1.00  0.00           H  
ATOM   1442  HB3 PRO   106      66.374  63.533  54.672  1.00  0.00           H  
ATOM   1443  CA  PRO   106      65.116  65.067  53.933  1.00  0.00           C  
ATOM   1444  HA  PRO   106      65.449  64.848  52.919  1.00  0.00           H  
ATOM   1445  C   PRO   106      63.610  64.691  54.160  1.00  0.00           C  
ATOM   1446  O   PRO   106      62.926  65.269  54.966  1.00  0.00           O  
ATOM   1447  N   SER   107      63.245  63.617  53.488  1.00  0.00           N  
ATOM   1448  H   SER   107      63.921  63.413  52.766  1.00  0.00           H  
ATOM   1449  CA  SER   107      61.904  63.127  53.266  1.00  0.00           C  
ATOM   1450  HA  SER   107      61.220  63.970  53.162  1.00  0.00           H  
ATOM   1451  CB  SER   107      61.835  62.407  51.956  1.00  0.00           C  
ATOM   1452  HB2 SER   107      62.499  61.546  51.884  1.00  0.00           H  
ATOM   1453  HB3 SER   107      60.815  62.044  51.831  1.00  0.00           H  
ATOM   1454  OG  SER   107      62.165  63.320  50.921  1.00  0.00           O  
ATOM   1455  HG  SER   107      61.460  63.941  50.727  1.00  0.00           H  
ATOM   1456  C   SER   107      61.386  62.299  54.445  1.00  0.00           C  
ATOM   1457  O   SER   107      60.564  61.405  54.299  1.00  0.00           O  
ATOM   1458  N   SER   108      61.751  62.645  55.677  1.00  0.00           N  
ATOM   1459  H   SER   108      62.475  63.347  55.731  1.00  0.00           H  
ATOM   1460  CA  SER   108      61.180  62.193  56.850  1.00  0.00           C  
ATOM   1461  HA  SER   108      60.097  62.312  56.856  1.00  0.00           H  
ATOM   1462  CB  SER   108      61.439  60.701  57.074  1.00  0.00           C  
ATOM   1463  HB2 SER   108      60.982  60.411  58.021  1.00  0.00           H  
ATOM   1464  HB3 SER   108      60.934  60.117  56.304  1.00  0.00           H  
ATOM   1465  OG  SER   108      62.807  60.309  57.070  1.00  0.00           O  
ATOM   1466  HG  SER   108      63.253  60.632  56.283  1.00  0.00           H  
ATOM   1467  C   SER   108      61.754  63.007  57.984  1.00  0.00           C  
ATOM   1468  O   SER   108      62.923  63.367  58.111  1.00  0.00           O  
ATOM   1469  N   THR   109      60.888  63.084  59.029  1.00  0.00           N  
ATOM   1470  H   THR   109      59.972  62.688  58.876  1.00  0.00           H  
ATOM   1471  CA  THR   109      61.114  63.467  60.400  1.00  0.00           C  
ATOM   1472  HA  THR   109      61.668  64.403  60.476  1.00  0.00           H  
ATOM   1473  CB  THR   109      59.875  63.832  61.153  1.00  0.00           C  
ATOM   1474  HB  THR   109      60.133  64.133  62.168  1.00  0.00           H  
ATOM   1475  CG2 THR   109      59.049  64.930  60.463  1.00  0.00           C  
ATOM   1476 HG21 THR   109      59.010  64.711  59.396  1.00  0.00           H  
ATOM   1477 HG22 THR   109      58.103  65.086  60.982  1.00  0.00           H  
ATOM   1478 HG23 THR   109      59.703  65.796  60.569  1.00  0.00           H  
ATOM   1479  OG1 THR   109      59.045  62.708  61.329  1.00  0.00           O  
ATOM   1480  HG1 THR   109      59.455  61.997  61.828  1.00  0.00           H  
ATOM   1481  C   THR   109      61.795  62.372  61.198  1.00  0.00           C  
ATOM   1482  O   THR   109      61.369  61.226  61.232  1.00  0.00           O  
ATOM   1483  N   SER   110      62.779  62.732  62.015  1.00  0.00           N  
ATOM   1484  H   SER   110      62.978  63.723  62.025  1.00  0.00           H  
ATOM   1485  CA  SER   110      63.740  61.847  62.721  1.00  0.00           C  
ATOM   1486  HA  SER   110      64.170  61.227  61.935  1.00  0.00           H  
ATOM   1487  CB  SER   110      64.807  62.621  63.495  1.00  0.00           C  
ATOM   1488  HB2 SER   110      64.295  63.284  64.192  1.00  0.00           H  
ATOM   1489  HB3 SER   110      65.491  61.975  64.046  1.00  0.00           H  
ATOM   1490  OG  SER   110      65.652  63.345  62.661  1.00  0.00           O  
ATOM   1491  HG  SER   110      66.285  62.787  62.202  1.00  0.00           H  
ATOM   1492  C   SER   110      63.108  60.872  63.824  1.00  0.00           C  
ATOM   1493  O   SER   110      62.155  61.176  64.555  1.00  0.00           O  
ATOM   1494  N   GLY   111      63.692  59.738  64.005  1.00  0.00           N  
ATOM   1495  H   GLY   111      64.418  59.498  63.346  1.00  0.00           H  
ATOM   1496  CA  GLY   111      63.264  58.675  64.896  1.00  0.00           C  
ATOM   1497  HA2 GLY   111      62.176  58.620  64.899  1.00  0.00           H  
ATOM   1498  HA3 GLY   111      63.555  57.664  64.612  1.00  0.00           H  
ATOM   1499  C   GLY   111      63.459  58.944  66.401  1.00  0.00           C  
ATOM   1500  O   GLY   111      64.168  59.868  66.805  1.00  0.00           O  
ATOM   1501  N   SER   112      62.941  58.098  67.332  1.00  0.00           N  
ATOM   1502  H   SER   112      63.069  58.374  68.295  1.00  0.00           H  
ATOM   1503  CA  SER   112      61.956  56.981  67.173  1.00  0.00           C  
ATOM   1504  HA  SER   112      62.583  56.358  66.536  1.00  0.00           H  
ATOM   1505  CB  SER   112      61.723  56.137  68.468  1.00  0.00           C  
ATOM   1506  HB2 SER   112      61.085  55.257  68.377  1.00  0.00           H  
ATOM   1507  HB3 SER   112      62.628  55.903  69.028  1.00  0.00           H  
ATOM   1508  OG  SER   112      61.044  56.871  69.439  1.00  0.00           O  
ATOM   1509  HG  SER   112      61.530  57.603  69.826  1.00  0.00           H  
ATOM   1510  C   SER   112      60.657  57.359  66.450  1.00  0.00           C  
ATOM   1511  O   SER   112      60.348  58.579  66.499  1.00  0.00           O  
ATOM   1512  N   TYR   113      59.781  56.603  65.803  1.00  0.00           N  
ATOM   1513  H   TYR   113      58.976  57.135  65.503  1.00  0.00           H  
ATOM   1514  CA  TYR   113      59.884  55.173  65.820  1.00  0.00           C  
ATOM   1515  HA  TYR   113      60.043  54.861  66.852  1.00  0.00           H  
ATOM   1516  CB  TYR   113      58.521  54.511  65.382  1.00  0.00           C  
ATOM   1517  HB2 TYR   113      58.455  54.640  64.301  1.00  0.00           H  
ATOM   1518  HB3 TYR   113      58.750  53.448  65.459  1.00  0.00           H  
ATOM   1519  CG  TYR   113      57.262  54.949  65.997  1.00  0.00           C  
ATOM   1520  CD1 TYR   113      56.102  54.733  65.311  1.00  0.00           C  
ATOM   1521  HD1 TYR   113      56.108  54.289  64.327  1.00  0.00           H  
ATOM   1522  CE1 TYR   113      54.809  55.062  65.798  1.00  0.00           C  
ATOM   1523  HE1 TYR   113      53.941  54.871  65.185  1.00  0.00           H  
ATOM   1524  CZ  TYR   113      54.742  55.467  67.179  1.00  0.00           C  
ATOM   1525  OH  TYR   113      53.568  55.750  67.759  1.00  0.00           O  
ATOM   1526  HH  TYR   113      53.695  56.234  68.578  1.00  0.00           H  
ATOM   1527  CE2 TYR   113      55.919  55.699  67.874  1.00  0.00           C  
ATOM   1528  HE2 TYR   113      55.865  56.110  68.871  1.00  0.00           H  
ATOM   1529  CD2 TYR   113      57.169  55.381  67.294  1.00  0.00           C  
ATOM   1530  HD2 TYR   113      58.058  55.529  67.890  1.00  0.00           H  
ATOM   1531  C   TYR   113      61.094  54.683  64.974  1.00  0.00           C  
ATOM   1532  O   TYR   113      61.802  55.508  64.448  1.00  0.00           O  
ATOM   1533  N   GLY   114      61.175  53.374  64.687  1.00  0.00           N  
ATOM   1534  H   GLY   114      60.331  52.859  64.894  1.00  0.00           H  
ATOM   1535  CA  GLY   114      61.969  52.875  63.578  1.00  0.00           C  
ATOM   1536  HA2 GLY   114      61.633  53.338  62.650  1.00  0.00           H  
ATOM   1537  HA3 GLY   114      63.018  53.131  63.729  1.00  0.00           H  
ATOM   1538  C   GLY   114      61.872  51.325  63.401  1.00  0.00           C  
ATOM   1539  O   GLY   114      60.895  50.798  63.916  1.00  0.00           O  
ATOM   1540  N   SER   115      62.690  50.661  62.566  1.00  0.00           N  
ATOM   1541  H   SER   115      62.418  49.694  62.459  1.00  0.00           H  
ATOM   1542  CA  SER   115      63.818  51.248  61.734  1.00  0.00           C  
ATOM   1543  HA  SER   115      64.642  51.707  62.280  1.00  0.00           H  
ATOM   1544  CB  SER   115      64.473  49.987  61.127  1.00  0.00           C  
ATOM   1545  HB2 SER   115      65.294  50.288  60.477  1.00  0.00           H  
ATOM   1546  HB3 SER   115      64.888  49.374  61.927  1.00  0.00           H  
ATOM   1547  OG  SER   115      63.561  49.276  60.270  1.00  0.00           O  
ATOM   1548  HG  SER   115      64.077  48.603  59.821  1.00  0.00           H  
ATOM   1549  C   SER   115      63.164  52.249  60.754  1.00  0.00           C  
ATOM   1550  O   SER   115      61.958  52.142  60.487  1.00  0.00           O  
ATOM   1551  N   SER   116      63.922  53.119  60.128  1.00  0.00           N  
ATOM   1552  H   SER   116      64.923  53.212  60.222  1.00  0.00           H  
ATOM   1553  CA  SER   116      63.441  54.024  59.045  1.00  0.00           C  
ATOM   1554  HA  SER   116      62.735  54.632  59.612  1.00  0.00           H  
ATOM   1555  CB  SER   116      64.518  55.045  58.620  1.00  0.00           C  
ATOM   1556  HB2 SER   116      64.119  55.837  57.985  1.00  0.00           H  
ATOM   1557  HB3 SER   116      64.814  55.628  59.492  1.00  0.00           H  
ATOM   1558  OG  SER   116      65.642  54.467  57.957  1.00  0.00           O  
ATOM   1559  HG  SER   116      65.601  54.594  57.006  1.00  0.00           H  
ATOM   1560  C   SER   116      62.920  53.289  57.813  1.00  0.00           C  
ATOM   1561  O   SER   116      63.275  52.174  57.536  1.00  0.00           O  
ATOM   1562  N   SER   117      62.051  54.010  57.082  1.00  0.00           N  
ATOM   1563  H   SER   117      61.854  54.963  57.353  1.00  0.00           H  
ATOM   1564  CA  SER   117      61.362  53.678  55.833  1.00  0.00           C  
ATOM   1565  HA  SER   117      62.182  53.389  55.176  1.00  0.00           H  
ATOM   1566  CB  SER   117      60.354  52.501  55.983  1.00  0.00           C  
ATOM   1567  HB2 SER   117      60.036  52.223  54.978  1.00  0.00           H  
ATOM   1568  HB3 SER   117      60.861  51.573  56.245  1.00  0.00           H  
ATOM   1569  OG  SER   117      59.255  52.925  56.791  1.00  0.00           O  
ATOM   1570  HG  SER   117      59.530  52.842  57.707  1.00  0.00           H  
ATOM   1571  C   SER   117      60.729  54.811  55.102  1.00  0.00           C  
ATOM   1572  O   SER   117      60.636  55.951  55.576  1.00  0.00           O  
ATOM   1573  N   GLN   118      60.490  54.604  53.807  1.00  0.00           N  
ATOM   1574  H   GLN   118      60.934  53.798  53.390  1.00  0.00           H  
ATOM   1575  CA  GLN   118      59.530  55.339  52.930  1.00  0.00           C  
ATOM   1576  HA  GLN   118      59.149  56.247  53.398  1.00  0.00           H  
ATOM   1577  CB  GLN   118      60.201  55.742  51.626  1.00  0.00           C  
ATOM   1578  HB2 GLN   118      60.689  54.865  51.199  1.00  0.00           H  
ATOM   1579  HB3 GLN   118      59.353  56.135  51.065  1.00  0.00           H  
ATOM   1580  CG  GLN   118      61.295  56.829  51.851  1.00  0.00           C  
ATOM   1581  HG2 GLN   118      61.995  56.467  52.604  1.00  0.00           H  
ATOM   1582  HG3 GLN   118      61.741  56.948  50.864  1.00  0.00           H  
ATOM   1583  CD  GLN   118      60.718  58.176  52.320  1.00  0.00           C  
ATOM   1584  OE1 GLN   118      59.556  58.518  52.104  1.00  0.00           O  
ATOM   1585  NE2 GLN   118      61.384  58.963  53.145  1.00  0.00           N  
ATOM   1586 HE21 GLN   118      62.305  58.750  53.499  1.00  0.00           H  
ATOM   1587 HE22 GLN   118      60.830  59.685  53.584  1.00  0.00           H  
ATOM   1588  C   GLN   118      58.326  54.451  52.664  1.00  0.00           C  
ATOM   1589  O   GLN   118      58.462  53.245  52.739  1.00  0.00           O  
ATOM   1590  N   SER   119      57.203  55.035  52.275  1.00  0.00           N  
ATOM   1591  H   SER   119      56.322  54.549  52.186  1.00  0.00           H  
ATOM   1592  CA  SER   119      56.817  56.425  52.294  1.00  0.00           C  
ATOM   1593  HA  SER   119      57.672  56.969  51.893  1.00  0.00           H  
ATOM   1594  CB  SER   119      55.587  56.757  51.468  1.00  0.00           C  
ATOM   1595  HB2 SER   119      55.402  57.828  51.549  1.00  0.00           H  
ATOM   1596  HB3 SER   119      55.657  56.531  50.404  1.00  0.00           H  
ATOM   1597  OG  SER   119      54.421  56.049  52.000  1.00  0.00           O  
ATOM   1598  HG  SER   119      54.469  55.135  51.712  1.00  0.00           H  
ATOM   1599  C   SER   119      56.663  56.928  53.770  1.00  0.00           C  
ATOM   1600  O   SER   119      56.159  56.122  54.552  1.00  0.00           O  
ATOM   1601  N   SER   120      57.068  58.155  54.049  1.00  0.00           N  
ATOM   1602  H   SER   120      57.555  58.695  53.348  1.00  0.00           H  
ATOM   1603  CA  SER   120      56.744  58.851  55.319  1.00  0.00           C  
ATOM   1604  HA  SER   120      57.188  58.174  56.049  1.00  0.00           H  
ATOM   1605  CB  SER   120      57.443  60.201  55.279  1.00  0.00           C  
ATOM   1606  HB2 SER   120      57.184  60.836  56.127  1.00  0.00           H  
ATOM   1607  HB3 SER   120      58.513  59.997  55.313  1.00  0.00           H  
ATOM   1608  OG  SER   120      57.148  60.882  54.118  1.00  0.00           O  
ATOM   1609  HG  SER   120      57.890  61.475  53.980  1.00  0.00           H  
ATOM   1610  C   SER   120      55.265  59.066  55.691  1.00  0.00           C  
ATOM   1611  O   SER   120      54.289  58.784  54.952  1.00  0.00           O  
ATOM   1612  N   SER   121      54.847  59.597  56.917  1.00  0.00           N  
ATOM   1613  H   SER   121      53.855  59.712  57.064  1.00  0.00           H  
ATOM   1614  CA  SER   121      55.644  59.430  58.165  1.00  0.00           C  
ATOM   1615  HA  SER   121      56.676  59.630  57.879  1.00  0.00           H  
ATOM   1616  CB  SER   121      55.338  60.447  59.197  1.00  0.00           C  
ATOM   1617  HB2 SER   121      56.060  60.213  59.979  1.00  0.00           H  
ATOM   1618  HB3 SER   121      55.509  61.437  58.774  1.00  0.00           H  
ATOM   1619  OG  SER   121      54.021  60.355  59.738  1.00  0.00           O  
ATOM   1620  HG  SER   121      53.441  60.826  59.134  1.00  0.00           H  
ATOM   1621  C   SER   121      55.457  57.980  58.686  1.00  0.00           C  
ATOM   1622  O   SER   121      54.665  57.205  58.129  1.00  0.00           O  
ATOM   1623  N   TYR   122      56.098  57.581  59.811  1.00  0.00           N  
ATOM   1624  H   TYR   122      56.635  58.212  60.388  1.00  0.00           H  
ATOM   1625  CA  TYR   122      56.000  56.309  60.491  1.00  0.00           C  
ATOM   1626  HA  TYR   122      56.889  55.797  60.124  1.00  0.00           H  
ATOM   1627  CB  TYR   122      56.120  56.529  62.019  1.00  0.00           C  
ATOM   1628  HB2 TYR   122      55.204  56.764  62.561  1.00  0.00           H  
ATOM   1629  HB3 TYR   122      56.675  55.718  62.491  1.00  0.00           H  
ATOM   1630  CG  TYR   122      57.063  57.665  62.438  1.00  0.00           C  
ATOM   1631  CD1 TYR   122      56.498  58.965  62.736  1.00  0.00           C  
ATOM   1632  HD1 TYR   122      55.430  59.121  62.704  1.00  0.00           H  
ATOM   1633  CE1 TYR   122      57.410  60.022  63.076  1.00  0.00           C  
ATOM   1634  HE1 TYR   122      57.047  60.998  63.360  1.00  0.00           H  
ATOM   1635  CZ  TYR   122      58.775  59.760  63.204  1.00  0.00           C  
ATOM   1636  OH  TYR   122      59.527  60.820  63.723  1.00  0.00           O  
ATOM   1637  HH  TYR   122      60.354  60.613  64.165  1.00  0.00           H  
ATOM   1638  CE2 TYR   122      59.360  58.495  62.853  1.00  0.00           C  
ATOM   1639  HE2 TYR   122      60.421  58.301  62.897  1.00  0.00           H  
ATOM   1640  CD2 TYR   122      58.455  57.451  62.492  1.00  0.00           C  
ATOM   1641  HD2 TYR   122      58.863  56.462  62.351  1.00  0.00           H  
ATOM   1642  C   TYR   122      54.701  55.541  60.309  1.00  0.00           C  
ATOM   1643  O   TYR   122      53.618  56.055  60.670  1.00  0.00           O  
ATOM   1644  N   GLY   123      54.644  54.294  59.774  1.00  0.00           N  
ATOM   1645  H   GLY   123      53.765  53.837  59.579  1.00  0.00           H  
ATOM   1646  CA  GLY   123      55.779  53.468  59.470  1.00  0.00           C  
ATOM   1647  HA2 GLY   123      56.520  54.055  58.927  1.00  0.00           H  
ATOM   1648  HA3 GLY   123      56.217  53.143  60.414  1.00  0.00           H  
ATOM   1649  C   GLY   123      55.404  52.228  58.576  1.00  0.00           C  
ATOM   1650  O   GLY   123      54.263  51.809  58.591  1.00  0.00           O  
ATOM   1651  N   GLN   124      56.363  51.651  57.791  1.00  0.00           N  
ATOM   1652  H   GLN   124      57.298  52.033  57.783  1.00  0.00           H  
ATOM   1653  CA  GLN   124      56.049  50.653  56.736  1.00  0.00           C  
ATOM   1654  HA  GLN   124      55.073  50.199  56.907  1.00  0.00           H  
ATOM   1655  CB  GLN   124      56.226  51.253  55.331  1.00  0.00           C  
ATOM   1656  HB2 GLN   124      57.136  51.852  55.371  1.00  0.00           H  
ATOM   1657  HB3 GLN   124      56.488  50.492  54.596  1.00  0.00           H  
ATOM   1658  CG  GLN   124      55.027  52.112  54.789  1.00  0.00           C  
ATOM   1659  HG2 GLN   124      54.636  52.844  55.495  1.00  0.00           H  
ATOM   1660  HG3 GLN   124      55.435  52.736  53.994  1.00  0.00           H  
ATOM   1661  CD  GLN   124      53.846  51.253  54.173  1.00  0.00           C  
ATOM   1662  OE1 GLN   124      53.674  50.115  54.596  1.00  0.00           O  
ATOM   1663  NE2 GLN   124      52.987  51.802  53.366  1.00  0.00           N  
ATOM   1664 HE21 GLN   124      53.199  52.697  52.947  1.00  0.00           H  
ATOM   1665 HE22 GLN   124      52.381  51.152  52.887  1.00  0.00           H  
ATOM   1666  C   GLN   124      57.050  49.495  56.906  1.00  0.00           C  
ATOM   1667  O   GLN   124      58.200  49.675  56.402  1.00  0.00           O  
ATOM   1668  N   PRO   125      56.714  48.307  57.520  1.00  0.00           N  
ATOM   1669  CD  PRO   125      57.450  47.129  57.552  1.00  0.00           C  
ATOM   1670  HD2 PRO   125      57.980  47.085  58.503  1.00  0.00           H  
ATOM   1671  HD3 PRO   125      58.163  47.043  56.732  1.00  0.00           H  
ATOM   1672  CG  PRO   125      56.458  45.929  57.455  1.00  0.00           C  
ATOM   1673  HG2 PRO   125      56.958  45.084  57.928  1.00  0.00           H  
ATOM   1674  HG3 PRO   125      56.081  45.748  56.448  1.00  0.00           H  
ATOM   1675  CB  PRO   125      55.297  46.494  58.261  1.00  0.00           C  
ATOM   1676  HB2 PRO   125      55.485  46.136  59.273  1.00  0.00           H  
ATOM   1677  HB3 PRO   125      54.341  46.147  57.869  1.00  0.00           H  
ATOM   1678  CA  PRO   125      55.365  48.048  58.076  1.00  0.00           C  
ATOM   1679  HA  PRO   125      54.668  48.306  57.278  1.00  0.00           H  
ATOM   1680  C   PRO   125      54.911  48.816  59.267  1.00  0.00           C  
ATOM   1681  O   PRO   125      55.782  49.321  60.001  1.00  0.00           O  
ATOM   1682  N   GLN   126      53.621  48.816  59.571  1.00  0.00           N  
ATOM   1683  H   GLN   126      53.042  48.253  58.964  1.00  0.00           H  
ATOM   1684  CA  GLN   126      53.140  49.249  60.908  1.00  0.00           C  
ATOM   1685  HA  GLN   126      53.446  50.288  61.035  1.00  0.00           H  
ATOM   1686  CB  GLN   126      51.622  49.245  60.875  1.00  0.00           C  
ATOM   1687  HB2 GLN   126      51.297  48.293  60.455  1.00  0.00           H  
ATOM   1688  HB3 GLN   126      51.290  49.251  61.913  1.00  0.00           H  
ATOM   1689  CG  GLN   126      51.013  50.445  60.075  1.00  0.00           C  
ATOM   1690  HG2 GLN   126      51.465  50.447  59.084  1.00  0.00           H  
ATOM   1691  HG3 GLN   126      49.923  50.413  60.047  1.00  0.00           H  
ATOM   1692  CD  GLN   126      51.373  51.876  60.639  1.00  0.00           C  
ATOM   1693  OE1 GLN   126      51.568  52.019  61.835  1.00  0.00           O  
ATOM   1694  NE2 GLN   126      51.211  52.898  59.804  1.00  0.00           N  
ATOM   1695 HE21 GLN   126      50.945  52.791  58.836  1.00  0.00           H  
ATOM   1696 HE22 GLN   126      51.172  53.826  60.202  1.00  0.00           H  
ATOM   1697  C   GLN   126      53.743  48.480  62.100  1.00  0.00           C  
ATOM   1698  O   GLN   126      53.936  47.265  62.075  1.00  0.00           O  
ATOM   1699  N   SER   127      54.156  49.198  63.171  1.00  0.00           N  
ATOM   1700  H   SER   127      54.174  50.208  63.183  1.00  0.00           H  
ATOM   1701  CA  SER   127      54.842  48.662  64.411  1.00  0.00           C  
ATOM   1702  HA  SER   127      55.188  49.488  65.032  1.00  0.00           H  
ATOM   1703  CB  SER   127      53.896  47.874  65.283  1.00  0.00           C  
ATOM   1704  HB2 SER   127      53.403  46.999  64.858  1.00  0.00           H  
ATOM   1705  HB3 SER   127      54.408  47.534  66.183  1.00  0.00           H  
ATOM   1706  OG  SER   127      52.920  48.766  65.731  1.00  0.00           O  
ATOM   1707  HG  SER   127      52.384  48.366  66.420  1.00  0.00           H  
ATOM   1708  C   SER   127      56.116  47.866  64.056  1.00  0.00           C  
ATOM   1709  O   SER   127      56.350  46.723  64.615  1.00  0.00           O  
ATOM   1710  N   GLY   128      56.955  48.433  63.112  1.00  0.00           N  
ATOM   1711  H   GLY   128      56.705  49.358  62.791  1.00  0.00           H  
ATOM   1712  CA  GLY   128      58.174  47.798  62.579  1.00  0.00           C  
ATOM   1713  HA2 GLY   128      58.542  48.265  61.665  1.00  0.00           H  
ATOM   1714  HA3 GLY   128      58.980  48.038  63.273  1.00  0.00           H  
ATOM   1715  C   GLY   128      58.064  46.351  62.173  1.00  0.00           C  
ATOM   1716  O   GLY   128      57.148  45.814  61.628  1.00  0.00           O  
ATOM   1717  N   SER   129      59.168  45.581  62.232  1.00  0.00           N  
ATOM   1718  H   SER   129      59.000  44.605  62.033  1.00  0.00           H  
ATOM   1719  CA  SER   129      60.544  45.999  61.908  1.00  0.00           C  
ATOM   1720  HA  SER   129      61.093  45.081  61.699  1.00  0.00           H  
ATOM   1721  CB  SER   129      60.681  46.731  60.594  1.00  0.00           C  
ATOM   1722  HB2 SER   129      60.029  47.603  60.556  1.00  0.00           H  
ATOM   1723  HB3 SER   129      61.721  47.039  60.485  1.00  0.00           H  
ATOM   1724  OG  SER   129      60.325  45.922  59.537  1.00  0.00           O  
ATOM   1725  HG  SER   129      60.909  46.089  58.793  1.00  0.00           H  
ATOM   1726  C   SER   129      61.224  46.762  63.054  1.00  0.00           C  
ATOM   1727  O   SER   129      62.264  47.486  62.813  1.00  0.00           O  
ATOM   1728  N   TYR   130      60.759  46.723  64.270  1.00  0.00           N  
ATOM   1729  H   TYR   130      60.312  45.823  64.370  1.00  0.00           H  
ATOM   1730  CA  TYR   130      61.338  47.259  65.530  1.00  0.00           C  
ATOM   1731  HA  TYR   130      61.467  48.323  65.333  1.00  0.00           H  
ATOM   1732  CB  TYR   130      60.437  46.992  66.688  1.00  0.00           C  
ATOM   1733  HB2 TYR   130      60.168  45.943  66.815  1.00  0.00           H  
ATOM   1734  HB3 TYR   130      61.045  47.113  67.585  1.00  0.00           H  
ATOM   1735  CG  TYR   130      59.150  47.792  66.864  1.00  0.00           C  
ATOM   1736  CD1 TYR   130      58.230  47.222  67.696  1.00  0.00           C  
ATOM   1737  HD1 TYR   130      58.359  46.266  68.181  1.00  0.00           H  
ATOM   1738  CE1 TYR   130      57.078  47.959  67.985  1.00  0.00           C  
ATOM   1739  HE1 TYR   130      56.400  47.425  68.635  1.00  0.00           H  
ATOM   1740  CZ  TYR   130      56.827  49.290  67.486  1.00  0.00           C  
ATOM   1741  OH  TYR   130      55.758  49.933  68.001  1.00  0.00           O  
ATOM   1742  HH  TYR   130      55.881  50.879  68.105  1.00  0.00           H  
ATOM   1743  CE2 TYR   130      57.902  49.928  66.732  1.00  0.00           C  
ATOM   1744  HE2 TYR   130      57.903  50.978  66.480  1.00  0.00           H  
ATOM   1745  CD2 TYR   130      59.030  49.148  66.395  1.00  0.00           C  
ATOM   1746  HD2 TYR   130      59.855  49.565  65.836  1.00  0.00           H  
ATOM   1747  C   TYR   130      62.658  46.543  65.797  1.00  0.00           C  
ATOM   1748  O   TYR   130      62.787  45.379  65.468  1.00  0.00           O  
ATOM   1749  N   SER   131      63.756  47.087  66.360  1.00  0.00           N  
ATOM   1750  H   SER   131      64.496  46.434  66.571  1.00  0.00           H  
ATOM   1751  CA  SER   131      64.158  48.503  66.692  1.00  0.00           C  
ATOM   1752  HA  SER   131      65.131  48.449  67.181  1.00  0.00           H  
ATOM   1753  CB  SER   131      64.342  49.307  65.487  1.00  0.00           C  
ATOM   1754  HB2 SER   131      64.885  48.673  64.785  1.00  0.00           H  
ATOM   1755  HB3 SER   131      63.364  49.540  65.065  1.00  0.00           H  
ATOM   1756  OG  SER   131      64.984  50.507  65.880  1.00  0.00           O  
ATOM   1757  HG  SER   131      65.245  50.840  65.018  1.00  0.00           H  
ATOM   1758  C   SER   131      63.422  49.218  67.751  1.00  0.00           C  
ATOM   1759  O   SER   131      62.592  50.030  67.376  1.00  0.00           O  
ATOM   1760  N   GLN   132      63.568  48.705  68.959  1.00  0.00           N  
ATOM   1761  H   GLN   132      63.019  49.247  69.612  1.00  0.00           H  
ATOM   1762  CA  GLN   132      64.543  47.828  69.519  1.00  0.00           C  
ATOM   1763  HA  GLN   132      64.737  46.999  68.838  1.00  0.00           H  
ATOM   1764  CB  GLN   132      65.865  48.540  69.835  1.00  0.00           C  
ATOM   1765  HB2 GLN   132      66.610  47.746  69.884  1.00  0.00           H  
ATOM   1766  HB3 GLN   132      66.134  49.162  68.981  1.00  0.00           H  
ATOM   1767  CG  GLN   132      65.857  49.554  71.003  1.00  0.00           C  
ATOM   1768  HG2 GLN   132      64.996  50.215  70.910  1.00  0.00           H  
ATOM   1769  HG3 GLN   132      65.793  48.949  71.908  1.00  0.00           H  
ATOM   1770  CD  GLN   132      67.116  50.351  71.158  1.00  0.00           C  
ATOM   1771  OE1 GLN   132      68.044  50.270  70.358  1.00  0.00           O  
ATOM   1772  NE2 GLN   132      67.293  51.144  72.240  1.00  0.00           N  
ATOM   1773 HE21 GLN   132      66.446  51.423  72.714  1.00  0.00           H  
ATOM   1774 HE22 GLN   132      68.168  51.633  72.361  1.00  0.00           H  
ATOM   1775  C   GLN   132      64.029  46.996  70.732  1.00  0.00           C  
ATOM   1776  O   GLN   132      63.368  47.558  71.582  1.00  0.00           O  
ATOM   1777  N   GLN   133      64.344  45.663  70.754  1.00  0.00           N  
ATOM   1778  H   GLN   133      64.830  45.227  69.984  1.00  0.00           H  
ATOM   1779  CA  GLN   133      64.111  44.799  71.970  1.00  0.00           C  
ATOM   1780  HA  GLN   133      64.327  43.764  71.706  1.00  0.00           H  
ATOM   1781  CB  GLN   133      65.359  45.122  72.916  1.00  0.00           C  
ATOM   1782  HB2 GLN   133      65.466  46.193  73.087  1.00  0.00           H  
ATOM   1783  HB3 GLN   133      65.333  44.494  73.807  1.00  0.00           H  
ATOM   1784  CG  GLN   133      66.581  44.538  72.229  1.00  0.00           C  
ATOM   1785  HG2 GLN   133      66.304  43.507  72.005  1.00  0.00           H  
ATOM   1786  HG3 GLN   133      66.809  44.968  71.254  1.00  0.00           H  
ATOM   1787  CD  GLN   133      67.841  44.415  73.108  1.00  0.00           C  
ATOM   1788  OE1 GLN   133      67.901  44.963  74.210  1.00  0.00           O  
ATOM   1789  NE2 GLN   133      68.894  43.873  72.565  1.00  0.00           N  
ATOM   1790 HE21 GLN   133      68.946  43.547  71.611  1.00  0.00           H  
ATOM   1791 HE22 GLN   133      69.722  43.874  73.142  1.00  0.00           H  
ATOM   1792  C   GLN   133      62.668  44.802  72.532  1.00  0.00           C  
ATOM   1793  O   GLN   133      62.497  45.141  73.671  1.00  0.00           O  
ATOM   1794  N   PRO   134      61.688  44.328  71.768  1.00  0.00           N  
ATOM   1795  CD  PRO   134      60.331  44.330  72.197  1.00  0.00           C  
ATOM   1796  HD2 PRO   134      59.844  45.305  72.185  1.00  0.00           H  
ATOM   1797  HD3 PRO   134      60.257  43.886  73.190  1.00  0.00           H  
ATOM   1798  CG  PRO   134      59.523  43.355  71.266  1.00  0.00           C  
ATOM   1799  HG2 PRO   134      59.051  43.944  70.479  1.00  0.00           H  
ATOM   1800  HG3 PRO   134      58.814  42.664  71.722  1.00  0.00           H  
ATOM   1801  CB  PRO   134      60.686  42.552  70.630  1.00  0.00           C  
ATOM   1802  HB2 PRO   134      60.360  42.166  69.664  1.00  0.00           H  
ATOM   1803  HB3 PRO   134      60.948  41.669  71.212  1.00  0.00           H  
ATOM   1804  CA  PRO   134      61.826  43.511  70.552  1.00  0.00           C  
ATOM   1805  HA  PRO   134      62.799  43.021  70.556  1.00  0.00           H  
ATOM   1806  C   PRO   134      61.840  44.380  69.200  1.00  0.00           C  
ATOM   1807  O   PRO   134      61.410  45.509  69.181  1.00  0.00           O  
ATOM   1808  N   SER   135      62.332  43.827  68.041  1.00  0.00           N  
ATOM   1809  H   SER   135      62.294  44.279  67.138  1.00  0.00           H  
ATOM   1810  CA  SER   135      63.016  42.531  67.907  1.00  0.00           C  
ATOM   1811  HA  SER   135      62.294  41.810  68.291  1.00  0.00           H  
ATOM   1812  CB  SER   135      63.194  42.152  66.460  1.00  0.00           C  
ATOM   1813  HB2 SER   135      63.540  41.125  66.343  1.00  0.00           H  
ATOM   1814  HB3 SER   135      62.274  42.212  65.878  1.00  0.00           H  
ATOM   1815  OG  SER   135      64.102  43.022  65.828  1.00  0.00           O  
ATOM   1816  HG  SER   135      63.760  43.895  65.622  1.00  0.00           H  
ATOM   1817  C   SER   135      64.382  42.443  68.575  1.00  0.00           C  
ATOM   1818  O   SER   135      64.849  43.531  68.983  1.00  0.00           O  
ATOM   1819  N   TYR   136      65.104  41.302  68.551  1.00  0.00           N  
ATOM   1820  H   TYR   136      64.503  40.523  68.325  1.00  0.00           H  
ATOM   1821  CA  TYR   136      66.457  41.044  69.203  1.00  0.00           C  
ATOM   1822  HA  TYR   136      66.720  41.943  69.760  1.00  0.00           H  
ATOM   1823  CB  TYR   136      66.350  39.968  70.309  1.00  0.00           C  
ATOM   1824  HB2 TYR   136      66.099  38.991  69.897  1.00  0.00           H  
ATOM   1825  HB3 TYR   136      67.297  39.678  70.764  1.00  0.00           H  
ATOM   1826  CG  TYR   136      65.480  40.269  71.504  1.00  0.00           C  
ATOM   1827  CD1 TYR   136      66.083  40.959  72.572  1.00  0.00           C  
ATOM   1828  HD1 TYR   136      67.127  41.230  72.523  1.00  0.00           H  
ATOM   1829  CE1 TYR   136      65.305  41.507  73.571  1.00  0.00           C  
ATOM   1830  HE1 TYR   136      65.683  42.271  74.235  1.00  0.00           H  
ATOM   1831  CZ  TYR   136      63.953  41.217  73.658  1.00  0.00           C  
ATOM   1832  OH  TYR   136      63.230  41.643  74.736  1.00  0.00           O  
ATOM   1833  HH  TYR   136      63.638  42.445  75.070  1.00  0.00           H  
ATOM   1834  CE2 TYR   136      63.342  40.320  72.759  1.00  0.00           C  
ATOM   1835  HE2 TYR   136      62.365  39.909  72.966  1.00  0.00           H  
ATOM   1836  CD2 TYR   136      64.113  39.884  71.650  1.00  0.00           C  
ATOM   1837  HD2 TYR   136      63.625  39.301  70.883  1.00  0.00           H  
ATOM   1838  C   TYR   136      67.542  40.688  68.169  1.00  0.00           C  
ATOM   1839  O   TYR   136      67.939  39.531  68.012  1.00  0.00           O  
ATOM   1840  N   GLY   137      68.180  41.556  67.385  1.00  0.00           N  
ATOM   1841  H   GLY   137      68.901  41.070  66.870  1.00  0.00           H  
ATOM   1842  CA  GLY   137      67.978  42.986  67.235  1.00  0.00           C  
ATOM   1843  HA2 GLY   137      68.560  43.359  66.392  1.00  0.00           H  
ATOM   1844  HA3 GLY   137      66.905  43.045  67.052  1.00  0.00           H  
ATOM   1845  C   GLY   137      68.368  43.813  68.546  1.00  0.00           C  
ATOM   1846  O   GLY   137      68.823  43.257  69.501  1.00  0.00           O  
ATOM   1847  N   GLY   138      68.093  45.159  68.553  1.00  0.00           N  
ATOM   1848  H   GLY   138      67.652  45.502  67.712  1.00  0.00           H  
ATOM   1849  CA  GLY   138      68.888  46.109  69.261  1.00  0.00           C  
ATOM   1850  HA2 GLY   138      68.479  47.030  68.845  1.00  0.00           H  
ATOM   1851  HA3 GLY   138      68.692  46.060  70.332  1.00  0.00           H  
ATOM   1852  C   GLY   138      70.387  46.158  68.869  1.00  0.00           C  
ATOM   1853  O   GLY   138      70.815  45.557  67.910  1.00  0.00           O  
ATOM   1854  N   GLN   139      71.182  47.052  69.433  1.00  0.00           N  
ATOM   1855  H   GLN   139      72.109  47.268  69.096  1.00  0.00           H  
ATOM   1856  CA  GLN   139      70.715  47.902  70.521  1.00  0.00           C  
ATOM   1857  HA  GLN   139      69.689  48.249  70.396  1.00  0.00           H  
ATOM   1858  CB  GLN   139      70.844  47.191  71.949  1.00  0.00           C  
ATOM   1859  HB2 GLN   139      70.479  46.180  71.770  1.00  0.00           H  
ATOM   1860  HB3 GLN   139      71.868  47.035  72.288  1.00  0.00           H  
ATOM   1861  CG  GLN   139      70.153  47.802  73.141  1.00  0.00           C  
ATOM   1862  HG2 GLN   139      70.554  47.316  74.030  1.00  0.00           H  
ATOM   1863  HG3 GLN   139      70.466  48.843  73.049  1.00  0.00           H  
ATOM   1864  CD  GLN   139      68.620  47.932  73.196  1.00  0.00           C  
ATOM   1865  OE1 GLN   139      67.865  47.727  72.269  1.00  0.00           O  
ATOM   1866  NE2 GLN   139      68.011  48.431  74.234  1.00  0.00           N  
ATOM   1867 HE21 GLN   139      68.523  48.876  74.983  1.00  0.00           H  
ATOM   1868 HE22 GLN   139      67.004  48.486  74.177  1.00  0.00           H  
ATOM   1869  C   GLN   139      71.600  49.139  70.561  1.00  0.00           C  
ATOM   1870  O   GLN   139      72.812  49.083  70.588  1.00  0.00           O  
ATOM   1871  N   GLN   140      70.985  50.333  70.600  1.00  0.00           N  
ATOM   1872  H   GLN   140      69.982  50.266  70.698  1.00  0.00           H  
ATOM   1873  CA  GLN   140      71.522  51.681  70.389  1.00  0.00           C  
ATOM   1874  HA  GLN   140      72.596  51.792  70.541  1.00  0.00           H  
ATOM   1875  CB  GLN   140      71.140  52.054  68.969  1.00  0.00           C  
ATOM   1876  HB2 GLN   140      70.072  51.859  68.871  1.00  0.00           H  
ATOM   1877  HB3 GLN   140      71.297  53.131  68.906  1.00  0.00           H  
ATOM   1878  CG  GLN   140      72.045  51.365  67.891  1.00  0.00           C  
ATOM   1879  HG2 GLN   140      73.107  51.599  67.973  1.00  0.00           H  
ATOM   1880  HG3 GLN   140      72.108  50.276  67.875  1.00  0.00           H  
ATOM   1881  CD  GLN   140      71.703  51.913  66.520  1.00  0.00           C  
ATOM   1882  OE1 GLN   140      71.517  53.113  66.308  1.00  0.00           O  
ATOM   1883  NE2 GLN   140      71.862  51.201  65.476  1.00  0.00           N  
ATOM   1884 HE21 GLN   140      72.248  50.269  65.528  1.00  0.00           H  
ATOM   1885 HE22 GLN   140      71.425  51.458  64.603  1.00  0.00           H  
ATOM   1886  C   GLN   140      70.789  52.581  71.405  1.00  0.00           C  
ATOM   1887  O   GLN   140      69.582  52.781  71.411  1.00  0.00           O  
ATOM   1888  N   GLN   141      71.627  53.124  72.307  1.00  0.00           N  
ATOM   1889  H   GLN   141      72.627  52.985  72.284  1.00  0.00           H  
ATOM   1890  CA  GLN   141      71.106  53.838  73.498  1.00  0.00           C  
ATOM   1891  HA  GLN   141      70.141  54.277  73.244  1.00  0.00           H  
ATOM   1892  CB  GLN   141      70.789  52.724  74.529  1.00  0.00           C  
ATOM   1893  HB2 GLN   141      70.438  53.192  75.449  1.00  0.00           H  
ATOM   1894  HB3 GLN   141      69.909  52.184  74.178  1.00  0.00           H  
ATOM   1895  CG  GLN   141      71.927  51.842  74.989  1.00  0.00           C  
ATOM   1896  HG2 GLN   141      72.122  51.141  74.178  1.00  0.00           H  
ATOM   1897  HG3 GLN   141      72.862  52.385  75.132  1.00  0.00           H  
ATOM   1898  CD  GLN   141      71.654  51.017  76.265  1.00  0.00           C  
ATOM   1899  OE1 GLN   141      70.819  51.271  77.103  1.00  0.00           O  
ATOM   1900  NE2 GLN   141      72.370  49.930  76.375  1.00  0.00           N  
ATOM   1901 HE21 GLN   141      72.938  49.631  75.596  1.00  0.00           H  
ATOM   1902 HE22 GLN   141      72.234  49.233  77.094  1.00  0.00           H  
ATOM   1903  C   GLN   141      72.041  54.984  73.976  1.00  0.00           C  
ATOM   1904  O   GLN   141      72.925  54.707  74.821  1.00  0.00           O  
ATOM   1905  N   SER   142      71.835  56.233  73.572  1.00  0.00           N  
ATOM   1906  H   SER   142      72.462  56.959  73.887  1.00  0.00           H  
ATOM   1907  CA  SER   142      70.680  56.896  72.763  1.00  0.00           C  
ATOM   1908  HA  SER   142      70.815  57.972  72.873  1.00  0.00           H  
ATOM   1909  CB  SER   142      70.745  56.392  71.325  1.00  0.00           C  
ATOM   1910  HB2 SER   142      70.736  55.308  71.215  1.00  0.00           H  
ATOM   1911  HB3 SER   142      69.917  56.809  70.752  1.00  0.00           H  
ATOM   1912  OG  SER   142      71.976  56.944  70.769  1.00  0.00           O  
ATOM   1913  HG  SER   142      71.865  57.894  70.684  1.00  0.00           H  
ATOM   1914  C   SER   142      69.253  56.664  73.419  1.00  0.00           C  
ATOM   1915  O   SER   142      68.347  56.227  72.782  1.00  0.00           O  
ATOM   1916  N   TYR   143      69.205  57.075  74.662  1.00  0.00           N  
ATOM   1917  H   TYR   143      69.935  57.728  74.907  1.00  0.00           H  
ATOM   1918  CA  TYR   143      68.177  56.717  75.668  1.00  0.00           C  
ATOM   1919  HA  TYR   143      68.031  55.637  75.661  1.00  0.00           H  
ATOM   1920  CB  TYR   143      68.592  57.117  77.097  1.00  0.00           C  
ATOM   1921  HB2 TYR   143      68.686  58.201  77.046  1.00  0.00           H  
ATOM   1922  HB3 TYR   143      67.765  56.739  77.699  1.00  0.00           H  
ATOM   1923  CG  TYR   143      69.898  56.448  77.515  1.00  0.00           C  
ATOM   1924  CD1 TYR   143      70.025  55.025  77.587  1.00  0.00           C  
ATOM   1925  HD1 TYR   143      69.135  54.413  77.585  1.00  0.00           H  
ATOM   1926  CE1 TYR   143      71.320  54.523  77.668  1.00  0.00           C  
ATOM   1927  HE1 TYR   143      71.593  53.478  77.632  1.00  0.00           H  
ATOM   1928  CZ  TYR   143      72.444  55.398  77.801  1.00  0.00           C  
ATOM   1929  OH  TYR   143      73.709  54.825  77.950  1.00  0.00           O  
ATOM   1930  HH  TYR   143      74.318  55.562  77.865  1.00  0.00           H  
ATOM   1931  CE2 TYR   143      72.304  56.779  77.842  1.00  0.00           C  
ATOM   1932  HE2 TYR   143      73.188  57.380  78.002  1.00  0.00           H  
ATOM   1933  CD2 TYR   143      71.040  57.310  77.642  1.00  0.00           C  
ATOM   1934  HD2 TYR   143      70.848  58.372  77.657  1.00  0.00           H  
ATOM   1935  C   TYR   143      66.804  57.286  75.466  1.00  0.00           C  
ATOM   1936  O   TYR   143      65.908  56.630  76.029  1.00  0.00           O  
ATOM   1937  N   GLY   144      66.582  58.398  74.766  1.00  0.00           N  
ATOM   1938  H   GLY   144      67.395  58.825  74.345  1.00  0.00           H  
ATOM   1939  CA  GLY   144      65.269  59.010  74.644  1.00  0.00           C  
ATOM   1940  HA2 GLY   144      65.172  59.568  73.713  1.00  0.00           H  
ATOM   1941  HA3 GLY   144      64.453  58.289  74.583  1.00  0.00           H  
ATOM   1942  C   GLY   144      64.945  59.886  75.859  1.00  0.00           C  
ATOM   1943  O   GLY   144      65.622  60.022  76.884  1.00  0.00           O  
ATOM   1944  N   GLN   145      63.710  60.415  75.669  1.00  0.00           N  
ATOM   1945  H   GLN   145      63.177  60.172  74.846  1.00  0.00           H  
ATOM   1946  CA  GLN   145      63.063  61.198  76.691  1.00  0.00           C  
ATOM   1947  HA  GLN   145      63.379  61.122  77.731  1.00  0.00           H  
ATOM   1948  CB  GLN   145      63.351  62.715  76.470  1.00  0.00           C  
ATOM   1949  HB2 GLN   145      64.410  62.871  76.674  1.00  0.00           H  
ATOM   1950  HB3 GLN   145      63.181  62.874  75.405  1.00  0.00           H  
ATOM   1951  CG  GLN   145      62.509  63.768  77.165  1.00  0.00           C  
ATOM   1952  HG2 GLN   145      62.966  64.727  76.921  1.00  0.00           H  
ATOM   1953  HG3 GLN   145      61.457  63.748  76.880  1.00  0.00           H  
ATOM   1954  CD  GLN   145      62.592  63.626  78.715  1.00  0.00           C  
ATOM   1955  OE1 GLN   145      62.163  62.604  79.252  1.00  0.00           O  
ATOM   1956  NE2 GLN   145      62.970  64.599  79.487  1.00  0.00           N  
ATOM   1957 HE21 GLN   145      62.693  64.545  80.457  1.00  0.00           H  
ATOM   1958 HE22 GLN   145      63.237  65.506  79.134  1.00  0.00           H  
ATOM   1959  C   GLN   145      61.532  60.996  76.587  1.00  0.00           C  
ATOM   1960  O   GLN   145      60.929  61.169  75.487  1.00  0.00           O  
ATOM   1961  N   GLN   146      60.841  60.519  77.621  1.00  0.00           N  
ATOM   1962  H   GLN   146      61.343  60.325  78.475  1.00  0.00           H  
ATOM   1963  CA  GLN   146      59.399  60.471  77.711  1.00  0.00           C  
ATOM   1964  HA  GLN   146      58.990  60.142  76.756  1.00  0.00           H  
ATOM   1965  CB  GLN   146      58.914  59.514  78.843  1.00  0.00           C  
ATOM   1966  HB2 GLN   146      59.733  59.367  79.547  1.00  0.00           H  
ATOM   1967  HB3 GLN   146      58.073  59.990  79.347  1.00  0.00           H  
ATOM   1968  CG  GLN   146      58.347  58.176  78.283  1.00  0.00           C  
ATOM   1969  HG2 GLN   146      59.182  57.680  77.787  1.00  0.00           H  
ATOM   1970  HG3 GLN   146      57.946  57.657  79.153  1.00  0.00           H  
ATOM   1971  CD  GLN   146      57.232  58.425  77.255  1.00  0.00           C  
ATOM   1972  OE1 GLN   146      57.359  58.149  76.067  1.00  0.00           O  
ATOM   1973  NE2 GLN   146      56.142  59.112  77.605  1.00  0.00           N  
ATOM   1974 HE21 GLN   146      56.004  59.485  78.533  1.00  0.00           H  
ATOM   1975 HE22 GLN   146      55.306  59.060  77.040  1.00  0.00           H  
ATOM   1976  C   GLN   146      58.792  61.830  77.936  1.00  0.00           C  
ATOM   1977  O   GLN   146      57.746  62.035  77.315  1.00  0.00           O  
ATOM   1978  N   GLN   147      59.336  62.699  78.779  1.00  0.00           N  
ATOM   1979  H   GLN   147      60.203  62.509  79.260  1.00  0.00           H  
ATOM   1980  CA  GLN   147      58.677  63.906  79.194  1.00  0.00           C  
ATOM   1981  HA  GLN   147      57.656  63.594  79.411  1.00  0.00           H  
ATOM   1982  CB  GLN   147      59.361  64.465  80.431  1.00  0.00           C  
ATOM   1983  HB2 GLN   147      60.382  64.736  80.165  1.00  0.00           H  
ATOM   1984  HB3 GLN   147      58.970  65.426  80.765  1.00  0.00           H  
ATOM   1985  CG  GLN   147      59.373  63.493  81.610  1.00  0.00           C  
ATOM   1986  HG2 GLN   147      59.884  62.572  81.329  1.00  0.00           H  
ATOM   1987  HG3 GLN   147      59.923  63.936  82.441  1.00  0.00           H  
ATOM   1988  CD  GLN   147      58.038  63.204  82.239  1.00  0.00           C  
ATOM   1989  OE1 GLN   147      57.675  61.993  82.182  1.00  0.00           O  
ATOM   1990  NE2 GLN   147      57.307  64.161  82.787  1.00  0.00           N  
ATOM   1991 HE21 GLN   147      57.521  65.148  82.753  1.00  0.00           H  
ATOM   1992 HE22 GLN   147      56.366  63.951  83.090  1.00  0.00           H  
ATOM   1993  C   GLN   147      58.643  65.016  78.064  1.00  0.00           C  
ATOM   1994  O   GLN   147      59.577  65.253  77.269  1.00  0.00           O  
ATOM   1995  N   SER   148      57.558  65.738  78.106  1.00  0.00           N  
ATOM   1996  H   SER   148      56.855  65.411  78.754  1.00  0.00           H  
ATOM   1997  CA  SER   148      57.298  66.829  77.226  1.00  0.00           C  
ATOM   1998  HA  SER   148      58.115  66.812  76.504  1.00  0.00           H  
ATOM   1999  CB  SER   148      56.044  66.474  76.496  1.00  0.00           C  
ATOM   2000  HB2 SER   148      56.029  65.434  76.170  1.00  0.00           H  
ATOM   2001  HB3 SER   148      55.197  66.570  77.175  1.00  0.00           H  
ATOM   2002  OG  SER   148      55.950  67.411  75.474  1.00  0.00           O  
ATOM   2003  HG  SER   148      55.061  67.769  75.427  1.00  0.00           H  
ATOM   2004  C   SER   148      57.203  68.185  77.952  1.00  0.00           C  
ATOM   2005  O   SER   148      56.464  68.233  78.951  1.00  0.00           O  
ATOM   2006  N   TYR   149      57.741  69.207  77.395  1.00  0.00           N  
ATOM   2007  H   TYR   149      57.918  69.303  76.405  1.00  0.00           H  
ATOM   2008  CA  TYR   149      58.250  70.292  78.207  1.00  0.00           C  
ATOM   2009  HA  TYR   149      58.360  70.014  79.255  1.00  0.00           H  
ATOM   2010  CB  TYR   149      59.621  70.664  77.519  1.00  0.00           C  
ATOM   2011  HB2 TYR   149      60.372  69.894  77.692  1.00  0.00           H  
ATOM   2012  HB3 TYR   149      59.500  70.745  76.438  1.00  0.00           H  
ATOM   2013  CG  TYR   149      60.287  71.946  78.009  1.00  0.00           C  
ATOM   2014  CD1 TYR   149      59.967  73.162  77.370  1.00  0.00           C  
ATOM   2015  HD1 TYR   149      59.337  73.184  76.493  1.00  0.00           H  
ATOM   2016  CE1 TYR   149      60.555  74.385  77.760  1.00  0.00           C  
ATOM   2017  HE1 TYR   149      60.377  75.301  77.217  1.00  0.00           H  
ATOM   2018  CZ  TYR   149      61.427  74.345  78.863  1.00  0.00           C  
ATOM   2019  OH  TYR   149      61.956  75.517  79.283  1.00  0.00           O  
ATOM   2020  HH  TYR   149      62.019  76.160  78.573  1.00  0.00           H  
ATOM   2021  CE2 TYR   149      61.779  73.092  79.482  1.00  0.00           C  
ATOM   2022  HE2 TYR   149      62.429  73.090  80.344  1.00  0.00           H  
ATOM   2023  CD2 TYR   149      61.250  71.881  79.046  1.00  0.00           C  
ATOM   2024  HD2 TYR   149      61.473  70.913  79.471  1.00  0.00           H  
ATOM   2025  C   TYR   149      57.391  71.520  78.228  1.00  0.00           C  
ATOM   2026  O   TYR   149      56.535  71.780  77.371  1.00  0.00           O  
ATOM   2027  N   ASN   150      57.552  72.314  79.324  1.00  0.00           N  
ATOM   2028  H   ASN   150      58.330  72.181  79.954  1.00  0.00           H  
ATOM   2029  CA  ASN   150      56.784  73.598  79.473  1.00  0.00           C  
ATOM   2030  HA  ASN   150      55.984  73.663  78.736  1.00  0.00           H  
ATOM   2031  CB  ASN   150      56.119  73.566  80.849  1.00  0.00           C  
ATOM   2032  HB2 ASN   150      55.550  72.642  80.953  1.00  0.00           H  
ATOM   2033  HB3 ASN   150      56.783  73.747  81.694  1.00  0.00           H  
ATOM   2034  CG  ASN   150      55.153  74.684  81.068  1.00  0.00           C  
ATOM   2035  OD1 ASN   150      54.718  75.350  80.161  1.00  0.00           O  
ATOM   2036  ND2 ASN   150      54.792  74.882  82.288  1.00  0.00           N  
ATOM   2037 HD21 ASN   150      54.128  75.638  82.377  1.00  0.00           H  
ATOM   2038 HD22 ASN   150      55.159  74.399  83.095  1.00  0.00           H  
ATOM   2039  C   ASN   150      57.727  74.903  79.452  1.00  0.00           C  
ATOM   2040  O   ASN   150      58.589  75.017  80.273  1.00  0.00           O  
ATOM   2041  N   PRO   151      57.547  75.823  78.471  1.00  0.00           N  
ATOM   2042  CD  PRO   151      56.925  75.686  77.155  1.00  0.00           C  
ATOM   2043  HD2 PRO   151      55.837  75.632  77.204  1.00  0.00           H  
ATOM   2044  HD3 PRO   151      57.177  74.831  76.528  1.00  0.00           H  
ATOM   2045  CG  PRO   151      57.344  76.927  76.337  1.00  0.00           C  
ATOM   2046  HG2 PRO   151      56.557  77.413  75.760  1.00  0.00           H  
ATOM   2047  HG3 PRO   151      58.184  76.690  75.685  1.00  0.00           H  
ATOM   2048  CB  PRO   151      57.797  77.904  77.396  1.00  0.00           C  
ATOM   2049  HB2 PRO   151      57.056  78.647  77.692  1.00  0.00           H  
ATOM   2050  HB3 PRO   151      58.688  78.457  77.099  1.00  0.00           H  
ATOM   2051  CA  PRO   151      58.162  77.105  78.628  1.00  0.00           C  
ATOM   2052  HA  PRO   151      59.228  76.968  78.442  1.00  0.00           H  
ATOM   2053  C   PRO   151      57.760  77.985  79.884  1.00  0.00           C  
ATOM   2054  O   PRO   151      56.579  78.089  80.223  1.00  0.00           O  
ATOM   2055  N   PRO   152      58.775  78.607  80.599  1.00  0.00           N  
ATOM   2056  CD  PRO   152      60.180  78.217  80.723  1.00  0.00           C  
ATOM   2057  HD2 PRO   152      60.615  78.604  79.802  1.00  0.00           H  
ATOM   2058  HD3 PRO   152      60.410  77.151  80.725  1.00  0.00           H  
ATOM   2059  CG  PRO   152      60.648  78.758  82.041  1.00  0.00           C  
ATOM   2060  HG2 PRO   152      61.719  78.916  81.916  1.00  0.00           H  
ATOM   2061  HG3 PRO   152      60.487  78.051  82.855  1.00  0.00           H  
ATOM   2062  CB  PRO   152      59.808  80.049  82.313  1.00  0.00           C  
ATOM   2063  HB2 PRO   152      60.267  80.876  81.770  1.00  0.00           H  
ATOM   2064  HB3 PRO   152      59.584  80.368  83.331  1.00  0.00           H  
ATOM   2065  CA  PRO   152      58.497  79.536  81.737  1.00  0.00           C  
ATOM   2066  HA  PRO   152      58.035  78.989  82.560  1.00  0.00           H  
ATOM   2067  C   PRO   152      57.441  80.633  81.361  1.00  0.00           C  
ATOM   2068  O   PRO   152      57.391  81.051  80.235  1.00  0.00           O  
ATOM   2069  N   GLN   153      56.709  81.151  82.322  1.00  0.00           N  
ATOM   2070  H   GLN   153      56.812  80.755  83.245  1.00  0.00           H  
ATOM   2071  CA  GLN   153      56.094  82.445  82.227  1.00  0.00           C  
ATOM   2072  HA  GLN   153      55.859  82.690  81.191  1.00  0.00           H  
ATOM   2073  CB  GLN   153      54.704  82.468  82.907  1.00  0.00           C  
ATOM   2074  HB2 GLN   153      54.836  81.926  83.844  1.00  0.00           H  
ATOM   2075  HB3 GLN   153      54.471  83.499  83.173  1.00  0.00           H  
ATOM   2076  CG  GLN   153      53.522  81.847  82.138  1.00  0.00           C  
ATOM   2077  HG2 GLN   153      53.482  80.761  82.049  1.00  0.00           H  
ATOM   2078  HG3 GLN   153      52.612  82.079  82.692  1.00  0.00           H  
ATOM   2079  CD  GLN   153      53.419  82.492  80.794  1.00  0.00           C  
ATOM   2080  OE1 GLN   153      53.491  83.692  80.654  1.00  0.00           O  
ATOM   2081  NE2 GLN   153      53.182  81.701  79.775  1.00  0.00           N  
ATOM   2082 HE21 GLN   153      53.141  80.705  79.942  1.00  0.00           H  
ATOM   2083 HE22 GLN   153      53.104  82.145  78.871  1.00  0.00           H  
ATOM   2084  C   GLN   153      57.104  83.486  82.724  1.00  0.00           C  
ATOM   2085  O   GLN   153      57.729  83.407  83.722  1.00  0.00           O  
ATOM   2086  N   GLY   154      57.164  84.699  81.978  1.00  0.00           N  
ATOM   2087  H   GLY   154      56.492  84.816  81.233  1.00  0.00           H  
ATOM   2088  CA  GLY   154      58.053  85.823  82.168  1.00  0.00           C  
ATOM   2089  HA2 GLY   154      59.029  85.411  82.425  1.00  0.00           H  
ATOM   2090  HA3 GLY   154      58.316  86.360  81.257  1.00  0.00           H  
ATOM   2091  C   GLY   154      57.533  86.723  83.295  1.00  0.00           C  
ATOM   2092  O   GLY   154      56.319  86.955  83.373  1.00  0.00           O  
ATOM   2093  N   TYR   155      58.312  87.333  84.186  1.00  0.00           N  
ATOM   2094  H   TYR   155      59.284  87.072  84.273  1.00  0.00           H  
ATOM   2095  CA  TYR   155      57.930  88.060  85.370  1.00  0.00           C  
ATOM   2096  HA  TYR   155      56.950  88.492  85.163  1.00  0.00           H  
ATOM   2097  CB  TYR   155      57.904  87.181  86.605  1.00  0.00           C  
ATOM   2098  HB2 TYR   155      58.812  86.616  86.816  1.00  0.00           H  
ATOM   2099  HB3 TYR   155      57.643  87.773  87.482  1.00  0.00           H  
ATOM   2100  CG  TYR   155      56.694  86.277  86.550  1.00  0.00           C  
ATOM   2101  CD1 TYR   155      56.938  84.892  86.270  1.00  0.00           C  
ATOM   2102  HD1 TYR   155      57.946  84.519  86.164  1.00  0.00           H  
ATOM   2103  CE1 TYR   155      55.855  83.949  86.174  1.00  0.00           C  
ATOM   2104  HE1 TYR   155      56.072  82.917  85.941  1.00  0.00           H  
ATOM   2105  CZ  TYR   155      54.518  84.410  86.371  1.00  0.00           C  
ATOM   2106  OH  TYR   155      53.391  83.622  86.144  1.00  0.00           O  
ATOM   2107  HH  TYR   155      52.594  84.108  86.367  1.00  0.00           H  
ATOM   2108  CE2 TYR   155      54.326  85.730  86.816  1.00  0.00           C  
ATOM   2109  HE2 TYR   155      53.366  86.092  87.154  1.00  0.00           H  
ATOM   2110  CD2 TYR   155      55.385  86.633  86.862  1.00  0.00           C  
ATOM   2111  HD2 TYR   155      55.176  87.691  86.903  1.00  0.00           H  
ATOM   2112  C   TYR   155      58.864  89.289  85.585  1.00  0.00           C  
ATOM   2113  O   TYR   155      60.054  89.201  85.354  1.00  0.00           O  
ATOM   2114  N   GLY   156      58.309  90.430  86.050  1.00  0.00           N  
ATOM   2115  H   GLY   156      58.955  91.200  85.951  1.00  0.00           H  
ATOM   2116  CA  GLY   156      57.010  90.611  86.688  1.00  0.00           C  
ATOM   2117  HA2 GLY   156      56.642  89.629  86.987  1.00  0.00           H  
ATOM   2118  HA3 GLY   156      57.176  91.248  87.557  1.00  0.00           H  
ATOM   2119  C   GLY   156      55.901  91.251  85.956  1.00  0.00           C  
ATOM   2120  O   GLY   156      55.789  91.029  84.759  1.00  0.00           O  
ATOM   2121  N   GLN   157      55.192  92.025  86.716  1.00  0.00           N  
ATOM   2122  H   GLN   157      55.410  92.029  87.702  1.00  0.00           H  
ATOM   2123  CA  GLN   157      54.138  92.834  86.211  1.00  0.00           C  
ATOM   2124  HA  GLN   157      53.675  92.369  85.341  1.00  0.00           H  
ATOM   2125  CB  GLN   157      52.881  92.748  87.187  1.00  0.00           C  
ATOM   2126  HB2 GLN   157      52.047  93.311  86.768  1.00  0.00           H  
ATOM   2127  HB3 GLN   157      52.590  91.698  87.201  1.00  0.00           H  
ATOM   2128  CG  GLN   157      53.122  93.317  88.544  1.00  0.00           C  
ATOM   2129  HG2 GLN   157      53.860  92.713  89.072  1.00  0.00           H  
ATOM   2130  HG3 GLN   157      53.329  94.374  88.372  1.00  0.00           H  
ATOM   2131  CD  GLN   157      51.908  93.338  89.392  1.00  0.00           C  
ATOM   2132  OE1 GLN   157      50.862  93.758  88.968  1.00  0.00           O  
ATOM   2133  NE2 GLN   157      51.893  92.623  90.463  1.00  0.00           N  
ATOM   2134 HE21 GLN   157      52.776  92.193  90.699  1.00  0.00           H  
ATOM   2135 HE22 GLN   157      51.071  92.179  90.848  1.00  0.00           H  
ATOM   2136  C   GLN   157      54.546  94.350  85.923  1.00  0.00           C  
ATOM   2137  O   GLN   157      55.530  94.850  86.399  1.00  0.00           O  
ATOM   2138  N   GLN   158      53.815  95.063  85.118  1.00  0.00           N  
ATOM   2139  H   GLN   158      53.988  96.058  85.124  1.00  0.00           H  
ATOM   2140  CA  GLN   158      52.997  94.564  84.049  1.00  0.00           C  
ATOM   2141  HA  GLN   158      52.232  93.890  84.434  1.00  0.00           H  
ATOM   2142  CB  GLN   158      52.207  95.778  83.497  1.00  0.00           C  
ATOM   2143  HB2 GLN   158      51.687  96.356  84.260  1.00  0.00           H  
ATOM   2144  HB3 GLN   158      52.883  96.416  82.927  1.00  0.00           H  
ATOM   2145  CG  GLN   158      51.046  95.177  82.558  1.00  0.00           C  
ATOM   2146  HG2 GLN   158      51.485  94.543  81.787  1.00  0.00           H  
ATOM   2147  HG3 GLN   158      50.386  94.534  83.140  1.00  0.00           H  
ATOM   2148  CD  GLN   158      50.146  96.190  82.049  1.00  0.00           C  
ATOM   2149  OE1 GLN   158      50.438  97.395  82.178  1.00  0.00           O  
ATOM   2150  NE2 GLN   158      48.971  95.886  81.501  1.00  0.00           N  
ATOM   2151 HE21 GLN   158      48.647  94.947  81.686  1.00  0.00           H  
ATOM   2152 HE22 GLN   158      48.236  96.471  81.130  1.00  0.00           H  
ATOM   2153  C   GLN   158      53.861  93.845  83.025  1.00  0.00           C  
ATOM   2154  O   GLN   158      54.933  94.402  82.619  1.00  0.00           O  
ATOM   2155  N   ASN   159      53.329  92.720  82.497  1.00  0.00           N  
ATOM   2156  H   ASN   159      52.416  92.408  82.794  1.00  0.00           H  
ATOM   2157  CA  ASN   159      53.920  91.943  81.441  1.00  0.00           C  
ATOM   2158  HA  ASN   159      54.971  91.785  81.684  1.00  0.00           H  
ATOM   2159  CB  ASN   159      53.189  90.622  81.458  1.00  0.00           C  
ATOM   2160  HB2 ASN   159      53.180  90.307  82.501  1.00  0.00           H  
ATOM   2161  HB3 ASN   159      52.167  90.771  81.109  1.00  0.00           H  
ATOM   2162  CG  ASN   159      53.800  89.575  80.577  1.00  0.00           C  
ATOM   2163  OD1 ASN   159      53.844  89.738  79.349  1.00  0.00           O  
ATOM   2164  ND2 ASN   159      54.343  88.506  81.153  1.00  0.00           N  
ATOM   2165 HD21 ASN   159      54.373  88.545  82.162  1.00  0.00           H  
ATOM   2166 HD22 ASN   159      54.739  87.737  80.631  1.00  0.00           H  
ATOM   2167  C   ASN   159      53.925  92.681  80.080  1.00  0.00           C  
ATOM   2168  O   ASN   159      52.896  93.271  79.745  1.00  0.00           O  
ATOM   2169  N   GLN   160      54.939  92.601  79.236  1.00  0.00           N  
ATOM   2170  H   GLN   160      54.797  92.888  78.278  1.00  0.00           H  
ATOM   2171  CA  GLN   160      56.235  91.856  79.394  1.00  0.00           C  
ATOM   2172  HA  GLN   160      56.116  90.958  80.001  1.00  0.00           H  
ATOM   2173  CB  GLN   160      56.582  91.405  77.995  1.00  0.00           C  
ATOM   2174  HB2 GLN   160      55.733  90.864  77.578  1.00  0.00           H  
ATOM   2175  HB3 GLN   160      56.802  92.182  77.263  1.00  0.00           H  
ATOM   2176  CG  GLN   160      57.748  90.442  77.919  1.00  0.00           C  
ATOM   2177  HG2 GLN   160      57.935  90.054  76.918  1.00  0.00           H  
ATOM   2178  HG3 GLN   160      58.597  90.998  78.317  1.00  0.00           H  
ATOM   2179  CD  GLN   160      57.698  89.193  78.851  1.00  0.00           C  
ATOM   2180  OE1 GLN   160      58.246  89.194  79.943  1.00  0.00           O  
ATOM   2181  NE2 GLN   160      57.051  88.092  78.513  1.00  0.00           N  
ATOM   2182 HE21 GLN   160      56.343  88.150  77.794  1.00  0.00           H  
ATOM   2183 HE22 GLN   160      56.912  87.289  79.110  1.00  0.00           H  
ATOM   2184  C   GLN   160      57.374  92.718  80.035  1.00  0.00           C  
ATOM   2185  O   GLN   160      57.660  93.879  79.676  1.00  0.00           O  
ATOM   2186  N   TYR   161      58.063  92.061  80.966  1.00  0.00           N  
ATOM   2187  H   TYR   161      57.671  91.171  81.238  1.00  0.00           H  
ATOM   2188  CA  TYR   161      59.005  92.692  81.931  1.00  0.00           C  
ATOM   2189  HA  TYR   161      58.918  93.773  82.034  1.00  0.00           H  
ATOM   2190  CB  TYR   161      58.639  92.206  83.293  1.00  0.00           C  
ATOM   2191  HB2 TYR   161      57.562  92.351  83.375  1.00  0.00           H  
ATOM   2192  HB3 TYR   161      58.870  91.146  83.402  1.00  0.00           H  
ATOM   2193  CG  TYR   161      59.136  93.000  84.446  1.00  0.00           C  
ATOM   2194  CD1 TYR   161      60.376  92.637  85.045  1.00  0.00           C  
ATOM   2195  HD1 TYR   161      60.934  91.759  84.755  1.00  0.00           H  
ATOM   2196  CE1 TYR   161      60.897  93.358  86.111  1.00  0.00           C  
ATOM   2197  HE1 TYR   161      61.904  93.170  86.453  1.00  0.00           H  
ATOM   2198  CZ  TYR   161      60.194  94.513  86.604  1.00  0.00           C  
ATOM   2199  OH  TYR   161      60.706  95.221  87.709  1.00  0.00           O  
ATOM   2200  HH  TYR   161      61.624  94.991  87.866  1.00  0.00           H  
ATOM   2201  CE2 TYR   161      58.957  94.865  86.020  1.00  0.00           C  
ATOM   2202  HE2 TYR   161      58.465  95.720  86.460  1.00  0.00           H  
ATOM   2203  CD2 TYR   161      58.420  94.106  84.977  1.00  0.00           C  
ATOM   2204  HD2 TYR   161      57.462  94.338  84.536  1.00  0.00           H  
ATOM   2205  C   TYR   161      60.444  92.270  81.663  1.00  0.00           C  
ATOM   2206  O   TYR   161      61.357  93.076  81.851  1.00  0.00           O  
ATOM   2207  N   ASN   162      60.696  91.062  81.128  1.00  0.00           N  
ATOM   2208  H   ASN   162      59.926  90.417  81.025  1.00  0.00           H  
ATOM   2209  CA  ASN   162      62.021  90.572  80.739  1.00  0.00           C  
ATOM   2210  HA  ASN   162      62.546  90.500  81.692  1.00  0.00           H  
ATOM   2211  CB  ASN   162      62.029  89.170  80.095  1.00  0.00           C  
ATOM   2212  HB2 ASN   162      61.201  89.100  79.390  1.00  0.00           H  
ATOM   2213  HB3 ASN   162      62.898  88.882  79.503  1.00  0.00           H  
ATOM   2214  CG  ASN   162      61.832  88.021  81.020  1.00  0.00           C  
ATOM   2215  OD1 ASN   162      62.153  88.040  82.212  1.00  0.00           O  
ATOM   2216  ND2 ASN   162      61.155  86.968  80.622  1.00  0.00           N  
ATOM   2217 HD21 ASN   162      61.167  86.127  81.180  1.00  0.00           H  
ATOM   2218 HD22 ASN   162      60.817  86.879  79.674  1.00  0.00           H  
ATOM   2219  C   ASN   162      62.744  91.601  79.845  1.00  0.00           C  
ATOM   2220  O   ASN   162      62.141  92.095  78.909  1.00  0.00           O  
ATOM   2221  N   SER   163      64.049  91.717  79.914  1.00  0.00           N  
ATOM   2222  H   SER   163      64.657  91.123  80.459  1.00  0.00           H  
ATOM   2223  CA  SER   163      64.866  92.601  78.976  1.00  0.00           C  
ATOM   2224  HA  SER   163      64.206  93.410  78.663  1.00  0.00           H  
ATOM   2225  CB  SER   163      65.947  93.203  79.879  1.00  0.00           C  
ATOM   2226  HB2 SER   163      65.353  93.674  80.662  1.00  0.00           H  
ATOM   2227  HB3 SER   163      66.545  92.485  80.440  1.00  0.00           H  
ATOM   2228  OG  SER   163      66.821  94.133  79.203  1.00  0.00           O  
ATOM   2229  HG  SER   163      67.732  93.933  79.432  1.00  0.00           H  
ATOM   2230  C   SER   163      65.554  91.905  77.709  1.00  0.00           C  
ATOM   2231  O   SER   163      65.713  90.710  77.678  1.00  0.00           O  
ATOM   2232  N   SER   164      65.844  92.721  76.666  1.00  0.00           N  
ATOM   2233  H   SER   164      65.587  93.681  76.844  1.00  0.00           H  
ATOM   2234  CA  SER   164      66.700  92.439  75.507  1.00  0.00           C  
ATOM   2235  HA  SER   164      66.723  93.414  75.020  1.00  0.00           H  
ATOM   2236  CB  SER   164      65.993  91.519  74.503  1.00  0.00           C  
ATOM   2237  HB2 SER   164      64.971  91.793  74.244  1.00  0.00           H  
ATOM   2238  HB3 SER   164      66.529  91.505  73.554  1.00  0.00           H  
ATOM   2239  OG  SER   164      66.026  90.222  74.964  1.00  0.00           O  
ATOM   2240  HG  SER   164      65.611  90.027  75.808  1.00  0.00           H  
ATOM   2241  C   SER   164      68.161  92.184  75.835  1.00  0.00           C  
ATOM   2242  O   SER   164      68.499  92.023  76.981  1.00  0.00           O  
ATOM   2243  N   SER   165      68.987  92.113  74.793  1.00  0.00           N  
ATOM   2244  H   SER   165      68.562  91.997  73.884  1.00  0.00           H  
ATOM   2245  CA  SER   165      70.462  91.968  74.912  1.00  0.00           C  
ATOM   2246  HA  SER   165      70.594  91.135  75.602  1.00  0.00           H  
ATOM   2247  CB  SER   165      71.025  91.609  73.542  1.00  0.00           C  
ATOM   2248  HB2 SER   165      70.491  90.758  73.119  1.00  0.00           H  
ATOM   2249  HB3 SER   165      70.899  92.476  72.893  1.00  0.00           H  
ATOM   2250  OG  SER   165      72.487  91.436  73.633  1.00  0.00           O  
ATOM   2251  HG  SER   165      72.833  92.252  74.002  1.00  0.00           H  
ATOM   2252  C   SER   165      71.125  93.218  75.510  1.00  0.00           C  
ATOM   2253  O   SER   165      70.934  94.332  75.058  1.00  0.00           O  
ATOM   2254  N   GLY   166      72.163  93.020  76.334  1.00  0.00           N  
ATOM   2255  H   GLY   166      72.167  92.085  76.717  1.00  0.00           H  
ATOM   2256  CA  GLY   166      73.205  94.018  76.716  1.00  0.00           C  
ATOM   2257  HA2 GLY   166      72.608  94.914  76.888  1.00  0.00           H  
ATOM   2258  HA3 GLY   166      73.785  93.650  77.563  1.00  0.00           H  
ATOM   2259  C   GLY   166      74.204  94.240  75.556  1.00  0.00           C  
ATOM   2260  O   GLY   166      74.029  93.638  74.496  1.00  0.00           O  
ATOM   2261  N   GLY   167      75.184  95.102  75.741  1.00  0.00           N  
ATOM   2262  H   GLY   167      75.151  95.600  76.619  1.00  0.00           H  
ATOM   2263  CA  GLY   167      76.366  95.172  74.895  1.00  0.00           C  
ATOM   2264  HA2 GLY   167      76.149  95.276  73.832  1.00  0.00           H  
ATOM   2265  HA3 GLY   167      76.780  96.113  75.257  1.00  0.00           H  
ATOM   2266  C   GLY   167      77.342  94.048  75.315  1.00  0.00           C  
ATOM   2267  O   GLY   167      77.759  94.070  76.433  1.00  0.00           O  
ATOM   2268  N   GLY   168      77.660  93.142  74.382  1.00  0.00           N  
ATOM   2269  H   GLY   168      77.167  93.056  73.505  1.00  0.00           H  
ATOM   2270  CA  GLY   168      78.849  92.310  74.479  1.00  0.00           C  
ATOM   2271  HA2 GLY   168      79.009  92.046  75.524  1.00  0.00           H  
ATOM   2272  HA3 GLY   168      78.690  91.446  73.832  1.00  0.00           H  
ATOM   2273  C   GLY   168      79.998  93.143  73.821  1.00  0.00           C  
ATOM   2274  O   GLY   168      79.900  94.382  73.673  1.00  0.00           O  
ATOM   2275  N   GLY   169      81.073  92.420  73.546  1.00  0.00           N  
ATOM   2276  H   GLY   169      81.888  92.902  73.195  1.00  0.00           H  
ATOM   2277  CA  GLY   169      81.428  91.038  73.964  1.00  0.00           C  
ATOM   2278  HA2 GLY   169      81.113  90.784  74.976  1.00  0.00           H  
ATOM   2279  HA3 GLY   169      80.979  90.342  73.256  1.00  0.00           H  
ATOM   2280  C   GLY   169      83.013  90.739  73.910  1.00  0.00           C  
ATOM   2281  O   GLY   169      83.791  91.408  74.534  1.00  0.00           O  
ATOM   2282  N   GLY   170      83.481  89.639  73.257  1.00  0.00           N  
ATOM   2283  H   GLY   170      82.858  89.036  72.738  1.00  0.00           H  
ATOM   2284  CA  GLY   170      84.857  89.202  73.217  1.00  0.00           C  
ATOM   2285  HA2 GLY   170      84.909  88.293  72.618  1.00  0.00           H  
ATOM   2286  HA3 GLY   170      85.356  89.972  72.629  1.00  0.00           H  
ATOM   2287  C   GLY   170      85.526  88.926  74.527  1.00  0.00           C  
ATOM   2288  O   GLY   170      84.952  88.179  75.353  1.00  0.00           O  
ATOM   2289  N   GLY   171      86.774  89.392  74.749  1.00  0.00           N  
ATOM   2290  H   GLY   171      87.272  89.112  75.582  1.00  0.00           H  
ATOM   2291  CA  GLY   171      87.654  90.196  73.791  1.00  0.00           C  
ATOM   2292  HA2 GLY   171      87.427  89.895  72.769  1.00  0.00           H  
ATOM   2293  HA3 GLY   171      87.331  91.234  73.872  1.00  0.00           H  
ATOM   2294  C   GLY   171      89.116  90.005  74.129  1.00  0.00           C  
ATOM   2295  O   GLY   171      89.433  89.394  75.157  1.00  0.00           O  
ATOM   2296  N   GLY   172      90.106  90.451  73.294  1.00  0.00           N  
ATOM   2297  H   GLY   172      91.040  90.577  73.657  1.00  0.00           H  
ATOM   2298  CA  GLY   172      89.836  91.024  71.999  1.00  0.00           C  
ATOM   2299  HA2 GLY   172      89.522  90.308  71.239  1.00  0.00           H  
ATOM   2300  HA3 GLY   172      89.099  91.808  72.172  1.00  0.00           H  
ATOM   2301  C   GLY   172      91.011  91.854  71.365  1.00  0.00           C  
ATOM   2302  O   GLY   172      91.947  92.260  72.091  1.00  0.00           O  
ATOM   2303  N   GLY   173      91.006  92.104  70.030  1.00  0.00           N  
ATOM   2304  H   GLY   173      90.287  91.705  69.443  1.00  0.00           H  
ATOM   2305  CA  GLY   173      92.040  92.923  69.366  1.00  0.00           C  
ATOM   2306  HA2 GLY   173      93.001  92.472  69.615  1.00  0.00           H  
ATOM   2307  HA3 GLY   173      91.915  92.821  68.288  1.00  0.00           H  
ATOM   2308  C   GLY   173      91.989  94.463  69.551  1.00  0.00           C  
ATOM   2309  O   GLY   173      91.092  94.923  70.270  1.00  0.00           O  
ATOM   2310  N   GLY   174      92.864  95.244  68.924  1.00  0.00           N  
ATOM   2311  H   GLY   174      92.739  96.246  68.916  1.00  0.00           H  
ATOM   2312  CA  GLY   174      93.448  94.860  67.631  1.00  0.00           C  
ATOM   2313  HA2 GLY   174      94.298  95.540  67.568  1.00  0.00           H  
ATOM   2314  HA3 GLY   174      93.709  93.801  67.617  1.00  0.00           H  
ATOM   2315  C   GLY   174      92.559  95.213  66.426  1.00  0.00           C  
ATOM   2316  O   GLY   174      92.705  94.631  65.345  1.00  0.00           O  
ATOM   2317  N   GLY   175      91.671  96.210  66.543  1.00  0.00           N  
ATOM   2318  H   GLY   175      91.774  96.773  67.375  1.00  0.00           H  
ATOM   2319  CA  GLY   175      90.794  96.684  65.498  1.00  0.00           C  
ATOM   2320  HA2 GLY   175      90.361  95.833  64.974  1.00  0.00           H  
ATOM   2321  HA3 GLY   175      89.959  97.124  66.043  1.00  0.00           H  
ATOM   2322  C   GLY   175      91.433  97.720  64.519  1.00  0.00           C  
ATOM   2323  O   GLY   175      92.567  98.063  64.690  1.00  0.00           O  
ATOM   2324  N   ASN   176      90.662  98.241  63.534  1.00  0.00           N  
ATOM   2325  H   ASN   176      89.685  97.997  63.459  1.00  0.00           H  
ATOM   2326  CA  ASN   176      91.192  99.288  62.602  1.00  0.00           C  
ATOM   2327  HA  ASN   176      92.230  99.533  62.828  1.00  0.00           H  
ATOM   2328  CB  ASN   176      91.118  98.713  61.149  1.00  0.00           C  
ATOM   2329  HB2 ASN   176      91.911  97.966  61.102  1.00  0.00           H  
ATOM   2330  HB3 ASN   176      90.135  98.258  61.024  1.00  0.00           H  
ATOM   2331  CG  ASN   176      91.394  99.808  60.092  1.00  0.00           C  
ATOM   2332  OD1 ASN   176      92.099 100.773  60.381  1.00  0.00           O  
ATOM   2333  ND2 ASN   176      90.786  99.749  58.946  1.00  0.00           N  
ATOM   2334 HD21 ASN   176      91.024 100.456  58.264  1.00  0.00           H  
ATOM   2335 HD22 ASN   176      90.032  99.089  58.815  1.00  0.00           H  
ATOM   2336  C   ASN   176      90.320 100.526  62.796  1.00  0.00           C  
ATOM   2337  O   ASN   176      89.133 100.417  62.822  1.00  0.00           O  
ATOM   2338  N   TYR   177      91.031 101.656  62.947  1.00  0.00           N  
ATOM   2339  H   TYR   177      91.996 101.693  62.651  1.00  0.00           H  
ATOM   2340  CA  TYR   177      90.377 102.933  63.125  1.00  0.00           C  
ATOM   2341  HA  TYR   177      89.379 102.743  63.519  1.00  0.00           H  
ATOM   2342  CB  TYR   177      91.061 103.762  64.273  1.00  0.00           C  
ATOM   2343  HB2 TYR   177      92.131 103.885  64.109  1.00  0.00           H  
ATOM   2344  HB3 TYR   177      90.656 104.774  64.289  1.00  0.00           H  
ATOM   2345  CG  TYR   177      91.110 103.099  65.697  1.00  0.00           C  
ATOM   2346  CD1 TYR   177      91.973 102.099  66.118  1.00  0.00           C  
ATOM   2347  HD1 TYR   177      92.735 101.720  65.452  1.00  0.00           H  
ATOM   2348  CE1 TYR   177      91.984 101.774  67.463  1.00  0.00           C  
ATOM   2349  HE1 TYR   177      92.714 101.016  67.706  1.00  0.00           H  
ATOM   2350  CZ  TYR   177      91.041 102.159  68.365  1.00  0.00           C  
ATOM   2351  OH  TYR   177      91.125 101.877  69.647  1.00  0.00           O  
ATOM   2352  HH  TYR   177      90.500 102.385  70.169  1.00  0.00           H  
ATOM   2353  CE2 TYR   177      90.107 103.114  67.879  1.00  0.00           C  
ATOM   2354  HE2 TYR   177      89.359 103.486  68.563  1.00  0.00           H  
ATOM   2355  CD2 TYR   177      90.130 103.567  66.581  1.00  0.00           C  
ATOM   2356  HD2 TYR   177      89.512 104.357  66.180  1.00  0.00           H  
ATOM   2357  C   TYR   177      90.377 103.872  61.847  1.00  0.00           C  
ATOM   2358  O   TYR   177      91.415 104.467  61.690  1.00  0.00           O  
ATOM   2359  N   GLY   178      89.249 104.075  61.134  1.00  0.00           N  
ATOM   2360  H   GLY   178      89.256 104.770  60.401  1.00  0.00           H  
ATOM   2361  CA  GLY   178      87.927 103.457  61.315  1.00  0.00           C  
ATOM   2362  HA2 GLY   178      87.338 103.699  60.431  1.00  0.00           H  
ATOM   2363  HA3 GLY   178      87.809 102.374  61.330  1.00  0.00           H  
ATOM   2364  C   GLY   178      87.218 104.024  62.492  1.00  0.00           C  
ATOM   2365  O   GLY   178      87.692 105.002  63.031  1.00  0.00           O  
ATOM   2366  N   GLN   179      86.132 103.409  62.948  1.00  0.00           N  
ATOM   2367  H   GLN   179      85.769 102.583  62.494  1.00  0.00           H  
ATOM   2368  CA  GLN   179      85.477 103.754  64.212  1.00  0.00           C  
ATOM   2369  HA  GLN   179      85.504 104.843  64.252  1.00  0.00           H  
ATOM   2370  CB  GLN   179      83.926 103.541  64.224  1.00  0.00           C  
ATOM   2371  HB2 GLN   179      83.767 102.474  64.069  1.00  0.00           H  
ATOM   2372  HB3 GLN   179      83.530 103.646  65.235  1.00  0.00           H  
ATOM   2373  CG  GLN   179      83.082 104.382  63.261  1.00  0.00           C  
ATOM   2374  HG2 GLN   179      83.577 104.398  62.289  1.00  0.00           H  
ATOM   2375  HG3 GLN   179      82.166 103.860  62.984  1.00  0.00           H  
ATOM   2376  CD  GLN   179      82.770 105.738  63.746  1.00  0.00           C  
ATOM   2377  OE1 GLN   179      83.172 106.196  64.822  1.00  0.00           O  
ATOM   2378  NE2 GLN   179      82.094 106.547  62.995  1.00  0.00           N  
ATOM   2379 HE21 GLN   179      81.658 106.115  62.193  1.00  0.00           H  
ATOM   2380 HE22 GLN   179      81.791 107.399  63.446  1.00  0.00           H  
ATOM   2381  C   GLN   179      86.183 103.030  65.444  1.00  0.00           C  
ATOM   2382  O   GLN   179      86.720 101.941  65.335  1.00  0.00           O  
ATOM   2383  N   ASP   180      86.334 103.690  66.638  1.00  0.00           N  
ATOM   2384  H   ASP   180      86.821 103.151  67.340  1.00  0.00           H  
ATOM   2385  CA  ASP   180      85.968 105.082  66.938  1.00  0.00           C  
ATOM   2386  HA  ASP   180      85.837 105.686  66.041  1.00  0.00           H  
ATOM   2387  CB  ASP   180      84.667 105.130  67.803  1.00  0.00           C  
ATOM   2388  HB2 ASP   180      83.838 104.586  67.350  1.00  0.00           H  
ATOM   2389  HB3 ASP   180      84.900 104.558  68.702  1.00  0.00           H  
ATOM   2390  CG  ASP   180      84.241 106.540  68.332  1.00  0.00           C  
ATOM   2391  OD1 ASP   180      83.382 106.594  69.219  1.00  0.00           O  
ATOM   2392  OD2 ASP   180      84.796 107.515  67.844  1.00  0.00           O  
ATOM   2393  C   ASP   180      87.104 105.802  67.733  1.00  0.00           C  
ATOM   2394  O   ASP   180      87.543 105.314  68.768  1.00  0.00           O  
ATOM   2395  N   GLN   181      87.588 106.919  67.251  1.00  0.00           N  
ATOM   2396  H   GLN   181      87.029 107.273  66.488  1.00  0.00           H  
ATOM   2397  CA  GLN   181      88.698 107.705  67.743  1.00  0.00           C  
ATOM   2398  HA  GLN   181      89.410 107.010  68.186  1.00  0.00           H  
ATOM   2399  CB  GLN   181      89.426 108.428  66.558  1.00  0.00           C  
ATOM   2400  HB2 GLN   181      90.440 108.725  66.826  1.00  0.00           H  
ATOM   2401  HB3 GLN   181      89.495 107.671  65.777  1.00  0.00           H  
ATOM   2402  CG  GLN   181      88.788 109.683  66.052  1.00  0.00           C  
ATOM   2403  HG2 GLN   181      87.781 109.353  65.800  1.00  0.00           H  
ATOM   2404  HG3 GLN   181      88.870 110.442  66.830  1.00  0.00           H  
ATOM   2405  CD  GLN   181      89.336 110.233  64.820  1.00  0.00           C  
ATOM   2406  OE1 GLN   181      90.463 109.955  64.308  1.00  0.00           O  
ATOM   2407  NE2 GLN   181      88.682 111.164  64.215  1.00  0.00           N  
ATOM   2408 HE21 GLN   181      87.831 111.491  64.652  1.00  0.00           H  
ATOM   2409 HE22 GLN   181      89.073 111.559  63.372  1.00  0.00           H  
ATOM   2410  C   GLN   181      88.228 108.608  68.896  1.00  0.00           C  
ATOM   2411  O   GLN   181      89.091 109.265  69.488  1.00  0.00           O  
ATOM   2412  N   SER   182      86.977 108.651  69.188  1.00  0.00           N  
ATOM   2413  H   SER   182      86.320 108.146  68.610  1.00  0.00           H  
ATOM   2414  CA  SER   182      86.459 109.244  70.425  1.00  0.00           C  
ATOM   2415  HA  SER   182      86.745 110.292  70.506  1.00  0.00           H  
ATOM   2416  CB  SER   182      84.955 109.029  70.486  1.00  0.00           C  
ATOM   2417  HB2 SER   182      84.777 107.954  70.452  1.00  0.00           H  
ATOM   2418  HB3 SER   182      84.549 109.401  71.427  1.00  0.00           H  
ATOM   2419  OG  SER   182      84.378 109.715  69.401  1.00  0.00           O  
ATOM   2420  HG  SER   182      84.660 109.247  68.612  1.00  0.00           H  
ATOM   2421  C   SER   182      87.023 108.621  71.715  1.00  0.00           C  
ATOM   2422  O   SER   182      87.351 107.437  71.701  1.00  0.00           O  
ATOM   2423  N   SER   183      87.220 109.413  72.784  1.00  0.00           N  
ATOM   2424  H   SER   183      87.679 109.018  73.592  1.00  0.00           H  
ATOM   2425  CA  SER   183      87.171 110.885  72.959  1.00  0.00           C  
ATOM   2426  HA  SER   183      86.193 111.184  72.581  1.00  0.00           H  
ATOM   2427  CB  SER   183      87.212 111.240  74.439  1.00  0.00           C  
ATOM   2428  HB2 SER   183      86.278 110.920  74.901  1.00  0.00           H  
ATOM   2429  HB3 SER   183      88.027 110.650  74.859  1.00  0.00           H  
ATOM   2430  OG  SER   183      87.374 112.615  74.684  1.00  0.00           O  
ATOM   2431  HG  SER   183      88.257 112.653  75.058  1.00  0.00           H  
ATOM   2432  C   SER   183      88.190 111.652  72.195  1.00  0.00           C  
ATOM   2433  O   SER   183      89.231 111.120  71.705  1.00  0.00           O  
ATOM   2434  N   MET   184      87.944 112.851  71.796  1.00  0.00           N  
ATOM   2435  H   MET   184      87.094 113.264  72.152  1.00  0.00           H  
ATOM   2436  CA  MET   184      88.561 113.496  70.696  1.00  0.00           C  
ATOM   2437  HA  MET   184      89.600 113.167  70.667  1.00  0.00           H  
ATOM   2438  CB  MET   184      88.057 113.144  69.296  1.00  0.00           C  
ATOM   2439  HB2 MET   184      88.663 113.670  68.558  1.00  0.00           H  
ATOM   2440  HB3 MET   184      88.208 112.080  69.111  1.00  0.00           H  
ATOM   2441  CG  MET   184      86.606 113.455  68.999  1.00  0.00           C  
ATOM   2442  HG2 MET   184      86.007 113.350  69.903  1.00  0.00           H  
ATOM   2443  HG3 MET   184      86.630 114.532  68.833  1.00  0.00           H  
ATOM   2444  SD  MET   184      85.796 112.621  67.561  1.00  0.00           S  
ATOM   2445  CE  MET   184      86.732 113.416  66.278  1.00  0.00           C  
ATOM   2446  HE1 MET   184      86.400 114.453  66.229  1.00  0.00           H  
ATOM   2447  HE2 MET   184      87.799 113.430  66.500  1.00  0.00           H  
ATOM   2448  HE3 MET   184      86.515 113.015  65.288  1.00  0.00           H  
ATOM   2449  C   MET   184      88.637 115.036  70.889  1.00  0.00           C  
ATOM   2450  O   MET   184      87.708 115.708  71.266  1.00  0.00           O  
ATOM   2451  N   SER   185      89.824 115.638  70.511  1.00  0.00           N  
ATOM   2452  H   SER   185      90.540 115.026  70.146  1.00  0.00           H  
ATOM   2453  CA  SER   185      89.963 117.071  70.496  1.00  0.00           C  
ATOM   2454  HA  SER   185      89.881 117.481  71.502  1.00  0.00           H  
ATOM   2455  CB  SER   185      91.369 117.434  70.096  1.00  0.00           C  
ATOM   2456  HB2 SER   185      91.979 116.933  70.847  1.00  0.00           H  
ATOM   2457  HB3 SER   185      91.561 117.169  69.056  1.00  0.00           H  
ATOM   2458  OG  SER   185      91.537 118.824  70.212  1.00  0.00           O  
ATOM   2459  HG  SER   185      92.384 119.013  69.802  1.00  0.00           H  
ATOM   2460  C   SER   185      89.023 117.829  69.505  1.00  0.00           C  
ATOM   2461  O   SER   185      88.830 117.451  68.380  1.00  0.00           O  
ATOM   2462  N   SER   186      88.321 118.804  69.990  1.00  0.00           N  
ATOM   2463  H   SER   186      88.364 118.986  70.982  1.00  0.00           H  
ATOM   2464  CA  SER   186      87.378 119.642  69.321  1.00  0.00           C  
ATOM   2465  HA  SER   186      87.828 119.954  68.379  1.00  0.00           H  
ATOM   2466  CB  SER   186      86.068 118.757  69.066  1.00  0.00           C  
ATOM   2467  HB2 SER   186      86.308 117.711  68.874  1.00  0.00           H  
ATOM   2468  HB3 SER   186      85.524 118.637  70.003  1.00  0.00           H  
ATOM   2469  OG  SER   186      85.161 119.243  68.124  1.00  0.00           O  
ATOM   2470  HG  SER   186      84.561 119.725  68.698  1.00  0.00           H  
ATOM   2471  C   SER   186      87.017 120.850  70.131  1.00  0.00           C  
ATOM   2472  O   SER   186      86.799 120.796  71.390  1.00  0.00           O  
ATOM   2473  N   GLY   187      86.868 122.067  69.569  1.00  0.00           N  
ATOM   2474  H   GLY   187      86.606 122.831  70.175  1.00  0.00           H  
ATOM   2475  CA  GLY   187      87.170 122.401  68.125  1.00  0.00           C  
ATOM   2476  HA2 GLY   187      87.943 123.171  68.138  1.00  0.00           H  
ATOM   2477  HA3 GLY   187      87.510 121.587  67.486  1.00  0.00           H  
ATOM   2478  C   GLY   187      85.831 122.927  67.484  1.00  0.00           C  
ATOM   2479  O   GLY   187      85.739 123.362  66.367  1.00  0.00           O  
ATOM   2480  N   GLY   188      84.680 122.846  68.214  1.00  0.00           N  
ATOM   2481  H   GLY   188      84.803 122.356  69.089  1.00  0.00           H  
ATOM   2482  CA  GLY   188      83.334 123.130  67.695  1.00  0.00           C  
ATOM   2483  HA2 GLY   188      83.207 122.734  66.687  1.00  0.00           H  
ATOM   2484  HA3 GLY   188      82.680 122.718  68.463  1.00  0.00           H  
ATOM   2485  C   GLY   188      82.956 124.626  67.587  1.00  0.00           C  
ATOM   2486  O   GLY   188      83.807 125.451  67.896  1.00  0.00           O  
ATOM   2487  N   GLY   189      81.718 124.980  67.082  1.00  0.00           N  
ATOM   2488  H   GLY   189      81.399 125.938  67.110  1.00  0.00           H  
ATOM   2489  CA  GLY   189      80.759 124.048  66.459  1.00  0.00           C  
ATOM   2490  HA2 GLY   189      80.704 123.152  67.078  1.00  0.00           H  
ATOM   2491  HA3 GLY   189      79.810 124.547  66.655  1.00  0.00           H  
ATOM   2492  C   GLY   189      80.944 123.898  64.964  1.00  0.00           C  
ATOM   2493  O   GLY   189      82.014 124.241  64.419  1.00  0.00           O  
ATOM   2494  N   SER   190      79.936 123.395  64.237  1.00  0.00           N  
ATOM   2495  H   SER   190      79.108 123.112  64.741  1.00  0.00           H  
ATOM   2496  CA  SER   190      80.095 123.204  62.835  1.00  0.00           C  
ATOM   2497  HA  SER   190      81.036 122.671  62.698  1.00  0.00           H  
ATOM   2498  CB  SER   190      78.943 122.276  62.295  1.00  0.00           C  
ATOM   2499  HB2 SER   190      78.158 122.065  63.021  1.00  0.00           H  
ATOM   2500  HB3 SER   190      78.534 122.652  61.356  1.00  0.00           H  
ATOM   2501  OG  SER   190      79.581 121.032  61.997  1.00  0.00           O  
ATOM   2502  HG  SER   190      79.249 120.524  62.740  1.00  0.00           H  
ATOM   2503  C   SER   190      80.240 124.484  61.966  1.00  0.00           C  
ATOM   2504  O   SER   190      79.795 125.540  62.397  1.00  0.00           O  
ATOM   2505  N   GLY   191      80.916 124.494  60.781  1.00  0.00           N  
ATOM   2506  H   GLY   191      80.875 125.292  60.163  1.00  0.00           H  
ATOM   2507  CA  GLY   191      81.599 123.332  60.215  1.00  0.00           C  
ATOM   2508  HA2 GLY   191      82.662 123.439  60.430  1.00  0.00           H  
ATOM   2509  HA3 GLY   191      81.258 122.419  60.704  1.00  0.00           H  
ATOM   2510  C   GLY   191      81.339 123.130  58.694  1.00  0.00           C  
ATOM   2511  O   GLY   191      80.182 123.221  58.268  1.00  0.00           O  
ATOM   2512  N   GLY   192      82.430 122.807  57.991  1.00  0.00           N  
ATOM   2513  H   GLY   192      83.299 122.728  58.500  1.00  0.00           H  
ATOM   2514  CA  GLY   192      82.395 122.565  56.551  1.00  0.00           C  
ATOM   2515  HA2 GLY   192      82.973 121.651  56.410  1.00  0.00           H  
ATOM   2516  HA3 GLY   192      81.372 122.360  56.234  1.00  0.00           H  
ATOM   2517  C   GLY   192      83.081 123.705  55.762  1.00  0.00           C  
ATOM   2518  O   GLY   192      83.027 124.903  56.051  1.00  0.00           O  
ATOM   2519  N   GLY   193      83.623 123.298  54.640  1.00  0.00           N  
ATOM   2520  H   GLY   193      83.679 122.304  54.466  1.00  0.00           H  
ATOM   2521  CA  GLY   193      84.292 124.247  53.710  1.00  0.00           C  
ATOM   2522  HA2 GLY   193      84.800 125.049  54.246  1.00  0.00           H  
ATOM   2523  HA3 GLY   193      85.106 123.728  53.204  1.00  0.00           H  
ATOM   2524  C   GLY   193      83.374 125.013  52.702  1.00  0.00           C  
ATOM   2525  O   GLY   193      82.269 125.396  52.959  1.00  0.00           O  
ATOM   2526  N   TYR   194      83.871 125.067  51.439  1.00  0.00           N  
ATOM   2527  H   TYR   194      84.758 124.632  51.231  1.00  0.00           H  
ATOM   2528  CA  TYR   194      83.110 125.482  50.305  1.00  0.00           C  
ATOM   2529  HA  TYR   194      82.789 126.514  50.449  1.00  0.00           H  
ATOM   2530  CB  TYR   194      83.992 125.398  49.028  1.00  0.00           C  
ATOM   2531  HB2 TYR   194      84.815 126.093  49.190  1.00  0.00           H  
ATOM   2532  HB3 TYR   194      84.356 124.377  48.912  1.00  0.00           H  
ATOM   2533  CG  TYR   194      83.244 125.745  47.720  1.00  0.00           C  
ATOM   2534  CD1 TYR   194      82.553 124.786  46.943  1.00  0.00           C  
ATOM   2535  HD1 TYR   194      82.525 123.769  47.305  1.00  0.00           H  
ATOM   2536  CE1 TYR   194      81.826 125.110  45.826  1.00  0.00           C  
ATOM   2537  HE1 TYR   194      81.235 124.336  45.360  1.00  0.00           H  
ATOM   2538  CZ  TYR   194      81.817 126.393  45.327  1.00  0.00           C  
ATOM   2539  OH  TYR   194      81.037 126.612  44.199  1.00  0.00           O  
ATOM   2540  HH  TYR   194      80.357 125.938  44.127  1.00  0.00           H  
ATOM   2541  CE2 TYR   194      82.564 127.372  45.956  1.00  0.00           C  
ATOM   2542  HE2 TYR   194      82.545 128.353  45.503  1.00  0.00           H  
ATOM   2543  CD2 TYR   194      83.292 127.041  47.121  1.00  0.00           C  
ATOM   2544  HD2 TYR   194      83.900 127.796  47.596  1.00  0.00           H  
ATOM   2545  C   TYR   194      81.865 124.554  50.200  1.00  0.00           C  
ATOM   2546  O   TYR   194      81.979 123.333  50.457  1.00  0.00           O  
ATOM   2547  N   GLY   195      80.647 125.052  50.042  1.00  0.00           N  
ATOM   2548  H   GLY   195      79.954 124.318  50.086  1.00  0.00           H  
ATOM   2549  CA  GLY   195      80.211 126.303  49.572  1.00  0.00           C  
ATOM   2550  HA2 GLY   195      79.769 126.760  50.458  1.00  0.00           H  
ATOM   2551  HA3 GLY   195      80.996 126.936  49.160  1.00  0.00           H  
ATOM   2552  C   GLY   195      79.000 126.258  48.587  1.00  0.00           C  
ATOM   2553  O   GLY   195      78.555 125.175  48.160  1.00  0.00           O  
ATOM   2554  N   ASN   196      78.502 127.432  48.354  1.00  0.00           N  
ATOM   2555  H   ASN   196      78.978 128.200  48.806  1.00  0.00           H  
ATOM   2556  CA  ASN   196      77.405 127.785  47.470  1.00  0.00           C  
ATOM   2557  HA  ASN   196      76.982 128.772  47.658  1.00  0.00           H  
ATOM   2558  CB  ASN   196      77.998 127.927  46.042  1.00  0.00           C  
ATOM   2559  HB2 ASN   196      78.759 127.173  45.843  1.00  0.00           H  
ATOM   2560  HB3 ASN   196      77.148 127.805  45.372  1.00  0.00           H  
ATOM   2561  CG  ASN   196      78.610 129.291  45.872  1.00  0.00           C  
ATOM   2562  OD1 ASN   196      79.056 129.954  46.795  1.00  0.00           O  
ATOM   2563  ND2 ASN   196      78.515 129.859  44.710  1.00  0.00           N  
ATOM   2564 HD21 ASN   196      78.760 130.831  44.589  1.00  0.00           H  
ATOM   2565 HD22 ASN   196      78.164 129.358  43.906  1.00  0.00           H  
ATOM   2566  C   ASN   196      76.235 126.838  47.543  1.00  0.00           C  
ATOM   2567  O   ASN   196      75.862 126.256  46.539  1.00  0.00           O  
ATOM   2568  N   GLN   197      75.677 126.721  48.726  1.00  0.00           N  
ATOM   2569  H   GLN   197      76.078 127.292  49.456  1.00  0.00           H  
ATOM   2570  CA  GLN   197      74.509 125.907  49.021  1.00  0.00           C  
ATOM   2571  HA  GLN   197      74.621 124.997  48.431  1.00  0.00           H  
ATOM   2572  CB  GLN   197      74.462 125.358  50.486  1.00  0.00           C  
ATOM   2573  HB2 GLN   197      74.277 126.252  51.081  1.00  0.00           H  
ATOM   2574  HB3 GLN   197      73.582 124.716  50.508  1.00  0.00           H  
ATOM   2575  CG  GLN   197      75.720 124.575  50.895  1.00  0.00           C  
ATOM   2576  HG2 GLN   197      75.489 123.975  51.776  1.00  0.00           H  
ATOM   2577  HG3 GLN   197      76.041 123.874  50.125  1.00  0.00           H  
ATOM   2578  CD  GLN   197      76.968 125.389  51.334  1.00  0.00           C  
ATOM   2579  OE1 GLN   197      77.037 126.559  51.426  1.00  0.00           O  
ATOM   2580  NE2 GLN   197      78.046 124.778  51.697  1.00  0.00           N  
ATOM   2581 HE21 GLN   197      78.013 123.773  51.600  1.00  0.00           H  
ATOM   2582 HE22 GLN   197      78.803 125.287  52.132  1.00  0.00           H  
ATOM   2583  C   GLN   197      73.209 126.556  48.617  1.00  0.00           C  
ATOM   2584  O   GLN   197      73.119 127.759  48.943  1.00  0.00           O  
ATOM   2585  N   ASP   198      72.348 125.834  47.927  1.00  0.00           N  
ATOM   2586  H   ASP   198      72.637 124.886  47.737  1.00  0.00           H  
ATOM   2587  CA  ASP   198      70.983 126.209  47.592  1.00  0.00           C  
ATOM   2588  HA  ASP   198      70.579 126.879  48.351  1.00  0.00           H  
ATOM   2589  CB  ASP   198      71.135 127.077  46.332  1.00  0.00           C  
ATOM   2590  HB2 ASP   198      71.976 127.771  46.338  1.00  0.00           H  
ATOM   2591  HB3 ASP   198      71.287 126.416  45.478  1.00  0.00           H  
ATOM   2592  CG  ASP   198      69.941 127.901  45.991  1.00  0.00           C  
ATOM   2593  OD1 ASP   198      68.897 127.888  46.660  1.00  0.00           O  
ATOM   2594  OD2 ASP   198      70.029 128.554  44.940  1.00  0.00           O  
ATOM   2595  C   ASP   198      69.947 125.001  47.585  1.00  0.00           C  
ATOM   2596  O   ASP   198      70.282 123.802  47.265  1.00  0.00           O  
ATOM   2597  N   GLN   199      68.685 125.315  47.885  1.00  0.00           N  
ATOM   2598  H   GLN   199      68.520 126.272  48.163  1.00  0.00           H  
ATOM   2599  CA  GLN   199      67.507 124.429  47.997  1.00  0.00           C  
ATOM   2600  HA  GLN   199      66.688 125.030  48.389  1.00  0.00           H  
ATOM   2601  CB  GLN   199      67.085 124.021  46.655  1.00  0.00           C  
ATOM   2602  HB2 GLN   199      67.838 123.391  46.182  1.00  0.00           H  
ATOM   2603  HB3 GLN   199      66.217 123.362  46.696  1.00  0.00           H  
ATOM   2604  CG  GLN   199      66.776 125.138  45.672  1.00  0.00           C  
ATOM   2605  HG2 GLN   199      67.683 125.713  45.486  1.00  0.00           H  
ATOM   2606  HG3 GLN   199      66.298 124.717  44.788  1.00  0.00           H  
ATOM   2607  CD  GLN   199      65.777 126.232  46.233  1.00  0.00           C  
ATOM   2608  OE1 GLN   199      64.611 125.978  46.537  1.00  0.00           O  
ATOM   2609  NE2 GLN   199      66.164 127.450  46.312  1.00  0.00           N  
ATOM   2610 HE21 GLN   199      67.134 127.695  46.173  1.00  0.00           H  
ATOM   2611 HE22 GLN   199      65.660 128.111  46.886  1.00  0.00           H  
ATOM   2612  C   GLN   199      67.693 123.252  49.032  1.00  0.00           C  
ATOM   2613  O   GLN   199      67.402 122.095  48.690  1.00  0.00           O  
ATOM   2614  N   SER   200      68.016 123.424  50.285  1.00  0.00           N  
ATOM   2615  H   SER   200      68.116 122.527  50.737  1.00  0.00           H  
ATOM   2616  CA  SER   200      68.283 124.620  51.098  1.00  0.00           C  
ATOM   2617  HA  SER   200      68.059 125.554  50.581  1.00  0.00           H  
ATOM   2618  CB  SER   200      67.175 124.608  52.178  1.00  0.00           C  
ATOM   2619  HB2 SER   200      67.118 125.538  52.743  1.00  0.00           H  
ATOM   2620  HB3 SER   200      66.248 124.517  51.611  1.00  0.00           H  
ATOM   2621  OG  SER   200      67.169 123.485  53.033  1.00  0.00           O  
ATOM   2622  HG  SER   200      66.381 123.011  52.758  1.00  0.00           H  
ATOM   2623  C   SER   200      69.761 124.560  51.467  1.00  0.00           C  
ATOM   2624  O   SER   200      70.511 125.377  50.848  1.00  0.00           O  
ATOM   2625  N   GLY   201      70.159 123.684  52.381  1.00  0.00           N  
ATOM   2626  H   GLY   201      69.445 123.326  52.999  1.00  0.00           H  
ATOM   2627  CA  GLY   201      71.501 123.205  52.580  1.00  0.00           C  
ATOM   2628  HA2 GLY   201      72.150 124.054  52.796  1.00  0.00           H  
ATOM   2629  HA3 GLY   201      71.669 122.672  53.515  1.00  0.00           H  
ATOM   2630  C   GLY   201      72.133 122.387  51.471  1.00  0.00           C  
ATOM   2631  O   GLY   201      71.675 122.192  50.366  1.00  0.00           O  
ATOM   2632  N   GLY   202      73.206 121.644  51.746  1.00  0.00           N  
ATOM   2633  H   GLY   202      73.149 120.813  51.174  1.00  0.00           H  
ATOM   2634  CA  GLY   202      74.114 121.600  52.907  1.00  0.00           C  
ATOM   2635  HA2 GLY   202      75.014 122.208  52.813  1.00  0.00           H  
ATOM   2636  HA3 GLY   202      73.572 122.059  53.734  1.00  0.00           H  
ATOM   2637  C   GLY   202      74.305 120.171  53.398  1.00  0.00           C  
ATOM   2638  O   GLY   202      73.288 119.434  53.466  1.00  0.00           O  
ATOM   2639  N   GLY   203      75.451 119.652  53.874  1.00  0.00           N  
ATOM   2640  H   GLY   203      75.423 118.740  54.308  1.00  0.00           H  
ATOM   2641  CA  GLY   203      76.756 120.221  53.750  1.00  0.00           C  
ATOM   2642  HA2 GLY   203      76.670 121.258  54.075  1.00  0.00           H  
ATOM   2643  HA3 GLY   203      77.417 119.738  54.469  1.00  0.00           H  
ATOM   2644  C   GLY   203      77.421 120.101  52.376  1.00  0.00           C  
ATOM   2645  O   GLY   203      76.700 119.947  51.345  1.00  0.00           O  
ATOM   2646  N   GLY   204      78.751 120.047  52.428  1.00  0.00           N  
ATOM   2647  H   GLY   204      79.312 120.137  53.263  1.00  0.00           H  
ATOM   2648  CA  GLY   204      79.473 120.037  51.127  1.00  0.00           C  
ATOM   2649  HA2 GLY   204      80.558 120.122  51.197  1.00  0.00           H  
ATOM   2650  HA3 GLY   204      79.164 119.154  50.569  1.00  0.00           H  
ATOM   2651  C   GLY   204      79.103 121.262  50.234  1.00  0.00           C  
ATOM   2652  O   GLY   204      78.317 122.118  50.645  1.00  0.00           O  
ATOM   2653  N   SER   205      79.787 121.530  49.118  1.00  0.00           N  
ATOM   2654  H   SER   205      79.642 122.426  48.676  1.00  0.00           H  
ATOM   2655  CA  SER   205      80.429 120.503  48.271  1.00  0.00           C  
ATOM   2656  HA  SER   205      79.992 119.556  48.587  1.00  0.00           H  
ATOM   2657  CB  SER   205      79.996 120.741  46.801  1.00  0.00           C  
ATOM   2658  HB2 SER   205      80.482 119.927  46.263  1.00  0.00           H  
ATOM   2659  HB3 SER   205      78.925 120.539  46.799  1.00  0.00           H  
ATOM   2660  OG  SER   205      80.302 122.019  46.291  1.00  0.00           O  
ATOM   2661  HG  SER   205      81.205 121.974  45.967  1.00  0.00           H  
ATOM   2662  C   SER   205      81.922 120.356  48.338  1.00  0.00           C  
ATOM   2663  O   SER   205      82.451 119.677  47.492  1.00  0.00           O  
ATOM   2664  N   GLY   206      82.673 120.992  49.189  1.00  0.00           N  
ATOM   2665  H   GLY   206      82.261 121.728  49.745  1.00  0.00           H  
ATOM   2666  CA  GLY   206      84.132 120.834  49.477  1.00  0.00           C  
ATOM   2667  HA2 GLY   206      84.305 121.080  50.525  1.00  0.00           H  
ATOM   2668  HA3 GLY   206      84.401 119.779  49.423  1.00  0.00           H  
ATOM   2669  C   GLY   206      85.007 121.535  48.465  1.00  0.00           C  
ATOM   2670  O   GLY   206      84.536 122.148  47.514  1.00  0.00           O  
ATOM   2671  N   GLY   207      86.275 121.320  48.516  1.00  0.00           N  
ATOM   2672  H   GLY   207      86.730 121.786  47.744  1.00  0.00           H  
ATOM   2673  CA  GLY   207      87.036 120.643  49.535  1.00  0.00           C  
ATOM   2674  HA2 GLY   207      86.742 119.603  49.675  1.00  0.00           H  
ATOM   2675  HA3 GLY   207      88.085 120.529  49.258  1.00  0.00           H  
ATOM   2676  C   GLY   207      87.039 121.291  50.964  1.00  0.00           C  
ATOM   2677  O   GLY   207      86.465 122.363  51.164  1.00  0.00           O  
ATOM   2678  N   TYR   208      87.446 120.570  52.093  1.00  0.00           N  
ATOM   2679  H   TYR   208      88.064 119.828  51.797  1.00  0.00           H  
ATOM   2680  CA  TYR   208      87.394 120.869  53.508  1.00  0.00           C  
ATOM   2681  HA  TYR   208      87.700 121.889  53.737  1.00  0.00           H  
ATOM   2682  CB  TYR   208      85.939 120.710  53.923  1.00  0.00           C  
ATOM   2683  HB2 TYR   208      85.295 121.493  53.523  1.00  0.00           H  
ATOM   2684  HB3 TYR   208      85.559 119.806  53.445  1.00  0.00           H  
ATOM   2685  CG  TYR   208      85.677 120.777  55.402  1.00  0.00           C  
ATOM   2686  CD1 TYR   208      84.926 119.785  55.986  1.00  0.00           C  
ATOM   2687  HD1 TYR   208      84.478 119.006  55.387  1.00  0.00           H  
ATOM   2688  CE1 TYR   208      84.625 119.760  57.371  1.00  0.00           C  
ATOM   2689  HE1 TYR   208      84.026 118.998  57.848  1.00  0.00           H  
ATOM   2690  CZ  TYR   208      85.028 120.860  58.152  1.00  0.00           C  
ATOM   2691  OH  TYR   208      84.795 120.831  59.491  1.00  0.00           O  
ATOM   2692  HH  TYR   208      84.494 119.992  59.847  1.00  0.00           H  
ATOM   2693  CE2 TYR   208      85.925 121.806  57.586  1.00  0.00           C  
ATOM   2694  HE2 TYR   208      86.344 122.537  58.262  1.00  0.00           H  
ATOM   2695  CD2 TYR   208      86.204 121.812  56.190  1.00  0.00           C  
ATOM   2696  HD2 TYR   208      86.861 122.553  55.759  1.00  0.00           H  
ATOM   2697  C   TYR   208      88.318 119.927  54.297  1.00  0.00           C  
ATOM   2698  O   TYR   208      88.058 118.747  54.554  1.00  0.00           O  
ATOM   2699  N   GLY   209      89.485 120.567  54.606  1.00  0.00           N  
ATOM   2700  H   GLY   209      89.653 121.474  54.194  1.00  0.00           H  
ATOM   2701  CA  GLY   209      90.439 120.091  55.572  1.00  0.00           C  
ATOM   2702  HA2 GLY   209      90.614 119.016  55.613  1.00  0.00           H  
ATOM   2703  HA3 GLY   209      91.440 120.478  55.382  1.00  0.00           H  
ATOM   2704  C   GLY   209      89.862 120.576  56.960  1.00  0.00           C  
ATOM   2705  O   GLY   209      89.514 121.763  56.973  1.00  0.00           O  
ATOM   2706  N   GLN   210      89.844 119.837  58.067  1.00  0.00           N  
ATOM   2707  H   GLN   210      89.436 120.284  58.876  1.00  0.00           H  
ATOM   2708  CA  GLN   210      90.345 118.492  58.416  1.00  0.00           C  
ATOM   2709  HA  GLN   210      90.384 118.456  59.505  1.00  0.00           H  
ATOM   2710  CB  GLN   210      89.353 117.476  57.748  1.00  0.00           C  
ATOM   2711  HB2 GLN   210      89.283 117.574  56.665  1.00  0.00           H  
ATOM   2712  HB3 GLN   210      89.685 116.446  57.878  1.00  0.00           H  
ATOM   2713  CG  GLN   210      87.923 117.560  58.314  1.00  0.00           C  
ATOM   2714  HG2 GLN   210      87.907 117.119  59.311  1.00  0.00           H  
ATOM   2715  HG3 GLN   210      87.614 118.605  58.307  1.00  0.00           H  
ATOM   2716  CD  GLN   210      86.898 116.728  57.528  1.00  0.00           C  
ATOM   2717  OE1 GLN   210      86.291 115.806  58.077  1.00  0.00           O  
ATOM   2718  NE2 GLN   210      86.725 117.011  56.257  1.00  0.00           N  
ATOM   2719 HE21 GLN   210      85.978 116.553  55.755  1.00  0.00           H  
ATOM   2720 HE22 GLN   210      87.173 117.775  55.774  1.00  0.00           H  
ATOM   2721  C   GLN   210      91.734 118.254  57.872  1.00  0.00           C  
ATOM   2722  O   GLN   210      92.006 117.323  57.090  1.00  0.00           O  
ATOM   2723  N   GLN   211      92.681 119.143  58.289  1.00  0.00           N  
ATOM   2724  H   GLN   211      92.362 119.834  58.953  1.00  0.00           H  
ATOM   2725  CA  GLN   211      94.108 119.091  57.779  1.00  0.00           C  
ATOM   2726  HA  GLN   211      94.167 119.297  56.710  1.00  0.00           H  
ATOM   2727  CB  GLN   211      94.964 120.221  58.517  1.00  0.00           C  
ATOM   2728  HB2 GLN   211      94.902 120.138  59.602  1.00  0.00           H  
ATOM   2729  HB3 GLN   211      96.024 120.124  58.282  1.00  0.00           H  
ATOM   2730  CG  GLN   211      94.557 121.644  58.059  1.00  0.00           C  
ATOM   2731  HG2 GLN   211      95.439 122.284  58.098  1.00  0.00           H  
ATOM   2732  HG3 GLN   211      94.323 121.520  57.001  1.00  0.00           H  
ATOM   2733  CD  GLN   211      93.312 122.327  58.689  1.00  0.00           C  
ATOM   2734  OE1 GLN   211      92.526 121.781  59.410  1.00  0.00           O  
ATOM   2735  NE2 GLN   211      93.157 123.639  58.517  1.00  0.00           N  
ATOM   2736 HE21 GLN   211      93.725 124.131  57.843  1.00  0.00           H  
ATOM   2737 HE22 GLN   211      92.631 124.182  59.187  1.00  0.00           H  
ATOM   2738  C   GLN   211      94.796 117.709  58.010  1.00  0.00           C  
ATOM   2739  O   GLN   211      95.479 117.155  57.146  1.00  0.00           O  
ATOM   2740  N   ASP   212      94.483 116.998  59.116  1.00  0.00           N  
ATOM   2741  H   ASP   212      93.947 117.359  59.892  1.00  0.00           H  
ATOM   2742  CA  ASP   212      94.736 115.540  59.136  1.00  0.00           C  
ATOM   2743  HA  ASP   212      94.856 115.136  58.131  1.00  0.00           H  
ATOM   2744  CB  ASP   212      95.981 115.229  59.908  1.00  0.00           C  
ATOM   2745  HB2 ASP   212      96.235 114.182  59.744  1.00  0.00           H  
ATOM   2746  HB3 ASP   212      96.765 115.884  59.527  1.00  0.00           H  
ATOM   2747  CG  ASP   212      95.944 115.402  61.406  1.00  0.00           C  
ATOM   2748  OD1 ASP   212      95.053 116.003  62.000  1.00  0.00           O  
ATOM   2749  OD2 ASP   212      96.922 114.970  62.064  1.00  0.00           O  
ATOM   2750  C   ASP   212      93.543 114.717  59.646  1.00  0.00           C  
ATOM   2751  O   ASP   212      93.487 113.536  59.337  1.00  0.00           O  
ATOM   2752  N   ARG   213      92.642 115.407  60.366  1.00  0.00           N  
ATOM   2753  H   ARG   213      92.954 116.311  60.692  1.00  0.00           H  
ATOM   2754  CA  ARG   213      91.491 114.767  61.043  1.00  0.00           C  
ATOM   2755  HA  ARG   213      91.312 113.796  60.579  1.00  0.00           H  
ATOM   2756  CB  ARG   213      91.848 114.501  62.527  1.00  0.00           C  
ATOM   2757  HB2 ARG   213      92.451 115.354  62.840  1.00  0.00           H  
ATOM   2758  HB3 ARG   213      90.899 114.570  63.059  1.00  0.00           H  
ATOM   2759  CG  ARG   213      92.595 113.202  62.754  1.00  0.00           C  
ATOM   2760  HG2 ARG   213      91.925 112.481  62.287  1.00  0.00           H  
ATOM   2761  HG3 ARG   213      93.616 113.131  62.379  1.00  0.00           H  
ATOM   2762  CD  ARG   213      92.824 113.065  64.269  1.00  0.00           C  
ATOM   2763  HD2 ARG   213      93.655 113.679  64.616  1.00  0.00           H  
ATOM   2764  HD3 ARG   213      91.877 113.347  64.729  1.00  0.00           H  
ATOM   2765  NE  ARG   213      93.107 111.725  64.759  1.00  0.00           N  
ATOM   2766  HE  ARG   213      93.573 111.083  64.133  1.00  0.00           H  
ATOM   2767  CZ  ARG   213      93.030 111.263  66.008  1.00  0.00           C  
ATOM   2768  NH1 ARG   213      92.513 111.980  66.976  1.00  0.00           N  
ATOM   2769 HH11 ARG   213      92.149 111.594  67.835  1.00  0.00           H  
ATOM   2770 HH12 ARG   213      92.289 112.944  66.777  1.00  0.00           H  
ATOM   2771  NH2 ARG   213      93.362 110.027  66.224  1.00  0.00           N  
ATOM   2772 HH21 ARG   213      93.307 109.640  67.155  1.00  0.00           H  
ATOM   2773 HH22 ARG   213      93.622 109.402  65.474  1.00  0.00           H  
ATOM   2774  C   ARG   213      90.199 115.594  60.906  1.00  0.00           C  
ATOM   2775  O   ARG   213      90.173 116.765  61.241  1.00  0.00           O  
ATOM   2776  N   GLY   214      88.993 115.100  60.420  1.00  0.00           N  
ATOM   2777  H   GLY   214      88.195 115.677  60.642  1.00  0.00           H  
ATOM   2778  CA  GLY   214      88.810 113.687  59.869  1.00  0.00           C  
ATOM   2779  HA2 GLY   214      87.790 113.498  59.535  1.00  0.00           H  
ATOM   2780  HA3 GLY   214      89.408 113.488  58.979  1.00  0.00           H  
ATOM   2781  C   GLY   214      89.096 112.532  60.867  1.00  0.00           C  
ATOM   2782  O   GLY   214      89.654 111.518  60.386  1.00  0.00           O  
ATOM   2783  OXT GLY   214      89.012 112.692  62.095  1.00  0.00           O  
TER    2784      GLY   214 
END   
