# Supplementary material for: Visualization of oligomerization, clustering, and density transition of intrinsically disordered proteins
Source: Natl Sci Rev. 2026 Feb 14;13(7):nwag107. doi: 10.1093/nsr/nwag107 (PMC13114874; doi:10.1093/nsr/nwag107)
Supplement: nwag107_Supplemental_Files [file nwag107_supplemental_files.zip › SI-MD-Structures/MD-Sturctures/frame272.pdb]

CRYST1  135.082  149.243  136.845  90.00  90.00  90.00               1
ATOM      1  N   MET     1      29.418  94.685  98.986  1.00  0.00           N  
ATOM      2  H1  MET     1      28.438  94.668  99.230  1.00  0.00           H  
ATOM      3  H2  MET     1      29.743  93.730  99.029  1.00  0.00           H  
ATOM      4  H3  MET     1      30.032  95.148  99.641  1.00  0.00           H  
ATOM      5  CA  MET     1      29.679  95.294  97.661  1.00  0.00           C  
ATOM      6  HA  MET     1      30.743  95.525  97.618  1.00  0.00           H  
ATOM      7  CB  MET     1      29.395  94.267  96.498  1.00  0.00           C  
ATOM      8  HB2 MET     1      28.355  93.947  96.574  1.00  0.00           H  
ATOM      9  HB3 MET     1      29.595  94.763  95.549  1.00  0.00           H  
ATOM     10  CG  MET     1      30.305  93.002  96.530  1.00  0.00           C  
ATOM     11  HG2 MET     1      30.415  92.639  95.508  1.00  0.00           H  
ATOM     12  HG3 MET     1      31.209  93.273  97.076  1.00  0.00           H  
ATOM     13  SD  MET     1      29.712  91.649  97.492  1.00  0.00           S  
ATOM     14  CE  MET     1      28.742  90.824  96.210  1.00  0.00           C  
ATOM     15  HE1 MET     1      28.438  89.853  96.600  1.00  0.00           H  
ATOM     16  HE2 MET     1      27.903  91.504  96.064  1.00  0.00           H  
ATOM     17  HE3 MET     1      29.326  90.673  95.302  1.00  0.00           H  
ATOM     18  C   MET     1      28.815  96.562  97.414  1.00  0.00           C  
ATOM     19  O   MET     1      27.626  96.585  97.489  1.00  0.00           O  
ATOM     20  N   ALA     2      29.446  97.646  96.988  1.00  0.00           N  
ATOM     21  H   ALA     2      28.753  98.346  96.766  1.00  0.00           H  
ATOM     22  CA  ALA     2      30.840  98.016  96.698  1.00  0.00           C  
ATOM     23  HA  ALA     2      30.924  99.054  96.378  1.00  0.00           H  
ATOM     24  CB  ALA     2      31.654  97.913  98.027  1.00  0.00           C  
ATOM     25  HB1 ALA     2      31.772  96.845  98.213  1.00  0.00           H  
ATOM     26  HB2 ALA     2      32.569  98.501  97.965  1.00  0.00           H  
ATOM     27  HB3 ALA     2      31.115  98.342  98.872  1.00  0.00           H  
ATOM     28  C   ALA     2      31.391  97.146  95.500  1.00  0.00           C  
ATOM     29  O   ALA     2      31.742  96.018  95.755  1.00  0.00           O  
ATOM     30  N   SER     3      31.401  97.509  94.212  1.00  0.00           N  
ATOM     31  H   SER     3      31.576  96.880  93.441  1.00  0.00           H  
ATOM     32  CA  SER     3      31.069  98.857  93.682  1.00  0.00           C  
ATOM     33  HA  SER     3      30.167  99.213  94.180  1.00  0.00           H  
ATOM     34  CB  SER     3      32.324  99.740  93.813  1.00  0.00           C  
ATOM     35  HB2 SER     3      33.183  99.205  93.407  1.00  0.00           H  
ATOM     36  HB3 SER     3      32.135 100.657  93.255  1.00  0.00           H  
ATOM     37  OG  SER     3      32.690 100.100  95.167  1.00  0.00           O  
ATOM     38  HG  SER     3      33.279  99.413  95.488  1.00  0.00           H  
ATOM     39  C   SER     3      30.734  98.791  92.152  1.00  0.00           C  
ATOM     40  O   SER     3      31.114  97.838  91.477  1.00  0.00           O  
ATOM     41  N   ASN     4      30.048  99.773  91.675  1.00  0.00           N  
ATOM     42  H   ASN     4      29.875 100.630  92.181  1.00  0.00           H  
ATOM     43  CA  ASN     4      29.743  99.883  90.212  1.00  0.00           C  
ATOM     44  HA  ASN     4      29.357  98.916  89.891  1.00  0.00           H  
ATOM     45  CB  ASN     4      28.559 100.882  90.070  1.00  0.00           C  
ATOM     46  HB2 ASN     4      28.909 101.825  90.489  1.00  0.00           H  
ATOM     47  HB3 ASN     4      28.428 101.055  89.002  1.00  0.00           H  
ATOM     48  CG  ASN     4      27.399 100.450  90.840  1.00  0.00           C  
ATOM     49  OD1 ASN     4      27.070 100.998  91.885  1.00  0.00           O  
ATOM     50  ND2 ASN     4      26.650  99.559  90.349  1.00  0.00           N  
ATOM     51 HD21 ASN     4      25.802  99.350  90.856  1.00  0.00           H  
ATOM     52 HD22 ASN     4      26.738  99.189  89.413  1.00  0.00           H  
ATOM     53  C   ASN     4      30.954 100.328  89.351  1.00  0.00           C  
ATOM     54  O   ASN     4      31.612 101.235  89.719  1.00  0.00           O  
ATOM     55  N   ASP     5      31.241  99.828  88.102  1.00  0.00           N  
ATOM     56  H   ASP     5      32.206 100.035  87.890  1.00  0.00           H  
ATOM     57  CA  ASP     5      30.428  98.755  87.406  1.00  0.00           C  
ATOM     58  HA  ASP     5      29.368  98.986  87.508  1.00  0.00           H  
ATOM     59  CB  ASP     5      30.806  98.754  85.960  1.00  0.00           C  
ATOM     60  HB2 ASP     5      31.876  98.652  85.779  1.00  0.00           H  
ATOM     61  HB3 ASP     5      30.408  97.842  85.516  1.00  0.00           H  
ATOM     62  CG  ASP     5      30.281  99.980  85.207  1.00  0.00           C  
ATOM     63  OD1 ASP     5      30.899 100.180  84.124  1.00  0.00           O  
ATOM     64  OD2 ASP     5      29.302 100.667  85.673  1.00  0.00           O  
ATOM     65  C   ASP     5      30.692  97.437  88.032  1.00  0.00           C  
ATOM     66  O   ASP     5      31.756  97.250  88.660  1.00  0.00           O  
ATOM     67  N   TYR     6      29.737  96.511  87.794  1.00  0.00           N  
ATOM     68  H   TYR     6      29.017  96.808  87.150  1.00  0.00           H  
ATOM     69  CA  TYR     6      30.021  95.068  87.921  1.00  0.00           C  
ATOM     70  HA  TYR     6      30.899  94.810  88.513  1.00  0.00           H  
ATOM     71  CB  TYR     6      28.789  94.502  88.654  1.00  0.00           C  
ATOM     72  HB2 TYR     6      27.902  94.739  88.067  1.00  0.00           H  
ATOM     73  HB3 TYR     6      28.754  93.415  88.578  1.00  0.00           H  
ATOM     74  CG  TYR     6      28.620  95.039  90.108  1.00  0.00           C  
ATOM     75  CD1 TYR     6      28.004  96.289  90.431  1.00  0.00           C  
ATOM     76  HD1 TYR     6      27.726  97.022  89.689  1.00  0.00           H  
ATOM     77  CE1 TYR     6      27.885  96.707  91.772  1.00  0.00           C  
ATOM     78  HE1 TYR     6      27.589  97.703  92.066  1.00  0.00           H  
ATOM     79  CZ  TYR     6      28.367  95.856  92.761  1.00  0.00           C  
ATOM     80  OH  TYR     6      28.385  96.244  94.071  1.00  0.00           O  
ATOM     81  HH  TYR     6      27.857  97.037  94.190  1.00  0.00           H  
ATOM     82  CE2 TYR     6      28.885  94.613  92.452  1.00  0.00           C  
ATOM     83  HE2 TYR     6      28.984  93.932  93.284  1.00  0.00           H  
ATOM     84  CD2 TYR     6      28.987  94.213  91.167  1.00  0.00           C  
ATOM     85  HD2 TYR     6      29.510  93.295  90.949  1.00  0.00           H  
ATOM     86  C   TYR     6      30.321  94.390  86.576  1.00  0.00           C  
ATOM     87  O   TYR     6      31.050  93.426  86.576  1.00  0.00           O  
ATOM     88  N   THR     7      29.769  94.866  85.461  1.00  0.00           N  
ATOM     89  H   THR     7      29.155  95.666  85.518  1.00  0.00           H  
ATOM     90  CA  THR     7      30.112  94.396  84.096  1.00  0.00           C  
ATOM     91  HA  THR     7      30.010  93.313  84.019  1.00  0.00           H  
ATOM     92  CB  THR     7      29.095  94.841  83.003  1.00  0.00           C  
ATOM     93  HB  THR     7      28.053  94.682  83.281  1.00  0.00           H  
ATOM     94  CG2 THR     7      29.349  96.295  82.600  1.00  0.00           C  
ATOM     95 HG21 THR     7      29.378  96.972  83.454  1.00  0.00           H  
ATOM     96 HG22 THR     7      30.356  96.354  82.186  1.00  0.00           H  
ATOM     97 HG23 THR     7      28.598  96.670  81.906  1.00  0.00           H  
ATOM     98  OG1 THR     7      29.480  94.082  81.840  1.00  0.00           O  
ATOM     99  HG1 THR     7      28.953  93.296  81.680  1.00  0.00           H  
ATOM    100  C   THR     7      31.568  94.645  83.772  1.00  0.00           C  
ATOM    101  O   THR     7      32.193  95.672  84.079  1.00  0.00           O  
ATOM    102  N   GLN     8      32.067  93.616  83.158  1.00  0.00           N  
ATOM    103  H   GLN     8      31.446  92.832  83.024  1.00  0.00           H  
ATOM    104  CA  GLN     8      33.464  93.458  82.696  1.00  0.00           C  
ATOM    105  HA  GLN     8      34.076  93.221  83.566  1.00  0.00           H  
ATOM    106  CB  GLN     8      33.461  92.157  81.914  1.00  0.00           C  
ATOM    107  HB2 GLN     8      34.508  91.888  81.772  1.00  0.00           H  
ATOM    108  HB3 GLN     8      33.116  91.390  82.607  1.00  0.00           H  
ATOM    109  CG  GLN     8      32.849  92.024  80.518  1.00  0.00           C  
ATOM    110  HG2 GLN     8      32.900  92.976  79.990  1.00  0.00           H  
ATOM    111  HG3 GLN     8      33.380  91.340  79.856  1.00  0.00           H  
ATOM    112  CD  GLN     8      31.379  91.612  80.517  1.00  0.00           C  
ATOM    113  OE1 GLN     8      30.681  91.642  81.505  1.00  0.00           O  
ATOM    114  NE2 GLN     8      30.816  91.226  79.350  1.00  0.00           N  
ATOM    115 HE21 GLN     8      31.351  91.285  78.495  1.00  0.00           H  
ATOM    116 HE22 GLN     8      29.832  91.041  79.219  1.00  0.00           H  
ATOM    117  C   GLN     8      34.046  94.721  82.003  1.00  0.00           C  
ATOM    118  O   GLN     8      33.491  95.188  80.982  1.00  0.00           O  
ATOM    119  N   GLN     9      35.148  95.316  82.436  1.00  0.00           N  
ATOM    120  H   GLN     9      35.453  96.174  81.998  1.00  0.00           H  
ATOM    121  CA  GLN     9      36.186  94.717  83.337  1.00  0.00           C  
ATOM    122  HA  GLN     9      37.087  95.327  83.266  1.00  0.00           H  
ATOM    123  CB  GLN     9      35.776  94.831  84.872  1.00  0.00           C  
ATOM    124  HB2 GLN     9      34.938  94.153  85.032  1.00  0.00           H  
ATOM    125  HB3 GLN     9      36.625  94.472  85.455  1.00  0.00           H  
ATOM    126  CG  GLN     9      35.451  96.227  85.437  1.00  0.00           C  
ATOM    127  HG2 GLN     9      36.316  96.831  85.712  1.00  0.00           H  
ATOM    128  HG3 GLN     9      34.942  96.828  84.683  1.00  0.00           H  
ATOM    129  CD  GLN     9      34.631  96.181  86.655  1.00  0.00           C  
ATOM    130  OE1 GLN     9      35.039  96.116  87.805  1.00  0.00           O  
ATOM    131  NE2 GLN     9      33.350  96.169  86.518  1.00  0.00           N  
ATOM    132 HE21 GLN     9      32.918  96.356  85.625  1.00  0.00           H  
ATOM    133 HE22 GLN     9      32.934  96.254  87.435  1.00  0.00           H  
ATOM    134  C   GLN     9      36.578  93.228  83.008  1.00  0.00           C  
ATOM    135  O   GLN     9      36.413  92.306  83.850  1.00  0.00           O  
ATOM    136  N   ALA    10      37.234  92.912  81.845  1.00  0.00           N  
ATOM    137  H   ALA    10      37.523  91.947  81.778  1.00  0.00           H  
ATOM    138  CA  ALA    10      37.515  93.806  80.635  1.00  0.00           C  
ATOM    139  HA  ALA    10      36.936  94.730  80.630  1.00  0.00           H  
ATOM    140  CB  ALA    10      38.968  94.229  80.754  1.00  0.00           C  
ATOM    141  HB1 ALA    10      39.074  94.971  79.962  1.00  0.00           H  
ATOM    142  HB2 ALA    10      39.174  94.825  81.643  1.00  0.00           H  
ATOM    143  HB3 ALA    10      39.649  93.391  80.604  1.00  0.00           H  
ATOM    144  C   ALA    10      37.265  93.020  79.359  1.00  0.00           C  
ATOM    145  O   ALA    10      37.326  91.743  79.382  1.00  0.00           O  
ATOM    146  N   THR    11      36.796  93.742  78.282  1.00  0.00           N  
ATOM    147  H   THR    11      36.669  94.744  78.278  1.00  0.00           H  
ATOM    148  CA  THR    11      36.239  93.092  77.085  1.00  0.00           C  
ATOM    149  HA  THR    11      36.489  92.033  77.149  1.00  0.00           H  
ATOM    150  CB  THR    11      34.708  93.137  77.033  1.00  0.00           C  
ATOM    151  HB  THR    11      34.325  92.564  77.878  1.00  0.00           H  
ATOM    152  CG2 THR    11      34.106  94.554  77.270  1.00  0.00           C  
ATOM    153 HG21 THR    11      33.151  94.367  77.761  1.00  0.00           H  
ATOM    154 HG22 THR    11      34.675  95.238  77.900  1.00  0.00           H  
ATOM    155 HG23 THR    11      33.891  94.897  76.259  1.00  0.00           H  
ATOM    156  OG1 THR    11      34.152  92.479  75.882  1.00  0.00           O  
ATOM    157  HG1 THR    11      33.923  91.611  76.222  1.00  0.00           H  
ATOM    158  C   THR    11      36.800  93.660  75.795  1.00  0.00           C  
ATOM    159  O   THR    11      36.545  94.846  75.408  1.00  0.00           O  
ATOM    160  N   GLN    12      37.477  92.823  75.007  1.00  0.00           N  
ATOM    161  H   GLN    12      37.960  93.236  74.222  1.00  0.00           H  
ATOM    162  CA  GLN    12      37.930  91.478  75.258  1.00  0.00           C  
ATOM    163  HA  GLN    12      37.197  90.772  75.649  1.00  0.00           H  
ATOM    164  CB  GLN    12      38.505  90.923  73.937  1.00  0.00           C  
ATOM    165  HB2 GLN    12      37.868  91.118  73.074  1.00  0.00           H  
ATOM    166  HB3 GLN    12      39.410  91.473  73.680  1.00  0.00           H  
ATOM    167  CG  GLN    12      38.769  89.390  74.032  1.00  0.00           C  
ATOM    168  HG2 GLN    12      39.020  88.962  73.061  1.00  0.00           H  
ATOM    169  HG3 GLN    12      39.610  89.206  74.700  1.00  0.00           H  
ATOM    170  CD  GLN    12      37.632  88.575  74.598  1.00  0.00           C  
ATOM    171  OE1 GLN    12      36.480  88.909  74.762  1.00  0.00           O  
ATOM    172  NE2 GLN    12      37.822  87.383  75.044  1.00  0.00           N  
ATOM    173 HE21 GLN    12      37.051  86.754  75.216  1.00  0.00           H  
ATOM    174 HE22 GLN    12      38.775  87.061  74.959  1.00  0.00           H  
ATOM    175  C   GLN    12      39.019  91.432  76.393  1.00  0.00           C  
ATOM    176  O   GLN    12      39.809  92.354  76.679  1.00  0.00           O  
ATOM    177  N   SER    13      39.076  90.354  77.085  1.00  0.00           N  
ATOM    178  H   SER    13      38.524  89.568  76.775  1.00  0.00           H  
ATOM    179  CA  SER    13      39.983  90.166  78.241  1.00  0.00           C  
ATOM    180  HA  SER    13      40.094  91.096  78.799  1.00  0.00           H  
ATOM    181  CB  SER    13      39.315  89.107  79.217  1.00  0.00           C  
ATOM    182  HB2 SER    13      39.822  89.095  80.182  1.00  0.00           H  
ATOM    183  HB3 SER    13      38.248  89.298  79.331  1.00  0.00           H  
ATOM    184  OG  SER    13      39.251  87.796  78.700  1.00  0.00           O  
ATOM    185  HG  SER    13      40.153  87.470  78.651  1.00  0.00           H  
ATOM    186  C   SER    13      41.345  89.728  77.746  1.00  0.00           C  
ATOM    187  O   SER    13      41.389  89.169  76.685  1.00  0.00           O  
ATOM    188  N   TYR    14      42.338  90.094  78.577  1.00  0.00           N  
ATOM    189  H   TYR    14      42.096  90.629  79.399  1.00  0.00           H  
ATOM    190  CA  TYR    14      43.815  89.750  78.513  1.00  0.00           C  
ATOM    191  HA  TYR    14      43.901  89.121  77.627  1.00  0.00           H  
ATOM    192  CB  TYR    14      44.640  91.020  78.362  1.00  0.00           C  
ATOM    193  HB2 TYR    14      44.201  91.458  77.466  1.00  0.00           H  
ATOM    194  HB3 TYR    14      44.419  91.686  79.196  1.00  0.00           H  
ATOM    195  CG  TYR    14      46.138  90.781  78.113  1.00  0.00           C  
ATOM    196  CD1 TYR    14      46.630  90.496  76.830  1.00  0.00           C  
ATOM    197  HD1 TYR    14      46.125  90.824  75.933  1.00  0.00           H  
ATOM    198  CE1 TYR    14      47.961  90.102  76.694  1.00  0.00           C  
ATOM    199  HE1 TYR    14      48.286  89.760  75.723  1.00  0.00           H  
ATOM    200  CZ  TYR    14      48.788  89.977  77.808  1.00  0.00           C  
ATOM    201  OH  TYR    14      50.082  89.608  77.690  1.00  0.00           O  
ATOM    202  HH  TYR    14      50.553  89.718  78.519  1.00  0.00           H  
ATOM    203  CE2 TYR    14      48.337  90.400  79.050  1.00  0.00           C  
ATOM    204  HE2 TYR    14      48.966  90.352  79.926  1.00  0.00           H  
ATOM    205  CD2 TYR    14      46.992  90.759  79.255  1.00  0.00           C  
ATOM    206  HD2 TYR    14      46.687  90.927  80.277  1.00  0.00           H  
ATOM    207  C   TYR    14      44.087  89.036  79.817  1.00  0.00           C  
ATOM    208  O   TYR    14      43.479  89.237  80.856  1.00  0.00           O  
ATOM    209  N   GLY    15      44.970  88.071  79.816  1.00  0.00           N  
ATOM    210  H   GLY    15      44.997  87.663  80.739  1.00  0.00           H  
ATOM    211  CA  GLY    15      45.842  87.534  78.695  1.00  0.00           C  
ATOM    212  HA2 GLY    15      45.416  86.597  78.335  1.00  0.00           H  
ATOM    213  HA3 GLY    15      45.806  88.142  77.791  1.00  0.00           H  
ATOM    214  C   GLY    15      47.286  87.324  79.154  1.00  0.00           C  
ATOM    215  O   GLY    15      47.651  87.799  80.236  1.00  0.00           O  
ATOM    216  N   ALA    16      48.130  86.766  78.262  1.00  0.00           N  
ATOM    217  H   ALA    16      47.795  86.524  77.340  1.00  0.00           H  
ATOM    218  CA  ALA    16      49.471  86.246  78.590  1.00  0.00           C  
ATOM    219  HA  ALA    16      49.982  87.022  79.161  1.00  0.00           H  
ATOM    220  CB  ALA    16      49.380  85.085  79.574  1.00  0.00           C  
ATOM    221  HB1 ALA    16      48.906  85.427  80.494  1.00  0.00           H  
ATOM    222  HB2 ALA    16      48.812  84.311  79.058  1.00  0.00           H  
ATOM    223  HB3 ALA    16      50.379  84.694  79.773  1.00  0.00           H  
ATOM    224  C   ALA    16      50.229  85.897  77.327  1.00  0.00           C  
ATOM    225  O   ALA    16      50.853  84.862  77.258  1.00  0.00           O  
ATOM    226  N   TYR    17      50.421  86.890  76.477  1.00  0.00           N  
ATOM    227  H   TYR    17      49.990  87.758  76.764  1.00  0.00           H  
ATOM    228  CA  TYR    17      51.057  86.866  75.178  1.00  0.00           C  
ATOM    229  HA  TYR    17      50.473  86.186  74.557  1.00  0.00           H  
ATOM    230  CB  TYR    17      51.010  88.279  74.510  1.00  0.00           C  
ATOM    231  HB2 TYR    17      50.009  88.709  74.542  1.00  0.00           H  
ATOM    232  HB3 TYR    17      51.585  89.029  75.053  1.00  0.00           H  
ATOM    233  CG  TYR    17      51.376  88.234  73.057  1.00  0.00           C  
ATOM    234  CD1 TYR    17      52.607  88.767  72.600  1.00  0.00           C  
ATOM    235  HD1 TYR    17      53.231  89.312  73.292  1.00  0.00           H  
ATOM    236  CE1 TYR    17      52.998  88.821  71.206  1.00  0.00           C  
ATOM    237  HE1 TYR    17      53.921  89.254  70.848  1.00  0.00           H  
ATOM    238  CZ  TYR    17      52.102  88.164  70.267  1.00  0.00           C  
ATOM    239  OH  TYR    17      52.400  88.184  68.981  1.00  0.00           O  
ATOM    240  HH  TYR    17      51.792  87.610  68.509  1.00  0.00           H  
ATOM    241  CE2 TYR    17      50.999  87.417  70.732  1.00  0.00           C  
ATOM    242  HE2 TYR    17      50.558  86.784  69.976  1.00  0.00           H  
ATOM    243  CD2 TYR    17      50.596  87.474  72.121  1.00  0.00           C  
ATOM    244  HD2 TYR    17      49.671  87.085  72.520  1.00  0.00           H  
ATOM    245  C   TYR    17      52.514  86.363  75.313  1.00  0.00           C  
ATOM    246  O   TYR    17      53.185  86.787  76.235  1.00  0.00           O  
ATOM    247  N   PRO    18      53.023  85.390  74.502  1.00  0.00           N  
ATOM    248  CD  PRO    18      52.339  84.556  73.489  1.00  0.00           C  
ATOM    249  HD2 PRO    18      51.782  85.119  72.740  1.00  0.00           H  
ATOM    250  HD3 PRO    18      51.676  83.882  74.032  1.00  0.00           H  
ATOM    251  CG  PRO    18      53.394  83.823  72.667  1.00  0.00           C  
ATOM    252  HG2 PRO    18      53.788  84.501  71.910  1.00  0.00           H  
ATOM    253  HG3 PRO    18      53.072  82.819  72.390  1.00  0.00           H  
ATOM    254  CB  PRO    18      54.495  83.710  73.662  1.00  0.00           C  
ATOM    255  HB2 PRO    18      55.453  83.711  73.142  1.00  0.00           H  
ATOM    256  HB3 PRO    18      54.405  82.783  74.228  1.00  0.00           H  
ATOM    257  CA  PRO    18      54.455  84.971  74.583  1.00  0.00           C  
ATOM    258  HA  PRO    18      54.682  84.654  75.601  1.00  0.00           H  
ATOM    259  C   PRO    18      55.383  86.125  74.100  1.00  0.00           C  
ATOM    260  O   PRO    18      55.015  86.913  73.285  1.00  0.00           O  
ATOM    261  N   THR    19      56.618  86.226  74.609  1.00  0.00           N  
ATOM    262  H   THR    19      56.882  85.567  75.328  1.00  0.00           H  
ATOM    263  CA  THR    19      57.774  87.012  74.133  1.00  0.00           C  
ATOM    264  HA  THR    19      57.982  86.868  73.073  1.00  0.00           H  
ATOM    265  CB  THR    19      57.586  88.496  74.463  1.00  0.00           C  
ATOM    266  HB  THR    19      57.527  88.554  75.550  1.00  0.00           H  
ATOM    267  CG2 THR    19      58.683  89.455  74.024  1.00  0.00           C  
ATOM    268 HG21 THR    19      59.555  89.260  74.649  1.00  0.00           H  
ATOM    269 HG22 THR    19      58.909  89.330  72.965  1.00  0.00           H  
ATOM    270 HG23 THR    19      58.460  90.513  74.163  1.00  0.00           H  
ATOM    271  OG1 THR    19      56.359  89.014  73.885  1.00  0.00           O  
ATOM    272  HG1 THR    19      55.846  88.214  73.749  1.00  0.00           H  
ATOM    273  C   THR    19      59.025  86.471  74.759  1.00  0.00           C  
ATOM    274  O   THR    19      59.061  86.490  75.999  1.00  0.00           O  
ATOM    275  N   GLN    20      60.038  86.008  74.024  1.00  0.00           N  
ATOM    276  H   GLN    20      59.962  85.949  73.019  1.00  0.00           H  
ATOM    277  CA  GLN    20      61.265  85.478  74.690  1.00  0.00           C  
ATOM    278  HA  GLN    20      61.074  85.169  75.718  1.00  0.00           H  
ATOM    279  CB  GLN    20      61.738  84.182  73.876  1.00  0.00           C  
ATOM    280  HB2 GLN    20      61.957  84.467  72.847  1.00  0.00           H  
ATOM    281  HB3 GLN    20      62.654  83.777  74.305  1.00  0.00           H  
ATOM    282  CG  GLN    20      60.606  83.045  73.957  1.00  0.00           C  
ATOM    283  HG2 GLN    20      61.204  82.134  73.961  1.00  0.00           H  
ATOM    284  HG3 GLN    20      59.967  83.147  74.834  1.00  0.00           H  
ATOM    285  CD  GLN    20      59.633  82.994  72.773  1.00  0.00           C  
ATOM    286  OE1 GLN    20      60.002  82.517  71.690  1.00  0.00           O  
ATOM    287  NE2 GLN    20      58.350  83.292  73.005  1.00  0.00           N  
ATOM    288 HE21 GLN    20      58.115  83.164  73.979  1.00  0.00           H  
ATOM    289 HE22 GLN    20      57.764  82.817  72.333  1.00  0.00           H  
ATOM    290  C   GLN    20      62.429  86.582  74.764  1.00  0.00           C  
ATOM    291  O   GLN    20      62.796  87.098  73.768  1.00  0.00           O  
ATOM    292  N   PRO    21      63.041  86.922  75.945  1.00  0.00           N  
ATOM    293  CD  PRO    21      62.662  86.288  77.257  1.00  0.00           C  
ATOM    294  HD2 PRO    21      62.631  85.199  77.283  1.00  0.00           H  
ATOM    295  HD3 PRO    21      61.755  86.711  77.690  1.00  0.00           H  
ATOM    296  CG  PRO    21      63.872  86.640  78.180  1.00  0.00           C  
ATOM    297  HG2 PRO    21      64.577  85.816  78.065  1.00  0.00           H  
ATOM    298  HG3 PRO    21      63.732  86.823  79.245  1.00  0.00           H  
ATOM    299  CB  PRO    21      64.382  87.939  77.559  1.00  0.00           C  
ATOM    300  HB2 PRO    21      65.356  88.295  77.896  1.00  0.00           H  
ATOM    301  HB3 PRO    21      63.721  88.726  77.922  1.00  0.00           H  
ATOM    302  CA  PRO    21      64.211  87.779  76.087  1.00  0.00           C  
ATOM    303  HA  PRO    21      64.079  88.664  75.464  1.00  0.00           H  
ATOM    304  C   PRO    21      65.495  87.084  75.532  1.00  0.00           C  
ATOM    305  O   PRO    21      65.815  85.982  75.961  1.00  0.00           O  
ATOM    306  N   GLY    22      66.227  87.814  74.714  1.00  0.00           N  
ATOM    307  H   GLY    22      65.847  88.721  74.483  1.00  0.00           H  
ATOM    308  CA  GLY    22      67.516  87.413  74.139  1.00  0.00           C  
ATOM    309  HA2 GLY    22      67.321  86.534  73.524  1.00  0.00           H  
ATOM    310  HA3 GLY    22      67.869  88.188  73.459  1.00  0.00           H  
ATOM    311  C   GLY    22      68.571  87.319  75.209  1.00  0.00           C  
ATOM    312  O   GLY    22      68.509  87.793  76.352  1.00  0.00           O  
ATOM    313  N   GLN    23      69.615  86.551  74.939  1.00  0.00           N  
ATOM    314  H   GLN    23      69.605  86.120  74.026  1.00  0.00           H  
ATOM    315  CA  GLN    23      70.861  86.425  75.658  1.00  0.00           C  
ATOM    316  HA  GLN    23      70.656  86.128  76.687  1.00  0.00           H  
ATOM    317  CB  GLN    23      71.884  85.471  74.983  1.00  0.00           C  
ATOM    318  HB2 GLN    23      72.008  85.688  73.922  1.00  0.00           H  
ATOM    319  HB3 GLN    23      72.862  85.598  75.446  1.00  0.00           H  
ATOM    320  CG  GLN    23      71.419  84.015  75.068  1.00  0.00           C  
ATOM    321  HG2 GLN    23      70.927  83.859  76.029  1.00  0.00           H  
ATOM    322  HG3 GLN    23      70.688  83.823  74.282  1.00  0.00           H  
ATOM    323  CD  GLN    23      72.557  83.009  74.864  1.00  0.00           C  
ATOM    324  OE1 GLN    23      73.259  83.030  73.884  1.00  0.00           O  
ATOM    325  NE2 GLN    23      72.790  82.130  75.781  1.00  0.00           N  
ATOM    326 HE21 GLN    23      72.295  82.263  76.652  1.00  0.00           H  
ATOM    327 HE22 GLN    23      73.724  81.758  75.682  1.00  0.00           H  
ATOM    328  C   GLN    23      71.536  87.848  75.711  1.00  0.00           C  
ATOM    329  O   GLN    23      71.801  88.470  74.714  1.00  0.00           O  
ATOM    330  N   GLY    24      71.876  88.277  76.938  1.00  0.00           N  
ATOM    331  H   GLY    24      71.553  87.783  77.758  1.00  0.00           H  
ATOM    332  CA  GLY    24      72.744  89.467  77.108  1.00  0.00           C  
ATOM    333  HA2 GLY    24      72.420  90.184  76.353  1.00  0.00           H  
ATOM    334  HA3 GLY    24      72.497  89.979  78.039  1.00  0.00           H  
ATOM    335  C   GLY    24      74.190  89.031  77.083  1.00  0.00           C  
ATOM    336  O   GLY    24      74.603  88.309  76.190  1.00  0.00           O  
ATOM    337  N   TYR    25      74.894  89.422  78.079  1.00  0.00           N  
ATOM    338  H   TYR    25      74.483  89.973  78.820  1.00  0.00           H  
ATOM    339  CA  TYR    25      76.379  89.246  78.094  1.00  0.00           C  
ATOM    340  HA  TYR    25      76.712  88.242  77.829  1.00  0.00           H  
ATOM    341  CB  TYR    25      76.873  90.236  76.946  1.00  0.00           C  
ATOM    342  HB2 TYR    25      76.570  89.921  75.947  1.00  0.00           H  
ATOM    343  HB3 TYR    25      76.318  91.165  77.076  1.00  0.00           H  
ATOM    344  CG  TYR    25      78.364  90.569  76.886  1.00  0.00           C  
ATOM    345  CD1 TYR    25      79.337  89.574  76.686  1.00  0.00           C  
ATOM    346  HD1 TYR    25      79.141  88.577  76.319  1.00  0.00           H  
ATOM    347  CE1 TYR    25      80.727  89.877  76.809  1.00  0.00           C  
ATOM    348  HE1 TYR    25      81.523  89.166  76.642  1.00  0.00           H  
ATOM    349  CZ  TYR    25      81.075  91.142  77.225  1.00  0.00           C  
ATOM    350  OH  TYR    25      82.398  91.376  77.506  1.00  0.00           O  
ATOM    351  HH  TYR    25      82.876  90.593  77.789  1.00  0.00           H  
ATOM    352  CE2 TYR    25      80.138  92.201  77.457  1.00  0.00           C  
ATOM    353  HE2 TYR    25      80.424  93.097  77.988  1.00  0.00           H  
ATOM    354  CD2 TYR    25      78.768  91.878  77.283  1.00  0.00           C  
ATOM    355  HD2 TYR    25      77.984  92.521  77.657  1.00  0.00           H  
ATOM    356  C   TYR    25      76.989  89.715  79.406  1.00  0.00           C  
ATOM    357  O   TYR    25      76.668  90.802  79.881  1.00  0.00           O  
ATOM    358  N   SER    26      77.951  88.951  79.906  1.00  0.00           N  
ATOM    359  H   SER    26      78.285  88.118  79.442  1.00  0.00           H  
ATOM    360  CA  SER    26      78.663  89.184  81.137  1.00  0.00           C  
ATOM    361  HA  SER    26      77.974  89.607  81.869  1.00  0.00           H  
ATOM    362  CB  SER    26      79.006  87.861  81.882  1.00  0.00           C  
ATOM    363  HB2 SER    26      79.584  87.279  81.163  1.00  0.00           H  
ATOM    364  HB3 SER    26      79.607  88.031  82.775  1.00  0.00           H  
ATOM    365  OG  SER    26      77.807  87.170  82.167  1.00  0.00           O  
ATOM    366  HG  SER    26      77.339  87.655  82.850  1.00  0.00           H  
ATOM    367  C   SER    26      79.950  89.928  80.969  1.00  0.00           C  
ATOM    368  O   SER    26      80.872  89.434  80.342  1.00  0.00           O  
ATOM    369  N   GLN    27      80.066  91.200  81.459  1.00  0.00           N  
ATOM    370  H   GLN    27      79.253  91.551  81.944  1.00  0.00           H  
ATOM    371  CA  GLN    27      81.204  92.130  81.282  1.00  0.00           C  
ATOM    372  HA  GLN    27      81.402  92.227  80.214  1.00  0.00           H  
ATOM    373  CB  GLN    27      80.742  93.521  81.848  1.00  0.00           C  
ATOM    374  HB2 GLN    27      79.908  93.910  81.264  1.00  0.00           H  
ATOM    375  HB3 GLN    27      80.447  93.420  82.892  1.00  0.00           H  
ATOM    376  CG  GLN    27      81.880  94.528  81.751  1.00  0.00           C  
ATOM    377  HG2 GLN    27      81.585  95.457  82.239  1.00  0.00           H  
ATOM    378  HG3 GLN    27      82.697  94.123  82.348  1.00  0.00           H  
ATOM    379  CD  GLN    27      82.437  94.842  80.371  1.00  0.00           C  
ATOM    380  OE1 GLN    27      81.869  94.515  79.395  1.00  0.00           O  
ATOM    381  NE2 GLN    27      83.574  95.476  80.346  1.00  0.00           N  
ATOM    382 HE21 GLN    27      84.087  95.665  81.195  1.00  0.00           H  
ATOM    383 HE22 GLN    27      83.931  95.920  79.512  1.00  0.00           H  
ATOM    384  C   GLN    27      82.519  91.647  81.999  1.00  0.00           C  
ATOM    385  O   GLN    27      83.610  91.995  81.536  1.00  0.00           O  
ATOM    386  N   GLN    28      82.333  90.724  82.923  1.00  0.00           N  
ATOM    387  H   GLN    28      81.380  90.477  83.148  1.00  0.00           H  
ATOM    388  CA  GLN    28      83.484  89.912  83.374  1.00  0.00           C  
ATOM    389  HA  GLN    28      84.153  90.554  83.949  1.00  0.00           H  
ATOM    390  CB  GLN    28      82.926  88.863  84.403  1.00  0.00           C  
ATOM    391  HB2 GLN    28      82.482  89.411  85.234  1.00  0.00           H  
ATOM    392  HB3 GLN    28      82.141  88.304  83.894  1.00  0.00           H  
ATOM    393  CG  GLN    28      84.014  87.922  84.942  1.00  0.00           C  
ATOM    394  HG2 GLN    28      83.496  87.189  85.560  1.00  0.00           H  
ATOM    395  HG3 GLN    28      84.492  87.480  84.068  1.00  0.00           H  
ATOM    396  CD  GLN    28      85.015  88.509  85.926  1.00  0.00           C  
ATOM    397  OE1 GLN    28      84.752  89.406  86.761  1.00  0.00           O  
ATOM    398  NE2 GLN    28      86.206  87.979  85.940  1.00  0.00           N  
ATOM    399 HE21 GLN    28      86.854  88.285  86.652  1.00  0.00           H  
ATOM    400 HE22 GLN    28      86.547  87.183  85.422  1.00  0.00           H  
ATOM    401  C   GLN    28      84.428  89.319  82.259  1.00  0.00           C  
ATOM    402  O   GLN    28      85.636  89.231  82.488  1.00  0.00           O  
ATOM    403  N   SER    29      83.864  88.746  81.240  1.00  0.00           N  
ATOM    404  H   SER    29      82.886  88.887  81.035  1.00  0.00           H  
ATOM    405  CA  SER    29      84.645  88.192  80.162  1.00  0.00           C  
ATOM    406  HA  SER    29      85.261  87.399  80.587  1.00  0.00           H  
ATOM    407  CB  SER    29      83.765  87.707  79.079  1.00  0.00           C  
ATOM    408  HB2 SER    29      84.400  87.459  78.228  1.00  0.00           H  
ATOM    409  HB3 SER    29      83.167  86.905  79.512  1.00  0.00           H  
ATOM    410  OG  SER    29      82.916  88.676  78.576  1.00  0.00           O  
ATOM    411  HG  SER    29      82.153  88.749  79.154  1.00  0.00           H  
ATOM    412  C   SER    29      85.624  89.196  79.485  1.00  0.00           C  
ATOM    413  O   SER    29      86.459  88.758  78.674  1.00  0.00           O  
ATOM    414  N   SER    30      85.430  90.556  79.776  1.00  0.00           N  
ATOM    415  H   SER    30      84.743  90.814  80.470  1.00  0.00           H  
ATOM    416  CA  SER    30      86.294  91.664  79.344  1.00  0.00           C  
ATOM    417  HA  SER    30      87.008  91.126  78.721  1.00  0.00           H  
ATOM    418  CB  SER    30      85.593  92.653  78.535  1.00  0.00           C  
ATOM    419  HB2 SER    30      84.993  92.128  77.791  1.00  0.00           H  
ATOM    420  HB3 SER    30      84.972  93.280  79.174  1.00  0.00           H  
ATOM    421  OG  SER    30      86.596  93.487  78.008  1.00  0.00           O  
ATOM    422  HG  SER    30      86.956  94.134  78.619  1.00  0.00           H  
ATOM    423  C   SER    30      87.198  92.299  80.473  1.00  0.00           C  
ATOM    424  O   SER    30      86.659  93.188  81.079  1.00  0.00           O  
ATOM    425  N   GLN    31      88.463  91.917  80.697  1.00  0.00           N  
ATOM    426  H   GLN    31      88.823  92.332  81.544  1.00  0.00           H  
ATOM    427  CA  GLN    31      89.156  90.669  80.432  1.00  0.00           C  
ATOM    428  HA  GLN    31      88.525  89.854  80.078  1.00  0.00           H  
ATOM    429  CB  GLN    31      90.267  90.847  79.377  1.00  0.00           C  
ATOM    430  HB2 GLN    31      90.897  91.672  79.712  1.00  0.00           H  
ATOM    431  HB3 GLN    31      90.909  89.967  79.397  1.00  0.00           H  
ATOM    432  CG  GLN    31      89.846  90.973  77.888  1.00  0.00           C  
ATOM    433  HG2 GLN    31      89.324  90.108  77.478  1.00  0.00           H  
ATOM    434  HG3 GLN    31      89.268  91.898  77.897  1.00  0.00           H  
ATOM    435  CD  GLN    31      90.967  91.168  76.863  1.00  0.00           C  
ATOM    436  OE1 GLN    31      92.093  90.667  77.033  1.00  0.00           O  
ATOM    437  NE2 GLN    31      90.725  91.771  75.728  1.00  0.00           N  
ATOM    438 HE21 GLN    31      91.472  91.687  75.054  1.00  0.00           H  
ATOM    439 HE22 GLN    31      89.803  92.104  75.485  1.00  0.00           H  
ATOM    440  C   GLN    31      89.723  90.207  81.786  1.00  0.00           C  
ATOM    441  O   GLN    31      90.506  91.010  82.331  1.00  0.00           O  
ATOM    442  N   PRO    32      89.539  88.992  82.231  1.00  0.00           N  
ATOM    443  CD  PRO    32      88.855  87.904  81.562  1.00  0.00           C  
ATOM    444  HD2 PRO    32      89.217  87.806  80.539  1.00  0.00           H  
ATOM    445  HD3 PRO    32      87.811  88.205  81.641  1.00  0.00           H  
ATOM    446  CG  PRO    32      89.095  86.631  82.339  1.00  0.00           C  
ATOM    447  HG2 PRO    32      89.878  86.103  81.795  1.00  0.00           H  
ATOM    448  HG3 PRO    32      88.200  86.013  82.410  1.00  0.00           H  
ATOM    449  CB  PRO    32      89.565  87.158  83.746  1.00  0.00           C  
ATOM    450  HB2 PRO    32      90.261  86.450  84.195  1.00  0.00           H  
ATOM    451  HB3 PRO    32      88.644  87.257  84.320  1.00  0.00           H  
ATOM    452  CA  PRO    32      90.252  88.472  83.473  1.00  0.00           C  
ATOM    453  HA  PRO    32      90.135  89.077  84.372  1.00  0.00           H  
ATOM    454  C   PRO    32      91.739  88.273  83.291  1.00  0.00           C  
ATOM    455  O   PRO    32      92.205  88.030  82.159  1.00  0.00           O  
ATOM    456  N   TYR    33      92.546  88.420  84.344  1.00  0.00           N  
ATOM    457  H   TYR    33      92.105  88.371  85.251  1.00  0.00           H  
ATOM    458  CA  TYR    33      93.999  88.783  84.247  1.00  0.00           C  
ATOM    459  HA  TYR    33      94.035  89.750  83.745  1.00  0.00           H  
ATOM    460  CB  TYR    33      94.647  88.868  85.623  1.00  0.00           C  
ATOM    461  HB2 TYR    33      94.753  87.856  86.015  1.00  0.00           H  
ATOM    462  HB3 TYR    33      95.651  89.263  85.468  1.00  0.00           H  
ATOM    463  CG  TYR    33      93.963  89.673  86.763  1.00  0.00           C  
ATOM    464  CD1 TYR    33      94.200  91.061  86.994  1.00  0.00           C  
ATOM    465  HD1 TYR    33      94.827  91.600  86.299  1.00  0.00           H  
ATOM    466  CE1 TYR    33      93.576  91.722  88.070  1.00  0.00           C  
ATOM    467  HE1 TYR    33      93.796  92.762  88.264  1.00  0.00           H  
ATOM    468  CZ  TYR    33      92.729  91.028  88.919  1.00  0.00           C  
ATOM    469  OH  TYR    33      92.165  91.739  89.955  1.00  0.00           O  
ATOM    470  HH  TYR    33      92.136  92.658  89.680  1.00  0.00           H  
ATOM    471  CE2 TYR    33      92.528  89.643  88.797  1.00  0.00           C  
ATOM    472  HE2 TYR    33      91.824  89.139  89.442  1.00  0.00           H  
ATOM    473  CD2 TYR    33      93.113  88.998  87.672  1.00  0.00           C  
ATOM    474  HD2 TYR    33      92.967  87.934  87.554  1.00  0.00           H  
ATOM    475  C   TYR    33      94.914  87.842  83.495  1.00  0.00           C  
ATOM    476  O   TYR    33      96.054  88.240  83.152  1.00  0.00           O  
ATOM    477  N   GLY    34      94.528  86.615  83.340  1.00  0.00           N  
ATOM    478  H   GLY    34      93.678  86.407  83.845  1.00  0.00           H  
ATOM    479  CA  GLY    34      95.203  85.480  82.670  1.00  0.00           C  
ATOM    480  HA2 GLY    34      94.418  84.752  82.466  1.00  0.00           H  
ATOM    481  HA3 GLY    34      95.683  85.817  81.751  1.00  0.00           H  
ATOM    482  C   GLY    34      96.297  84.735  83.392  1.00  0.00           C  
ATOM    483  O   GLY    34      96.338  84.803  84.611  1.00  0.00           O  
ATOM    484  N   GLN    35      97.351  84.181  82.701  1.00  0.00           N  
ATOM    485  H   GLN    35      97.464  84.219  81.698  1.00  0.00           H  
ATOM    486  CA  GLN    35      98.483  83.590  83.404  1.00  0.00           C  
ATOM    487  HA  GLN    35      98.774  84.198  84.260  1.00  0.00           H  
ATOM    488  CB  GLN    35      98.090  82.260  84.036  1.00  0.00           C  
ATOM    489  HB2 GLN    35      97.254  82.473  84.703  1.00  0.00           H  
ATOM    490  HB3 GLN    35      97.696  81.620  83.246  1.00  0.00           H  
ATOM    491  CG  GLN    35      99.156  81.500  84.761  1.00  0.00           C  
ATOM    492  HG2 GLN    35      99.776  80.970  84.039  1.00  0.00           H  
ATOM    493  HG3 GLN    35      99.731  82.280  85.261  1.00  0.00           H  
ATOM    494  CD  GLN    35      98.519  80.559  85.822  1.00  0.00           C  
ATOM    495  OE1 GLN    35      98.278  81.010  86.901  1.00  0.00           O  
ATOM    496  NE2 GLN    35      98.364  79.273  85.576  1.00  0.00           N  
ATOM    497 HE21 GLN    35      98.547  78.964  84.632  1.00  0.00           H  
ATOM    498 HE22 GLN    35      97.752  78.868  86.270  1.00  0.00           H  
ATOM    499  C   GLN    35      99.679  83.406  82.453  1.00  0.00           C  
ATOM    500  O   GLN    35      99.490  83.037  81.306  1.00  0.00           O  
ATOM    501  N   GLN    36     100.896  83.591  82.858  1.00  0.00           N  
ATOM    502  H   GLN    36     101.583  83.264  82.194  1.00  0.00           H  
ATOM    503  CA  GLN    36     101.359  84.452  83.922  1.00  0.00           C  
ATOM    504  HA  GLN    36     100.984  84.082  84.876  1.00  0.00           H  
ATOM    505  CB  GLN    36     102.924  84.407  84.109  1.00  0.00           C  
ATOM    506  HB2 GLN    36     103.078  83.352  84.335  1.00  0.00           H  
ATOM    507  HB3 GLN    36     103.355  84.665  83.141  1.00  0.00           H  
ATOM    508  CG  GLN    36     103.490  85.271  85.241  1.00  0.00           C  
ATOM    509  HG2 GLN    36     102.736  85.252  86.028  1.00  0.00           H  
ATOM    510  HG3 GLN    36     104.403  84.771  85.561  1.00  0.00           H  
ATOM    511  CD  GLN    36     103.784  86.761  84.778  1.00  0.00           C  
ATOM    512  OE1 GLN    36     103.452  87.335  83.722  1.00  0.00           O  
ATOM    513  NE2 GLN    36     104.571  87.423  85.535  1.00  0.00           N  
ATOM    514 HE21 GLN    36     104.964  86.890  86.298  1.00  0.00           H  
ATOM    515 HE22 GLN    36     104.902  88.309  85.183  1.00  0.00           H  
ATOM    516  C   GLN    36     100.835  85.850  83.757  1.00  0.00           C  
ATOM    517  O   GLN    36     100.656  86.324  82.649  1.00  0.00           O  
ATOM    518  N   SER    37     100.689  86.580  84.866  1.00  0.00           N  
ATOM    519  H   SER    37     100.762  86.114  85.759  1.00  0.00           H  
ATOM    520  CA  SER    37     100.513  88.017  84.920  1.00  0.00           C  
ATOM    521  HA  SER    37     101.071  88.431  84.081  1.00  0.00           H  
ATOM    522  CB  SER    37      99.020  88.402  84.830  1.00  0.00           C  
ATOM    523  HB2 SER    37      98.882  89.480  84.758  1.00  0.00           H  
ATOM    524  HB3 SER    37      98.553  88.037  83.916  1.00  0.00           H  
ATOM    525  OG  SER    37      98.302  88.108  85.992  1.00  0.00           O  
ATOM    526  HG  SER    37      98.072  88.926  86.439  1.00  0.00           H  
ATOM    527  C   SER    37     101.002  88.633  86.183  1.00  0.00           C  
ATOM    528  O   SER    37     101.280  87.950  87.150  1.00  0.00           O  
ATOM    529  N   TYR    38     101.057  89.997  86.228  1.00  0.00           N  
ATOM    530  H   TYR    38     100.613  90.552  85.510  1.00  0.00           H  
ATOM    531  CA  TYR    38     101.848  90.804  87.159  1.00  0.00           C  
ATOM    532  HA  TYR    38     101.820  90.343  88.147  1.00  0.00           H  
ATOM    533  CB  TYR    38     103.258  91.020  86.640  1.00  0.00           C  
ATOM    534  HB2 TYR    38     103.660  90.020  86.477  1.00  0.00           H  
ATOM    535  HB3 TYR    38     103.156  91.465  85.650  1.00  0.00           H  
ATOM    536  CG  TYR    38     104.214  91.736  87.472  1.00  0.00           C  
ATOM    537  CD1 TYR    38     105.416  92.053  86.867  1.00  0.00           C  
ATOM    538  HD1 TYR    38     105.600  91.911  85.812  1.00  0.00           H  
ATOM    539  CE1 TYR    38     106.404  92.738  87.547  1.00  0.00           C  
ATOM    540  HE1 TYR    38     107.309  92.992  87.015  1.00  0.00           H  
ATOM    541  CZ  TYR    38     106.190  92.956  88.972  1.00  0.00           C  
ATOM    542  OH  TYR    38     107.131  93.449  89.851  1.00  0.00           O  
ATOM    543  HH  TYR    38     106.798  93.357  90.747  1.00  0.00           H  
ATOM    544  CE2 TYR    38     105.040  92.460  89.640  1.00  0.00           C  
ATOM    545  HE2 TYR    38     104.883  92.544  90.705  1.00  0.00           H  
ATOM    546  CD2 TYR    38     103.972  91.942  88.834  1.00  0.00           C  
ATOM    547  HD2 TYR    38     103.004  91.767  89.280  1.00  0.00           H  
ATOM    548  C   TYR    38     101.106  92.171  87.393  1.00  0.00           C  
ATOM    549  O   TYR    38     101.017  92.977  86.505  1.00  0.00           O  
ATOM    550  N   SER    39     100.454  92.340  88.552  1.00  0.00           N  
ATOM    551  H   SER    39     100.231  91.563  89.158  1.00  0.00           H  
ATOM    552  CA  SER    39      99.597  93.524  88.886  1.00  0.00           C  
ATOM    553  HA  SER    39      98.994  93.852  88.039  1.00  0.00           H  
ATOM    554  CB  SER    39      98.562  93.231  89.954  1.00  0.00           C  
ATOM    555  HB2 SER    39      99.048  93.114  90.922  1.00  0.00           H  
ATOM    556  HB3 SER    39      97.794  93.957  90.221  1.00  0.00           H  
ATOM    557  OG  SER    39      97.966  92.006  89.537  1.00  0.00           O  
ATOM    558  HG  SER    39      97.311  91.754  90.192  1.00  0.00           H  
ATOM    559  C   SER    39     100.357  94.780  89.295  1.00  0.00           C  
ATOM    560  O   SER    39      99.774  95.795  89.466  1.00  0.00           O  
ATOM    561  N   GLY    40     101.693  94.671  89.446  1.00  0.00           N  
ATOM    562  H   GLY    40     102.059  93.734  89.534  1.00  0.00           H  
ATOM    563  CA  GLY    40     102.591  95.807  89.611  1.00  0.00           C  
ATOM    564  HA2 GLY    40     102.015  96.727  89.715  1.00  0.00           H  
ATOM    565  HA3 GLY    40     103.172  95.599  90.510  1.00  0.00           H  
ATOM    566  C   GLY    40     103.507  96.093  88.418  1.00  0.00           C  
ATOM    567  O   GLY    40     103.256  95.569  87.325  1.00  0.00           O  
ATOM    568  N   TYR    41     104.502  96.922  88.500  1.00  0.00           N  
ATOM    569  H   TYR    41     105.000  97.155  87.653  1.00  0.00           H  
ATOM    570  CA  TYR    41     105.073  97.450  89.740  1.00  0.00           C  
ATOM    571  HA  TYR    41     104.289  97.802  90.411  1.00  0.00           H  
ATOM    572  CB  TYR    41     105.956  96.468  90.500  1.00  0.00           C  
ATOM    573  HB2 TYR    41     105.336  95.641  90.844  1.00  0.00           H  
ATOM    574  HB3 TYR    41     106.634  95.939  89.830  1.00  0.00           H  
ATOM    575  CG  TYR    41     106.770  97.133  91.721  1.00  0.00           C  
ATOM    576  CD1 TYR    41     108.118  96.955  91.729  1.00  0.00           C  
ATOM    577  HD1 TYR    41     108.671  96.608  90.869  1.00  0.00           H  
ATOM    578  CE1 TYR    41     108.894  97.419  92.807  1.00  0.00           C  
ATOM    579  HE1 TYR    41     109.956  97.585  92.711  1.00  0.00           H  
ATOM    580  CZ  TYR    41     108.231  97.836  93.973  1.00  0.00           C  
ATOM    581  OH  TYR    41     108.885  98.294  95.066  1.00  0.00           O  
ATOM    582  HH  TYR    41     108.339  98.575  95.804  1.00  0.00           H  
ATOM    583  CE2 TYR    41     106.841  97.902  93.959  1.00  0.00           C  
ATOM    584  HE2 TYR    41     106.300  98.112  94.870  1.00  0.00           H  
ATOM    585  CD2 TYR    41     106.094  97.552  92.853  1.00  0.00           C  
ATOM    586  HD2 TYR    41     105.022  97.685  92.836  1.00  0.00           H  
ATOM    587  C   TYR    41     105.914  98.733  89.473  1.00  0.00           C  
ATOM    588  O   TYR    41     106.755  98.725  88.556  1.00  0.00           O  
ATOM    589  N   SER    42     105.757  99.799  90.246  1.00  0.00           N  
ATOM    590  H   SER    42     105.038  99.863  90.952  1.00  0.00           H  
ATOM    591  CA  SER    42     106.828 100.795  90.394  1.00  0.00           C  
ATOM    592  HA  SER    42     107.762 100.233  90.386  1.00  0.00           H  
ATOM    593  CB  SER    42     106.705 101.790  89.261  1.00  0.00           C  
ATOM    594  HB2 SER    42     107.026 101.371  88.307  1.00  0.00           H  
ATOM    595  HB3 SER    42     105.680 102.161  89.233  1.00  0.00           H  
ATOM    596  OG  SER    42     107.612 102.814  89.483  1.00  0.00           O  
ATOM    597  HG  SER    42     107.460 103.480  88.808  1.00  0.00           H  
ATOM    598  C   SER    42     106.623 101.476  91.780  1.00  0.00           C  
ATOM    599  O   SER    42     105.573 101.537  92.415  1.00  0.00           O  
ATOM    600  N   GLN    43     107.699 101.855  92.384  1.00  0.00           N  
ATOM    601  H   GLN    43     108.524 101.496  91.924  1.00  0.00           H  
ATOM    602  CA  GLN    43     107.816 102.760  93.528  1.00  0.00           C  
ATOM    603  HA  GLN    43     106.826 103.169  93.728  1.00  0.00           H  
ATOM    604  CB  GLN    43     108.152 101.769  94.655  1.00  0.00           C  
ATOM    605  HB2 GLN    43     107.409 100.972  94.698  1.00  0.00           H  
ATOM    606  HB3 GLN    43     109.080 101.397  94.222  1.00  0.00           H  
ATOM    607  CG  GLN    43     108.374 102.283  96.067  1.00  0.00           C  
ATOM    608  HG2 GLN    43     108.952 101.544  96.622  1.00  0.00           H  
ATOM    609  HG3 GLN    43     108.775 103.292  95.973  1.00  0.00           H  
ATOM    610  CD  GLN    43     107.052 102.336  96.848  1.00  0.00           C  
ATOM    611  OE1 GLN    43     106.470 101.366  97.281  1.00  0.00           O  
ATOM    612  NE2 GLN    43     106.502 103.500  96.984  1.00  0.00           N  
ATOM    613 HE21 GLN    43     107.020 104.310  96.676  1.00  0.00           H  
ATOM    614 HE22 GLN    43     105.569 103.589  97.361  1.00  0.00           H  
ATOM    615  C   GLN    43     108.783 103.903  93.270  1.00  0.00           C  
ATOM    616  O   GLN    43     108.991 104.687  94.142  1.00  0.00           O  
ATOM    617  N   SER    44     109.172 104.114  92.003  1.00  0.00           N  
ATOM    618  H   SER    44     108.938 103.405  91.323  1.00  0.00           H  
ATOM    619  CA  SER    44     109.953 105.263  91.495  1.00  0.00           C  
ATOM    620  HA  SER    44     110.935 105.393  91.948  1.00  0.00           H  
ATOM    621  CB  SER    44     110.203 105.029  89.940  1.00  0.00           C  
ATOM    622  HB2 SER    44     110.680 104.093  89.651  1.00  0.00           H  
ATOM    623  HB3 SER    44     109.234 105.003  89.442  1.00  0.00           H  
ATOM    624  OG  SER    44     111.046 106.015  89.343  1.00  0.00           O  
ATOM    625  HG  SER    44     110.458 106.725  89.076  1.00  0.00           H  
ATOM    626  C   SER    44     109.239 106.546  91.739  1.00  0.00           C  
ATOM    627  O   SER    44     108.053 106.716  91.435  1.00  0.00           O  
ATOM    628  N   THR    45     110.015 107.542  92.298  1.00  0.00           N  
ATOM    629  H   THR    45     110.988 107.364  92.501  1.00  0.00           H  
ATOM    630  CA  THR    45     109.467 108.856  92.629  1.00  0.00           C  
ATOM    631  HA  THR    45     108.582 109.015  92.013  1.00  0.00           H  
ATOM    632  CB  THR    45     108.894 108.847  94.106  1.00  0.00           C  
ATOM    633  HB  THR    45     108.214 107.997  94.168  1.00  0.00           H  
ATOM    634  CG2 THR    45     109.924 108.619  95.219  1.00  0.00           C  
ATOM    635 HG21 THR    45     109.470 108.882  96.175  1.00  0.00           H  
ATOM    636 HG22 THR    45     110.195 107.564  95.234  1.00  0.00           H  
ATOM    637 HG23 THR    45     110.844 109.172  95.029  1.00  0.00           H  
ATOM    638  OG1 THR    45     108.192 110.007  94.376  1.00  0.00           O  
ATOM    639  HG1 THR    45     107.342 109.880  93.949  1.00  0.00           H  
ATOM    640  C   THR    45     110.400 110.009  92.311  1.00  0.00           C  
ATOM    641  O   THR    45     111.640 109.879  92.386  1.00  0.00           O  
ATOM    642  N   ASP    46     109.832 111.203  92.126  1.00  0.00           N  
ATOM    643  H   ASP    46     108.846 111.164  92.341  1.00  0.00           H  
ATOM    644  CA  ASP    46     110.337 112.369  91.340  1.00  0.00           C  
ATOM    645  HA  ASP    46     111.422 112.424  91.436  1.00  0.00           H  
ATOM    646  CB  ASP    46     110.024 112.224  89.838  1.00  0.00           C  
ATOM    647  HB2 ASP    46     110.522 111.310  89.514  1.00  0.00           H  
ATOM    648  HB3 ASP    46     108.958 112.078  89.662  1.00  0.00           H  
ATOM    649  CG  ASP    46     110.483 113.444  89.010  1.00  0.00           C  
ATOM    650  OD1 ASP    46     110.010 113.676  87.916  1.00  0.00           O  
ATOM    651  OD2 ASP    46     111.228 114.316  89.510  1.00  0.00           O  
ATOM    652  C   ASP    46     109.704 113.600  91.949  1.00  0.00           C  
ATOM    653  O   ASP    46     108.482 113.704  92.029  1.00  0.00           O  
ATOM    654  N   THR    47     110.548 114.566  92.273  1.00  0.00           N  
ATOM    655  H   THR    47     111.532 114.367  92.160  1.00  0.00           H  
ATOM    656  CA  THR    47     110.165 115.893  92.793  1.00  0.00           C  
ATOM    657  HA  THR    47     109.085 116.016  92.710  1.00  0.00           H  
ATOM    658  CB  THR    47     110.613 115.951  94.310  1.00  0.00           C  
ATOM    659  HB  THR    47     110.426 116.948  94.710  1.00  0.00           H  
ATOM    660  CG2 THR    47     109.941 114.896  95.194  1.00  0.00           C  
ATOM    661 HG21 THR    47     110.319 113.906  94.940  1.00  0.00           H  
ATOM    662 HG22 THR    47     110.052 115.148  96.248  1.00  0.00           H  
ATOM    663 HG23 THR    47     108.875 114.924  94.968  1.00  0.00           H  
ATOM    664  OG1 THR    47     112.023 115.831  94.491  1.00  0.00           O  
ATOM    665  HG1 THR    47     112.312 114.997  94.113  1.00  0.00           H  
ATOM    666  C   THR    47     110.793 117.123  92.032  1.00  0.00           C  
ATOM    667  O   THR    47     110.495 118.263  92.383  1.00  0.00           O  
ATOM    668  N   SER    48     111.346 116.891  90.808  1.00  0.00           N  
ATOM    669  H   SER    48     111.328 115.926  90.510  1.00  0.00           H  
ATOM    670  CA  SER    48     111.725 117.681  89.692  1.00  0.00           C  
ATOM    671  HA  SER    48     112.599 118.257  89.997  1.00  0.00           H  
ATOM    672  CB  SER    48     112.225 116.990  88.478  1.00  0.00           C  
ATOM    673  HB2 SER    48     112.498 117.688  87.687  1.00  0.00           H  
ATOM    674  HB3 SER    48     113.022 116.281  88.702  1.00  0.00           H  
ATOM    675  OG  SER    48     111.219 116.291  87.886  1.00  0.00           O  
ATOM    676  HG  SER    48     111.159 115.433  88.312  1.00  0.00           H  
ATOM    677  C   SER    48     110.601 118.601  89.227  1.00  0.00           C  
ATOM    678  O   SER    48     109.431 118.231  89.258  1.00  0.00           O  
ATOM    679  N   GLY    49     110.936 119.810  88.725  1.00  0.00           N  
ATOM    680  H   GLY    49     111.890 120.138  88.671  1.00  0.00           H  
ATOM    681  CA  GLY    49     110.043 120.868  88.250  1.00  0.00           C  
ATOM    682  HA2 GLY    49     110.640 121.461  87.558  1.00  0.00           H  
ATOM    683  HA3 GLY    49     109.183 120.479  87.706  1.00  0.00           H  
ATOM    684  C   GLY    49     109.344 121.731  89.318  1.00  0.00           C  
ATOM    685  O   GLY    49     109.684 121.662  90.501  1.00  0.00           O  
ATOM    686  N   TYR    50     108.362 122.605  88.964  1.00  0.00           N  
ATOM    687  H   TYR    50     107.887 123.107  89.701  1.00  0.00           H  
ATOM    688  CA  TYR    50     107.737 122.984  87.645  1.00  0.00           C  
ATOM    689  HA  TYR    50     108.326 122.832  86.741  1.00  0.00           H  
ATOM    690  CB  TYR    50     106.508 122.153  87.438  1.00  0.00           C  
ATOM    691  HB2 TYR    50     106.838 121.118  87.343  1.00  0.00           H  
ATOM    692  HB3 TYR    50     105.835 122.129  88.295  1.00  0.00           H  
ATOM    693  CG  TYR    50     105.719 122.431  86.186  1.00  0.00           C  
ATOM    694  CD1 TYR    50     104.507 123.115  86.115  1.00  0.00           C  
ATOM    695  HD1 TYR    50     104.087 123.518  87.024  1.00  0.00           H  
ATOM    696  CE1 TYR    50     103.797 123.350  84.921  1.00  0.00           C  
ATOM    697  HE1 TYR    50     102.878 123.913  84.847  1.00  0.00           H  
ATOM    698  CZ  TYR    50     104.482 122.940  83.690  1.00  0.00           C  
ATOM    699  OH  TYR    50     103.894 123.181  82.454  1.00  0.00           O  
ATOM    700  HH  TYR    50     104.419 122.772  81.763  1.00  0.00           H  
ATOM    701  CE2 TYR    50     105.674 122.206  83.758  1.00  0.00           C  
ATOM    702  HE2 TYR    50     106.157 121.953  82.826  1.00  0.00           H  
ATOM    703  CD2 TYR    50     106.231 121.884  85.001  1.00  0.00           C  
ATOM    704  HD2 TYR    50     107.061 121.194  85.024  1.00  0.00           H  
ATOM    705  C   TYR    50     107.418 124.479  87.640  1.00  0.00           C  
ATOM    706  O   TYR    50     107.045 124.957  88.720  1.00  0.00           O  
ATOM    707  N   GLY    51     107.408 125.297  86.606  1.00  0.00           N  
ATOM    708  H   GLY    51     107.103 126.249  86.751  1.00  0.00           H  
ATOM    709  CA  GLY    51     107.720 125.072  85.194  1.00  0.00           C  
ATOM    710  HA2 GLY    51     108.746 124.710  85.135  1.00  0.00           H  
ATOM    711  HA3 GLY    51     107.159 124.297  84.671  1.00  0.00           H  
ATOM    712  C   GLY    51     107.624 126.375  84.334  1.00  0.00           C  
ATOM    713  O   GLY    51     106.671 127.167  84.544  1.00  0.00           O  
ATOM    714  N   GLN    52     108.598 126.697  83.576  1.00  0.00           N  
ATOM    715  H   GLN    52     109.356 126.030  83.574  1.00  0.00           H  
ATOM    716  CA  GLN    52     108.841 127.917  82.812  1.00  0.00           C  
ATOM    717  HA  GLN    52     107.912 128.476  82.704  1.00  0.00           H  
ATOM    718  CB  GLN    52     109.671 128.859  83.691  1.00  0.00           C  
ATOM    719  HB2 GLN    52     109.089 129.185  84.553  1.00  0.00           H  
ATOM    720  HB3 GLN    52     110.605 128.433  84.057  1.00  0.00           H  
ATOM    721  CG  GLN    52     110.112 130.137  82.934  1.00  0.00           C  
ATOM    722  HG2 GLN    52     110.565 130.785  83.685  1.00  0.00           H  
ATOM    723  HG3 GLN    52     110.903 129.926  82.215  1.00  0.00           H  
ATOM    724  CD  GLN    52     108.901 130.844  82.205  1.00  0.00           C  
ATOM    725  OE1 GLN    52     107.952 131.167  82.912  1.00  0.00           O  
ATOM    726  NE2 GLN    52     108.935 130.985  80.894  1.00  0.00           N  
ATOM    727 HE21 GLN    52     109.693 130.591  80.355  1.00  0.00           H  
ATOM    728 HE22 GLN    52     108.139 131.409  80.440  1.00  0.00           H  
ATOM    729  C   GLN    52     109.383 127.654  81.366  1.00  0.00           C  
ATOM    730  O   GLN    52     110.484 127.207  81.328  1.00  0.00           O  
ATOM    731  N   SER    53     108.582 127.716  80.289  1.00  0.00           N  
ATOM    732  H   SER    53     109.054 127.455  79.435  1.00  0.00           H  
ATOM    733  CA  SER    53     107.205 128.158  80.278  1.00  0.00           C  
ATOM    734  HA  SER    53     107.002 128.939  81.010  1.00  0.00           H  
ATOM    735  CB  SER    53     106.846 128.794  78.902  1.00  0.00           C  
ATOM    736  HB2 SER    53     107.517 129.591  78.581  1.00  0.00           H  
ATOM    737  HB3 SER    53     107.015 128.069  78.105  1.00  0.00           H  
ATOM    738  OG  SER    53     105.471 129.290  78.945  1.00  0.00           O  
ATOM    739  HG  SER    53     105.339 129.442  78.006  1.00  0.00           H  
ATOM    740  C   SER    53     106.330 126.956  80.711  1.00  0.00           C  
ATOM    741  O   SER    53     106.718 125.785  80.663  1.00  0.00           O  
ATOM    742  N   SER    54     105.058 127.319  81.002  1.00  0.00           N  
ATOM    743  H   SER    54     104.902 128.316  81.047  1.00  0.00           H  
ATOM    744  CA  SER    54     103.899 126.415  81.221  1.00  0.00           C  
ATOM    745  HA  SER    54     104.103 125.406  80.863  1.00  0.00           H  
ATOM    746  CB  SER    54     103.771 126.233  82.807  1.00  0.00           C  
ATOM    747  HB2 SER    54     102.997 125.502  83.040  1.00  0.00           H  
ATOM    748  HB3 SER    54     104.737 125.911  83.197  1.00  0.00           H  
ATOM    749  OG  SER    54     103.441 127.490  83.335  1.00  0.00           O  
ATOM    750  HG  SER    54     104.231 128.027  83.240  1.00  0.00           H  
ATOM    751  C   SER    54     102.612 126.849  80.592  1.00  0.00           C  
ATOM    752  O   SER    54     101.596 126.082  80.521  1.00  0.00           O  
ATOM    753  N   TYR    55     102.623 127.965  79.876  1.00  0.00           N  
ATOM    754  H   TYR    55     103.493 128.478  79.869  1.00  0.00           H  
ATOM    755  CA  TYR    55     101.505 128.480  79.106  1.00  0.00           C  
ATOM    756  HA  TYR    55     100.753 127.692  79.060  1.00  0.00           H  
ATOM    757  CB  TYR    55     100.932 129.631  79.887  1.00  0.00           C  
ATOM    758  HB2 TYR    55     101.759 130.333  79.991  1.00  0.00           H  
ATOM    759  HB3 TYR    55     100.097 130.066  79.337  1.00  0.00           H  
ATOM    760  CG  TYR    55     100.455 129.440  81.354  1.00  0.00           C  
ATOM    761  CD1 TYR    55     101.321 129.646  82.429  1.00  0.00           C  
ATOM    762  HD1 TYR    55     102.392 129.744  82.332  1.00  0.00           H  
ATOM    763  CE1 TYR    55     100.988 129.409  83.797  1.00  0.00           C  
ATOM    764  HE1 TYR    55     101.702 129.563  84.592  1.00  0.00           H  
ATOM    765  CZ  TYR    55      99.598 129.154  84.064  1.00  0.00           C  
ATOM    766  OH  TYR    55      99.124 129.145  85.325  1.00  0.00           O  
ATOM    767  HH  TYR    55      99.818 129.116  85.987  1.00  0.00           H  
ATOM    768  CE2 TYR    55      98.710 129.069  83.007  1.00  0.00           C  
ATOM    769  HE2 TYR    55      97.652 128.985  83.205  1.00  0.00           H  
ATOM    770  CD2 TYR    55      99.161 129.124  81.685  1.00  0.00           C  
ATOM    771  HD2 TYR    55      98.460 128.914  80.891  1.00  0.00           H  
ATOM    772  C   TYR    55     101.820 128.819  77.647  1.00  0.00           C  
ATOM    773  O   TYR    55     102.646 129.721  77.416  1.00  0.00           O  
ATOM    774  N   SER    56     101.199 128.275  76.641  1.00  0.00           N  
ATOM    775  H   SER    56     101.513 128.646  75.755  1.00  0.00           H  
ATOM    776  CA  SER    56     100.167 127.221  76.611  1.00  0.00           C  
ATOM    777  HA  SER    56      99.856 127.273  75.568  1.00  0.00           H  
ATOM    778  CB  SER    56     100.712 125.764  76.747  1.00  0.00           C  
ATOM    779  HB2 SER    56     101.273 125.671  77.677  1.00  0.00           H  
ATOM    780  HB3 SER    56     100.006 124.944  76.608  1.00  0.00           H  
ATOM    781  OG  SER    56     101.766 125.569  75.772  1.00  0.00           O  
ATOM    782  HG  SER    56     101.365 125.666  74.905  1.00  0.00           H  
ATOM    783  C   SER    56      98.981 127.508  77.484  1.00  0.00           C  
ATOM    784  O   SER    56      98.604 126.640  78.218  1.00  0.00           O  
ATOM    785  N   SER    57      98.235 128.600  77.295  1.00  0.00           N  
ATOM    786  H   SER    57      97.564 128.782  78.027  1.00  0.00           H  
ATOM    787  CA  SER    57      98.456 129.754  76.411  1.00  0.00           C  
ATOM    788  HA  SER    57      99.168 129.536  75.615  1.00  0.00           H  
ATOM    789  CB  SER    57      97.150 129.965  75.739  1.00  0.00           C  
ATOM    790  HB2 SER    57      97.017 129.112  75.073  1.00  0.00           H  
ATOM    791  HB3 SER    57      96.333 129.899  76.457  1.00  0.00           H  
ATOM    792  OG  SER    57      97.065 131.186  74.879  1.00  0.00           O  
ATOM    793  HG  SER    57      96.160 131.242  74.563  1.00  0.00           H  
ATOM    794  C   SER    57      98.956 130.987  77.127  1.00  0.00           C  
ATOM    795  O   SER    57      98.299 131.420  78.106  1.00  0.00           O  
ATOM    796  N   TYR    58      99.987 131.658  76.616  1.00  0.00           N  
ATOM    797  H   TYR    58     100.367 131.443  75.705  1.00  0.00           H  
ATOM    798  CA  TYR    58     100.655 132.767  77.311  1.00  0.00           C  
ATOM    799  HA  TYR    58     100.912 132.347  78.284  1.00  0.00           H  
ATOM    800  CB  TYR    58     101.995 133.049  76.633  1.00  0.00           C  
ATOM    801  HB2 TYR    58     102.657 132.208  76.836  1.00  0.00           H  
ATOM    802  HB3 TYR    58     101.865 133.155  75.556  1.00  0.00           H  
ATOM    803  CG  TYR    58     102.622 134.361  77.186  1.00  0.00           C  
ATOM    804  CD1 TYR    58     102.661 135.524  76.468  1.00  0.00           C  
ATOM    805  HD1 TYR    58     102.099 135.604  75.549  1.00  0.00           H  
ATOM    806  CE1 TYR    58     103.187 136.681  77.042  1.00  0.00           C  
ATOM    807  HE1 TYR    58     103.192 137.597  76.471  1.00  0.00           H  
ATOM    808  CZ  TYR    58     103.873 136.580  78.236  1.00  0.00           C  
ATOM    809  OH  TYR    58     104.372 137.676  78.770  1.00  0.00           O  
ATOM    810  HH  TYR    58     104.840 137.509  79.591  1.00  0.00           H  
ATOM    811  CE2 TYR    58     103.934 135.344  78.944  1.00  0.00           C  
ATOM    812  HE2 TYR    58     104.396 135.282  79.918  1.00  0.00           H  
ATOM    813  CD2 TYR    58     103.298 134.241  78.403  1.00  0.00           C  
ATOM    814  HD2 TYR    58     103.311 133.354  79.018  1.00  0.00           H  
ATOM    815  C   TYR    58      99.706 133.986  77.384  1.00  0.00           C  
ATOM    816  O   TYR    58      99.366 134.572  76.361  1.00  0.00           O  
ATOM    817  N   GLY    59      99.170 134.468  78.519  1.00  0.00           N  
ATOM    818  H   GLY    59      98.674 135.343  78.437  1.00  0.00           H  
ATOM    819  CA  GLY    59      99.558 133.965  79.805  1.00  0.00           C  
ATOM    820  HA2 GLY    59      98.950 133.081  79.995  1.00  0.00           H  
ATOM    821  HA3 GLY    59     100.617 133.720  79.883  1.00  0.00           H  
ATOM    822  C   GLY    59      99.337 134.944  81.002  1.00  0.00           C  
ATOM    823  O   GLY    59      99.230 136.147  80.772  1.00  0.00           O  
ATOM    824  N   GLN    60      99.387 134.529  82.241  1.00  0.00           N  
ATOM    825  H   GLN    60      99.099 135.214  82.926  1.00  0.00           H  
ATOM    826  CA  GLN    60      99.849 133.192  82.638  1.00  0.00           C  
ATOM    827  HA  GLN    60      99.914 132.540  81.767  1.00  0.00           H  
ATOM    828  CB  GLN    60     101.375 133.294  83.085  1.00  0.00           C  
ATOM    829  HB2 GLN    60     101.434 134.233  83.636  1.00  0.00           H  
ATOM    830  HB3 GLN    60     101.688 132.463  83.717  1.00  0.00           H  
ATOM    831  CG  GLN    60     102.238 133.316  81.872  1.00  0.00           C  
ATOM    832  HG2 GLN    60     102.060 132.432  81.261  1.00  0.00           H  
ATOM    833  HG3 GLN    60     102.140 134.163  81.193  1.00  0.00           H  
ATOM    834  CD  GLN    60     103.729 133.215  82.175  1.00  0.00           C  
ATOM    835  OE1 GLN    60     104.328 132.260  81.756  1.00  0.00           O  
ATOM    836  NE2 GLN    60     104.207 134.075  83.048  1.00  0.00           N  
ATOM    837 HE21 GLN    60     103.643 134.847  83.373  1.00  0.00           H  
ATOM    838 HE22 GLN    60     105.196 133.999  83.236  1.00  0.00           H  
ATOM    839  C   GLN    60      99.004 132.535  83.708  1.00  0.00           C  
ATOM    840  O   GLN    60      99.405 132.443  84.884  1.00  0.00           O  
ATOM    841  N   SER    61      97.761 132.073  83.448  1.00  0.00           N  
ATOM    842  H   SER    61      97.351 132.136  82.527  1.00  0.00           H  
ATOM    843  CA  SER    61      96.808 131.758  84.540  1.00  0.00           C  
ATOM    844  HA  SER    61      97.193 131.127  85.341  1.00  0.00           H  
ATOM    845  CB  SER    61      96.404 133.118  85.106  1.00  0.00           C  
ATOM    846  HB2 SER    61      97.281 133.762  85.175  1.00  0.00           H  
ATOM    847  HB3 SER    61      95.772 133.658  84.401  1.00  0.00           H  
ATOM    848  OG  SER    61      95.760 133.158  86.319  1.00  0.00           O  
ATOM    849  HG  SER    61      96.491 133.281  86.929  1.00  0.00           H  
ATOM    850  C   SER    61      95.641 130.978  83.935  1.00  0.00           C  
ATOM    851  O   SER    61      95.531 130.706  82.788  1.00  0.00           O  
ATOM    852  N   GLN    62      94.751 130.560  84.820  1.00  0.00           N  
ATOM    853  H   GLN    62      94.882 130.838  85.782  1.00  0.00           H  
ATOM    854  CA  GLN    62      93.638 129.649  84.544  1.00  0.00           C  
ATOM    855  HA  GLN    62      94.103 128.830  83.996  1.00  0.00           H  
ATOM    856  CB  GLN    62      93.003 129.083  85.828  1.00  0.00           C  
ATOM    857  HB2 GLN    62      92.511 128.138  85.600  1.00  0.00           H  
ATOM    858  HB3 GLN    62      93.833 128.796  86.474  1.00  0.00           H  
ATOM    859  CG  GLN    62      92.135 130.183  86.493  1.00  0.00           C  
ATOM    860  HG2 GLN    62      92.718 131.090  86.653  1.00  0.00           H  
ATOM    861  HG3 GLN    62      91.289 130.475  85.871  1.00  0.00           H  
ATOM    862  CD  GLN    62      91.531 129.732  87.865  1.00  0.00           C  
ATOM    863  OE1 GLN    62      91.395 128.619  88.230  1.00  0.00           O  
ATOM    864  NE2 GLN    62      91.315 130.647  88.752  1.00  0.00           N  
ATOM    865 HE21 GLN    62      91.100 130.285  89.670  1.00  0.00           H  
ATOM    866 HE22 GLN    62      91.379 131.628  88.519  1.00  0.00           H  
ATOM    867  C   GLN    62      92.656 130.232  83.503  1.00  0.00           C  
ATOM    868  O   GLN    62      91.976 129.408  82.903  1.00  0.00           O  
ATOM    869  N   ASN    63      92.560 131.492  83.273  1.00  0.00           N  
ATOM    870  H   ASN    63      92.951 132.068  84.005  1.00  0.00           H  
ATOM    871  CA  ASN    63      91.627 132.108  82.287  1.00  0.00           C  
ATOM    872  HA  ASN    63      91.074 131.333  81.755  1.00  0.00           H  
ATOM    873  CB  ASN    63      90.506 133.028  82.881  1.00  0.00           C  
ATOM    874  HB2 ASN    63      90.873 133.967  83.297  1.00  0.00           H  
ATOM    875  HB3 ASN    63      89.791 133.287  82.100  1.00  0.00           H  
ATOM    876  CG  ASN    63      89.712 132.440  83.984  1.00  0.00           C  
ATOM    877  OD1 ASN    63      89.760 132.909  85.121  1.00  0.00           O  
ATOM    878  ND2 ASN    63      89.017 131.400  83.802  1.00  0.00           N  
ATOM    879 HD21 ASN    63      88.457 131.038  84.561  1.00  0.00           H  
ATOM    880 HD22 ASN    63      88.958 131.045  82.859  1.00  0.00           H  
ATOM    881  C   ASN    63      92.264 132.885  81.107  1.00  0.00           C  
ATOM    882  O   ASN    63      91.599 133.550  80.359  1.00  0.00           O  
ATOM    883  N   THR    64      93.575 132.941  81.045  1.00  0.00           N  
ATOM    884  H   THR    64      93.997 132.461  81.827  1.00  0.00           H  
ATOM    885  CA  THR    64      94.343 133.778  80.092  1.00  0.00           C  
ATOM    886  HA  THR    64      93.834 133.720  79.130  1.00  0.00           H  
ATOM    887  CB  THR    64      94.177 135.307  80.401  1.00  0.00           C  
ATOM    888  HB  THR    64      93.133 135.620  80.400  1.00  0.00           H  
ATOM    889  CG2 THR    64      94.710 135.871  81.722  1.00  0.00           C  
ATOM    890 HG21 THR    64      94.410 135.176  82.507  1.00  0.00           H  
ATOM    891 HG22 THR    64      95.796 135.805  81.670  1.00  0.00           H  
ATOM    892 HG23 THR    64      94.226 136.835  81.879  1.00  0.00           H  
ATOM    893  OG1 THR    64      94.861 136.049  79.413  1.00  0.00           O  
ATOM    894  HG1 THR    64      94.344 136.367  78.669  1.00  0.00           H  
ATOM    895  C   THR    64      95.829 133.374  79.978  1.00  0.00           C  
ATOM    896  O   THR    64      96.540 133.178  80.918  1.00  0.00           O  
ATOM    897  N   GLY    65      96.374 133.190  78.751  1.00  0.00           N  
ATOM    898  H   GLY    65      97.302 132.803  78.845  1.00  0.00           H  
ATOM    899  CA  GLY    65      95.782 133.294  77.422  1.00  0.00           C  
ATOM    900  HA2 GLY    65      95.390 134.307  77.329  1.00  0.00           H  
ATOM    901  HA3 GLY    65      96.535 133.289  76.635  1.00  0.00           H  
ATOM    902  C   GLY    65      94.734 132.190  77.140  1.00  0.00           C  
ATOM    903  O   GLY    65      94.763 131.107  77.745  1.00  0.00           O  
ATOM    904  N   TYR    66      93.860 132.443  76.140  1.00  0.00           N  
ATOM    905  H   TYR    66      93.994 133.366  75.751  1.00  0.00           H  
ATOM    906  CA  TYR    66      92.773 131.689  75.524  1.00  0.00           C  
ATOM    907  HA  TYR    66      92.180 131.223  76.310  1.00  0.00           H  
ATOM    908  CB  TYR    66      91.805 132.654  74.825  1.00  0.00           C  
ATOM    909  HB2 TYR    66      91.357 133.327  75.556  1.00  0.00           H  
ATOM    910  HB3 TYR    66      92.348 133.318  74.153  1.00  0.00           H  
ATOM    911  CG  TYR    66      90.575 131.982  74.187  1.00  0.00           C  
ATOM    912  CD1 TYR    66      90.388 132.055  72.810  1.00  0.00           C  
ATOM    913  HD1 TYR    66      91.141 132.567  72.230  1.00  0.00           H  
ATOM    914  CE1 TYR    66      89.397 131.222  72.183  1.00  0.00           C  
ATOM    915  HE1 TYR    66      89.242 131.378  71.126  1.00  0.00           H  
ATOM    916  CZ  TYR    66      88.571 130.483  72.985  1.00  0.00           C  
ATOM    917  OH  TYR    66      87.510 129.789  72.450  1.00  0.00           O  
ATOM    918  HH  TYR    66      87.598 129.668  71.502  1.00  0.00           H  
ATOM    919  CE2 TYR    66      88.681 130.486  74.371  1.00  0.00           C  
ATOM    920  HE2 TYR    66      88.067 129.876  75.018  1.00  0.00           H  
ATOM    921  CD2 TYR    66      89.722 131.199  74.955  1.00  0.00           C  
ATOM    922  HD2 TYR    66      89.839 131.148  76.028  1.00  0.00           H  
ATOM    923  C   TYR    66      93.294 130.594  74.597  1.00  0.00           C  
ATOM    924  O   TYR    66      94.433 130.656  74.048  1.00  0.00           O  
ATOM    925  N   GLY    67      92.483 129.566  74.348  1.00  0.00           N  
ATOM    926  H   GLY    67      91.648 129.427  74.900  1.00  0.00           H  
ATOM    927  CA  GLY    67      92.750 128.627  73.346  1.00  0.00           C  
ATOM    928  HA2 GLY    67      92.657 129.020  72.334  1.00  0.00           H  
ATOM    929  HA3 GLY    67      93.752 128.205  73.435  1.00  0.00           H  
ATOM    930  C   GLY    67      91.851 127.389  73.218  1.00  0.00           C  
ATOM    931  O   GLY    67      91.250 127.013  74.219  1.00  0.00           O  
ATOM    932  N   THR    68      91.627 126.795  72.039  1.00  0.00           N  
ATOM    933  H   THR    68      92.197 127.092  71.260  1.00  0.00           H  
ATOM    934  CA  THR    68      90.979 125.507  71.792  1.00  0.00           C  
ATOM    935  HA  THR    68      91.070 124.721  72.542  1.00  0.00           H  
ATOM    936  CB  THR    68      89.441 125.797  71.655  1.00  0.00           C  
ATOM    937  HB  THR    68      89.094 126.144  72.629  1.00  0.00           H  
ATOM    938  CG2 THR    68      88.938 126.786  70.568  1.00  0.00           C  
ATOM    939 HG21 THR    68      89.312 127.776  70.830  1.00  0.00           H  
ATOM    940 HG22 THR    68      89.228 126.593  69.536  1.00  0.00           H  
ATOM    941 HG23 THR    68      87.853 126.873  70.633  1.00  0.00           H  
ATOM    942  OG1 THR    68      88.698 124.606  71.288  1.00  0.00           O  
ATOM    943  HG1 THR    68      88.569 124.121  72.107  1.00  0.00           H  
ATOM    944  C   THR    68      91.605 124.803  70.532  1.00  0.00           C  
ATOM    945  O   THR    68      92.403 125.349  69.782  1.00  0.00           O  
ATOM    946  N   GLN    69      91.425 123.480  70.431  1.00  0.00           N  
ATOM    947  H   GLN    69      90.778 123.100  71.107  1.00  0.00           H  
ATOM    948  CA  GLN    69      91.800 122.715  69.317  1.00  0.00           C  
ATOM    949  HA  GLN    69      92.889 122.693  69.286  1.00  0.00           H  
ATOM    950  CB  GLN    69      91.188 121.286  69.520  1.00  0.00           C  
ATOM    951  HB2 GLN    69      91.630 120.863  70.422  1.00  0.00           H  
ATOM    952  HB3 GLN    69      90.111 121.353  69.675  1.00  0.00           H  
ATOM    953  CG  GLN    69      91.422 120.270  68.356  1.00  0.00           C  
ATOM    954  HG2 GLN    69      90.513 119.684  68.216  1.00  0.00           H  
ATOM    955  HG3 GLN    69      91.634 120.711  67.382  1.00  0.00           H  
ATOM    956  CD  GLN    69      92.534 119.294  68.781  1.00  0.00           C  
ATOM    957  OE1 GLN    69      93.291 119.321  69.732  1.00  0.00           O  
ATOM    958  NE2 GLN    69      92.760 118.358  67.892  1.00  0.00           N  
ATOM    959 HE21 GLN    69      92.217 118.218  67.052  1.00  0.00           H  
ATOM    960 HE22 GLN    69      93.615 117.833  68.009  1.00  0.00           H  
ATOM    961  C   GLN    69      91.361 123.269  67.983  1.00  0.00           C  
ATOM    962  O   GLN    69      90.237 123.724  67.863  1.00  0.00           O  
ATOM    963  N   SER    70      92.281 123.490  67.032  1.00  0.00           N  
ATOM    964  H   SER    70      93.198 123.076  67.125  1.00  0.00           H  
ATOM    965  CA  SER    70      92.075 124.400  65.938  1.00  0.00           C  
ATOM    966  HA  SER    70      91.891 125.415  66.291  1.00  0.00           H  
ATOM    967  CB  SER    70      93.425 124.550  65.220  1.00  0.00           C  
ATOM    968  HB2 SER    70      93.315 125.053  64.259  1.00  0.00           H  
ATOM    969  HB3 SER    70      94.140 125.076  65.853  1.00  0.00           H  
ATOM    970  OG  SER    70      93.994 123.358  64.910  1.00  0.00           O  
ATOM    971  HG  SER    70      94.908 123.537  64.676  1.00  0.00           H  
ATOM    972  C   SER    70      90.946 124.084  64.931  1.00  0.00           C  
ATOM    973  O   SER    70      90.636 124.809  63.982  1.00  0.00           O  
ATOM    974  N   THR    71      90.397 122.850  65.104  1.00  0.00           N  
ATOM    975  H   THR    71      90.726 122.368  65.928  1.00  0.00           H  
ATOM    976  CA  THR    71      89.488 122.167  64.139  1.00  0.00           C  
ATOM    977  HA  THR    71      88.855 122.848  63.571  1.00  0.00           H  
ATOM    978  CB  THR    71      90.284 121.300  63.057  1.00  0.00           C  
ATOM    979  HB  THR    71      91.153 120.968  63.624  1.00  0.00           H  
ATOM    980  CG2 THR    71      89.516 120.128  62.489  1.00  0.00           C  
ATOM    981 HG21 THR    71      89.304 119.306  63.172  1.00  0.00           H  
ATOM    982 HG22 THR    71      88.580 120.460  62.039  1.00  0.00           H  
ATOM    983 HG23 THR    71      89.951 119.552  61.672  1.00  0.00           H  
ATOM    984  OG1 THR    71      90.703 122.107  61.945  1.00  0.00           O  
ATOM    985  HG1 THR    71      91.627 122.276  62.139  1.00  0.00           H  
ATOM    986  C   THR    71      88.537 121.333  65.006  1.00  0.00           C  
ATOM    987  O   THR    71      89.058 120.511  65.765  1.00  0.00           O  
ATOM    988  N   PRO    72      87.162 121.442  64.858  1.00  0.00           N  
ATOM    989  CD  PRO    72      86.425 122.368  63.996  1.00  0.00           C  
ATOM    990  HD2 PRO    72      86.632 122.458  62.929  1.00  0.00           H  
ATOM    991  HD3 PRO    72      86.502 123.363  64.434  1.00  0.00           H  
ATOM    992  CG  PRO    72      84.976 121.839  64.095  1.00  0.00           C  
ATOM    993  HG2 PRO    72      84.639 121.201  63.278  1.00  0.00           H  
ATOM    994  HG3 PRO    72      84.302 122.693  64.033  1.00  0.00           H  
ATOM    995  CB  PRO    72      84.809 121.101  65.427  1.00  0.00           C  
ATOM    996  HB2 PRO    72      84.130 120.257  65.309  1.00  0.00           H  
ATOM    997  HB3 PRO    72      84.676 121.746  66.295  1.00  0.00           H  
ATOM    998  CA  PRO    72      86.211 120.502  65.486  1.00  0.00           C  
ATOM    999  HA  PRO    72      86.614 120.467  66.498  1.00  0.00           H  
ATOM   1000  C   PRO    72      86.288 119.073  64.922  1.00  0.00           C  
ATOM   1001  O   PRO    72      86.572 118.916  63.740  1.00  0.00           O  
ATOM   1002  N   GLN    73      86.041 118.110  65.822  1.00  0.00           N  
ATOM   1003  H   GLN    73      85.863 118.434  66.761  1.00  0.00           H  
ATOM   1004  CA  GLN    73      85.691 116.763  65.371  1.00  0.00           C  
ATOM   1005  HA  GLN    73      86.569 116.299  64.921  1.00  0.00           H  
ATOM   1006  CB  GLN    73      85.241 115.880  66.642  1.00  0.00           C  
ATOM   1007  HB2 GLN    73      84.940 114.863  66.392  1.00  0.00           H  
ATOM   1008  HB3 GLN    73      86.074 115.897  67.344  1.00  0.00           H  
ATOM   1009  CG  GLN    73      84.112 116.573  67.474  1.00  0.00           C  
ATOM   1010  HG2 GLN    73      84.348 116.311  68.505  1.00  0.00           H  
ATOM   1011  HG3 GLN    73      84.043 117.630  67.216  1.00  0.00           H  
ATOM   1012  CD  GLN    73      82.726 115.985  67.024  1.00  0.00           C  
ATOM   1013  OE1 GLN    73      82.561 114.961  66.332  1.00  0.00           O  
ATOM   1014  NE2 GLN    73      81.695 116.742  67.338  1.00  0.00           N  
ATOM   1015 HE21 GLN    73      81.697 117.631  67.816  1.00  0.00           H  
ATOM   1016 HE22 GLN    73      80.801 116.374  67.044  1.00  0.00           H  
ATOM   1017  C   GLN    73      84.579 116.817  64.262  1.00  0.00           C  
ATOM   1018  O   GLN    73      83.651 117.631  64.426  1.00  0.00           O  
ATOM   1019  N   GLY    74      84.544 115.990  63.251  1.00  0.00           N  
ATOM   1020  H   GLY    74      85.301 115.328  63.155  1.00  0.00           H  
ATOM   1021  CA  GLY    74      83.770 116.203  62.038  1.00  0.00           C  
ATOM   1022  HA2 GLY    74      83.890 117.240  61.726  1.00  0.00           H  
ATOM   1023  HA3 GLY    74      84.310 115.648  61.271  1.00  0.00           H  
ATOM   1024  C   GLY    74      82.293 115.801  62.069  1.00  0.00           C  
ATOM   1025  O   GLY    74      81.568 115.962  61.082  1.00  0.00           O  
ATOM   1026  N   TYR    75      81.817 115.210  63.167  1.00  0.00           N  
ATOM   1027  H   TYR    75      82.466 114.827  63.840  1.00  0.00           H  
ATOM   1028  CA  TYR    75      80.393 114.689  63.233  1.00  0.00           C  
ATOM   1029  HA  TYR    75      80.045 114.486  62.220  1.00  0.00           H  
ATOM   1030  CB  TYR    75      80.420 113.351  64.055  1.00  0.00           C  
ATOM   1031  HB2 TYR    75      80.650 113.622  65.085  1.00  0.00           H  
ATOM   1032  HB3 TYR    75      79.435 112.884  64.079  1.00  0.00           H  
ATOM   1033  CG  TYR    75      81.325 112.282  63.583  1.00  0.00           C  
ATOM   1034  CD1 TYR    75      82.635 112.219  64.019  1.00  0.00           C  
ATOM   1035  HD1 TYR    75      82.975 112.953  64.735  1.00  0.00           H  
ATOM   1036  CE1 TYR    75      83.566 111.310  63.494  1.00  0.00           C  
ATOM   1037  HE1 TYR    75      84.547 111.512  63.899  1.00  0.00           H  
ATOM   1038  CZ  TYR    75      83.232 110.346  62.543  1.00  0.00           C  
ATOM   1039  OH  TYR    75      84.095 109.431  61.989  1.00  0.00           O  
ATOM   1040  HH  TYR    75      84.775 109.360  62.663  1.00  0.00           H  
ATOM   1041  CE2 TYR    75      81.902 110.373  62.139  1.00  0.00           C  
ATOM   1042  HE2 TYR    75      81.584 109.681  61.372  1.00  0.00           H  
ATOM   1043  CD2 TYR    75      80.966 111.317  62.624  1.00  0.00           C  
ATOM   1044  HD2 TYR    75      79.958 111.283  62.238  1.00  0.00           H  
ATOM   1045  C   TYR    75      79.401 115.687  63.878  1.00  0.00           C  
ATOM   1046  O   TYR    75      79.302 116.808  63.393  1.00  0.00           O  
ATOM   1047  N   GLY    76      78.554 115.266  64.837  1.00  0.00           N  
ATOM   1048  H   GLY    76      78.496 114.306  65.147  1.00  0.00           H  
ATOM   1049  CA  GLY    76      77.557 116.116  65.536  1.00  0.00           C  
ATOM   1050  HA2 GLY    76      77.302 116.979  64.922  1.00  0.00           H  
ATOM   1051  HA3 GLY    76      76.583 115.634  65.623  1.00  0.00           H  
ATOM   1052  C   GLY    76      77.970 116.490  67.013  1.00  0.00           C  
ATOM   1053  O   GLY    76      79.001 116.076  67.495  1.00  0.00           O  
ATOM   1054  N   SER    77      77.082 117.110  67.795  1.00  0.00           N  
ATOM   1055  H   SER    77      76.242 117.524  67.416  1.00  0.00           H  
ATOM   1056  CA  SER    77      77.381 117.284  69.216  1.00  0.00           C  
ATOM   1057  HA  SER    77      78.440 117.504  69.352  1.00  0.00           H  
ATOM   1058  CB  SER    77      76.677 118.519  69.779  1.00  0.00           C  
ATOM   1059  HB2 SER    77      75.591 118.420  69.775  1.00  0.00           H  
ATOM   1060  HB3 SER    77      76.947 118.698  70.820  1.00  0.00           H  
ATOM   1061  OG  SER    77      77.123 119.685  69.053  1.00  0.00           O  
ATOM   1062  HG  SER    77      77.031 120.486  69.574  1.00  0.00           H  
ATOM   1063  C   SER    77      77.140 116.102  70.078  1.00  0.00           C  
ATOM   1064  O   SER    77      76.000 115.698  70.268  1.00  0.00           O  
ATOM   1065  N   THR    78      78.182 115.422  70.669  1.00  0.00           N  
ATOM   1066  H   THR    78      77.940 114.590  71.187  1.00  0.00           H  
ATOM   1067  CA  THR    78      79.617 115.698  70.599  1.00  0.00           C  
ATOM   1068  HA  THR    78      79.839 116.248  69.684  1.00  0.00           H  
ATOM   1069  CB  THR    78      80.149 116.425  71.847  1.00  0.00           C  
ATOM   1070  HB  THR    78      79.949 115.840  72.745  1.00  0.00           H  
ATOM   1071  CG2 THR    78      81.655 116.746  71.879  1.00  0.00           C  
ATOM   1072 HG21 THR    78      81.855 117.465  72.673  1.00  0.00           H  
ATOM   1073 HG22 THR    78      82.166 115.829  72.171  1.00  0.00           H  
ATOM   1074 HG23 THR    78      81.989 117.086  70.898  1.00  0.00           H  
ATOM   1075  OG1 THR    78      79.460 117.658  71.860  1.00  0.00           O  
ATOM   1076  HG1 THR    78      78.644 117.545  72.352  1.00  0.00           H  
ATOM   1077  C   THR    78      80.424 114.461  70.491  1.00  0.00           C  
ATOM   1078  O   THR    78      80.178 113.565  71.282  1.00  0.00           O  
ATOM   1079  N   GLY    79      81.232 114.352  69.450  1.00  0.00           N  
ATOM   1080  H   GLY    79      81.228 115.140  68.818  1.00  0.00           H  
ATOM   1081  CA  GLY    79      81.858 113.142  68.979  1.00  0.00           C  
ATOM   1082  HA2 GLY    79      81.323 112.343  69.493  1.00  0.00           H  
ATOM   1083  HA3 GLY    79      81.666 112.923  67.929  1.00  0.00           H  
ATOM   1084  C   GLY    79      83.345 113.090  69.340  1.00  0.00           C  
ATOM   1085  O   GLY    79      83.850 113.865  70.242  1.00  0.00           O  
ATOM   1086  N   GLY    80      84.145 112.180  68.808  1.00  0.00           N  
ATOM   1087  H   GLY    80      85.045 112.076  69.254  1.00  0.00           H  
ATOM   1088  CA  GLY    80      83.926 111.489  67.578  1.00  0.00           C  
ATOM   1089  HA2 GLY    80      83.682 112.169  66.762  1.00  0.00           H  
ATOM   1090  HA3 GLY    80      84.843 111.022  67.219  1.00  0.00           H  
ATOM   1091  C   GLY    80      82.982 110.334  67.678  1.00  0.00           C  
ATOM   1092  O   GLY    80      82.515 109.988  68.782  1.00  0.00           O  
ATOM   1093  N   TYR    81      82.692 109.663  66.530  1.00  0.00           N  
ATOM   1094  H   TYR    81      83.092 109.842  65.620  1.00  0.00           H  
ATOM   1095  CA  TYR    81      81.757 108.560  66.566  1.00  0.00           C  
ATOM   1096  HA  TYR    81      81.722 108.068  67.538  1.00  0.00           H  
ATOM   1097  CB  TYR    81      80.351 109.058  66.297  1.00  0.00           C  
ATOM   1098  HB2 TYR    81      80.293 109.443  65.279  1.00  0.00           H  
ATOM   1099  HB3 TYR    81      79.729 108.163  66.301  1.00  0.00           H  
ATOM   1100  CG  TYR    81      79.792 110.013  67.320  1.00  0.00           C  
ATOM   1101  CD1 TYR    81      79.557 109.499  68.617  1.00  0.00           C  
ATOM   1102  HD1 TYR    81      79.965 108.525  68.845  1.00  0.00           H  
ATOM   1103  CE1 TYR    81      78.854 110.322  69.563  1.00  0.00           C  
ATOM   1104  HE1 TYR    81      78.530 109.948  70.523  1.00  0.00           H  
ATOM   1105  CZ  TYR    81      78.300 111.574  69.226  1.00  0.00           C  
ATOM   1106  OH  TYR    81      77.495 112.267  70.059  1.00  0.00           O  
ATOM   1107  HH  TYR    81      77.114 111.798  70.805  1.00  0.00           H  
ATOM   1108  CE2 TYR    81      78.642 112.069  67.952  1.00  0.00           C  
ATOM   1109  HE2 TYR    81      78.215 113.018  67.662  1.00  0.00           H  
ATOM   1110  CD2 TYR    81      79.293 111.281  66.975  1.00  0.00           C  
ATOM   1111  HD2 TYR    81      79.401 111.680  65.977  1.00  0.00           H  
ATOM   1112  C   TYR    81      82.233 107.561  65.506  1.00  0.00           C  
ATOM   1113  O   TYR    81      82.427 107.944  64.373  1.00  0.00           O  
ATOM   1114  N   GLY    82      82.431 106.312  65.822  1.00  0.00           N  
ATOM   1115  H   GLY    82      82.621 105.749  65.005  1.00  0.00           H  
ATOM   1116  CA  GLY    82      82.287 105.656  67.124  1.00  0.00           C  
ATOM   1117  HA2 GLY    82      82.774 104.682  67.069  1.00  0.00           H  
ATOM   1118  HA3 GLY    82      82.829 106.208  67.891  1.00  0.00           H  
ATOM   1119  C   GLY    82      80.816 105.543  67.547  1.00  0.00           C  
ATOM   1120  O   GLY    82      79.898 105.558  66.783  1.00  0.00           O  
ATOM   1121  N   SER    83      80.600 105.221  68.792  1.00  0.00           N  
ATOM   1122  H   SER    83      81.381 105.288  69.429  1.00  0.00           H  
ATOM   1123  CA  SER    83      79.335 104.883  69.490  1.00  0.00           C  
ATOM   1124  HA  SER    83      79.563 104.430  70.455  1.00  0.00           H  
ATOM   1125  CB  SER    83      78.408 106.141  69.759  1.00  0.00           C  
ATOM   1126  HB2 SER    83      78.152 106.814  68.940  1.00  0.00           H  
ATOM   1127  HB3 SER    83      77.462 105.811  70.188  1.00  0.00           H  
ATOM   1128  OG  SER    83      79.096 106.743  70.811  1.00  0.00           O  
ATOM   1129  HG  SER    83      78.797 106.315  71.617  1.00  0.00           H  
ATOM   1130  C   SER    83      78.424 103.806  68.920  1.00  0.00           C  
ATOM   1131  O   SER    83      77.258 104.074  68.672  1.00  0.00           O  
ATOM   1132  N   SER    84      78.922 102.611  68.616  1.00  0.00           N  
ATOM   1133  H   SER    84      78.260 102.019  68.135  1.00  0.00           H  
ATOM   1134  CA  SER    84      80.221 102.142  68.998  1.00  0.00           C  
ATOM   1135  HA  SER    84      80.635 102.708  69.832  1.00  0.00           H  
ATOM   1136  CB  SER    84      80.016 100.734  69.501  1.00  0.00           C  
ATOM   1137  HB2 SER    84      80.923 100.314  69.936  1.00  0.00           H  
ATOM   1138  HB3 SER    84      79.232 100.735  70.258  1.00  0.00           H  
ATOM   1139  OG  SER    84      79.568  99.799  68.425  1.00  0.00           O  
ATOM   1140  HG  SER    84      78.608  99.818  68.454  1.00  0.00           H  
ATOM   1141  C   SER    84      81.257 102.240  67.935  1.00  0.00           C  
ATOM   1142  O   SER    84      82.477 102.298  68.211  1.00  0.00           O  
ATOM   1143  N   GLN    85      80.870 102.209  66.649  1.00  0.00           N  
ATOM   1144  H   GLN    85      79.881 102.140  66.453  1.00  0.00           H  
ATOM   1145  CA  GLN    85      81.729 102.168  65.465  1.00  0.00           C  
ATOM   1146  HA  GLN    85      82.729 102.481  65.764  1.00  0.00           H  
ATOM   1147  CB  GLN    85      81.693 100.742  64.823  1.00  0.00           C  
ATOM   1148  HB2 GLN    85      80.681 100.473  64.523  1.00  0.00           H  
ATOM   1149  HB3 GLN    85      82.345 100.721  63.950  1.00  0.00           H  
ATOM   1150  CG  GLN    85      82.267  99.512  65.586  1.00  0.00           C  
ATOM   1151  HG2 GLN    85      83.234  99.885  65.923  1.00  0.00           H  
ATOM   1152  HG3 GLN    85      81.661  99.248  66.453  1.00  0.00           H  
ATOM   1153  CD  GLN    85      82.406  98.353  64.666  1.00  0.00           C  
ATOM   1154  OE1 GLN    85      81.642  98.197  63.743  1.00  0.00           O  
ATOM   1155  NE2 GLN    85      83.337  97.446  64.954  1.00  0.00           N  
ATOM   1156 HE21 GLN    85      83.567  96.894  64.139  1.00  0.00           H  
ATOM   1157 HE22 GLN    85      84.112  97.663  65.564  1.00  0.00           H  
ATOM   1158  C   GLN    85      81.244 103.229  64.500  1.00  0.00           C  
ATOM   1159  O   GLN    85      82.148 103.698  63.779  1.00  0.00           O  
ATOM   1160  N   SER    86      79.942 103.533  64.372  1.00  0.00           N  
ATOM   1161  H   SER    86      79.368 102.944  64.958  1.00  0.00           H  
ATOM   1162  CA  SER    86      79.218 104.242  63.307  1.00  0.00           C  
ATOM   1163  HA  SER    86      78.183 103.912  63.400  1.00  0.00           H  
ATOM   1164  CB  SER    86      79.247 105.744  63.395  1.00  0.00           C  
ATOM   1165  HB2 SER    86      80.236 106.189  63.288  1.00  0.00           H  
ATOM   1166  HB3 SER    86      78.735 106.170  62.531  1.00  0.00           H  
ATOM   1167  OG  SER    86      78.684 106.289  64.593  1.00  0.00           O  
ATOM   1168  HG  SER    86      79.251 106.017  65.318  1.00  0.00           H  
ATOM   1169  C   SER    86      79.669 103.769  61.884  1.00  0.00           C  
ATOM   1170  O   SER    86      80.015 104.550  60.970  1.00  0.00           O  
ATOM   1171  N   SER    87      79.634 102.440  61.600  1.00  0.00           N  
ATOM   1172  H   SER    87      79.289 101.918  62.392  1.00  0.00           H  
ATOM   1173  CA  SER    87      80.043 101.788  60.308  1.00  0.00           C  
ATOM   1174  HA  SER    87      80.401 102.513  59.577  1.00  0.00           H  
ATOM   1175  CB  SER    87      81.196 100.792  60.565  1.00  0.00           C  
ATOM   1176  HB2 SER    87      80.970 100.133  61.404  1.00  0.00           H  
ATOM   1177  HB3 SER    87      81.474 100.177  59.709  1.00  0.00           H  
ATOM   1178  OG  SER    87      82.365 101.582  60.872  1.00  0.00           O  
ATOM   1179  HG  SER    87      83.198 101.107  60.836  1.00  0.00           H  
ATOM   1180  C   SER    87      78.878 101.060  59.518  1.00  0.00           C  
ATOM   1181  O   SER    87      79.150 100.481  58.502  1.00  0.00           O  
ATOM   1182  N   GLN    88      77.660 101.084  59.917  1.00  0.00           N  
ATOM   1183  H   GLN    88      77.499 101.453  60.843  1.00  0.00           H  
ATOM   1184  CA  GLN    88      76.509 100.548  59.225  1.00  0.00           C  
ATOM   1185  HA  GLN    88      75.689 100.724  59.921  1.00  0.00           H  
ATOM   1186  CB  GLN    88      76.133 101.341  58.008  1.00  0.00           C  
ATOM   1187  HB2 GLN    88      76.994 101.242  57.346  1.00  0.00           H  
ATOM   1188  HB3 GLN    88      75.368 100.847  57.410  1.00  0.00           H  
ATOM   1189  CG  GLN    88      75.773 102.843  58.128  1.00  0.00           C  
ATOM   1190  HG2 GLN    88      75.552 103.058  57.082  1.00  0.00           H  
ATOM   1191  HG3 GLN    88      74.880 102.974  58.738  1.00  0.00           H  
ATOM   1192  CD  GLN    88      76.761 103.894  58.625  1.00  0.00           C  
ATOM   1193  OE1 GLN    88      76.481 104.696  59.517  1.00  0.00           O  
ATOM   1194  NE2 GLN    88      78.031 103.866  58.189  1.00  0.00           N  
ATOM   1195 HE21 GLN    88      78.314 103.166  57.518  1.00  0.00           H  
ATOM   1196 HE22 GLN    88      78.734 104.546  58.441  1.00  0.00           H  
ATOM   1197  C   GLN    88      76.589  99.009  58.983  1.00  0.00           C  
ATOM   1198  O   GLN    88      75.955  98.436  58.144  1.00  0.00           O  
ATOM   1199  N   SER    89      77.322  98.286  59.881  1.00  0.00           N  
ATOM   1200  H   SER    89      77.974  98.827  60.430  1.00  0.00           H  
ATOM   1201  CA  SER    89      77.474  96.794  59.802  1.00  0.00           C  
ATOM   1202  HA  SER    89      78.017  96.624  58.872  1.00  0.00           H  
ATOM   1203  CB  SER    89      78.203  96.300  61.030  1.00  0.00           C  
ATOM   1204  HB2 SER    89      79.125  96.876  61.105  1.00  0.00           H  
ATOM   1205  HB3 SER    89      77.662  96.485  61.957  1.00  0.00           H  
ATOM   1206  OG  SER    89      78.496  94.929  60.794  1.00  0.00           O  
ATOM   1207  HG  SER    89      79.129  94.942  60.072  1.00  0.00           H  
ATOM   1208  C   SER    89      76.137  96.094  59.785  1.00  0.00           C  
ATOM   1209  O   SER    89      75.263  96.360  60.619  1.00  0.00           O  
ATOM   1210  N   SER    90      75.965  95.266  58.759  1.00  0.00           N  
ATOM   1211  H   SER    90      76.751  95.177  58.132  1.00  0.00           H  
ATOM   1212  CA  SER    90      74.798  94.359  58.615  1.00  0.00           C  
ATOM   1213  HA  SER    90      73.955  94.818  59.131  1.00  0.00           H  
ATOM   1214  CB  SER    90      74.355  94.142  57.132  1.00  0.00           C  
ATOM   1215  HB2 SER    90      73.406  93.610  57.197  1.00  0.00           H  
ATOM   1216  HB3 SER    90      74.198  95.129  56.698  1.00  0.00           H  
ATOM   1217  OG  SER    90      75.248  93.364  56.326  1.00  0.00           O  
ATOM   1218  HG  SER    90      75.030  92.442  56.480  1.00  0.00           H  
ATOM   1219  C   SER    90      75.097  93.031  59.295  1.00  0.00           C  
ATOM   1220  O   SER    90      74.452  92.067  58.907  1.00  0.00           O  
ATOM   1221  N   TYR    91      75.979  92.953  60.293  1.00  0.00           N  
ATOM   1222  H   TYR    91      76.372  93.861  60.493  1.00  0.00           H  
ATOM   1223  CA  TYR    91      76.268  91.688  61.017  1.00  0.00           C  
ATOM   1224  HA  TYR    91      75.576  90.929  60.653  1.00  0.00           H  
ATOM   1225  CB  TYR    91      77.728  91.200  60.694  1.00  0.00           C  
ATOM   1226  HB2 TYR    91      78.449  91.955  61.008  1.00  0.00           H  
ATOM   1227  HB3 TYR    91      77.941  90.326  61.309  1.00  0.00           H  
ATOM   1228  CG  TYR    91      77.934  90.939  59.222  1.00  0.00           C  
ATOM   1229  CD1 TYR    91      78.449  91.972  58.377  1.00  0.00           C  
ATOM   1230  HD1 TYR    91      78.549  93.011  58.655  1.00  0.00           H  
ATOM   1231  CE1 TYR    91      78.598  91.694  56.953  1.00  0.00           C  
ATOM   1232  HE1 TYR    91      78.752  92.501  56.252  1.00  0.00           H  
ATOM   1233  CZ  TYR    91      78.473  90.353  56.460  1.00  0.00           C  
ATOM   1234  OH  TYR    91      78.849  89.962  55.236  1.00  0.00           O  
ATOM   1235  HH  TYR    91      79.382  90.580  54.730  1.00  0.00           H  
ATOM   1236  CE2 TYR    91      78.148  89.363  57.416  1.00  0.00           C  
ATOM   1237  HE2 TYR    91      78.007  88.325  57.155  1.00  0.00           H  
ATOM   1238  CD2 TYR    91      77.820  89.654  58.752  1.00  0.00           C  
ATOM   1239  HD2 TYR    91      77.575  88.819  59.392  1.00  0.00           H  
ATOM   1240  C   TYR    91      76.177  91.850  62.490  1.00  0.00           C  
ATOM   1241  O   TYR    91      76.380  92.906  63.054  1.00  0.00           O  
ATOM   1242  N   GLY    92      75.883  90.707  63.137  1.00  0.00           N  
ATOM   1243  H   GLY    92      76.025  90.789  64.134  1.00  0.00           H  
ATOM   1244  CA  GLY    92      75.245  89.459  62.599  1.00  0.00           C  
ATOM   1245  HA2 GLY    92      75.453  89.300  61.541  1.00  0.00           H  
ATOM   1246  HA3 GLY    92      75.808  88.657  63.076  1.00  0.00           H  
ATOM   1247  C   GLY    92      73.767  89.217  62.996  1.00  0.00           C  
ATOM   1248  O   GLY    92      73.141  89.991  63.752  1.00  0.00           O  
ATOM   1249  N   GLN    93      73.234  88.132  62.447  1.00  0.00           N  
ATOM   1250  H   GLN    93      73.713  87.668  61.689  1.00  0.00           H  
ATOM   1251  CA  GLN    93      71.815  87.769  62.783  1.00  0.00           C  
ATOM   1252  HA  GLN    93      71.196  88.612  62.475  1.00  0.00           H  
ATOM   1253  CB  GLN    93      71.382  86.629  61.886  1.00  0.00           C  
ATOM   1254  HB2 GLN    93      71.592  87.021  60.891  1.00  0.00           H  
ATOM   1255  HB3 GLN    93      72.044  85.776  62.034  1.00  0.00           H  
ATOM   1256  CG  GLN    93      69.892  86.265  62.014  1.00  0.00           C  
ATOM   1257  HG2 GLN    93      69.674  85.716  62.929  1.00  0.00           H  
ATOM   1258  HG3 GLN    93      69.246  87.143  62.025  1.00  0.00           H  
ATOM   1259  CD  GLN    93      69.408  85.455  60.852  1.00  0.00           C  
ATOM   1260  OE1 GLN    93      69.633  85.708  59.687  1.00  0.00           O  
ATOM   1261  NE2 GLN    93      68.653  84.443  61.209  1.00  0.00           N  
ATOM   1262 HE21 GLN    93      68.175  83.970  60.455  1.00  0.00           H  
ATOM   1263 HE22 GLN    93      68.605  84.055  62.140  1.00  0.00           H  
ATOM   1264  C   GLN    93      71.579  87.509  64.296  1.00  0.00           C  
ATOM   1265  O   GLN    93      72.285  86.687  64.917  1.00  0.00           O  
ATOM   1266  N   GLN    94      70.440  88.027  64.739  1.00  0.00           N  
ATOM   1267  H   GLN    94      69.808  88.532  64.134  1.00  0.00           H  
ATOM   1268  CA  GLN    94      70.164  87.822  66.159  1.00  0.00           C  
ATOM   1269  HA  GLN    94      71.121  87.814  66.681  1.00  0.00           H  
ATOM   1270  CB  GLN    94      69.270  88.993  66.700  1.00  0.00           C  
ATOM   1271  HB2 GLN    94      68.566  89.201  65.894  1.00  0.00           H  
ATOM   1272  HB3 GLN    94      68.755  88.673  67.606  1.00  0.00           H  
ATOM   1273  CG  GLN    94      70.046  90.282  67.022  1.00  0.00           C  
ATOM   1274  HG2 GLN    94      70.791  90.597  66.292  1.00  0.00           H  
ATOM   1275  HG3 GLN    94      69.236  90.992  67.189  1.00  0.00           H  
ATOM   1276  CD  GLN    94      70.614  90.329  68.445  1.00  0.00           C  
ATOM   1277  OE1 GLN    94      70.598  89.319  69.184  1.00  0.00           O  
ATOM   1278  NE2 GLN    94      71.160  91.440  68.889  1.00  0.00           N  
ATOM   1279 HE21 GLN    94      71.106  92.163  68.186  1.00  0.00           H  
ATOM   1280 HE22 GLN    94      71.065  91.712  69.858  1.00  0.00           H  
ATOM   1281  C   GLN    94      69.436  86.415  66.475  1.00  0.00           C  
ATOM   1282  O   GLN    94      69.918  85.596  67.346  1.00  0.00           O  
ATOM   1283  N   SER    95      68.326  86.138  65.838  1.00  0.00           N  
ATOM   1284  H   SER    95      68.020  86.793  65.132  1.00  0.00           H  
ATOM   1285  CA  SER    95      67.454  84.941  66.054  1.00  0.00           C  
ATOM   1286  HA  SER    95      67.492  84.624  67.096  1.00  0.00           H  
ATOM   1287  CB  SER    95      66.059  85.367  65.580  1.00  0.00           C  
ATOM   1288  HB2 SER    95      65.741  86.313  66.018  1.00  0.00           H  
ATOM   1289  HB3 SER    95      66.176  85.531  64.508  1.00  0.00           H  
ATOM   1290  OG  SER    95      65.122  84.383  65.905  1.00  0.00           O  
ATOM   1291  HG  SER    95      64.346  84.798  66.288  1.00  0.00           H  
ATOM   1292  C   SER    95      67.967  83.732  65.145  1.00  0.00           C  
ATOM   1293  O   SER    95      68.882  83.843  64.299  1.00  0.00           O  
ATOM   1294  N   SER    96      67.414  82.523  65.358  1.00  0.00           N  
ATOM   1295  H   SER    96      66.905  82.363  66.215  1.00  0.00           H  
ATOM   1296  CA  SER    96      67.605  81.390  64.477  1.00  0.00           C  
ATOM   1297  HA  SER    96      68.590  80.982  64.701  1.00  0.00           H  
ATOM   1298  CB  SER    96      66.715  80.275  64.967  1.00  0.00           C  
ATOM   1299  HB2 SER    96      65.680  80.512  64.724  1.00  0.00           H  
ATOM   1300  HB3 SER    96      66.991  79.389  64.395  1.00  0.00           H  
ATOM   1301  OG  SER    96      66.859  79.978  66.359  1.00  0.00           O  
ATOM   1302  HG  SER    96      66.248  80.562  66.814  1.00  0.00           H  
ATOM   1303  C   SER    96      67.314  81.499  62.995  1.00  0.00           C  
ATOM   1304  O   SER    96      66.267  82.079  62.603  1.00  0.00           O  
ATOM   1305  N   TYR    97      68.090  80.950  62.024  1.00  0.00           N  
ATOM   1306  H   TYR    97      67.704  80.957  61.091  1.00  0.00           H  
ATOM   1307  CA  TYR    97      69.352  80.289  62.111  1.00  0.00           C  
ATOM   1308  HA  TYR    97      69.789  80.214  61.115  1.00  0.00           H  
ATOM   1309  CB  TYR    97      70.393  81.156  62.840  1.00  0.00           C  
ATOM   1310  HB2 TYR    97      70.267  82.219  62.631  1.00  0.00           H  
ATOM   1311  HB3 TYR    97      70.261  81.124  63.921  1.00  0.00           H  
ATOM   1312  CG  TYR    97      71.825  80.719  62.436  1.00  0.00           C  
ATOM   1313  CD1 TYR    97      72.735  80.023  63.262  1.00  0.00           C  
ATOM   1314  HD1 TYR    97      72.506  79.902  64.311  1.00  0.00           H  
ATOM   1315  CE1 TYR    97      73.981  79.575  62.779  1.00  0.00           C  
ATOM   1316  HE1 TYR    97      74.700  79.196  63.491  1.00  0.00           H  
ATOM   1317  CZ  TYR    97      74.311  79.795  61.409  1.00  0.00           C  
ATOM   1318  OH  TYR    97      75.560  79.481  60.988  1.00  0.00           O  
ATOM   1319  HH  TYR    97      75.714  79.799  60.096  1.00  0.00           H  
ATOM   1320  CE2 TYR    97      73.398  80.534  60.538  1.00  0.00           C  
ATOM   1321  HE2 TYR    97      73.734  80.723  59.529  1.00  0.00           H  
ATOM   1322  CD2 TYR    97      72.213  80.982  61.111  1.00  0.00           C  
ATOM   1323  HD2 TYR    97      71.568  81.558  60.464  1.00  0.00           H  
ATOM   1324  C   TYR    97      69.249  78.841  62.603  1.00  0.00           C  
ATOM   1325  O   TYR    97      69.322  78.686  63.792  1.00  0.00           O  
ATOM   1326  N   PRO    98      69.067  77.810  61.738  1.00  0.00           N  
ATOM   1327  CD  PRO    98      68.745  76.447  62.203  1.00  0.00           C  
ATOM   1328  HD2 PRO    98      67.796  76.471  62.738  1.00  0.00           H  
ATOM   1329  HD3 PRO    98      69.426  75.933  62.882  1.00  0.00           H  
ATOM   1330  CG  PRO    98      68.598  75.668  60.971  1.00  0.00           C  
ATOM   1331  HG2 PRO    98      67.587  75.746  60.569  1.00  0.00           H  
ATOM   1332  HG3 PRO    98      68.882  74.639  61.190  1.00  0.00           H  
ATOM   1333  CB  PRO    98      69.540  76.342  59.982  1.00  0.00           C  
ATOM   1334  HB2 PRO    98      69.217  76.118  58.966  1.00  0.00           H  
ATOM   1335  HB3 PRO    98      70.548  75.951  60.123  1.00  0.00           H  
ATOM   1336  CA  PRO    98      69.297  77.832  60.328  1.00  0.00           C  
ATOM   1337  HA  PRO    98      70.254  78.308  60.116  1.00  0.00           H  
ATOM   1338  C   PRO    98      68.174  78.468  59.520  1.00  0.00           C  
ATOM   1339  O   PRO    98      67.079  78.704  60.056  1.00  0.00           O  
ATOM   1340  N   GLY    99      68.427  78.766  58.240  1.00  0.00           N  
ATOM   1341  H   GLY    99      69.376  78.558  57.965  1.00  0.00           H  
ATOM   1342  CA  GLY    99      67.518  79.111  57.194  1.00  0.00           C  
ATOM   1343  HA2 GLY    99      66.600  79.529  57.609  1.00  0.00           H  
ATOM   1344  HA3 GLY    99      67.913  79.830  56.477  1.00  0.00           H  
ATOM   1345  C   GLY    99      66.872  77.972  56.422  1.00  0.00           C  
ATOM   1346  O   GLY    99      67.117  76.820  56.765  1.00  0.00           O  
ATOM   1347  N   TYR   100      66.050  78.138  55.390  1.00  0.00           N  
ATOM   1348  H   TYR   100      66.032  78.994  54.855  1.00  0.00           H  
ATOM   1349  CA  TYR   100      65.488  76.968  54.659  1.00  0.00           C  
ATOM   1350  HA  TYR   100      65.023  76.277  55.362  1.00  0.00           H  
ATOM   1351  CB  TYR   100      64.351  77.441  53.723  1.00  0.00           C  
ATOM   1352  HB2 TYR   100      63.714  78.261  54.055  1.00  0.00           H  
ATOM   1353  HB3 TYR   100      64.771  77.913  52.834  1.00  0.00           H  
ATOM   1354  CG  TYR   100      63.427  76.366  53.223  1.00  0.00           C  
ATOM   1355  CD1 TYR   100      62.346  75.874  53.998  1.00  0.00           C  
ATOM   1356  HD1 TYR   100      62.349  76.227  55.018  1.00  0.00           H  
ATOM   1357  CE1 TYR   100      61.380  74.962  53.456  1.00  0.00           C  
ATOM   1358  HE1 TYR   100      60.593  74.545  54.066  1.00  0.00           H  
ATOM   1359  CZ  TYR   100      61.464  74.562  52.095  1.00  0.00           C  
ATOM   1360  OH  TYR   100      60.488  73.795  51.527  1.00  0.00           O  
ATOM   1361  HH  TYR   100      60.312  73.817  50.584  1.00  0.00           H  
ATOM   1362  CE2 TYR   100      62.438  75.168  51.280  1.00  0.00           C  
ATOM   1363  HE2 TYR   100      62.438  74.907  50.232  1.00  0.00           H  
ATOM   1364  CD2 TYR   100      63.412  76.042  51.859  1.00  0.00           C  
ATOM   1365  HD2 TYR   100      64.292  76.363  51.321  1.00  0.00           H  
ATOM   1366  C   TYR   100      66.520  76.185  53.859  1.00  0.00           C  
ATOM   1367  O   TYR   100      66.141  75.008  53.505  1.00  0.00           O  
ATOM   1368  N   GLY   101      67.709  76.603  53.516  1.00  0.00           N  
ATOM   1369  H   GLY   101      67.984  77.555  53.709  1.00  0.00           H  
ATOM   1370  CA  GLY   101      68.446  75.928  52.377  1.00  0.00           C  
ATOM   1371  HA2 GLY   101      69.458  76.333  52.379  1.00  0.00           H  
ATOM   1372  HA3 GLY   101      68.412  74.853  52.553  1.00  0.00           H  
ATOM   1373  C   GLY   101      67.956  76.245  50.904  1.00  0.00           C  
ATOM   1374  O   GLY   101      66.828  76.693  50.823  1.00  0.00           O  
ATOM   1375  N   GLN   102      68.612  75.886  49.823  1.00  0.00           N  
ATOM   1376  H   GLN   102      69.593  75.687  49.957  1.00  0.00           H  
ATOM   1377  CA  GLN   102      68.044  75.672  48.504  1.00  0.00           C  
ATOM   1378  HA  GLN   102      67.601  76.581  48.097  1.00  0.00           H  
ATOM   1379  CB  GLN   102      69.158  75.357  47.510  1.00  0.00           C  
ATOM   1380  HB2 GLN   102      69.669  74.458  47.855  1.00  0.00           H  
ATOM   1381  HB3 GLN   102      68.693  75.210  46.536  1.00  0.00           H  
ATOM   1382  CG  GLN   102      70.105  76.561  47.361  1.00  0.00           C  
ATOM   1383  HG2 GLN   102      69.608  77.509  47.157  1.00  0.00           H  
ATOM   1384  HG3 GLN   102      70.643  76.797  48.280  1.00  0.00           H  
ATOM   1385  CD  GLN   102      70.923  76.310  46.125  1.00  0.00           C  
ATOM   1386  OE1 GLN   102      70.426  76.085  45.073  1.00  0.00           O  
ATOM   1387  NE2 GLN   102      72.228  76.148  46.258  1.00  0.00           N  
ATOM   1388 HE21 GLN   102      72.576  76.515  47.132  1.00  0.00           H  
ATOM   1389 HE22 GLN   102      72.783  76.152  45.414  1.00  0.00           H  
ATOM   1390  C   GLN   102      67.059  74.533  48.422  1.00  0.00           C  
ATOM   1391  O   GLN   102      66.023  74.611  47.761  1.00  0.00           O  
ATOM   1392  N   GLN   103      67.382  73.418  49.083  1.00  0.00           N  
ATOM   1393  H   GLN   103      68.193  73.490  49.680  1.00  0.00           H  
ATOM   1394  CA  GLN   103      66.715  72.105  48.950  1.00  0.00           C  
ATOM   1395  HA  GLN   103      66.645  71.835  47.896  1.00  0.00           H  
ATOM   1396  CB  GLN   103      67.587  71.011  49.622  1.00  0.00           C  
ATOM   1397  HB2 GLN   103      67.621  71.182  50.698  1.00  0.00           H  
ATOM   1398  HB3 GLN   103      67.008  70.088  49.590  1.00  0.00           H  
ATOM   1399  CG  GLN   103      68.972  70.741  49.026  1.00  0.00           C  
ATOM   1400  HG2 GLN   103      69.219  69.681  48.965  1.00  0.00           H  
ATOM   1401  HG3 GLN   103      68.938  71.012  47.971  1.00  0.00           H  
ATOM   1402  CD  GLN   103      70.091  71.474  49.643  1.00  0.00           C  
ATOM   1403  OE1 GLN   103      70.018  72.495  50.297  1.00  0.00           O  
ATOM   1404  NE2 GLN   103      71.283  70.876  49.534  1.00  0.00           N  
ATOM   1405 HE21 GLN   103      72.062  71.476  49.765  1.00  0.00           H  
ATOM   1406 HE22 GLN   103      71.428  69.991  49.068  1.00  0.00           H  
ATOM   1407  C   GLN   103      65.312  72.225  49.535  1.00  0.00           C  
ATOM   1408  O   GLN   103      65.095  72.981  50.502  1.00  0.00           O  
ATOM   1409  N   PRO   104      64.280  71.411  49.146  1.00  0.00           N  
ATOM   1410  CD  PRO   104      64.350  70.666  47.928  1.00  0.00           C  
ATOM   1411  HD2 PRO   104      65.044  69.838  48.072  1.00  0.00           H  
ATOM   1412  HD3 PRO   104      64.685  71.242  47.065  1.00  0.00           H  
ATOM   1413  CG  PRO   104      62.912  70.084  47.796  1.00  0.00           C  
ATOM   1414  HG2 PRO   104      62.873  69.099  48.261  1.00  0.00           H  
ATOM   1415  HG3 PRO   104      62.641  70.052  46.741  1.00  0.00           H  
ATOM   1416  CB  PRO   104      62.048  71.024  48.576  1.00  0.00           C  
ATOM   1417  HB2 PRO   104      61.088  70.640  48.922  1.00  0.00           H  
ATOM   1418  HB3 PRO   104      61.917  71.907  47.950  1.00  0.00           H  
ATOM   1419  CA  PRO   104      62.934  71.404  49.718  1.00  0.00           C  
ATOM   1420  HA  PRO   104      62.668  72.419  50.014  1.00  0.00           H  
ATOM   1421  C   PRO   104      62.764  70.449  50.935  1.00  0.00           C  
ATOM   1422  O   PRO   104      63.417  69.377  50.971  1.00  0.00           O  
ATOM   1423  N   ALA   105      62.062  70.881  51.997  1.00  0.00           N  
ATOM   1424  H   ALA   105      61.459  71.691  52.011  1.00  0.00           H  
ATOM   1425  CA  ALA   105      62.212  70.237  53.284  1.00  0.00           C  
ATOM   1426  HA  ALA   105      63.247  70.362  53.604  1.00  0.00           H  
ATOM   1427  CB  ALA   105      61.309  70.924  54.288  1.00  0.00           C  
ATOM   1428  HB1 ALA   105      60.272  70.811  53.972  1.00  0.00           H  
ATOM   1429  HB2 ALA   105      61.483  70.398  55.227  1.00  0.00           H  
ATOM   1430  HB3 ALA   105      61.348  72.003  54.442  1.00  0.00           H  
ATOM   1431  C   ALA   105      61.872  68.815  53.236  1.00  0.00           C  
ATOM   1432  O   ALA   105      61.045  68.441  52.468  1.00  0.00           O  
ATOM   1433  N   PRO   106      62.436  67.906  54.046  1.00  0.00           N  
ATOM   1434  CD  PRO   106      63.213  68.256  55.212  1.00  0.00           C  
ATOM   1435  HD2 PRO   106      62.605  68.252  56.117  1.00  0.00           H  
ATOM   1436  HD3 PRO   106      63.707  69.226  55.152  1.00  0.00           H  
ATOM   1437  CG  PRO   106      64.188  67.020  55.442  1.00  0.00           C  
ATOM   1438  HG2 PRO   106      64.381  66.972  56.514  1.00  0.00           H  
ATOM   1439  HG3 PRO   106      65.117  67.142  54.886  1.00  0.00           H  
ATOM   1440  CB  PRO   106      63.337  65.813  55.020  1.00  0.00           C  
ATOM   1441  HB2 PRO   106      62.887  65.421  55.932  1.00  0.00           H  
ATOM   1442  HB3 PRO   106      63.895  65.009  54.541  1.00  0.00           H  
ATOM   1443  CA  PRO   106      62.324  66.440  54.093  1.00  0.00           C  
ATOM   1444  HA  PRO   106      62.585  66.170  53.070  1.00  0.00           H  
ATOM   1445  C   PRO   106      60.901  65.881  54.275  1.00  0.00           C  
ATOM   1446  O   PRO   106      60.161  66.277  55.155  1.00  0.00           O  
ATOM   1447  N   SER   107      60.687  64.775  53.537  1.00  0.00           N  
ATOM   1448  H   SER   107      61.479  64.441  53.007  1.00  0.00           H  
ATOM   1449  CA  SER   107      59.427  64.012  53.381  1.00  0.00           C  
ATOM   1450  HA  SER   107      58.591  64.677  53.597  1.00  0.00           H  
ATOM   1451  CB  SER   107      59.227  63.500  51.979  1.00  0.00           C  
ATOM   1452  HB2 SER   107      59.932  62.691  51.791  1.00  0.00           H  
ATOM   1453  HB3 SER   107      58.214  63.160  51.764  1.00  0.00           H  
ATOM   1454  OG  SER   107      59.554  64.531  51.013  1.00  0.00           O  
ATOM   1455  HG  SER   107      60.501  64.416  50.908  1.00  0.00           H  
ATOM   1456  C   SER   107      59.283  62.840  54.394  1.00  0.00           C  
ATOM   1457  O   SER   107      58.705  61.791  54.151  1.00  0.00           O  
ATOM   1458  N   SER   108      59.920  62.978  55.515  1.00  0.00           N  
ATOM   1459  H   SER   108      60.325  63.894  55.647  1.00  0.00           H  
ATOM   1460  CA  SER   108      60.050  62.111  56.637  1.00  0.00           C  
ATOM   1461  HA  SER   108      59.081  61.634  56.782  1.00  0.00           H  
ATOM   1462  CB  SER   108      60.885  60.889  56.325  1.00  0.00           C  
ATOM   1463  HB2 SER   108      60.560  59.959  56.792  1.00  0.00           H  
ATOM   1464  HB3 SER   108      60.896  60.730  55.247  1.00  0.00           H  
ATOM   1465  OG  SER   108      62.299  61.012  56.653  1.00  0.00           O  
ATOM   1466  HG  SER   108      62.754  60.574  55.930  1.00  0.00           H  
ATOM   1467  C   SER   108      60.548  62.803  57.960  1.00  0.00           C  
ATOM   1468  O   SER   108      61.128  63.850  57.939  1.00  0.00           O  
ATOM   1469  N   THR   109      60.294  62.160  59.103  1.00  0.00           N  
ATOM   1470  H   THR   109      60.014  61.192  59.041  1.00  0.00           H  
ATOM   1471  CA  THR   109      60.673  62.741  60.440  1.00  0.00           C  
ATOM   1472  HA  THR   109      61.179  63.703  60.353  1.00  0.00           H  
ATOM   1473  CB  THR   109      59.432  62.715  61.388  1.00  0.00           C  
ATOM   1474  HB  THR   109      59.775  62.968  62.391  1.00  0.00           H  
ATOM   1475  CG2 THR   109      58.276  63.691  60.915  1.00  0.00           C  
ATOM   1476 HG21 THR   109      57.537  63.706  61.716  1.00  0.00           H  
ATOM   1477 HG22 THR   109      58.780  64.642  60.741  1.00  0.00           H  
ATOM   1478 HG23 THR   109      57.904  63.365  59.944  1.00  0.00           H  
ATOM   1479  OG1 THR   109      58.810  61.419  61.292  1.00  0.00           O  
ATOM   1480  HG1 THR   109      59.319  60.735  61.734  1.00  0.00           H  
ATOM   1481  C   THR   109      61.721  61.726  61.093  1.00  0.00           C  
ATOM   1482  O   THR   109      61.771  60.573  60.846  1.00  0.00           O  
ATOM   1483  N   SER   110      62.449  62.258  62.036  1.00  0.00           N  
ATOM   1484  H   SER   110      62.499  63.258  62.171  1.00  0.00           H  
ATOM   1485  CA  SER   110      63.425  61.468  62.853  1.00  0.00           C  
ATOM   1486  HA  SER   110      64.040  60.835  62.213  1.00  0.00           H  
ATOM   1487  CB  SER   110      64.430  62.484  63.456  1.00  0.00           C  
ATOM   1488  HB2 SER   110      63.971  63.239  64.094  1.00  0.00           H  
ATOM   1489  HB3 SER   110      65.243  61.923  63.918  1.00  0.00           H  
ATOM   1490  OG  SER   110      64.972  63.151  62.298  1.00  0.00           O  
ATOM   1491  HG  SER   110      65.404  63.964  62.569  1.00  0.00           H  
ATOM   1492  C   SER   110      62.942  60.502  63.908  1.00  0.00           C  
ATOM   1493  O   SER   110      61.970  60.740  64.656  1.00  0.00           O  
ATOM   1494  N   GLY   111      63.608  59.362  64.017  1.00  0.00           N  
ATOM   1495  H   GLY   111      64.381  59.154  63.402  1.00  0.00           H  
ATOM   1496  CA  GLY   111      63.284  58.258  64.874  1.00  0.00           C  
ATOM   1497  HA2 GLY   111      62.274  57.882  64.709  1.00  0.00           H  
ATOM   1498  HA3 GLY   111      63.965  57.418  64.735  1.00  0.00           H  
ATOM   1499  C   GLY   111      63.402  58.573  66.358  1.00  0.00           C  
ATOM   1500  O   GLY   111      63.836  59.675  66.738  1.00  0.00           O  
ATOM   1501  N   SER   112      63.137  57.606  67.281  1.00  0.00           N  
ATOM   1502  H   SER   112      63.377  57.861  68.228  1.00  0.00           H  
ATOM   1503  CA  SER   112      62.464  56.288  67.072  1.00  0.00           C  
ATOM   1504  HA  SER   112      63.104  55.654  66.458  1.00  0.00           H  
ATOM   1505  CB  SER   112      62.263  55.456  68.351  1.00  0.00           C  
ATOM   1506  HB2 SER   112      61.949  54.453  68.064  1.00  0.00           H  
ATOM   1507  HB3 SER   112      63.217  55.206  68.815  1.00  0.00           H  
ATOM   1508  OG  SER   112      61.262  56.021  69.181  1.00  0.00           O  
ATOM   1509  HG  SER   112      61.122  55.446  69.937  1.00  0.00           H  
ATOM   1510  C   SER   112      61.111  56.268  66.283  1.00  0.00           C  
ATOM   1511  O   SER   112      60.321  57.152  66.466  1.00  0.00           O  
ATOM   1512  N   TYR   113      60.772  55.214  65.550  1.00  0.00           N  
ATOM   1513  H   TYR   113      59.948  55.353  64.983  1.00  0.00           H  
ATOM   1514  CA  TYR   113      61.500  54.001  65.266  1.00  0.00           C  
ATOM   1515  HA  TYR   113      62.185  53.797  66.089  1.00  0.00           H  
ATOM   1516  CB  TYR   113      60.593  52.767  65.277  1.00  0.00           C  
ATOM   1517  HB2 TYR   113      60.054  52.748  64.329  1.00  0.00           H  
ATOM   1518  HB3 TYR   113      61.280  51.922  65.298  1.00  0.00           H  
ATOM   1519  CG  TYR   113      59.602  52.599  66.422  1.00  0.00           C  
ATOM   1520  CD1 TYR   113      58.453  53.432  66.541  1.00  0.00           C  
ATOM   1521  HD1 TYR   113      58.137  54.223  65.877  1.00  0.00           H  
ATOM   1522  CE1 TYR   113      57.570  53.146  67.600  1.00  0.00           C  
ATOM   1523  HE1 TYR   113      56.712  53.767  67.810  1.00  0.00           H  
ATOM   1524  CZ  TYR   113      57.871  52.131  68.579  1.00  0.00           C  
ATOM   1525  OH  TYR   113      57.010  51.833  69.591  1.00  0.00           O  
ATOM   1526  HH  TYR   113      56.117  52.106  69.367  1.00  0.00           H  
ATOM   1527  CE2 TYR   113      59.093  51.359  68.436  1.00  0.00           C  
ATOM   1528  HE2 TYR   113      59.341  50.534  69.087  1.00  0.00           H  
ATOM   1529  CD2 TYR   113      59.925  51.602  67.401  1.00  0.00           C  
ATOM   1530  HD2 TYR   113      60.890  51.125  67.311  1.00  0.00           H  
ATOM   1531  C   TYR   113      62.394  54.155  64.001  1.00  0.00           C  
ATOM   1532  O   TYR   113      62.814  55.254  63.715  1.00  0.00           O  
ATOM   1533  N   GLY   114      62.735  53.064  63.268  1.00  0.00           N  
ATOM   1534  H   GLY   114      62.297  52.176  63.466  1.00  0.00           H  
ATOM   1535  CA  GLY   114      63.772  52.987  62.275  1.00  0.00           C  
ATOM   1536  HA2 GLY   114      63.867  53.908  61.698  1.00  0.00           H  
ATOM   1537  HA3 GLY   114      64.732  52.840  62.770  1.00  0.00           H  
ATOM   1538  C   GLY   114      63.604  51.773  61.368  1.00  0.00           C  
ATOM   1539  O   GLY   114      62.876  50.866  61.712  1.00  0.00           O  
ATOM   1540  N   SER   115      64.329  51.680  60.309  1.00  0.00           N  
ATOM   1541  H   SER   115      64.160  50.862  59.741  1.00  0.00           H  
ATOM   1542  CA  SER   115      65.314  52.743  59.831  1.00  0.00           C  
ATOM   1543  HA  SER   115      65.755  53.121  60.753  1.00  0.00           H  
ATOM   1544  CB  SER   115      66.330  52.147  58.823  1.00  0.00           C  
ATOM   1545  HB2 SER   115      67.342  52.527  58.680  1.00  0.00           H  
ATOM   1546  HB3 SER   115      66.613  51.120  59.056  1.00  0.00           H  
ATOM   1547  OG  SER   115      65.707  52.135  57.511  1.00  0.00           O  
ATOM   1548  HG  SER   115      65.481  51.234  57.266  1.00  0.00           H  
ATOM   1549  C   SER   115      64.549  53.930  59.213  1.00  0.00           C  
ATOM   1550  O   SER   115      63.320  53.915  59.019  1.00  0.00           O  
ATOM   1551  N   SER   116      65.262  55.024  58.830  1.00  0.00           N  
ATOM   1552  H   SER   116      66.224  54.976  59.135  1.00  0.00           H  
ATOM   1553  CA  SER   116      64.691  56.203  58.158  1.00  0.00           C  
ATOM   1554  HA  SER   116      63.680  56.353  58.538  1.00  0.00           H  
ATOM   1555  CB  SER   116      65.493  57.467  58.404  1.00  0.00           C  
ATOM   1556  HB2 SER   116      65.211  58.271  57.725  1.00  0.00           H  
ATOM   1557  HB3 SER   116      65.395  57.794  59.439  1.00  0.00           H  
ATOM   1558  OG  SER   116      66.888  57.226  58.230  1.00  0.00           O  
ATOM   1559  HG  SER   116      67.191  56.909  59.085  1.00  0.00           H  
ATOM   1560  C   SER   116      64.449  55.953  56.657  1.00  0.00           C  
ATOM   1561  O   SER   116      63.861  56.837  56.071  1.00  0.00           O  
ATOM   1562  N   SER   117      64.713  54.767  56.105  1.00  0.00           N  
ATOM   1563  H   SER   117      64.958  53.994  56.708  1.00  0.00           H  
ATOM   1564  CA  SER   117      64.464  54.517  54.694  1.00  0.00           C  
ATOM   1565  HA  SER   117      64.811  55.392  54.146  1.00  0.00           H  
ATOM   1566  CB  SER   117      65.197  53.266  54.201  1.00  0.00           C  
ATOM   1567  HB2 SER   117      66.278  53.333  54.324  1.00  0.00           H  
ATOM   1568  HB3 SER   117      64.857  52.388  54.749  1.00  0.00           H  
ATOM   1569  OG  SER   117      64.762  53.046  52.861  1.00  0.00           O  
ATOM   1570  HG  SER   117      64.263  52.228  52.819  1.00  0.00           H  
ATOM   1571  C   SER   117      62.967  54.584  54.452  1.00  0.00           C  
ATOM   1572  O   SER   117      62.243  54.016  55.267  1.00  0.00           O  
ATOM   1573  N   GLN   118      62.473  55.143  53.361  1.00  0.00           N  
ATOM   1574  H   GLN   118      63.142  55.629  52.782  1.00  0.00           H  
ATOM   1575  CA  GLN   118      61.127  55.081  52.907  1.00  0.00           C  
ATOM   1576  HA  GLN   118      60.583  55.622  53.681  1.00  0.00           H  
ATOM   1577  CB  GLN   118      60.946  55.824  51.540  1.00  0.00           C  
ATOM   1578  HB2 GLN   118      61.554  55.423  50.729  1.00  0.00           H  
ATOM   1579  HB3 GLN   118      59.953  55.654  51.125  1.00  0.00           H  
ATOM   1580  CG  GLN   118      61.210  57.356  51.619  1.00  0.00           C  
ATOM   1581  HG2 GLN   118      62.140  57.571  52.145  1.00  0.00           H  
ATOM   1582  HG3 GLN   118      61.381  57.722  50.607  1.00  0.00           H  
ATOM   1583  CD  GLN   118      60.073  58.195  52.227  1.00  0.00           C  
ATOM   1584  OE1 GLN   118      59.008  57.631  52.540  1.00  0.00           O  
ATOM   1585  NE2 GLN   118      60.260  59.430  52.639  1.00  0.00           N  
ATOM   1586 HE21 GLN   118      61.153  59.865  52.456  1.00  0.00           H  
ATOM   1587 HE22 GLN   118      59.518  59.891  53.145  1.00  0.00           H  
ATOM   1588  C   GLN   118      60.615  53.626  52.765  1.00  0.00           C  
ATOM   1589  O   GLN   118      61.466  52.753  52.553  1.00  0.00           O  
ATOM   1590  N   SER   119      59.330  53.383  52.740  1.00  0.00           N  
ATOM   1591  H   SER   119      59.042  52.415  52.765  1.00  0.00           H  
ATOM   1592  CA  SER   119      58.187  54.262  52.994  1.00  0.00           C  
ATOM   1593  HA  SER   119      58.211  55.179  52.406  1.00  0.00           H  
ATOM   1594  CB  SER   119      56.856  53.511  52.729  1.00  0.00           C  
ATOM   1595  HB2 SER   119      55.999  54.178  52.831  1.00  0.00           H  
ATOM   1596  HB3 SER   119      56.795  53.257  51.671  1.00  0.00           H  
ATOM   1597  OG  SER   119      56.626  52.439  53.595  1.00  0.00           O  
ATOM   1598  HG  SER   119      55.714  52.140  53.608  1.00  0.00           H  
ATOM   1599  C   SER   119      58.104  54.871  54.367  1.00  0.00           C  
ATOM   1600  O   SER   119      58.691  54.320  55.301  1.00  0.00           O  
ATOM   1601  N   SER   120      57.408  55.982  54.500  1.00  0.00           N  
ATOM   1602  H   SER   120      56.850  56.275  53.711  1.00  0.00           H  
ATOM   1603  CA  SER   120      57.222  56.784  55.760  1.00  0.00           C  
ATOM   1604  HA  SER   120      57.666  56.205  56.570  1.00  0.00           H  
ATOM   1605  CB  SER   120      58.063  58.058  55.695  1.00  0.00           C  
ATOM   1606  HB2 SER   120      58.038  58.583  56.650  1.00  0.00           H  
ATOM   1607  HB3 SER   120      59.110  57.755  55.691  1.00  0.00           H  
ATOM   1608  OG  SER   120      57.742  58.967  54.631  1.00  0.00           O  
ATOM   1609  HG  SER   120      57.885  58.498  53.806  1.00  0.00           H  
ATOM   1610  C   SER   120      55.781  57.179  56.133  1.00  0.00           C  
ATOM   1611  O   SER   120      54.943  57.246  55.177  1.00  0.00           O  
ATOM   1612  N   SER   121      55.366  57.394  57.363  1.00  0.00           N  
ATOM   1613  H   SER   121      54.359  57.409  57.428  1.00  0.00           H  
ATOM   1614  CA  SER   121      56.028  56.807  58.516  1.00  0.00           C  
ATOM   1615  HA  SER   121      56.986  57.298  58.692  1.00  0.00           H  
ATOM   1616  CB  SER   121      55.263  57.041  59.848  1.00  0.00           C  
ATOM   1617  HB2 SER   121      54.686  57.964  59.801  1.00  0.00           H  
ATOM   1618  HB3 SER   121      54.635  56.181  60.081  1.00  0.00           H  
ATOM   1619  OG  SER   121      56.205  57.148  60.863  1.00  0.00           O  
ATOM   1620  HG  SER   121      55.739  57.215  61.700  1.00  0.00           H  
ATOM   1621  C   SER   121      56.248  55.215  58.420  1.00  0.00           C  
ATOM   1622  O   SER   121      55.781  54.436  57.526  1.00  0.00           O  
ATOM   1623  N   TYR   122      56.933  54.685  59.445  1.00  0.00           N  
ATOM   1624  H   TYR   122      57.409  55.327  60.064  1.00  0.00           H  
ATOM   1625  CA  TYR   122      57.214  53.286  59.673  1.00  0.00           C  
ATOM   1626  HA  TYR   122      57.953  53.034  58.913  1.00  0.00           H  
ATOM   1627  CB  TYR   122      57.913  52.956  61.002  1.00  0.00           C  
ATOM   1628  HB2 TYR   122      57.240  52.745  61.833  1.00  0.00           H  
ATOM   1629  HB3 TYR   122      58.465  52.039  60.800  1.00  0.00           H  
ATOM   1630  CG  TYR   122      58.793  54.082  61.409  1.00  0.00           C  
ATOM   1631  CD1 TYR   122      58.463  54.905  62.471  1.00  0.00           C  
ATOM   1632  HD1 TYR   122      57.607  54.659  63.083  1.00  0.00           H  
ATOM   1633  CE1 TYR   122      59.249  55.962  62.897  1.00  0.00           C  
ATOM   1634  HE1 TYR   122      59.080  56.521  63.806  1.00  0.00           H  
ATOM   1635  CZ  TYR   122      60.330  56.326  62.105  1.00  0.00           C  
ATOM   1636  OH  TYR   122      60.968  57.551  62.337  1.00  0.00           O  
ATOM   1637  HH  TYR   122      61.528  57.808  61.600  1.00  0.00           H  
ATOM   1638  CE2 TYR   122      60.707  55.466  61.048  1.00  0.00           C  
ATOM   1639  HE2 TYR   122      61.611  55.645  60.484  1.00  0.00           H  
ATOM   1640  CD2 TYR   122      59.978  54.378  60.710  1.00  0.00           C  
ATOM   1641  HD2 TYR   122      60.367  53.689  59.975  1.00  0.00           H  
ATOM   1642  C   TYR   122      55.949  52.438  59.685  1.00  0.00           C  
ATOM   1643  O   TYR   122      55.024  52.564  60.484  1.00  0.00           O  
ATOM   1644  N   GLY   123      55.774  51.455  58.762  1.00  0.00           N  
ATOM   1645  H   GLY   123      54.877  50.994  58.821  1.00  0.00           H  
ATOM   1646  CA  GLY   123      56.664  50.948  57.817  1.00  0.00           C  
ATOM   1647  HA2 GLY   123      56.658  51.676  57.005  1.00  0.00           H  
ATOM   1648  HA3 GLY   123      57.641  50.981  58.299  1.00  0.00           H  
ATOM   1649  C   GLY   123      56.240  49.595  57.367  1.00  0.00           C  
ATOM   1650  O   GLY   123      55.184  49.026  57.674  1.00  0.00           O  
ATOM   1651  N   GLN   124      57.152  48.994  56.624  1.00  0.00           N  
ATOM   1652  H   GLN   124      57.955  49.561  56.394  1.00  0.00           H  
ATOM   1653  CA  GLN   124      56.953  47.684  55.947  1.00  0.00           C  
ATOM   1654  HA  GLN   124      55.910  47.375  56.015  1.00  0.00           H  
ATOM   1655  CB  GLN   124      57.169  47.786  54.419  1.00  0.00           C  
ATOM   1656  HB2 GLN   124      58.017  48.429  54.181  1.00  0.00           H  
ATOM   1657  HB3 GLN   124      57.207  46.761  54.050  1.00  0.00           H  
ATOM   1658  CG  GLN   124      55.957  48.491  53.641  1.00  0.00           C  
ATOM   1659  HG2 GLN   124      56.009  49.529  53.968  1.00  0.00           H  
ATOM   1660  HG3 GLN   124      56.229  48.385  52.591  1.00  0.00           H  
ATOM   1661  CD  GLN   124      54.609  47.839  53.979  1.00  0.00           C  
ATOM   1662  OE1 GLN   124      54.477  46.644  54.117  1.00  0.00           O  
ATOM   1663  NE2 GLN   124      53.618  48.663  54.165  1.00  0.00           N  
ATOM   1664 HE21 GLN   124      53.669  49.655  53.981  1.00  0.00           H  
ATOM   1665 HE22 GLN   124      52.689  48.406  54.467  1.00  0.00           H  
ATOM   1666  C   GLN   124      57.809  46.576  56.589  1.00  0.00           C  
ATOM   1667  O   GLN   124      58.966  46.537  56.177  1.00  0.00           O  
ATOM   1668  N   PRO   125      57.426  45.885  57.644  1.00  0.00           N  
ATOM   1669  CD  PRO   125      58.335  44.941  58.253  1.00  0.00           C  
ATOM   1670  HD2 PRO   125      59.197  45.439  58.696  1.00  0.00           H  
ATOM   1671  HD3 PRO   125      58.679  44.251  57.483  1.00  0.00           H  
ATOM   1672  CG  PRO   125      57.547  44.131  59.313  1.00  0.00           C  
ATOM   1673  HG2 PRO   125      57.489  44.729  60.222  1.00  0.00           H  
ATOM   1674  HG3 PRO   125      57.919  43.122  59.492  1.00  0.00           H  
ATOM   1675  CB  PRO   125      56.173  44.145  58.668  1.00  0.00           C  
ATOM   1676  HB2 PRO   125      55.412  43.942  59.421  1.00  0.00           H  
ATOM   1677  HB3 PRO   125      56.096  43.444  57.837  1.00  0.00           H  
ATOM   1678  CA  PRO   125      56.132  45.634  58.151  1.00  0.00           C  
ATOM   1679  HA  PRO   125      55.351  45.830  57.418  1.00  0.00           H  
ATOM   1680  C   PRO   125      55.879  46.594  59.365  1.00  0.00           C  
ATOM   1681  O   PRO   125      56.819  47.353  59.655  1.00  0.00           O  
ATOM   1682  N   GLN   126      54.748  46.468  59.987  1.00  0.00           N  
ATOM   1683  H   GLN   126      54.089  45.739  59.754  1.00  0.00           H  
ATOM   1684  CA  GLN   126      54.512  47.126  61.272  1.00  0.00           C  
ATOM   1685  HA  GLN   126      55.032  48.079  61.184  1.00  0.00           H  
ATOM   1686  CB  GLN   126      53.034  47.293  61.415  1.00  0.00           C  
ATOM   1687  HB2 GLN   126      52.490  46.413  61.072  1.00  0.00           H  
ATOM   1688  HB3 GLN   126      52.738  47.215  62.461  1.00  0.00           H  
ATOM   1689  CG  GLN   126      52.329  48.439  60.777  1.00  0.00           C  
ATOM   1690  HG2 GLN   126      52.325  48.240  59.705  1.00  0.00           H  
ATOM   1691  HG3 GLN   126      51.322  48.398  61.192  1.00  0.00           H  
ATOM   1692  CD  GLN   126      52.932  49.789  60.945  1.00  0.00           C  
ATOM   1693  OE1 GLN   126      53.565  50.065  61.975  1.00  0.00           O  
ATOM   1694  NE2 GLN   126      52.830  50.657  60.067  1.00  0.00           N  
ATOM   1695 HE21 GLN   126      52.339  50.496  59.200  1.00  0.00           H  
ATOM   1696 HE22 GLN   126      53.414  51.473  60.179  1.00  0.00           H  
ATOM   1697  C   GLN   126      55.204  46.346  62.456  1.00  0.00           C  
ATOM   1698  O   GLN   126      55.046  45.103  62.595  1.00  0.00           O  
ATOM   1699  N   SER   127      55.951  47.023  63.318  1.00  0.00           N  
ATOM   1700  H   SER   127      55.972  48.010  63.105  1.00  0.00           H  
ATOM   1701  CA  SER   127      56.832  46.570  64.388  1.00  0.00           C  
ATOM   1702  HA  SER   127      57.119  47.434  64.986  1.00  0.00           H  
ATOM   1703  CB  SER   127      56.093  45.579  65.336  1.00  0.00           C  
ATOM   1704  HB2 SER   127      55.952  44.582  64.920  1.00  0.00           H  
ATOM   1705  HB3 SER   127      56.901  45.395  66.044  1.00  0.00           H  
ATOM   1706  OG  SER   127      54.900  46.125  65.933  1.00  0.00           O  
ATOM   1707  HG  SER   127      55.291  46.783  66.513  1.00  0.00           H  
ATOM   1708  C   SER   127      58.088  46.023  63.788  1.00  0.00           C  
ATOM   1709  O   SER   127      58.941  45.449  64.499  1.00  0.00           O  
ATOM   1710  N   GLY   128      58.396  46.350  62.555  1.00  0.00           N  
ATOM   1711  H   GLY   128      57.670  46.722  61.959  1.00  0.00           H  
ATOM   1712  CA  GLY   128      59.720  46.148  61.947  1.00  0.00           C  
ATOM   1713  HA2 GLY   128      59.738  46.490  60.912  1.00  0.00           H  
ATOM   1714  HA3 GLY   128      60.350  46.860  62.481  1.00  0.00           H  
ATOM   1715  C   GLY   128      60.212  44.653  61.953  1.00  0.00           C  
ATOM   1716  O   GLY   128      59.379  43.737  62.108  1.00  0.00           O  
ATOM   1717  N   SER   129      61.518  44.377  61.708  1.00  0.00           N  
ATOM   1718  H   SER   129      61.734  43.400  61.852  1.00  0.00           H  
ATOM   1719  CA  SER   129      62.544  45.207  60.989  1.00  0.00           C  
ATOM   1720  HA  SER   129      63.462  44.627  60.905  1.00  0.00           H  
ATOM   1721  CB  SER   129      62.162  45.684  59.544  1.00  0.00           C  
ATOM   1722  HB2 SER   129      61.416  46.448  59.763  1.00  0.00           H  
ATOM   1723  HB3 SER   129      63.052  46.018  59.011  1.00  0.00           H  
ATOM   1724  OG  SER   129      61.692  44.583  58.775  1.00  0.00           O  
ATOM   1725  HG  SER   129      61.979  44.751  57.874  1.00  0.00           H  
ATOM   1726  C   SER   129      62.972  46.462  61.773  1.00  0.00           C  
ATOM   1727  O   SER   129      63.602  47.425  61.250  1.00  0.00           O  
ATOM   1728  N   TYR   130      62.751  46.376  63.051  1.00  0.00           N  
ATOM   1729  H   TYR   130      62.432  45.484  63.402  1.00  0.00           H  
ATOM   1730  CA  TYR   130      63.465  47.317  64.016  1.00  0.00           C  
ATOM   1731  HA  TYR   130      63.662  48.285  63.556  1.00  0.00           H  
ATOM   1732  CB  TYR   130      62.681  47.442  65.323  1.00  0.00           C  
ATOM   1733  HB2 TYR   130      62.407  46.424  65.603  1.00  0.00           H  
ATOM   1734  HB3 TYR   130      63.225  47.847  66.176  1.00  0.00           H  
ATOM   1735  CG  TYR   130      61.400  48.151  65.198  1.00  0.00           C  
ATOM   1736  CD1 TYR   130      60.418  47.880  66.157  1.00  0.00           C  
ATOM   1737  HD1 TYR   130      60.617  47.387  67.097  1.00  0.00           H  
ATOM   1738  CE1 TYR   130      59.227  48.584  66.155  1.00  0.00           C  
ATOM   1739  HE1 TYR   130      58.605  48.577  67.038  1.00  0.00           H  
ATOM   1740  CZ  TYR   130      58.935  49.440  65.114  1.00  0.00           C  
ATOM   1741  OH  TYR   130      57.753  50.163  65.080  1.00  0.00           O  
ATOM   1742  HH  TYR   130      57.111  50.085  65.789  1.00  0.00           H  
ATOM   1743  CE2 TYR   130      59.819  49.579  64.076  1.00  0.00           C  
ATOM   1744  HE2 TYR   130      59.540  50.223  63.255  1.00  0.00           H  
ATOM   1745  CD2 TYR   130      61.086  49.019  64.177  1.00  0.00           C  
ATOM   1746  HD2 TYR   130      61.783  49.304  63.404  1.00  0.00           H  
ATOM   1747  C   TYR   130      64.862  46.713  64.379  1.00  0.00           C  
ATOM   1748  O   TYR   130      64.969  45.524  64.626  1.00  0.00           O  
ATOM   1749  N   SER   131      65.991  47.461  64.463  1.00  0.00           N  
ATOM   1750  H   SER   131      66.805  46.871  64.368  1.00  0.00           H  
ATOM   1751  CA  SER   131      66.251  48.938  64.252  1.00  0.00           C  
ATOM   1752  HA  SER   131      67.335  48.983  64.350  1.00  0.00           H  
ATOM   1753  CB  SER   131      65.898  49.430  62.796  1.00  0.00           C  
ATOM   1754  HB2 SER   131      66.280  48.687  62.096  1.00  0.00           H  
ATOM   1755  HB3 SER   131      64.840  49.640  62.640  1.00  0.00           H  
ATOM   1756  OG  SER   131      66.528  50.707  62.545  1.00  0.00           O  
ATOM   1757  HG  SER   131      67.468  50.518  62.501  1.00  0.00           H  
ATOM   1758  C   SER   131      65.584  49.734  65.377  1.00  0.00           C  
ATOM   1759  O   SER   131      64.597  50.415  65.149  1.00  0.00           O  
ATOM   1760  N   GLN   132      66.006  49.726  66.646  1.00  0.00           N  
ATOM   1761  H   GLN   132      65.632  50.379  67.320  1.00  0.00           H  
ATOM   1762  CA  GLN   132      67.181  48.996  67.160  1.00  0.00           C  
ATOM   1763  HA  GLN   132      67.271  48.101  66.545  1.00  0.00           H  
ATOM   1764  CB  GLN   132      68.419  49.806  66.962  1.00  0.00           C  
ATOM   1765  HB2 GLN   132      69.222  49.225  67.417  1.00  0.00           H  
ATOM   1766  HB3 GLN   132      68.539  49.970  65.891  1.00  0.00           H  
ATOM   1767  CG  GLN   132      68.334  51.218  67.702  1.00  0.00           C  
ATOM   1768  HG2 GLN   132      67.514  51.800  67.282  1.00  0.00           H  
ATOM   1769  HG3 GLN   132      67.987  51.025  68.717  1.00  0.00           H  
ATOM   1770  CD  GLN   132      69.622  52.124  67.809  1.00  0.00           C  
ATOM   1771  OE1 GLN   132      70.679  51.837  67.181  1.00  0.00           O  
ATOM   1772  NE2 GLN   132      69.572  53.287  68.453  1.00  0.00           N  
ATOM   1773 HE21 GLN   132      68.654  53.625  68.707  1.00  0.00           H  
ATOM   1774 HE22 GLN   132      70.323  53.925  68.230  1.00  0.00           H  
ATOM   1775  C   GLN   132      66.990  48.551  68.647  1.00  0.00           C  
ATOM   1776  O   GLN   132      66.255  49.233  69.377  1.00  0.00           O  
ATOM   1777  N   GLN   133      67.531  47.435  69.017  1.00  0.00           N  
ATOM   1778  H   GLN   133      68.062  46.886  68.356  1.00  0.00           H  
ATOM   1779  CA  GLN   133      67.318  46.808  70.399  1.00  0.00           C  
ATOM   1780  HA  GLN   133      67.528  45.740  70.342  1.00  0.00           H  
ATOM   1781  CB  GLN   133      68.456  47.294  71.329  1.00  0.00           C  
ATOM   1782  HB2 GLN   133      68.484  48.383  71.297  1.00  0.00           H  
ATOM   1783  HB3 GLN   133      68.207  46.979  72.342  1.00  0.00           H  
ATOM   1784  CG  GLN   133      69.891  46.661  70.909  1.00  0.00           C  
ATOM   1785  HG2 GLN   133      69.863  45.584  71.072  1.00  0.00           H  
ATOM   1786  HG3 GLN   133      70.087  46.883  69.861  1.00  0.00           H  
ATOM   1787  CD  GLN   133      71.020  47.069  71.792  1.00  0.00           C  
ATOM   1788  OE1 GLN   133      70.923  47.730  72.846  1.00  0.00           O  
ATOM   1789  NE2 GLN   133      72.228  46.779  71.391  1.00  0.00           N  
ATOM   1790 HE21 GLN   133      72.258  46.213  70.555  1.00  0.00           H  
ATOM   1791 HE22 GLN   133      73.012  47.270  71.795  1.00  0.00           H  
ATOM   1792  C   GLN   133      65.901  46.990  71.061  1.00  0.00           C  
ATOM   1793  O   GLN   133      65.689  47.797  71.961  1.00  0.00           O  
ATOM   1794  N   PRO   134      64.992  46.184  70.577  1.00  0.00           N  
ATOM   1795  CD  PRO   134      63.644  46.136  71.122  1.00  0.00           C  
ATOM   1796  HD2 PRO   134      63.205  47.131  71.190  1.00  0.00           H  
ATOM   1797  HD3 PRO   134      63.741  45.749  72.137  1.00  0.00           H  
ATOM   1798  CG  PRO   134      62.856  45.135  70.301  1.00  0.00           C  
ATOM   1799  HG2 PRO   134      62.525  45.671  69.412  1.00  0.00           H  
ATOM   1800  HG3 PRO   134      62.165  44.608  70.959  1.00  0.00           H  
ATOM   1801  CB  PRO   134      63.913  44.128  69.772  1.00  0.00           C  
ATOM   1802  HB2 PRO   134      63.554  43.789  68.800  1.00  0.00           H  
ATOM   1803  HB3 PRO   134      64.203  43.402  70.532  1.00  0.00           H  
ATOM   1804  CA  PRO   134      65.149  45.084  69.576  1.00  0.00           C  
ATOM   1805  HA  PRO   134      66.075  44.637  69.939  1.00  0.00           H  
ATOM   1806  C   PRO   134      65.301  45.610  68.089  1.00  0.00           C  
ATOM   1807  O   PRO   134      64.700  46.596  67.711  1.00  0.00           O  
ATOM   1808  N   SER   135      65.989  44.879  67.203  1.00  0.00           N  
ATOM   1809  H   SER   135      65.971  45.319  66.294  1.00  0.00           H  
ATOM   1810  CA  SER   135      66.728  43.629  67.381  1.00  0.00           C  
ATOM   1811  HA  SER   135      66.177  42.965  68.047  1.00  0.00           H  
ATOM   1812  CB  SER   135      66.948  42.881  66.091  1.00  0.00           C  
ATOM   1813  HB2 SER   135      67.249  41.833  66.112  1.00  0.00           H  
ATOM   1814  HB3 SER   135      66.008  42.876  65.538  1.00  0.00           H  
ATOM   1815  OG  SER   135      67.956  43.527  65.293  1.00  0.00           O  
ATOM   1816  HG  SER   135      68.168  42.857  64.639  1.00  0.00           H  
ATOM   1817  C   SER   135      67.984  43.854  68.099  1.00  0.00           C  
ATOM   1818  O   SER   135      68.466  44.968  68.246  1.00  0.00           O  
ATOM   1819  N   TYR   136      68.565  42.785  68.594  1.00  0.00           N  
ATOM   1820  H   TYR   136      68.277  41.854  68.325  1.00  0.00           H  
ATOM   1821  CA  TYR   136      69.724  42.820  69.430  1.00  0.00           C  
ATOM   1822  HA  TYR   136      69.944  43.828  69.781  1.00  0.00           H  
ATOM   1823  CB  TYR   136      69.487  42.049  70.790  1.00  0.00           C  
ATOM   1824  HB2 TYR   136      69.002  41.093  70.594  1.00  0.00           H  
ATOM   1825  HB3 TYR   136      70.480  41.884  71.208  1.00  0.00           H  
ATOM   1826  CG  TYR   136      68.608  42.846  71.695  1.00  0.00           C  
ATOM   1827  CD1 TYR   136      69.186  43.693  72.663  1.00  0.00           C  
ATOM   1828  HD1 TYR   136      70.254  43.848  72.700  1.00  0.00           H  
ATOM   1829  CE1 TYR   136      68.381  44.307  73.614  1.00  0.00           C  
ATOM   1830  HE1 TYR   136      68.883  44.836  74.411  1.00  0.00           H  
ATOM   1831  CZ  TYR   136      66.971  44.158  73.606  1.00  0.00           C  
ATOM   1832  OH  TYR   136      66.198  44.896  74.464  1.00  0.00           O  
ATOM   1833  HH  TYR   136      66.569  45.738  74.738  1.00  0.00           H  
ATOM   1834  CE2 TYR   136      66.372  43.390  72.544  1.00  0.00           C  
ATOM   1835  HE2 TYR   136      65.302  43.245  72.530  1.00  0.00           H  
ATOM   1836  CD2 TYR   136      67.194  42.625  71.680  1.00  0.00           C  
ATOM   1837  HD2 TYR   136      66.752  41.867  71.049  1.00  0.00           H  
ATOM   1838  C   TYR   136      71.021  42.206  68.757  1.00  0.00           C  
ATOM   1839  O   TYR   136      71.480  41.121  69.192  1.00  0.00           O  
ATOM   1840  N   GLY   137      71.694  42.870  67.802  1.00  0.00           N  
ATOM   1841  H   GLY   137      72.589  42.530  67.480  1.00  0.00           H  
ATOM   1842  CA  GLY   137      71.312  44.133  67.071  1.00  0.00           C  
ATOM   1843  HA2 GLY   137      71.813  44.191  66.105  1.00  0.00           H  
ATOM   1844  HA3 GLY   137      70.248  44.169  66.835  1.00  0.00           H  
ATOM   1845  C   GLY   137      71.614  45.394  67.760  1.00  0.00           C  
ATOM   1846  O   GLY   137      72.040  45.299  68.972  1.00  0.00           O  
ATOM   1847  N   GLY   138      71.469  46.441  66.988  1.00  0.00           N  
ATOM   1848  H   GLY   138      71.184  46.279  66.033  1.00  0.00           H  
ATOM   1849  CA  GLY   138      71.918  47.728  67.468  1.00  0.00           C  
ATOM   1850  HA2 GLY   138      71.382  48.513  66.933  1.00  0.00           H  
ATOM   1851  HA3 GLY   138      71.630  47.871  68.509  1.00  0.00           H  
ATOM   1852  C   GLY   138      73.452  48.035  67.307  1.00  0.00           C  
ATOM   1853  O   GLY   138      74.210  47.245  66.652  1.00  0.00           O  
ATOM   1854  N   GLN   139      74.038  49.131  67.919  1.00  0.00           N  
ATOM   1855  H   GLN   139      75.028  49.285  67.791  1.00  0.00           H  
ATOM   1856  CA  GLN   139      73.335  50.211  68.618  1.00  0.00           C  
ATOM   1857  HA  GLN   139      72.342  50.423  68.222  1.00  0.00           H  
ATOM   1858  CB  GLN   139      73.114  49.773  70.110  1.00  0.00           C  
ATOM   1859  HB2 GLN   139      72.773  48.738  70.082  1.00  0.00           H  
ATOM   1860  HB3 GLN   139      74.025  49.954  70.681  1.00  0.00           H  
ATOM   1861  CG  GLN   139      72.080  50.696  70.812  1.00  0.00           C  
ATOM   1862  HG2 GLN   139      72.292  50.539  71.869  1.00  0.00           H  
ATOM   1863  HG3 GLN   139      72.272  51.725  70.509  1.00  0.00           H  
ATOM   1864  CD  GLN   139      70.581  50.280  70.629  1.00  0.00           C  
ATOM   1865  OE1 GLN   139      70.255  49.462  69.778  1.00  0.00           O  
ATOM   1866  NE2 GLN   139      69.741  50.844  71.468  1.00  0.00           N  
ATOM   1867 HE21 GLN   139      70.185  51.514  72.080  1.00  0.00           H  
ATOM   1868 HE22 GLN   139      68.740  50.717  71.503  1.00  0.00           H  
ATOM   1869  C   GLN   139      73.984  51.555  68.425  1.00  0.00           C  
ATOM   1870  O   GLN   139      75.180  51.686  68.747  1.00  0.00           O  
ATOM   1871  N   GLN   140      73.272  52.623  67.972  1.00  0.00           N  
ATOM   1872  H   GLN   140      72.291  52.417  67.847  1.00  0.00           H  
ATOM   1873  CA  GLN   140      73.776  53.925  67.522  1.00  0.00           C  
ATOM   1874  HA  GLN   140      74.785  54.018  67.924  1.00  0.00           H  
ATOM   1875  CB  GLN   140      73.778  54.086  65.970  1.00  0.00           C  
ATOM   1876  HB2 GLN   140      72.808  53.847  65.534  1.00  0.00           H  
ATOM   1877  HB3 GLN   140      74.160  55.086  65.767  1.00  0.00           H  
ATOM   1878  CG  GLN   140      74.761  53.222  65.209  1.00  0.00           C  
ATOM   1879  HG2 GLN   140      74.931  53.704  64.246  1.00  0.00           H  
ATOM   1880  HG3 GLN   140      75.715  53.144  65.729  1.00  0.00           H  
ATOM   1881  CD  GLN   140      74.254  51.817  65.027  1.00  0.00           C  
ATOM   1882  OE1 GLN   140      73.079  51.576  64.701  1.00  0.00           O  
ATOM   1883  NE2 GLN   140      75.130  50.844  65.064  1.00  0.00           N  
ATOM   1884 HE21 GLN   140      76.045  50.947  65.478  1.00  0.00           H  
ATOM   1885 HE22 GLN   140      74.806  49.933  64.774  1.00  0.00           H  
ATOM   1886  C   GLN   140      72.966  54.986  68.284  1.00  0.00           C  
ATOM   1887  O   GLN   140      71.684  54.992  68.225  1.00  0.00           O  
ATOM   1888  N   GLN   141      73.664  55.816  69.046  1.00  0.00           N  
ATOM   1889  H   GLN   141      74.673  55.809  69.006  1.00  0.00           H  
ATOM   1890  CA  GLN   141      73.134  56.753  70.020  1.00  0.00           C  
ATOM   1891  HA  GLN   141      72.367  57.346  69.522  1.00  0.00           H  
ATOM   1892  CB  GLN   141      72.422  55.977  71.103  1.00  0.00           C  
ATOM   1893  HB2 GLN   141      72.305  56.704  71.906  1.00  0.00           H  
ATOM   1894  HB3 GLN   141      71.433  55.648  70.784  1.00  0.00           H  
ATOM   1895  CG  GLN   141      73.117  54.758  71.728  1.00  0.00           C  
ATOM   1896  HG2 GLN   141      73.759  54.231  71.022  1.00  0.00           H  
ATOM   1897  HG3 GLN   141      73.854  55.206  72.395  1.00  0.00           H  
ATOM   1898  CD  GLN   141      72.371  53.712  72.561  1.00  0.00           C  
ATOM   1899  OE1 GLN   141      71.170  53.536  72.470  1.00  0.00           O  
ATOM   1900  NE2 GLN   141      72.954  52.866  73.406  1.00  0.00           N  
ATOM   1901 HE21 GLN   141      73.944  53.012  73.540  1.00  0.00           H  
ATOM   1902 HE22 GLN   141      72.396  52.116  73.789  1.00  0.00           H  
ATOM   1903  C   GLN   141      74.347  57.590  70.620  1.00  0.00           C  
ATOM   1904  O   GLN   141      75.304  56.953  71.095  1.00  0.00           O  
ATOM   1905  N   SER   142      74.260  58.930  70.800  1.00  0.00           N  
ATOM   1906  H   SER   142      75.063  59.278  71.305  1.00  0.00           H  
ATOM   1907  CA  SER   142      73.153  59.833  70.386  1.00  0.00           C  
ATOM   1908  HA  SER   142      73.429  60.844  70.687  1.00  0.00           H  
ATOM   1909  CB  SER   142      73.003  59.906  68.881  1.00  0.00           C  
ATOM   1910  HB2 SER   142      72.918  58.919  68.425  1.00  0.00           H  
ATOM   1911  HB3 SER   142      72.101  60.453  68.606  1.00  0.00           H  
ATOM   1912  OG  SER   142      74.140  60.565  68.337  1.00  0.00           O  
ATOM   1913  HG  SER   142      73.934  61.502  68.323  1.00  0.00           H  
ATOM   1914  C   SER   142      71.727  59.591  70.938  1.00  0.00           C  
ATOM   1915  O   SER   142      70.790  59.276  70.182  1.00  0.00           O  
ATOM   1916  N   TYR   143      71.543  59.557  72.219  1.00  0.00           N  
ATOM   1917  H   TYR   143      72.333  59.953  72.707  1.00  0.00           H  
ATOM   1918  CA  TYR   143      70.213  59.349  72.885  1.00  0.00           C  
ATOM   1919  HA  TYR   143      69.677  58.523  72.416  1.00  0.00           H  
ATOM   1920  CB  TYR   143      70.313  59.032  74.347  1.00  0.00           C  
ATOM   1921  HB2 TYR   143      70.576  59.951  74.871  1.00  0.00           H  
ATOM   1922  HB3 TYR   143      69.332  58.777  74.747  1.00  0.00           H  
ATOM   1923  CG  TYR   143      71.328  57.997  74.857  1.00  0.00           C  
ATOM   1924  CD1 TYR   143      71.102  56.661  74.657  1.00  0.00           C  
ATOM   1925  HD1 TYR   143      70.104  56.351  74.384  1.00  0.00           H  
ATOM   1926  CE1 TYR   143      72.009  55.662  75.068  1.00  0.00           C  
ATOM   1927  HE1 TYR   143      71.758  54.620  74.935  1.00  0.00           H  
ATOM   1928  CZ  TYR   143      73.296  56.022  75.562  1.00  0.00           C  
ATOM   1929  OH  TYR   143      74.270  55.086  75.840  1.00  0.00           O  
ATOM   1930  HH  TYR   143      73.858  54.280  76.160  1.00  0.00           H  
ATOM   1931  CE2 TYR   143      73.519  57.419  75.713  1.00  0.00           C  
ATOM   1932  HE2 TYR   143      74.482  57.675  76.129  1.00  0.00           H  
ATOM   1933  CD2 TYR   143      72.552  58.378  75.342  1.00  0.00           C  
ATOM   1934  HD2 TYR   143      72.802  59.426  75.409  1.00  0.00           H  
ATOM   1935  C   TYR   143      69.240  60.499  72.700  1.00  0.00           C  
ATOM   1936  O   TYR   143      68.011  60.317  72.814  1.00  0.00           O  
ATOM   1937  N   GLY   144      69.765  61.697  72.399  1.00  0.00           N  
ATOM   1938  H   GLY   144      70.761  61.772  72.248  1.00  0.00           H  
ATOM   1939  CA  GLY   144      69.055  62.957  72.392  1.00  0.00           C  
ATOM   1940  HA2 GLY   144      69.781  63.741  72.175  1.00  0.00           H  
ATOM   1941  HA3 GLY   144      68.240  62.880  71.672  1.00  0.00           H  
ATOM   1942  C   GLY   144      68.542  63.256  73.776  1.00  0.00           C  
ATOM   1943  O   GLY   144      69.251  63.282  74.787  1.00  0.00           O  
ATOM   1944  N   GLN   145      67.236  63.553  73.745  1.00  0.00           N  
ATOM   1945  H   GLN   145      66.804  63.568  72.832  1.00  0.00           H  
ATOM   1946  CA  GLN   145      66.464  63.918  74.928  1.00  0.00           C  
ATOM   1947  HA  GLN   145      66.988  63.382  75.719  1.00  0.00           H  
ATOM   1948  CB  GLN   145      66.470  65.460  75.093  1.00  0.00           C  
ATOM   1949  HB2 GLN   145      67.471  65.867  75.240  1.00  0.00           H  
ATOM   1950  HB3 GLN   145      66.110  65.979  74.205  1.00  0.00           H  
ATOM   1951  CG  GLN   145      65.673  65.976  76.243  1.00  0.00           C  
ATOM   1952  HG2 GLN   145      65.799  67.058  76.285  1.00  0.00           H  
ATOM   1953  HG3 GLN   145      64.603  65.827  76.102  1.00  0.00           H  
ATOM   1954  CD  GLN   145      66.160  65.511  77.619  1.00  0.00           C  
ATOM   1955  OE1 GLN   145      65.703  64.501  78.206  1.00  0.00           O  
ATOM   1956  NE2 GLN   145      67.258  66.105  78.110  1.00  0.00           N  
ATOM   1957 HE21 GLN   145      67.788  65.639  78.833  1.00  0.00           H  
ATOM   1958 HE22 GLN   145      67.616  66.942  77.672  1.00  0.00           H  
ATOM   1959  C   GLN   145      64.966  63.445  74.810  1.00  0.00           C  
ATOM   1960  O   GLN   145      64.262  63.764  73.856  1.00  0.00           O  
ATOM   1961  N   GLN   146      64.405  62.935  75.946  1.00  0.00           N  
ATOM   1962  H   GLN   146      65.028  62.795  76.729  1.00  0.00           H  
ATOM   1963  CA  GLN   146      62.975  62.417  76.018  1.00  0.00           C  
ATOM   1964  HA  GLN   146      62.387  62.587  75.115  1.00  0.00           H  
ATOM   1965  CB  GLN   146      63.111  60.872  76.189  1.00  0.00           C  
ATOM   1966  HB2 GLN   146      63.724  60.807  77.088  1.00  0.00           H  
ATOM   1967  HB3 GLN   146      62.191  60.310  76.351  1.00  0.00           H  
ATOM   1968  CG  GLN   146      63.854  60.220  74.965  1.00  0.00           C  
ATOM   1969  HG2 GLN   146      64.940  60.307  74.990  1.00  0.00           H  
ATOM   1970  HG3 GLN   146      63.560  59.170  74.960  1.00  0.00           H  
ATOM   1971  CD  GLN   146      63.408  60.734  73.592  1.00  0.00           C  
ATOM   1972  OE1 GLN   146      64.223  61.060  72.701  1.00  0.00           O  
ATOM   1973  NE2 GLN   146      62.092  60.845  73.330  1.00  0.00           N  
ATOM   1974 HE21 GLN   146      61.365  60.510  73.946  1.00  0.00           H  
ATOM   1975 HE22 GLN   146      61.843  61.111  72.388  1.00  0.00           H  
ATOM   1976  C   GLN   146      62.053  63.060  77.102  1.00  0.00           C  
ATOM   1977  O   GLN   146      60.801  63.202  76.963  1.00  0.00           O  
ATOM   1978  N   GLN   147      62.713  63.783  78.035  1.00  0.00           N  
ATOM   1979  H   GLN   147      63.709  63.667  78.155  1.00  0.00           H  
ATOM   1980  CA  GLN   147      62.006  64.608  78.951  1.00  0.00           C  
ATOM   1981  HA  GLN   147      61.136  64.083  79.348  1.00  0.00           H  
ATOM   1982  CB  GLN   147      62.873  64.877  80.279  1.00  0.00           C  
ATOM   1983  HB2 GLN   147      63.786  65.372  79.948  1.00  0.00           H  
ATOM   1984  HB3 GLN   147      62.379  65.495  81.029  1.00  0.00           H  
ATOM   1985  CG  GLN   147      63.442  63.644  81.028  1.00  0.00           C  
ATOM   1986  HG2 GLN   147      63.872  63.011  80.252  1.00  0.00           H  
ATOM   1987  HG3 GLN   147      64.160  64.028  81.753  1.00  0.00           H  
ATOM   1988  CD  GLN   147      62.376  62.827  81.756  1.00  0.00           C  
ATOM   1989  OE1 GLN   147      61.198  63.176  81.784  1.00  0.00           O  
ATOM   1990  NE2 GLN   147      62.708  61.790  82.502  1.00  0.00           N  
ATOM   1991 HE21 GLN   147      63.619  61.355  82.468  1.00  0.00           H  
ATOM   1992 HE22 GLN   147      62.002  61.180  82.889  1.00  0.00           H  
ATOM   1993  C   GLN   147      61.468  65.912  78.265  1.00  0.00           C  
ATOM   1994  O   GLN   147      62.176  66.621  77.531  1.00  0.00           O  
ATOM   1995  N   SER   148      60.207  66.187  78.557  1.00  0.00           N  
ATOM   1996  H   SER   148      59.750  65.593  79.235  1.00  0.00           H  
ATOM   1997  CA  SER   148      59.486  67.287  77.843  1.00  0.00           C  
ATOM   1998  HA  SER   148      59.732  67.105  76.797  1.00  0.00           H  
ATOM   1999  CB  SER   148      57.972  67.097  77.859  1.00  0.00           C  
ATOM   2000  HB2 SER   148      57.695  66.108  77.493  1.00  0.00           H  
ATOM   2001  HB3 SER   148      57.532  67.168  78.854  1.00  0.00           H  
ATOM   2002  OG  SER   148      57.374  68.204  77.028  1.00  0.00           O  
ATOM   2003  HG  SER   148      57.491  67.981  76.102  1.00  0.00           H  
ATOM   2004  C   SER   148      60.066  68.663  78.189  1.00  0.00           C  
ATOM   2005  O   SER   148      60.382  68.833  79.397  1.00  0.00           O  
ATOM   2006  N   TYR   149      60.194  69.606  77.240  1.00  0.00           N  
ATOM   2007  H   TYR   149      60.056  69.363  76.269  1.00  0.00           H  
ATOM   2008  CA  TYR   149      60.516  70.970  77.667  1.00  0.00           C  
ATOM   2009  HA  TYR   149      61.232  70.993  78.488  1.00  0.00           H  
ATOM   2010  CB  TYR   149      60.992  71.750  76.437  1.00  0.00           C  
ATOM   2011  HB2 TYR   149      61.898  71.268  76.070  1.00  0.00           H  
ATOM   2012  HB3 TYR   149      60.342  71.595  75.577  1.00  0.00           H  
ATOM   2013  CG  TYR   149      61.242  73.213  76.623  1.00  0.00           C  
ATOM   2014  CD1 TYR   149      60.552  74.176  75.930  1.00  0.00           C  
ATOM   2015  HD1 TYR   149      59.725  73.860  75.312  1.00  0.00           H  
ATOM   2016  CE1 TYR   149      60.684  75.534  76.127  1.00  0.00           C  
ATOM   2017  HE1 TYR   149      60.125  76.305  75.617  1.00  0.00           H  
ATOM   2018  CZ  TYR   149      61.723  75.939  77.039  1.00  0.00           C  
ATOM   2019  OH  TYR   149      61.892  77.286  77.264  1.00  0.00           O  
ATOM   2020  HH  TYR   149      61.908  77.822  76.467  1.00  0.00           H  
ATOM   2021  CE2 TYR   149      62.455  74.954  77.799  1.00  0.00           C  
ATOM   2022  HE2 TYR   149      63.186  75.373  78.474  1.00  0.00           H  
ATOM   2023  CD2 TYR   149      62.271  73.606  77.565  1.00  0.00           C  
ATOM   2024  HD2 TYR   149      62.911  72.880  78.043  1.00  0.00           H  
ATOM   2025  C   TYR   149      59.320  71.641  78.312  1.00  0.00           C  
ATOM   2026  O   TYR   149      58.191  71.262  77.980  1.00  0.00           O  
ATOM   2027  N   ASN   150      59.468  72.659  79.241  1.00  0.00           N  
ATOM   2028  H   ASN   150      60.375  72.987  79.542  1.00  0.00           H  
ATOM   2029  CA  ASN   150      58.413  73.549  79.620  1.00  0.00           C  
ATOM   2030  HA  ASN   150      57.543  73.321  79.004  1.00  0.00           H  
ATOM   2031  CB  ASN   150      58.101  73.225  81.107  1.00  0.00           C  
ATOM   2032  HB2 ASN   150      57.968  72.146  81.191  1.00  0.00           H  
ATOM   2033  HB3 ASN   150      58.929  73.419  81.790  1.00  0.00           H  
ATOM   2034  CG  ASN   150      56.836  73.937  81.587  1.00  0.00           C  
ATOM   2035  OD1 ASN   150      56.639  75.102  81.415  1.00  0.00           O  
ATOM   2036  ND2 ASN   150      55.878  73.246  82.151  1.00  0.00           N  
ATOM   2037 HD21 ASN   150      55.109  73.773  82.540  1.00  0.00           H  
ATOM   2038 HD22 ASN   150      55.843  72.241  82.056  1.00  0.00           H  
ATOM   2039  C   ASN   150      58.765  75.046  79.446  1.00  0.00           C  
ATOM   2040  O   ASN   150      59.727  75.488  80.113  1.00  0.00           O  
ATOM   2041  N   PRO   151      58.150  75.891  78.603  1.00  0.00           N  
ATOM   2042  CD  PRO   151      57.340  75.441  77.453  1.00  0.00           C  
ATOM   2043  HD2 PRO   151      56.550  74.753  77.757  1.00  0.00           H  
ATOM   2044  HD3 PRO   151      58.097  74.877  76.908  1.00  0.00           H  
ATOM   2045  CG  PRO   151      56.819  76.723  76.762  1.00  0.00           C  
ATOM   2046  HG2 PRO   151      55.910  76.992  77.300  1.00  0.00           H  
ATOM   2047  HG3 PRO   151      56.723  76.554  75.689  1.00  0.00           H  
ATOM   2048  CB  PRO   151      57.877  77.689  77.052  1.00  0.00           C  
ATOM   2049  HB2 PRO   151      57.545  78.728  77.032  1.00  0.00           H  
ATOM   2050  HB3 PRO   151      58.633  77.559  76.279  1.00  0.00           H  
ATOM   2051  CA  PRO   151      58.483  77.313  78.458  1.00  0.00           C  
ATOM   2052  HA  PRO   151      59.559  77.487  78.434  1.00  0.00           H  
ATOM   2053  C   PRO   151      57.903  78.193  79.633  1.00  0.00           C  
ATOM   2054  O   PRO   151      56.726  77.878  80.025  1.00  0.00           O  
ATOM   2055  N   PRO   152      58.515  79.249  80.138  1.00  0.00           N  
ATOM   2056  CD  PRO   152      59.996  79.642  80.032  1.00  0.00           C  
ATOM   2057  HD2 PRO   152      60.098  80.233  79.122  1.00  0.00           H  
ATOM   2058  HD3 PRO   152      60.707  78.818  79.977  1.00  0.00           H  
ATOM   2059  CG  PRO   152      60.355  80.454  81.330  1.00  0.00           C  
ATOM   2060  HG2 PRO   152      60.307  81.521  81.111  1.00  0.00           H  
ATOM   2061  HG3 PRO   152      61.338  80.176  81.710  1.00  0.00           H  
ATOM   2062  CB  PRO   152      59.169  80.063  82.245  1.00  0.00           C  
ATOM   2063  HB2 PRO   152      59.140  80.750  83.090  1.00  0.00           H  
ATOM   2064  HB3 PRO   152      59.380  79.095  82.700  1.00  0.00           H  
ATOM   2065  CA  PRO   152      57.969  79.899  81.346  1.00  0.00           C  
ATOM   2066  HA  PRO   152      57.181  79.322  81.829  1.00  0.00           H  
ATOM   2067  C   PRO   152      57.242  81.200  80.995  1.00  0.00           C  
ATOM   2068  O   PRO   152      57.611  81.865  80.056  1.00  0.00           O  
ATOM   2069  N   GLN   153      56.407  81.659  81.927  1.00  0.00           N  
ATOM   2070  H   GLN   153      56.471  81.243  82.846  1.00  0.00           H  
ATOM   2071  CA  GLN   153      55.750  82.927  81.954  1.00  0.00           C  
ATOM   2072  HA  GLN   153      55.045  83.018  81.129  1.00  0.00           H  
ATOM   2073  CB  GLN   153      54.934  82.946  83.240  1.00  0.00           C  
ATOM   2074  HB2 GLN   153      55.541  82.876  84.142  1.00  0.00           H  
ATOM   2075  HB3 GLN   153      54.473  83.933  83.258  1.00  0.00           H  
ATOM   2076  CG  GLN   153      53.740  81.931  83.351  1.00  0.00           C  
ATOM   2077  HG2 GLN   153      54.124  80.946  83.085  1.00  0.00           H  
ATOM   2078  HG3 GLN   153      53.341  81.823  84.360  1.00  0.00           H  
ATOM   2079  CD  GLN   153      52.603  82.315  82.420  1.00  0.00           C  
ATOM   2080  OE1 GLN   153      52.603  83.265  81.639  1.00  0.00           O  
ATOM   2081  NE2 GLN   153      51.471  81.690  82.658  1.00  0.00           N  
ATOM   2082 HE21 GLN   153      51.500  80.892  83.277  1.00  0.00           H  
ATOM   2083 HE22 GLN   153      50.605  82.075  82.308  1.00  0.00           H  
ATOM   2084  C   GLN   153      56.690  84.133  82.054  1.00  0.00           C  
ATOM   2085  O   GLN   153      57.634  84.149  82.864  1.00  0.00           O  
ATOM   2086  N   GLY   154      56.461  85.214  81.355  1.00  0.00           N  
ATOM   2087  H   GLY   154      55.592  85.234  80.841  1.00  0.00           H  
ATOM   2088  CA  GLY   154      57.320  86.399  81.385  1.00  0.00           C  
ATOM   2089  HA2 GLY   154      58.364  86.134  81.217  1.00  0.00           H  
ATOM   2090  HA3 GLY   154      56.909  86.973  80.555  1.00  0.00           H  
ATOM   2091  C   GLY   154      57.192  87.181  82.678  1.00  0.00           C  
ATOM   2092  O   GLY   154      56.080  87.438  83.225  1.00  0.00           O  
ATOM   2093  N   TYR   155      58.326  87.835  83.049  1.00  0.00           N  
ATOM   2094  H   TYR   155      59.147  87.669  82.484  1.00  0.00           H  
ATOM   2095  CA  TYR   155      58.356  88.665  84.314  1.00  0.00           C  
ATOM   2096  HA  TYR   155      57.385  88.855  84.773  1.00  0.00           H  
ATOM   2097  CB  TYR   155      59.199  87.907  85.416  1.00  0.00           C  
ATOM   2098  HB2 TYR   155      60.252  87.985  85.148  1.00  0.00           H  
ATOM   2099  HB3 TYR   155      59.252  88.534  86.306  1.00  0.00           H  
ATOM   2100  CG  TYR   155      58.980  86.462  85.711  1.00  0.00           C  
ATOM   2101  CD1 TYR   155      60.055  85.551  85.732  1.00  0.00           C  
ATOM   2102  HD1 TYR   155      61.103  85.798  85.649  1.00  0.00           H  
ATOM   2103  CE1 TYR   155      59.804  84.157  85.980  1.00  0.00           C  
ATOM   2104  HE1 TYR   155      60.592  83.424  85.892  1.00  0.00           H  
ATOM   2105  CZ  TYR   155      58.460  83.706  86.275  1.00  0.00           C  
ATOM   2106  OH  TYR   155      58.142  82.407  86.579  1.00  0.00           O  
ATOM   2107  HH  TYR   155      58.934  81.903  86.779  1.00  0.00           H  
ATOM   2108  CE2 TYR   155      57.404  84.646  86.112  1.00  0.00           C  
ATOM   2109  HE2 TYR   155      56.378  84.332  86.236  1.00  0.00           H  
ATOM   2110  CD2 TYR   155      57.639  85.988  85.847  1.00  0.00           C  
ATOM   2111  HD2 TYR   155      56.841  86.705  85.968  1.00  0.00           H  
ATOM   2112  C   TYR   155      59.040  89.982  84.050  1.00  0.00           C  
ATOM   2113  O   TYR   155      59.887  90.068  83.119  1.00  0.00           O  
ATOM   2114  N   GLY   156      58.773  91.032  84.730  1.00  0.00           N  
ATOM   2115  H   GLY   156      59.373  91.813  84.509  1.00  0.00           H  
ATOM   2116  CA  GLY   156      57.741  91.185  85.777  1.00  0.00           C  
ATOM   2117  HA2 GLY   156      57.648  90.263  86.350  1.00  0.00           H  
ATOM   2118  HA3 GLY   156      58.067  92.003  86.419  1.00  0.00           H  
ATOM   2119  C   GLY   156      56.401  91.588  85.197  1.00  0.00           C  
ATOM   2120  O   GLY   156      55.670  90.732  84.739  1.00  0.00           O  
ATOM   2121  N   GLN   157      56.026  92.812  85.378  1.00  0.00           N  
ATOM   2122  H   GLN   157      56.788  93.409  85.667  1.00  0.00           H  
ATOM   2123  CA  GLN   157      54.676  93.333  85.282  1.00  0.00           C  
ATOM   2124  HA  GLN   157      54.139  92.796  84.501  1.00  0.00           H  
ATOM   2125  CB  GLN   157      53.952  92.976  86.617  1.00  0.00           C  
ATOM   2126  HB2 GLN   157      53.011  93.523  86.690  1.00  0.00           H  
ATOM   2127  HB3 GLN   157      53.569  91.955  86.611  1.00  0.00           H  
ATOM   2128  CG  GLN   157      54.730  93.107  88.013  1.00  0.00           C  
ATOM   2129  HG2 GLN   157      55.734  93.529  87.958  1.00  0.00           H  
ATOM   2130  HG3 GLN   157      53.997  93.625  88.631  1.00  0.00           H  
ATOM   2131  CD  GLN   157      54.871  91.768  88.786  1.00  0.00           C  
ATOM   2132  OE1 GLN   157      55.898  91.099  88.662  1.00  0.00           O  
ATOM   2133  NE2 GLN   157      53.945  91.329  89.619  1.00  0.00           N  
ATOM   2134 HE21 GLN   157      53.100  91.808  89.896  1.00  0.00           H  
ATOM   2135 HE22 GLN   157      54.174  90.414  89.979  1.00  0.00           H  
ATOM   2136  C   GLN   157      54.736  94.844  85.186  1.00  0.00           C  
ATOM   2137  O   GLN   157      55.640  95.518  85.692  1.00  0.00           O  
ATOM   2138  N   GLN   158      53.716  95.455  84.479  1.00  0.00           N  
ATOM   2139  H   GLN   158      53.804  96.462  84.484  1.00  0.00           H  
ATOM   2140  CA  GLN   158      52.474  94.824  83.823  1.00  0.00           C  
ATOM   2141  HA  GLN   158      52.042  94.093  84.506  1.00  0.00           H  
ATOM   2142  CB  GLN   158      51.555  95.961  83.374  1.00  0.00           C  
ATOM   2143  HB2 GLN   158      51.099  96.381  84.271  1.00  0.00           H  
ATOM   2144  HB3 GLN   158      52.189  96.639  82.803  1.00  0.00           H  
ATOM   2145  CG  GLN   158      50.380  95.555  82.442  1.00  0.00           C  
ATOM   2146  HG2 GLN   158      50.941  95.496  81.509  1.00  0.00           H  
ATOM   2147  HG3 GLN   158      49.920  94.619  82.759  1.00  0.00           H  
ATOM   2148  CD  GLN   158      49.343  96.586  82.251  1.00  0.00           C  
ATOM   2149  OE1 GLN   158      49.152  97.452  83.091  1.00  0.00           O  
ATOM   2150  NE2 GLN   158      48.476  96.505  81.278  1.00  0.00           N  
ATOM   2151 HE21 GLN   158      48.603  95.779  80.588  1.00  0.00           H  
ATOM   2152 HE22 GLN   158      47.872  97.308  81.168  1.00  0.00           H  
ATOM   2153  C   GLN   158      52.852  93.914  82.650  1.00  0.00           C  
ATOM   2154  O   GLN   158      53.676  94.329  81.789  1.00  0.00           O  
ATOM   2155  N   ASN   159      52.267  92.699  82.661  1.00  0.00           N  
ATOM   2156  H   ASN   159      51.588  92.530  83.390  1.00  0.00           H  
ATOM   2157  CA  ASN   159      52.282  91.645  81.617  1.00  0.00           C  
ATOM   2158  HA  ASN   159      53.355  91.481  81.517  1.00  0.00           H  
ATOM   2159  CB  ASN   159      51.596  90.352  82.131  1.00  0.00           C  
ATOM   2160  HB2 ASN   159      52.018  90.052  83.090  1.00  0.00           H  
ATOM   2161  HB3 ASN   159      50.521  90.495  82.245  1.00  0.00           H  
ATOM   2162  CG  ASN   159      51.693  89.178  81.119  1.00  0.00           C  
ATOM   2163  OD1 ASN   159      50.998  89.021  80.157  1.00  0.00           O  
ATOM   2164  ND2 ASN   159      52.569  88.180  81.453  1.00  0.00           N  
ATOM   2165 HD21 ASN   159      53.043  88.316  82.334  1.00  0.00           H  
ATOM   2166 HD22 ASN   159      52.872  87.497  80.773  1.00  0.00           H  
ATOM   2167  C   ASN   159      51.694  92.026  80.229  1.00  0.00           C  
ATOM   2168  O   ASN   159      50.719  92.745  80.135  1.00  0.00           O  
ATOM   2169  N   GLN   160      52.307  91.510  79.129  1.00  0.00           N  
ATOM   2170  H   GLN   160      51.827  91.727  78.268  1.00  0.00           H  
ATOM   2171  CA  GLN   160      53.687  91.026  79.035  1.00  0.00           C  
ATOM   2172  HA  GLN   160      53.733  90.291  79.838  1.00  0.00           H  
ATOM   2173  CB  GLN   160      53.716  90.366  77.647  1.00  0.00           C  
ATOM   2174  HB2 GLN   160      53.141  89.439  77.646  1.00  0.00           H  
ATOM   2175  HB3 GLN   160      53.342  91.081  76.914  1.00  0.00           H  
ATOM   2176  CG  GLN   160      55.116  89.966  77.151  1.00  0.00           C  
ATOM   2177  HG2 GLN   160      55.082  89.484  76.174  1.00  0.00           H  
ATOM   2178  HG3 GLN   160      55.826  90.791  77.199  1.00  0.00           H  
ATOM   2179  CD  GLN   160      55.638  88.909  78.080  1.00  0.00           C  
ATOM   2180  OE1 GLN   160      56.531  89.135  78.891  1.00  0.00           O  
ATOM   2181  NE2 GLN   160      55.282  87.598  77.834  1.00  0.00           N  
ATOM   2182 HE21 GLN   160      54.575  87.382  77.146  1.00  0.00           H  
ATOM   2183 HE22 GLN   160      55.762  86.807  78.238  1.00  0.00           H  
ATOM   2184  C   GLN   160      54.746  92.104  79.160  1.00  0.00           C  
ATOM   2185  O   GLN   160      54.454  93.170  78.667  1.00  0.00           O  
ATOM   2186  N   TYR   161      55.913  91.851  79.770  1.00  0.00           N  
ATOM   2187  H   TYR   161      55.978  90.932  80.183  1.00  0.00           H  
ATOM   2188  CA  TYR   161      56.898  92.844  80.181  1.00  0.00           C  
ATOM   2189  HA  TYR   161      56.679  93.717  79.566  1.00  0.00           H  
ATOM   2190  CB  TYR   161      56.821  93.066  81.724  1.00  0.00           C  
ATOM   2191  HB2 TYR   161      55.799  93.317  82.008  1.00  0.00           H  
ATOM   2192  HB3 TYR   161      56.991  92.114  82.226  1.00  0.00           H  
ATOM   2193  CG  TYR   161      57.699  94.128  82.357  1.00  0.00           C  
ATOM   2194  CD1 TYR   161      58.932  93.799  83.000  1.00  0.00           C  
ATOM   2195  HD1 TYR   161      59.200  92.775  82.788  1.00  0.00           H  
ATOM   2196  CE1 TYR   161      59.742  94.789  83.535  1.00  0.00           C  
ATOM   2197  HE1 TYR   161      60.738  94.565  83.887  1.00  0.00           H  
ATOM   2198  CZ  TYR   161      59.315  96.156  83.541  1.00  0.00           C  
ATOM   2199  OH  TYR   161      59.994  97.133  84.229  1.00  0.00           O  
ATOM   2200  HH  TYR   161      60.945  97.013  84.183  1.00  0.00           H  
ATOM   2201  CE2 TYR   161      58.007  96.428  83.118  1.00  0.00           C  
ATOM   2202  HE2 TYR   161      57.610  97.429  83.198  1.00  0.00           H  
ATOM   2203  CD2 TYR   161      57.179  95.446  82.478  1.00  0.00           C  
ATOM   2204  HD2 TYR   161      56.207  95.721  82.096  1.00  0.00           H  
ATOM   2205  C   TYR   161      58.316  92.255  79.786  1.00  0.00           C  
ATOM   2206  O   TYR   161      59.195  93.065  79.640  1.00  0.00           O  
ATOM   2207  N   ASN   162      58.614  90.915  79.518  1.00  0.00           N  
ATOM   2208  H   ASN   162      57.928  90.206  79.734  1.00  0.00           H  
ATOM   2209  CA  ASN   162      59.898  90.421  79.013  1.00  0.00           C  
ATOM   2210  HA  ASN   162      60.660  90.249  79.773  1.00  0.00           H  
ATOM   2211  CB  ASN   162      59.722  89.028  78.296  1.00  0.00           C  
ATOM   2212  HB2 ASN   162      58.876  89.105  77.613  1.00  0.00           H  
ATOM   2213  HB3 ASN   162      60.639  88.839  77.738  1.00  0.00           H  
ATOM   2214  CG  ASN   162      59.585  87.763  79.180  1.00  0.00           C  
ATOM   2215  OD1 ASN   162      60.003  87.766  80.306  1.00  0.00           O  
ATOM   2216  ND2 ASN   162      59.092  86.720  78.764  1.00  0.00           N  
ATOM   2217 HD21 ASN   162      59.198  85.842  79.252  1.00  0.00           H  
ATOM   2218 HD22 ASN   162      58.713  86.588  77.838  1.00  0.00           H  
ATOM   2219  C   ASN   162      60.522  91.298  77.899  1.00  0.00           C  
ATOM   2220  O   ASN   162      59.864  91.670  76.895  1.00  0.00           O  
ATOM   2221  N   SER   163      61.779  91.528  78.056  1.00  0.00           N  
ATOM   2222  H   SER   163      62.226  91.072  78.838  1.00  0.00           H  
ATOM   2223  CA  SER   163      62.688  92.308  77.125  1.00  0.00           C  
ATOM   2224  HA  SER   163      62.314  93.331  77.089  1.00  0.00           H  
ATOM   2225  CB  SER   163      64.136  92.325  77.701  1.00  0.00           C  
ATOM   2226  HB2 SER   163      64.133  92.776  78.694  1.00  0.00           H  
ATOM   2227  HB3 SER   163      64.553  91.320  77.770  1.00  0.00           H  
ATOM   2228  OG  SER   163      64.996  93.095  76.789  1.00  0.00           O  
ATOM   2229  HG  SER   163      64.557  93.947  76.749  1.00  0.00           H  
ATOM   2230  C   SER   163      62.751  91.621  75.721  1.00  0.00           C  
ATOM   2231  O   SER   163      62.570  90.421  75.659  1.00  0.00           O  
ATOM   2232  N   SER   164      63.057  92.378  74.731  1.00  0.00           N  
ATOM   2233  H   SER   164      63.306  93.332  74.949  1.00  0.00           H  
ATOM   2234  CA  SER   164      63.260  92.066  73.286  1.00  0.00           C  
ATOM   2235  HA  SER   164      63.214  93.039  72.798  1.00  0.00           H  
ATOM   2236  CB  SER   164      62.159  91.229  72.625  1.00  0.00           C  
ATOM   2237  HB2 SER   164      61.232  91.801  72.634  1.00  0.00           H  
ATOM   2238  HB3 SER   164      62.480  91.306  71.586  1.00  0.00           H  
ATOM   2239  OG  SER   164      62.194  89.855  73.137  1.00  0.00           O  
ATOM   2240  HG  SER   164      62.536  89.960  74.028  1.00  0.00           H  
ATOM   2241  C   SER   164      64.652  91.450  73.037  1.00  0.00           C  
ATOM   2242  O   SER   164      65.157  90.542  73.709  1.00  0.00           O  
ATOM   2243  N   SER   165      65.225  91.785  71.895  1.00  0.00           N  
ATOM   2244  H   SER   165      64.744  92.421  71.274  1.00  0.00           H  
ATOM   2245  CA  SER   165      66.490  91.272  71.329  1.00  0.00           C  
ATOM   2246  HA  SER   165      66.421  90.214  71.075  1.00  0.00           H  
ATOM   2247  CB  SER   165      66.751  92.082  70.027  1.00  0.00           C  
ATOM   2248  HB2 SER   165      66.108  91.742  69.215  1.00  0.00           H  
ATOM   2249  HB3 SER   165      66.630  93.147  70.229  1.00  0.00           H  
ATOM   2250  OG  SER   165      68.058  91.804  69.505  1.00  0.00           O  
ATOM   2251  HG  SER   165      68.137  92.174  68.622  1.00  0.00           H  
ATOM   2252  C   SER   165      67.606  91.491  72.292  1.00  0.00           C  
ATOM   2253  O   SER   165      67.548  92.384  73.098  1.00  0.00           O  
ATOM   2254  N   GLY   166      68.522  90.563  72.409  1.00  0.00           N  
ATOM   2255  H   GLY   166      68.564  89.755  71.806  1.00  0.00           H  
ATOM   2256  CA  GLY   166      69.633  90.798  73.300  1.00  0.00           C  
ATOM   2257  HA2 GLY   166      69.303  91.265  74.228  1.00  0.00           H  
ATOM   2258  HA3 GLY   166      70.077  89.825  73.513  1.00  0.00           H  
ATOM   2259  C   GLY   166      70.848  91.553  72.684  1.00  0.00           C  
ATOM   2260  O   GLY   166      70.610  92.518  71.864  1.00  0.00           O  
ATOM   2261  N   GLY   167      72.059  91.277  73.156  1.00  0.00           N  
ATOM   2262  H   GLY   167      72.158  90.523  73.821  1.00  0.00           H  
ATOM   2263  CA  GLY   167      73.274  91.937  72.756  1.00  0.00           C  
ATOM   2264  HA2 GLY   167      73.398  91.886  71.674  1.00  0.00           H  
ATOM   2265  HA3 GLY   167      73.202  93.009  72.939  1.00  0.00           H  
ATOM   2266  C   GLY   167      74.516  91.404  73.426  1.00  0.00           C  
ATOM   2267  O   GLY   167      74.544  90.877  74.524  1.00  0.00           O  
ATOM   2268  N   GLY   168      75.627  91.552  72.680  1.00  0.00           N  
ATOM   2269  H   GLY   168      75.518  92.093  71.834  1.00  0.00           H  
ATOM   2270  CA  GLY   168      76.913  91.227  73.103  1.00  0.00           C  
ATOM   2271  HA2 GLY   168      76.831  90.408  73.818  1.00  0.00           H  
ATOM   2272  HA3 GLY   168      77.561  90.790  72.343  1.00  0.00           H  
ATOM   2273  C   GLY   168      77.730  92.330  73.848  1.00  0.00           C  
ATOM   2274  O   GLY   168      77.164  93.356  74.272  1.00  0.00           O  
ATOM   2275  N   GLY   169      79.121  92.248  73.938  1.00  0.00           N  
ATOM   2276  H   GLY   169      79.548  93.048  74.383  1.00  0.00           H  
ATOM   2277  CA  GLY   169      79.975  91.095  73.546  1.00  0.00           C  
ATOM   2278  HA2 GLY   169      79.749  90.265  74.215  1.00  0.00           H  
ATOM   2279  HA3 GLY   169      79.790  90.839  72.502  1.00  0.00           H  
ATOM   2280  C   GLY   169      81.459  91.473  73.698  1.00  0.00           C  
ATOM   2281  O   GLY   169      81.892  92.585  73.686  1.00  0.00           O  
ATOM   2282  N   GLY   170      82.328  90.484  73.627  1.00  0.00           N  
ATOM   2283  H   GLY   170      81.887  89.582  73.741  1.00  0.00           H  
ATOM   2284  CA  GLY   170      83.781  90.707  73.803  1.00  0.00           C  
ATOM   2285  HA2 GLY   170      84.297  90.791  72.847  1.00  0.00           H  
ATOM   2286  HA3 GLY   170      83.989  91.593  74.404  1.00  0.00           H  
ATOM   2287  C   GLY   170      84.514  89.627  74.634  1.00  0.00           C  
ATOM   2288  O   GLY   170      83.972  88.932  75.503  1.00  0.00           O  
ATOM   2289  N   GLY   171      85.857  89.506  74.426  1.00  0.00           N  
ATOM   2290  H   GLY   171      86.350  88.822  74.982  1.00  0.00           H  
ATOM   2291  CA  GLY   171      86.654  90.233  73.315  1.00  0.00           C  
ATOM   2292  HA2 GLY   171      86.253  90.055  72.317  1.00  0.00           H  
ATOM   2293  HA3 GLY   171      86.501  91.282  73.570  1.00  0.00           H  
ATOM   2294  C   GLY   171      88.099  89.837  73.259  1.00  0.00           C  
ATOM   2295  O   GLY   171      88.592  89.092  74.102  1.00  0.00           O  
ATOM   2296  N   GLY   172      88.859  90.199  72.221  1.00  0.00           N  
ATOM   2297  H   GLY   172      89.764  89.753  72.257  1.00  0.00           H  
ATOM   2298  CA  GLY   172      88.662  91.046  71.042  1.00  0.00           C  
ATOM   2299  HA2 GLY   172      87.712  90.872  70.536  1.00  0.00           H  
ATOM   2300  HA3 GLY   172      88.623  92.046  71.474  1.00  0.00           H  
ATOM   2301  C   GLY   172      89.824  90.986  70.092  1.00  0.00           C  
ATOM   2302  O   GLY   172      90.480  89.910  69.971  1.00  0.00           O  
ATOM   2303  N   GLY   173      90.076  92.023  69.337  1.00  0.00           N  
ATOM   2304  H   GLY   173      89.570  92.896  69.379  1.00  0.00           H  
ATOM   2305  CA  GLY   173      91.008  92.020  68.228  1.00  0.00           C  
ATOM   2306  HA2 GLY   173      90.779  91.193  67.556  1.00  0.00           H  
ATOM   2307  HA3 GLY   173      90.917  92.876  67.558  1.00  0.00           H  
ATOM   2308  C   GLY   173      92.475  92.068  68.627  1.00  0.00           C  
ATOM   2309  O   GLY   173      92.811  92.242  69.815  1.00  0.00           O  
ATOM   2310  N   GLY   174      93.424  91.745  67.727  1.00  0.00           N  
ATOM   2311  H   GLY   174      94.337  91.492  68.076  1.00  0.00           H  
ATOM   2312  CA  GLY   174      93.235  91.674  66.286  1.00  0.00           C  
ATOM   2313  HA2 GLY   174      94.182  91.386  65.829  1.00  0.00           H  
ATOM   2314  HA3 GLY   174      92.541  90.836  66.213  1.00  0.00           H  
ATOM   2315  C   GLY   174      92.720  92.984  65.669  1.00  0.00           C  
ATOM   2316  O   GLY   174      92.131  92.891  64.596  1.00  0.00           O  
ATOM   2317  N   GLY   175      92.887  94.147  66.357  1.00  0.00           N  
ATOM   2318  H   GLY   175      93.285  94.063  67.281  1.00  0.00           H  
ATOM   2319  CA  GLY   175      92.218  95.357  65.942  1.00  0.00           C  
ATOM   2320  HA2 GLY   175      91.183  95.106  65.711  1.00  0.00           H  
ATOM   2321  HA3 GLY   175      92.155  95.883  66.895  1.00  0.00           H  
ATOM   2322  C   GLY   175      92.813  96.132  64.801  1.00  0.00           C  
ATOM   2323  O   GLY   175      93.972  95.921  64.333  1.00  0.00           O  
ATOM   2324  N   ASN   176      91.975  97.040  64.276  1.00  0.00           N  
ATOM   2325  H   ASN   176      91.094  97.170  64.752  1.00  0.00           H  
ATOM   2326  CA  ASN   176      92.273  97.932  63.124  1.00  0.00           C  
ATOM   2327  HA  ASN   176      93.354  98.066  63.081  1.00  0.00           H  
ATOM   2328  CB  ASN   176      91.710  97.350  61.776  1.00  0.00           C  
ATOM   2329  HB2 ASN   176      92.248  96.454  61.467  1.00  0.00           H  
ATOM   2330  HB3 ASN   176      90.656  97.082  61.852  1.00  0.00           H  
ATOM   2331  CG  ASN   176      91.902  98.289  60.651  1.00  0.00           C  
ATOM   2332  OD1 ASN   176      92.641  99.274  60.652  1.00  0.00           O  
ATOM   2333  ND2 ASN   176      91.364  97.929  59.473  1.00  0.00           N  
ATOM   2334 HD21 ASN   176      91.630  98.566  58.735  1.00  0.00           H  
ATOM   2335 HD22 ASN   176      90.871  97.070  59.272  1.00  0.00           H  
ATOM   2336  C   ASN   176      91.666  99.289  63.453  1.00  0.00           C  
ATOM   2337  O   ASN   176      90.462  99.564  63.242  1.00  0.00           O  
ATOM   2338  N   TYR   177      92.464 100.189  64.011  1.00  0.00           N  
ATOM   2339  H   TYR   177      93.449 100.028  64.161  1.00  0.00           H  
ATOM   2340  CA  TYR   177      92.100 101.601  64.202  1.00  0.00           C  
ATOM   2341  HA  TYR   177      91.021 101.725  64.297  1.00  0.00           H  
ATOM   2342  CB  TYR   177      92.838 102.146  65.476  1.00  0.00           C  
ATOM   2343  HB2 TYR   177      93.907 102.246  65.289  1.00  0.00           H  
ATOM   2344  HB3 TYR   177      92.560 103.199  65.500  1.00  0.00           H  
ATOM   2345  CG  TYR   177      92.440 101.546  66.726  1.00  0.00           C  
ATOM   2346  CD1 TYR   177      93.356 100.878  67.526  1.00  0.00           C  
ATOM   2347  HD1 TYR   177      94.403 100.926  67.264  1.00  0.00           H  
ATOM   2348  CE1 TYR   177      92.945 100.324  68.709  1.00  0.00           C  
ATOM   2349  HE1 TYR   177      93.589  99.773  69.379  1.00  0.00           H  
ATOM   2350  CZ  TYR   177      91.634 100.525  69.130  1.00  0.00           C  
ATOM   2351  OH  TYR   177      91.323 100.033  70.387  1.00  0.00           O  
ATOM   2352  HH  TYR   177      90.392  99.824  70.487  1.00  0.00           H  
ATOM   2353  CE2 TYR   177      90.644 101.089  68.320  1.00  0.00           C  
ATOM   2354  HE2 TYR   177      89.629 101.232  68.658  1.00  0.00           H  
ATOM   2355  CD2 TYR   177      91.079 101.707  67.129  1.00  0.00           C  
ATOM   2356  HD2 TYR   177      90.452 102.260  66.446  1.00  0.00           H  
ATOM   2357  C   TYR   177      92.533 102.376  62.892  1.00  0.00           C  
ATOM   2358  O   TYR   177      93.735 102.432  62.620  1.00  0.00           O  
ATOM   2359  N   GLY   178      91.673 102.741  61.919  1.00  0.00           N  
ATOM   2360  H   GLY   178      92.155 103.064  61.092  1.00  0.00           H  
ATOM   2361  CA  GLY   178      90.189 102.618  61.932  1.00  0.00           C  
ATOM   2362  HA2 GLY   178      89.801 102.833  60.936  1.00  0.00           H  
ATOM   2363  HA3 GLY   178      89.933 101.559  61.973  1.00  0.00           H  
ATOM   2364  C   GLY   178      89.388 103.332  63.056  1.00  0.00           C  
ATOM   2365  O   GLY   178      89.933 103.884  63.987  1.00  0.00           O  
ATOM   2366  N   GLN   179      88.069 103.217  62.875  1.00  0.00           N  
ATOM   2367  H   GLN   179      87.701 102.584  62.179  1.00  0.00           H  
ATOM   2368  CA  GLN   179      87.112 103.481  64.014  1.00  0.00           C  
ATOM   2369  HA  GLN   179      87.105 104.534  64.295  1.00  0.00           H  
ATOM   2370  CB  GLN   179      85.689 103.208  63.587  1.00  0.00           C  
ATOM   2371  HB2 GLN   179      85.583 102.288  63.012  1.00  0.00           H  
ATOM   2372  HB3 GLN   179      85.059 103.264  64.475  1.00  0.00           H  
ATOM   2373  CG  GLN   179      85.056 104.174  62.586  1.00  0.00           C  
ATOM   2374  HG2 GLN   179      85.700 104.500  61.769  1.00  0.00           H  
ATOM   2375  HG3 GLN   179      84.175 103.688  62.166  1.00  0.00           H  
ATOM   2376  CD  GLN   179      84.568 105.470  63.206  1.00  0.00           C  
ATOM   2377  OE1 GLN   179      85.022 106.010  64.176  1.00  0.00           O  
ATOM   2378  NE2 GLN   179      83.650 106.168  62.589  1.00  0.00           N  
ATOM   2379 HE21 GLN   179      83.273 105.699  61.778  1.00  0.00           H  
ATOM   2380 HE22 GLN   179      83.151 106.934  63.018  1.00  0.00           H  
ATOM   2381  C   GLN   179      87.473 102.690  65.255  1.00  0.00           C  
ATOM   2382  O   GLN   179      87.673 101.463  65.159  1.00  0.00           O  
ATOM   2383  N   ASP   180      87.433 103.198  66.495  1.00  0.00           N  
ATOM   2384  H   ASP   180      87.561 102.574  67.278  1.00  0.00           H  
ATOM   2385  CA  ASP   180      87.096 104.579  66.901  1.00  0.00           C  
ATOM   2386  HA  ASP   180      86.876 105.231  66.056  1.00  0.00           H  
ATOM   2387  CB  ASP   180      85.766 104.486  67.789  1.00  0.00           C  
ATOM   2388  HB2 ASP   180      84.966 104.150  67.129  1.00  0.00           H  
ATOM   2389  HB3 ASP   180      85.915 103.729  68.560  1.00  0.00           H  
ATOM   2390  CG  ASP   180      85.355 105.754  68.366  1.00  0.00           C  
ATOM   2391  OD1 ASP   180      84.744 105.722  69.460  1.00  0.00           O  
ATOM   2392  OD2 ASP   180      85.690 106.947  67.993  1.00  0.00           O  
ATOM   2393  C   ASP   180      88.172 105.284  67.736  1.00  0.00           C  
ATOM   2394  O   ASP   180      88.585 104.847  68.843  1.00  0.00           O  
ATOM   2395  N   GLN   181      88.641 106.462  67.236  1.00  0.00           N  
ATOM   2396  H   GLN   181      88.027 106.819  66.518  1.00  0.00           H  
ATOM   2397  CA  GLN   181      89.717 107.301  67.669  1.00  0.00           C  
ATOM   2398  HA  GLN   181      90.457 106.551  67.946  1.00  0.00           H  
ATOM   2399  CB  GLN   181      90.281 108.117  66.498  1.00  0.00           C  
ATOM   2400  HB2 GLN   181      91.252 108.413  66.896  1.00  0.00           H  
ATOM   2401  HB3 GLN   181      90.402 107.593  65.549  1.00  0.00           H  
ATOM   2402  CG  GLN   181      89.667 109.425  66.119  1.00  0.00           C  
ATOM   2403  HG2 GLN   181      88.605 109.290  65.916  1.00  0.00           H  
ATOM   2404  HG3 GLN   181      89.704 110.052  67.009  1.00  0.00           H  
ATOM   2405  CD  GLN   181      90.484 110.182  65.110  1.00  0.00           C  
ATOM   2406  OE1 GLN   181      91.025 111.248  65.350  1.00  0.00           O  
ATOM   2407  NE2 GLN   181      90.363 109.646  63.882  1.00  0.00           N  
ATOM   2408 HE21 GLN   181      89.792 108.824  63.748  1.00  0.00           H  
ATOM   2409 HE22 GLN   181      90.639 110.078  63.012  1.00  0.00           H  
ATOM   2410  C   GLN   181      89.391 108.167  68.893  1.00  0.00           C  
ATOM   2411  O   GLN   181      90.278 108.732  69.486  1.00  0.00           O  
ATOM   2412  N   SER   182      88.155 108.183  69.347  1.00  0.00           N  
ATOM   2413  H   SER   182      87.440 107.779  68.758  1.00  0.00           H  
ATOM   2414  CA  SER   182      87.807 108.744  70.608  1.00  0.00           C  
ATOM   2415  HA  SER   182      88.089 109.794  70.682  1.00  0.00           H  
ATOM   2416  CB  SER   182      86.303 108.661  70.824  1.00  0.00           C  
ATOM   2417  HB2 SER   182      86.041 107.728  71.324  1.00  0.00           H  
ATOM   2418  HB3 SER   182      86.099 109.416  71.583  1.00  0.00           H  
ATOM   2419  OG  SER   182      85.495 108.961  69.699  1.00  0.00           O  
ATOM   2420  HG  SER   182      85.474 108.158  69.173  1.00  0.00           H  
ATOM   2421  C   SER   182      88.535 108.075  71.848  1.00  0.00           C  
ATOM   2422  O   SER   182      88.788 106.869  71.795  1.00  0.00           O  
ATOM   2423  N   SER   183      88.921 108.705  72.878  1.00  0.00           N  
ATOM   2424  H   SER   183      89.373 108.179  73.613  1.00  0.00           H  
ATOM   2425  CA  SER   183      88.752 110.127  73.251  1.00  0.00           C  
ATOM   2426  HA  SER   183      87.712 110.431  73.125  1.00  0.00           H  
ATOM   2427  CB  SER   183      89.097 110.457  74.666  1.00  0.00           C  
ATOM   2428  HB2 SER   183      88.473 109.908  75.371  1.00  0.00           H  
ATOM   2429  HB3 SER   183      90.164 110.232  74.670  1.00  0.00           H  
ATOM   2430  OG  SER   183      88.958 111.815  74.901  1.00  0.00           O  
ATOM   2431  HG  SER   183      88.071 112.155  74.764  1.00  0.00           H  
ATOM   2432  C   SER   183      89.623 111.072  72.383  1.00  0.00           C  
ATOM   2433  O   SER   183      90.827 110.829  72.157  1.00  0.00           O  
ATOM   2434  N   MET   184      89.014 112.097  71.781  1.00  0.00           N  
ATOM   2435  H   MET   184      88.070 112.313  72.066  1.00  0.00           H  
ATOM   2436  CA  MET   184      89.692 112.955  70.836  1.00  0.00           C  
ATOM   2437  HA  MET   184      90.745 112.896  71.112  1.00  0.00           H  
ATOM   2438  CB  MET   184      89.489 112.649  69.368  1.00  0.00           C  
ATOM   2439  HB2 MET   184      90.277 113.131  68.790  1.00  0.00           H  
ATOM   2440  HB3 MET   184      89.505 111.560  69.308  1.00  0.00           H  
ATOM   2441  CG  MET   184      88.076 113.003  68.764  1.00  0.00           C  
ATOM   2442  HG2 MET   184      87.350 113.181  69.557  1.00  0.00           H  
ATOM   2443  HG3 MET   184      88.292 113.941  68.253  1.00  0.00           H  
ATOM   2444  SD  MET   184      87.496 111.762  67.589  1.00  0.00           S  
ATOM   2445  CE  MET   184      88.118 112.518  66.151  1.00  0.00           C  
ATOM   2446  HE1 MET   184      87.830 112.066  65.201  1.00  0.00           H  
ATOM   2447  HE2 MET   184      87.565 113.451  66.045  1.00  0.00           H  
ATOM   2448  HE3 MET   184      89.189 112.674  66.277  1.00  0.00           H  
ATOM   2449  C   MET   184      89.363 114.475  71.080  1.00  0.00           C  
ATOM   2450  O   MET   184      88.215 114.874  71.177  1.00  0.00           O  
ATOM   2451  N   SER   185      90.381 115.332  71.269  1.00  0.00           N  
ATOM   2452  H   SER   185      91.309 114.939  71.211  1.00  0.00           H  
ATOM   2453  CA  SER   185      90.141 116.709  71.718  1.00  0.00           C  
ATOM   2454  HA  SER   185      89.508 116.719  72.605  1.00  0.00           H  
ATOM   2455  CB  SER   185      91.476 117.340  72.146  1.00  0.00           C  
ATOM   2456  HB2 SER   185      92.022 116.670  72.810  1.00  0.00           H  
ATOM   2457  HB3 SER   185      92.077 117.368  71.237  1.00  0.00           H  
ATOM   2458  OG  SER   185      91.322 118.583  72.594  1.00  0.00           O  
ATOM   2459  HG  SER   185      92.126 119.089  72.452  1.00  0.00           H  
ATOM   2460  C   SER   185      89.454 117.502  70.631  1.00  0.00           C  
ATOM   2461  O   SER   185      89.882 117.380  69.464  1.00  0.00           O  
ATOM   2462  N   SER   186      88.501 118.387  71.040  1.00  0.00           N  
ATOM   2463  H   SER   186      88.299 118.339  72.028  1.00  0.00           H  
ATOM   2464  CA  SER   186      87.709 119.298  70.236  1.00  0.00           C  
ATOM   2465  HA  SER   186      88.334 119.439  69.355  1.00  0.00           H  
ATOM   2466  CB  SER   186      86.418 118.504  69.791  1.00  0.00           C  
ATOM   2467  HB2 SER   186      86.723 117.469  69.631  1.00  0.00           H  
ATOM   2468  HB3 SER   186      85.679 118.559  70.590  1.00  0.00           H  
ATOM   2469  OG  SER   186      85.937 119.166  68.671  1.00  0.00           O  
ATOM   2470  HG  SER   186      85.054 119.451  68.916  1.00  0.00           H  
ATOM   2471  C   SER   186      87.469 120.627  70.858  1.00  0.00           C  
ATOM   2472  O   SER   186      87.328 120.657  72.077  1.00  0.00           O  
ATOM   2473  N   GLY   187      87.390 121.812  70.284  1.00  0.00           N  
ATOM   2474  H   GLY   187      87.523 122.587  70.916  1.00  0.00           H  
ATOM   2475  CA  GLY   187      87.513 122.095  68.837  1.00  0.00           C  
ATOM   2476  HA2 GLY   187      88.435 122.676  68.810  1.00  0.00           H  
ATOM   2477  HA3 GLY   187      87.565 121.184  68.241  1.00  0.00           H  
ATOM   2478  C   GLY   187      86.503 123.062  68.290  1.00  0.00           C  
ATOM   2479  O   GLY   187      86.700 123.744  67.309  1.00  0.00           O  
ATOM   2480  N   GLY   188      85.265 123.066  68.861  1.00  0.00           N  
ATOM   2481  H   GLY   188      85.116 122.381  69.588  1.00  0.00           H  
ATOM   2482  CA  GLY   188      84.129 123.963  68.553  1.00  0.00           C  
ATOM   2483  HA2 GLY   188      83.844 123.857  67.506  1.00  0.00           H  
ATOM   2484  HA3 GLY   188      83.305 123.695  69.214  1.00  0.00           H  
ATOM   2485  C   GLY   188      84.398 125.464  68.780  1.00  0.00           C  
ATOM   2486  O   GLY   188      85.418 125.843  69.286  1.00  0.00           O  
ATOM   2487  N   GLY   189      83.455 126.383  68.623  1.00  0.00           N  
ATOM   2488  H   GLY   189      83.710 127.356  68.716  1.00  0.00           H  
ATOM   2489  CA  GLY   189      82.292 126.022  67.804  1.00  0.00           C  
ATOM   2490  HA2 GLY   189      81.717 125.291  68.373  1.00  0.00           H  
ATOM   2491  HA3 GLY   189      81.610 126.861  67.939  1.00  0.00           H  
ATOM   2492  C   GLY   189      82.504 125.760  66.335  1.00  0.00           C  
ATOM   2493  O   GLY   189      83.591 125.913  65.816  1.00  0.00           O  
ATOM   2494  N   SER   190      81.505 125.258  65.621  1.00  0.00           N  
ATOM   2495  H   SER   190      80.660 124.957  66.087  1.00  0.00           H  
ATOM   2496  CA  SER   190      81.537 125.215  64.150  1.00  0.00           C  
ATOM   2497  HA  SER   190      82.247 124.495  63.743  1.00  0.00           H  
ATOM   2498  CB  SER   190      80.090 124.933  63.630  1.00  0.00           C  
ATOM   2499  HB2 SER   190      79.508 125.851  63.716  1.00  0.00           H  
ATOM   2500  HB3 SER   190      80.116 124.867  62.543  1.00  0.00           H  
ATOM   2501  OG  SER   190      79.484 123.824  64.265  1.00  0.00           O  
ATOM   2502  HG  SER   190      79.860 122.973  64.029  1.00  0.00           H  
ATOM   2503  C   SER   190      81.970 126.526  63.477  1.00  0.00           C  
ATOM   2504  O   SER   190      81.681 127.601  63.966  1.00  0.00           O  
ATOM   2505  N   GLY   191      82.562 126.610  62.305  1.00  0.00           N  
ATOM   2506  H   GLY   191      82.621 127.546  61.929  1.00  0.00           H  
ATOM   2507  CA  GLY   191      83.108 125.542  61.449  1.00  0.00           C  
ATOM   2508  HA2 GLY   191      84.164 125.682  61.218  1.00  0.00           H  
ATOM   2509  HA3 GLY   191      83.094 124.575  61.953  1.00  0.00           H  
ATOM   2510  C   GLY   191      82.339 125.207  60.186  1.00  0.00           C  
ATOM   2511  O   GLY   191      81.280 125.760  60.020  1.00  0.00           O  
ATOM   2512  N   GLY   192      82.949 124.319  59.369  1.00  0.00           N  
ATOM   2513  H   GLY   192      83.921 124.177  59.602  1.00  0.00           H  
ATOM   2514  CA  GLY   192      82.358 123.692  58.152  1.00  0.00           C  
ATOM   2515  HA2 GLY   192      82.570 122.626  58.080  1.00  0.00           H  
ATOM   2516  HA3 GLY   192      81.270 123.759  58.173  1.00  0.00           H  
ATOM   2517  C   GLY   192      82.867 124.419  56.802  1.00  0.00           C  
ATOM   2518  O   GLY   192      82.983 125.636  56.814  1.00  0.00           O  
ATOM   2519  N   GLY   193      83.299 123.648  55.863  1.00  0.00           N  
ATOM   2520  H   GLY   193      83.183 122.648  55.945  1.00  0.00           H  
ATOM   2521  CA  GLY   193      83.825 124.041  54.591  1.00  0.00           C  
ATOM   2522  HA2 GLY   193      84.298 125.012  54.739  1.00  0.00           H  
ATOM   2523  HA3 GLY   193      84.608 123.432  54.138  1.00  0.00           H  
ATOM   2524  C   GLY   193      82.775 124.251  53.452  1.00  0.00           C  
ATOM   2525  O   GLY   193      81.616 123.909  53.595  1.00  0.00           O  
ATOM   2526  N   TYR   194      83.295 124.691  52.315  1.00  0.00           N  
ATOM   2527  H   TYR   194      84.288 124.867  52.377  1.00  0.00           H  
ATOM   2528  CA  TYR   194      82.571 124.920  51.063  1.00  0.00           C  
ATOM   2529  HA  TYR   194      82.268 125.967  51.058  1.00  0.00           H  
ATOM   2530  CB  TYR   194      83.594 124.864  49.911  1.00  0.00           C  
ATOM   2531  HB2 TYR   194      84.263 125.665  50.226  1.00  0.00           H  
ATOM   2532  HB3 TYR   194      84.180 123.945  49.903  1.00  0.00           H  
ATOM   2533  CG  TYR   194      83.005 125.157  48.509  1.00  0.00           C  
ATOM   2534  CD1 TYR   194      82.689 124.063  47.689  1.00  0.00           C  
ATOM   2535  HD1 TYR   194      82.691 123.059  48.087  1.00  0.00           H  
ATOM   2536  CE1 TYR   194      82.207 124.257  46.401  1.00  0.00           C  
ATOM   2537  HE1 TYR   194      82.022 123.419  45.746  1.00  0.00           H  
ATOM   2538  CZ  TYR   194      82.112 125.597  45.886  1.00  0.00           C  
ATOM   2539  OH  TYR   194      81.736 125.725  44.633  1.00  0.00           O  
ATOM   2540  HH  TYR   194      81.704 124.799  44.383  1.00  0.00           H  
ATOM   2541  CE2 TYR   194      82.504 126.678  46.698  1.00  0.00           C  
ATOM   2542  HE2 TYR   194      82.619 127.652  46.245  1.00  0.00           H  
ATOM   2543  CD2 TYR   194      82.933 126.459  48.054  1.00  0.00           C  
ATOM   2544  HD2 TYR   194      83.379 127.216  48.682  1.00  0.00           H  
ATOM   2545  C   TYR   194      81.370 124.010  50.693  1.00  0.00           C  
ATOM   2546  O   TYR   194      81.444 122.775  50.776  1.00  0.00           O  
ATOM   2547  N   GLY   195      80.316 124.581  50.006  1.00  0.00           N  
ATOM   2548  H   GLY   195      79.538 124.001  49.729  1.00  0.00           H  
ATOM   2549  CA  GLY   195      80.025 125.997  49.753  1.00  0.00           C  
ATOM   2550  HA2 GLY   195      79.636 126.477  50.651  1.00  0.00           H  
ATOM   2551  HA3 GLY   195      80.944 126.425  49.354  1.00  0.00           H  
ATOM   2552  C   GLY   195      78.969 126.256  48.693  1.00  0.00           C  
ATOM   2553  O   GLY   195      78.465 125.267  48.164  1.00  0.00           O  
ATOM   2554  N   ASN   196      78.599 127.499  48.592  1.00  0.00           N  
ATOM   2555  H   ASN   196      79.102 128.223  49.086  1.00  0.00           H  
ATOM   2556  CA  ASN   196      77.506 128.008  47.723  1.00  0.00           C  
ATOM   2557  HA  ASN   196      77.147 128.998  48.005  1.00  0.00           H  
ATOM   2558  CB  ASN   196      78.002 128.035  46.228  1.00  0.00           C  
ATOM   2559  HB2 ASN   196      78.120 127.012  45.871  1.00  0.00           H  
ATOM   2560  HB3 ASN   196      77.200 128.531  45.681  1.00  0.00           H  
ATOM   2561  CG  ASN   196      79.202 128.834  46.026  1.00  0.00           C  
ATOM   2562  OD1 ASN   196      79.532 129.698  46.819  1.00  0.00           O  
ATOM   2563  ND2 ASN   196      79.854 128.567  44.963  1.00  0.00           N  
ATOM   2564 HD21 ASN   196      80.765 128.995  44.874  1.00  0.00           H  
ATOM   2565 HD22 ASN   196      79.550 127.908  44.261  1.00  0.00           H  
ATOM   2566  C   ASN   196      76.148 127.185  47.886  1.00  0.00           C  
ATOM   2567  O   ASN   196      75.285 127.142  46.996  1.00  0.00           O  
ATOM   2568  N   GLN   197      75.937 126.638  49.032  1.00  0.00           N  
ATOM   2569  H   GLN   197      76.698 126.615  49.695  1.00  0.00           H  
ATOM   2570  CA  GLN   197      74.723 125.942  49.390  1.00  0.00           C  
ATOM   2571  HA  GLN   197      74.668 125.096  48.705  1.00  0.00           H  
ATOM   2572  CB  GLN   197      74.920 125.298  50.802  1.00  0.00           C  
ATOM   2573  HB2 GLN   197      74.859 126.157  51.470  1.00  0.00           H  
ATOM   2574  HB3 GLN   197      74.113 124.594  51.007  1.00  0.00           H  
ATOM   2575  CG  GLN   197      76.309 124.588  50.940  1.00  0.00           C  
ATOM   2576  HG2 GLN   197      76.283 123.653  50.381  1.00  0.00           H  
ATOM   2577  HG3 GLN   197      77.178 125.208  50.721  1.00  0.00           H  
ATOM   2578  CD  GLN   197      76.608 124.185  52.377  1.00  0.00           C  
ATOM   2579  OE1 GLN   197      76.287 124.826  53.379  1.00  0.00           O  
ATOM   2580  NE2 GLN   197      77.350 123.145  52.542  1.00  0.00           N  
ATOM   2581 HE21 GLN   197      77.661 122.638  51.726  1.00  0.00           H  
ATOM   2582 HE22 GLN   197      77.668 122.859  53.457  1.00  0.00           H  
ATOM   2583  C   GLN   197      73.500 126.846  49.216  1.00  0.00           C  
ATOM   2584  O   GLN   197      73.510 128.037  49.672  1.00  0.00           O  
ATOM   2585  N   ASP   198      72.482 126.338  48.524  1.00  0.00           N  
ATOM   2586  H   ASP   198      72.496 125.334  48.420  1.00  0.00           H  
ATOM   2587  CA  ASP   198      71.239 127.073  48.221  1.00  0.00           C  
ATOM   2588  HA  ASP   198      70.832 127.479  49.147  1.00  0.00           H  
ATOM   2589  CB  ASP   198      71.460 128.280  47.201  1.00  0.00           C  
ATOM   2590  HB2 ASP   198      72.523 128.520  47.207  1.00  0.00           H  
ATOM   2591  HB3 ASP   198      71.098 128.098  46.189  1.00  0.00           H  
ATOM   2592  CG  ASP   198      70.695 129.584  47.628  1.00  0.00           C  
ATOM   2593  OD1 ASP   198      69.862 129.388  48.499  1.00  0.00           O  
ATOM   2594  OD2 ASP   198      70.881 130.660  47.050  1.00  0.00           O  
ATOM   2595  C   ASP   198      70.133 126.271  47.593  1.00  0.00           C  
ATOM   2596  O   ASP   198      70.386 125.446  46.685  1.00  0.00           O  
ATOM   2597  N   GLN   199      68.899 126.531  48.011  1.00  0.00           N  
ATOM   2598  H   GLN   199      68.738 127.123  48.814  1.00  0.00           H  
ATOM   2599  CA  GLN   199      67.668 125.887  47.376  1.00  0.00           C  
ATOM   2600  HA  GLN   199      66.778 126.219  47.910  1.00  0.00           H  
ATOM   2601  CB  GLN   199      67.380 126.514  46.056  1.00  0.00           C  
ATOM   2602  HB2 GLN   199      68.137 126.291  45.304  1.00  0.00           H  
ATOM   2603  HB3 GLN   199      66.389 126.206  45.723  1.00  0.00           H  
ATOM   2604  CG  GLN   199      67.443 128.019  45.976  1.00  0.00           C  
ATOM   2605  HG2 GLN   199      68.458 128.412  46.032  1.00  0.00           H  
ATOM   2606  HG3 GLN   199      67.106 128.314  44.982  1.00  0.00           H  
ATOM   2607  CD  GLN   199      66.429 128.790  46.868  1.00  0.00           C  
ATOM   2608  OE1 GLN   199      65.461 128.269  47.379  1.00  0.00           O  
ATOM   2609  NE2 GLN   199      66.751 129.992  47.216  1.00  0.00           N  
ATOM   2610 HE21 GLN   199      67.555 130.519  46.903  1.00  0.00           H  
ATOM   2611 HE22 GLN   199      66.027 130.536  47.664  1.00  0.00           H  
ATOM   2612  C   GLN   199      67.779 124.269  47.342  1.00  0.00           C  
ATOM   2613  O   GLN   199      67.601 123.705  46.272  1.00  0.00           O  
ATOM   2614  N   SER   200      68.128 123.561  48.395  1.00  0.00           N  
ATOM   2615  H   SER   200      68.233 122.570  48.232  1.00  0.00           H  
ATOM   2616  CA  SER   200      68.006 124.001  49.788  1.00  0.00           C  
ATOM   2617  HA  SER   200      67.406 124.910  49.840  1.00  0.00           H  
ATOM   2618  CB  SER   200      67.073 122.968  50.549  1.00  0.00           C  
ATOM   2619  HB2 SER   200      66.952 123.259  51.593  1.00  0.00           H  
ATOM   2620  HB3 SER   200      66.079 122.997  50.104  1.00  0.00           H  
ATOM   2621  OG  SER   200      67.714 121.669  50.530  1.00  0.00           O  
ATOM   2622  HG  SER   200      67.075 120.980  50.726  1.00  0.00           H  
ATOM   2623  C   SER   200      69.345 124.216  50.415  1.00  0.00           C  
ATOM   2624  O   SER   200      69.607 125.315  50.864  1.00  0.00           O  
ATOM   2625  N   GLY   201      70.225 123.199  50.273  1.00  0.00           N  
ATOM   2626  H   GLY   201      69.852 122.311  49.968  1.00  0.00           H  
ATOM   2627  CA  GLY   201      71.611 123.191  50.646  1.00  0.00           C  
ATOM   2628  HA2 GLY   201      71.864 124.164  51.068  1.00  0.00           H  
ATOM   2629  HA3 GLY   201      71.731 122.508  51.487  1.00  0.00           H  
ATOM   2630  C   GLY   201      72.618 122.907  49.502  1.00  0.00           C  
ATOM   2631  O   GLY   201      72.276 123.403  48.458  1.00  0.00           O  
ATOM   2632  N   GLY   202      73.747 122.202  49.555  1.00  0.00           N  
ATOM   2633  H   GLY   202      74.271 122.249  48.693  1.00  0.00           H  
ATOM   2634  CA  GLY   202      74.392 121.611  50.717  1.00  0.00           C  
ATOM   2635  HA2 GLY   202      75.345 121.279  50.304  1.00  0.00           H  
ATOM   2636  HA3 GLY   202      74.514 122.255  51.588  1.00  0.00           H  
ATOM   2637  C   GLY   202      73.634 120.396  51.194  1.00  0.00           C  
ATOM   2638  O   GLY   202      72.568 120.095  50.616  1.00  0.00           O  
ATOM   2639  N   GLY   203      74.170 119.699  52.178  1.00  0.00           N  
ATOM   2640  H   GLY   203      73.629 118.881  52.418  1.00  0.00           H  
ATOM   2641  CA  GLY   203      75.583 119.847  52.642  1.00  0.00           C  
ATOM   2642  HA2 GLY   203      75.720 120.878  52.969  1.00  0.00           H  
ATOM   2643  HA3 GLY   203      75.789 119.189  53.486  1.00  0.00           H  
ATOM   2644  C   GLY   203      76.747 119.527  51.692  1.00  0.00           C  
ATOM   2645  O   GLY   203      76.547 118.803  50.717  1.00  0.00           O  
ATOM   2646  N   GLY   204      77.998 119.908  52.007  1.00  0.00           N  
ATOM   2647  H   GLY   204      78.147 120.516  52.800  1.00  0.00           H  
ATOM   2648  CA  GLY   204      79.151 119.758  51.064  1.00  0.00           C  
ATOM   2649  HA2 GLY   204      80.128 119.730  51.547  1.00  0.00           H  
ATOM   2650  HA3 GLY   204      78.872 118.825  50.575  1.00  0.00           H  
ATOM   2651  C   GLY   204      79.323 120.912  50.051  1.00  0.00           C  
ATOM   2652  O   GLY   204      78.476 121.869  50.199  1.00  0.00           O  
ATOM   2653  N   SER   205      80.215 120.896  49.069  1.00  0.00           N  
ATOM   2654  H   SER   205      80.333 121.798  48.630  1.00  0.00           H  
ATOM   2655  CA  SER   205      80.972 119.801  48.427  1.00  0.00           C  
ATOM   2656  HA  SER   205      80.627 118.815  48.737  1.00  0.00           H  
ATOM   2657  CB  SER   205      80.599 119.864  46.909  1.00  0.00           C  
ATOM   2658  HB2 SER   205      81.353 119.258  46.407  1.00  0.00           H  
ATOM   2659  HB3 SER   205      79.591 119.554  46.634  1.00  0.00           H  
ATOM   2660  OG  SER   205      80.881 121.187  46.451  1.00  0.00           O  
ATOM   2661  HG  SER   205      80.188 121.699  46.873  1.00  0.00           H  
ATOM   2662  C   SER   205      82.557 119.949  48.631  1.00  0.00           C  
ATOM   2663  O   SER   205      83.237 119.184  47.945  1.00  0.00           O  
ATOM   2664  N   GLY   206      83.111 120.713  49.559  1.00  0.00           N  
ATOM   2665  H   GLY   206      82.482 121.284  50.106  1.00  0.00           H  
ATOM   2666  CA  GLY   206      84.568 120.628  49.928  1.00  0.00           C  
ATOM   2667  HA2 GLY   206      84.692 120.822  50.993  1.00  0.00           H  
ATOM   2668  HA3 GLY   206      84.979 119.623  49.830  1.00  0.00           H  
ATOM   2669  C   GLY   206      85.485 121.479  48.974  1.00  0.00           C  
ATOM   2670  O   GLY   206      85.120 121.914  47.882  1.00  0.00           O  
ATOM   2671  N   GLY   207      86.715 121.763  49.373  1.00  0.00           N  
ATOM   2672  H   GLY   207      87.368 122.285  48.806  1.00  0.00           H  
ATOM   2673  CA  GLY   207      87.484 121.209  50.505  1.00  0.00           C  
ATOM   2674  HA2 GLY   207      87.146 120.193  50.708  1.00  0.00           H  
ATOM   2675  HA3 GLY   207      88.529 121.170  50.200  1.00  0.00           H  
ATOM   2676  C   GLY   207      87.230 121.961  51.792  1.00  0.00           C  
ATOM   2677  O   GLY   207      86.232 122.701  51.940  1.00  0.00           O  
ATOM   2678  N   TYR   208      88.058 121.629  52.800  1.00  0.00           N  
ATOM   2679  H   TYR   208      88.747 120.940  52.534  1.00  0.00           H  
ATOM   2680  CA  TYR   208      87.731 121.950  54.186  1.00  0.00           C  
ATOM   2681  HA  TYR   208      87.470 123.007  54.248  1.00  0.00           H  
ATOM   2682  CB  TYR   208      86.570 121.060  54.670  1.00  0.00           C  
ATOM   2683  HB2 TYR   208      85.743 121.272  53.992  1.00  0.00           H  
ATOM   2684  HB3 TYR   208      86.724 120.001  54.462  1.00  0.00           H  
ATOM   2685  CG  TYR   208      86.279 121.176  56.127  1.00  0.00           C  
ATOM   2686  CD1 TYR   208      86.408 120.019  56.965  1.00  0.00           C  
ATOM   2687  HD1 TYR   208      86.651 119.048  56.559  1.00  0.00           H  
ATOM   2688  CE1 TYR   208      86.231 120.034  58.320  1.00  0.00           C  
ATOM   2689  HE1 TYR   208      86.430 119.137  58.887  1.00  0.00           H  
ATOM   2690  CZ  TYR   208      86.002 121.323  58.946  1.00  0.00           C  
ATOM   2691  OH  TYR   208      85.864 121.452  60.297  1.00  0.00           O  
ATOM   2692  HH  TYR   208      85.835 120.535  60.579  1.00  0.00           H  
ATOM   2693  CE2 TYR   208      85.801 122.489  58.169  1.00  0.00           C  
ATOM   2694  HE2 TYR   208      85.574 123.438  58.633  1.00  0.00           H  
ATOM   2695  CD2 TYR   208      85.961 122.396  56.781  1.00  0.00           C  
ATOM   2696  HD2 TYR   208      85.907 123.334  56.248  1.00  0.00           H  
ATOM   2697  C   TYR   208      89.028 121.846  55.107  1.00  0.00           C  
ATOM   2698  O   TYR   208      89.845 120.980  54.866  1.00  0.00           O  
ATOM   2699  N   GLY   209      89.135 122.628  56.157  1.00  0.00           N  
ATOM   2700  H   GLY   209      88.382 123.215  56.488  1.00  0.00           H  
ATOM   2701  CA  GLY   209      90.351 122.679  57.013  1.00  0.00           C  
ATOM   2702  HA2 GLY   209      91.094 121.963  56.662  1.00  0.00           H  
ATOM   2703  HA3 GLY   209      90.753 123.688  56.918  1.00  0.00           H  
ATOM   2704  C   GLY   209      89.957 122.359  58.515  1.00  0.00           C  
ATOM   2705  O   GLY   209      89.089 122.954  59.135  1.00  0.00           O  
ATOM   2706  N   GLN   210      90.505 121.363  59.172  1.00  0.00           N  
ATOM   2707  H   GLN   210      90.113 121.257  60.097  1.00  0.00           H  
ATOM   2708  CA  GLN   210      91.562 120.380  58.765  1.00  0.00           C  
ATOM   2709  HA  GLN   210      91.837 119.792  59.641  1.00  0.00           H  
ATOM   2710  CB  GLN   210      90.995 119.339  57.770  1.00  0.00           C  
ATOM   2711  HB2 GLN   210      90.596 119.907  56.930  1.00  0.00           H  
ATOM   2712  HB3 GLN   210      91.759 118.635  57.440  1.00  0.00           H  
ATOM   2713  CG  GLN   210      89.756 118.477  58.196  1.00  0.00           C  
ATOM   2714  HG2 GLN   210      89.930 118.028  59.174  1.00  0.00           H  
ATOM   2715  HG3 GLN   210      88.922 119.168  58.319  1.00  0.00           H  
ATOM   2716  CD  GLN   210      89.389 117.319  57.223  1.00  0.00           C  
ATOM   2717  OE1 GLN   210      89.506 117.311  56.023  1.00  0.00           O  
ATOM   2718  NE2 GLN   210      89.018 116.192  57.832  1.00  0.00           N  
ATOM   2719 HE21 GLN   210      88.524 115.561  57.217  1.00  0.00           H  
ATOM   2720 HE22 GLN   210      88.947 116.164  58.839  1.00  0.00           H  
ATOM   2721  C   GLN   210      92.890 121.030  58.376  1.00  0.00           C  
ATOM   2722  O   GLN   210      93.361 120.818  57.244  1.00  0.00           O  
ATOM   2723  N   GLN   211      93.472 121.767  59.237  1.00  0.00           N  
ATOM   2724  H   GLN   211      93.048 121.996  60.125  1.00  0.00           H  
ATOM   2725  CA  GLN   211      94.869 122.315  58.985  1.00  0.00           C  
ATOM   2726  HA  GLN   211      94.964 123.052  58.187  1.00  0.00           H  
ATOM   2727  CB  GLN   211      95.430 122.866  60.363  1.00  0.00           C  
ATOM   2728  HB2 GLN   211      95.345 122.025  61.052  1.00  0.00           H  
ATOM   2729  HB3 GLN   211      96.500 123.063  60.298  1.00  0.00           H  
ATOM   2730  CG  GLN   211      94.760 124.165  60.811  1.00  0.00           C  
ATOM   2731  HG2 GLN   211      95.467 124.789  61.358  1.00  0.00           H  
ATOM   2732  HG3 GLN   211      94.521 124.740  59.916  1.00  0.00           H  
ATOM   2733  CD  GLN   211      93.439 124.021  61.602  1.00  0.00           C  
ATOM   2734  OE1 GLN   211      93.147 122.950  62.127  1.00  0.00           O  
ATOM   2735  NE2 GLN   211      92.703 125.074  61.632  1.00  0.00           N  
ATOM   2736 HE21 GLN   211      93.009 125.916  61.166  1.00  0.00           H  
ATOM   2737 HE22 GLN   211      91.908 124.984  62.249  1.00  0.00           H  
ATOM   2738  C   GLN   211      95.971 121.244  58.588  1.00  0.00           C  
ATOM   2739  O   GLN   211      96.913 121.613  57.882  1.00  0.00           O  
ATOM   2740  N   ASP   212      95.925 120.001  59.152  1.00  0.00           N  
ATOM   2741  H   ASP   212      95.139 119.946  59.785  1.00  0.00           H  
ATOM   2742  CA  ASP   212      96.988 118.944  59.070  1.00  0.00           C  
ATOM   2743  HA  ASP   212      97.493 119.130  58.122  1.00  0.00           H  
ATOM   2744  CB  ASP   212      98.026 119.095  60.262  1.00  0.00           C  
ATOM   2745  HB2 ASP   212      98.764 118.301  60.148  1.00  0.00           H  
ATOM   2746  HB3 ASP   212      98.577 120.017  60.074  1.00  0.00           H  
ATOM   2747  CG  ASP   212      97.361 119.131  61.683  1.00  0.00           C  
ATOM   2748  OD1 ASP   212      96.223 118.678  61.754  1.00  0.00           O  
ATOM   2749  OD2 ASP   212      97.953 119.534  62.672  1.00  0.00           O  
ATOM   2750  C   ASP   212      96.467 117.522  58.874  1.00  0.00           C  
ATOM   2751  O   ASP   212      97.121 116.688  58.331  1.00  0.00           O  
ATOM   2752  N   ARG   213      95.236 117.327  59.359  1.00  0.00           N  
ATOM   2753  H   ARG   213      94.774 118.162  59.690  1.00  0.00           H  
ATOM   2754  CA  ARG   213      94.504 116.059  59.545  1.00  0.00           C  
ATOM   2755  HA  ARG   213      94.810 115.364  58.764  1.00  0.00           H  
ATOM   2756  CB  ARG   213      94.710 115.377  60.852  1.00  0.00           C  
ATOM   2757  HB2 ARG   213      94.387 116.033  61.659  1.00  0.00           H  
ATOM   2758  HB3 ARG   213      94.013 114.545  60.956  1.00  0.00           H  
ATOM   2759  CG  ARG   213      96.094 114.927  61.260  1.00  0.00           C  
ATOM   2760  HG2 ARG   213      96.537 114.413  60.406  1.00  0.00           H  
ATOM   2761  HG3 ARG   213      96.667 115.819  61.513  1.00  0.00           H  
ATOM   2762  CD  ARG   213      96.039 113.980  62.442  1.00  0.00           C  
ATOM   2763  HD2 ARG   213      95.507 114.255  63.353  1.00  0.00           H  
ATOM   2764  HD3 ARG   213      95.456 113.105  62.153  1.00  0.00           H  
ATOM   2765  NE  ARG   213      97.342 113.448  62.802  1.00  0.00           N  
ATOM   2766  HE  ARG   213      97.599 112.529  62.471  1.00  0.00           H  
ATOM   2767  CZ  ARG   213      98.278 114.179  63.365  1.00  0.00           C  
ATOM   2768  NH1 ARG   213      98.178 115.444  63.727  1.00  0.00           N  
ATOM   2769 HH11 ARG   213      98.806 115.792  64.438  1.00  0.00           H  
ATOM   2770 HH12 ARG   213      97.272 115.865  63.581  1.00  0.00           H  
ATOM   2771  NH2 ARG   213      99.462 113.567  63.599  1.00  0.00           N  
ATOM   2772 HH21 ARG   213     100.250 114.083  63.962  1.00  0.00           H  
ATOM   2773 HH22 ARG   213      99.618 112.664  63.175  1.00  0.00           H  
ATOM   2774  C   ARG   213      93.011 116.254  59.394  1.00  0.00           C  
ATOM   2775  O   ARG   213      92.489 117.217  59.947  1.00  0.00           O  
ATOM   2776  N   GLY   214      92.197 115.424  58.654  1.00  0.00           N  
ATOM   2777  H   GLY   214      91.223 115.665  58.772  1.00  0.00           H  
ATOM   2778  CA  GLY   214      92.485 114.335  57.759  1.00  0.00           C  
ATOM   2779  HA2 GLY   214      92.361 114.766  56.765  1.00  0.00           H  
ATOM   2780  HA3 GLY   214      93.518 114.042  57.944  1.00  0.00           H  
ATOM   2781  C   GLY   214      91.676 113.053  57.931  1.00  0.00           C  
ATOM   2782  O   GLY   214      91.912 112.399  58.969  1.00  0.00           O  
ATOM   2783  OXT GLY   214      90.874 112.705  57.077  1.00  0.00           O  
TER    2784      GLY   214 
END   
