# Supplementary material for: Visualization of oligomerization, clustering, and density transition of intrinsically disordered proteins
Source: Natl Sci Rev. 2026 Feb 14;13(7):nwag107. doi: 10.1093/nsr/nwag107 (PMC13114874; doi:10.1093/nsr/nwag107)
Supplement: nwag107_Supplemental_Files [file nwag107_supplemental_files.zip › SI-MD-Structures/MD-Sturctures/frame273.pdb]

CRYST1  135.097  149.260  136.861  90.00  90.00  90.00               1
ATOM      1  N   MET     1      28.798  92.698  97.171  1.00  0.00           N  
ATOM      2  H1  MET     1      29.274  91.843  97.422  1.00  0.00           H  
ATOM      3  H2  MET     1      29.034  93.239  97.991  1.00  0.00           H  
ATOM      4  H3  MET     1      27.797  92.589  97.091  1.00  0.00           H  
ATOM      5  CA  MET     1      29.312  93.260  95.951  1.00  0.00           C  
ATOM      6  HA  MET     1      30.402  93.258  95.943  1.00  0.00           H  
ATOM      7  CB  MET     1      28.935  92.311  94.760  1.00  0.00           C  
ATOM      8  HB2 MET     1      27.853  92.202  94.681  1.00  0.00           H  
ATOM      9  HB3 MET     1      29.182  92.779  93.807  1.00  0.00           H  
ATOM     10  CG  MET     1      29.644  90.989  94.744  1.00  0.00           C  
ATOM     11  HG2 MET     1      30.719  91.005  94.923  1.00  0.00           H  
ATOM     12  HG3 MET     1      29.086  90.354  95.432  1.00  0.00           H  
ATOM     13  SD  MET     1      29.309  89.983  93.208  1.00  0.00           S  
ATOM     14  CE  MET     1      30.872  90.222  92.406  1.00  0.00           C  
ATOM     15  HE1 MET     1      31.661  89.873  93.073  1.00  0.00           H  
ATOM     16  HE2 MET     1      30.915  89.633  91.490  1.00  0.00           H  
ATOM     17  HE3 MET     1      31.001  91.289  92.226  1.00  0.00           H  
ATOM     18  C   MET     1      28.875  94.690  95.851  1.00  0.00           C  
ATOM     19  O   MET     1      27.709  94.968  96.033  1.00  0.00           O  
ATOM     20  N   ALA     2      29.723  95.684  95.523  1.00  0.00           N  
ATOM     21  H   ALA     2      29.318  96.600  95.387  1.00  0.00           H  
ATOM     22  CA  ALA     2      31.214  95.711  95.471  1.00  0.00           C  
ATOM     23  HA  ALA     2      31.442  96.754  95.253  1.00  0.00           H  
ATOM     24  CB  ALA     2      31.968  95.557  96.782  1.00  0.00           C  
ATOM     25  HB1 ALA     2      31.869  94.499  97.024  1.00  0.00           H  
ATOM     26  HB2 ALA     2      33.026  95.743  96.598  1.00  0.00           H  
ATOM     27  HB3 ALA     2      31.444  96.123  97.552  1.00  0.00           H  
ATOM     28  C   ALA     2      31.871  94.910  94.284  1.00  0.00           C  
ATOM     29  O   ALA     2      32.056  93.713  94.427  1.00  0.00           O  
ATOM     30  N   SER     3      32.108  95.443  93.120  1.00  0.00           N  
ATOM     31  H   SER     3      32.323  94.755  92.413  1.00  0.00           H  
ATOM     32  CA  SER     3      32.073  96.879  92.751  1.00  0.00           C  
ATOM     33  HA  SER     3      31.225  97.329  93.268  1.00  0.00           H  
ATOM     34  CB  SER     3      33.406  97.557  93.072  1.00  0.00           C  
ATOM     35  HB2 SER     3      34.088  97.109  92.348  1.00  0.00           H  
ATOM     36  HB3 SER     3      33.202  98.610  92.878  1.00  0.00           H  
ATOM     37  OG  SER     3      33.834  97.311  94.395  1.00  0.00           O  
ATOM     38  HG  SER     3      34.490  96.611  94.395  1.00  0.00           H  
ATOM     39  C   SER     3      31.865  97.010  91.243  1.00  0.00           C  
ATOM     40  O   SER     3      32.494  96.295  90.478  1.00  0.00           O  
ATOM     41  N   ASN     4      31.085  97.942  90.806  1.00  0.00           N  
ATOM     42  H   ASN     4      30.566  98.526  91.447  1.00  0.00           H  
ATOM     43  CA  ASN     4      30.960  98.284  89.442  1.00  0.00           C  
ATOM     44  HA  ASN     4      30.467  97.450  88.943  1.00  0.00           H  
ATOM     45  CB  ASN     4      29.948  99.467  89.266  1.00  0.00           C  
ATOM     46  HB2 ASN     4      30.259 100.305  89.890  1.00  0.00           H  
ATOM     47  HB3 ASN     4      30.042  99.738  88.214  1.00  0.00           H  
ATOM     48  CG  ASN     4      28.495  99.106  89.530  1.00  0.00           C  
ATOM     49  OD1 ASN     4      27.779  98.705  88.578  1.00  0.00           O  
ATOM     50  ND2 ASN     4      28.023  99.210  90.743  1.00  0.00           N  
ATOM     51 HD21 ASN     4      27.032  99.168  90.931  1.00  0.00           H  
ATOM     52 HD22 ASN     4      28.642  99.489  91.491  1.00  0.00           H  
ATOM     53  C   ASN     4      32.302  98.755  88.790  1.00  0.00           C  
ATOM     54  O   ASN     4      33.136  99.261  89.516  1.00  0.00           O  
ATOM     55  N   ASP     5      32.404  98.781  87.481  1.00  0.00           N  
ATOM     56  H   ASP     5      33.288  99.096  87.107  1.00  0.00           H  
ATOM     57  CA  ASP     5      31.499  98.085  86.564  1.00  0.00           C  
ATOM     58  HA  ASP     5      30.464  98.225  86.876  1.00  0.00           H  
ATOM     59  CB  ASP     5      31.724  98.559  85.092  1.00  0.00           C  
ATOM     60  HB2 ASP     5      32.728  98.216  84.844  1.00  0.00           H  
ATOM     61  HB3 ASP     5      30.975  98.123  84.430  1.00  0.00           H  
ATOM     62  CG  ASP     5      31.566 100.100  84.949  1.00  0.00           C  
ATOM     63  OD1 ASP     5      31.825 100.527  83.853  1.00  0.00           O  
ATOM     64  OD2 ASP     5      31.225 100.906  85.813  1.00  0.00           O  
ATOM     65  C   ASP     5      31.826  96.563  86.630  1.00  0.00           C  
ATOM     66  O   ASP     5      32.993  96.127  86.615  1.00  0.00           O  
ATOM     67  N   TYR     6      30.741  95.833  86.554  1.00  0.00           N  
ATOM     68  H   TYR     6      29.832  96.272  86.510  1.00  0.00           H  
ATOM     69  CA  TYR     6      30.790  94.362  86.589  1.00  0.00           C  
ATOM     70  HA  TYR     6      31.556  93.969  87.257  1.00  0.00           H  
ATOM     71  CB  TYR     6      29.498  93.742  87.212  1.00  0.00           C  
ATOM     72  HB2 TYR     6      28.682  93.837  86.497  1.00  0.00           H  
ATOM     73  HB3 TYR     6      29.680  92.667  87.246  1.00  0.00           H  
ATOM     74  CG  TYR     6      29.061  94.253  88.543  1.00  0.00           C  
ATOM     75  CD1 TYR     6      28.009  95.147  88.681  1.00  0.00           C  
ATOM     76  HD1 TYR     6      27.380  95.514  87.884  1.00  0.00           H  
ATOM     77  CE1 TYR     6      27.810  95.622  90.016  1.00  0.00           C  
ATOM     78  HE1 TYR     6      27.051  96.358  90.237  1.00  0.00           H  
ATOM     79  CZ  TYR     6      28.585  95.195  91.117  1.00  0.00           C  
ATOM     80  OH  TYR     6      28.342  95.715  92.374  1.00  0.00           O  
ATOM     81  HH  TYR     6      27.482  96.142  92.373  1.00  0.00           H  
ATOM     82  CE2 TYR     6      29.673  94.409  90.879  1.00  0.00           C  
ATOM     83  HE2 TYR     6      30.341  94.114  91.675  1.00  0.00           H  
ATOM     84  CD2 TYR     6      29.929  93.950  89.607  1.00  0.00           C  
ATOM     85  HD2 TYR     6      30.688  93.205  89.415  1.00  0.00           H  
ATOM     86  C   TYR     6      31.184  93.743  85.248  1.00  0.00           C  
ATOM     87  O   TYR     6      31.689  92.606  85.231  1.00  0.00           O  
ATOM     88  N   THR     7      30.841  94.443  84.173  1.00  0.00           N  
ATOM     89  H   THR     7      30.378  95.332  84.296  1.00  0.00           H  
ATOM     90  CA  THR     7      31.152  93.987  82.812  1.00  0.00           C  
ATOM     91  HA  THR     7      30.709  93.000  82.682  1.00  0.00           H  
ATOM     92  CB  THR     7      30.632  94.991  81.793  1.00  0.00           C  
ATOM     93  HB  THR     7      29.568  95.219  81.855  1.00  0.00           H  
ATOM     94  CG2 THR     7      31.512  96.286  81.764  1.00  0.00           C  
ATOM     95 HG21 THR     7      30.927  97.078  81.297  1.00  0.00           H  
ATOM     96 HG22 THR     7      31.669  96.674  82.770  1.00  0.00           H  
ATOM     97 HG23 THR     7      32.460  96.025  81.293  1.00  0.00           H  
ATOM     98  OG1 THR     7      30.649  94.402  80.527  1.00  0.00           O  
ATOM     99  HG1 THR     7      30.028  93.672  80.480  1.00  0.00           H  
ATOM    100  C   THR     7      32.684  93.767  82.640  1.00  0.00           C  
ATOM    101  O   THR     7      33.460  94.336  83.407  1.00  0.00           O  
ATOM    102  N   GLN     8      33.063  92.858  81.761  1.00  0.00           N  
ATOM    103  H   GLN     8      32.292  92.566  81.179  1.00  0.00           H  
ATOM    104  CA  GLN     8      34.457  92.489  81.520  1.00  0.00           C  
ATOM    105  HA  GLN     8      34.653  91.860  82.388  1.00  0.00           H  
ATOM    106  CB  GLN     8      34.540  91.718  80.231  1.00  0.00           C  
ATOM    107  HB2 GLN     8      35.556  91.478  79.916  1.00  0.00           H  
ATOM    108  HB3 GLN     8      34.120  90.726  80.394  1.00  0.00           H  
ATOM    109  CG  GLN     8      33.918  92.381  79.006  1.00  0.00           C  
ATOM    110  HG2 GLN     8      33.983  93.467  79.086  1.00  0.00           H  
ATOM    111  HG3 GLN     8      34.459  92.022  78.130  1.00  0.00           H  
ATOM    112  CD  GLN     8      32.464  92.105  78.738  1.00  0.00           C  
ATOM    113  OE1 GLN     8      31.686  91.728  79.643  1.00  0.00           O  
ATOM    114  NE2 GLN     8      31.985  92.364  77.563  1.00  0.00           N  
ATOM    115 HE21 GLN     8      32.597  92.500  76.772  1.00  0.00           H  
ATOM    116 HE22 GLN     8      31.004  92.127  77.517  1.00  0.00           H  
ATOM    117  C   GLN     8      35.429  93.691  81.401  1.00  0.00           C  
ATOM    118  O   GLN     8      35.136  94.685  80.771  1.00  0.00           O  
ATOM    119  N   GLN     9      36.670  93.710  81.994  1.00  0.00           N  
ATOM    120  H   GLN     9      37.096  94.623  82.068  1.00  0.00           H  
ATOM    121  CA  GLN     9      37.277  92.696  82.804  1.00  0.00           C  
ATOM    122  HA  GLN     9      38.292  93.083  82.886  1.00  0.00           H  
ATOM    123  CB  GLN     9      36.676  92.659  84.253  1.00  0.00           C  
ATOM    124  HB2 GLN     9      35.619  92.394  84.212  1.00  0.00           H  
ATOM    125  HB3 GLN     9      37.234  91.938  84.850  1.00  0.00           H  
ATOM    126  CG  GLN     9      36.741  93.996  84.967  1.00  0.00           C  
ATOM    127  HG2 GLN     9      37.753  94.400  84.931  1.00  0.00           H  
ATOM    128  HG3 GLN     9      36.085  94.754  84.539  1.00  0.00           H  
ATOM    129  CD  GLN     9      36.307  93.926  86.393  1.00  0.00           C  
ATOM    130  OE1 GLN     9      37.125  93.931  87.311  1.00  0.00           O  
ATOM    131  NE2 GLN     9      34.982  93.986  86.628  1.00  0.00           N  
ATOM    132 HE21 GLN     9      34.315  94.086  85.877  1.00  0.00           H  
ATOM    133 HE22 GLN     9      34.783  93.930  87.617  1.00  0.00           H  
ATOM    134  C   GLN     9      37.478  91.325  82.155  1.00  0.00           C  
ATOM    135  O   GLN     9      37.130  90.336  82.687  1.00  0.00           O  
ATOM    136  N   ALA    10      38.027  91.189  80.970  1.00  0.00           N  
ATOM    137  H   ALA    10      38.161  90.232  80.675  1.00  0.00           H  
ATOM    138  CA  ALA    10      38.662  92.277  80.241  1.00  0.00           C  
ATOM    139  HA  ALA    10      38.236  93.266  80.407  1.00  0.00           H  
ATOM    140  CB  ALA    10      40.115  92.335  80.830  1.00  0.00           C  
ATOM    141  HB1 ALA    10      40.171  92.572  81.893  1.00  0.00           H  
ATOM    142  HB2 ALA    10      40.814  91.531  80.597  1.00  0.00           H  
ATOM    143  HB3 ALA    10      40.614  93.170  80.338  1.00  0.00           H  
ATOM    144  C   ALA    10      38.624  92.088  78.673  1.00  0.00           C  
ATOM    145  O   ALA    10      38.150  91.070  78.169  1.00  0.00           O  
ATOM    146  N   THR    11      38.747  93.235  77.976  1.00  0.00           N  
ATOM    147  H   THR    11      38.996  94.078  78.473  1.00  0.00           H  
ATOM    148  CA  THR    11      38.386  93.301  76.522  1.00  0.00           C  
ATOM    149  HA  THR    11      38.654  92.355  76.050  1.00  0.00           H  
ATOM    150  CB  THR    11      36.891  93.542  76.375  1.00  0.00           C  
ATOM    151  HB  THR    11      36.317  92.740  76.839  1.00  0.00           H  
ATOM    152  CG2 THR    11      36.277  94.810  76.949  1.00  0.00           C  
ATOM    153 HG21 THR    11      36.695  95.046  77.928  1.00  0.00           H  
ATOM    154 HG22 THR    11      36.536  95.690  76.361  1.00  0.00           H  
ATOM    155 HG23 THR    11      35.209  94.698  77.135  1.00  0.00           H  
ATOM    156  OG1 THR    11      36.554  93.371  75.040  1.00  0.00           O  
ATOM    157  HG1 THR    11      36.835  92.514  74.711  1.00  0.00           H  
ATOM    158  C   THR    11      39.279  94.374  75.810  1.00  0.00           C  
ATOM    159  O   THR    11      38.983  95.522  75.797  1.00  0.00           O  
ATOM    160  N   GLN    12      40.394  94.037  75.218  1.00  0.00           N  
ATOM    161  H   GLN    12      40.738  94.856  74.738  1.00  0.00           H  
ATOM    162  CA  GLN    12      40.921  92.665  74.897  1.00  0.00           C  
ATOM    163  HA  GLN    12      40.118  92.049  74.490  1.00  0.00           H  
ATOM    164  CB  GLN    12      42.026  92.896  73.820  1.00  0.00           C  
ATOM    165  HB2 GLN    12      41.645  93.386  72.925  1.00  0.00           H  
ATOM    166  HB3 GLN    12      42.771  93.527  74.306  1.00  0.00           H  
ATOM    167  CG  GLN    12      42.775  91.648  73.463  1.00  0.00           C  
ATOM    168  HG2 GLN    12      43.495  91.939  72.697  1.00  0.00           H  
ATOM    169  HG3 GLN    12      43.347  91.279  74.314  1.00  0.00           H  
ATOM    170  CD  GLN    12      41.760  90.597  72.990  1.00  0.00           C  
ATOM    171  OE1 GLN    12      40.862  90.915  72.187  1.00  0.00           O  
ATOM    172  NE2 GLN    12      41.746  89.374  73.549  1.00  0.00           N  
ATOM    173 HE21 GLN    12      41.151  88.658  73.158  1.00  0.00           H  
ATOM    174 HE22 GLN    12      42.402  89.013  74.226  1.00  0.00           H  
ATOM    175  C   GLN    12      41.342  92.064  76.198  1.00  0.00           C  
ATOM    176  O   GLN    12      41.966  92.767  77.042  1.00  0.00           O  
ATOM    177  N   SER    13      41.005  90.846  76.477  1.00  0.00           N  
ATOM    178  H   SER    13      40.593  90.303  75.732  1.00  0.00           H  
ATOM    179  CA  SER    13      41.565  90.057  77.581  1.00  0.00           C  
ATOM    180  HA  SER    13      41.565  90.734  78.435  1.00  0.00           H  
ATOM    181  CB  SER    13      40.650  88.856  77.855  1.00  0.00           C  
ATOM    182  HB2 SER    13      40.934  88.258  78.721  1.00  0.00           H  
ATOM    183  HB3 SER    13      39.640  89.224  78.034  1.00  0.00           H  
ATOM    184  OG  SER    13      40.661  88.017  76.704  1.00  0.00           O  
ATOM    185  HG  SER    13      39.992  88.298  76.076  1.00  0.00           H  
ATOM    186  C   SER    13      42.984  89.562  77.248  1.00  0.00           C  
ATOM    187  O   SER    13      43.350  89.342  76.077  1.00  0.00           O  
ATOM    188  N   TYR    14      43.853  89.382  78.245  1.00  0.00           N  
ATOM    189  H   TYR    14      43.404  89.382  79.149  1.00  0.00           H  
ATOM    190  CA  TYR    14      45.240  88.894  78.296  1.00  0.00           C  
ATOM    191  HA  TYR    14      45.302  88.158  77.495  1.00  0.00           H  
ATOM    192  CB  TYR    14      46.203  90.020  78.046  1.00  0.00           C  
ATOM    193  HB2 TYR    14      45.882  90.567  77.160  1.00  0.00           H  
ATOM    194  HB3 TYR    14      46.137  90.726  78.873  1.00  0.00           H  
ATOM    195  CG  TYR    14      47.651  89.627  78.007  1.00  0.00           C  
ATOM    196  CD1 TYR    14      48.207  89.282  76.765  1.00  0.00           C  
ATOM    197  HD1 TYR    14      47.603  89.120  75.884  1.00  0.00           H  
ATOM    198  CE1 TYR    14      49.528  88.864  76.693  1.00  0.00           C  
ATOM    199  HE1 TYR    14      50.038  88.511  75.809  1.00  0.00           H  
ATOM    200  CZ  TYR    14      50.380  88.995  77.821  1.00  0.00           C  
ATOM    201  OH  TYR    14      51.761  88.667  77.682  1.00  0.00           O  
ATOM    202  HH  TYR    14      52.343  88.613  78.443  1.00  0.00           H  
ATOM    203  CE2 TYR    14      49.874  89.511  79.000  1.00  0.00           C  
ATOM    204  HE2 TYR    14      50.444  89.616  79.911  1.00  0.00           H  
ATOM    205  CD2 TYR    14      48.496  89.759  79.067  1.00  0.00           C  
ATOM    206  HD2 TYR    14      48.019  89.980  80.010  1.00  0.00           H  
ATOM    207  C   TYR    14      45.586  88.181  79.625  1.00  0.00           C  
ATOM    208  O   TYR    14      45.155  88.641  80.675  1.00  0.00           O  
ATOM    209  N   GLY    15      46.258  87.035  79.659  1.00  0.00           N  
ATOM    210  H   GLY    15      46.380  86.634  80.577  1.00  0.00           H  
ATOM    211  CA  GLY    15      46.927  86.361  78.551  1.00  0.00           C  
ATOM    212  HA2 GLY    15      46.320  85.482  78.334  1.00  0.00           H  
ATOM    213  HA3 GLY    15      46.957  86.988  77.660  1.00  0.00           H  
ATOM    214  C   GLY    15      48.371  85.860  78.802  1.00  0.00           C  
ATOM    215  O   GLY    15      48.874  85.751  79.905  1.00  0.00           O  
ATOM    216  N   ALA    16      49.046  85.665  77.680  1.00  0.00           N  
ATOM    217  H   ALA    16      48.569  85.874  76.815  1.00  0.00           H  
ATOM    218  CA  ALA    16      50.471  85.493  77.580  1.00  0.00           C  
ATOM    219  HA  ALA    16      50.954  86.174  78.282  1.00  0.00           H  
ATOM    220  CB  ALA    16      50.832  84.009  77.817  1.00  0.00           C  
ATOM    221  HB1 ALA    16      50.403  83.740  78.782  1.00  0.00           H  
ATOM    222  HB2 ALA    16      50.264  83.399  77.115  1.00  0.00           H  
ATOM    223  HB3 ALA    16      51.834  83.613  77.652  1.00  0.00           H  
ATOM    224  C   ALA    16      51.039  85.828  76.164  1.00  0.00           C  
ATOM    225  O   ALA    16      50.401  85.557  75.125  1.00  0.00           O  
ATOM    226  N   TYR    17      52.292  86.268  76.155  1.00  0.00           N  
ATOM    227  H   TYR    17      52.666  86.545  77.051  1.00  0.00           H  
ATOM    228  CA  TYR    17      53.160  86.491  74.954  1.00  0.00           C  
ATOM    229  HA  TYR    17      52.735  86.011  74.072  1.00  0.00           H  
ATOM    230  CB  TYR    17      53.160  87.972  74.709  1.00  0.00           C  
ATOM    231  HB2 TYR    17      52.239  88.478  74.420  1.00  0.00           H  
ATOM    232  HB3 TYR    17      53.416  88.435  75.661  1.00  0.00           H  
ATOM    233  CG  TYR    17      54.218  88.317  73.616  1.00  0.00           C  
ATOM    234  CD1 TYR    17      55.337  89.165  73.847  1.00  0.00           C  
ATOM    235  HD1 TYR    17      55.378  89.627  74.823  1.00  0.00           H  
ATOM    236  CE1 TYR    17      56.255  89.425  72.819  1.00  0.00           C  
ATOM    237  HE1 TYR    17      57.139  90.011  73.022  1.00  0.00           H  
ATOM    238  CZ  TYR    17      56.051  88.948  71.512  1.00  0.00           C  
ATOM    239  OH  TYR    17      56.759  89.505  70.411  1.00  0.00           O  
ATOM    240  HH  TYR    17      56.360  89.124  69.625  1.00  0.00           H  
ATOM    241  CE2 TYR    17      54.949  88.104  71.293  1.00  0.00           C  
ATOM    242  HE2 TYR    17      54.674  87.727  70.319  1.00  0.00           H  
ATOM    243  CD2 TYR    17      54.090  87.755  72.351  1.00  0.00           C  
ATOM    244  HD2 TYR    17      53.278  87.068  72.162  1.00  0.00           H  
ATOM    245  C   TYR    17      54.593  85.892  75.190  1.00  0.00           C  
ATOM    246  O   TYR    17      55.436  86.408  75.933  1.00  0.00           O  
ATOM    247  N   PRO    18      54.933  84.768  74.554  1.00  0.00           N  
ATOM    248  CD  PRO    18      54.117  84.063  73.533  1.00  0.00           C  
ATOM    249  HD2 PRO    18      53.958  84.718  72.676  1.00  0.00           H  
ATOM    250  HD3 PRO    18      53.140  83.803  73.941  1.00  0.00           H  
ATOM    251  CG  PRO    18      54.931  82.792  73.121  1.00  0.00           C  
ATOM    252  HG2 PRO    18      55.451  83.141  72.229  1.00  0.00           H  
ATOM    253  HG3 PRO    18      54.346  81.899  72.900  1.00  0.00           H  
ATOM    254  CB  PRO    18      55.875  82.530  74.340  1.00  0.00           C  
ATOM    255  HB2 PRO    18      56.816  82.046  74.080  1.00  0.00           H  
ATOM    256  HB3 PRO    18      55.347  81.866  75.026  1.00  0.00           H  
ATOM    257  CA  PRO    18      56.116  83.932  74.926  1.00  0.00           C  
ATOM    258  HA  PRO    18      56.156  83.774  76.003  1.00  0.00           H  
ATOM    259  C   PRO    18      57.429  84.530  74.447  1.00  0.00           C  
ATOM    260  O   PRO    18      57.651  85.031  73.352  1.00  0.00           O  
ATOM    261  N   THR    19      58.424  84.533  75.300  1.00  0.00           N  
ATOM    262  H   THR    19      58.258  84.185  76.234  1.00  0.00           H  
ATOM    263  CA  THR    19      59.782  84.963  75.043  1.00  0.00           C  
ATOM    264  HA  THR    19      59.952  84.747  73.988  1.00  0.00           H  
ATOM    265  CB  THR    19      59.913  86.494  75.243  1.00  0.00           C  
ATOM    266  HB  THR    19      59.614  86.741  76.262  1.00  0.00           H  
ATOM    267  CG2 THR    19      61.416  86.780  75.001  1.00  0.00           C  
ATOM    268 HG21 THR    19      61.652  87.791  74.668  1.00  0.00           H  
ATOM    269 HG22 THR    19      61.994  86.713  75.923  1.00  0.00           H  
ATOM    270 HG23 THR    19      61.880  86.143  74.249  1.00  0.00           H  
ATOM    271  OG1 THR    19      59.127  87.277  74.390  1.00  0.00           O  
ATOM    272  HG1 THR    19      58.467  86.686  74.021  1.00  0.00           H  
ATOM    273  C   THR    19      60.792  84.147  75.838  1.00  0.00           C  
ATOM    274  O   THR    19      61.025  84.276  77.001  1.00  0.00           O  
ATOM    275  N   GLN    20      61.510  83.422  75.023  1.00  0.00           N  
ATOM    276  H   GLN    20      61.102  83.304  74.106  1.00  0.00           H  
ATOM    277  CA  GLN    20      62.822  82.811  75.353  1.00  0.00           C  
ATOM    278  HA  GLN    20      62.952  82.801  76.435  1.00  0.00           H  
ATOM    279  CB  GLN    20      63.057  81.467  74.643  1.00  0.00           C  
ATOM    280  HB2 GLN    20      62.877  81.548  73.571  1.00  0.00           H  
ATOM    281  HB3 GLN    20      64.073  81.135  74.856  1.00  0.00           H  
ATOM    282  CG  GLN    20      62.222  80.333  75.345  1.00  0.00           C  
ATOM    283  HG2 GLN    20      62.743  79.415  75.072  1.00  0.00           H  
ATOM    284  HG3 GLN    20      62.283  80.455  76.427  1.00  0.00           H  
ATOM    285  CD  GLN    20      60.788  80.214  74.839  1.00  0.00           C  
ATOM    286  OE1 GLN    20      60.448  80.012  73.691  1.00  0.00           O  
ATOM    287  NE2 GLN    20      59.762  80.372  75.656  1.00  0.00           N  
ATOM    288 HE21 GLN    20      59.945  80.671  76.603  1.00  0.00           H  
ATOM    289 HE22 GLN    20      58.787  80.314  75.395  1.00  0.00           H  
ATOM    290  C   GLN    20      63.892  83.787  74.844  1.00  0.00           C  
ATOM    291  O   GLN    20      63.936  84.078  73.641  1.00  0.00           O  
ATOM    292  N   PRO    21      64.870  84.233  75.703  1.00  0.00           N  
ATOM    293  CD  PRO    21      64.879  84.088  77.116  1.00  0.00           C  
ATOM    294  HD2 PRO    21      65.272  83.088  77.298  1.00  0.00           H  
ATOM    295  HD3 PRO    21      63.873  84.116  77.534  1.00  0.00           H  
ATOM    296  CG  PRO    21      65.698  85.196  77.733  1.00  0.00           C  
ATOM    297  HG2 PRO    21      66.073  84.944  78.724  1.00  0.00           H  
ATOM    298  HG3 PRO    21      65.111  86.109  77.831  1.00  0.00           H  
ATOM    299  CB  PRO    21      66.722  85.339  76.634  1.00  0.00           C  
ATOM    300  HB2 PRO    21      67.473  84.566  76.801  1.00  0.00           H  
ATOM    301  HB3 PRO    21      67.173  86.326  76.742  1.00  0.00           H  
ATOM    302  CA  PRO    21      65.977  85.064  75.369  1.00  0.00           C  
ATOM    303  HA  PRO    21      65.691  86.058  75.026  1.00  0.00           H  
ATOM    304  C   PRO    21      66.890  84.507  74.231  1.00  0.00           C  
ATOM    305  O   PRO    21      66.981  83.320  74.073  1.00  0.00           O  
ATOM    306  N   GLY    22      67.427  85.427  73.435  1.00  0.00           N  
ATOM    307  H   GLY    22      67.096  86.376  73.533  1.00  0.00           H  
ATOM    308  CA  GLY    22      68.731  85.342  72.770  1.00  0.00           C  
ATOM    309  HA2 GLY    22      68.858  84.356  72.322  1.00  0.00           H  
ATOM    310  HA3 GLY    22      68.840  86.133  72.028  1.00  0.00           H  
ATOM    311  C   GLY    22      69.892  85.378  73.791  1.00  0.00           C  
ATOM    312  O   GLY    22      69.745  85.681  74.958  1.00  0.00           O  
ATOM    313  N   GLN    23      71.082  85.176  73.242  1.00  0.00           N  
ATOM    314  H   GLN    23      71.206  85.169  72.240  1.00  0.00           H  
ATOM    315  CA  GLN    23      72.317  84.851  74.019  1.00  0.00           C  
ATOM    316  HA  GLN    23      72.075  84.091  74.761  1.00  0.00           H  
ATOM    317  CB  GLN    23      73.415  84.300  73.061  1.00  0.00           C  
ATOM    318  HB2 GLN    23      73.641  85.094  72.349  1.00  0.00           H  
ATOM    319  HB3 GLN    23      74.337  84.111  73.611  1.00  0.00           H  
ATOM    320  CG  GLN    23      72.937  82.968  72.438  1.00  0.00           C  
ATOM    321  HG2 GLN    23      72.689  82.299  73.261  1.00  0.00           H  
ATOM    322  HG3 GLN    23      72.003  83.279  71.971  1.00  0.00           H  
ATOM    323  CD  GLN    23      73.940  82.376  71.485  1.00  0.00           C  
ATOM    324  OE1 GLN    23      74.698  83.030  70.822  1.00  0.00           O  
ATOM    325  NE2 GLN    23      74.003  81.053  71.265  1.00  0.00           N  
ATOM    326 HE21 GLN    23      73.305  80.486  71.725  1.00  0.00           H  
ATOM    327 HE22 GLN    23      74.740  80.611  70.736  1.00  0.00           H  
ATOM    328  C   GLN    23      72.785  86.084  74.789  1.00  0.00           C  
ATOM    329  O   GLN    23      72.399  87.237  74.451  1.00  0.00           O  
ATOM    330  N   GLY    24      73.755  85.883  75.725  1.00  0.00           N  
ATOM    331  H   GLY    24      74.107  84.937  75.758  1.00  0.00           H  
ATOM    332  CA  GLY    24      74.262  86.915  76.645  1.00  0.00           C  
ATOM    333  HA2 GLY    24      73.710  87.846  76.515  1.00  0.00           H  
ATOM    334  HA3 GLY    24      74.163  86.422  77.613  1.00  0.00           H  
ATOM    335  C   GLY    24      75.711  87.319  76.351  1.00  0.00           C  
ATOM    336  O   GLY    24      76.298  86.775  75.418  1.00  0.00           O  
ATOM    337  N   TYR    25      76.301  88.210  77.144  1.00  0.00           N  
ATOM    338  H   TYR    25      75.678  88.579  77.848  1.00  0.00           H  
ATOM    339  CA  TYR    25      77.704  88.631  77.071  1.00  0.00           C  
ATOM    340  HA  TYR    25      78.364  87.847  76.701  1.00  0.00           H  
ATOM    341  CB  TYR    25      77.754  89.792  76.108  1.00  0.00           C  
ATOM    342  HB2 TYR    25      77.464  89.498  75.099  1.00  0.00           H  
ATOM    343  HB3 TYR    25      77.113  90.626  76.394  1.00  0.00           H  
ATOM    344  CG  TYR    25      79.109  90.453  76.140  1.00  0.00           C  
ATOM    345  CD1 TYR    25      80.192  89.950  75.395  1.00  0.00           C  
ATOM    346  HD1 TYR    25      80.164  88.971  74.940  1.00  0.00           H  
ATOM    347  CE1 TYR    25      81.330  90.686  75.153  1.00  0.00           C  
ATOM    348  HE1 TYR    25      82.150  90.184  74.660  1.00  0.00           H  
ATOM    349  CZ  TYR    25      81.508  91.980  75.750  1.00  0.00           C  
ATOM    350  OH  TYR    25      82.688  92.666  75.744  1.00  0.00           O  
ATOM    351  HH  TYR    25      83.384  92.057  76.002  1.00  0.00           H  
ATOM    352  CE2 TYR    25      80.404  92.548  76.418  1.00  0.00           C  
ATOM    353  HE2 TYR    25      80.440  93.552  76.814  1.00  0.00           H  
ATOM    354  CD2 TYR    25      79.267  91.786  76.616  1.00  0.00           C  
ATOM    355  HD2 TYR    25      78.387  92.218  77.070  1.00  0.00           H  
ATOM    356  C   TYR    25      78.329  88.970  78.445  1.00  0.00           C  
ATOM    357  O   TYR    25      77.663  89.587  79.319  1.00  0.00           O  
ATOM    358  N   SER    26      79.617  88.576  78.677  1.00  0.00           N  
ATOM    359  H   SER    26      80.133  88.315  77.849  1.00  0.00           H  
ATOM    360  CA  SER    26      80.289  88.788  79.975  1.00  0.00           C  
ATOM    361  HA  SER    26      79.656  89.096  80.806  1.00  0.00           H  
ATOM    362  CB  SER    26      80.951  87.463  80.398  1.00  0.00           C  
ATOM    363  HB2 SER    26      81.680  87.122  79.664  1.00  0.00           H  
ATOM    364  HB3 SER    26      81.598  87.726  81.235  1.00  0.00           H  
ATOM    365  OG  SER    26      80.037  86.485  80.856  1.00  0.00           O  
ATOM    366  HG  SER    26      79.670  86.004  80.110  1.00  0.00           H  
ATOM    367  C   SER    26      81.298  89.945  79.826  1.00  0.00           C  
ATOM    368  O   SER    26      82.397  89.801  79.319  1.00  0.00           O  
ATOM    369  N   GLN    27      80.898  91.138  80.161  1.00  0.00           N  
ATOM    370  H   GLN    27      79.990  91.193  80.600  1.00  0.00           H  
ATOM    371  CA  GLN    27      81.766  92.349  80.124  1.00  0.00           C  
ATOM    372  HA  GLN    27      81.985  92.583  79.082  1.00  0.00           H  
ATOM    373  CB  GLN    27      80.991  93.532  80.742  1.00  0.00           C  
ATOM    374  HB2 GLN    27      80.013  93.632  80.272  1.00  0.00           H  
ATOM    375  HB3 GLN    27      80.700  93.255  81.755  1.00  0.00           H  
ATOM    376  CG  GLN    27      81.622  94.941  80.752  1.00  0.00           C  
ATOM    377  HG2 GLN    27      80.876  95.560  81.251  1.00  0.00           H  
ATOM    378  HG3 GLN    27      82.529  94.835  81.348  1.00  0.00           H  
ATOM    379  CD  GLN    27      81.936  95.577  79.360  1.00  0.00           C  
ATOM    380  OE1 GLN    27      81.419  95.207  78.325  1.00  0.00           O  
ATOM    381  NE2 GLN    27      82.822  96.583  79.251  1.00  0.00           N  
ATOM    382 HE21 GLN    27      83.197  96.917  80.127  1.00  0.00           H  
ATOM    383 HE22 GLN    27      82.876  97.096  78.383  1.00  0.00           H  
ATOM    384  C   GLN    27      83.137  92.166  80.711  1.00  0.00           C  
ATOM    385  O   GLN    27      84.142  92.748  80.207  1.00  0.00           O  
ATOM    386  N   GLN    28      83.219  91.319  81.728  1.00  0.00           N  
ATOM    387  H   GLN    28      82.367  90.949  82.125  1.00  0.00           H  
ATOM    388  CA  GLN    28      84.576  90.953  82.318  1.00  0.00           C  
ATOM    389  HA  GLN    28      85.106  91.805  82.744  1.00  0.00           H  
ATOM    390  CB  GLN    28      84.529  89.903  83.475  1.00  0.00           C  
ATOM    391  HB2 GLN    28      83.843  89.074  83.304  1.00  0.00           H  
ATOM    392  HB3 GLN    28      85.540  89.498  83.533  1.00  0.00           H  
ATOM    393  CG  GLN    28      84.163  90.666  84.778  1.00  0.00           C  
ATOM    394  HG2 GLN    28      84.986  91.320  85.067  1.00  0.00           H  
ATOM    395  HG3 GLN    28      83.304  91.336  84.762  1.00  0.00           H  
ATOM    396  CD  GLN    28      83.996  89.719  85.913  1.00  0.00           C  
ATOM    397  OE1 GLN    28      84.261  88.481  85.796  1.00  0.00           O  
ATOM    398  NE2 GLN    28      83.520  90.190  86.992  1.00  0.00           N  
ATOM    399 HE21 GLN    28      83.134  89.650  87.753  1.00  0.00           H  
ATOM    400 HE22 GLN    28      83.402  91.193  87.005  1.00  0.00           H  
ATOM    401  C   GLN    28      85.612  90.529  81.272  1.00  0.00           C  
ATOM    402  O   GLN    28      86.824  90.623  81.553  1.00  0.00           O  
ATOM    403  N   SER    29      85.294  90.118  80.051  1.00  0.00           N  
ATOM    404  H   SER    29      84.304  89.978  79.911  1.00  0.00           H  
ATOM    405  CA  SER    29      86.123  89.707  78.906  1.00  0.00           C  
ATOM    406  HA  SER    29      86.894  88.963  79.107  1.00  0.00           H  
ATOM    407  CB  SER    29      85.253  89.047  77.816  1.00  0.00           C  
ATOM    408  HB2 SER    29      84.630  89.748  77.261  1.00  0.00           H  
ATOM    409  HB3 SER    29      86.020  88.649  77.151  1.00  0.00           H  
ATOM    410  OG  SER    29      84.347  88.098  78.322  1.00  0.00           O  
ATOM    411  HG  SER    29      83.594  88.603  78.638  1.00  0.00           H  
ATOM    412  C   SER    29      86.713  90.969  78.231  1.00  0.00           C  
ATOM    413  O   SER    29      87.400  90.775  77.232  1.00  0.00           O  
ATOM    414  N   SER    30      86.512  92.203  78.787  1.00  0.00           N  
ATOM    415  H   SER    30      85.859  92.236  79.557  1.00  0.00           H  
ATOM    416  CA  SER    30      86.785  93.503  78.150  1.00  0.00           C  
ATOM    417  HA  SER    30      87.349  93.377  77.226  1.00  0.00           H  
ATOM    418  CB  SER    30      85.539  94.304  77.673  1.00  0.00           C  
ATOM    419  HB2 SER    30      84.719  93.648  77.379  1.00  0.00           H  
ATOM    420  HB3 SER    30      85.101  94.893  78.478  1.00  0.00           H  
ATOM    421  OG  SER    30      85.874  95.118  76.607  1.00  0.00           O  
ATOM    422  HG  SER    30      85.202  95.765  76.381  1.00  0.00           H  
ATOM    423  C   SER    30      87.692  94.470  79.005  1.00  0.00           C  
ATOM    424  O   SER    30      87.167  95.354  79.562  1.00  0.00           O  
ATOM    425  N   GLN    31      88.995  94.326  79.098  1.00  0.00           N  
ATOM    426  H   GLN    31      89.394  95.009  79.727  1.00  0.00           H  
ATOM    427  CA  GLN    31      89.757  93.220  78.675  1.00  0.00           C  
ATOM    428  HA  GLN    31      89.153  92.440  78.213  1.00  0.00           H  
ATOM    429  CB  GLN    31      90.605  93.774  77.486  1.00  0.00           C  
ATOM    430  HB2 GLN    31      91.331  94.398  78.009  1.00  0.00           H  
ATOM    431  HB3 GLN    31      91.172  92.962  77.031  1.00  0.00           H  
ATOM    432  CG  GLN    31      89.797  94.473  76.395  1.00  0.00           C  
ATOM    433  HG2 GLN    31      89.092  93.743  75.998  1.00  0.00           H  
ATOM    434  HG3 GLN    31      89.229  95.296  76.829  1.00  0.00           H  
ATOM    435  CD  GLN    31      90.693  94.979  75.243  1.00  0.00           C  
ATOM    436  OE1 GLN    31      91.896  94.844  75.175  1.00  0.00           O  
ATOM    437  NE2 GLN    31      90.073  95.659  74.236  1.00  0.00           N  
ATOM    438 HE21 GLN    31      90.693  96.296  73.757  1.00  0.00           H  
ATOM    439 HE22 GLN    31      89.069  95.762  74.276  1.00  0.00           H  
ATOM    440  C   GLN    31      90.640  92.668  79.784  1.00  0.00           C  
ATOM    441  O   GLN    31      91.116  93.499  80.576  1.00  0.00           O  
ATOM    442  N   PRO    32      90.865  91.358  79.832  1.00  0.00           N  
ATOM    443  CD  PRO    32      89.941  90.438  79.296  1.00  0.00           C  
ATOM    444  HD2 PRO    32      89.803  90.654  78.237  1.00  0.00           H  
ATOM    445  HD3 PRO    32      89.063  90.545  79.933  1.00  0.00           H  
ATOM    446  CG  PRO    32      90.759  89.193  79.331  1.00  0.00           C  
ATOM    447  HG2 PRO    32      91.429  89.256  78.473  1.00  0.00           H  
ATOM    448  HG3 PRO    32      90.250  88.232  79.401  1.00  0.00           H  
ATOM    449  CB  PRO    32      91.611  89.302  80.621  1.00  0.00           C  
ATOM    450  HB2 PRO    32      92.539  88.734  80.562  1.00  0.00           H  
ATOM    451  HB3 PRO    32      91.071  88.992  81.515  1.00  0.00           H  
ATOM    452  CA  PRO    32      91.820  90.807  80.753  1.00  0.00           C  
ATOM    453  HA  PRO    32      91.693  91.102  81.795  1.00  0.00           H  
ATOM    454  C   PRO    32      93.221  91.265  80.454  1.00  0.00           C  
ATOM    455  O   PRO    32      93.515  91.466  79.267  1.00  0.00           O  
ATOM    456  N   TYR    33      94.036  91.389  81.519  1.00  0.00           N  
ATOM    457  H   TYR    33      93.881  90.960  82.420  1.00  0.00           H  
ATOM    458  CA  TYR    33      95.483  91.684  81.242  1.00  0.00           C  
ATOM    459  HA  TYR    33      95.421  92.493  80.514  1.00  0.00           H  
ATOM    460  CB  TYR    33      96.129  92.104  82.543  1.00  0.00           C  
ATOM    461  HB2 TYR    33      96.187  91.198  83.145  1.00  0.00           H  
ATOM    462  HB3 TYR    33      97.207  92.106  82.385  1.00  0.00           H  
ATOM    463  CG  TYR    33      95.585  93.356  83.250  1.00  0.00           C  
ATOM    464  CD1 TYR    33      96.127  94.606  82.862  1.00  0.00           C  
ATOM    465  HD1 TYR    33      96.871  94.777  82.100  1.00  0.00           H  
ATOM    466  CE1 TYR    33      95.727  95.786  83.483  1.00  0.00           C  
ATOM    467  HE1 TYR    33      96.181  96.717  83.177  1.00  0.00           H  
ATOM    468  CZ  TYR    33      94.799  95.673  84.571  1.00  0.00           C  
ATOM    469  OH  TYR    33      94.436  96.846  85.150  1.00  0.00           O  
ATOM    470  HH  TYR    33      94.116  96.773  86.052  1.00  0.00           H  
ATOM    471  CE2 TYR    33      94.284  94.443  84.959  1.00  0.00           C  
ATOM    472  HE2 TYR    33      93.599  94.374  85.791  1.00  0.00           H  
ATOM    473  CD2 TYR    33      94.577  93.347  84.137  1.00  0.00           C  
ATOM    474  HD2 TYR    33      94.099  92.422  84.423  1.00  0.00           H  
ATOM    475  C   TYR    33      96.310  90.540  80.675  1.00  0.00           C  
ATOM    476  O   TYR    33      97.454  90.641  80.176  1.00  0.00           O  
ATOM    477  N   GLY    34      95.675  89.384  80.653  1.00  0.00           N  
ATOM    478  H   GLY    34      94.733  89.359  81.018  1.00  0.00           H  
ATOM    479  CA  GLY    34      96.314  88.127  80.261  1.00  0.00           C  
ATOM    480  HA2 GLY    34      95.556  87.422  79.921  1.00  0.00           H  
ATOM    481  HA3 GLY    34      96.953  88.263  79.389  1.00  0.00           H  
ATOM    482  C   GLY    34      97.154  87.414  81.347  1.00  0.00           C  
ATOM    483  O   GLY    34      97.561  88.012  82.345  1.00  0.00           O  
ATOM    484  N   GLN    35      97.288  86.099  81.213  1.00  0.00           N  
ATOM    485  H   GLN    35      96.782  85.702  80.434  1.00  0.00           H  
ATOM    486  CA  GLN    35      97.831  85.243  82.246  1.00  0.00           C  
ATOM    487  HA  GLN    35      98.320  85.783  83.058  1.00  0.00           H  
ATOM    488  CB  GLN    35      96.702  84.466  82.938  1.00  0.00           C  
ATOM    489  HB2 GLN    35      95.828  85.079  83.160  1.00  0.00           H  
ATOM    490  HB3 GLN    35      96.418  83.638  82.289  1.00  0.00           H  
ATOM    491  CG  GLN    35      97.071  83.838  84.338  1.00  0.00           C  
ATOM    492  HG2 GLN    35      96.165  83.285  84.588  1.00  0.00           H  
ATOM    493  HG3 GLN    35      97.979  83.236  84.355  1.00  0.00           H  
ATOM    494  CD  GLN    35      97.258  84.801  85.490  1.00  0.00           C  
ATOM    495  OE1 GLN    35      97.706  85.891  85.316  1.00  0.00           O  
ATOM    496  NE2 GLN    35      96.966  84.317  86.706  1.00  0.00           N  
ATOM    497 HE21 GLN    35      96.381  83.494  86.694  1.00  0.00           H  
ATOM    498 HE22 GLN    35      97.163  84.798  87.572  1.00  0.00           H  
ATOM    499  C   GLN    35      98.786  84.307  81.604  1.00  0.00           C  
ATOM    500  O   GLN    35      98.460  83.568  80.720  1.00  0.00           O  
ATOM    501  N   GLN    36     100.041  84.150  82.063  1.00  0.00           N  
ATOM    502  H   GLN    36     100.513  83.303  81.780  1.00  0.00           H  
ATOM    503  CA  GLN    36     100.948  85.023  82.794  1.00  0.00           C  
ATOM    504  HA  GLN    36     100.588  85.098  83.820  1.00  0.00           H  
ATOM    505  CB  GLN    36     102.317  84.296  82.864  1.00  0.00           C  
ATOM    506  HB2 GLN    36     102.053  83.307  83.237  1.00  0.00           H  
ATOM    507  HB3 GLN    36     102.706  84.216  81.848  1.00  0.00           H  
ATOM    508  CG  GLN    36     103.480  84.846  83.792  1.00  0.00           C  
ATOM    509  HG2 GLN    36     103.240  84.793  84.854  1.00  0.00           H  
ATOM    510  HG3 GLN    36     104.380  84.245  83.660  1.00  0.00           H  
ATOM    511  CD  GLN    36     104.027  86.337  83.603  1.00  0.00           C  
ATOM    512  OE1 GLN    36     104.422  86.810  82.544  1.00  0.00           O  
ATOM    513  NE2 GLN    36     104.015  87.123  84.722  1.00  0.00           N  
ATOM    514 HE21 GLN    36     103.910  86.646  85.606  1.00  0.00           H  
ATOM    515 HE22 GLN    36     104.368  88.060  84.585  1.00  0.00           H  
ATOM    516  C   GLN    36     101.111  86.492  82.293  1.00  0.00           C  
ATOM    517  O   GLN    36     101.296  86.789  81.123  1.00  0.00           O  
ATOM    518  N   SER    37     101.029  87.410  83.297  1.00  0.00           N  
ATOM    519  H   SER    37     100.713  87.112  84.209  1.00  0.00           H  
ATOM    520  CA  SER    37     101.597  88.844  83.201  1.00  0.00           C  
ATOM    521  HA  SER    37     102.622  88.833  82.829  1.00  0.00           H  
ATOM    522  CB  SER    37     100.723  89.717  82.229  1.00  0.00           C  
ATOM    523  HB2 SER    37     101.129  90.728  82.263  1.00  0.00           H  
ATOM    524  HB3 SER    37     100.961  89.327  81.240  1.00  0.00           H  
ATOM    525  OG  SER    37      99.403  89.890  82.564  1.00  0.00           O  
ATOM    526  HG  SER    37      98.836  89.211  82.191  1.00  0.00           H  
ATOM    527  C   SER    37     101.663  89.500  84.617  1.00  0.00           C  
ATOM    528  O   SER    37     100.935  89.160  85.509  1.00  0.00           O  
ATOM    529  N   TYR    38     102.483  90.533  84.797  1.00  0.00           N  
ATOM    530  H   TYR    38     103.093  90.707  84.011  1.00  0.00           H  
ATOM    531  CA  TYR    38     102.754  91.133  86.127  1.00  0.00           C  
ATOM    532  HA  TYR    38     101.816  91.239  86.672  1.00  0.00           H  
ATOM    533  CB  TYR    38     103.713  90.197  86.915  1.00  0.00           C  
ATOM    534  HB2 TYR    38     103.362  89.166  86.876  1.00  0.00           H  
ATOM    535  HB3 TYR    38     104.670  89.980  86.439  1.00  0.00           H  
ATOM    536  CG  TYR    38     104.078  90.539  88.374  1.00  0.00           C  
ATOM    537  CD1 TYR    38     105.330  90.142  88.876  1.00  0.00           C  
ATOM    538  HD1 TYR    38     106.002  89.704  88.153  1.00  0.00           H  
ATOM    539  CE1 TYR    38     105.747  90.460  90.180  1.00  0.00           C  
ATOM    540  HE1 TYR    38     106.710  90.165  90.571  1.00  0.00           H  
ATOM    541  CZ  TYR    38     104.836  91.156  90.977  1.00  0.00           C  
ATOM    542  OH  TYR    38     105.243  91.394  92.279  1.00  0.00           O  
ATOM    543  HH  TYR    38     104.552  91.854  92.761  1.00  0.00           H  
ATOM    544  CE2 TYR    38     103.527  91.493  90.547  1.00  0.00           C  
ATOM    545  HE2 TYR    38     102.853  92.009  91.215  1.00  0.00           H  
ATOM    546  CD2 TYR    38     103.156  91.171  89.229  1.00  0.00           C  
ATOM    547  HD2 TYR    38     102.163  91.367  88.851  1.00  0.00           H  
ATOM    548  C   TYR    38     103.419  92.515  85.947  1.00  0.00           C  
ATOM    549  O   TYR    38     104.169  92.844  85.035  1.00  0.00           O  
ATOM    550  N   SER    39     103.090  93.387  86.888  1.00  0.00           N  
ATOM    551  H   SER    39     102.387  93.080  87.545  1.00  0.00           H  
ATOM    552  CA  SER    39     103.518  94.814  86.976  1.00  0.00           C  
ATOM    553  HA  SER    39     103.755  95.171  85.974  1.00  0.00           H  
ATOM    554  CB  SER    39     102.362  95.650  87.446  1.00  0.00           C  
ATOM    555  HB2 SER    39     102.154  95.441  88.495  1.00  0.00           H  
ATOM    556  HB3 SER    39     102.549  96.721  87.374  1.00  0.00           H  
ATOM    557  OG  SER    39     101.227  95.337  86.742  1.00  0.00           O  
ATOM    558  HG  SER    39     101.283  95.907  85.971  1.00  0.00           H  
ATOM    559  C   SER    39     104.779  95.067  87.863  1.00  0.00           C  
ATOM    560  O   SER    39     105.153  96.213  88.006  1.00  0.00           O  
ATOM    561  N   GLY    40     105.395  94.019  88.382  1.00  0.00           N  
ATOM    562  H   GLY    40     104.964  93.140  88.130  1.00  0.00           H  
ATOM    563  CA  GLY    40     106.502  94.015  89.303  1.00  0.00           C  
ATOM    564  HA2 GLY    40     106.870  95.041  89.282  1.00  0.00           H  
ATOM    565  HA3 GLY    40     106.211  93.734  90.315  1.00  0.00           H  
ATOM    566  C   GLY    40     107.603  93.022  88.898  1.00  0.00           C  
ATOM    567  O   GLY    40     107.544  92.486  87.824  1.00  0.00           O  
ATOM    568  N   TYR    41     108.555  92.782  89.795  1.00  0.00           N  
ATOM    569  H   TYR    41     109.186  92.061  89.475  1.00  0.00           H  
ATOM    570  CA  TYR    41     108.787  93.561  91.066  1.00  0.00           C  
ATOM    571  HA  TYR    41     107.854  93.547  91.629  1.00  0.00           H  
ATOM    572  CB  TYR    41     109.839  92.860  91.942  1.00  0.00           C  
ATOM    573  HB2 TYR    41     109.508  91.844  92.156  1.00  0.00           H  
ATOM    574  HB3 TYR    41     110.791  92.955  91.419  1.00  0.00           H  
ATOM    575  CG  TYR    41     110.094  93.639  93.234  1.00  0.00           C  
ATOM    576  CD1 TYR    41     111.211  94.495  93.340  1.00  0.00           C  
ATOM    577  HD1 TYR    41     112.062  94.543  92.676  1.00  0.00           H  
ATOM    578  CE1 TYR    41     111.239  95.531  94.365  1.00  0.00           C  
ATOM    579  HE1 TYR    41     112.142  96.106  94.504  1.00  0.00           H  
ATOM    580  CZ  TYR    41     110.159  95.619  95.274  1.00  0.00           C  
ATOM    581  OH  TYR    41     110.288  96.355  96.428  1.00  0.00           O  
ATOM    582  HH  TYR    41     111.093  96.878  96.445  1.00  0.00           H  
ATOM    583  CE2 TYR    41     109.030  94.700  95.213  1.00  0.00           C  
ATOM    584  HE2 TYR    41     108.334  94.657  96.037  1.00  0.00           H  
ATOM    585  CD2 TYR    41     108.992  93.775  94.169  1.00  0.00           C  
ATOM    586  HD2 TYR    41     108.126  93.129  94.150  1.00  0.00           H  
ATOM    587  C   TYR    41     109.224  95.022  90.867  1.00  0.00           C  
ATOM    588  O   TYR    41     110.143  95.246  90.137  1.00  0.00           O  
ATOM    589  N   SER    42     108.535  96.024  91.449  1.00  0.00           N  
ATOM    590  H   SER    42     107.615  95.766  91.778  1.00  0.00           H  
ATOM    591  CA  SER    42     108.867  97.522  91.460  1.00  0.00           C  
ATOM    592  HA  SER    42     109.852  97.511  91.927  1.00  0.00           H  
ATOM    593  CB  SER    42     108.826  98.054  90.042  1.00  0.00           C  
ATOM    594  HB2 SER    42     109.585  97.577  89.422  1.00  0.00           H  
ATOM    595  HB3 SER    42     107.901  97.914  89.484  1.00  0.00           H  
ATOM    596  OG  SER    42     109.209  99.406  90.058  1.00  0.00           O  
ATOM    597  HG  SER    42     110.163  99.491  90.129  1.00  0.00           H  
ATOM    598  C   SER    42     107.934  98.192  92.407  1.00  0.00           C  
ATOM    599  O   SER    42     106.702  98.107  92.265  1.00  0.00           O  
ATOM    600  N   GLN    43     108.512  98.958  93.303  1.00  0.00           N  
ATOM    601  H   GLN    43     109.522  98.967  93.304  1.00  0.00           H  
ATOM    602  CA  GLN    43     107.853  99.923  94.202  1.00  0.00           C  
ATOM    603  HA  GLN    43     106.771  99.956  94.078  1.00  0.00           H  
ATOM    604  CB  GLN    43     108.131  99.465  95.679  1.00  0.00           C  
ATOM    605  HB2 GLN    43     109.159  99.517  96.038  1.00  0.00           H  
ATOM    606  HB3 GLN    43     107.556 100.077  96.374  1.00  0.00           H  
ATOM    607  CG  GLN    43     107.370  98.132  95.939  1.00  0.00           C  
ATOM    608  HG2 GLN    43     106.334  98.254  95.624  1.00  0.00           H  
ATOM    609  HG3 GLN    43     107.867  97.349  95.367  1.00  0.00           H  
ATOM    610  CD  GLN    43     107.370  97.615  97.334  1.00  0.00           C  
ATOM    611  OE1 GLN    43     107.892  98.178  98.230  1.00  0.00           O  
ATOM    612  NE2 GLN    43     106.562  96.585  97.561  1.00  0.00           N  
ATOM    613 HE21 GLN    43     106.308  96.077  96.725  1.00  0.00           H  
ATOM    614 HE22 GLN    43     106.621  96.221  98.501  1.00  0.00           H  
ATOM    615  C   GLN    43     108.288 101.374  93.896  1.00  0.00           C  
ATOM    616  O   GLN    43     107.830 102.301  94.625  1.00  0.00           O  
ATOM    617  N   SER    44     108.975 101.616  92.828  1.00  0.00           N  
ATOM    618  H   SER    44     109.207 100.831  92.236  1.00  0.00           H  
ATOM    619  CA  SER    44     109.416 102.978  92.401  1.00  0.00           C  
ATOM    620  HA  SER    44     110.235 103.325  93.032  1.00  0.00           H  
ATOM    621  CB  SER    44     109.930 102.797  90.876  1.00  0.00           C  
ATOM    622  HB2 SER    44     110.728 102.056  90.877  1.00  0.00           H  
ATOM    623  HB3 SER    44     109.168 102.412  90.198  1.00  0.00           H  
ATOM    624  OG  SER    44     110.319 103.982  90.228  1.00  0.00           O  
ATOM    625  HG  SER    44     109.986 103.930  89.329  1.00  0.00           H  
ATOM    626  C   SER    44     108.253 103.985  92.443  1.00  0.00           C  
ATOM    627  O   SER    44     107.181 103.617  91.968  1.00  0.00           O  
ATOM    628  N   THR    45     108.494 105.241  92.908  1.00  0.00           N  
ATOM    629  H   THR    45     109.327 105.399  93.456  1.00  0.00           H  
ATOM    630  CA  THR    45     107.510 106.362  92.732  1.00  0.00           C  
ATOM    631  HA  THR    45     106.888 106.110  91.873  1.00  0.00           H  
ATOM    632  CB  THR    45     106.530 106.357  93.969  1.00  0.00           C  
ATOM    633  HB  THR    45     105.998 105.409  93.889  1.00  0.00           H  
ATOM    634  CG2 THR    45     107.154 106.617  95.401  1.00  0.00           C  
ATOM    635 HG21 THR    45     107.762 107.518  95.314  1.00  0.00           H  
ATOM    636 HG22 THR    45     106.357 106.572  96.143  1.00  0.00           H  
ATOM    637 HG23 THR    45     107.824 105.769  95.536  1.00  0.00           H  
ATOM    638  OG1 THR    45     105.550 107.297  93.876  1.00  0.00           O  
ATOM    639  HG1 THR    45     105.569 107.489  92.936  1.00  0.00           H  
ATOM    640  C   THR    45     108.196 107.745  92.524  1.00  0.00           C  
ATOM    641  O   THR    45     109.336 107.957  92.958  1.00  0.00           O  
ATOM    642  N   ASP    46     107.620 108.738  91.831  1.00  0.00           N  
ATOM    643  H   ASP    46     106.761 108.408  91.414  1.00  0.00           H  
ATOM    644  CA  ASP    46     108.063 110.061  91.656  1.00  0.00           C  
ATOM    645  HA  ASP    46     108.607 110.256  92.581  1.00  0.00           H  
ATOM    646  CB  ASP    46     108.840 110.122  90.378  1.00  0.00           C  
ATOM    647  HB2 ASP    46     109.792 109.607  90.506  1.00  0.00           H  
ATOM    648  HB3 ASP    46     108.331 109.572  89.586  1.00  0.00           H  
ATOM    649  CG  ASP    46     109.179 111.587  89.956  1.00  0.00           C  
ATOM    650  OD1 ASP    46     109.798 111.803  88.901  1.00  0.00           O  
ATOM    651  OD2 ASP    46     108.941 112.605  90.656  1.00  0.00           O  
ATOM    652  C   ASP    46     106.854 111.074  91.580  1.00  0.00           C  
ATOM    653  O   ASP    46     105.904 111.017  90.788  1.00  0.00           O  
ATOM    654  N   THR    47     106.807 111.987  92.523  1.00  0.00           N  
ATOM    655  H   THR    47     107.638 111.876  93.086  1.00  0.00           H  
ATOM    656  CA  THR    47     105.738 112.999  92.748  1.00  0.00           C  
ATOM    657  HA  THR    47     104.938 112.958  92.008  1.00  0.00           H  
ATOM    658  CB  THR    47     105.130 112.691  94.174  1.00  0.00           C  
ATOM    659  HB  THR    47     104.409 113.439  94.503  1.00  0.00           H  
ATOM    660  CG2 THR    47     104.381 111.280  94.248  1.00  0.00           C  
ATOM    661 HG21 THR    47     103.505 111.463  94.870  1.00  0.00           H  
ATOM    662 HG22 THR    47     104.160 110.724  93.337  1.00  0.00           H  
ATOM    663 HG23 THR    47     105.041 110.640  94.834  1.00  0.00           H  
ATOM    664  OG1 THR    47     106.234 112.658  95.123  1.00  0.00           O  
ATOM    665  HG1 THR    47     106.746 113.468  95.060  1.00  0.00           H  
ATOM    666  C   THR    47     106.161 114.446  92.610  1.00  0.00           C  
ATOM    667  O   THR    47     105.448 115.406  93.053  1.00  0.00           O  
ATOM    668  N   SER    48     107.337 114.680  92.019  1.00  0.00           N  
ATOM    669  H   SER    48     107.770 113.883  91.573  1.00  0.00           H  
ATOM    670  CA  SER    48     108.106 115.929  91.991  1.00  0.00           C  
ATOM    671  HA  SER    48     108.348 116.275  92.996  1.00  0.00           H  
ATOM    672  CB  SER    48     109.488 115.685  91.223  1.00  0.00           C  
ATOM    673  HB2 SER    48     109.989 116.652  91.263  1.00  0.00           H  
ATOM    674  HB3 SER    48     110.153 115.126  91.882  1.00  0.00           H  
ATOM    675  OG  SER    48     109.249 115.138  89.940  1.00  0.00           O  
ATOM    676  HG  SER    48     109.138 114.189  90.028  1.00  0.00           H  
ATOM    677  C   SER    48     107.394 117.126  91.252  1.00  0.00           C  
ATOM    678  O   SER    48     106.386 116.884  90.536  1.00  0.00           O  
ATOM    679  N   GLY    49     107.900 118.394  91.498  1.00  0.00           N  
ATOM    680  H   GLY    49     108.665 118.488  92.151  1.00  0.00           H  
ATOM    681  CA  GLY    49     107.419 119.622  90.895  1.00  0.00           C  
ATOM    682  HA2 GLY    49     107.958 120.506  91.237  1.00  0.00           H  
ATOM    683  HA3 GLY    49     107.658 119.587  89.832  1.00  0.00           H  
ATOM    684  C   GLY    49     105.941 119.898  91.070  1.00  0.00           C  
ATOM    685  O   GLY    49     105.290 119.324  91.969  1.00  0.00           O  
ATOM    686  N   TYR    50     105.343 120.781  90.228  1.00  0.00           N  
ATOM    687  H   TYR    50     104.375 120.987  90.431  1.00  0.00           H  
ATOM    688  CA  TYR    50     105.953 121.541  89.103  1.00  0.00           C  
ATOM    689  HA  TYR    50     107.009 121.708  89.313  1.00  0.00           H  
ATOM    690  CB  TYR    50     105.942 120.655  87.926  1.00  0.00           C  
ATOM    691  HB2 TYR    50     106.288 119.634  88.084  1.00  0.00           H  
ATOM    692  HB3 TYR    50     104.881 120.570  87.689  1.00  0.00           H  
ATOM    693  CG  TYR    50     106.463 121.167  86.619  1.00  0.00           C  
ATOM    694  CD1 TYR    50     105.660 121.934  85.727  1.00  0.00           C  
ATOM    695  HD1 TYR    50     104.606 121.998  85.956  1.00  0.00           H  
ATOM    696  CE1 TYR    50     106.225 122.405  84.513  1.00  0.00           C  
ATOM    697  HE1 TYR    50     105.644 122.841  83.714  1.00  0.00           H  
ATOM    698  CZ  TYR    50     107.617 122.207  84.292  1.00  0.00           C  
ATOM    699  OH  TYR    50     108.121 122.502  83.074  1.00  0.00           O  
ATOM    700  HH  TYR    50     107.673 123.272  82.716  1.00  0.00           H  
ATOM    701  CE2 TYR    50     108.369 121.406  85.139  1.00  0.00           C  
ATOM    702  HE2 TYR    50     109.387 121.178  84.858  1.00  0.00           H  
ATOM    703  CD2 TYR    50     107.816 120.902  86.302  1.00  0.00           C  
ATOM    704  HD2 TYR    50     108.487 120.327  86.922  1.00  0.00           H  
ATOM    705  C   TYR    50     105.194 122.910  88.886  1.00  0.00           C  
ATOM    706  O   TYR    50     104.050 123.007  89.253  1.00  0.00           O  
ATOM    707  N   GLY    51     105.854 123.968  88.395  1.00  0.00           N  
ATOM    708  H   GLY    51     105.228 124.754  88.295  1.00  0.00           H  
ATOM    709  CA  GLY    51     107.246 124.152  87.966  1.00  0.00           C  
ATOM    710  HA2 GLY    51     107.776 124.481  88.861  1.00  0.00           H  
ATOM    711  HA3 GLY    51     107.622 123.226  87.532  1.00  0.00           H  
ATOM    712  C   GLY    51     107.356 125.276  87.000  1.00  0.00           C  
ATOM    713  O   GLY    51     106.510 126.205  87.061  1.00  0.00           O  
ATOM    714  N   GLN    52     108.359 125.344  86.119  1.00  0.00           N  
ATOM    715  H   GLN    52     109.043 124.610  86.235  1.00  0.00           H  
ATOM    716  CA  GLN    52     108.802 126.374  85.174  1.00  0.00           C  
ATOM    717  HA  GLN    52     107.925 126.935  84.851  1.00  0.00           H  
ATOM    718  CB  GLN    52     109.612 127.377  85.946  1.00  0.00           C  
ATOM    719  HB2 GLN    52     109.030 127.846  86.739  1.00  0.00           H  
ATOM    720  HB3 GLN    52     110.378 126.838  86.504  1.00  0.00           H  
ATOM    721  CG  GLN    52     110.294 128.591  85.232  1.00  0.00           C  
ATOM    722  HG2 GLN    52     110.697 129.177  86.058  1.00  0.00           H  
ATOM    723  HG3 GLN    52     110.966 128.161  84.489  1.00  0.00           H  
ATOM    724  CD  GLN    52     109.318 129.397  84.428  1.00  0.00           C  
ATOM    725  OE1 GLN    52     108.232 129.724  84.902  1.00  0.00           O  
ATOM    726  NE2 GLN    52     109.510 129.776  83.198  1.00  0.00           N  
ATOM    727 HE21 GLN    52     110.446 129.665  82.834  1.00  0.00           H  
ATOM    728 HE22 GLN    52     108.793 130.301  82.717  1.00  0.00           H  
ATOM    729  C   GLN    52     109.675 125.904  83.957  1.00  0.00           C  
ATOM    730  O   GLN    52     110.726 125.347  84.184  1.00  0.00           O  
ATOM    731  N   SER    53     109.189 126.041  82.699  1.00  0.00           N  
ATOM    732  H   SER    53     109.774 125.737  81.935  1.00  0.00           H  
ATOM    733  CA  SER    53     107.981 126.818  82.324  1.00  0.00           C  
ATOM    734  HA  SER    53     107.811 127.730  82.897  1.00  0.00           H  
ATOM    735  CB  SER    53     108.086 127.356  80.823  1.00  0.00           C  
ATOM    736  HB2 SER    53     109.016 127.897  80.650  1.00  0.00           H  
ATOM    737  HB3 SER    53     108.195 126.491  80.168  1.00  0.00           H  
ATOM    738  OG  SER    53     106.948 128.245  80.542  1.00  0.00           O  
ATOM    739  HG  SER    53     106.886 128.320  79.587  1.00  0.00           H  
ATOM    740  C   SER    53     106.715 125.963  82.501  1.00  0.00           C  
ATOM    741  O   SER    53     106.684 124.815  82.041  1.00  0.00           O  
ATOM    742  N   SER    54     105.736 126.499  83.210  1.00  0.00           N  
ATOM    743  H   SER    54     105.811 127.480  83.438  1.00  0.00           H  
ATOM    744  CA  SER    54     104.463 125.752  83.528  1.00  0.00           C  
ATOM    745  HA  SER    54     104.573 124.730  83.163  1.00  0.00           H  
ATOM    746  CB  SER    54     104.034 125.621  85.004  1.00  0.00           C  
ATOM    747  HB2 SER    54     103.012 125.241  85.002  1.00  0.00           H  
ATOM    748  HB3 SER    54     104.671 124.962  85.594  1.00  0.00           H  
ATOM    749  OG  SER    54     104.036 126.859  85.666  1.00  0.00           O  
ATOM    750  HG  SER    54     104.899 127.058  86.038  1.00  0.00           H  
ATOM    751  C   SER    54     103.344 126.226  82.665  1.00  0.00           C  
ATOM    752  O   SER    54     102.309 125.549  82.627  1.00  0.00           O  
ATOM    753  N   TYR    55     103.561 127.206  81.786  1.00  0.00           N  
ATOM    754  H   TYR    55     104.423 127.722  81.891  1.00  0.00           H  
ATOM    755  CA  TYR    55     102.547 127.744  80.881  1.00  0.00           C  
ATOM    756  HA  TYR    55     101.692 127.072  80.964  1.00  0.00           H  
ATOM    757  CB  TYR    55     101.894 129.047  81.368  1.00  0.00           C  
ATOM    758  HB2 TYR    55     102.684 129.796  81.424  1.00  0.00           H  
ATOM    759  HB3 TYR    55     101.271 129.301  80.510  1.00  0.00           H  
ATOM    760  CG  TYR    55     101.115 128.898  82.673  1.00  0.00           C  
ATOM    761  CD1 TYR    55     101.776 129.339  83.907  1.00  0.00           C  
ATOM    762  HD1 TYR    55     102.819 129.610  83.839  1.00  0.00           H  
ATOM    763  CE1 TYR    55     101.114 129.264  85.111  1.00  0.00           C  
ATOM    764  HE1 TYR    55     101.511 129.736  85.997  1.00  0.00           H  
ATOM    765  CZ  TYR    55      99.843 128.646  85.170  1.00  0.00           C  
ATOM    766  OH  TYR    55      99.161 128.431  86.321  1.00  0.00           O  
ATOM    767  HH  TYR    55      98.640 127.627  86.385  1.00  0.00           H  
ATOM    768  CE2 TYR    55      99.242 128.172  83.973  1.00  0.00           C  
ATOM    769  HE2 TYR    55      98.273 127.707  84.083  1.00  0.00           H  
ATOM    770  CD2 TYR    55      99.837 128.371  82.723  1.00  0.00           C  
ATOM    771  HD2 TYR    55      99.472 127.915  81.814  1.00  0.00           H  
ATOM    772  C   TYR    55     103.174 127.947  79.528  1.00  0.00           C  
ATOM    773  O   TYR    55     104.003 128.823  79.412  1.00  0.00           O  
ATOM    774  N   SER    56     102.781 127.247  78.480  1.00  0.00           N  
ATOM    775  H   SER    56     103.449 127.271  77.723  1.00  0.00           H  
ATOM    776  CA  SER    56     101.664 126.340  78.289  1.00  0.00           C  
ATOM    777  HA  SER    56     101.642 126.176  77.212  1.00  0.00           H  
ATOM    778  CB  SER    56     101.903 124.933  78.782  1.00  0.00           C  
ATOM    779  HB2 SER    56     102.046 125.096  79.850  1.00  0.00           H  
ATOM    780  HB3 SER    56     101.012 124.342  78.569  1.00  0.00           H  
ATOM    781  OG  SER    56     103.053 124.393  78.180  1.00  0.00           O  
ATOM    782  HG  SER    56     103.813 124.520  78.753  1.00  0.00           H  
ATOM    783  C   SER    56     100.279 126.888  78.644  1.00  0.00           C  
ATOM    784  O   SER    56      99.568 126.307  79.554  1.00  0.00           O  
ATOM    785  N   SER    57      99.823 127.926  78.002  1.00  0.00           N  
ATOM    786  H   SER    57      98.873 128.108  78.293  1.00  0.00           H  
ATOM    787  CA  SER    57     100.382 128.820  76.966  1.00  0.00           C  
ATOM    788  HA  SER    57     101.153 128.264  76.432  1.00  0.00           H  
ATOM    789  CB  SER    57      99.330 129.160  75.885  1.00  0.00           C  
ATOM    790  HB2 SER    57      98.987 128.245  75.403  1.00  0.00           H  
ATOM    791  HB3 SER    57      98.478 129.682  76.323  1.00  0.00           H  
ATOM    792  OG  SER    57     100.044 129.963  74.941  1.00  0.00           O  
ATOM    793  HG  SER    57      99.423 130.181  74.242  1.00  0.00           H  
ATOM    794  C   SER    57     101.014 130.081  77.516  1.00  0.00           C  
ATOM    795  O   SER    57     100.459 130.672  78.463  1.00  0.00           O  
ATOM    796  N   TYR    58     102.155 130.510  77.035  1.00  0.00           N  
ATOM    797  H   TYR    58     102.610 129.861  76.408  1.00  0.00           H  
ATOM    798  CA  TYR    58     102.922 131.521  77.664  1.00  0.00           C  
ATOM    799  HA  TYR    58     102.910 131.331  78.738  1.00  0.00           H  
ATOM    800  CB  TYR    58     104.251 131.510  76.995  1.00  0.00           C  
ATOM    801  HB2 TYR    58     104.808 130.650  77.367  1.00  0.00           H  
ATOM    802  HB3 TYR    58     104.133 131.408  75.916  1.00  0.00           H  
ATOM    803  CG  TYR    58     105.178 132.642  77.304  1.00  0.00           C  
ATOM    804  CD1 TYR    58     105.329 133.733  76.437  1.00  0.00           C  
ATOM    805  HD1 TYR    58     104.900 133.741  75.446  1.00  0.00           H  
ATOM    806  CE1 TYR    58     106.255 134.790  76.760  1.00  0.00           C  
ATOM    807  HE1 TYR    58     106.336 135.549  75.996  1.00  0.00           H  
ATOM    808  CZ  TYR    58     106.797 134.819  78.094  1.00  0.00           C  
ATOM    809  OH  TYR    58     107.374 135.917  78.533  1.00  0.00           O  
ATOM    810  HH  TYR    58     107.083 136.741  78.136  1.00  0.00           H  
ATOM    811  CE2 TYR    58     106.548 133.779  78.996  1.00  0.00           C  
ATOM    812  HE2 TYR    58     106.992 133.725  79.979  1.00  0.00           H  
ATOM    813  CD2 TYR    58     105.884 132.662  78.499  1.00  0.00           C  
ATOM    814  HD2 TYR    58     105.716 131.858  79.201  1.00  0.00           H  
ATOM    815  C   TYR    58     102.159 132.863  77.493  1.00  0.00           C  
ATOM    816  O   TYR    58     101.631 133.189  76.460  1.00  0.00           O  
ATOM    817  N   GLY    59     102.108 133.756  78.478  1.00  0.00           N  
ATOM    818  H   GLY    59     101.699 134.671  78.352  1.00  0.00           H  
ATOM    819  CA  GLY    59     102.350 133.452  79.883  1.00  0.00           C  
ATOM    820  HA2 GLY    59     101.815 132.622  80.343  1.00  0.00           H  
ATOM    821  HA3 GLY    59     103.371 133.089  80.007  1.00  0.00           H  
ATOM    822  C   GLY    59     101.865 134.577  80.904  1.00  0.00           C  
ATOM    823  O   GLY    59     101.299 135.636  80.577  1.00  0.00           O  
ATOM    824  N   GLN    60     101.973 134.415  82.218  1.00  0.00           N  
ATOM    825  H   GLN    60     101.609 135.229  82.694  1.00  0.00           H  
ATOM    826  CA  GLN    60     102.535 133.253  83.019  1.00  0.00           C  
ATOM    827  HA  GLN    60     102.575 132.375  82.374  1.00  0.00           H  
ATOM    828  CB  GLN    60     103.974 133.576  83.578  1.00  0.00           C  
ATOM    829  HB2 GLN    60     103.868 134.304  84.382  1.00  0.00           H  
ATOM    830  HB3 GLN    60     104.334 132.606  83.922  1.00  0.00           H  
ATOM    831  CG  GLN    60     104.936 134.025  82.544  1.00  0.00           C  
ATOM    832  HG2 GLN    60     104.955 133.247  81.780  1.00  0.00           H  
ATOM    833  HG3 GLN    60     104.574 135.009  82.249  1.00  0.00           H  
ATOM    834  CD  GLN    60     106.341 134.104  83.172  1.00  0.00           C  
ATOM    835  OE1 GLN    60     106.833 133.195  83.784  1.00  0.00           O  
ATOM    836  NE2 GLN    60     107.040 135.178  82.943  1.00  0.00           N  
ATOM    837 HE21 GLN    60     106.572 136.008  82.607  1.00  0.00           H  
ATOM    838 HE22 GLN    60     107.838 135.220  83.560  1.00  0.00           H  
ATOM    839  C   GLN    60     101.478 133.078  84.225  1.00  0.00           C  
ATOM    840  O   GLN    60     101.897 132.952  85.385  1.00  0.00           O  
ATOM    841  N   SER    61     100.182 133.031  83.939  1.00  0.00           N  
ATOM    842  H   SER    61      99.966 133.121  82.957  1.00  0.00           H  
ATOM    843  CA  SER    61      99.078 132.875  84.906  1.00  0.00           C  
ATOM    844  HA  SER    61      99.536 132.274  85.692  1.00  0.00           H  
ATOM    845  CB  SER    61      98.768 134.177  85.463  1.00  0.00           C  
ATOM    846  HB2 SER    61      99.720 134.622  85.751  1.00  0.00           H  
ATOM    847  HB3 SER    61      98.164 134.814  84.817  1.00  0.00           H  
ATOM    848  OG  SER    61      98.015 134.069  86.625  1.00  0.00           O  
ATOM    849  HG  SER    61      98.058 134.923  87.061  1.00  0.00           H  
ATOM    850  C   SER    61      97.864 132.043  84.324  1.00  0.00           C  
ATOM    851  O   SER    61      97.871 131.868  83.116  1.00  0.00           O  
ATOM    852  N   GLN    62      96.873 131.526  85.099  1.00  0.00           N  
ATOM    853  H   GLN    62      96.790 131.722  86.086  1.00  0.00           H  
ATOM    854  CA  GLN    62      95.956 130.464  84.638  1.00  0.00           C  
ATOM    855  HA  GLN    62      96.468 129.561  84.306  1.00  0.00           H  
ATOM    856  CB  GLN    62      95.076 129.886  85.765  1.00  0.00           C  
ATOM    857  HB2 GLN    62      94.335 129.149  85.457  1.00  0.00           H  
ATOM    858  HB3 GLN    62      95.739 129.420  86.495  1.00  0.00           H  
ATOM    859  CG  GLN    62      94.357 131.087  86.447  1.00  0.00           C  
ATOM    860  HG2 GLN    62      95.085 131.648  87.033  1.00  0.00           H  
ATOM    861  HG3 GLN    62      93.905 131.653  85.632  1.00  0.00           H  
ATOM    862  CD  GLN    62      93.230 130.628  87.390  1.00  0.00           C  
ATOM    863  OE1 GLN    62      93.371 129.794  88.321  1.00  0.00           O  
ATOM    864  NE2 GLN    62      92.032 131.119  87.163  1.00  0.00           N  
ATOM    865 HE21 GLN    62      91.266 130.837  87.757  1.00  0.00           H  
ATOM    866 HE22 GLN    62      91.832 131.576  86.285  1.00  0.00           H  
ATOM    867  C   GLN    62      95.056 130.874  83.439  1.00  0.00           C  
ATOM    868  O   GLN    62      94.536 130.002  82.748  1.00  0.00           O  
ATOM    869  N   ASN    63      94.912 132.178  83.173  1.00  0.00           N  
ATOM    870  H   ASN    63      95.543 132.852  83.583  1.00  0.00           H  
ATOM    871  CA  ASN    63      94.101 132.684  82.059  1.00  0.00           C  
ATOM    872  HA  ASN    63      93.860 131.812  81.451  1.00  0.00           H  
ATOM    873  CB  ASN    63      92.818 133.382  82.467  1.00  0.00           C  
ATOM    874  HB2 ASN    63      93.049 134.267  83.059  1.00  0.00           H  
ATOM    875  HB3 ASN    63      92.188 133.858  81.715  1.00  0.00           H  
ATOM    876  CG  ASN    63      91.919 132.577  83.363  1.00  0.00           C  
ATOM    877  OD1 ASN    63      91.950 132.604  84.568  1.00  0.00           O  
ATOM    878  ND2 ASN    63      91.055 131.747  82.759  1.00  0.00           N  
ATOM    879 HD21 ASN    63      90.725 131.070  83.432  1.00  0.00           H  
ATOM    880 HD22 ASN    63      91.035 131.592  81.761  1.00  0.00           H  
ATOM    881  C   ASN    63      94.957 133.517  81.091  1.00  0.00           C  
ATOM    882  O   ASN    63      94.357 134.090  80.173  1.00  0.00           O  
ATOM    883  N   THR    64      96.303 133.580  81.193  1.00  0.00           N  
ATOM    884  H   THR    64      96.742 133.258  82.043  1.00  0.00           H  
ATOM    885  CA  THR    64      97.251 134.157  80.208  1.00  0.00           C  
ATOM    886  HA  THR    64      96.846 134.176  79.196  1.00  0.00           H  
ATOM    887  CB  THR    64      97.551 135.607  80.640  1.00  0.00           C  
ATOM    888  HB  THR    64      96.603 136.136  80.740  1.00  0.00           H  
ATOM    889  CG2 THR    64      98.302 135.832  81.931  1.00  0.00           C  
ATOM    890 HG21 THR    64      97.595 135.481  82.683  1.00  0.00           H  
ATOM    891 HG22 THR    64      99.176 135.191  82.047  1.00  0.00           H  
ATOM    892 HG23 THR    64      98.624 136.868  82.037  1.00  0.00           H  
ATOM    893  OG1 THR    64      98.329 136.120  79.567  1.00  0.00           O  
ATOM    894  HG1 THR    64      99.215 135.853  79.824  1.00  0.00           H  
ATOM    895  C   THR    64      98.539 133.296  80.082  1.00  0.00           C  
ATOM    896  O   THR    64      99.152 132.931  81.090  1.00  0.00           O  
ATOM    897  N   GLY    65      99.026 132.922  78.882  1.00  0.00           N  
ATOM    898  H   GLY    65      99.817 132.295  78.884  1.00  0.00           H  
ATOM    899  CA  GLY    65      98.477 133.247  77.585  1.00  0.00           C  
ATOM    900  HA2 GLY    65      98.049 134.242  77.459  1.00  0.00           H  
ATOM    901  HA3 GLY    65      99.380 133.462  77.013  1.00  0.00           H  
ATOM    902  C   GLY    65      97.357 132.261  77.080  1.00  0.00           C  
ATOM    903  O   GLY    65      96.682 131.633  77.898  1.00  0.00           O  
ATOM    904  N   TYR    66      97.104 132.065  75.729  1.00  0.00           N  
ATOM    905  H   TYR    66      97.714 132.645  75.172  1.00  0.00           H  
ATOM    906  CA  TYR    66      95.998 131.406  75.056  1.00  0.00           C  
ATOM    907  HA  TYR    66      95.403 130.942  75.843  1.00  0.00           H  
ATOM    908  CB  TYR    66      95.130 132.471  74.268  1.00  0.00           C  
ATOM    909  HB2 TYR    66      94.579 133.018  75.033  1.00  0.00           H  
ATOM    910  HB3 TYR    66      95.819 133.093  73.696  1.00  0.00           H  
ATOM    911  CG  TYR    66      94.137 131.878  73.246  1.00  0.00           C  
ATOM    912  CD1 TYR    66      94.612 131.318  72.094  1.00  0.00           C  
ATOM    913  HD1 TYR    66      95.684 131.292  71.972  1.00  0.00           H  
ATOM    914  CE1 TYR    66      93.749 130.645  71.192  1.00  0.00           C  
ATOM    915  HE1 TYR    66      94.128 130.268  70.254  1.00  0.00           H  
ATOM    916  CZ  TYR    66      92.361 130.639  71.387  1.00  0.00           C  
ATOM    917  OH  TYR    66      91.575 129.990  70.515  1.00  0.00           O  
ATOM    918  HH  TYR    66      91.996 129.597  69.748  1.00  0.00           H  
ATOM    919  CE2 TYR    66      91.872 131.295  72.528  1.00  0.00           C  
ATOM    920  HE2 TYR    66      90.824 131.141  72.739  1.00  0.00           H  
ATOM    921  CD2 TYR    66      92.752 131.976  73.418  1.00  0.00           C  
ATOM    922  HD2 TYR    66      92.403 132.417  74.340  1.00  0.00           H  
ATOM    923  C   TYR    66      96.566 130.242  74.174  1.00  0.00           C  
ATOM    924  O   TYR    66      97.453 130.455  73.376  1.00  0.00           O  
ATOM    925  N   GLY    67      95.961 129.046  74.230  1.00  0.00           N  
ATOM    926  H   GLY    67      95.212 128.901  74.893  1.00  0.00           H  
ATOM    927  CA  GLY    67      96.423 127.963  73.411  1.00  0.00           C  
ATOM    928  HA2 GLY    67      96.611 128.223  72.369  1.00  0.00           H  
ATOM    929  HA3 GLY    67      97.301 127.515  73.877  1.00  0.00           H  
ATOM    930  C   GLY    67      95.313 126.869  73.366  1.00  0.00           C  
ATOM    931  O   GLY    67      94.856 126.460  74.398  1.00  0.00           O  
ATOM    932  N   THR    68      94.924 126.369  72.170  1.00  0.00           N  
ATOM    933  H   THR    68      95.332 126.794  71.350  1.00  0.00           H  
ATOM    934  CA  THR    68      94.151 125.169  71.826  1.00  0.00           C  
ATOM    935  HA  THR    68      94.584 124.404  72.470  1.00  0.00           H  
ATOM    936  CB  THR    68      92.660 125.521  72.355  1.00  0.00           C  
ATOM    937  HB  THR    68      92.578 125.978  73.341  1.00  0.00           H  
ATOM    938  CG2 THR    68      91.986 126.456  71.342  1.00  0.00           C  
ATOM    939 HG21 THR    68      91.903 126.108  70.312  1.00  0.00           H  
ATOM    940 HG22 THR    68      90.971 126.651  71.688  1.00  0.00           H  
ATOM    941 HG23 THR    68      92.489 127.423  71.311  1.00  0.00           H  
ATOM    942  OG1 THR    68      91.918 124.302  72.448  1.00  0.00           O  
ATOM    943  HG1 THR    68      92.044 123.852  73.286  1.00  0.00           H  
ATOM    944  C   THR    68      94.253 124.714  70.353  1.00  0.00           C  
ATOM    945  O   THR    68      95.087 125.142  69.566  1.00  0.00           O  
ATOM    946  N   GLN    69      93.438 123.704  70.166  1.00  0.00           N  
ATOM    947  H   GLN    69      92.886 123.310  70.914  1.00  0.00           H  
ATOM    948  CA  GLN    69      93.289 123.075  68.882  1.00  0.00           C  
ATOM    949  HA  GLN    69      94.263 122.767  68.502  1.00  0.00           H  
ATOM    950  CB  GLN    69      92.408 121.851  69.129  1.00  0.00           C  
ATOM    951  HB2 GLN    69      92.796 121.203  69.915  1.00  0.00           H  
ATOM    952  HB3 GLN    69      91.422 122.155  69.481  1.00  0.00           H  
ATOM    953  CG  GLN    69      92.228 120.972  67.876  1.00  0.00           C  
ATOM    954  HG2 GLN    69      91.603 120.095  68.043  1.00  0.00           H  
ATOM    955  HG3 GLN    69      91.724 121.633  67.171  1.00  0.00           H  
ATOM    956  CD  GLN    69      93.537 120.468  67.218  1.00  0.00           C  
ATOM    957  OE1 GLN    69      93.714 120.667  66.021  1.00  0.00           O  
ATOM    958  NE2 GLN    69      94.442 119.973  67.951  1.00  0.00           N  
ATOM    959 HE21 GLN    69      94.324 119.797  68.938  1.00  0.00           H  
ATOM    960 HE22 GLN    69      95.412 120.028  67.673  1.00  0.00           H  
ATOM    961  C   GLN    69      92.591 124.029  67.955  1.00  0.00           C  
ATOM    962  O   GLN    69      91.580 124.573  68.280  1.00  0.00           O  
ATOM    963  N   SER    70      93.164 124.139  66.731  1.00  0.00           N  
ATOM    964  H   SER    70      94.062 123.690  66.623  1.00  0.00           H  
ATOM    965  CA  SER    70      92.666 125.040  65.678  1.00  0.00           C  
ATOM    966  HA  SER    70      92.228 125.910  66.167  1.00  0.00           H  
ATOM    967  CB  SER    70      93.835 125.496  64.734  1.00  0.00           C  
ATOM    968  HB2 SER    70      93.571 126.510  64.435  1.00  0.00           H  
ATOM    969  HB3 SER    70      94.769 125.626  65.282  1.00  0.00           H  
ATOM    970  OG  SER    70      93.938 124.631  63.598  1.00  0.00           O  
ATOM    971  HG  SER    70      94.611 123.970  63.773  1.00  0.00           H  
ATOM    972  C   SER    70      91.594 124.340  64.829  1.00  0.00           C  
ATOM    973  O   SER    70      91.030 125.005  64.032  1.00  0.00           O  
ATOM    974  N   THR    71      91.271 123.030  65.020  1.00  0.00           N  
ATOM    975  H   THR    71      91.901 122.493  65.599  1.00  0.00           H  
ATOM    976  CA  THR    71      90.536 122.236  64.029  1.00  0.00           C  
ATOM    977  HA  THR    71      90.085 122.849  63.248  1.00  0.00           H  
ATOM    978  CB  THR    71      91.524 121.398  63.224  1.00  0.00           C  
ATOM    979  HB  THR    71      92.117 120.795  63.912  1.00  0.00           H  
ATOM    980  CG2 THR    71      90.819 120.425  62.276  1.00  0.00           C  
ATOM    981 HG21 THR    71      90.304 119.592  62.755  1.00  0.00           H  
ATOM    982 HG22 THR    71      90.161 120.994  61.618  1.00  0.00           H  
ATOM    983 HG23 THR    71      91.457 119.979  61.513  1.00  0.00           H  
ATOM    984  OG1 THR    71      92.483 122.306  62.520  1.00  0.00           O  
ATOM    985  HG1 THR    71      93.124 122.592  63.175  1.00  0.00           H  
ATOM    986  C   THR    71      89.530 121.350  64.808  1.00  0.00           C  
ATOM    987  O   THR    71      89.918 120.565  65.669  1.00  0.00           O  
ATOM    988  N   PRO    72      88.212 121.538  64.523  1.00  0.00           N  
ATOM    989  CD  PRO    72      87.695 122.388  63.498  1.00  0.00           C  
ATOM    990  HD2 PRO    72      88.191 122.323  62.530  1.00  0.00           H  
ATOM    991  HD3 PRO    72      87.635 123.401  63.897  1.00  0.00           H  
ATOM    992  CG  PRO    72      86.272 121.952  63.289  1.00  0.00           C  
ATOM    993  HG2 PRO    72      86.341 121.146  62.558  1.00  0.00           H  
ATOM    994  HG3 PRO    72      85.638 122.755  62.913  1.00  0.00           H  
ATOM    995  CB  PRO    72      85.861 121.342  64.646  1.00  0.00           C  
ATOM    996  HB2 PRO    72      85.035 120.648  64.494  1.00  0.00           H  
ATOM    997  HB3 PRO    72      85.487 122.155  65.269  1.00  0.00           H  
ATOM    998  CA  PRO    72      87.151 120.697  65.126  1.00  0.00           C  
ATOM    999  HA  PRO    72      87.239 120.854  66.201  1.00  0.00           H  
ATOM   1000  C   PRO    72      87.455 119.221  64.792  1.00  0.00           C  
ATOM   1001  O   PRO    72      87.893 118.979  63.677  1.00  0.00           O  
ATOM   1002  N   GLN    73      87.105 118.293  65.676  1.00  0.00           N  
ATOM   1003  H   GLN    73      86.762 118.555  66.589  1.00  0.00           H  
ATOM   1004  CA  GLN    73      86.860 116.851  65.316  1.00  0.00           C  
ATOM   1005  HA  GLN    73      87.708 116.398  64.805  1.00  0.00           H  
ATOM   1006  CB  GLN    73      86.684 115.969  66.556  1.00  0.00           C  
ATOM   1007  HB2 GLN    73      86.661 114.925  66.245  1.00  0.00           H  
ATOM   1008  HB3 GLN    73      87.630 116.004  67.098  1.00  0.00           H  
ATOM   1009  CG  GLN    73      85.531 116.411  67.491  1.00  0.00           C  
ATOM   1010  HG2 GLN    73      85.593 115.986  68.493  1.00  0.00           H  
ATOM   1011  HG3 GLN    73      85.560 117.499  67.560  1.00  0.00           H  
ATOM   1012  CD  GLN    73      84.197 116.030  66.988  1.00  0.00           C  
ATOM   1013  OE1 GLN    73      84.010 115.004  66.307  1.00  0.00           O  
ATOM   1014  NE2 GLN    73      83.178 116.886  67.186  1.00  0.00           N  
ATOM   1015 HE21 GLN    73      83.512 117.737  67.614  1.00  0.00           H  
ATOM   1016 HE22 GLN    73      82.267 116.855  66.750  1.00  0.00           H  
ATOM   1017  C   GLN    73      85.730 116.725  64.211  1.00  0.00           C  
ATOM   1018  O   GLN    73      84.907 117.596  64.041  1.00  0.00           O  
ATOM   1019  N   GLY    74      85.706 115.642  63.444  1.00  0.00           N  
ATOM   1020  H   GLY    74      86.440 114.963  63.593  1.00  0.00           H  
ATOM   1021  CA  GLY    74      84.883 115.646  62.229  1.00  0.00           C  
ATOM   1022  HA2 GLY    74      84.761 116.689  61.937  1.00  0.00           H  
ATOM   1023  HA3 GLY    74      85.254 114.978  61.451  1.00  0.00           H  
ATOM   1024  C   GLY    74      83.457 115.109  62.397  1.00  0.00           C  
ATOM   1025  O   GLY    74      82.752 114.905  61.390  1.00  0.00           O  
ATOM   1026  N   TYR    75      83.089 114.757  63.625  1.00  0.00           N  
ATOM   1027  H   TYR    75      83.668 115.003  64.416  1.00  0.00           H  
ATOM   1028  CA  TYR    75      81.641 114.523  63.910  1.00  0.00           C  
ATOM   1029  HA  TYR    75      81.080 114.434  62.980  1.00  0.00           H  
ATOM   1030  CB  TYR    75      81.542 113.217  64.654  1.00  0.00           C  
ATOM   1031  HB2 TYR    75      81.964 113.510  65.615  1.00  0.00           H  
ATOM   1032  HB3 TYR    75      80.512 112.902  64.824  1.00  0.00           H  
ATOM   1033  CG  TYR    75      82.246 112.019  64.014  1.00  0.00           C  
ATOM   1034  CD1 TYR    75      83.606 111.695  64.236  1.00  0.00           C  
ATOM   1035  HD1 TYR    75      84.215 112.401  64.780  1.00  0.00           H  
ATOM   1036  CE1 TYR    75      84.186 110.573  63.557  1.00  0.00           C  
ATOM   1037  HE1 TYR    75      85.230 110.296  63.565  1.00  0.00           H  
ATOM   1038  CZ  TYR    75      83.405 109.832  62.694  1.00  0.00           C  
ATOM   1039  OH  TYR    75      83.927 108.817  61.992  1.00  0.00           O  
ATOM   1040  HH  TYR    75      83.262 108.337  61.494  1.00  0.00           H  
ATOM   1041  CE2 TYR    75      82.023 110.097  62.518  1.00  0.00           C  
ATOM   1042  HE2 TYR    75      81.456 109.459  61.856  1.00  0.00           H  
ATOM   1043  CD2 TYR    75      81.489 111.186  63.132  1.00  0.00           C  
ATOM   1044  HD2 TYR    75      80.416 111.291  63.054  1.00  0.00           H  
ATOM   1045  C   TYR    75      80.987 115.690  64.700  1.00  0.00           C  
ATOM   1046  O   TYR    75      81.526 116.835  64.705  1.00  0.00           O  
ATOM   1047  N   GLY    76      79.798 115.508  65.254  1.00  0.00           N  
ATOM   1048  H   GLY    76      79.325 114.620  65.176  1.00  0.00           H  
ATOM   1049  CA  GLY    76      79.320 116.514  66.202  1.00  0.00           C  
ATOM   1050  HA2 GLY    76      79.274 117.440  65.629  1.00  0.00           H  
ATOM   1051  HA3 GLY    76      78.289 116.222  66.401  1.00  0.00           H  
ATOM   1052  C   GLY    76      79.992 116.850  67.556  1.00  0.00           C  
ATOM   1053  O   GLY    76      80.639 116.031  68.143  1.00  0.00           O  
ATOM   1054  N   SER    77      79.741 118.062  68.134  1.00  0.00           N  
ATOM   1055  H   SER    77      79.241 118.727  67.561  1.00  0.00           H  
ATOM   1056  CA  SER    77      80.275 118.390  69.494  1.00  0.00           C  
ATOM   1057  HA  SER    77      81.360 118.313  69.425  1.00  0.00           H  
ATOM   1058  CB  SER    77      79.879 119.828  69.893  1.00  0.00           C  
ATOM   1059  HB2 SER    77      78.886 119.908  70.334  1.00  0.00           H  
ATOM   1060  HB3 SER    77      80.519 120.103  70.731  1.00  0.00           H  
ATOM   1061  OG  SER    77      79.973 120.801  68.816  1.00  0.00           O  
ATOM   1062  HG  SER    77      79.776 121.676  69.158  1.00  0.00           H  
ATOM   1063  C   SER    77      79.757 117.405  70.513  1.00  0.00           C  
ATOM   1064  O   SER    77      78.563 117.316  70.667  1.00  0.00           O  
ATOM   1065  N   THR    78      80.578 116.593  71.207  1.00  0.00           N  
ATOM   1066  H   THR    78      80.190 116.001  71.927  1.00  0.00           H  
ATOM   1067  CA  THR    78      82.060 116.483  71.079  1.00  0.00           C  
ATOM   1068  HA  THR    78      82.347 116.945  70.134  1.00  0.00           H  
ATOM   1069  CB  THR    78      82.798 117.154  72.219  1.00  0.00           C  
ATOM   1070  HB  THR    78      82.591 116.609  73.140  1.00  0.00           H  
ATOM   1071  CG2 THR    78      84.295 117.165  72.062  1.00  0.00           C  
ATOM   1072 HG21 THR    78      84.594 117.645  71.130  1.00  0.00           H  
ATOM   1073 HG22 THR    78      84.653 117.734  72.920  1.00  0.00           H  
ATOM   1074 HG23 THR    78      84.736 116.168  72.069  1.00  0.00           H  
ATOM   1075  OG1 THR    78      82.406 118.524  72.344  1.00  0.00           O  
ATOM   1076  HG1 THR    78      81.736 118.532  73.032  1.00  0.00           H  
ATOM   1077  C   THR    78      82.350 114.960  70.965  1.00  0.00           C  
ATOM   1078  O   THR    78      82.440 114.262  71.942  1.00  0.00           O  
ATOM   1079  N   GLY    79      82.613 114.567  69.755  1.00  0.00           N  
ATOM   1080  H   GLY    79      82.381 115.218  69.019  1.00  0.00           H  
ATOM   1081  CA  GLY    79      83.149 113.260  69.340  1.00  0.00           C  
ATOM   1082  HA2 GLY    79      82.711 112.449  69.921  1.00  0.00           H  
ATOM   1083  HA3 GLY    79      82.816 113.084  68.317  1.00  0.00           H  
ATOM   1084  C   GLY    79      84.740 113.208  69.405  1.00  0.00           C  
ATOM   1085  O   GLY    79      85.296 113.949  70.252  1.00  0.00           O  
ATOM   1086  N   GLY    80      85.390 112.344  68.678  1.00  0.00           N  
ATOM   1087  H   GLY    80      86.387 112.237  68.798  1.00  0.00           H  
ATOM   1088  CA  GLY    80      84.807 111.269  67.802  1.00  0.00           C  
ATOM   1089  HA2 GLY    80      84.237 111.755  67.011  1.00  0.00           H  
ATOM   1090  HA3 GLY    80      85.654 110.770  67.332  1.00  0.00           H  
ATOM   1091  C   GLY    80      83.896 110.215  68.513  1.00  0.00           C  
ATOM   1092  O   GLY    80      83.892 110.055  69.714  1.00  0.00           O  
ATOM   1093  N   TYR    81      83.248 109.477  67.597  1.00  0.00           N  
ATOM   1094  H   TYR    81      83.378 109.690  66.618  1.00  0.00           H  
ATOM   1095  CA  TYR    81      82.331 108.390  67.773  1.00  0.00           C  
ATOM   1096  HA  TYR    81      82.495 107.981  68.770  1.00  0.00           H  
ATOM   1097  CB  TYR    81      80.883 108.854  67.723  1.00  0.00           C  
ATOM   1098  HB2 TYR    81      80.549 108.945  66.689  1.00  0.00           H  
ATOM   1099  HB3 TYR    81      80.297 108.077  68.214  1.00  0.00           H  
ATOM   1100  CG  TYR    81      80.529 110.098  68.551  1.00  0.00           C  
ATOM   1101  CD1 TYR    81      80.497 110.135  69.983  1.00  0.00           C  
ATOM   1102  HD1 TYR    81      80.779 109.318  70.631  1.00  0.00           H  
ATOM   1103  CE1 TYR    81      80.095 111.331  70.611  1.00  0.00           C  
ATOM   1104  HE1 TYR    81      80.091 111.377  71.690  1.00  0.00           H  
ATOM   1105  CZ  TYR    81      79.900 112.502  69.897  1.00  0.00           C  
ATOM   1106  OH  TYR    81      79.449 113.586  70.602  1.00  0.00           O  
ATOM   1107  HH  TYR    81      79.598 113.406  71.533  1.00  0.00           H  
ATOM   1108  CE2 TYR    81      79.934 112.505  68.503  1.00  0.00           C  
ATOM   1109  HE2 TYR    81      79.817 113.396  67.904  1.00  0.00           H  
ATOM   1110  CD2 TYR    81      80.284 111.293  67.848  1.00  0.00           C  
ATOM   1111  HD2 TYR    81      80.434 111.208  66.782  1.00  0.00           H  
ATOM   1112  C   TYR    81      82.685 107.268  66.812  1.00  0.00           C  
ATOM   1113  O   TYR    81      82.957 107.592  65.677  1.00  0.00           O  
ATOM   1114  N   GLY    82      82.542 106.022  67.301  1.00  0.00           N  
ATOM   1115  H   GLY    82      82.778 105.398  66.543  1.00  0.00           H  
ATOM   1116  CA  GLY    82      82.108 105.431  68.606  1.00  0.00           C  
ATOM   1117  HA2 GLY    82      82.541 104.451  68.806  1.00  0.00           H  
ATOM   1118  HA3 GLY    82      82.486 106.086  69.390  1.00  0.00           H  
ATOM   1119  C   GLY    82      80.612 105.384  68.762  1.00  0.00           C  
ATOM   1120  O   GLY    82      79.922 105.439  67.780  1.00  0.00           O  
ATOM   1121  N   SER    83      80.159 105.106  69.981  1.00  0.00           N  
ATOM   1122  H   SER    83      80.821 105.095  70.744  1.00  0.00           H  
ATOM   1123  CA  SER    83      78.695 104.800  70.266  1.00  0.00           C  
ATOM   1124  HA  SER    83      78.648 104.424  71.288  1.00  0.00           H  
ATOM   1125  CB  SER    83      77.890 106.086  70.136  1.00  0.00           C  
ATOM   1126  HB2 SER    83      77.831 106.478  69.120  1.00  0.00           H  
ATOM   1127  HB3 SER    83      76.846 105.841  70.333  1.00  0.00           H  
ATOM   1128  OG  SER    83      78.300 107.082  71.169  1.00  0.00           O  
ATOM   1129  HG  SER    83      78.184 106.872  72.098  1.00  0.00           H  
ATOM   1130  C   SER    83      78.132 103.500  69.512  1.00  0.00           C  
ATOM   1131  O   SER    83      77.076 103.533  68.844  1.00  0.00           O  
ATOM   1132  N   SER    84      78.773 102.389  69.516  1.00  0.00           N  
ATOM   1133  H   SER    84      78.327 101.714  68.911  1.00  0.00           H  
ATOM   1134  CA  SER    84      80.138 102.152  69.913  1.00  0.00           C  
ATOM   1135  HA  SER    84      80.407 102.849  70.707  1.00  0.00           H  
ATOM   1136  CB  SER    84      80.105 100.754  70.603  1.00  0.00           C  
ATOM   1137  HB2 SER    84      81.010 100.609  71.193  1.00  0.00           H  
ATOM   1138  HB3 SER    84      79.242 100.796  71.268  1.00  0.00           H  
ATOM   1139  OG  SER    84      79.907  99.642  69.732  1.00  0.00           O  
ATOM   1140  HG  SER    84      78.989  99.715  69.459  1.00  0.00           H  
ATOM   1141  C   SER    84      81.207 102.223  68.798  1.00  0.00           C  
ATOM   1142  O   SER    84      82.406 102.033  68.983  1.00  0.00           O  
ATOM   1143  N   GLN    85      80.737 102.345  67.513  1.00  0.00           N  
ATOM   1144  H   GLN    85      79.792 102.697  67.466  1.00  0.00           H  
ATOM   1145  CA  GLN    85      81.614 102.164  66.282  1.00  0.00           C  
ATOM   1146  HA  GLN    85      82.654 101.976  66.546  1.00  0.00           H  
ATOM   1147  CB  GLN    85      81.245 100.893  65.491  1.00  0.00           C  
ATOM   1148  HB2 GLN    85      80.191 100.952  65.219  1.00  0.00           H  
ATOM   1149  HB3 GLN    85      81.812 100.825  64.562  1.00  0.00           H  
ATOM   1150  CG  GLN    85      81.369  99.538  66.252  1.00  0.00           C  
ATOM   1151  HG2 GLN    85      80.667  99.523  67.085  1.00  0.00           H  
ATOM   1152  HG3 GLN    85      81.069  98.762  65.547  1.00  0.00           H  
ATOM   1153  CD  GLN    85      82.737  98.982  66.707  1.00  0.00           C  
ATOM   1154  OE1 GLN    85      83.830  99.536  66.393  1.00  0.00           O  
ATOM   1155  NE2 GLN    85      82.766  97.919  67.522  1.00  0.00           N  
ATOM   1156 HE21 GLN    85      83.637  97.437  67.693  1.00  0.00           H  
ATOM   1157 HE22 GLN    85      81.896  97.510  67.831  1.00  0.00           H  
ATOM   1158  C   GLN    85      81.537 103.329  65.435  1.00  0.00           C  
ATOM   1159  O   GLN    85      82.543 103.982  65.059  1.00  0.00           O  
ATOM   1160  N   SER    86      80.274 103.659  65.043  1.00  0.00           N  
ATOM   1161  H   SER    86      79.543 103.083  65.435  1.00  0.00           H  
ATOM   1162  CA  SER    86      79.827 104.461  63.866  1.00  0.00           C  
ATOM   1163  HA  SER    86      78.738 104.457  63.811  1.00  0.00           H  
ATOM   1164  CB  SER    86      80.295 105.882  64.034  1.00  0.00           C  
ATOM   1165  HB2 SER    86      81.384 105.928  64.042  1.00  0.00           H  
ATOM   1166  HB3 SER    86      80.039 106.522  63.189  1.00  0.00           H  
ATOM   1167  OG  SER    86      79.712 106.422  65.238  1.00  0.00           O  
ATOM   1168  HG  SER    86      80.033 105.912  65.986  1.00  0.00           H  
ATOM   1169  C   SER    86      80.361 103.880  62.564  1.00  0.00           C  
ATOM   1170  O   SER    86      80.756 104.539  61.579  1.00  0.00           O  
ATOM   1171  N   SER    87      80.384 102.595  62.468  1.00  0.00           N  
ATOM   1172  H   SER    87      80.050 101.985  63.200  1.00  0.00           H  
ATOM   1173  CA  SER    87      80.621 101.810  61.237  1.00  0.00           C  
ATOM   1174  HA  SER    87      81.393 102.268  60.618  1.00  0.00           H  
ATOM   1175  CB  SER    87      81.227 100.448  61.551  1.00  0.00           C  
ATOM   1176  HB2 SER    87      81.239  99.851  60.639  1.00  0.00           H  
ATOM   1177  HB3 SER    87      82.236 100.554  61.950  1.00  0.00           H  
ATOM   1178  OG  SER    87      80.546  99.733  62.596  1.00  0.00           O  
ATOM   1179  HG  SER    87      81.139  99.066  62.948  1.00  0.00           H  
ATOM   1180  C   SER    87      79.320 101.626  60.441  1.00  0.00           C  
ATOM   1181  O   SER    87      79.437 101.388  59.219  1.00  0.00           O  
ATOM   1182  N   GLN    88      78.115 101.723  60.944  1.00  0.00           N  
ATOM   1183  H   GLN    88      77.991 102.054  61.891  1.00  0.00           H  
ATOM   1184  CA  GLN    88      76.856 101.502  60.234  1.00  0.00           C  
ATOM   1185  HA  GLN    88      76.118 101.503  61.037  1.00  0.00           H  
ATOM   1186  CB  GLN    88      76.518 102.602  59.288  1.00  0.00           C  
ATOM   1187  HB2 GLN    88      77.440 102.916  58.798  1.00  0.00           H  
ATOM   1188  HB3 GLN    88      75.837 102.260  58.510  1.00  0.00           H  
ATOM   1189  CG  GLN    88      75.934 103.892  59.938  1.00  0.00           C  
ATOM   1190  HG2 GLN    88      75.316 104.506  59.284  1.00  0.00           H  
ATOM   1191  HG3 GLN    88      75.307 103.618  60.787  1.00  0.00           H  
ATOM   1192  CD  GLN    88      77.071 104.770  60.323  1.00  0.00           C  
ATOM   1193  OE1 GLN    88      77.553 104.639  61.429  1.00  0.00           O  
ATOM   1194  NE2 GLN    88      77.374 105.743  59.533  1.00  0.00           N  
ATOM   1195 HE21 GLN    88      76.943 105.828  58.624  1.00  0.00           H  
ATOM   1196 HE22 GLN    88      77.965 106.490  59.869  1.00  0.00           H  
ATOM   1197  C   GLN    88      76.931 100.134  59.529  1.00  0.00           C  
ATOM   1198  O   GLN    88      76.565  99.934  58.355  1.00  0.00           O  
ATOM   1199  N   SER    89      77.421  99.116  60.254  1.00  0.00           N  
ATOM   1200  H   SER    89      77.609  99.293  61.231  1.00  0.00           H  
ATOM   1201  CA  SER    89      77.993  97.913  59.646  1.00  0.00           C  
ATOM   1202  HA  SER    89      78.547  98.241  58.767  1.00  0.00           H  
ATOM   1203  CB  SER    89      79.018  97.257  60.529  1.00  0.00           C  
ATOM   1204  HB2 SER    89      79.693  98.052  60.844  1.00  0.00           H  
ATOM   1205  HB3 SER    89      78.481  96.900  61.408  1.00  0.00           H  
ATOM   1206  OG  SER    89      79.832  96.290  59.975  1.00  0.00           O  
ATOM   1207  HG  SER    89      80.730  96.622  60.054  1.00  0.00           H  
ATOM   1208  C   SER    89      76.892  96.902  59.138  1.00  0.00           C  
ATOM   1209  O   SER    89      75.709  97.060  59.364  1.00  0.00           O  
ATOM   1210  N   SER    90      77.353  95.819  58.453  1.00  0.00           N  
ATOM   1211  H   SER    90      78.348  95.697  58.331  1.00  0.00           H  
ATOM   1212  CA  SER    90      76.616  94.657  58.168  1.00  0.00           C  
ATOM   1213  HA  SER    90      75.583  94.990  58.068  1.00  0.00           H  
ATOM   1214  CB  SER    90      76.980  94.018  56.856  1.00  0.00           C  
ATOM   1215  HB2 SER    90      76.500  93.074  56.601  1.00  0.00           H  
ATOM   1216  HB3 SER    90      76.775  94.740  56.065  1.00  0.00           H  
ATOM   1217  OG  SER    90      78.413  93.723  56.763  1.00  0.00           O  
ATOM   1218  HG  SER    90      78.886  94.484  56.419  1.00  0.00           H  
ATOM   1219  C   SER    90      76.607  93.592  59.263  1.00  0.00           C  
ATOM   1220  O   SER    90      75.851  92.620  59.114  1.00  0.00           O  
ATOM   1221  N   TYR    91      77.368  93.765  60.390  1.00  0.00           N  
ATOM   1222  H   TYR    91      77.921  94.608  60.442  1.00  0.00           H  
ATOM   1223  CA  TYR    91      77.409  92.863  61.573  1.00  0.00           C  
ATOM   1224  HA  TYR    91      76.568  92.173  61.503  1.00  0.00           H  
ATOM   1225  CB  TYR    91      78.657  91.996  61.430  1.00  0.00           C  
ATOM   1226  HB2 TYR    91      79.599  92.542  61.367  1.00  0.00           H  
ATOM   1227  HB3 TYR    91      78.750  91.420  62.350  1.00  0.00           H  
ATOM   1228  CG  TYR    91      78.602  90.865  60.374  1.00  0.00           C  
ATOM   1229  CD1 TYR    91      79.156  91.077  59.120  1.00  0.00           C  
ATOM   1230  HD1 TYR    91      79.619  92.039  58.957  1.00  0.00           H  
ATOM   1231  CE1 TYR    91      79.094  90.138  58.155  1.00  0.00           C  
ATOM   1232  HE1 TYR    91      79.628  90.233  57.221  1.00  0.00           H  
ATOM   1233  CZ  TYR    91      78.493  88.897  58.466  1.00  0.00           C  
ATOM   1234  OH  TYR    91      78.292  88.004  57.490  1.00  0.00           O  
ATOM   1235  HH  TYR    91      77.527  87.441  57.629  1.00  0.00           H  
ATOM   1236  CE2 TYR    91      77.779  88.700  59.740  1.00  0.00           C  
ATOM   1237  HE2 TYR    91      77.241  87.778  59.907  1.00  0.00           H  
ATOM   1238  CD2 TYR    91      77.843  89.708  60.615  1.00  0.00           C  
ATOM   1239  HD2 TYR    91      77.161  89.598  61.445  1.00  0.00           H  
ATOM   1240  C   TYR    91      77.626  93.678  62.847  1.00  0.00           C  
ATOM   1241  O   TYR    91      78.520  94.596  62.789  1.00  0.00           O  
ATOM   1242  N   GLY    92      76.953  93.353  63.988  1.00  0.00           N  
ATOM   1243  H   GLY    92      77.129  93.947  64.786  1.00  0.00           H  
ATOM   1244  CA  GLY    92      76.158  92.136  64.104  1.00  0.00           C  
ATOM   1245  HA2 GLY    92      76.561  91.224  63.662  1.00  0.00           H  
ATOM   1246  HA3 GLY    92      75.867  92.047  65.150  1.00  0.00           H  
ATOM   1247  C   GLY    92      74.795  92.292  63.401  1.00  0.00           C  
ATOM   1248  O   GLY    92      74.440  93.329  62.775  1.00  0.00           O  
ATOM   1249  N   GLN    93      73.893  91.386  63.639  1.00  0.00           N  
ATOM   1250  H   GLN    93      74.216  90.652  64.253  1.00  0.00           H  
ATOM   1251  CA  GLN    93      72.566  91.378  63.101  1.00  0.00           C  
ATOM   1252  HA  GLN    93      72.272  92.417  63.253  1.00  0.00           H  
ATOM   1253  CB  GLN    93      72.425  90.760  61.660  1.00  0.00           C  
ATOM   1254  HB2 GLN    93      73.016  91.388  60.994  1.00  0.00           H  
ATOM   1255  HB3 GLN    93      72.689  89.703  61.622  1.00  0.00           H  
ATOM   1256  CG  GLN    93      70.956  90.906  61.213  1.00  0.00           C  
ATOM   1257  HG2 GLN    93      70.354  90.149  61.716  1.00  0.00           H  
ATOM   1258  HG3 GLN    93      70.463  91.867  61.363  1.00  0.00           H  
ATOM   1259  CD  GLN    93      70.821  90.589  59.699  1.00  0.00           C  
ATOM   1260  OE1 GLN    93      71.234  91.381  58.855  1.00  0.00           O  
ATOM   1261  NE2 GLN    93      70.350  89.450  59.300  1.00  0.00           N  
ATOM   1262 HE21 GLN    93      70.154  89.311  58.319  1.00  0.00           H  
ATOM   1263 HE22 GLN    93      70.081  88.669  59.880  1.00  0.00           H  
ATOM   1264  C   GLN    93      71.678  90.626  64.084  1.00  0.00           C  
ATOM   1265  O   GLN    93      71.912  89.479  64.450  1.00  0.00           O  
ATOM   1266  N   GLN    94      70.592  91.242  64.603  1.00  0.00           N  
ATOM   1267  H   GLN    94      70.341  92.201  64.412  1.00  0.00           H  
ATOM   1268  CA  GLN    94      69.539  90.629  65.483  1.00  0.00           C  
ATOM   1269  HA  GLN    94      69.965  89.926  66.200  1.00  0.00           H  
ATOM   1270  CB  GLN    94      68.668  91.665  66.190  1.00  0.00           C  
ATOM   1271  HB2 GLN    94      68.057  92.123  65.411  1.00  0.00           H  
ATOM   1272  HB3 GLN    94      67.897  91.192  66.798  1.00  0.00           H  
ATOM   1273  CG  GLN    94      69.337  92.666  67.078  1.00  0.00           C  
ATOM   1274  HG2 GLN    94      70.069  93.184  66.459  1.00  0.00           H  
ATOM   1275  HG3 GLN    94      68.663  93.447  67.430  1.00  0.00           H  
ATOM   1276  CD  GLN    94      69.894  92.085  68.392  1.00  0.00           C  
ATOM   1277  OE1 GLN    94      70.714  91.192  68.354  1.00  0.00           O  
ATOM   1278  NE2 GLN    94      69.465  92.505  69.573  1.00  0.00           N  
ATOM   1279 HE21 GLN    94      68.801  93.266  69.550  1.00  0.00           H  
ATOM   1280 HE22 GLN    94      69.713  92.054  70.442  1.00  0.00           H  
ATOM   1281  C   GLN    94      68.514  89.726  64.689  1.00  0.00           C  
ATOM   1282  O   GLN    94      68.003  88.722  65.240  1.00  0.00           O  
ATOM   1283  N   SER    95      68.267  90.046  63.410  1.00  0.00           N  
ATOM   1284  H   SER    95      68.709  90.874  63.037  1.00  0.00           H  
ATOM   1285  CA  SER    95      67.286  89.304  62.542  1.00  0.00           C  
ATOM   1286  HA  SER    95      66.393  89.251  63.165  1.00  0.00           H  
ATOM   1287  CB  SER    95      66.900  90.163  61.311  1.00  0.00           C  
ATOM   1288  HB2 SER    95      66.458  91.097  61.657  1.00  0.00           H  
ATOM   1289  HB3 SER    95      67.802  90.289  60.712  1.00  0.00           H  
ATOM   1290  OG  SER    95      65.964  89.484  60.521  1.00  0.00           O  
ATOM   1291  HG  SER    95      65.121  89.469  60.981  1.00  0.00           H  
ATOM   1292  C   SER    95      67.849  87.895  62.148  1.00  0.00           C  
ATOM   1293  O   SER    95      69.001  87.891  61.800  1.00  0.00           O  
ATOM   1294  N   SER    96      67.016  86.903  62.131  1.00  0.00           N  
ATOM   1295  H   SER    96      66.030  87.112  62.193  1.00  0.00           H  
ATOM   1296  CA  SER    96      67.390  85.510  61.785  1.00  0.00           C  
ATOM   1297  HA  SER    96      68.210  85.157  62.411  1.00  0.00           H  
ATOM   1298  CB  SER    96      66.132  84.646  61.947  1.00  0.00           C  
ATOM   1299  HB2 SER    96      65.315  85.105  61.390  1.00  0.00           H  
ATOM   1300  HB3 SER    96      66.254  83.663  61.492  1.00  0.00           H  
ATOM   1301  OG  SER    96      65.808  84.407  63.240  1.00  0.00           O  
ATOM   1302  HG  SER    96      65.395  83.541  63.214  1.00  0.00           H  
ATOM   1303  C   SER    96      67.764  85.457  60.272  1.00  0.00           C  
ATOM   1304  O   SER    96      67.319  86.310  59.532  1.00  0.00           O  
ATOM   1305  N   TYR    97      68.446  84.427  59.837  1.00  0.00           N  
ATOM   1306  H   TYR    97      68.285  84.321  58.846  1.00  0.00           H  
ATOM   1307  CA  TYR    97      69.646  83.758  60.413  1.00  0.00           C  
ATOM   1308  HA  TYR    97      70.017  83.201  59.552  1.00  0.00           H  
ATOM   1309  CB  TYR    97      70.631  84.724  60.979  1.00  0.00           C  
ATOM   1310  HB2 TYR    97      71.065  85.240  60.123  1.00  0.00           H  
ATOM   1311  HB3 TYR    97      70.171  85.527  61.555  1.00  0.00           H  
ATOM   1312  CG  TYR    97      71.882  84.214  61.583  1.00  0.00           C  
ATOM   1313  CD1 TYR    97      71.926  84.043  62.990  1.00  0.00           C  
ATOM   1314  HD1 TYR    97      71.044  84.293  63.560  1.00  0.00           H  
ATOM   1315  CE1 TYR    97      73.063  83.548  63.600  1.00  0.00           C  
ATOM   1316  HE1 TYR    97      73.106  83.439  64.673  1.00  0.00           H  
ATOM   1317  CZ  TYR    97      74.121  83.281  62.855  1.00  0.00           C  
ATOM   1318  OH  TYR    97      75.196  82.797  63.505  1.00  0.00           O  
ATOM   1319  HH  TYR    97      76.015  82.975  63.037  1.00  0.00           H  
ATOM   1320  CE2 TYR    97      74.103  83.339  61.418  1.00  0.00           C  
ATOM   1321  HE2 TYR    97      74.925  83.012  60.799  1.00  0.00           H  
ATOM   1322  CD2 TYR    97      72.986  83.817  60.776  1.00  0.00           C  
ATOM   1323  HD2 TYR    97      72.913  83.958  59.707  1.00  0.00           H  
ATOM   1324  C   TYR    97      69.488  82.739  61.490  1.00  0.00           C  
ATOM   1325  O   TYR    97      68.759  83.025  62.472  1.00  0.00           O  
ATOM   1326  N   PRO    98      70.111  81.582  61.404  1.00  0.00           N  
ATOM   1327  CD  PRO    98      70.036  80.628  62.473  1.00  0.00           C  
ATOM   1328  HD2 PRO    98      69.031  80.566  62.892  1.00  0.00           H  
ATOM   1329  HD3 PRO    98      70.784  80.861  63.231  1.00  0.00           H  
ATOM   1330  CG  PRO    98      70.195  79.204  61.874  1.00  0.00           C  
ATOM   1331  HG2 PRO    98      69.172  78.980  61.575  1.00  0.00           H  
ATOM   1332  HG3 PRO    98      70.660  78.546  62.608  1.00  0.00           H  
ATOM   1333  CB  PRO    98      71.102  79.472  60.670  1.00  0.00           C  
ATOM   1334  HB2 PRO    98      71.049  78.761  59.846  1.00  0.00           H  
ATOM   1335  HB3 PRO    98      72.129  79.470  61.034  1.00  0.00           H  
ATOM   1336  CA  PRO    98      70.701  80.942  60.188  1.00  0.00           C  
ATOM   1337  HA  PRO    98      71.650  81.405  59.915  1.00  0.00           H  
ATOM   1338  C   PRO    98      69.581  80.864  59.156  1.00  0.00           C  
ATOM   1339  O   PRO    98      68.378  80.717  59.370  1.00  0.00           O  
ATOM   1340  N   GLY    99      69.996  80.946  57.906  1.00  0.00           N  
ATOM   1341  H   GLY    99      71.000  80.951  57.798  1.00  0.00           H  
ATOM   1342  CA  GLY    99      69.206  80.640  56.704  1.00  0.00           C  
ATOM   1343  HA2 GLY    99      68.242  81.147  56.742  1.00  0.00           H  
ATOM   1344  HA3 GLY    99      69.759  80.929  55.810  1.00  0.00           H  
ATOM   1345  C   GLY    99      68.837  79.163  56.652  1.00  0.00           C  
ATOM   1346  O   GLY    99      69.245  78.363  57.547  1.00  0.00           O  
ATOM   1347  N   TYR   100      68.008  78.776  55.710  1.00  0.00           N  
ATOM   1348  H   TYR   100      67.565  79.496  55.158  1.00  0.00           H  
ATOM   1349  CA  TYR   100      67.592  77.404  55.559  1.00  0.00           C  
ATOM   1350  HA  TYR   100      67.214  77.173  56.554  1.00  0.00           H  
ATOM   1351  CB  TYR   100      66.423  77.376  54.550  1.00  0.00           C  
ATOM   1352  HB2 TYR   100      65.672  78.129  54.793  1.00  0.00           H  
ATOM   1353  HB3 TYR   100      66.846  77.686  53.595  1.00  0.00           H  
ATOM   1354  CG  TYR   100      65.714  76.089  54.573  1.00  0.00           C  
ATOM   1355  CD1 TYR   100      64.638  75.873  55.468  1.00  0.00           C  
ATOM   1356  HD1 TYR   100      64.286  76.661  56.118  1.00  0.00           H  
ATOM   1357  CE1 TYR   100      64.029  74.660  55.586  1.00  0.00           C  
ATOM   1358  HE1 TYR   100      63.276  74.406  56.317  1.00  0.00           H  
ATOM   1359  CZ  TYR   100      64.512  73.637  54.763  1.00  0.00           C  
ATOM   1360  OH  TYR   100      63.992  72.395  54.878  1.00  0.00           O  
ATOM   1361  HH  TYR   100      63.539  72.376  55.724  1.00  0.00           H  
ATOM   1362  CE2 TYR   100      65.581  73.804  53.844  1.00  0.00           C  
ATOM   1363  HE2 TYR   100      65.844  72.972  53.207  1.00  0.00           H  
ATOM   1364  CD2 TYR   100      66.246  75.059  53.720  1.00  0.00           C  
ATOM   1365  HD2 TYR   100      67.095  75.241  53.078  1.00  0.00           H  
ATOM   1366  C   TYR   100      68.777  76.462  55.139  1.00  0.00           C  
ATOM   1367  O   TYR   100      68.867  75.333  55.585  1.00  0.00           O  
ATOM   1368  N   GLY   101      69.724  77.012  54.354  1.00  0.00           N  
ATOM   1369  H   GLY   101      69.643  77.949  53.987  1.00  0.00           H  
ATOM   1370  CA  GLY   101      70.830  76.243  53.720  1.00  0.00           C  
ATOM   1371  HA2 GLY   101      71.753  76.822  53.703  1.00  0.00           H  
ATOM   1372  HA3 GLY   101      71.012  75.333  54.291  1.00  0.00           H  
ATOM   1373  C   GLY   101      70.538  75.795  52.278  1.00  0.00           C  
ATOM   1374  O   GLY   101      69.344  75.502  51.986  1.00  0.00           O  
ATOM   1375  N   GLN   102      71.557  75.825  51.371  1.00  0.00           N  
ATOM   1376  H   GLN   102      72.461  76.163  51.669  1.00  0.00           H  
ATOM   1377  CA  GLN   102      71.443  75.319  49.982  1.00  0.00           C  
ATOM   1378  HA  GLN   102      70.769  75.895  49.348  1.00  0.00           H  
ATOM   1379  CB  GLN   102      72.887  75.406  49.450  1.00  0.00           C  
ATOM   1380  HB2 GLN   102      73.548  75.018  50.225  1.00  0.00           H  
ATOM   1381  HB3 GLN   102      73.097  74.735  48.617  1.00  0.00           H  
ATOM   1382  CG  GLN   102      73.412  76.858  49.190  1.00  0.00           C  
ATOM   1383  HG2 GLN   102      73.309  77.450  50.099  1.00  0.00           H  
ATOM   1384  HG3 GLN   102      74.478  76.705  49.025  1.00  0.00           H  
ATOM   1385  CD  GLN   102      72.844  77.597  48.069  1.00  0.00           C  
ATOM   1386  OE1 GLN   102      72.060  77.079  47.293  1.00  0.00           O  
ATOM   1387  NE2 GLN   102      73.226  78.809  47.893  1.00  0.00           N  
ATOM   1388 HE21 GLN   102      73.710  79.316  48.620  1.00  0.00           H  
ATOM   1389 HE22 GLN   102      72.742  79.274  47.139  1.00  0.00           H  
ATOM   1390  C   GLN   102      71.027  73.893  49.820  1.00  0.00           C  
ATOM   1391  O   GLN   102      70.370  73.562  48.862  1.00  0.00           O  
ATOM   1392  N   GLN   103      71.341  73.030  50.793  1.00  0.00           N  
ATOM   1393  H   GLN   103      71.961  73.370  51.514  1.00  0.00           H  
ATOM   1394  CA  GLN   103      71.071  71.603  50.816  1.00  0.00           C  
ATOM   1395  HA  GLN   103      71.050  71.147  49.826  1.00  0.00           H  
ATOM   1396  CB  GLN   103      72.254  70.966  51.527  1.00  0.00           C  
ATOM   1397  HB2 GLN   103      72.800  71.725  52.088  1.00  0.00           H  
ATOM   1398  HB3 GLN   103      71.894  70.194  52.207  1.00  0.00           H  
ATOM   1399  CG  GLN   103      73.288  70.317  50.571  1.00  0.00           C  
ATOM   1400  HG2 GLN   103      74.186  70.151  51.167  1.00  0.00           H  
ATOM   1401  HG3 GLN   103      72.916  69.464  50.004  1.00  0.00           H  
ATOM   1402  CD  GLN   103      73.686  71.378  49.491  1.00  0.00           C  
ATOM   1403  OE1 GLN   103      74.163  72.469  49.752  1.00  0.00           O  
ATOM   1404  NE2 GLN   103      73.457  71.058  48.247  1.00  0.00           N  
ATOM   1405 HE21 GLN   103      73.976  71.722  47.690  1.00  0.00           H  
ATOM   1406 HE22 GLN   103      73.022  70.169  48.048  1.00  0.00           H  
ATOM   1407  C   GLN   103      69.745  71.314  51.567  1.00  0.00           C  
ATOM   1408  O   GLN   103      69.411  72.009  52.564  1.00  0.00           O  
ATOM   1409  N   PRO   104      68.848  70.446  51.037  1.00  0.00           N  
ATOM   1410  CD  PRO   104      68.946  69.847  49.694  1.00  0.00           C  
ATOM   1411  HD2 PRO   104      69.851  69.240  49.664  1.00  0.00           H  
ATOM   1412  HD3 PRO   104      68.974  70.561  48.871  1.00  0.00           H  
ATOM   1413  CG  PRO   104      67.786  68.840  49.606  1.00  0.00           C  
ATOM   1414  HG2 PRO   104      68.109  67.927  50.106  1.00  0.00           H  
ATOM   1415  HG3 PRO   104      67.530  68.609  48.572  1.00  0.00           H  
ATOM   1416  CB  PRO   104      66.722  69.540  50.474  1.00  0.00           C  
ATOM   1417  HB2 PRO   104      65.911  68.875  50.774  1.00  0.00           H  
ATOM   1418  HB3 PRO   104      66.295  70.333  49.861  1.00  0.00           H  
ATOM   1419  CA  PRO   104      67.527  70.191  51.589  1.00  0.00           C  
ATOM   1420  HA  PRO   104      67.006  71.127  51.787  1.00  0.00           H  
ATOM   1421  C   PRO   104      67.547  69.453  52.934  1.00  0.00           C  
ATOM   1422  O   PRO   104      68.447  68.660  53.229  1.00  0.00           O  
ATOM   1423  N   ALA   105      66.613  69.787  53.822  1.00  0.00           N  
ATOM   1424  H   ALA   105      65.957  70.503  53.544  1.00  0.00           H  
ATOM   1425  CA  ALA   105      66.481  69.095  55.146  1.00  0.00           C  
ATOM   1426  HA  ALA   105      67.435  69.070  55.673  1.00  0.00           H  
ATOM   1427  CB  ALA   105      65.579  69.970  56.066  1.00  0.00           C  
ATOM   1428  HB1 ALA   105      64.564  70.032  55.673  1.00  0.00           H  
ATOM   1429  HB2 ALA   105      65.545  69.632  57.101  1.00  0.00           H  
ATOM   1430  HB3 ALA   105      65.992  70.979  56.052  1.00  0.00           H  
ATOM   1431  C   ALA   105      65.954  67.673  55.013  1.00  0.00           C  
ATOM   1432  O   ALA   105      65.286  67.431  53.981  1.00  0.00           O  
ATOM   1433  N   PRO   106      66.199  66.765  55.950  1.00  0.00           N  
ATOM   1434  CD  PRO   106      67.029  66.978  57.121  1.00  0.00           C  
ATOM   1435  HD2 PRO   106      66.733  67.769  57.810  1.00  0.00           H  
ATOM   1436  HD3 PRO   106      68.019  67.203  56.725  1.00  0.00           H  
ATOM   1437  CG  PRO   106      67.129  65.635  57.901  1.00  0.00           C  
ATOM   1438  HG2 PRO   106      66.386  65.529  58.692  1.00  0.00           H  
ATOM   1439  HG3 PRO   106      68.181  65.536  58.171  1.00  0.00           H  
ATOM   1440  CB  PRO   106      66.822  64.515  56.815  1.00  0.00           C  
ATOM   1441  HB2 PRO   106      66.219  63.687  57.186  1.00  0.00           H  
ATOM   1442  HB3 PRO   106      67.783  64.286  56.354  1.00  0.00           H  
ATOM   1443  CA  PRO   106      66.020  65.318  55.795  1.00  0.00           C  
ATOM   1444  HA  PRO   106      66.332  64.918  54.830  1.00  0.00           H  
ATOM   1445  C   PRO   106      64.530  65.034  55.825  1.00  0.00           C  
ATOM   1446  O   PRO   106      63.803  65.621  56.641  1.00  0.00           O  
ATOM   1447  N   SER   107      64.060  64.161  54.956  1.00  0.00           N  
ATOM   1448  H   SER   107      64.698  63.644  54.367  1.00  0.00           H  
ATOM   1449  CA  SER   107      62.700  63.642  54.992  1.00  0.00           C  
ATOM   1450  HA  SER   107      62.022  64.447  55.275  1.00  0.00           H  
ATOM   1451  CB  SER   107      62.380  63.035  53.648  1.00  0.00           C  
ATOM   1452  HB2 SER   107      62.994  62.143  53.527  1.00  0.00           H  
ATOM   1453  HB3 SER   107      61.323  62.767  53.664  1.00  0.00           H  
ATOM   1454  OG  SER   107      62.614  63.894  52.530  1.00  0.00           O  
ATOM   1455  HG  SER   107      61.947  64.584  52.499  1.00  0.00           H  
ATOM   1456  C   SER   107      62.484  62.584  56.111  1.00  0.00           C  
ATOM   1457  O   SER   107      61.515  62.653  56.772  1.00  0.00           O  
ATOM   1458  N   SER   108      63.523  61.711  56.305  1.00  0.00           N  
ATOM   1459  H   SER   108      64.285  61.803  55.648  1.00  0.00           H  
ATOM   1460  CA  SER   108      63.726  60.705  57.315  1.00  0.00           C  
ATOM   1461  HA  SER   108      62.774  60.486  57.797  1.00  0.00           H  
ATOM   1462  CB  SER   108      64.410  59.476  56.688  1.00  0.00           C  
ATOM   1463  HB2 SER   108      64.816  58.750  57.392  1.00  0.00           H  
ATOM   1464  HB3 SER   108      63.615  59.057  56.071  1.00  0.00           H  
ATOM   1465  OG  SER   108      65.536  59.857  55.891  1.00  0.00           O  
ATOM   1466  HG  SER   108      65.726  59.000  55.504  1.00  0.00           H  
ATOM   1467  C   SER   108      64.584  61.219  58.465  1.00  0.00           C  
ATOM   1468  O   SER   108      65.730  60.842  58.791  1.00  0.00           O  
ATOM   1469  N   THR   109      63.904  62.083  59.305  1.00  0.00           N  
ATOM   1470  H   THR   109      62.918  62.208  59.125  1.00  0.00           H  
ATOM   1471  CA  THR   109      64.351  62.782  60.498  1.00  0.00           C  
ATOM   1472  HA  THR   109      65.255  63.301  60.177  1.00  0.00           H  
ATOM   1473  CB  THR   109      63.224  63.799  60.928  1.00  0.00           C  
ATOM   1474  HB  THR   109      63.430  64.222  61.911  1.00  0.00           H  
ATOM   1475  CG2 THR   109      62.994  64.919  59.900  1.00  0.00           C  
ATOM   1476 HG21 THR   109      63.881  65.526  59.718  1.00  0.00           H  
ATOM   1477 HG22 THR   109      62.632  64.495  58.964  1.00  0.00           H  
ATOM   1478 HG23 THR   109      62.245  65.610  60.286  1.00  0.00           H  
ATOM   1479  OG1 THR   109      62.026  63.131  61.055  1.00  0.00           O  
ATOM   1480  HG1 THR   109      61.354  63.811  61.149  1.00  0.00           H  
ATOM   1481  C   THR   109      64.847  61.806  61.653  1.00  0.00           C  
ATOM   1482  O   THR   109      64.774  60.592  61.437  1.00  0.00           O  
ATOM   1483  N   SER   110      65.399  62.332  62.731  1.00  0.00           N  
ATOM   1484  H   SER   110      65.327  63.338  62.789  1.00  0.00           H  
ATOM   1485  CA  SER   110      65.619  61.478  64.012  1.00  0.00           C  
ATOM   1486  HA  SER   110      66.377  60.722  63.804  1.00  0.00           H  
ATOM   1487  CB  SER   110      66.196  62.435  65.066  1.00  0.00           C  
ATOM   1488  HB2 SER   110      65.378  63.056  65.429  1.00  0.00           H  
ATOM   1489  HB3 SER   110      66.456  61.765  65.886  1.00  0.00           H  
ATOM   1490  OG  SER   110      67.316  63.261  64.693  1.00  0.00           O  
ATOM   1491  HG  SER   110      67.483  63.220  63.749  1.00  0.00           H  
ATOM   1492  C   SER   110      64.382  60.819  64.535  1.00  0.00           C  
ATOM   1493  O   SER   110      63.318  61.455  64.384  1.00  0.00           O  
ATOM   1494  N   GLY   111      64.658  59.720  65.188  1.00  0.00           N  
ATOM   1495  H   GLY   111      65.602  59.368  65.259  1.00  0.00           H  
ATOM   1496  CA  GLY   111      63.784  58.686  65.802  1.00  0.00           C  
ATOM   1497  HA2 GLY   111      62.954  58.466  65.132  1.00  0.00           H  
ATOM   1498  HA3 GLY   111      64.295  57.727  65.886  1.00  0.00           H  
ATOM   1499  C   GLY   111      63.258  59.137  67.154  1.00  0.00           C  
ATOM   1500  O   GLY   111      63.485  60.312  67.520  1.00  0.00           O  
ATOM   1501  N   SER   112      62.587  58.308  67.938  1.00  0.00           N  
ATOM   1502  H   SER   112      62.230  58.617  68.831  1.00  0.00           H  
ATOM   1503  CA  SER   112      62.147  56.927  67.491  1.00  0.00           C  
ATOM   1504  HA  SER   112      63.094  56.469  67.204  1.00  0.00           H  
ATOM   1505  CB  SER   112      61.698  56.107  68.697  1.00  0.00           C  
ATOM   1506  HB2 SER   112      61.844  55.063  68.419  1.00  0.00           H  
ATOM   1507  HB3 SER   112      62.220  56.486  69.575  1.00  0.00           H  
ATOM   1508  OG  SER   112      60.306  56.279  68.927  1.00  0.00           O  
ATOM   1509  HG  SER   112      60.124  55.706  69.675  1.00  0.00           H  
ATOM   1510  C   SER   112      61.117  56.895  66.381  1.00  0.00           C  
ATOM   1511  O   SER   112      60.345  57.838  66.157  1.00  0.00           O  
ATOM   1512  N   TYR   113      60.899  55.770  65.635  1.00  0.00           N  
ATOM   1513  H   TYR   113      60.172  55.864  64.939  1.00  0.00           H  
ATOM   1514  CA  TYR   113      61.575  54.513  65.741  1.00  0.00           C  
ATOM   1515  HA  TYR   113      62.019  54.445  66.735  1.00  0.00           H  
ATOM   1516  CB  TYR   113      60.502  53.364  65.566  1.00  0.00           C  
ATOM   1517  HB2 TYR   113      60.310  53.323  64.494  1.00  0.00           H  
ATOM   1518  HB3 TYR   113      60.927  52.403  65.854  1.00  0.00           H  
ATOM   1519  CG  TYR   113      59.261  53.548  66.369  1.00  0.00           C  
ATOM   1520  CD1 TYR   113      57.982  53.725  65.877  1.00  0.00           C  
ATOM   1521  HD1 TYR   113      57.741  53.842  64.830  1.00  0.00           H  
ATOM   1522  CE1 TYR   113      56.914  53.916  66.790  1.00  0.00           C  
ATOM   1523  HE1 TYR   113      55.946  54.171  66.386  1.00  0.00           H  
ATOM   1524  CZ  TYR   113      57.117  53.851  68.127  1.00  0.00           C  
ATOM   1525  OH  TYR   113      56.041  54.085  68.883  1.00  0.00           O  
ATOM   1526  HH  TYR   113      55.321  54.611  68.525  1.00  0.00           H  
ATOM   1527  CE2 TYR   113      58.356  53.427  68.631  1.00  0.00           C  
ATOM   1528  HE2 TYR   113      58.566  53.349  69.688  1.00  0.00           H  
ATOM   1529  CD2 TYR   113      59.463  53.279  67.723  1.00  0.00           C  
ATOM   1530  HD2 TYR   113      60.388  52.950  68.172  1.00  0.00           H  
ATOM   1531  C   TYR   113      62.774  54.413  64.704  1.00  0.00           C  
ATOM   1532  O   TYR   113      63.603  55.262  64.531  1.00  0.00           O  
ATOM   1533  N   GLY   114      62.754  53.316  64.017  1.00  0.00           N  
ATOM   1534  H   GLY   114      61.945  52.714  64.072  1.00  0.00           H  
ATOM   1535  CA  GLY   114      63.752  52.812  63.096  1.00  0.00           C  
ATOM   1536  HA2 GLY   114      64.417  53.564  62.671  1.00  0.00           H  
ATOM   1537  HA3 GLY   114      64.532  52.294  63.655  1.00  0.00           H  
ATOM   1538  C   GLY   114      63.147  51.858  62.038  1.00  0.00           C  
ATOM   1539  O   GLY   114      62.000  51.442  62.169  1.00  0.00           O  
ATOM   1540  N   SER   115      63.907  51.272  61.117  1.00  0.00           N  
ATOM   1541  H   SER   115      63.455  50.664  60.450  1.00  0.00           H  
ATOM   1542  CA  SER   115      65.279  51.766  60.664  1.00  0.00           C  
ATOM   1543  HA  SER   115      65.926  51.954  61.521  1.00  0.00           H  
ATOM   1544  CB  SER   115      65.760  50.565  59.853  1.00  0.00           C  
ATOM   1545  HB2 SER   115      66.782  50.744  59.519  1.00  0.00           H  
ATOM   1546  HB3 SER   115      65.726  49.630  60.412  1.00  0.00           H  
ATOM   1547  OG  SER   115      64.864  50.483  58.774  1.00  0.00           O  
ATOM   1548  HG  SER   115      65.154  49.801  58.164  1.00  0.00           H  
ATOM   1549  C   SER   115      65.172  53.120  59.949  1.00  0.00           C  
ATOM   1550  O   SER   115      64.175  53.855  60.046  1.00  0.00           O  
ATOM   1551  N   SER   116      66.257  53.637  59.475  1.00  0.00           N  
ATOM   1552  H   SER   116      67.073  53.049  59.570  1.00  0.00           H  
ATOM   1553  CA  SER   116      66.454  54.787  58.633  1.00  0.00           C  
ATOM   1554  HA  SER   116      66.006  55.743  58.903  1.00  0.00           H  
ATOM   1555  CB  SER   116      67.990  55.051  58.770  1.00  0.00           C  
ATOM   1556  HB2 SER   116      68.279  55.959  58.242  1.00  0.00           H  
ATOM   1557  HB3 SER   116      68.268  55.207  59.813  1.00  0.00           H  
ATOM   1558  OG  SER   116      68.763  54.001  58.269  1.00  0.00           O  
ATOM   1559  HG  SER   116      69.653  54.330  58.120  1.00  0.00           H  
ATOM   1560  C   SER   116      66.035  54.553  57.200  1.00  0.00           C  
ATOM   1561  O   SER   116      65.569  55.506  56.574  1.00  0.00           O  
ATOM   1562  N   SER   117      66.178  53.359  56.708  1.00  0.00           N  
ATOM   1563  H   SER   117      66.766  52.757  57.266  1.00  0.00           H  
ATOM   1564  CA  SER   117      65.725  52.872  55.397  1.00  0.00           C  
ATOM   1565  HA  SER   117      66.381  53.171  54.579  1.00  0.00           H  
ATOM   1566  CB  SER   117      65.805  51.306  55.507  1.00  0.00           C  
ATOM   1567  HB2 SER   117      66.822  51.063  55.817  1.00  0.00           H  
ATOM   1568  HB3 SER   117      65.106  50.847  56.206  1.00  0.00           H  
ATOM   1569  OG  SER   117      65.667  50.757  54.218  1.00  0.00           O  
ATOM   1570  HG  SER   117      65.140  49.955  54.249  1.00  0.00           H  
ATOM   1571  C   SER   117      64.280  53.271  55.098  1.00  0.00           C  
ATOM   1572  O   SER   117      63.318  53.018  55.891  1.00  0.00           O  
ATOM   1573  N   GLN   118      64.056  53.770  53.844  1.00  0.00           N  
ATOM   1574  H   GLN   118      64.840  53.909  53.222  1.00  0.00           H  
ATOM   1575  CA  GLN   118      62.742  54.077  53.212  1.00  0.00           C  
ATOM   1576  HA  GLN   118      62.302  54.924  53.739  1.00  0.00           H  
ATOM   1577  CB  GLN   118      63.107  54.766  51.832  1.00  0.00           C  
ATOM   1578  HB2 GLN   118      63.693  54.069  51.233  1.00  0.00           H  
ATOM   1579  HB3 GLN   118      62.135  54.783  51.340  1.00  0.00           H  
ATOM   1580  CG  GLN   118      63.699  56.237  51.960  1.00  0.00           C  
ATOM   1581  HG2 GLN   118      64.420  56.192  52.775  1.00  0.00           H  
ATOM   1582  HG3 GLN   118      64.223  56.478  51.035  1.00  0.00           H  
ATOM   1583  CD  GLN   118      62.662  57.312  52.170  1.00  0.00           C  
ATOM   1584  OE1 GLN   118      61.530  56.992  52.302  1.00  0.00           O  
ATOM   1585  NE2 GLN   118      62.957  58.580  52.221  1.00  0.00           N  
ATOM   1586 HE21 GLN   118      63.934  58.830  52.267  1.00  0.00           H  
ATOM   1587 HE22 GLN   118      62.179  59.220  52.299  1.00  0.00           H  
ATOM   1588  C   GLN   118      61.748  52.893  53.022  1.00  0.00           C  
ATOM   1589  O   GLN   118      62.172  51.728  52.904  1.00  0.00           O  
ATOM   1590  N   SER   119      60.471  53.133  53.028  1.00  0.00           N  
ATOM   1591  H   SER   119      60.014  52.233  52.989  1.00  0.00           H  
ATOM   1592  CA  SER   119      59.710  54.408  53.155  1.00  0.00           C  
ATOM   1593  HA  SER   119      60.135  55.043  52.378  1.00  0.00           H  
ATOM   1594  CB  SER   119      58.271  54.146  52.767  1.00  0.00           C  
ATOM   1595  HB2 SER   119      57.772  55.110  52.873  1.00  0.00           H  
ATOM   1596  HB3 SER   119      58.126  53.745  51.764  1.00  0.00           H  
ATOM   1597  OG  SER   119      57.665  53.160  53.605  1.00  0.00           O  
ATOM   1598  HG  SER   119      57.170  53.665  54.254  1.00  0.00           H  
ATOM   1599  C   SER   119      59.819  55.140  54.492  1.00  0.00           C  
ATOM   1600  O   SER   119      60.189  54.544  55.540  1.00  0.00           O  
ATOM   1601  N   SER   120      59.249  56.356  54.579  1.00  0.00           N  
ATOM   1602  H   SER   120      58.804  56.752  53.763  1.00  0.00           H  
ATOM   1603  CA  SER   120      59.080  57.256  55.804  1.00  0.00           C  
ATOM   1604  HA  SER   120      58.982  56.606  56.674  1.00  0.00           H  
ATOM   1605  CB  SER   120      60.348  58.089  56.040  1.00  0.00           C  
ATOM   1606  HB2 SER   120      60.285  58.810  56.855  1.00  0.00           H  
ATOM   1607  HB3 SER   120      61.179  57.415  56.248  1.00  0.00           H  
ATOM   1608  OG  SER   120      60.713  58.794  54.866  1.00  0.00           O  
ATOM   1609  HG  SER   120      60.906  58.166  54.166  1.00  0.00           H  
ATOM   1610  C   SER   120      57.751  58.057  55.609  1.00  0.00           C  
ATOM   1611  O   SER   120      57.526  58.438  54.432  1.00  0.00           O  
ATOM   1612  N   SER   121      56.996  58.345  56.649  1.00  0.00           N  
ATOM   1613  H   SER   121      56.164  58.877  56.438  1.00  0.00           H  
ATOM   1614  CA  SER   121      57.234  58.025  58.071  1.00  0.00           C  
ATOM   1615  HA  SER   121      58.263  58.344  58.237  1.00  0.00           H  
ATOM   1616  CB  SER   121      56.284  58.931  58.861  1.00  0.00           C  
ATOM   1617  HB2 SER   121      56.201  59.939  58.454  1.00  0.00           H  
ATOM   1618  HB3 SER   121      55.291  58.481  58.890  1.00  0.00           H  
ATOM   1619  OG  SER   121      56.782  59.053  60.177  1.00  0.00           O  
ATOM   1620  HG  SER   121      56.164  58.642  60.787  1.00  0.00           H  
ATOM   1621  C   SER   121      57.021  56.514  58.436  1.00  0.00           C  
ATOM   1622  O   SER   121      56.609  55.724  57.592  1.00  0.00           O  
ATOM   1623  N   TYR   122      57.405  56.156  59.644  1.00  0.00           N  
ATOM   1624  H   TYR   122      57.589  56.907  60.294  1.00  0.00           H  
ATOM   1625  CA  TYR   122      57.433  54.736  60.014  1.00  0.00           C  
ATOM   1626  HA  TYR   122      58.029  54.156  59.310  1.00  0.00           H  
ATOM   1627  CB  TYR   122      58.056  54.559  61.391  1.00  0.00           C  
ATOM   1628  HB2 TYR   122      57.295  54.917  62.085  1.00  0.00           H  
ATOM   1629  HB3 TYR   122      58.221  53.536  61.730  1.00  0.00           H  
ATOM   1630  CG  TYR   122      59.285  55.441  61.634  1.00  0.00           C  
ATOM   1631  CD1 TYR   122      59.084  56.722  62.199  1.00  0.00           C  
ATOM   1632  HD1 TYR   122      58.086  56.949  62.544  1.00  0.00           H  
ATOM   1633  CE1 TYR   122      60.205  57.572  62.466  1.00  0.00           C  
ATOM   1634  HE1 TYR   122      60.059  58.579  62.828  1.00  0.00           H  
ATOM   1635  CZ  TYR   122      61.473  57.034  62.218  1.00  0.00           C  
ATOM   1636  OH  TYR   122      62.600  57.772  62.422  1.00  0.00           O  
ATOM   1637  HH  TYR   122      62.991  58.048  61.590  1.00  0.00           H  
ATOM   1638  CE2 TYR   122      61.686  55.774  61.613  1.00  0.00           C  
ATOM   1639  HE2 TYR   122      62.669  55.366  61.428  1.00  0.00           H  
ATOM   1640  CD2 TYR   122      60.587  54.935  61.325  1.00  0.00           C  
ATOM   1641  HD2 TYR   122      60.655  53.929  60.939  1.00  0.00           H  
ATOM   1642  C   TYR   122      55.995  54.143  60.021  1.00  0.00           C  
ATOM   1643  O   TYR   122      55.079  54.732  60.559  1.00  0.00           O  
ATOM   1644  N   GLY   123      55.829  52.854  59.543  1.00  0.00           N  
ATOM   1645  H   GLY   123      54.969  52.355  59.722  1.00  0.00           H  
ATOM   1646  CA  GLY   123      56.744  52.203  58.610  1.00  0.00           C  
ATOM   1647  HA2 GLY   123      57.311  52.901  57.994  1.00  0.00           H  
ATOM   1648  HA3 GLY   123      57.368  51.665  59.325  1.00  0.00           H  
ATOM   1649  C   GLY   123      56.036  51.136  57.719  1.00  0.00           C  
ATOM   1650  O   GLY   123      54.891  50.880  58.001  1.00  0.00           O  
ATOM   1651  N   GLN   124      56.715  50.547  56.768  1.00  0.00           N  
ATOM   1652  H   GLN   124      57.563  50.900  56.347  1.00  0.00           H  
ATOM   1653  CA  GLN   124      55.987  49.648  55.825  1.00  0.00           C  
ATOM   1654  HA  GLN   124      54.918  49.498  55.977  1.00  0.00           H  
ATOM   1655  CB  GLN   124      56.174  50.249  54.422  1.00  0.00           C  
ATOM   1656  HB2 GLN   124      55.740  51.249  54.425  1.00  0.00           H  
ATOM   1657  HB3 GLN   124      57.247  50.337  54.249  1.00  0.00           H  
ATOM   1658  CG  GLN   124      55.707  49.546  53.139  1.00  0.00           C  
ATOM   1659  HG2 GLN   124      56.519  48.885  52.836  1.00  0.00           H  
ATOM   1660  HG3 GLN   124      54.786  48.989  53.311  1.00  0.00           H  
ATOM   1661  CD  GLN   124      55.382  50.461  51.941  1.00  0.00           C  
ATOM   1662  OE1 GLN   124      54.184  50.558  51.614  1.00  0.00           O  
ATOM   1663  NE2 GLN   124      56.340  51.207  51.500  1.00  0.00           N  
ATOM   1664 HE21 GLN   124      57.300  51.111  51.799  1.00  0.00           H  
ATOM   1665 HE22 GLN   124      56.119  52.016  50.937  1.00  0.00           H  
ATOM   1666  C   GLN   124      56.656  48.217  55.869  1.00  0.00           C  
ATOM   1667  O   GLN   124      57.435  47.876  54.987  1.00  0.00           O  
ATOM   1668  N   PRO   125      56.218  47.299  56.779  1.00  0.00           N  
ATOM   1669  CD  PRO   125      56.706  45.980  56.752  1.00  0.00           C  
ATOM   1670  HD2 PRO   125      57.784  46.036  56.902  1.00  0.00           H  
ATOM   1671  HD3 PRO   125      56.600  45.532  55.764  1.00  0.00           H  
ATOM   1672  CG  PRO   125      55.972  45.105  57.797  1.00  0.00           C  
ATOM   1673  HG2 PRO   125      56.471  45.240  58.757  1.00  0.00           H  
ATOM   1674  HG3 PRO   125      55.869  44.048  57.551  1.00  0.00           H  
ATOM   1675  CB  PRO   125      54.685  45.902  57.913  1.00  0.00           C  
ATOM   1676  HB2 PRO   125      54.262  45.707  58.898  1.00  0.00           H  
ATOM   1677  HB3 PRO   125      54.030  45.619  57.089  1.00  0.00           H  
ATOM   1678  CA  PRO   125      55.066  47.364  57.695  1.00  0.00           C  
ATOM   1679  HA  PRO   125      54.262  47.876  57.168  1.00  0.00           H  
ATOM   1680  C   PRO   125      55.321  48.087  59.021  1.00  0.00           C  
ATOM   1681  O   PRO   125      56.402  48.486  59.423  1.00  0.00           O  
ATOM   1682  N   GLN   126      54.237  48.220  59.793  1.00  0.00           N  
ATOM   1683  H   GLN   126      53.348  47.793  59.574  1.00  0.00           H  
ATOM   1684  CA  GLN   126      54.258  48.730  61.231  1.00  0.00           C  
ATOM   1685  HA  GLN   126      54.902  49.610  61.244  1.00  0.00           H  
ATOM   1686  CB  GLN   126      52.848  48.911  61.766  1.00  0.00           C  
ATOM   1687  HB2 GLN   126      52.478  47.886  61.727  1.00  0.00           H  
ATOM   1688  HB3 GLN   126      52.809  49.115  62.836  1.00  0.00           H  
ATOM   1689  CG  GLN   126      51.963  49.980  61.011  1.00  0.00           C  
ATOM   1690  HG2 GLN   126      51.945  49.721  59.952  1.00  0.00           H  
ATOM   1691  HG3 GLN   126      50.938  49.835  61.352  1.00  0.00           H  
ATOM   1692  CD  GLN   126      52.442  51.390  61.118  1.00  0.00           C  
ATOM   1693  OE1 GLN   126      53.538  51.789  61.496  1.00  0.00           O  
ATOM   1694  NE2 GLN   126      51.627  52.260  60.533  1.00  0.00           N  
ATOM   1695 HE21 GLN   126      50.685  52.057  60.229  1.00  0.00           H  
ATOM   1696 HE22 GLN   126      51.960  53.212  60.489  1.00  0.00           H  
ATOM   1697  C   GLN   126      55.085  47.763  62.109  1.00  0.00           C  
ATOM   1698  O   GLN   126      55.295  46.607  61.741  1.00  0.00           O  
ATOM   1699  N   SER   127      55.561  48.448  63.209  1.00  0.00           N  
ATOM   1700  H   SER   127      55.320  49.412  63.387  1.00  0.00           H  
ATOM   1701  CA  SER   127      56.325  47.742  64.257  1.00  0.00           C  
ATOM   1702  HA  SER   127      56.784  48.532  64.851  1.00  0.00           H  
ATOM   1703  CB  SER   127      55.549  46.724  65.171  1.00  0.00           C  
ATOM   1704  HB2 SER   127      55.114  45.961  64.527  1.00  0.00           H  
ATOM   1705  HB3 SER   127      56.235  46.303  65.907  1.00  0.00           H  
ATOM   1706  OG  SER   127      54.488  47.332  65.977  1.00  0.00           O  
ATOM   1707  HG  SER   127      54.891  47.991  66.547  1.00  0.00           H  
ATOM   1708  C   SER   127      57.598  47.011  63.764  1.00  0.00           C  
ATOM   1709  O   SER   127      58.069  46.095  64.505  1.00  0.00           O  
ATOM   1710  N   GLY   128      58.190  47.327  62.642  1.00  0.00           N  
ATOM   1711  H   GLY   128      57.763  48.165  62.274  1.00  0.00           H  
ATOM   1712  CA  GLY   128      59.303  46.592  62.040  1.00  0.00           C  
ATOM   1713  HA2 GLY   128      59.278  46.825  60.975  1.00  0.00           H  
ATOM   1714  HA3 GLY   128      60.212  47.025  62.455  1.00  0.00           H  
ATOM   1715  C   GLY   128      59.451  45.059  62.265  1.00  0.00           C  
ATOM   1716  O   GLY   128      58.462  44.396  62.305  1.00  0.00           O  
ATOM   1717  N   SER   129      60.633  44.447  62.334  1.00  0.00           N  
ATOM   1718  H   SER   129      60.590  43.463  62.559  1.00  0.00           H  
ATOM   1719  CA  SER   129      61.924  44.875  61.706  1.00  0.00           C  
ATOM   1720  HA  SER   129      62.503  43.952  61.676  1.00  0.00           H  
ATOM   1721  CB  SER   129      61.711  45.350  60.304  1.00  0.00           C  
ATOM   1722  HB2 SER   129      61.317  46.367  60.284  1.00  0.00           H  
ATOM   1723  HB3 SER   129      62.719  45.378  59.891  1.00  0.00           H  
ATOM   1724  OG  SER   129      60.967  44.402  59.495  1.00  0.00           O  
ATOM   1725  HG  SER   129      61.398  43.550  59.587  1.00  0.00           H  
ATOM   1726  C   SER   129      62.757  45.920  62.448  1.00  0.00           C  
ATOM   1727  O   SER   129      63.739  46.398  61.881  1.00  0.00           O  
ATOM   1728  N   TYR   130      62.607  46.108  63.782  1.00  0.00           N  
ATOM   1729  H   TYR   130      61.803  45.819  64.321  1.00  0.00           H  
ATOM   1730  CA  TYR   130      63.557  46.929  64.590  1.00  0.00           C  
ATOM   1731  HA  TYR   130      63.735  47.887  64.101  1.00  0.00           H  
ATOM   1732  CB  TYR   130      62.803  47.215  65.945  1.00  0.00           C  
ATOM   1733  HB2 TYR   130      62.599  46.266  66.440  1.00  0.00           H  
ATOM   1734  HB3 TYR   130      63.493  47.713  66.626  1.00  0.00           H  
ATOM   1735  CG  TYR   130      61.537  48.079  65.818  1.00  0.00           C  
ATOM   1736  CD1 TYR   130      60.424  47.702  66.652  1.00  0.00           C  
ATOM   1737  HD1 TYR   130      60.544  46.886  67.349  1.00  0.00           H  
ATOM   1738  CE1 TYR   130      59.263  48.515  66.669  1.00  0.00           C  
ATOM   1739  HE1 TYR   130      58.423  48.291  67.309  1.00  0.00           H  
ATOM   1740  CZ  TYR   130      59.203  49.640  65.814  1.00  0.00           C  
ATOM   1741  OH  TYR   130      58.141  50.462  65.889  1.00  0.00           O  
ATOM   1742  HH  TYR   130      57.579  50.160  66.606  1.00  0.00           H  
ATOM   1743  CE2 TYR   130      60.225  49.922  64.819  1.00  0.00           C  
ATOM   1744  HE2 TYR   130      60.090  50.794  64.196  1.00  0.00           H  
ATOM   1745  CD2 TYR   130      61.418  49.142  64.892  1.00  0.00           C  
ATOM   1746  HD2 TYR   130      62.258  49.425  64.274  1.00  0.00           H  
ATOM   1747  C   TYR   130      64.894  46.155  64.800  1.00  0.00           C  
ATOM   1748  O   TYR   130      64.931  44.911  64.864  1.00  0.00           O  
ATOM   1749  N   SER   131      66.081  46.767  64.847  1.00  0.00           N  
ATOM   1750  H   SER   131      66.790  46.051  64.916  1.00  0.00           H  
ATOM   1751  CA  SER   131      66.587  48.162  64.836  1.00  0.00           C  
ATOM   1752  HA  SER   131      67.629  48.108  65.150  1.00  0.00           H  
ATOM   1753  CB  SER   131      66.589  48.705  63.369  1.00  0.00           C  
ATOM   1754  HB2 SER   131      67.190  48.073  62.715  1.00  0.00           H  
ATOM   1755  HB3 SER   131      65.582  48.740  62.954  1.00  0.00           H  
ATOM   1756  OG  SER   131      67.221  49.965  63.417  1.00  0.00           O  
ATOM   1757  HG  SER   131      68.173  49.884  63.512  1.00  0.00           H  
ATOM   1758  C   SER   131      65.861  49.100  65.810  1.00  0.00           C  
ATOM   1759  O   SER   131      64.827  49.701  65.416  1.00  0.00           O  
ATOM   1760  N   GLN   132      66.165  49.177  67.080  1.00  0.00           N  
ATOM   1761  H   GLN   132      65.445  49.654  67.604  1.00  0.00           H  
ATOM   1762  CA  GLN   132      67.427  48.860  67.794  1.00  0.00           C  
ATOM   1763  HA  GLN   132      67.919  48.043  67.267  1.00  0.00           H  
ATOM   1764  CB  GLN   132      68.435  49.962  67.497  1.00  0.00           C  
ATOM   1765  HB2 GLN   132      69.393  49.547  67.808  1.00  0.00           H  
ATOM   1766  HB3 GLN   132      68.472  50.114  66.418  1.00  0.00           H  
ATOM   1767  CG  GLN   132      68.128  51.294  68.187  1.00  0.00           C  
ATOM   1768  HG2 GLN   132      67.183  51.748  67.890  1.00  0.00           H  
ATOM   1769  HG3 GLN   132      68.187  51.004  69.237  1.00  0.00           H  
ATOM   1770  CD  GLN   132      69.216  52.327  68.012  1.00  0.00           C  
ATOM   1771  OE1 GLN   132      70.313  51.925  67.553  1.00  0.00           O  
ATOM   1772  NE2 GLN   132      69.002  53.599  68.259  1.00  0.00           N  
ATOM   1773 HE21 GLN   132      68.095  53.805  68.652  1.00  0.00           H  
ATOM   1774 HE22 GLN   132      69.778  54.229  68.402  1.00  0.00           H  
ATOM   1775  C   GLN   132      67.285  48.519  69.281  1.00  0.00           C  
ATOM   1776  O   GLN   132      66.482  49.244  69.987  1.00  0.00           O  
ATOM   1777  N   GLN   133      67.920  47.451  69.787  1.00  0.00           N  
ATOM   1778  H   GLN   133      68.626  47.001  69.222  1.00  0.00           H  
ATOM   1779  CA  GLN   133      67.743  46.999  71.204  1.00  0.00           C  
ATOM   1780  HA  GLN   133      68.132  45.986  71.301  1.00  0.00           H  
ATOM   1781  CB  GLN   133      68.661  47.852  72.218  1.00  0.00           C  
ATOM   1782  HB2 GLN   133      68.503  48.904  71.978  1.00  0.00           H  
ATOM   1783  HB3 GLN   133      68.304  47.791  73.246  1.00  0.00           H  
ATOM   1784  CG  GLN   133      70.189  47.572  72.148  1.00  0.00           C  
ATOM   1785  HG2 GLN   133      70.476  46.520  72.175  1.00  0.00           H  
ATOM   1786  HG3 GLN   133      70.571  47.938  71.196  1.00  0.00           H  
ATOM   1787  CD  GLN   133      70.936  48.152  73.316  1.00  0.00           C  
ATOM   1788  OE1 GLN   133      70.309  48.810  74.161  1.00  0.00           O  
ATOM   1789  NE2 GLN   133      72.178  47.948  73.388  1.00  0.00           N  
ATOM   1790 HE21 GLN   133      72.727  47.470  72.687  1.00  0.00           H  
ATOM   1791 HE22 GLN   133      72.631  48.418  74.160  1.00  0.00           H  
ATOM   1792  C   GLN   133      66.270  46.896  71.636  1.00  0.00           C  
ATOM   1793  O   GLN   133      65.898  47.625  72.519  1.00  0.00           O  
ATOM   1794  N   PRO   134      65.471  45.953  71.152  1.00  0.00           N  
ATOM   1795  CD  PRO   134      64.220  45.436  71.803  1.00  0.00           C  
ATOM   1796  HD2 PRO   134      63.500  46.252  71.878  1.00  0.00           H  
ATOM   1797  HD3 PRO   134      64.379  45.022  72.799  1.00  0.00           H  
ATOM   1798  CG  PRO   134      63.634  44.438  70.853  1.00  0.00           C  
ATOM   1799  HG2 PRO   134      63.142  44.964  70.035  1.00  0.00           H  
ATOM   1800  HG3 PRO   134      62.903  43.723  71.231  1.00  0.00           H  
ATOM   1801  CB  PRO   134      64.842  43.819  70.224  1.00  0.00           C  
ATOM   1802  HB2 PRO   134      64.694  43.406  69.226  1.00  0.00           H  
ATOM   1803  HB3 PRO   134      65.221  43.046  70.893  1.00  0.00           H  
ATOM   1804  CA  PRO   134      65.881  44.963  70.166  1.00  0.00           C  
ATOM   1805  HA  PRO   134      66.918  44.655  70.299  1.00  0.00           H  
ATOM   1806  C   PRO   134      65.730  45.577  68.690  1.00  0.00           C  
ATOM   1807  O   PRO   134      64.962  46.545  68.403  1.00  0.00           O  
ATOM   1808  N   SER   135      66.396  45.025  67.631  1.00  0.00           N  
ATOM   1809  H   SER   135      66.230  45.493  66.752  1.00  0.00           H  
ATOM   1810  CA  SER   135      67.376  43.935  67.690  1.00  0.00           C  
ATOM   1811  HA  SER   135      66.982  43.067  68.219  1.00  0.00           H  
ATOM   1812  CB  SER   135      67.807  43.602  66.281  1.00  0.00           C  
ATOM   1813  HB2 SER   135      68.597  42.852  66.243  1.00  0.00           H  
ATOM   1814  HB3 SER   135      66.947  43.138  65.798  1.00  0.00           H  
ATOM   1815  OG  SER   135      68.228  44.791  65.619  1.00  0.00           O  
ATOM   1816  HG  SER   135      68.633  44.478  64.806  1.00  0.00           H  
ATOM   1817  C   SER   135      68.740  44.164  68.383  1.00  0.00           C  
ATOM   1818  O   SER   135      69.164  45.267  68.638  1.00  0.00           O  
ATOM   1819  N   TYR   136      69.480  43.078  68.766  1.00  0.00           N  
ATOM   1820  H   TYR   136      69.011  42.185  68.723  1.00  0.00           H  
ATOM   1821  CA  TYR   136      70.801  43.042  69.432  1.00  0.00           C  
ATOM   1822  HA  TYR   136      71.138  44.049  69.678  1.00  0.00           H  
ATOM   1823  CB  TYR   136      70.749  42.250  70.784  1.00  0.00           C  
ATOM   1824  HB2 TYR   136      70.499  41.210  70.572  1.00  0.00           H  
ATOM   1825  HB3 TYR   136      71.664  42.233  71.376  1.00  0.00           H  
ATOM   1826  CG  TYR   136      69.664  42.699  71.800  1.00  0.00           C  
ATOM   1827  CD1 TYR   136      69.748  43.868  72.583  1.00  0.00           C  
ATOM   1828  HD1 TYR   136      70.660  44.445  72.610  1.00  0.00           H  
ATOM   1829  CE1 TYR   136      68.683  44.210  73.447  1.00  0.00           C  
ATOM   1830  HE1 TYR   136      68.808  44.997  74.175  1.00  0.00           H  
ATOM   1831  CZ  TYR   136      67.455  43.529  73.403  1.00  0.00           C  
ATOM   1832  OH  TYR   136      66.390  43.807  74.199  1.00  0.00           O  
ATOM   1833  HH  TYR   136      65.588  43.426  73.834  1.00  0.00           H  
ATOM   1834  CE2 TYR   136      67.464  42.283  72.679  1.00  0.00           C  
ATOM   1835  HE2 TYR   136      66.528  41.746  72.632  1.00  0.00           H  
ATOM   1836  CD2 TYR   136      68.506  41.896  71.863  1.00  0.00           C  
ATOM   1837  HD2 TYR   136      68.319  40.995  71.298  1.00  0.00           H  
ATOM   1838  C   TYR   136      71.862  42.452  68.564  1.00  0.00           C  
ATOM   1839  O   TYR   136      72.310  41.304  68.789  1.00  0.00           O  
ATOM   1840  N   GLY   137      72.333  43.134  67.561  1.00  0.00           N  
ATOM   1841  H   GLY   137      73.125  42.737  67.076  1.00  0.00           H  
ATOM   1842  CA  GLY   137      71.812  44.384  67.054  1.00  0.00           C  
ATOM   1843  HA2 GLY   137      72.293  44.502  66.083  1.00  0.00           H  
ATOM   1844  HA3 GLY   137      70.749  44.414  66.811  1.00  0.00           H  
ATOM   1845  C   GLY   137      72.174  45.670  67.815  1.00  0.00           C  
ATOM   1846  O   GLY   137      72.815  45.648  68.870  1.00  0.00           O  
ATOM   1847  N   GLY   138      71.853  46.784  67.136  1.00  0.00           N  
ATOM   1848  H   GLY   138      71.384  46.639  66.253  1.00  0.00           H  
ATOM   1849  CA  GLY   138      72.217  48.112  67.577  1.00  0.00           C  
ATOM   1850  HA2 GLY   138      71.923  48.735  66.732  1.00  0.00           H  
ATOM   1851  HA3 GLY   138      71.746  48.272  68.547  1.00  0.00           H  
ATOM   1852  C   GLY   138      73.645  48.407  67.804  1.00  0.00           C  
ATOM   1853  O   GLY   138      74.504  47.603  67.413  1.00  0.00           O  
ATOM   1854  N   GLN   139      74.054  49.490  68.488  1.00  0.00           N  
ATOM   1855  H   GLN   139      75.032  49.721  68.586  1.00  0.00           H  
ATOM   1856  CA  GLN   139      73.182  50.458  69.106  1.00  0.00           C  
ATOM   1857  HA  GLN   139      72.198  50.452  68.638  1.00  0.00           H  
ATOM   1858  CB  GLN   139      72.928  50.025  70.596  1.00  0.00           C  
ATOM   1859  HB2 GLN   139      72.505  49.020  70.602  1.00  0.00           H  
ATOM   1860  HB3 GLN   139      73.923  50.085  71.036  1.00  0.00           H  
ATOM   1861  CG  GLN   139      72.070  50.988  71.431  1.00  0.00           C  
ATOM   1862  HG2 GLN   139      72.143  50.727  72.486  1.00  0.00           H  
ATOM   1863  HG3 GLN   139      72.427  52.007  71.288  1.00  0.00           H  
ATOM   1864  CD  GLN   139      70.616  50.868  71.107  1.00  0.00           C  
ATOM   1865  OE1 GLN   139      70.197  50.108  70.283  1.00  0.00           O  
ATOM   1866  NE2 GLN   139      69.793  51.517  71.859  1.00  0.00           N  
ATOM   1867 HE21 GLN   139      70.250  51.959  72.644  1.00  0.00           H  
ATOM   1868 HE22 GLN   139      68.785  51.452  71.860  1.00  0.00           H  
ATOM   1869  C   GLN   139      73.740  51.851  68.935  1.00  0.00           C  
ATOM   1870  O   GLN   139      74.904  52.095  69.141  1.00  0.00           O  
ATOM   1871  N   GLN   140      72.973  52.822  68.612  1.00  0.00           N  
ATOM   1872  H   GLN   140      71.996  52.564  68.643  1.00  0.00           H  
ATOM   1873  CA  GLN   140      73.455  54.173  68.475  1.00  0.00           C  
ATOM   1874  HA  GLN   140      74.362  54.231  69.077  1.00  0.00           H  
ATOM   1875  CB  GLN   140      73.557  54.551  66.963  1.00  0.00           C  
ATOM   1876  HB2 GLN   140      72.666  54.232  66.422  1.00  0.00           H  
ATOM   1877  HB3 GLN   140      73.542  55.631  66.814  1.00  0.00           H  
ATOM   1878  CG  GLN   140      74.901  54.173  66.377  1.00  0.00           C  
ATOM   1879  HG2 GLN   140      75.689  54.872  66.657  1.00  0.00           H  
ATOM   1880  HG3 GLN   140      75.182  53.150  66.625  1.00  0.00           H  
ATOM   1881  CD  GLN   140      74.860  54.225  64.836  1.00  0.00           C  
ATOM   1882  OE1 GLN   140      73.893  54.013  64.104  1.00  0.00           O  
ATOM   1883  NE2 GLN   140      75.958  54.507  64.184  1.00  0.00           N  
ATOM   1884 HE21 GLN   140      76.805  54.773  64.666  1.00  0.00           H  
ATOM   1885 HE22 GLN   140      75.835  54.624  63.189  1.00  0.00           H  
ATOM   1886  C   GLN   140      72.421  55.194  69.171  1.00  0.00           C  
ATOM   1887  O   GLN   140      71.274  55.178  68.729  1.00  0.00           O  
ATOM   1888  N   GLN   141      72.821  55.967  70.209  1.00  0.00           N  
ATOM   1889  H   GLN   141      73.711  55.739  70.628  1.00  0.00           H  
ATOM   1890  CA  GLN   141      71.944  56.877  70.897  1.00  0.00           C  
ATOM   1891  HA  GLN   141      71.166  57.274  70.245  1.00  0.00           H  
ATOM   1892  CB  GLN   141      71.092  56.106  71.936  1.00  0.00           C  
ATOM   1893  HB2 GLN   141      70.696  56.792  72.685  1.00  0.00           H  
ATOM   1894  HB3 GLN   141      70.238  55.673  71.414  1.00  0.00           H  
ATOM   1895  CG  GLN   141      71.826  55.005  72.808  1.00  0.00           C  
ATOM   1896  HG2 GLN   141      72.309  54.250  72.188  1.00  0.00           H  
ATOM   1897  HG3 GLN   141      72.620  55.468  73.395  1.00  0.00           H  
ATOM   1898  CD  GLN   141      70.894  54.115  73.686  1.00  0.00           C  
ATOM   1899  OE1 GLN   141      69.661  54.424  73.868  1.00  0.00           O  
ATOM   1900  NE2 GLN   141      71.441  53.038  74.223  1.00  0.00           N  
ATOM   1901 HE21 GLN   141      72.430  52.868  74.109  1.00  0.00           H  
ATOM   1902 HE22 GLN   141      71.001  52.501  74.957  1.00  0.00           H  
ATOM   1903  C   GLN   141      72.629  58.077  71.511  1.00  0.00           C  
ATOM   1904  O   GLN   141      73.763  57.913  71.971  1.00  0.00           O  
ATOM   1905  N   SER   142      72.139  59.357  71.448  1.00  0.00           N  
ATOM   1906  H   SER   142      72.617  60.027  72.033  1.00  0.00           H  
ATOM   1907  CA  SER   142      70.912  59.906  70.903  1.00  0.00           C  
ATOM   1908  HA  SER   142      70.670  60.890  71.304  1.00  0.00           H  
ATOM   1909  CB  SER   142      71.019  60.011  69.380  1.00  0.00           C  
ATOM   1910  HB2 SER   142      71.101  59.016  68.942  1.00  0.00           H  
ATOM   1911  HB3 SER   142      70.117  60.435  68.939  1.00  0.00           H  
ATOM   1912  OG  SER   142      72.042  60.875  68.974  1.00  0.00           O  
ATOM   1913  HG  SER   142      71.895  61.736  69.374  1.00  0.00           H  
ATOM   1914  C   SER   142      69.649  59.128  71.355  1.00  0.00           C  
ATOM   1915  O   SER   142      68.866  58.634  70.462  1.00  0.00           O  
ATOM   1916  N   TYR   143      69.426  59.099  72.660  1.00  0.00           N  
ATOM   1917  H   TYR   143      69.981  59.648  73.301  1.00  0.00           H  
ATOM   1918  CA  TYR   143      68.353  58.355  73.316  1.00  0.00           C  
ATOM   1919  HA  TYR   143      68.293  57.329  72.954  1.00  0.00           H  
ATOM   1920  CB  TYR   143      68.652  58.377  74.818  1.00  0.00           C  
ATOM   1921  HB2 TYR   143      68.605  59.400  75.191  1.00  0.00           H  
ATOM   1922  HB3 TYR   143      67.879  57.783  75.305  1.00  0.00           H  
ATOM   1923  CG  TYR   143      69.964  57.864  75.429  1.00  0.00           C  
ATOM   1924  CD1 TYR   143      69.958  56.587  76.006  1.00  0.00           C  
ATOM   1925  HD1 TYR   143      69.086  55.996  76.245  1.00  0.00           H  
ATOM   1926  CE1 TYR   143      71.161  56.076  76.564  1.00  0.00           C  
ATOM   1927  HE1 TYR   143      71.167  55.084  76.992  1.00  0.00           H  
ATOM   1928  CZ  TYR   143      72.323  56.780  76.468  1.00  0.00           C  
ATOM   1929  OH  TYR   143      73.411  56.255  76.927  1.00  0.00           O  
ATOM   1930  HH  TYR   143      74.115  56.908  76.898  1.00  0.00           H  
ATOM   1931  CE2 TYR   143      72.334  58.146  76.115  1.00  0.00           C  
ATOM   1932  HE2 TYR   143      73.238  58.730  76.022  1.00  0.00           H  
ATOM   1933  CD2 TYR   143      71.117  58.660  75.546  1.00  0.00           C  
ATOM   1934  HD2 TYR   143      71.152  59.676  75.183  1.00  0.00           H  
ATOM   1935  C   TYR   143      66.952  58.877  73.081  1.00  0.00           C  
ATOM   1936  O   TYR   143      65.911  58.206  73.213  1.00  0.00           O  
ATOM   1937  N   GLY   144      66.908  60.113  72.507  1.00  0.00           N  
ATOM   1938  H   GLY   144      67.785  60.531  72.229  1.00  0.00           H  
ATOM   1939  CA  GLY   144      65.628  60.854  72.173  1.00  0.00           C  
ATOM   1940  HA2 GLY   144      65.850  61.786  71.652  1.00  0.00           H  
ATOM   1941  HA3 GLY   144      65.081  60.178  71.516  1.00  0.00           H  
ATOM   1942  C   GLY   144      64.749  61.229  73.407  1.00  0.00           C  
ATOM   1943  O   GLY   144      65.169  60.938  74.551  1.00  0.00           O  
ATOM   1944  N   GLN   145      63.652  61.953  73.312  1.00  0.00           N  
ATOM   1945  H   GLN   145      63.424  62.190  72.357  1.00  0.00           H  
ATOM   1946  CA  GLN   145      62.950  62.571  74.523  1.00  0.00           C  
ATOM   1947  HA  GLN   145      63.308  62.014  75.388  1.00  0.00           H  
ATOM   1948  CB  GLN   145      63.478  64.016  74.471  1.00  0.00           C  
ATOM   1949  HB2 GLN   145      64.567  64.021  74.494  1.00  0.00           H  
ATOM   1950  HB3 GLN   145      63.301  64.432  73.478  1.00  0.00           H  
ATOM   1951  CG  GLN   145      62.903  64.804  75.555  1.00  0.00           C  
ATOM   1952  HG2 GLN   145      63.061  65.847  75.278  1.00  0.00           H  
ATOM   1953  HG3 GLN   145      61.837  64.594  75.646  1.00  0.00           H  
ATOM   1954  CD  GLN   145      63.691  64.671  76.902  1.00  0.00           C  
ATOM   1955  OE1 GLN   145      64.457  63.779  77.252  1.00  0.00           O  
ATOM   1956  NE2 GLN   145      63.307  65.484  77.862  1.00  0.00           N  
ATOM   1957 HE21 GLN   145      63.590  65.371  78.825  1.00  0.00           H  
ATOM   1958 HE22 GLN   145      62.584  66.150  77.627  1.00  0.00           H  
ATOM   1959  C   GLN   145      61.444  62.428  74.400  1.00  0.00           C  
ATOM   1960  O   GLN   145      60.768  63.303  73.816  1.00  0.00           O  
ATOM   1961  N   GLN   146      60.800  61.427  75.054  1.00  0.00           N  
ATOM   1962  H   GLN   146      61.368  60.750  75.544  1.00  0.00           H  
ATOM   1963  CA  GLN   146      59.354  61.318  75.064  1.00  0.00           C  
ATOM   1964  HA  GLN   146      59.057  61.922  74.206  1.00  0.00           H  
ATOM   1965  CB  GLN   146      58.826  59.871  74.847  1.00  0.00           C  
ATOM   1966  HB2 GLN   146      59.167  59.272  75.692  1.00  0.00           H  
ATOM   1967  HB3 GLN   146      57.740  59.818  74.919  1.00  0.00           H  
ATOM   1968  CG  GLN   146      59.339  59.039  73.587  1.00  0.00           C  
ATOM   1969  HG2 GLN   146      60.418  59.184  73.551  1.00  0.00           H  
ATOM   1970  HG3 GLN   146      59.210  57.977  73.793  1.00  0.00           H  
ATOM   1971  CD  GLN   146      58.663  59.371  72.287  1.00  0.00           C  
ATOM   1972  OE1 GLN   146      57.681  60.046  72.283  1.00  0.00           O  
ATOM   1973  NE2 GLN   146      59.151  58.755  71.267  1.00  0.00           N  
ATOM   1974 HE21 GLN   146      59.945  58.141  71.378  1.00  0.00           H  
ATOM   1975 HE22 GLN   146      58.736  58.918  70.361  1.00  0.00           H  
ATOM   1976  C   GLN   146      58.708  61.919  76.293  1.00  0.00           C  
ATOM   1977  O   GLN   146      58.256  61.254  77.183  1.00  0.00           O  
ATOM   1978  N   GLN   147      58.667  63.283  76.283  1.00  0.00           N  
ATOM   1979  H   GLN   147      59.106  63.777  75.519  1.00  0.00           H  
ATOM   1980  CA  GLN   147      58.206  64.166  77.378  1.00  0.00           C  
ATOM   1981  HA  GLN   147      57.402  63.649  77.902  1.00  0.00           H  
ATOM   1982  CB  GLN   147      59.331  64.623  78.316  1.00  0.00           C  
ATOM   1983  HB2 GLN   147      60.083  65.192  77.769  1.00  0.00           H  
ATOM   1984  HB3 GLN   147      58.977  65.283  79.108  1.00  0.00           H  
ATOM   1985  CG  GLN   147      60.043  63.580  79.182  1.00  0.00           C  
ATOM   1986  HG2 GLN   147      59.325  62.822  79.494  1.00  0.00           H  
ATOM   1987  HG3 GLN   147      60.867  63.272  78.538  1.00  0.00           H  
ATOM   1988  CD  GLN   147      60.607  64.138  80.455  1.00  0.00           C  
ATOM   1989  OE1 GLN   147      60.797  65.340  80.694  1.00  0.00           O  
ATOM   1990  NE2 GLN   147      60.950  63.322  81.511  1.00  0.00           N  
ATOM   1991 HE21 GLN   147      60.568  62.387  81.524  1.00  0.00           H  
ATOM   1992 HE22 GLN   147      61.405  63.841  82.249  1.00  0.00           H  
ATOM   1993  C   GLN   147      57.492  65.387  76.787  1.00  0.00           C  
ATOM   1994  O   GLN   147      57.694  65.682  75.608  1.00  0.00           O  
ATOM   1995  N   SER   148      56.709  66.139  77.563  1.00  0.00           N  
ATOM   1996  H   SER   148      56.679  66.027  78.566  1.00  0.00           H  
ATOM   1997  CA  SER   148      56.112  67.354  77.075  1.00  0.00           C  
ATOM   1998  HA  SER   148      56.282  67.462  76.004  1.00  0.00           H  
ATOM   1999  CB  SER   148      54.615  67.339  77.469  1.00  0.00           C  
ATOM   2000  HB2 SER   148      54.080  66.637  76.830  1.00  0.00           H  
ATOM   2001  HB3 SER   148      54.426  66.981  78.481  1.00  0.00           H  
ATOM   2002  OG  SER   148      54.120  68.723  77.267  1.00  0.00           O  
ATOM   2003  HG  SER   148      53.994  68.783  76.317  1.00  0.00           H  
ATOM   2004  C   SER   148      56.824  68.537  77.707  1.00  0.00           C  
ATOM   2005  O   SER   148      56.796  68.574  78.915  1.00  0.00           O  
ATOM   2006  N   TYR   149      57.514  69.408  76.908  1.00  0.00           N  
ATOM   2007  H   TYR   149      57.478  69.236  75.913  1.00  0.00           H  
ATOM   2008  CA  TYR   149      58.198  70.523  77.390  1.00  0.00           C  
ATOM   2009  HA  TYR   149      58.692  70.153  78.289  1.00  0.00           H  
ATOM   2010  CB  TYR   149      59.220  70.913  76.307  1.00  0.00           C  
ATOM   2011  HB2 TYR   149      59.958  70.116  76.218  1.00  0.00           H  
ATOM   2012  HB3 TYR   149      58.767  71.160  75.347  1.00  0.00           H  
ATOM   2013  CG  TYR   149      60.131  72.070  76.646  1.00  0.00           C  
ATOM   2014  CD1 TYR   149      60.131  73.168  75.838  1.00  0.00           C  
ATOM   2015  HD1 TYR   149      59.582  73.013  74.921  1.00  0.00           H  
ATOM   2016  CE1 TYR   149      61.033  74.287  76.068  1.00  0.00           C  
ATOM   2017  HE1 TYR   149      61.116  75.085  75.345  1.00  0.00           H  
ATOM   2018  CZ  TYR   149      61.820  74.352  77.178  1.00  0.00           C  
ATOM   2019  OH  TYR   149      62.730  75.385  77.413  1.00  0.00           O  
ATOM   2020  HH  TYR   149      62.946  75.800  76.574  1.00  0.00           H  
ATOM   2021  CE2 TYR   149      61.683  73.319  78.096  1.00  0.00           C  
ATOM   2022  HE2 TYR   149      62.240  73.360  79.020  1.00  0.00           H  
ATOM   2023  CD2 TYR   149      60.890  72.173  77.831  1.00  0.00           C  
ATOM   2024  HD2 TYR   149      60.798  71.367  78.545  1.00  0.00           H  
ATOM   2025  C   TYR   149      57.353  71.707  77.883  1.00  0.00           C  
ATOM   2026  O   TYR   149      56.411  72.140  77.204  1.00  0.00           O  
ATOM   2027  N   ASN   150      57.832  72.321  78.941  1.00  0.00           N  
ATOM   2028  H   ASN   150      58.678  71.965  79.363  1.00  0.00           H  
ATOM   2029  CA  ASN   150      57.247  73.543  79.466  1.00  0.00           C  
ATOM   2030  HA  ASN   150      56.407  73.902  78.871  1.00  0.00           H  
ATOM   2031  CB  ASN   150      56.560  73.182  80.778  1.00  0.00           C  
ATOM   2032  HB2 ASN   150      55.963  72.307  80.519  1.00  0.00           H  
ATOM   2033  HB3 ASN   150      57.285  72.962  81.561  1.00  0.00           H  
ATOM   2034  CG  ASN   150      55.603  74.329  81.265  1.00  0.00           C  
ATOM   2035  OD1 ASN   150      55.636  75.454  80.859  1.00  0.00           O  
ATOM   2036  ND2 ASN   150      54.659  74.121  82.176  1.00  0.00           N  
ATOM   2037 HD21 ASN   150      54.185  74.910  82.592  1.00  0.00           H  
ATOM   2038 HD22 ASN   150      54.642  73.240  82.669  1.00  0.00           H  
ATOM   2039  C   ASN   150      58.385  74.624  79.560  1.00  0.00           C  
ATOM   2040  O   ASN   150      59.041  74.597  80.588  1.00  0.00           O  
ATOM   2041  N   PRO   151      58.561  75.572  78.668  1.00  0.00           N  
ATOM   2042  CD  PRO   151      57.702  75.945  77.576  1.00  0.00           C  
ATOM   2043  HD2 PRO   151      56.763  76.101  78.106  1.00  0.00           H  
ATOM   2044  HD3 PRO   151      57.630  75.232  76.755  1.00  0.00           H  
ATOM   2045  CG  PRO   151      58.163  77.312  77.016  1.00  0.00           C  
ATOM   2046  HG2 PRO   151      57.599  78.196  77.314  1.00  0.00           H  
ATOM   2047  HG3 PRO   151      58.255  77.309  75.930  1.00  0.00           H  
ATOM   2048  CB  PRO   151      59.627  77.457  77.538  1.00  0.00           C  
ATOM   2049  HB2 PRO   151      59.909  78.498  77.696  1.00  0.00           H  
ATOM   2050  HB3 PRO   151      60.278  77.105  76.738  1.00  0.00           H  
ATOM   2051  CA  PRO   151      59.621  76.612  78.836  1.00  0.00           C  
ATOM   2052  HA  PRO   151      60.626  76.215  78.977  1.00  0.00           H  
ATOM   2053  C   PRO   151      59.336  77.550  80.005  1.00  0.00           C  
ATOM   2054  O   PRO   151      58.159  77.881  80.277  1.00  0.00           O  
ATOM   2055  N   PRO   152      60.320  77.910  80.803  1.00  0.00           N  
ATOM   2056  CD  PRO   152      61.706  77.842  80.602  1.00  0.00           C  
ATOM   2057  HD2 PRO   152      61.982  78.207  79.613  1.00  0.00           H  
ATOM   2058  HD3 PRO   152      62.105  76.835  80.728  1.00  0.00           H  
ATOM   2059  CG  PRO   152      62.343  78.817  81.640  1.00  0.00           C  
ATOM   2060  HG2 PRO   152      62.333  79.807  81.184  1.00  0.00           H  
ATOM   2061  HG3 PRO   152      63.379  78.644  81.931  1.00  0.00           H  
ATOM   2062  CB  PRO   152      61.382  78.798  82.755  1.00  0.00           C  
ATOM   2063  HB2 PRO   152      61.421  79.699  83.367  1.00  0.00           H  
ATOM   2064  HB3 PRO   152      61.630  77.928  83.363  1.00  0.00           H  
ATOM   2065  CA  PRO   152      60.053  78.548  82.117  1.00  0.00           C  
ATOM   2066  HA  PRO   152      59.412  77.987  82.796  1.00  0.00           H  
ATOM   2067  C   PRO   152      59.338  79.913  81.897  1.00  0.00           C  
ATOM   2068  O   PRO   152      59.599  80.659  80.953  1.00  0.00           O  
ATOM   2069  N   GLN   153      58.349  80.264  82.753  1.00  0.00           N  
ATOM   2070  H   GLN   153      58.204  79.588  83.490  1.00  0.00           H  
ATOM   2071  CA  GLN   153      57.831  81.630  82.726  1.00  0.00           C  
ATOM   2072  HA  GLN   153      57.443  81.678  81.708  1.00  0.00           H  
ATOM   2073  CB  GLN   153      56.553  81.718  83.588  1.00  0.00           C  
ATOM   2074  HB2 GLN   153      56.652  81.343  84.606  1.00  0.00           H  
ATOM   2075  HB3 GLN   153      56.426  82.791  83.729  1.00  0.00           H  
ATOM   2076  CG  GLN   153      55.312  81.085  82.866  1.00  0.00           C  
ATOM   2077  HG2 GLN   153      55.236  81.499  81.860  1.00  0.00           H  
ATOM   2078  HG3 GLN   153      55.469  80.011  82.768  1.00  0.00           H  
ATOM   2079  CD  GLN   153      53.964  81.421  83.569  1.00  0.00           C  
ATOM   2080  OE1 GLN   153      53.937  82.045  84.614  1.00  0.00           O  
ATOM   2081  NE2 GLN   153      52.844  81.003  83.042  1.00  0.00           N  
ATOM   2082 HE21 GLN   153      52.948  80.233  82.396  1.00  0.00           H  
ATOM   2083 HE22 GLN   153      52.005  81.284  83.529  1.00  0.00           H  
ATOM   2084  C   GLN   153      58.920  82.693  83.105  1.00  0.00           C  
ATOM   2085  O   GLN   153      59.698  82.563  83.998  1.00  0.00           O  
ATOM   2086  N   GLY   154      58.941  83.750  82.275  1.00  0.00           N  
ATOM   2087  H   GLY   154      58.278  83.747  81.513  1.00  0.00           H  
ATOM   2088  CA  GLY   154      59.951  84.839  82.346  1.00  0.00           C  
ATOM   2089  HA2 GLY   154      60.907  84.394  82.619  1.00  0.00           H  
ATOM   2090  HA3 GLY   154      60.032  85.360  81.391  1.00  0.00           H  
ATOM   2091  C   GLY   154      59.532  85.878  83.398  1.00  0.00           C  
ATOM   2092  O   GLY   154      59.114  86.978  83.092  1.00  0.00           O  
ATOM   2093  N   TYR   155      59.731  85.497  84.651  1.00  0.00           N  
ATOM   2094  H   TYR   155      60.475  84.834  84.817  1.00  0.00           H  
ATOM   2095  CA  TYR   155      59.426  86.399  85.760  1.00  0.00           C  
ATOM   2096  HA  TYR   155      58.356  86.607  85.751  1.00  0.00           H  
ATOM   2097  CB  TYR   155      59.610  85.527  87.062  1.00  0.00           C  
ATOM   2098  HB2 TYR   155      60.590  85.051  87.044  1.00  0.00           H  
ATOM   2099  HB3 TYR   155      59.655  86.221  87.901  1.00  0.00           H  
ATOM   2100  CG  TYR   155      58.551  84.500  87.267  1.00  0.00           C  
ATOM   2101  CD1 TYR   155      58.981  83.167  87.179  1.00  0.00           C  
ATOM   2102  HD1 TYR   155      60.006  82.872  87.010  1.00  0.00           H  
ATOM   2103  CE1 TYR   155      58.013  82.177  87.309  1.00  0.00           C  
ATOM   2104  HE1 TYR   155      58.318  81.157  87.130  1.00  0.00           H  
ATOM   2105  CZ  TYR   155      56.741  82.462  87.713  1.00  0.00           C  
ATOM   2106  OH  TYR   155      55.808  81.503  87.857  1.00  0.00           O  
ATOM   2107  HH  TYR   155      56.212  80.650  87.679  1.00  0.00           H  
ATOM   2108  CE2 TYR   155      56.317  83.835  87.821  1.00  0.00           C  
ATOM   2109  HE2 TYR   155      55.259  84.029  87.917  1.00  0.00           H  
ATOM   2110  CD2 TYR   155      57.211  84.898  87.603  1.00  0.00           C  
ATOM   2111  HD2 TYR   155      57.057  85.947  87.805  1.00  0.00           H  
ATOM   2112  C   TYR   155      60.168  87.772  85.837  1.00  0.00           C  
ATOM   2113  O   TYR   155      61.279  87.857  85.356  1.00  0.00           O  
ATOM   2114  N   GLY   156      59.749  88.847  86.505  1.00  0.00           N  
ATOM   2115  H   GLY   156      60.195  89.741  86.359  1.00  0.00           H  
ATOM   2116  CA  GLY   156      58.498  89.114  87.222  1.00  0.00           C  
ATOM   2117  HA2 GLY   156      57.937  88.224  87.507  1.00  0.00           H  
ATOM   2118  HA3 GLY   156      58.820  89.641  88.121  1.00  0.00           H  
ATOM   2119  C   GLY   156      57.575  89.987  86.324  1.00  0.00           C  
ATOM   2120  O   GLY   156      57.370  89.605  85.228  1.00  0.00           O  
ATOM   2121  N   GLN   157      56.986  91.094  86.845  1.00  0.00           N  
ATOM   2122  H   GLN   157      57.201  91.292  87.812  1.00  0.00           H  
ATOM   2123  CA  GLN   157      55.867  91.872  86.138  1.00  0.00           C  
ATOM   2124  HA  GLN   157      55.650  91.303  85.234  1.00  0.00           H  
ATOM   2125  CB  GLN   157      54.560  91.882  87.012  1.00  0.00           C  
ATOM   2126  HB2 GLN   157      53.814  92.506  86.521  1.00  0.00           H  
ATOM   2127  HB3 GLN   157      54.098  90.896  86.955  1.00  0.00           H  
ATOM   2128  CG  GLN   157      54.633  92.408  88.445  1.00  0.00           C  
ATOM   2129  HG2 GLN   157      55.312  93.260  88.474  1.00  0.00           H  
ATOM   2130  HG3 GLN   157      53.687  92.890  88.691  1.00  0.00           H  
ATOM   2131  CD  GLN   157      54.909  91.323  89.441  1.00  0.00           C  
ATOM   2132  OE1 GLN   157      54.353  90.295  89.395  1.00  0.00           O  
ATOM   2133  NE2 GLN   157      55.672  91.622  90.456  1.00  0.00           N  
ATOM   2134 HE21 GLN   157      56.035  92.558  90.565  1.00  0.00           H  
ATOM   2135 HE22 GLN   157      55.802  90.876  91.124  1.00  0.00           H  
ATOM   2136  C   GLN   157      56.344  93.216  85.755  1.00  0.00           C  
ATOM   2137  O   GLN   157      57.003  93.877  86.592  1.00  0.00           O  
ATOM   2138  N   GLN   158      55.895  93.843  84.591  1.00  0.00           N  
ATOM   2139  H   GLN   158      56.410  94.689  84.390  1.00  0.00           H  
ATOM   2140  CA  GLN   158      54.890  93.340  83.647  1.00  0.00           C  
ATOM   2141  HA  GLN   158      54.056  92.855  84.155  1.00  0.00           H  
ATOM   2142  CB  GLN   158      54.212  94.469  82.952  1.00  0.00           C  
ATOM   2143  HB2 GLN   158      53.862  95.177  83.703  1.00  0.00           H  
ATOM   2144  HB3 GLN   158      55.048  94.907  82.407  1.00  0.00           H  
ATOM   2145  CG  GLN   158      53.077  94.143  81.941  1.00  0.00           C  
ATOM   2146  HG2 GLN   158      53.168  93.216  81.375  1.00  0.00           H  
ATOM   2147  HG3 GLN   158      52.111  94.098  82.444  1.00  0.00           H  
ATOM   2148  CD  GLN   158      52.870  95.255  81.003  1.00  0.00           C  
ATOM   2149  OE1 GLN   158      53.188  96.444  81.087  1.00  0.00           O  
ATOM   2150  NE2 GLN   158      52.148  94.954  79.935  1.00  0.00           N  
ATOM   2151 HE21 GLN   158      51.875  93.985  79.862  1.00  0.00           H  
ATOM   2152 HE22 GLN   158      51.991  95.679  79.250  1.00  0.00           H  
ATOM   2153  C   GLN   158      55.378  92.236  82.707  1.00  0.00           C  
ATOM   2154  O   GLN   158      56.501  92.102  82.258  1.00  0.00           O  
ATOM   2155  N   ASN   159      54.494  91.278  82.574  1.00  0.00           N  
ATOM   2156  H   ASN   159      53.616  91.434  83.049  1.00  0.00           H  
ATOM   2157  CA  ASN   159      54.577  90.258  81.537  1.00  0.00           C  
ATOM   2158  HA  ASN   159      55.496  89.686  81.666  1.00  0.00           H  
ATOM   2159  CB  ASN   159      53.425  89.234  81.729  1.00  0.00           C  
ATOM   2160  HB2 ASN   159      53.394  88.917  82.772  1.00  0.00           H  
ATOM   2161  HB3 ASN   159      52.544  89.728  81.318  1.00  0.00           H  
ATOM   2162  CG  ASN   159      53.621  87.980  80.937  1.00  0.00           C  
ATOM   2163  OD1 ASN   159      52.888  87.747  79.939  1.00  0.00           O  
ATOM   2164  ND2 ASN   159      54.639  87.172  81.260  1.00  0.00           N  
ATOM   2165 HD21 ASN   159      55.345  87.460  81.922  1.00  0.00           H  
ATOM   2166 HD22 ASN   159      54.652  86.271  80.803  1.00  0.00           H  
ATOM   2167  C   ASN   159      54.484  90.861  80.059  1.00  0.00           C  
ATOM   2168  O   ASN   159      53.643  91.656  79.685  1.00  0.00           O  
ATOM   2169  N   GLN   160      55.202  90.421  79.050  1.00  0.00           N  
ATOM   2170  H   GLN   160      54.918  90.865  78.188  1.00  0.00           H  
ATOM   2171  CA  GLN   160      56.457  89.636  79.009  1.00  0.00           C  
ATOM   2172  HA  GLN   160      56.441  88.736  79.622  1.00  0.00           H  
ATOM   2173  CB  GLN   160      56.608  89.271  77.577  1.00  0.00           C  
ATOM   2174  HB2 GLN   160      55.680  88.802  77.249  1.00  0.00           H  
ATOM   2175  HB3 GLN   160      56.778  90.255  77.140  1.00  0.00           H  
ATOM   2176  CG  GLN   160      57.810  88.303  77.348  1.00  0.00           C  
ATOM   2177  HG2 GLN   160      57.709  87.924  76.331  1.00  0.00           H  
ATOM   2178  HG3 GLN   160      58.772  88.812  77.403  1.00  0.00           H  
ATOM   2179  CD  GLN   160      58.030  87.165  78.352  1.00  0.00           C  
ATOM   2180  OE1 GLN   160      58.682  87.196  79.395  1.00  0.00           O  
ATOM   2181  NE2 GLN   160      57.397  86.078  78.069  1.00  0.00           N  
ATOM   2182 HE21 GLN   160      56.517  86.160  77.579  1.00  0.00           H  
ATOM   2183 HE22 GLN   160      57.513  85.218  78.586  1.00  0.00           H  
ATOM   2184  C   GLN   160      57.667  90.520  79.518  1.00  0.00           C  
ATOM   2185  O   GLN   160      57.902  91.689  79.221  1.00  0.00           O  
ATOM   2186  N   TYR   161      58.591  89.874  80.268  1.00  0.00           N  
ATOM   2187  H   TYR   161      58.352  88.981  80.675  1.00  0.00           H  
ATOM   2188  CA  TYR   161      59.692  90.502  81.003  1.00  0.00           C  
ATOM   2189  HA  TYR   161      59.654  91.586  80.903  1.00  0.00           H  
ATOM   2190  CB  TYR   161      59.437  90.221  82.503  1.00  0.00           C  
ATOM   2191  HB2 TYR   161      58.401  90.012  82.769  1.00  0.00           H  
ATOM   2192  HB3 TYR   161      59.970  89.284  82.665  1.00  0.00           H  
ATOM   2193  CG  TYR   161      60.001  91.282  83.394  1.00  0.00           C  
ATOM   2194  CD1 TYR   161      61.088  90.886  84.184  1.00  0.00           C  
ATOM   2195  HD1 TYR   161      61.561  89.921  84.074  1.00  0.00           H  
ATOM   2196  CE1 TYR   161      61.473  91.722  85.223  1.00  0.00           C  
ATOM   2197  HE1 TYR   161      62.167  91.352  85.964  1.00  0.00           H  
ATOM   2198  CZ  TYR   161      60.937  92.997  85.309  1.00  0.00           C  
ATOM   2199  OH  TYR   161      61.216  93.763  86.373  1.00  0.00           O  
ATOM   2200  HH  TYR   161      61.952  93.323  86.805  1.00  0.00           H  
ATOM   2201  CE2 TYR   161      59.951  93.458  84.384  1.00  0.00           C  
ATOM   2202  HE2 TYR   161      59.634  94.485  84.489  1.00  0.00           H  
ATOM   2203  CD2 TYR   161      59.488  92.615  83.401  1.00  0.00           C  
ATOM   2204  HD2 TYR   161      58.747  92.907  82.672  1.00  0.00           H  
ATOM   2205  C   TYR   161      61.087  90.006  80.653  1.00  0.00           C  
ATOM   2206  O   TYR   161      62.026  90.854  80.822  1.00  0.00           O  
ATOM   2207  N   ASN   162      61.211  88.907  79.898  1.00  0.00           N  
ATOM   2208  H   ASN   162      60.385  88.364  79.693  1.00  0.00           H  
ATOM   2209  CA  ASN   162      62.468  88.513  79.217  1.00  0.00           C  
ATOM   2210  HA  ASN   162      63.123  88.581  80.085  1.00  0.00           H  
ATOM   2211  CB  ASN   162      62.483  87.079  78.778  1.00  0.00           C  
ATOM   2212  HB2 ASN   162      61.477  86.933  78.385  1.00  0.00           H  
ATOM   2213  HB3 ASN   162      63.218  86.929  77.987  1.00  0.00           H  
ATOM   2214  CG  ASN   162      62.713  86.006  79.809  1.00  0.00           C  
ATOM   2215  OD1 ASN   162      63.276  86.257  80.849  1.00  0.00           O  
ATOM   2216  ND2 ASN   162      62.162  84.843  79.535  1.00  0.00           N  
ATOM   2217 HD21 ASN   162      62.423  84.150  80.223  1.00  0.00           H  
ATOM   2218 HD22 ASN   162      61.802  84.629  78.616  1.00  0.00           H  
ATOM   2219  C   ASN   162      62.782  89.559  78.241  1.00  0.00           C  
ATOM   2220  O   ASN   162      61.996  90.221  77.586  1.00  0.00           O  
ATOM   2221  N   SER   163      64.066  89.617  78.046  1.00  0.00           N  
ATOM   2222  H   SER   163      64.610  89.012  78.645  1.00  0.00           H  
ATOM   2223  CA  SER   163      64.686  90.358  76.856  1.00  0.00           C  
ATOM   2224  HA  SER   163      64.160  91.250  76.515  1.00  0.00           H  
ATOM   2225  CB  SER   163      66.115  90.768  77.179  1.00  0.00           C  
ATOM   2226  HB2 SER   163      66.032  91.400  78.063  1.00  0.00           H  
ATOM   2227  HB3 SER   163      66.714  89.869  77.323  1.00  0.00           H  
ATOM   2228  OG  SER   163      66.715  91.463  76.070  1.00  0.00           O  
ATOM   2229  HG  SER   163      67.648  91.624  76.228  1.00  0.00           H  
ATOM   2230  C   SER   163      64.734  89.540  75.567  1.00  0.00           C  
ATOM   2231  O   SER   163      64.664  88.256  75.598  1.00  0.00           O  
ATOM   2232  N   SER   164      64.818  90.153  74.348  1.00  0.00           N  
ATOM   2233  H   SER   164      64.754  91.161  74.328  1.00  0.00           H  
ATOM   2234  CA  SER   164      64.973  89.580  72.991  1.00  0.00           C  
ATOM   2235  HA  SER   164      64.754  90.448  72.370  1.00  0.00           H  
ATOM   2236  CB  SER   164      63.887  88.620  72.656  1.00  0.00           C  
ATOM   2237  HB2 SER   164      62.925  88.986  73.014  1.00  0.00           H  
ATOM   2238  HB3 SER   164      63.850  88.619  71.567  1.00  0.00           H  
ATOM   2239  OG  SER   164      64.225  87.393  73.173  1.00  0.00           O  
ATOM   2240  HG  SER   164      64.254  87.512  74.125  1.00  0.00           H  
ATOM   2241  C   SER   164      66.350  89.055  72.667  1.00  0.00           C  
ATOM   2242  O   SER   164      67.051  88.573  73.585  1.00  0.00           O  
ATOM   2243  N   SER   165      66.775  89.335  71.443  1.00  0.00           N  
ATOM   2244  H   SER   165      66.106  89.650  70.755  1.00  0.00           H  
ATOM   2245  CA  SER   165      68.047  88.914  70.862  1.00  0.00           C  
ATOM   2246  HA  SER   165      68.090  87.835  71.008  1.00  0.00           H  
ATOM   2247  CB  SER   165      68.033  89.126  69.349  1.00  0.00           C  
ATOM   2248  HB2 SER   165      67.151  88.581  69.012  1.00  0.00           H  
ATOM   2249  HB3 SER   165      67.651  90.090  69.013  1.00  0.00           H  
ATOM   2250  OG  SER   165      69.347  88.803  68.908  1.00  0.00           O  
ATOM   2251  HG  SER   165      69.850  89.608  68.764  1.00  0.00           H  
ATOM   2252  C   SER   165      69.228  89.562  71.660  1.00  0.00           C  
ATOM   2253  O   SER   165      69.103  90.680  72.107  1.00  0.00           O  
ATOM   2254  N   GLY   166      70.354  88.909  71.744  1.00  0.00           N  
ATOM   2255  H   GLY   166      70.258  88.035  71.248  1.00  0.00           H  
ATOM   2256  CA  GLY   166      71.535  89.367  72.413  1.00  0.00           C  
ATOM   2257  HA2 GLY   166      71.556  90.457  72.421  1.00  0.00           H  
ATOM   2258  HA3 GLY   166      71.459  89.083  73.462  1.00  0.00           H  
ATOM   2259  C   GLY   166      72.895  88.857  71.748  1.00  0.00           C  
ATOM   2260  O   GLY   166      73.103  88.712  70.504  1.00  0.00           O  
ATOM   2261  N   GLY   167      73.962  88.936  72.593  1.00  0.00           N  
ATOM   2262  H   GLY   167      73.787  89.380  73.483  1.00  0.00           H  
ATOM   2263  CA  GLY   167      75.296  88.264  72.375  1.00  0.00           C  
ATOM   2264  HA2 GLY   167      75.630  87.856  73.329  1.00  0.00           H  
ATOM   2265  HA3 GLY   167      75.126  87.494  71.621  1.00  0.00           H  
ATOM   2266  C   GLY   167      76.458  89.164  71.891  1.00  0.00           C  
ATOM   2267  O   GLY   167      76.359  90.364  71.860  1.00  0.00           O  
ATOM   2268  N   GLY   168      77.637  88.576  71.685  1.00  0.00           N  
ATOM   2269  H   GLY   168      77.635  87.569  71.601  1.00  0.00           H  
ATOM   2270  CA  GLY   168      78.890  89.115  71.363  1.00  0.00           C  
ATOM   2271  HA2 GLY   168      78.987  88.996  70.284  1.00  0.00           H  
ATOM   2272  HA3 GLY   168      78.913  90.159  71.673  1.00  0.00           H  
ATOM   2273  C   GLY   168      80.046  88.228  71.890  1.00  0.00           C  
ATOM   2274  O   GLY   168      79.898  87.029  72.226  1.00  0.00           O  
ATOM   2275  N   GLY   169      81.281  88.761  71.947  1.00  0.00           N  
ATOM   2276  H   GLY   169      82.102  88.221  72.182  1.00  0.00           H  
ATOM   2277  CA  GLY   169      81.576  90.145  71.712  1.00  0.00           C  
ATOM   2278  HA2 GLY   169      81.404  90.365  70.659  1.00  0.00           H  
ATOM   2279  HA3 GLY   169      80.896  90.792  72.268  1.00  0.00           H  
ATOM   2280  C   GLY   169      83.005  90.568  71.927  1.00  0.00           C  
ATOM   2281  O   GLY   169      83.915  89.789  71.741  1.00  0.00           O  
ATOM   2282  N   GLY   170      83.176  91.768  72.437  1.00  0.00           N  
ATOM   2283  H   GLY   170      82.347  92.312  72.627  1.00  0.00           H  
ATOM   2284  CA  GLY   170      84.476  92.357  72.796  1.00  0.00           C  
ATOM   2285  HA2 GLY   170      85.059  92.377  71.875  1.00  0.00           H  
ATOM   2286  HA3 GLY   170      84.309  93.360  73.189  1.00  0.00           H  
ATOM   2287  C   GLY   170      85.287  91.730  73.972  1.00  0.00           C  
ATOM   2288  O   GLY   170      84.661  91.336  74.965  1.00  0.00           O  
ATOM   2289  N   GLY   171      86.607  91.799  74.008  1.00  0.00           N  
ATOM   2290  H   GLY   171      87.013  91.308  74.792  1.00  0.00           H  
ATOM   2291  CA  GLY   171      87.546  92.065  72.911  1.00  0.00           C  
ATOM   2292  HA2 GLY   171      87.430  91.535  71.966  1.00  0.00           H  
ATOM   2293  HA3 GLY   171      87.426  93.101  72.591  1.00  0.00           H  
ATOM   2294  C   GLY   171      89.018  91.773  73.425  1.00  0.00           C  
ATOM   2295  O   GLY   171      89.193  90.881  74.285  1.00  0.00           O  
ATOM   2296  N   GLY   172      90.113  92.433  72.898  1.00  0.00           N  
ATOM   2297  H   GLY   172      90.995  92.409  73.388  1.00  0.00           H  
ATOM   2298  CA  GLY   172      90.011  93.373  71.739  1.00  0.00           C  
ATOM   2299  HA2 GLY   172      89.503  92.843  70.933  1.00  0.00           H  
ATOM   2300  HA3 GLY   172      89.394  94.247  71.947  1.00  0.00           H  
ATOM   2301  C   GLY   172      91.392  93.780  71.154  1.00  0.00           C  
ATOM   2302  O   GLY   172      92.402  93.684  71.858  1.00  0.00           O  
ATOM   2303  N   GLY   173      91.471  94.344  70.009  1.00  0.00           N  
ATOM   2304  H   GLY   173      90.625  94.394  69.460  1.00  0.00           H  
ATOM   2305  CA  GLY   173      92.658  94.960  69.347  1.00  0.00           C  
ATOM   2306  HA2 GLY   173      93.589  94.540  69.729  1.00  0.00           H  
ATOM   2307  HA3 GLY   173      92.452  94.772  68.294  1.00  0.00           H  
ATOM   2308  C   GLY   173      92.988  96.430  69.715  1.00  0.00           C  
ATOM   2309  O   GLY   173      92.558  96.981  70.682  1.00  0.00           O  
ATOM   2310  N   GLY   174      93.741  97.194  68.831  1.00  0.00           N  
ATOM   2311  H   GLY   174      93.876  98.160  69.095  1.00  0.00           H  
ATOM   2312  CA  GLY   174      94.726  96.670  67.838  1.00  0.00           C  
ATOM   2313  HA2 GLY   174      95.494  97.431  67.702  1.00  0.00           H  
ATOM   2314  HA3 GLY   174      95.322  95.850  68.241  1.00  0.00           H  
ATOM   2315  C   GLY   174      94.166  96.215  66.493  1.00  0.00           C  
ATOM   2316  O   GLY   174      94.787  95.494  65.794  1.00  0.00           O  
ATOM   2317  N   GLY   175      92.894  96.515  66.235  1.00  0.00           N  
ATOM   2318  H   GLY   175      92.491  97.152  66.906  1.00  0.00           H  
ATOM   2319  CA  GLY   175      92.103  95.991  65.106  1.00  0.00           C  
ATOM   2320  HA2 GLY   175      92.173  94.903  65.076  1.00  0.00           H  
ATOM   2321  HA3 GLY   175      91.070  96.318  65.220  1.00  0.00           H  
ATOM   2322  C   GLY   175      92.507  96.474  63.748  1.00  0.00           C  
ATOM   2323  O   GLY   175      93.517  97.157  63.675  1.00  0.00           O  
ATOM   2324  N   ASN   176      91.700  96.260  62.672  1.00  0.00           N  
ATOM   2325  H   ASN   176      90.838  95.735  62.704  1.00  0.00           H  
ATOM   2326  CA  ASN   176      91.999  96.962  61.430  1.00  0.00           C  
ATOM   2327  HA  ASN   176      93.073  97.135  61.361  1.00  0.00           H  
ATOM   2328  CB  ASN   176      91.605  96.050  60.267  1.00  0.00           C  
ATOM   2329  HB2 ASN   176      90.762  95.453  60.613  1.00  0.00           H  
ATOM   2330  HB3 ASN   176      91.280  96.619  59.396  1.00  0.00           H  
ATOM   2331  CG  ASN   176      92.688  95.137  59.775  1.00  0.00           C  
ATOM   2332  OD1 ASN   176      92.822  93.931  60.104  1.00  0.00           O  
ATOM   2333  ND2 ASN   176      93.359  95.603  58.761  1.00  0.00           N  
ATOM   2334 HD21 ASN   176      93.923  94.948  58.239  1.00  0.00           H  
ATOM   2335 HD22 ASN   176      93.270  96.573  58.495  1.00  0.00           H  
ATOM   2336  C   ASN   176      91.080  98.217  61.370  1.00  0.00           C  
ATOM   2337  O   ASN   176      89.877  98.131  61.335  1.00  0.00           O  
ATOM   2338  N   TYR   177      91.694  99.360  61.105  1.00  0.00           N  
ATOM   2339  H   TYR   177      92.694  99.244  61.031  1.00  0.00           H  
ATOM   2340  CA  TYR   177      91.202 100.763  61.156  1.00  0.00           C  
ATOM   2341  HA  TYR   177      90.259 100.769  61.703  1.00  0.00           H  
ATOM   2342  CB  TYR   177      92.174 101.700  61.930  1.00  0.00           C  
ATOM   2343  HB2 TYR   177      93.148 101.634  61.446  1.00  0.00           H  
ATOM   2344  HB3 TYR   177      91.838 102.734  61.851  1.00  0.00           H  
ATOM   2345  CG  TYR   177      92.282 101.249  63.393  1.00  0.00           C  
ATOM   2346  CD1 TYR   177      93.275 100.269  63.781  1.00  0.00           C  
ATOM   2347  HD1 TYR   177      94.022  99.906  63.090  1.00  0.00           H  
ATOM   2348  CE1 TYR   177      93.271  99.756  65.094  1.00  0.00           C  
ATOM   2349  HE1 TYR   177      93.895  98.909  65.338  1.00  0.00           H  
ATOM   2350  CZ  TYR   177      92.435 100.237  66.078  1.00  0.00           C  
ATOM   2351  OH  TYR   177      92.601  99.925  67.393  1.00  0.00           O  
ATOM   2352  HH  TYR   177      91.831 100.018  67.958  1.00  0.00           H  
ATOM   2353  CE2 TYR   177      91.495 101.249  65.701  1.00  0.00           C  
ATOM   2354  HE2 TYR   177      90.917 101.725  66.479  1.00  0.00           H  
ATOM   2355  CD2 TYR   177      91.449 101.800  64.427  1.00  0.00           C  
ATOM   2356  HD2 TYR   177      90.654 102.445  64.085  1.00  0.00           H  
ATOM   2357  C   TYR   177      90.823 101.323  59.773  1.00  0.00           C  
ATOM   2358  O   TYR   177      91.730 101.506  58.963  1.00  0.00           O  
ATOM   2359  N   GLY   178      89.656 101.714  59.343  1.00  0.00           N  
ATOM   2360  H   GLY   178      89.603 102.034  58.386  1.00  0.00           H  
ATOM   2361  CA  GLY   178      88.341 101.590  59.932  1.00  0.00           C  
ATOM   2362  HA2 GLY   178      87.628 102.125  59.304  1.00  0.00           H  
ATOM   2363  HA3 GLY   178      88.198 100.516  60.043  1.00  0.00           H  
ATOM   2364  C   GLY   178      88.182 102.390  61.244  1.00  0.00           C  
ATOM   2365  O   GLY   178      88.910 103.309  61.623  1.00  0.00           O  
ATOM   2366  N   GLN   179      87.053 102.059  61.814  1.00  0.00           N  
ATOM   2367  H   GLN   179      86.515 101.313  61.396  1.00  0.00           H  
ATOM   2368  CA  GLN   179      86.536 102.711  62.996  1.00  0.00           C  
ATOM   2369  HA  GLN   179      86.819 103.763  62.991  1.00  0.00           H  
ATOM   2370  CB  GLN   179      84.990 102.499  62.940  1.00  0.00           C  
ATOM   2371  HB2 GLN   179      84.775 101.463  62.678  1.00  0.00           H  
ATOM   2372  HB3 GLN   179      84.584 102.784  63.911  1.00  0.00           H  
ATOM   2373  CG  GLN   179      84.381 103.497  61.928  1.00  0.00           C  
ATOM   2374  HG2 GLN   179      84.721 103.203  60.935  1.00  0.00           H  
ATOM   2375  HG3 GLN   179      83.312 103.356  62.084  1.00  0.00           H  
ATOM   2376  CD  GLN   179      84.793 104.952  62.269  1.00  0.00           C  
ATOM   2377  OE1 GLN   179      85.620 105.570  61.565  1.00  0.00           O  
ATOM   2378  NE2 GLN   179      84.420 105.354  63.442  1.00  0.00           N  
ATOM   2379 HE21 GLN   179      83.764 104.783  63.957  1.00  0.00           H  
ATOM   2380 HE22 GLN   179      84.658 106.303  63.692  1.00  0.00           H  
ATOM   2381  C   GLN   179      87.188 101.985  64.150  1.00  0.00           C  
ATOM   2382  O   GLN   179      87.238 100.725  64.182  1.00  0.00           O  
ATOM   2383  N   ASP   180      87.619 102.613  65.231  1.00  0.00           N  
ATOM   2384  H   ASP   180      87.969 102.008  65.960  1.00  0.00           H  
ATOM   2385  CA  ASP   180      87.505 104.033  65.590  1.00  0.00           C  
ATOM   2386  HA  ASP   180      87.415 104.611  64.670  1.00  0.00           H  
ATOM   2387  CB  ASP   180      86.280 104.160  66.492  1.00  0.00           C  
ATOM   2388  HB2 ASP   180      85.361 104.021  65.923  1.00  0.00           H  
ATOM   2389  HB3 ASP   180      86.263 103.341  67.211  1.00  0.00           H  
ATOM   2390  CG  ASP   180      86.189 105.443  67.316  1.00  0.00           C  
ATOM   2391  OD1 ASP   180      85.953 105.365  68.507  1.00  0.00           O  
ATOM   2392  OD2 ASP   180      86.584 106.506  66.781  1.00  0.00           O  
ATOM   2393  C   ASP   180      88.791 104.322  66.253  1.00  0.00           C  
ATOM   2394  O   ASP   180      89.267 103.623  67.188  1.00  0.00           O  
ATOM   2395  N   GLN   181      89.493 105.400  65.860  1.00  0.00           N  
ATOM   2396  H   GLN   181      89.352 105.831  64.957  1.00  0.00           H  
ATOM   2397  CA  GLN   181      90.697 105.883  66.531  1.00  0.00           C  
ATOM   2398  HA  GLN   181      91.374 105.116  66.907  1.00  0.00           H  
ATOM   2399  CB  GLN   181      91.533 106.658  65.462  1.00  0.00           C  
ATOM   2400  HB2 GLN   181      92.482 106.874  65.953  1.00  0.00           H  
ATOM   2401  HB3 GLN   181      91.827 106.074  64.591  1.00  0.00           H  
ATOM   2402  CG  GLN   181      90.848 107.874  64.928  1.00  0.00           C  
ATOM   2403  HG2 GLN   181      90.095 107.697  64.160  1.00  0.00           H  
ATOM   2404  HG3 GLN   181      90.423 108.390  65.789  1.00  0.00           H  
ATOM   2405  CD  GLN   181      91.829 108.987  64.467  1.00  0.00           C  
ATOM   2406  OE1 GLN   181      91.701 109.592  63.433  1.00  0.00           O  
ATOM   2407  NE2 GLN   181      92.761 109.435  65.266  1.00  0.00           N  
ATOM   2408 HE21 GLN   181      92.907 108.929  66.128  1.00  0.00           H  
ATOM   2409 HE22 GLN   181      92.985 110.419  65.229  1.00  0.00           H  
ATOM   2410  C   GLN   181      90.523 106.828  67.780  1.00  0.00           C  
ATOM   2411  O   GLN   181      91.543 107.348  68.283  1.00  0.00           O  
ATOM   2412  N   SER   182      89.281 107.193  68.100  1.00  0.00           N  
ATOM   2413  H   SER   182      88.523 106.785  67.571  1.00  0.00           H  
ATOM   2414  CA  SER   182      88.984 108.017  69.246  1.00  0.00           C  
ATOM   2415  HA  SER   182      89.262 109.035  68.975  1.00  0.00           H  
ATOM   2416  CB  SER   182      87.556 108.066  69.627  1.00  0.00           C  
ATOM   2417  HB2 SER   182      87.246 107.079  69.969  1.00  0.00           H  
ATOM   2418  HB3 SER   182      87.547 108.854  70.381  1.00  0.00           H  
ATOM   2419  OG  SER   182      86.717 108.515  68.567  1.00  0.00           O  
ATOM   2420  HG  SER   182      86.453 107.782  68.007  1.00  0.00           H  
ATOM   2421  C   SER   182      89.837 107.716  70.521  1.00  0.00           C  
ATOM   2422  O   SER   182      90.301 106.575  70.785  1.00  0.00           O  
ATOM   2423  N   SER   183      90.052 108.648  71.463  1.00  0.00           N  
ATOM   2424  H   SER   183      90.724 108.402  72.176  1.00  0.00           H  
ATOM   2425  CA  SER   183      89.796 110.128  71.377  1.00  0.00           C  
ATOM   2426  HA  SER   183      88.707 110.137  71.333  1.00  0.00           H  
ATOM   2427  CB  SER   183      90.234 110.819  72.743  1.00  0.00           C  
ATOM   2428  HB2 SER   183      91.094 110.402  73.267  1.00  0.00           H  
ATOM   2429  HB3 SER   183      90.272 111.904  72.647  1.00  0.00           H  
ATOM   2430  OG  SER   183      89.187 110.547  73.575  1.00  0.00           O  
ATOM   2431  HG  SER   183      89.455 110.345  74.474  1.00  0.00           H  
ATOM   2432  C   SER   183      90.485 110.811  70.189  1.00  0.00           C  
ATOM   2433  O   SER   183      91.429 110.269  69.589  1.00  0.00           O  
ATOM   2434  N   MET   184      90.227 112.060  70.122  1.00  0.00           N  
ATOM   2435  H   MET   184      89.505 112.442  70.716  1.00  0.00           H  
ATOM   2436  CA  MET   184      91.141 113.017  69.376  1.00  0.00           C  
ATOM   2437  HA  MET   184      92.181 112.862  69.661  1.00  0.00           H  
ATOM   2438  CB  MET   184      90.982 112.943  67.862  1.00  0.00           C  
ATOM   2439  HB2 MET   184      91.579 113.645  67.282  1.00  0.00           H  
ATOM   2440  HB3 MET   184      91.446 112.002  67.567  1.00  0.00           H  
ATOM   2441  CG  MET   184      89.525 113.078  67.357  1.00  0.00           C  
ATOM   2442  HG2 MET   184      89.026 113.903  67.865  1.00  0.00           H  
ATOM   2443  HG3 MET   184      89.573 113.239  66.280  1.00  0.00           H  
ATOM   2444  SD  MET   184      88.393 111.716  67.397  1.00  0.00           S  
ATOM   2445  CE  MET   184      89.037 110.707  66.105  1.00  0.00           C  
ATOM   2446  HE1 MET   184      88.365 109.864  65.946  1.00  0.00           H  
ATOM   2447  HE2 MET   184      88.988 111.360  65.233  1.00  0.00           H  
ATOM   2448  HE3 MET   184      90.071 110.432  66.312  1.00  0.00           H  
ATOM   2449  C   MET   184      90.840 114.459  69.766  1.00  0.00           C  
ATOM   2450  O   MET   184      89.743 114.747  70.201  1.00  0.00           O  
ATOM   2451  N   SER   185      91.837 115.365  69.699  1.00  0.00           N  
ATOM   2452  H   SER   185      92.655 115.003  69.229  1.00  0.00           H  
ATOM   2453  CA  SER   185      91.686 116.772  70.140  1.00  0.00           C  
ATOM   2454  HA  SER   185      91.502 116.809  71.214  1.00  0.00           H  
ATOM   2455  CB  SER   185      93.048 117.385  69.779  1.00  0.00           C  
ATOM   2456  HB2 SER   185      93.751 116.563  69.917  1.00  0.00           H  
ATOM   2457  HB3 SER   185      93.006 117.670  68.728  1.00  0.00           H  
ATOM   2458  OG  SER   185      93.253 118.525  70.547  1.00  0.00           O  
ATOM   2459  HG  SER   185      93.649 118.183  71.352  1.00  0.00           H  
ATOM   2460  C   SER   185      90.545 117.520  69.383  1.00  0.00           C  
ATOM   2461  O   SER   185      90.185 117.230  68.222  1.00  0.00           O  
ATOM   2462  N   SER   186      89.902 118.507  70.042  1.00  0.00           N  
ATOM   2463  H   SER   186      90.136 118.577  71.022  1.00  0.00           H  
ATOM   2464  CA  SER   186      89.006 119.481  69.457  1.00  0.00           C  
ATOM   2465  HA  SER   186      89.251 119.722  68.423  1.00  0.00           H  
ATOM   2466  CB  SER   186      87.626 118.773  69.314  1.00  0.00           C  
ATOM   2467  HB2 SER   186      87.673 117.837  68.758  1.00  0.00           H  
ATOM   2468  HB3 SER   186      87.297 118.524  70.322  1.00  0.00           H  
ATOM   2469  OG  SER   186      86.766 119.539  68.500  1.00  0.00           O  
ATOM   2470  HG  SER   186      85.840 119.337  68.652  1.00  0.00           H  
ATOM   2471  C   SER   186      88.941 120.749  70.256  1.00  0.00           C  
ATOM   2472  O   SER   186      89.280 120.672  71.424  1.00  0.00           O  
ATOM   2473  N   GLY   187      88.672 121.949  69.723  1.00  0.00           N  
ATOM   2474  H   GLY   187      88.633 122.682  70.416  1.00  0.00           H  
ATOM   2475  CA  GLY   187      88.451 122.360  68.331  1.00  0.00           C  
ATOM   2476  HA2 GLY   187      89.074 123.192  68.003  1.00  0.00           H  
ATOM   2477  HA3 GLY   187      88.769 121.639  67.579  1.00  0.00           H  
ATOM   2478  C   GLY   187      87.063 122.787  68.019  1.00  0.00           C  
ATOM   2479  O   GLY   187      86.923 123.365  67.031  1.00  0.00           O  
ATOM   2480  N   GLY   188      86.086 122.580  68.865  1.00  0.00           N  
ATOM   2481  H   GLY   188      86.216 121.993  69.676  1.00  0.00           H  
ATOM   2482  CA  GLY   188      84.765 123.185  68.646  1.00  0.00           C  
ATOM   2483  HA2 GLY   188      84.451 123.007  67.618  1.00  0.00           H  
ATOM   2484  HA3 GLY   188      84.043 122.552  69.162  1.00  0.00           H  
ATOM   2485  C   GLY   188      84.598 124.699  68.883  1.00  0.00           C  
ATOM   2486  O   GLY   188      85.540 125.290  69.406  1.00  0.00           O  
ATOM   2487  N   GLY   189      83.435 125.289  68.683  1.00  0.00           N  
ATOM   2488  H   GLY   189      83.408 126.239  69.024  1.00  0.00           H  
ATOM   2489  CA  GLY   189      82.183 124.565  68.453  1.00  0.00           C  
ATOM   2490  HA2 GLY   189      82.190 123.588  68.936  1.00  0.00           H  
ATOM   2491  HA3 GLY   189      81.344 125.112  68.882  1.00  0.00           H  
ATOM   2492  C   GLY   189      81.913 124.176  66.929  1.00  0.00           C  
ATOM   2493  O   GLY   189      82.718 124.410  66.056  1.00  0.00           O  
ATOM   2494  N   SER   190      80.726 123.686  66.594  1.00  0.00           N  
ATOM   2495  H   SER   190      80.099 123.415  67.338  1.00  0.00           H  
ATOM   2496  CA  SER   190      80.588 123.112  65.239  1.00  0.00           C  
ATOM   2497  HA  SER   190      81.432 122.490  64.942  1.00  0.00           H  
ATOM   2498  CB  SER   190      79.288 122.244  65.092  1.00  0.00           C  
ATOM   2499  HB2 SER   190      78.422 122.795  65.460  1.00  0.00           H  
ATOM   2500  HB3 SER   190      79.089 122.157  64.024  1.00  0.00           H  
ATOM   2501  OG  SER   190      79.306 120.947  65.645  1.00  0.00           O  
ATOM   2502  HG  SER   190      80.149 120.488  65.619  1.00  0.00           H  
ATOM   2503  C   SER   190      80.483 124.250  64.183  1.00  0.00           C  
ATOM   2504  O   SER   190      79.970 125.318  64.470  1.00  0.00           O  
ATOM   2505  N   GLY   191      80.920 123.970  62.922  1.00  0.00           N  
ATOM   2506  H   GLY   191      80.814 124.765  62.308  1.00  0.00           H  
ATOM   2507  CA  GLY   191      81.504 122.661  62.504  1.00  0.00           C  
ATOM   2508  HA2 GLY   191      82.522 122.542  62.874  1.00  0.00           H  
ATOM   2509  HA3 GLY   191      80.912 121.829  62.887  1.00  0.00           H  
ATOM   2510  C   GLY   191      81.521 122.549  60.959  1.00  0.00           C  
ATOM   2511  O   GLY   191      80.970 123.444  60.314  1.00  0.00           O  
ATOM   2512  N   GLY   192      82.112 121.589  60.299  1.00  0.00           N  
ATOM   2513  H   GLY   192      82.481 120.788  60.792  1.00  0.00           H  
ATOM   2514  CA  GLY   192      82.248 121.432  58.880  1.00  0.00           C  
ATOM   2515  HA2 GLY   192      82.777 120.514  58.622  1.00  0.00           H  
ATOM   2516  HA3 GLY   192      81.195 121.412  58.599  1.00  0.00           H  
ATOM   2517  C   GLY   192      82.955 122.474  58.047  1.00  0.00           C  
ATOM   2518  O   GLY   192      83.528 123.440  58.551  1.00  0.00           O  
ATOM   2519  N   GLY   193      82.939 122.337  56.734  1.00  0.00           N  
ATOM   2520  H   GLY   193      82.393 121.635  56.255  1.00  0.00           H  
ATOM   2521  CA  GLY   193      83.381 123.472  55.822  1.00  0.00           C  
ATOM   2522  HA2 GLY   193      84.254 124.038  56.149  1.00  0.00           H  
ATOM   2523  HA3 GLY   193      83.729 122.977  54.916  1.00  0.00           H  
ATOM   2524  C   GLY   193      82.347 124.498  55.430  1.00  0.00           C  
ATOM   2525  O   GLY   193      81.144 124.309  55.674  1.00  0.00           O  
ATOM   2526  N   TYR   194      82.782 125.532  54.597  1.00  0.00           N  
ATOM   2527  H   TYR   194      83.755 125.355  54.390  1.00  0.00           H  
ATOM   2528  CA  TYR   194      81.957 126.422  53.836  1.00  0.00           C  
ATOM   2529  HA  TYR   194      81.412 127.004  54.579  1.00  0.00           H  
ATOM   2530  CB  TYR   194      82.757 127.344  52.937  1.00  0.00           C  
ATOM   2531  HB2 TYR   194      83.370 127.905  53.642  1.00  0.00           H  
ATOM   2532  HB3 TYR   194      83.336 126.770  52.214  1.00  0.00           H  
ATOM   2533  CG  TYR   194      81.845 128.322  52.173  1.00  0.00           C  
ATOM   2534  CD1 TYR   194      81.433 127.923  50.879  1.00  0.00           C  
ATOM   2535  HD1 TYR   194      81.846 127.036  50.422  1.00  0.00           H  
ATOM   2536  CE1 TYR   194      80.481 128.684  50.190  1.00  0.00           C  
ATOM   2537  HE1 TYR   194      80.150 128.386  49.206  1.00  0.00           H  
ATOM   2538  CZ  TYR   194      80.023 129.935  50.666  1.00  0.00           C  
ATOM   2539  OH  TYR   194      79.188 130.734  49.961  1.00  0.00           O  
ATOM   2540  HH  TYR   194      78.934 130.323  49.132  1.00  0.00           H  
ATOM   2541  CE2 TYR   194      80.505 130.357  51.886  1.00  0.00           C  
ATOM   2542  HE2 TYR   194      80.018 131.239  52.276  1.00  0.00           H  
ATOM   2543  CD2 TYR   194      81.343 129.539  52.649  1.00  0.00           C  
ATOM   2544  HD2 TYR   194      81.656 129.943  53.601  1.00  0.00           H  
ATOM   2545  C   TYR   194      80.944 125.510  53.016  1.00  0.00           C  
ATOM   2546  O   TYR   194      81.349 124.504  52.349  1.00  0.00           O  
ATOM   2547  N   GLY   195      79.657 125.835  52.938  1.00  0.00           N  
ATOM   2548  H   GLY   195      79.114 125.071  52.561  1.00  0.00           H  
ATOM   2549  CA  GLY   195      78.990 127.065  53.342  1.00  0.00           C  
ATOM   2550  HA2 GLY   195      78.677 126.845  54.363  1.00  0.00           H  
ATOM   2551  HA3 GLY   195      79.693 127.894  53.269  1.00  0.00           H  
ATOM   2552  C   GLY   195      77.704 127.435  52.543  1.00  0.00           C  
ATOM   2553  O   GLY   195      77.571 127.062  51.384  1.00  0.00           O  
ATOM   2554  N   ASN   196      76.692 128.046  53.237  1.00  0.00           N  
ATOM   2555  H   ASN   196      76.805 128.016  54.240  1.00  0.00           H  
ATOM   2556  CA  ASN   196      75.562 128.722  52.529  1.00  0.00           C  
ATOM   2557  HA  ASN   196      74.865 128.906  53.347  1.00  0.00           H  
ATOM   2558  CB  ASN   196      75.971 130.117  51.999  1.00  0.00           C  
ATOM   2559  HB2 ASN   196      76.806 130.062  51.301  1.00  0.00           H  
ATOM   2560  HB3 ASN   196      75.124 130.561  51.477  1.00  0.00           H  
ATOM   2561  CG  ASN   196      76.314 131.105  53.106  1.00  0.00           C  
ATOM   2562  OD1 ASN   196      77.186 130.803  53.943  1.00  0.00           O  
ATOM   2563  ND2 ASN   196      75.665 132.226  53.127  1.00  0.00           N  
ATOM   2564 HD21 ASN   196      76.071 133.052  53.543  1.00  0.00           H  
ATOM   2565 HD22 ASN   196      74.941 132.354  52.435  1.00  0.00           H  
ATOM   2566  C   ASN   196      74.755 127.859  51.591  1.00  0.00           C  
ATOM   2567  O   ASN   196      74.578 128.141  50.390  1.00  0.00           O  
ATOM   2568  N   GLN   197      74.229 126.767  52.168  1.00  0.00           N  
ATOM   2569  H   GLN   197      74.414 126.729  53.160  1.00  0.00           H  
ATOM   2570  CA  GLN   197      73.410 125.755  51.342  1.00  0.00           C  
ATOM   2571  HA  GLN   197      73.790 125.577  50.337  1.00  0.00           H  
ATOM   2572  CB  GLN   197      73.401 124.373  52.066  1.00  0.00           C  
ATOM   2573  HB2 GLN   197      72.806 124.556  52.961  1.00  0.00           H  
ATOM   2574  HB3 GLN   197      72.963 123.709  51.321  1.00  0.00           H  
ATOM   2575  CG  GLN   197      74.781 123.807  52.459  1.00  0.00           C  
ATOM   2576  HG2 GLN   197      74.686 122.733  52.613  1.00  0.00           H  
ATOM   2577  HG3 GLN   197      75.454 123.999  51.624  1.00  0.00           H  
ATOM   2578  CD  GLN   197      75.302 124.291  53.799  1.00  0.00           C  
ATOM   2579  OE1 GLN   197      74.660 124.757  54.751  1.00  0.00           O  
ATOM   2580  NE2 GLN   197      76.654 124.296  53.940  1.00  0.00           N  
ATOM   2581 HE21 GLN   197      77.261 124.013  53.185  1.00  0.00           H  
ATOM   2582 HE22 GLN   197      77.010 124.628  54.825  1.00  0.00           H  
ATOM   2583  C   GLN   197      72.018 126.255  51.238  1.00  0.00           C  
ATOM   2584  O   GLN   197      71.653 127.091  52.016  1.00  0.00           O  
ATOM   2585  N   ASP   198      71.229 125.626  50.297  1.00  0.00           N  
ATOM   2586  H   ASP   198      71.707 124.976  49.689  1.00  0.00           H  
ATOM   2587  CA  ASP   198      70.012 126.232  49.740  1.00  0.00           C  
ATOM   2588  HA  ASP   198      69.357 126.652  50.503  1.00  0.00           H  
ATOM   2589  CB  ASP   198      70.331 127.458  48.789  1.00  0.00           C  
ATOM   2590  HB2 ASP   198      70.920 128.243  49.264  1.00  0.00           H  
ATOM   2591  HB3 ASP   198      71.065 127.129  48.053  1.00  0.00           H  
ATOM   2592  CG  ASP   198      69.079 128.032  48.197  1.00  0.00           C  
ATOM   2593  OD1 ASP   198      68.054 128.185  48.852  1.00  0.00           O  
ATOM   2594  OD2 ASP   198      69.059 128.393  47.023  1.00  0.00           O  
ATOM   2595  C   ASP   198      69.084 125.181  49.005  1.00  0.00           C  
ATOM   2596  O   ASP   198      69.475 124.598  47.998  1.00  0.00           O  
ATOM   2597  N   GLN   199      67.902 124.866  49.507  1.00  0.00           N  
ATOM   2598  H   GLN   199      67.612 125.300  50.372  1.00  0.00           H  
ATOM   2599  CA  GLN   199      66.897 123.891  48.987  1.00  0.00           C  
ATOM   2600  HA  GLN   199      66.111 123.814  49.739  1.00  0.00           H  
ATOM   2601  CB  GLN   199      66.161 124.458  47.765  1.00  0.00           C  
ATOM   2602  HB2 GLN   199      66.733 124.294  46.852  1.00  0.00           H  
ATOM   2603  HB3 GLN   199      65.321 123.808  47.517  1.00  0.00           H  
ATOM   2604  CG  GLN   199      65.831 125.936  47.815  1.00  0.00           C  
ATOM   2605  HG2 GLN   199      66.811 126.410  47.760  1.00  0.00           H  
ATOM   2606  HG3 GLN   199      65.182 126.247  46.996  1.00  0.00           H  
ATOM   2607  CD  GLN   199      65.194 126.294  49.111  1.00  0.00           C  
ATOM   2608  OE1 GLN   199      64.264 125.621  49.573  1.00  0.00           O  
ATOM   2609  NE2 GLN   199      65.649 127.389  49.764  1.00  0.00           N  
ATOM   2610 HE21 GLN   199      66.384 127.932  49.333  1.00  0.00           H  
ATOM   2611 HE22 GLN   199      65.086 127.834  50.475  1.00  0.00           H  
ATOM   2612  C   GLN   199      67.529 122.523  48.913  1.00  0.00           C  
ATOM   2613  O   GLN   199      67.631 121.891  47.874  1.00  0.00           O  
ATOM   2614  N   SER   200      68.080 121.978  50.004  1.00  0.00           N  
ATOM   2615  H   SER   200      68.424 121.067  49.739  1.00  0.00           H  
ATOM   2616  CA  SER   200      67.813 122.308  51.394  1.00  0.00           C  
ATOM   2617  HA  SER   200      67.454 123.337  51.389  1.00  0.00           H  
ATOM   2618  CB  SER   200      66.661 121.409  51.968  1.00  0.00           C  
ATOM   2619  HB2 SER   200      66.401 121.737  52.974  1.00  0.00           H  
ATOM   2620  HB3 SER   200      65.765 121.510  51.354  1.00  0.00           H  
ATOM   2621  OG  SER   200      67.044 120.101  51.973  1.00  0.00           O  
ATOM   2622  HG  SER   200      66.627 119.700  52.739  1.00  0.00           H  
ATOM   2623  C   SER   200      69.015 122.192  52.400  1.00  0.00           C  
ATOM   2624  O   SER   200      68.821 122.446  53.612  1.00  0.00           O  
ATOM   2625  N   GLY   201      70.197 121.828  52.006  1.00  0.00           N  
ATOM   2626  H   GLY   201      70.445 121.764  51.028  1.00  0.00           H  
ATOM   2627  CA  GLY   201      71.305 121.485  52.935  1.00  0.00           C  
ATOM   2628  HA2 GLY   201      72.142 121.270  52.272  1.00  0.00           H  
ATOM   2629  HA3 GLY   201      71.508 122.312  53.616  1.00  0.00           H  
ATOM   2630  C   GLY   201      71.147 120.239  53.814  1.00  0.00           C  
ATOM   2631  O   GLY   201      70.041 119.660  53.944  1.00  0.00           O  
ATOM   2632  N   GLY   202      72.239 119.695  54.354  1.00  0.00           N  
ATOM   2633  H   GLY   202      72.078 118.805  54.803  1.00  0.00           H  
ATOM   2634  CA  GLY   202      73.651 120.020  54.044  1.00  0.00           C  
ATOM   2635  HA2 GLY   202      73.809 119.819  52.985  1.00  0.00           H  
ATOM   2636  HA3 GLY   202      73.935 121.047  54.272  1.00  0.00           H  
ATOM   2637  C   GLY   202      74.517 119.184  55.028  1.00  0.00           C  
ATOM   2638  O   GLY   202      73.947 118.278  55.715  1.00  0.00           O  
ATOM   2639  N   GLY   203      75.842 119.314  55.092  1.00  0.00           N  
ATOM   2640  H   GLY   203      76.306 118.451  55.338  1.00  0.00           H  
ATOM   2641  CA  GLY   203      76.680 120.409  54.577  1.00  0.00           C  
ATOM   2642  HA2 GLY   203      76.331 121.415  54.813  1.00  0.00           H  
ATOM   2643  HA3 GLY   203      77.696 120.351  54.967  1.00  0.00           H  
ATOM   2644  C   GLY   203      76.912 120.418  53.016  1.00  0.00           C  
ATOM   2645  O   GLY   203      76.167 119.786  52.197  1.00  0.00           O  
ATOM   2646  N   GLY   204      77.767 121.365  52.530  1.00  0.00           N  
ATOM   2647  H   GLY   204      78.275 121.773  53.302  1.00  0.00           H  
ATOM   2648  CA  GLY   204      78.222 121.579  51.128  1.00  0.00           C  
ATOM   2649  HA2 GLY   204      79.120 120.986  50.956  1.00  0.00           H  
ATOM   2650  HA3 GLY   204      77.483 121.246  50.399  1.00  0.00           H  
ATOM   2651  C   GLY   204      78.590 123.037  50.875  1.00  0.00           C  
ATOM   2652  O   GLY   204      78.144 123.861  51.659  1.00  0.00           O  
ATOM   2653  N   SER   205      79.401 123.400  49.950  1.00  0.00           N  
ATOM   2654  H   SER   205      79.393 124.407  49.866  1.00  0.00           H  
ATOM   2655  CA  SER   205      79.961 122.663  48.868  1.00  0.00           C  
ATOM   2656  HA  SER   205      79.653 121.618  48.872  1.00  0.00           H  
ATOM   2657  CB  SER   205      79.499 123.112  47.450  1.00  0.00           C  
ATOM   2658  HB2 SER   205      79.732 122.349  46.708  1.00  0.00           H  
ATOM   2659  HB3 SER   205      78.412 123.177  47.507  1.00  0.00           H  
ATOM   2660  OG  SER   205      79.952 124.386  47.128  1.00  0.00           O  
ATOM   2661  HG  SER   205      79.217 124.970  47.328  1.00  0.00           H  
ATOM   2662  C   SER   205      81.514 122.503  48.916  1.00  0.00           C  
ATOM   2663  O   SER   205      82.069 121.802  48.058  1.00  0.00           O  
ATOM   2664  N   GLY   206      82.148 122.988  50.047  1.00  0.00           N  
ATOM   2665  H   GLY   206      81.575 123.561  50.650  1.00  0.00           H  
ATOM   2666  CA  GLY   206      83.574 123.204  50.205  1.00  0.00           C  
ATOM   2667  HA2 GLY   206      83.900 122.885  51.195  1.00  0.00           H  
ATOM   2668  HA3 GLY   206      84.147 122.759  49.391  1.00  0.00           H  
ATOM   2669  C   GLY   206      84.001 124.718  50.161  1.00  0.00           C  
ATOM   2670  O   GLY   206      83.321 125.591  49.577  1.00  0.00           O  
ATOM   2671  N   GLY   207      85.166 125.120  50.677  1.00  0.00           N  
ATOM   2672  H   GLY   207      85.379 126.105  50.611  1.00  0.00           H  
ATOM   2673  CA  GLY   207      86.228 124.315  51.237  1.00  0.00           C  
ATOM   2674  HA2 GLY   207      86.425 123.476  50.570  1.00  0.00           H  
ATOM   2675  HA3 GLY   207      87.141 124.910  51.226  1.00  0.00           H  
ATOM   2676  C   GLY   207      86.048 123.948  52.661  1.00  0.00           C  
ATOM   2677  O   GLY   207      85.033 124.226  53.313  1.00  0.00           O  
ATOM   2678  N   TYR   208      86.954 123.107  53.174  1.00  0.00           N  
ATOM   2679  H   TYR   208      87.680 122.866  52.514  1.00  0.00           H  
ATOM   2680  CA  TYR   208      87.163 122.866  54.562  1.00  0.00           C  
ATOM   2681  HA  TYR   208      86.873 123.676  55.231  1.00  0.00           H  
ATOM   2682  CB  TYR   208      86.370 121.592  54.936  1.00  0.00           C  
ATOM   2683  HB2 TYR   208      85.324 121.687  54.644  1.00  0.00           H  
ATOM   2684  HB3 TYR   208      86.862 120.819  54.346  1.00  0.00           H  
ATOM   2685  CG  TYR   208      86.400 121.066  56.358  1.00  0.00           C  
ATOM   2686  CD1 TYR   208      86.255 119.724  56.621  1.00  0.00           C  
ATOM   2687  HD1 TYR   208      86.112 119.086  55.761  1.00  0.00           H  
ATOM   2688  CE1 TYR   208      85.858 119.287  57.931  1.00  0.00           C  
ATOM   2689  HE1 TYR   208      85.594 118.257  58.118  1.00  0.00           H  
ATOM   2690  CZ  TYR   208      85.856 120.254  59.000  1.00  0.00           C  
ATOM   2691  OH  TYR   208      85.954 119.769  60.251  1.00  0.00           O  
ATOM   2692  HH  TYR   208      86.454 118.950  60.298  1.00  0.00           H  
ATOM   2693  CE2 TYR   208      86.150 121.559  58.736  1.00  0.00           C  
ATOM   2694  HE2 TYR   208      86.275 122.280  59.530  1.00  0.00           H  
ATOM   2695  CD2 TYR   208      86.319 121.958  57.395  1.00  0.00           C  
ATOM   2696  HD2 TYR   208      86.409 123.015  57.191  1.00  0.00           H  
ATOM   2697  C   TYR   208      88.671 122.760  54.980  1.00  0.00           C  
ATOM   2698  O   TYR   208      89.522 122.075  54.331  1.00  0.00           O  
ATOM   2699  N   GLY   209      89.105 123.550  55.960  1.00  0.00           N  
ATOM   2700  H   GLY   209      88.501 124.175  56.474  1.00  0.00           H  
ATOM   2701  CA  GLY   209      90.372 123.521  56.637  1.00  0.00           C  
ATOM   2702  HA2 GLY   209      91.042 122.750  56.257  1.00  0.00           H  
ATOM   2703  HA3 GLY   209      90.927 124.457  56.582  1.00  0.00           H  
ATOM   2704  C   GLY   209      90.189 123.345  58.159  1.00  0.00           C  
ATOM   2705  O   GLY   209      89.214 123.861  58.683  1.00  0.00           O  
ATOM   2706  N   GLN   210      90.899 122.466  58.852  1.00  0.00           N  
ATOM   2707  H   GLN   210      90.699 122.522  59.840  1.00  0.00           H  
ATOM   2708  CA  GLN   210      91.845 121.418  58.448  1.00  0.00           C  
ATOM   2709  HA  GLN   210      92.143 121.000  59.410  1.00  0.00           H  
ATOM   2710  CB  GLN   210      91.170 120.402  57.535  1.00  0.00           C  
ATOM   2711  HB2 GLN   210      91.134 120.721  56.493  1.00  0.00           H  
ATOM   2712  HB3 GLN   210      91.865 119.562  57.531  1.00  0.00           H  
ATOM   2713  CG  GLN   210      89.909 119.815  58.120  1.00  0.00           C  
ATOM   2714  HG2 GLN   210      89.993 119.832  59.207  1.00  0.00           H  
ATOM   2715  HG3 GLN   210      89.009 120.426  58.053  1.00  0.00           H  
ATOM   2716  CD  GLN   210      89.607 118.424  57.598  1.00  0.00           C  
ATOM   2717  OE1 GLN   210      89.697 118.356  56.432  1.00  0.00           O  
ATOM   2718  NE2 GLN   210      89.040 117.463  58.322  1.00  0.00           N  
ATOM   2719 HE21 GLN   210      88.748 116.591  57.906  1.00  0.00           H  
ATOM   2720 HE22 GLN   210      88.886 117.635  59.305  1.00  0.00           H  
ATOM   2721  C   GLN   210      93.196 121.869  57.880  1.00  0.00           C  
ATOM   2722  O   GLN   210      93.715 121.439  56.796  1.00  0.00           O  
ATOM   2723  N   GLN   211      93.817 122.735  58.680  1.00  0.00           N  
ATOM   2724  H   GLN   211      93.282 123.187  59.408  1.00  0.00           H  
ATOM   2725  CA  GLN   211      95.185 123.221  58.501  1.00  0.00           C  
ATOM   2726  HA  GLN   211      95.322 123.848  57.620  1.00  0.00           H  
ATOM   2727  CB  GLN   211      95.570 124.208  59.703  1.00  0.00           C  
ATOM   2728  HB2 GLN   211      95.261 123.728  60.632  1.00  0.00           H  
ATOM   2729  HB3 GLN   211      96.627 124.465  59.767  1.00  0.00           H  
ATOM   2730  CG  GLN   211      94.852 125.537  59.632  1.00  0.00           C  
ATOM   2731  HG2 GLN   211      95.172 126.215  60.423  1.00  0.00           H  
ATOM   2732  HG3 GLN   211      95.165 126.020  58.705  1.00  0.00           H  
ATOM   2733  CD  GLN   211      93.331 125.490  59.746  1.00  0.00           C  
ATOM   2734  OE1 GLN   211      92.650 125.775  58.741  1.00  0.00           O  
ATOM   2735  NE2 GLN   211      92.673 124.987  60.758  1.00  0.00           N  
ATOM   2736 HE21 GLN   211      93.123 124.684  61.611  1.00  0.00           H  
ATOM   2737 HE22 GLN   211      91.667 124.900  60.739  1.00  0.00           H  
ATOM   2738  C   GLN   211      96.290 122.102  58.204  1.00  0.00           C  
ATOM   2739  O   GLN   211      97.256 122.435  57.525  1.00  0.00           O  
ATOM   2740  N   ASP   212      96.275 120.908  58.863  1.00  0.00           N  
ATOM   2741  H   ASP   212      95.715 120.995  59.699  1.00  0.00           H  
ATOM   2742  CA  ASP   212      97.374 119.923  58.963  1.00  0.00           C  
ATOM   2743  HA  ASP   212      97.782 119.855  57.954  1.00  0.00           H  
ATOM   2744  CB  ASP   212      98.443 120.348  59.976  1.00  0.00           C  
ATOM   2745  HB2 ASP   212      99.033 119.447  60.141  1.00  0.00           H  
ATOM   2746  HB3 ASP   212      98.963 121.203  59.543  1.00  0.00           H  
ATOM   2747  CG  ASP   212      97.889 120.699  61.375  1.00  0.00           C  
ATOM   2748  OD1 ASP   212      96.814 120.281  61.888  1.00  0.00           O  
ATOM   2749  OD2 ASP   212      98.570 121.510  62.079  1.00  0.00           O  
ATOM   2750  C   ASP   212      96.781 118.494  59.186  1.00  0.00           C  
ATOM   2751  O   ASP   212      97.608 117.562  59.177  1.00  0.00           O  
ATOM   2752  N   ARG   213      95.492 118.314  59.525  1.00  0.00           N  
ATOM   2753  H   ARG   213      94.942 119.117  59.795  1.00  0.00           H  
ATOM   2754  CA  ARG   213      94.840 116.999  59.642  1.00  0.00           C  
ATOM   2755  HA  ARG   213      95.293 116.314  58.925  1.00  0.00           H  
ATOM   2756  CB  ARG   213      94.934 116.485  61.092  1.00  0.00           C  
ATOM   2757  HB2 ARG   213      94.747 117.292  61.801  1.00  0.00           H  
ATOM   2758  HB3 ARG   213      94.092 115.836  61.334  1.00  0.00           H  
ATOM   2759  CG  ARG   213      96.282 115.774  61.337  1.00  0.00           C  
ATOM   2760  HG2 ARG   213      96.470 115.082  60.516  1.00  0.00           H  
ATOM   2761  HG3 ARG   213      97.140 116.445  61.311  1.00  0.00           H  
ATOM   2762  CD  ARG   213      96.288 115.042  62.705  1.00  0.00           C  
ATOM   2763  HD2 ARG   213      96.014 115.692  63.536  1.00  0.00           H  
ATOM   2764  HD3 ARG   213      95.819 114.060  62.766  1.00  0.00           H  
ATOM   2765  NE  ARG   213      97.672 114.619  63.062  1.00  0.00           N  
ATOM   2766  HE  ARG   213      97.906 113.651  63.232  1.00  0.00           H  
ATOM   2767  CZ  ARG   213      98.726 115.427  63.228  1.00  0.00           C  
ATOM   2768  NH1 ARG   213      98.658 116.682  63.455  1.00  0.00           N  
ATOM   2769 HH11 ARG   213      99.546 117.095  63.703  1.00  0.00           H  
ATOM   2770 HH12 ARG   213      97.815 117.159  63.741  1.00  0.00           H  
ATOM   2771  NH2 ARG   213      99.923 114.993  63.086  1.00  0.00           N  
ATOM   2772 HH21 ARG   213     100.700 115.628  62.972  1.00  0.00           H  
ATOM   2773 HH22 ARG   213     100.107 114.039  62.811  1.00  0.00           H  
ATOM   2774  C   ARG   213      93.338 117.151  59.273  1.00  0.00           C  
ATOM   2775  O   ARG   213      92.709 118.080  59.767  1.00  0.00           O  
ATOM   2776  N   GLY   214      92.634 116.193  58.590  1.00  0.00           N  
ATOM   2777  H   GLY   214      91.626 116.247  58.563  1.00  0.00           H  
ATOM   2778  CA  GLY   214      93.185 115.043  57.950  1.00  0.00           C  
ATOM   2779  HA2 GLY   214      93.873 115.197  57.118  1.00  0.00           H  
ATOM   2780  HA3 GLY   214      93.699 114.430  58.691  1.00  0.00           H  
ATOM   2781  C   GLY   214      92.002 114.183  57.487  1.00  0.00           C  
ATOM   2782  O   GLY   214      91.309 114.677  56.543  1.00  0.00           O  
ATOM   2783  OXT GLY   214      91.654 113.101  57.980  1.00  0.00           O  
TER    2784      GLY   214 
END   
