# Supplementary material for: Visualization of oligomerization, clustering, and density transition of intrinsically disordered proteins
Source: Natl Sci Rev. 2026 Feb 14;13(7):nwag107. doi: 10.1093/nsr/nwag107 (PMC13114874; doi:10.1093/nsr/nwag107)
Supplement: nwag107_Supplemental_Files [file nwag107_supplemental_files.zip › SI-MD-Structures/MD-Sturctures/frame274.pdb]

CRYST1  135.110  149.274  136.873  90.00  90.00  90.00               1
ATOM      1  N   MET     1      27.181  90.640  97.262  1.00  0.00           N  
ATOM      2  H1  MET     1      26.386  90.034  97.405  1.00  0.00           H  
ATOM      3  H2  MET     1      27.999  90.049  97.281  1.00  0.00           H  
ATOM      4  H3  MET     1      27.176  91.289  98.035  1.00  0.00           H  
ATOM      5  CA  MET     1      27.234  91.325  95.937  1.00  0.00           C  
ATOM      6  HA  MET     1      28.037  92.060  95.995  1.00  0.00           H  
ATOM      7  CB  MET     1      27.362  90.312  94.733  1.00  0.00           C  
ATOM      8  HB2 MET     1      27.995  89.449  94.942  1.00  0.00           H  
ATOM      9  HB3 MET     1      26.405  89.791  94.707  1.00  0.00           H  
ATOM     10  CG  MET     1      27.826  90.918  93.402  1.00  0.00           C  
ATOM     11  HG2 MET     1      27.056  91.592  93.026  1.00  0.00           H  
ATOM     12  HG3 MET     1      28.730  91.504  93.566  1.00  0.00           H  
ATOM     13  SD  MET     1      28.188  89.757  92.033  1.00  0.00           S  
ATOM     14  CE  MET     1      26.543  89.117  91.555  1.00  0.00           C  
ATOM     15  HE1 MET     1      26.010  89.914  91.037  1.00  0.00           H  
ATOM     16  HE2 MET     1      26.591  88.279  90.859  1.00  0.00           H  
ATOM     17  HE3 MET     1      26.053  89.019  92.523  1.00  0.00           H  
ATOM     18  C   MET     1      26.058  92.197  95.571  1.00  0.00           C  
ATOM     19  O   MET     1      24.937  91.651  95.473  1.00  0.00           O  
ATOM     20  N   ALA     2      26.228  93.494  95.171  1.00  0.00           N  
ATOM     21  H   ALA     2      25.450  93.870  94.648  1.00  0.00           H  
ATOM     22  CA  ALA     2      27.237  94.474  95.560  1.00  0.00           C  
ATOM     23  HA  ALA     2      26.891  95.431  95.170  1.00  0.00           H  
ATOM     24  CB  ALA     2      27.470  94.507  97.054  1.00  0.00           C  
ATOM     25  HB1 ALA     2      28.122  93.740  97.474  1.00  0.00           H  
ATOM     26  HB2 ALA     2      28.049  95.400  97.290  1.00  0.00           H  
ATOM     27  HB3 ALA     2      26.519  94.381  97.570  1.00  0.00           H  
ATOM     28  C   ALA     2      28.604  94.081  94.808  1.00  0.00           C  
ATOM     29  O   ALA     2      29.412  93.232  95.317  1.00  0.00           O  
ATOM     30  N   SER     3      28.949  94.592  93.643  1.00  0.00           N  
ATOM     31  H   SER     3      29.891  94.348  93.369  1.00  0.00           H  
ATOM     32  CA  SER     3      28.380  95.759  92.872  1.00  0.00           C  
ATOM     33  HA  SER     3      27.304  95.663  93.018  1.00  0.00           H  
ATOM     34  CB  SER     3      28.910  97.092  93.466  1.00  0.00           C  
ATOM     35  HB2 SER     3      29.991  96.968  93.533  1.00  0.00           H  
ATOM     36  HB3 SER     3      28.773  97.910  92.759  1.00  0.00           H  
ATOM     37  OG  SER     3      28.296  97.344  94.707  1.00  0.00           O  
ATOM     38  HG  SER     3      28.679  98.142  95.080  1.00  0.00           H  
ATOM     39  C   SER     3      28.745  95.746  91.457  1.00  0.00           C  
ATOM     40  O   SER     3      29.871  95.362  91.118  1.00  0.00           O  
ATOM     41  N   ASN     4      27.780  96.163  90.535  1.00  0.00           N  
ATOM     42  H   ASN     4      26.989  96.648  90.933  1.00  0.00           H  
ATOM     43  CA  ASN     4      28.001  96.375  89.096  1.00  0.00           C  
ATOM     44  HA  ASN     4      28.360  95.435  88.676  1.00  0.00           H  
ATOM     45  CB  ASN     4      26.659  96.831  88.519  1.00  0.00           C  
ATOM     46  HB2 ASN     4      26.246  97.718  88.999  1.00  0.00           H  
ATOM     47  HB3 ASN     4      26.739  97.091  87.463  1.00  0.00           H  
ATOM     48  CG  ASN     4      25.465  95.838  88.505  1.00  0.00           C  
ATOM     49  OD1 ASN     4      25.203  95.095  87.631  1.00  0.00           O  
ATOM     50  ND2 ASN     4      24.675  95.950  89.560  1.00  0.00           N  
ATOM     51 HD21 ASN     4      23.703  95.684  89.497  1.00  0.00           H  
ATOM     52 HD22 ASN     4      25.047  96.426  90.369  1.00  0.00           H  
ATOM     53  C   ASN     4      29.108  97.414  88.835  1.00  0.00           C  
ATOM     54  O   ASN     4      29.229  98.326  89.636  1.00  0.00           O  
ATOM     55  N   ASP     5      30.024  97.281  87.883  1.00  0.00           N  
ATOM     56  H   ASP     5      30.714  98.012  87.782  1.00  0.00           H  
ATOM     57  CA  ASP     5      29.793  96.397  86.651  1.00  0.00           C  
ATOM     58  HA  ASP     5      28.735  96.232  86.445  1.00  0.00           H  
ATOM     59  CB  ASP     5      30.310  96.961  85.326  1.00  0.00           C  
ATOM     60  HB2 ASP     5      31.368  97.193  85.442  1.00  0.00           H  
ATOM     61  HB3 ASP     5      30.336  96.269  84.484  1.00  0.00           H  
ATOM     62  CG  ASP     5      29.633  98.200  84.838  1.00  0.00           C  
ATOM     63  OD1 ASP     5      30.326  98.994  84.108  1.00  0.00           O  
ATOM     64  OD2 ASP     5      28.460  98.442  85.141  1.00  0.00           O  
ATOM     65  C   ASP     5      30.598  95.042  86.812  1.00  0.00           C  
ATOM     66  O   ASP     5      31.810  95.014  87.074  1.00  0.00           O  
ATOM     67  N   TYR     6      29.919  93.879  86.558  1.00  0.00           N  
ATOM     68  H   TYR     6      29.020  93.979  86.111  1.00  0.00           H  
ATOM     69  CA  TYR     6      30.498  92.554  86.706  1.00  0.00           C  
ATOM     70  HA  TYR     6      31.178  92.723  87.541  1.00  0.00           H  
ATOM     71  CB  TYR     6      29.516  91.555  87.121  1.00  0.00           C  
ATOM     72  HB2 TYR     6      29.008  91.211  86.221  1.00  0.00           H  
ATOM     73  HB3 TYR     6      30.158  90.730  87.429  1.00  0.00           H  
ATOM     74  CG  TYR     6      28.580  91.884  88.275  1.00  0.00           C  
ATOM     75  CD1 TYR     6      27.177  91.913  88.035  1.00  0.00           C  
ATOM     76  HD1 TYR     6      26.885  91.807  87.000  1.00  0.00           H  
ATOM     77  CE1 TYR     6      26.269  92.340  89.032  1.00  0.00           C  
ATOM     78  HE1 TYR     6      25.256  92.479  88.685  1.00  0.00           H  
ATOM     79  CZ  TYR     6      26.755  92.735  90.309  1.00  0.00           C  
ATOM     80  OH  TYR     6      25.905  93.099  91.279  1.00  0.00           O  
ATOM     81  HH  TYR     6      25.003  93.209  90.969  1.00  0.00           H  
ATOM     82  CE2 TYR     6      28.111  92.643  90.574  1.00  0.00           C  
ATOM     83  HE2 TYR     6      28.528  92.914  91.532  1.00  0.00           H  
ATOM     84  CD2 TYR     6      28.998  92.182  89.552  1.00  0.00           C  
ATOM     85  HD2 TYR     6      30.029  92.131  89.869  1.00  0.00           H  
ATOM     86  C   TYR     6      31.357  92.147  85.471  1.00  0.00           C  
ATOM     87  O   TYR     6      32.127  91.145  85.544  1.00  0.00           O  
ATOM     88  N   THR     7      31.281  92.814  84.326  1.00  0.00           N  
ATOM     89  H   THR     7      30.519  93.468  84.215  1.00  0.00           H  
ATOM     90  CA  THR     7      31.804  92.394  83.023  1.00  0.00           C  
ATOM     91  HA  THR     7      31.405  91.406  82.792  1.00  0.00           H  
ATOM     92  CB  THR     7      31.345  93.305  81.843  1.00  0.00           C  
ATOM     93  HB  THR     7      30.266  93.402  81.960  1.00  0.00           H  
ATOM     94  CG2 THR     7      32.089  94.643  82.056  1.00  0.00           C  
ATOM     95 HG21 THR     7      33.178  94.649  82.029  1.00  0.00           H  
ATOM     96 HG22 THR     7      31.837  95.352  81.267  1.00  0.00           H  
ATOM     97 HG23 THR     7      31.720  95.087  82.981  1.00  0.00           H  
ATOM     98  OG1 THR     7      31.585  92.834  80.530  1.00  0.00           O  
ATOM     99  HG1 THR     7      30.956  92.127  80.369  1.00  0.00           H  
ATOM    100  C   THR     7      33.379  92.309  83.042  1.00  0.00           C  
ATOM    101  O   THR     7      33.962  92.825  84.035  1.00  0.00           O  
ATOM    102  N   GLN     8      34.036  91.748  82.014  1.00  0.00           N  
ATOM    103  H   GLN     8      33.452  91.297  81.324  1.00  0.00           H  
ATOM    104  CA  GLN     8      35.483  91.539  81.963  1.00  0.00           C  
ATOM    105  HA  GLN     8      35.812  90.782  82.674  1.00  0.00           H  
ATOM    106  CB  GLN     8      35.803  90.967  80.664  1.00  0.00           C  
ATOM    107  HB2 GLN     8      36.880  90.805  80.651  1.00  0.00           H  
ATOM    108  HB3 GLN     8      35.406  89.955  80.580  1.00  0.00           H  
ATOM    109  CG  GLN     8      35.552  91.877  79.477  1.00  0.00           C  
ATOM    110  HG2 GLN     8      34.776  92.624  79.641  1.00  0.00           H  
ATOM    111  HG3 GLN     8      36.415  92.500  79.243  1.00  0.00           H  
ATOM    112  CD  GLN     8      35.222  91.127  78.183  1.00  0.00           C  
ATOM    113  OE1 GLN     8      34.596  90.007  78.075  1.00  0.00           O  
ATOM    114  NE2 GLN     8      35.462  91.657  77.034  1.00  0.00           N  
ATOM    115 HE21 GLN     8      35.947  92.521  76.837  1.00  0.00           H  
ATOM    116 HE22 GLN     8      35.275  91.105  76.209  1.00  0.00           H  
ATOM    117  C   GLN     8      36.220  92.911  82.272  1.00  0.00           C  
ATOM    118  O   GLN     8      35.856  93.953  81.682  1.00  0.00           O  
ATOM    119  N   GLN     9      37.198  92.874  83.213  1.00  0.00           N  
ATOM    120  H   GLN     9      37.736  93.715  83.365  1.00  0.00           H  
ATOM    121  CA  GLN     9      37.781  91.715  83.979  1.00  0.00           C  
ATOM    122  HA  GLN     9      38.665  92.130  84.464  1.00  0.00           H  
ATOM    123  CB  GLN     9      36.816  91.311  85.160  1.00  0.00           C  
ATOM    124  HB2 GLN     9      35.805  91.186  84.773  1.00  0.00           H  
ATOM    125  HB3 GLN     9      37.168  90.413  85.668  1.00  0.00           H  
ATOM    126  CG  GLN     9      36.562  92.447  86.201  1.00  0.00           C  
ATOM    127  HG2 GLN     9      37.525  92.905  86.427  1.00  0.00           H  
ATOM    128  HG3 GLN     9      35.840  93.209  85.905  1.00  0.00           H  
ATOM    129  CD  GLN     9      35.863  91.905  87.474  1.00  0.00           C  
ATOM    130  OE1 GLN     9      36.485  91.795  88.528  1.00  0.00           O  
ATOM    131  NE2 GLN     9      34.577  91.576  87.361  1.00  0.00           N  
ATOM    132 HE21 GLN     9      34.004  91.644  86.532  1.00  0.00           H  
ATOM    133 HE22 GLN     9      34.140  91.114  88.146  1.00  0.00           H  
ATOM    134  C   GLN     9      38.378  90.509  83.044  1.00  0.00           C  
ATOM    135  O   GLN     9      38.188  89.327  83.325  1.00  0.00           O  
ATOM    136  N   ALA    10      39.220  90.778  82.030  1.00  0.00           N  
ATOM    137  H   ALA    10      39.469  89.984  81.457  1.00  0.00           H  
ATOM    138  CA  ALA    10      39.845  92.046  81.610  1.00  0.00           C  
ATOM    139  HA  ALA    10      39.531  92.854  82.271  1.00  0.00           H  
ATOM    140  CB  ALA    10      41.298  91.837  81.693  1.00  0.00           C  
ATOM    141  HB1 ALA    10      41.557  91.080  80.953  1.00  0.00           H  
ATOM    142  HB2 ALA    10      41.819  92.759  81.434  1.00  0.00           H  
ATOM    143  HB3 ALA    10      41.605  91.356  82.622  1.00  0.00           H  
ATOM    144  C   ALA    10      39.461  92.403  80.166  1.00  0.00           C  
ATOM    145  O   ALA    10      39.136  91.487  79.354  1.00  0.00           O  
ATOM    146  N   THR    11      39.598  93.681  79.836  1.00  0.00           N  
ATOM    147  H   THR    11      39.700  94.409  80.529  1.00  0.00           H  
ATOM    148  CA  THR    11      39.541  94.115  78.409  1.00  0.00           C  
ATOM    149  HA  THR    11      39.588  93.166  77.875  1.00  0.00           H  
ATOM    150  CB  THR    11      38.218  94.764  77.905  1.00  0.00           C  
ATOM    151  HB  THR    11      37.473  93.982  77.762  1.00  0.00           H  
ATOM    152  CG2 THR    11      37.517  95.796  78.819  1.00  0.00           C  
ATOM    153 HG21 THR    11      38.257  96.516  79.166  1.00  0.00           H  
ATOM    154 HG22 THR    11      36.734  96.246  78.209  1.00  0.00           H  
ATOM    155 HG23 THR    11      37.266  95.426  79.813  1.00  0.00           H  
ATOM    156  OG1 THR    11      38.508  95.431  76.726  1.00  0.00           O  
ATOM    157  HG1 THR    11      38.661  94.714  76.107  1.00  0.00           H  
ATOM    158  C   THR    11      40.793  94.975  78.090  1.00  0.00           C  
ATOM    159  O   THR    11      40.932  96.101  78.611  1.00  0.00           O  
ATOM    160  N   GLN    12      41.729  94.553  77.201  1.00  0.00           N  
ATOM    161  H   GLN    12      42.468  95.238  77.135  1.00  0.00           H  
ATOM    162  CA  GLN    12      41.965  93.149  76.611  1.00  0.00           C  
ATOM    163  HA  GLN    12      41.017  92.764  76.234  1.00  0.00           H  
ATOM    164  CB  GLN    12      42.879  93.263  75.433  1.00  0.00           C  
ATOM    165  HB2 GLN    12      42.415  93.789  74.598  1.00  0.00           H  
ATOM    166  HB3 GLN    12      43.738  93.852  75.755  1.00  0.00           H  
ATOM    167  CG  GLN    12      43.533  92.045  74.764  1.00  0.00           C  
ATOM    168  HG2 GLN    12      44.203  92.523  74.050  1.00  0.00           H  
ATOM    169  HG3 GLN    12      44.158  91.453  75.432  1.00  0.00           H  
ATOM    170  CD  GLN    12      42.563  91.146  74.076  1.00  0.00           C  
ATOM    171  OE1 GLN    12      41.386  91.069  74.380  1.00  0.00           O  
ATOM    172  NE2 GLN    12      42.957  90.277  73.156  1.00  0.00           N  
ATOM    173 HE21 GLN    12      42.286  89.724  72.642  1.00  0.00           H  
ATOM    174 HE22 GLN    12      43.935  90.029  73.136  1.00  0.00           H  
ATOM    175  C   GLN    12      42.490  92.111  77.559  1.00  0.00           C  
ATOM    176  O   GLN    12      43.209  92.511  78.511  1.00  0.00           O  
ATOM    177  N   SER    13      42.098  90.784  77.407  1.00  0.00           N  
ATOM    178  H   SER    13      41.698  90.418  76.555  1.00  0.00           H  
ATOM    179  CA  SER    13      42.489  89.682  78.292  1.00  0.00           C  
ATOM    180  HA  SER    13      42.341  89.963  79.335  1.00  0.00           H  
ATOM    181  CB  SER    13      41.657  88.475  77.960  1.00  0.00           C  
ATOM    182  HB2 SER    13      42.193  87.586  78.294  1.00  0.00           H  
ATOM    183  HB3 SER    13      40.707  88.523  78.492  1.00  0.00           H  
ATOM    184  OG  SER    13      41.388  88.367  76.607  1.00  0.00           O  
ATOM    185  HG  SER    13      40.629  87.784  76.527  1.00  0.00           H  
ATOM    186  C   SER    13      44.011  89.342  78.012  1.00  0.00           C  
ATOM    187  O   SER    13      44.373  89.026  76.845  1.00  0.00           O  
ATOM    188  N   TYR    14      44.860  89.370  78.970  1.00  0.00           N  
ATOM    189  H   TYR    14      44.597  89.922  79.774  1.00  0.00           H  
ATOM    190  CA  TYR    14      46.208  88.781  78.985  1.00  0.00           C  
ATOM    191  HA  TYR    14      46.339  88.115  78.133  1.00  0.00           H  
ATOM    192  CB  TYR    14      47.290  89.894  78.693  1.00  0.00           C  
ATOM    193  HB2 TYR    14      46.989  90.529  77.859  1.00  0.00           H  
ATOM    194  HB3 TYR    14      47.290  90.649  79.480  1.00  0.00           H  
ATOM    195  CG  TYR    14      48.734  89.346  78.514  1.00  0.00           C  
ATOM    196  CD1 TYR    14      49.321  89.035  77.253  1.00  0.00           C  
ATOM    197  HD1 TYR    14      48.711  89.103  76.364  1.00  0.00           H  
ATOM    198  CE1 TYR    14      50.609  88.441  77.163  1.00  0.00           C  
ATOM    199  HE1 TYR    14      51.016  88.129  76.212  1.00  0.00           H  
ATOM    200  CZ  TYR    14      51.307  88.166  78.338  1.00  0.00           C  
ATOM    201  OH  TYR    14      52.525  87.589  78.265  1.00  0.00           O  
ATOM    202  HH  TYR    14      52.631  87.001  79.016  1.00  0.00           H  
ATOM    203  CE2 TYR    14      50.776  88.547  79.590  1.00  0.00           C  
ATOM    204  HE2 TYR    14      51.347  88.413  80.497  1.00  0.00           H  
ATOM    205  CD2 TYR    14      49.472  89.093  79.716  1.00  0.00           C  
ATOM    206  HD2 TYR    14      49.105  89.439  80.672  1.00  0.00           H  
ATOM    207  C   TYR    14      46.573  88.058  80.286  1.00  0.00           C  
ATOM    208  O   TYR    14      46.518  88.722  81.294  1.00  0.00           O  
ATOM    209  N   GLY    15      47.011  86.781  80.297  1.00  0.00           N  
ATOM    210  H   GLY    15      47.078  86.453  81.250  1.00  0.00           H  
ATOM    211  CA  GLY    15      47.201  85.854  79.179  1.00  0.00           C  
ATOM    212  HA2 GLY    15      46.452  85.067  79.275  1.00  0.00           H  
ATOM    213  HA3 GLY    15      46.936  86.386  78.265  1.00  0.00           H  
ATOM    214  C   GLY    15      48.516  85.112  79.170  1.00  0.00           C  
ATOM    215  O   GLY    15      49.498  85.376  79.916  1.00  0.00           O  
ATOM    216  N   ALA    16      48.657  84.291  78.086  1.00  0.00           N  
ATOM    217  H   ALA    16      47.858  84.146  77.486  1.00  0.00           H  
ATOM    218  CA  ALA    16      49.826  83.443  77.784  1.00  0.00           C  
ATOM    219  HA  ALA    16      50.508  83.438  78.634  1.00  0.00           H  
ATOM    220  CB  ALA    16      49.386  81.992  77.571  1.00  0.00           C  
ATOM    221  HB1 ALA    16      48.807  81.631  78.421  1.00  0.00           H  
ATOM    222  HB2 ALA    16      48.670  81.761  76.783  1.00  0.00           H  
ATOM    223  HB3 ALA    16      50.281  81.382  77.449  1.00  0.00           H  
ATOM    224  C   ALA    16      50.644  83.786  76.539  1.00  0.00           C  
ATOM    225  O   ALA    16      50.008  83.825  75.517  1.00  0.00           O  
ATOM    226  N   TYR    17      51.957  83.945  76.677  1.00  0.00           N  
ATOM    227  H   TYR    17      52.296  83.951  77.628  1.00  0.00           H  
ATOM    228  CA  TYR    17      52.896  84.385  75.607  1.00  0.00           C  
ATOM    229  HA  TYR    17      52.581  83.993  74.640  1.00  0.00           H  
ATOM    230  CB  TYR    17      52.864  85.903  75.389  1.00  0.00           C  
ATOM    231  HB2 TYR    17      51.832  86.226  75.249  1.00  0.00           H  
ATOM    232  HB3 TYR    17      53.310  86.461  76.212  1.00  0.00           H  
ATOM    233  CG  TYR    17      53.640  86.349  74.128  1.00  0.00           C  
ATOM    234  CD1 TYR    17      54.820  87.068  74.177  1.00  0.00           C  
ATOM    235  HD1 TYR    17      55.428  87.120  75.068  1.00  0.00           H  
ATOM    236  CE1 TYR    17      55.302  87.767  73.040  1.00  0.00           C  
ATOM    237  HE1 TYR    17      56.247  88.288  73.088  1.00  0.00           H  
ATOM    238  CZ  TYR    17      54.618  87.748  71.779  1.00  0.00           C  
ATOM    239  OH  TYR    17      55.051  88.322  70.633  1.00  0.00           O  
ATOM    240  HH  TYR    17      54.857  87.891  69.798  1.00  0.00           H  
ATOM    241  CE2 TYR    17      53.516  86.915  71.684  1.00  0.00           C  
ATOM    242  HE2 TYR    17      52.987  86.726  70.761  1.00  0.00           H  
ATOM    243  CD2 TYR    17      52.979  86.251  72.857  1.00  0.00           C  
ATOM    244  HD2 TYR    17      52.125  85.591  72.828  1.00  0.00           H  
ATOM    245  C   TYR    17      54.374  83.935  75.860  1.00  0.00           C  
ATOM    246  O   TYR    17      55.090  84.510  76.719  1.00  0.00           O  
ATOM    247  N   PRO    18      54.942  82.954  75.117  1.00  0.00           N  
ATOM    248  CD  PRO    18      54.402  82.104  74.084  1.00  0.00           C  
ATOM    249  HD2 PRO    18      53.972  82.749  73.317  1.00  0.00           H  
ATOM    250  HD3 PRO    18      53.607  81.504  74.527  1.00  0.00           H  
ATOM    251  CG  PRO    18      55.604  81.294  73.553  1.00  0.00           C  
ATOM    252  HG2 PRO    18      56.088  81.681  72.656  1.00  0.00           H  
ATOM    253  HG3 PRO    18      55.254  80.342  73.153  1.00  0.00           H  
ATOM    254  CB  PRO    18      56.540  81.170  74.763  1.00  0.00           C  
ATOM    255  HB2 PRO    18      57.596  81.047  74.522  1.00  0.00           H  
ATOM    256  HB3 PRO    18      56.173  80.339  75.365  1.00  0.00           H  
ATOM    257  CA  PRO    18      56.395  82.628  75.217  1.00  0.00           C  
ATOM    258  HA  PRO    18      56.682  82.589  76.268  1.00  0.00           H  
ATOM    259  C   PRO    18      57.230  83.573  74.439  1.00  0.00           C  
ATOM    260  O   PRO    18      56.767  84.235  73.506  1.00  0.00           O  
ATOM    261  N   THR    19      58.505  83.769  74.846  1.00  0.00           N  
ATOM    262  H   THR    19      58.722  83.271  75.697  1.00  0.00           H  
ATOM    263  CA  THR    19      59.566  84.377  74.020  1.00  0.00           C  
ATOM    264  HA  THR    19      59.440  84.019  72.998  1.00  0.00           H  
ATOM    265  CB  THR    19      59.510  85.972  74.143  1.00  0.00           C  
ATOM    266  HB  THR    19      59.256  86.216  75.175  1.00  0.00           H  
ATOM    267  CG2 THR    19      60.709  86.820  73.868  1.00  0.00           C  
ATOM    268 HG21 THR    19      61.529  86.557  74.535  1.00  0.00           H  
ATOM    269 HG22 THR    19      61.020  86.625  72.841  1.00  0.00           H  
ATOM    270 HG23 THR    19      60.446  87.872  73.978  1.00  0.00           H  
ATOM    271  OG1 THR    19      58.386  86.518  73.464  1.00  0.00           O  
ATOM    272  HG1 THR    19      57.557  86.121  73.742  1.00  0.00           H  
ATOM    273  C   THR    19      60.896  83.952  74.713  1.00  0.00           C  
ATOM    274  O   THR    19      60.984  83.929  75.946  1.00  0.00           O  
ATOM    275  N   GLN    20      61.876  83.448  73.953  1.00  0.00           N  
ATOM    276  H   GLN    20      61.854  83.747  72.989  1.00  0.00           H  
ATOM    277  CA  GLN    20      63.062  82.806  74.576  1.00  0.00           C  
ATOM    278  HA  GLN    20      62.806  82.314  75.515  1.00  0.00           H  
ATOM    279  CB  GLN    20      63.677  81.684  73.667  1.00  0.00           C  
ATOM    280  HB2 GLN    20      64.006  82.040  72.691  1.00  0.00           H  
ATOM    281  HB3 GLN    20      64.574  81.314  74.162  1.00  0.00           H  
ATOM    282  CG  GLN    20      62.840  80.397  73.529  1.00  0.00           C  
ATOM    283  HG2 GLN    20      63.374  79.466  73.337  1.00  0.00           H  
ATOM    284  HG3 GLN    20      62.294  80.276  74.465  1.00  0.00           H  
ATOM    285  CD  GLN    20      61.821  80.531  72.489  1.00  0.00           C  
ATOM    286  OE1 GLN    20      61.834  81.400  71.661  1.00  0.00           O  
ATOM    287  NE2 GLN    20      60.689  79.913  72.579  1.00  0.00           N  
ATOM    288 HE21 GLN    20      60.465  79.264  73.320  1.00  0.00           H  
ATOM    289 HE22 GLN    20      60.019  80.099  71.847  1.00  0.00           H  
ATOM    290  C   GLN    20      64.113  83.889  74.970  1.00  0.00           C  
ATOM    291  O   GLN    20      64.507  84.591  73.997  1.00  0.00           O  
ATOM    292  N   PRO    21      64.441  84.058  76.285  1.00  0.00           N  
ATOM    293  CD  PRO    21      64.142  83.280  77.527  1.00  0.00           C  
ATOM    294  HD2 PRO    21      64.271  82.199  77.482  1.00  0.00           H  
ATOM    295  HD3 PRO    21      63.160  83.593  77.881  1.00  0.00           H  
ATOM    296  CG  PRO    21      65.108  83.718  78.509  1.00  0.00           C  
ATOM    297  HG2 PRO    21      66.073  83.211  78.493  1.00  0.00           H  
ATOM    298  HG3 PRO    21      64.707  83.506  79.500  1.00  0.00           H  
ATOM    299  CB  PRO    21      65.374  85.154  78.218  1.00  0.00           C  
ATOM    300  HB2 PRO    21      66.337  85.468  78.621  1.00  0.00           H  
ATOM    301  HB3 PRO    21      64.635  85.814  78.672  1.00  0.00           H  
ATOM    302  CA  PRO    21      65.240  85.254  76.715  1.00  0.00           C  
ATOM    303  HA  PRO    21      64.607  86.119  76.519  1.00  0.00           H  
ATOM    304  C   PRO    21      66.640  85.344  76.140  1.00  0.00           C  
ATOM    305  O   PRO    21      67.164  84.316  75.693  1.00  0.00           O  
ATOM    306  N   GLY    22      67.129  86.528  76.035  1.00  0.00           N  
ATOM    307  H   GLY    22      66.617  87.360  76.288  1.00  0.00           H  
ATOM    308  CA  GLY    22      68.453  86.762  75.301  1.00  0.00           C  
ATOM    309  HA2 GLY    22      68.461  86.189  74.373  1.00  0.00           H  
ATOM    310  HA3 GLY    22      68.572  87.839  75.180  1.00  0.00           H  
ATOM    311  C   GLY    22      69.704  86.311  76.145  1.00  0.00           C  
ATOM    312  O   GLY    22      69.764  86.577  77.370  1.00  0.00           O  
ATOM    313  N   GLN    23      70.698  85.771  75.473  1.00  0.00           N  
ATOM    314  H   GLN    23      70.481  85.475  74.532  1.00  0.00           H  
ATOM    315  CA  GLN    23      72.025  85.494  76.076  1.00  0.00           C  
ATOM    316  HA  GLN    23      71.825  84.695  76.790  1.00  0.00           H  
ATOM    317  CB  GLN    23      73.012  84.863  75.050  1.00  0.00           C  
ATOM    318  HB2 GLN    23      72.883  85.550  74.213  1.00  0.00           H  
ATOM    319  HB3 GLN    23      74.033  84.859  75.429  1.00  0.00           H  
ATOM    320  CG  GLN    23      72.540  83.480  74.520  1.00  0.00           C  
ATOM    321  HG2 GLN    23      72.462  82.728  75.305  1.00  0.00           H  
ATOM    322  HG3 GLN    23      71.509  83.513  74.168  1.00  0.00           H  
ATOM    323  CD  GLN    23      73.472  82.971  73.451  1.00  0.00           C  
ATOM    324  OE1 GLN    23      73.198  82.896  72.289  1.00  0.00           O  
ATOM    325  NE2 GLN    23      74.672  82.573  73.804  1.00  0.00           N  
ATOM    326 HE21 GLN    23      75.010  82.718  74.745  1.00  0.00           H  
ATOM    327 HE22 GLN    23      75.278  82.380  73.020  1.00  0.00           H  
ATOM    328  C   GLN    23      72.544  86.805  76.816  1.00  0.00           C  
ATOM    329  O   GLN    23      72.735  87.824  76.153  1.00  0.00           O  
ATOM    330  N   GLY    24      72.878  86.643  78.069  1.00  0.00           N  
ATOM    331  H   GLY    24      72.716  85.740  78.492  1.00  0.00           H  
ATOM    332  CA  GLY    24      73.657  87.622  78.835  1.00  0.00           C  
ATOM    333  HA2 GLY    24      73.127  88.574  78.808  1.00  0.00           H  
ATOM    334  HA3 GLY    24      73.706  87.359  79.892  1.00  0.00           H  
ATOM    335  C   GLY    24      74.982  87.985  78.274  1.00  0.00           C  
ATOM    336  O   GLY    24      75.702  87.125  77.783  1.00  0.00           O  
ATOM    337  N   TYR    25      75.452  89.155  78.633  1.00  0.00           N  
ATOM    338  H   TYR    25      74.776  89.734  79.110  1.00  0.00           H  
ATOM    339  CA  TYR    25      76.800  89.739  78.314  1.00  0.00           C  
ATOM    340  HA  TYR    25      77.524  88.925  78.325  1.00  0.00           H  
ATOM    341  CB  TYR    25      76.774  90.525  76.965  1.00  0.00           C  
ATOM    342  HB2 TYR    25      76.605  89.760  76.207  1.00  0.00           H  
ATOM    343  HB3 TYR    25      75.941  91.222  77.054  1.00  0.00           H  
ATOM    344  CG  TYR    25      78.016  91.306  76.606  1.00  0.00           C  
ATOM    345  CD1 TYR    25      79.094  90.654  75.997  1.00  0.00           C  
ATOM    346  HD1 TYR    25      79.061  89.617  75.698  1.00  0.00           H  
ATOM    347  CE1 TYR    25      80.183  91.452  75.573  1.00  0.00           C  
ATOM    348  HE1 TYR    25      80.960  91.040  74.946  1.00  0.00           H  
ATOM    349  CZ  TYR    25      80.261  92.802  75.883  1.00  0.00           C  
ATOM    350  OH  TYR    25      81.387  93.445  75.438  1.00  0.00           O  
ATOM    351  HH  TYR    25      82.058  92.857  75.083  1.00  0.00           H  
ATOM    352  CE2 TYR    25      79.291  93.418  76.641  1.00  0.00           C  
ATOM    353  HE2 TYR    25      79.444  94.433  76.979  1.00  0.00           H  
ATOM    354  CD2 TYR    25      78.152  92.635  77.019  1.00  0.00           C  
ATOM    355  HD2 TYR    25      77.325  93.097  77.538  1.00  0.00           H  
ATOM    356  C   TYR    25      77.222  90.713  79.433  1.00  0.00           C  
ATOM    357  O   TYR    25      76.422  91.575  79.736  1.00  0.00           O  
ATOM    358  N   SER    26      78.492  90.539  79.914  1.00  0.00           N  
ATOM    359  H   SER    26      79.048  89.707  79.780  1.00  0.00           H  
ATOM    360  CA  SER    26      79.217  91.433  80.815  1.00  0.00           C  
ATOM    361  HA  SER    26      78.478  92.053  81.322  1.00  0.00           H  
ATOM    362  CB  SER    26      79.880  90.604  81.918  1.00  0.00           C  
ATOM    363  HB2 SER    26      79.028  90.419  82.572  1.00  0.00           H  
ATOM    364  HB3 SER    26      80.201  89.612  81.598  1.00  0.00           H  
ATOM    365  OG  SER    26      80.814  91.360  82.566  1.00  0.00           O  
ATOM    366  HG  SER    26      80.444  91.419  83.449  1.00  0.00           H  
ATOM    367  C   SER    26      80.150  92.325  80.052  1.00  0.00           C  
ATOM    368  O   SER    26      80.861  91.958  79.178  1.00  0.00           O  
ATOM    369  N   GLN    27      80.163  93.623  80.398  1.00  0.00           N  
ATOM    370  H   GLN    27      79.533  93.905  81.136  1.00  0.00           H  
ATOM    371  CA  GLN    27      81.078  94.671  79.958  1.00  0.00           C  
ATOM    372  HA  GLN    27      81.035  94.735  78.871  1.00  0.00           H  
ATOM    373  CB  GLN    27      80.690  96.072  80.531  1.00  0.00           C  
ATOM    374  HB2 GLN    27      79.614  96.235  80.463  1.00  0.00           H  
ATOM    375  HB3 GLN    27      80.958  96.127  81.586  1.00  0.00           H  
ATOM    376  CG  GLN    27      81.432  97.113  79.682  1.00  0.00           C  
ATOM    377  HG2 GLN    27      82.467  96.834  79.484  1.00  0.00           H  
ATOM    378  HG3 GLN    27      80.949  97.036  78.707  1.00  0.00           H  
ATOM    379  CD  GLN    27      81.264  98.505  80.182  1.00  0.00           C  
ATOM    380  OE1 GLN    27      82.019  98.964  81.006  1.00  0.00           O  
ATOM    381  NE2 GLN    27      80.367  99.308  79.606  1.00  0.00           N  
ATOM    382 HE21 GLN    27      79.779  99.004  78.843  1.00  0.00           H  
ATOM    383 HE22 GLN    27      80.326 100.234  80.007  1.00  0.00           H  
ATOM    384  C   GLN    27      82.551  94.327  80.282  1.00  0.00           C  
ATOM    385  O   GLN    27      83.471  94.678  79.516  1.00  0.00           O  
ATOM    386  N   GLN    28      82.777  93.532  81.347  1.00  0.00           N  
ATOM    387  H   GLN    28      82.081  93.110  81.945  1.00  0.00           H  
ATOM    388  CA  GLN    28      84.101  93.034  81.596  1.00  0.00           C  
ATOM    389  HA  GLN    28      84.727  93.922  81.682  1.00  0.00           H  
ATOM    390  CB  GLN    28      84.132  92.164  82.881  1.00  0.00           C  
ATOM    391  HB2 GLN    28      83.477  91.314  82.691  1.00  0.00           H  
ATOM    392  HB3 GLN    28      85.131  91.740  82.986  1.00  0.00           H  
ATOM    393  CG  GLN    28      83.776  92.979  84.181  1.00  0.00           C  
ATOM    394  HG2 GLN    28      84.544  93.718  84.409  1.00  0.00           H  
ATOM    395  HG3 GLN    28      82.844  93.537  84.088  1.00  0.00           H  
ATOM    396  CD  GLN    28      83.613  92.062  85.365  1.00  0.00           C  
ATOM    397  OE1 GLN    28      83.780  90.839  85.273  1.00  0.00           O  
ATOM    398  NE2 GLN    28      83.364  92.543  86.577  1.00  0.00           N  
ATOM    399 HE21 GLN    28      83.369  92.048  87.457  1.00  0.00           H  
ATOM    400 HE22 GLN    28      83.349  93.552  86.601  1.00  0.00           H  
ATOM    401  C   GLN    28      84.728  92.320  80.350  1.00  0.00           C  
ATOM    402  O   GLN    28      85.938  92.135  80.338  1.00  0.00           O  
ATOM    403  N   SER    29      83.965  91.949  79.346  1.00  0.00           N  
ATOM    404  H   SER    29      82.963  91.959  79.472  1.00  0.00           H  
ATOM    405  CA  SER    29      84.481  91.222  78.187  1.00  0.00           C  
ATOM    406  HA  SER    29      85.068  90.400  78.597  1.00  0.00           H  
ATOM    407  CB  SER    29      83.319  90.760  77.283  1.00  0.00           C  
ATOM    408  HB2 SER    29      82.831  91.676  76.950  1.00  0.00           H  
ATOM    409  HB3 SER    29      83.685  90.293  76.369  1.00  0.00           H  
ATOM    410  OG  SER    29      82.393  90.067  78.023  1.00  0.00           O  
ATOM    411  HG  SER    29      81.689  90.612  78.382  1.00  0.00           H  
ATOM    412  C   SER    29      85.363  92.087  77.235  1.00  0.00           C  
ATOM    413  O   SER    29      86.134  91.547  76.442  1.00  0.00           O  
ATOM    414  N   SER    30      85.376  93.475  77.349  1.00  0.00           N  
ATOM    415  H   SER    30      84.841  93.834  78.126  1.00  0.00           H  
ATOM    416  CA  SER    30      86.337  94.394  76.586  1.00  0.00           C  
ATOM    417  HA  SER    30      87.044  93.829  75.978  1.00  0.00           H  
ATOM    418  CB  SER    30      85.359  95.039  75.559  1.00  0.00           C  
ATOM    419  HB2 SER    30      84.909  94.324  74.871  1.00  0.00           H  
ATOM    420  HB3 SER    30      84.494  95.444  76.084  1.00  0.00           H  
ATOM    421  OG  SER    30      86.036  96.027  74.771  1.00  0.00           O  
ATOM    422  HG  SER    30      85.312  96.498  74.352  1.00  0.00           H  
ATOM    423  C   SER    30      87.110  95.351  77.606  1.00  0.00           C  
ATOM    424  O   SER    30      86.613  96.133  78.370  1.00  0.00           O  
ATOM    425  N   GLN    31      88.444  95.139  77.796  1.00  0.00           N  
ATOM    426  H   GLN    31      88.789  95.694  78.567  1.00  0.00           H  
ATOM    427  CA  GLN    31      89.429  94.186  77.200  1.00  0.00           C  
ATOM    428  HA  GLN    31      88.988  93.285  76.773  1.00  0.00           H  
ATOM    429  CB  GLN    31      90.284  94.903  76.069  1.00  0.00           C  
ATOM    430  HB2 GLN    31      90.641  95.882  76.389  1.00  0.00           H  
ATOM    431  HB3 GLN    31      91.150  94.333  75.734  1.00  0.00           H  
ATOM    432  CG  GLN    31      89.456  95.275  74.794  1.00  0.00           C  
ATOM    433  HG2 GLN    31      88.889  94.430  74.405  1.00  0.00           H  
ATOM    434  HG3 GLN    31      88.714  95.986  75.158  1.00  0.00           H  
ATOM    435  CD  GLN    31      90.378  95.859  73.719  1.00  0.00           C  
ATOM    436  OE1 GLN    31      91.482  95.425  73.461  1.00  0.00           O  
ATOM    437  NE2 GLN    31      89.870  96.676  72.820  1.00  0.00           N  
ATOM    438 HE21 GLN    31      90.417  96.892  72.000  1.00  0.00           H  
ATOM    439 HE22 GLN    31      88.870  96.822  72.797  1.00  0.00           H  
ATOM    440  C   GLN    31      90.463  93.773  78.266  1.00  0.00           C  
ATOM    441  O   GLN    31      91.327  94.537  78.678  1.00  0.00           O  
ATOM    442  N   PRO    32      90.392  92.470  78.676  1.00  0.00           N  
ATOM    443  CD  PRO    32      89.401  91.508  78.329  1.00  0.00           C  
ATOM    444  HD2 PRO    32      89.295  91.318  77.261  1.00  0.00           H  
ATOM    445  HD3 PRO    32      88.469  91.844  78.782  1.00  0.00           H  
ATOM    446  CG  PRO    32      89.888  90.147  78.855  1.00  0.00           C  
ATOM    447  HG2 PRO    32      90.451  89.581  78.112  1.00  0.00           H  
ATOM    448  HG3 PRO    32      89.080  89.483  79.160  1.00  0.00           H  
ATOM    449  CB  PRO    32      90.823  90.546  80.026  1.00  0.00           C  
ATOM    450  HB2 PRO    32      91.536  89.828  80.431  1.00  0.00           H  
ATOM    451  HB3 PRO    32      90.229  90.776  80.910  1.00  0.00           H  
ATOM    452  CA  PRO    32      91.397  91.871  79.537  1.00  0.00           C  
ATOM    453  HA  PRO    32      91.403  92.493  80.432  1.00  0.00           H  
ATOM    454  C   PRO    32      92.827  91.798  78.915  1.00  0.00           C  
ATOM    455  O   PRO    32      92.890  91.582  77.682  1.00  0.00           O  
ATOM    456  N   TYR    33      93.866  91.810  79.719  1.00  0.00           N  
ATOM    457  H   TYR    33      93.670  91.890  80.707  1.00  0.00           H  
ATOM    458  CA  TYR    33      95.258  91.946  79.345  1.00  0.00           C  
ATOM    459  HA  TYR    33      95.349  92.655  78.522  1.00  0.00           H  
ATOM    460  CB  TYR    33      96.006  92.467  80.563  1.00  0.00           C  
ATOM    461  HB2 TYR    33      95.933  91.712  81.345  1.00  0.00           H  
ATOM    462  HB3 TYR    33      97.059  92.592  80.311  1.00  0.00           H  
ATOM    463  CG  TYR    33      95.468  93.707  81.134  1.00  0.00           C  
ATOM    464  CD1 TYR    33      95.803  94.879  80.496  1.00  0.00           C  
ATOM    465  HD1 TYR    33      96.394  94.741  79.603  1.00  0.00           H  
ATOM    466  CE1 TYR    33      95.366  96.064  80.964  1.00  0.00           C  
ATOM    467  HE1 TYR    33      95.680  96.961  80.451  1.00  0.00           H  
ATOM    468  CZ  TYR    33      94.642  96.168  82.186  1.00  0.00           C  
ATOM    469  OH  TYR    33      94.269  97.357  82.722  1.00  0.00           O  
ATOM    470  HH  TYR    33      93.774  97.336  83.544  1.00  0.00           H  
ATOM    471  CE2 TYR    33      94.246  94.961  82.823  1.00  0.00           C  
ATOM    472  HE2 TYR    33      93.761  94.930  83.788  1.00  0.00           H  
ATOM    473  CD2 TYR    33      94.720  93.742  82.334  1.00  0.00           C  
ATOM    474  HD2 TYR    33      94.456  92.753  82.676  1.00  0.00           H  
ATOM    475  C   TYR    33      95.804  90.706  78.651  1.00  0.00           C  
ATOM    476  O   TYR    33      96.774  90.739  77.886  1.00  0.00           O  
ATOM    477  N   GLY    34      95.252  89.525  79.005  1.00  0.00           N  
ATOM    478  H   GLY    34      94.555  89.537  79.736  1.00  0.00           H  
ATOM    479  CA  GLY    34      95.877  88.237  78.680  1.00  0.00           C  
ATOM    480  HA2 GLY    34      95.075  87.509  78.560  1.00  0.00           H  
ATOM    481  HA3 GLY    34      96.373  88.264  77.710  1.00  0.00           H  
ATOM    482  C   GLY    34      96.871  87.709  79.734  1.00  0.00           C  
ATOM    483  O   GLY    34      97.063  88.367  80.779  1.00  0.00           O  
ATOM    484  N   GLN    35      97.240  86.437  79.576  1.00  0.00           N  
ATOM    485  H   GLN    35      97.005  86.045  78.676  1.00  0.00           H  
ATOM    486  CA  GLN    35      98.049  85.659  80.505  1.00  0.00           C  
ATOM    487  HA  GLN    35      98.194  86.371  81.318  1.00  0.00           H  
ATOM    488  CB  GLN    35      97.242  84.531  81.080  1.00  0.00           C  
ATOM    489  HB2 GLN    35      96.271  84.994  81.255  1.00  0.00           H  
ATOM    490  HB3 GLN    35      97.099  83.665  80.434  1.00  0.00           H  
ATOM    491  CG  GLN    35      97.793  83.943  82.355  1.00  0.00           C  
ATOM    492  HG2 GLN    35      98.825  83.715  82.089  1.00  0.00           H  
ATOM    493  HG3 GLN    35      97.816  84.704  83.136  1.00  0.00           H  
ATOM    494  CD  GLN    35      96.961  82.803  82.923  1.00  0.00           C  
ATOM    495  OE1 GLN    35      95.719  82.871  83.018  1.00  0.00           O  
ATOM    496  NE2 GLN    35      97.506  81.705  83.324  1.00  0.00           N  
ATOM    497 HE21 GLN    35      98.497  81.562  83.190  1.00  0.00           H  
ATOM    498 HE22 GLN    35      96.924  80.964  83.688  1.00  0.00           H  
ATOM    499  C   GLN    35      99.287  85.171  79.687  1.00  0.00           C  
ATOM    500  O   GLN    35      99.120  84.504  78.657  1.00  0.00           O  
ATOM    501  N   GLN    36     100.563  85.361  80.207  1.00  0.00           N  
ATOM    502  H   GLN    36     101.324  85.111  79.591  1.00  0.00           H  
ATOM    503  CA  GLN    36     100.844  86.196  81.396  1.00  0.00           C  
ATOM    504  HA  GLN    36     100.040  85.976  82.099  1.00  0.00           H  
ATOM    505  CB  GLN    36     102.182  85.668  81.947  1.00  0.00           C  
ATOM    506  HB2 GLN    36     102.012  84.612  82.158  1.00  0.00           H  
ATOM    507  HB3 GLN    36     102.998  85.679  81.224  1.00  0.00           H  
ATOM    508  CG  GLN    36     102.657  86.301  83.261  1.00  0.00           C  
ATOM    509  HG2 GLN    36     101.813  86.286  83.950  1.00  0.00           H  
ATOM    510  HG3 GLN    36     103.456  85.715  83.716  1.00  0.00           H  
ATOM    511  CD  GLN    36     103.339  87.676  83.162  1.00  0.00           C  
ATOM    512  OE1 GLN    36     103.718  88.175  82.103  1.00  0.00           O  
ATOM    513  NE2 GLN    36     103.542  88.353  84.203  1.00  0.00           N  
ATOM    514 HE21 GLN    36     103.118  88.134  85.093  1.00  0.00           H  
ATOM    515 HE22 GLN    36     104.008  89.235  84.044  1.00  0.00           H  
ATOM    516  C   GLN    36     100.796  87.689  81.088  1.00  0.00           C  
ATOM    517  O   GLN    36     101.112  88.026  79.949  1.00  0.00           O  
ATOM    518  N   SER    37     100.425  88.447  82.102  1.00  0.00           N  
ATOM    519  H   SER    37     100.195  88.121  83.030  1.00  0.00           H  
ATOM    520  CA  SER    37     100.602  89.893  82.142  1.00  0.00           C  
ATOM    521  HA  SER    37     101.582  90.130  81.727  1.00  0.00           H  
ATOM    522  CB  SER    37      99.542  90.634  81.370  1.00  0.00           C  
ATOM    523  HB2 SER    37      99.844  91.681  81.408  1.00  0.00           H  
ATOM    524  HB3 SER    37      99.505  90.333  80.323  1.00  0.00           H  
ATOM    525  OG  SER    37      98.321  90.415  81.896  1.00  0.00           O  
ATOM    526  HG  SER    37      97.855  89.689  81.476  1.00  0.00           H  
ATOM    527  C   SER    37     100.546  90.401  83.590  1.00  0.00           C  
ATOM    528  O   SER    37      99.833  89.845  84.388  1.00  0.00           O  
ATOM    529  N   TYR    38     101.318  91.441  83.904  1.00  0.00           N  
ATOM    530  H   TYR    38     101.985  91.714  83.196  1.00  0.00           H  
ATOM    531  CA  TYR    38     101.391  92.134  85.211  1.00  0.00           C  
ATOM    532  HA  TYR    38     100.412  92.594  85.348  1.00  0.00           H  
ATOM    533  CB  TYR    38     101.902  91.138  86.257  1.00  0.00           C  
ATOM    534  HB2 TYR    38     101.115  90.393  86.371  1.00  0.00           H  
ATOM    535  HB3 TYR    38     102.820  90.748  85.818  1.00  0.00           H  
ATOM    536  CG  TYR    38     102.436  91.702  87.609  1.00  0.00           C  
ATOM    537  CD1 TYR    38     103.803  91.842  87.859  1.00  0.00           C  
ATOM    538  HD1 TYR    38     104.483  91.594  87.058  1.00  0.00           H  
ATOM    539  CE1 TYR    38     104.289  92.517  89.002  1.00  0.00           C  
ATOM    540  HE1 TYR    38     105.347  92.650  89.171  1.00  0.00           H  
ATOM    541  CZ  TYR    38     103.414  92.837  89.984  1.00  0.00           C  
ATOM    542  OH  TYR    38     103.919  93.357  91.119  1.00  0.00           O  
ATOM    543  HH  TYR    38     104.553  94.066  90.985  1.00  0.00           H  
ATOM    544  CE2 TYR    38     102.016  92.632  89.823  1.00  0.00           C  
ATOM    545  HE2 TYR    38     101.379  92.807  90.677  1.00  0.00           H  
ATOM    546  CD2 TYR    38     101.546  92.034  88.622  1.00  0.00           C  
ATOM    547  HD2 TYR    38     100.496  91.813  88.494  1.00  0.00           H  
ATOM    548  C   TYR    38     102.367  93.324  85.166  1.00  0.00           C  
ATOM    549  O   TYR    38     103.184  93.328  84.280  1.00  0.00           O  
ATOM    550  N   SER    39     102.272  94.307  86.047  1.00  0.00           N  
ATOM    551  H   SER    39     101.473  94.304  86.664  1.00  0.00           H  
ATOM    552  CA  SER    39     102.961  95.582  85.994  1.00  0.00           C  
ATOM    553  HA  SER    39     103.371  95.719  84.993  1.00  0.00           H  
ATOM    554  CB  SER    39     101.958  96.691  86.370  1.00  0.00           C  
ATOM    555  HB2 SER    39     101.538  96.502  87.358  1.00  0.00           H  
ATOM    556  HB3 SER    39     102.400  97.683  86.273  1.00  0.00           H  
ATOM    557  OG  SER    39     100.910  96.699  85.435  1.00  0.00           O  
ATOM    558  HG  SER    39     101.251  96.998  84.589  1.00  0.00           H  
ATOM    559  C   SER    39     104.136  95.678  87.006  1.00  0.00           C  
ATOM    560  O   SER    39     103.866  95.776  88.175  1.00  0.00           O  
ATOM    561  N   GLY    40     105.366  95.683  86.510  1.00  0.00           N  
ATOM    562  H   GLY    40     105.510  95.513  85.525  1.00  0.00           H  
ATOM    563  CA  GLY    40     106.594  95.599  87.320  1.00  0.00           C  
ATOM    564  HA2 GLY    40     107.302  96.374  87.028  1.00  0.00           H  
ATOM    565  HA3 GLY    40     106.353  95.703  88.378  1.00  0.00           H  
ATOM    566  C   GLY    40     107.303  94.199  87.238  1.00  0.00           C  
ATOM    567  O   GLY    40     107.340  93.561  86.224  1.00  0.00           O  
ATOM    568  N   TYR    41     107.893  93.694  88.244  1.00  0.00           N  
ATOM    569  H   TYR    41     108.491  92.891  88.106  1.00  0.00           H  
ATOM    570  CA  TYR    41     107.923  94.311  89.626  1.00  0.00           C  
ATOM    571  HA  TYR    41     106.895  94.467  89.953  1.00  0.00           H  
ATOM    572  CB  TYR    41     108.635  93.220  90.552  1.00  0.00           C  
ATOM    573  HB2 TYR    41     108.053  92.305  90.668  1.00  0.00           H  
ATOM    574  HB3 TYR    41     109.564  92.946  90.051  1.00  0.00           H  
ATOM    575  CG  TYR    41     108.909  93.797  91.896  1.00  0.00           C  
ATOM    576  CD1 TYR    41     110.266  93.998  92.407  1.00  0.00           C  
ATOM    577  HD1 TYR    41     111.071  93.846  91.704  1.00  0.00           H  
ATOM    578  CE1 TYR    41     110.522  94.567  93.662  1.00  0.00           C  
ATOM    579  HE1 TYR    41     111.540  94.791  93.942  1.00  0.00           H  
ATOM    580  CZ  TYR    41     109.371  94.868  94.514  1.00  0.00           C  
ATOM    581  OH  TYR    41     109.510  95.512  95.703  1.00  0.00           O  
ATOM    582  HH  TYR    41     110.436  95.611  95.933  1.00  0.00           H  
ATOM    583  CE2 TYR    41     108.136  94.747  94.064  1.00  0.00           C  
ATOM    584  HE2 TYR    41     107.283  95.005  94.674  1.00  0.00           H  
ATOM    585  CD2 TYR    41     107.835  94.277  92.731  1.00  0.00           C  
ATOM    586  HD2 TYR    41     106.807  94.117  92.441  1.00  0.00           H  
ATOM    587  C   TYR    41     108.720  95.721  89.562  1.00  0.00           C  
ATOM    588  O   TYR    41     109.659  95.935  88.861  1.00  0.00           O  
ATOM    589  N   SER    42     108.194  96.602  90.354  1.00  0.00           N  
ATOM    590  H   SER    42     107.275  96.272  90.612  1.00  0.00           H  
ATOM    591  CA  SER    42     108.558  98.009  90.627  1.00  0.00           C  
ATOM    592  HA  SER    42     109.280  98.180  91.426  1.00  0.00           H  
ATOM    593  CB  SER    42     109.027  98.712  89.338  1.00  0.00           C  
ATOM    594  HB2 SER    42     110.070  98.406  89.255  1.00  0.00           H  
ATOM    595  HB3 SER    42     108.335  98.444  88.539  1.00  0.00           H  
ATOM    596  OG  SER    42     108.943 100.085  89.757  1.00  0.00           O  
ATOM    597  HG  SER    42     109.435 100.624  89.134  1.00  0.00           H  
ATOM    598  C   SER    42     107.300  98.601  91.196  1.00  0.00           C  
ATOM    599  O   SER    42     106.232  98.292  90.653  1.00  0.00           O  
ATOM    600  N   GLN    43     107.350  99.382  92.303  1.00  0.00           N  
ATOM    601  H   GLN    43     108.253  99.550  92.723  1.00  0.00           H  
ATOM    602  CA  GLN    43     106.247 100.333  92.905  1.00  0.00           C  
ATOM    603  HA  GLN    43     105.310 100.237  92.356  1.00  0.00           H  
ATOM    604  CB  GLN    43     105.874  99.800  94.287  1.00  0.00           C  
ATOM    605  HB2 GLN    43     106.771  99.905  94.897  1.00  0.00           H  
ATOM    606  HB3 GLN    43     105.101 100.359  94.817  1.00  0.00           H  
ATOM    607  CG  GLN    43     105.554  98.304  94.182  1.00  0.00           C  
ATOM    608  HG2 GLN    43     105.465  98.001  93.139  1.00  0.00           H  
ATOM    609  HG3 GLN    43     106.402  97.732  94.559  1.00  0.00           H  
ATOM    610  CD  GLN    43     104.337  97.840  94.956  1.00  0.00           C  
ATOM    611  OE1 GLN    43     104.386  96.842  95.666  1.00  0.00           O  
ATOM    612  NE2 GLN    43     103.223  98.542  94.863  1.00  0.00           N  
ATOM    613 HE21 GLN    43     103.165  99.209  94.107  1.00  0.00           H  
ATOM    614 HE22 GLN    43     102.409  98.323  95.420  1.00  0.00           H  
ATOM    615  C   GLN    43     106.797 101.748  92.903  1.00  0.00           C  
ATOM    616  O   GLN    43     106.641 102.454  93.863  1.00  0.00           O  
ATOM    617  N   SER    44     107.571 102.156  91.867  1.00  0.00           N  
ATOM    618  H   SER    44     107.635 101.543  91.066  1.00  0.00           H  
ATOM    619  CA  SER    44     107.913 103.501  91.573  1.00  0.00           C  
ATOM    620  HA  SER    44     108.492 103.900  92.407  1.00  0.00           H  
ATOM    621  CB  SER    44     108.722 103.471  90.287  1.00  0.00           C  
ATOM    622  HB2 SER    44     109.571 102.790  90.350  1.00  0.00           H  
ATOM    623  HB3 SER    44     108.130 103.038  89.481  1.00  0.00           H  
ATOM    624  OG  SER    44     109.103 104.760  89.933  1.00  0.00           O  
ATOM    625  HG  SER    44     109.481 104.706  89.052  1.00  0.00           H  
ATOM    626  C   SER    44     106.620 104.468  91.450  1.00  0.00           C  
ATOM    627  O   SER    44     105.547 103.971  91.104  1.00  0.00           O  
ATOM    628  N   THR    45     106.883 105.763  91.596  1.00  0.00           N  
ATOM    629  H   THR    45     107.846 106.023  91.754  1.00  0.00           H  
ATOM    630  CA  THR    45     105.811 106.774  91.532  1.00  0.00           C  
ATOM    631  HA  THR    45     105.239 106.698  90.608  1.00  0.00           H  
ATOM    632  CB  THR    45     104.851 106.528  92.700  1.00  0.00           C  
ATOM    633  HB  THR    45     104.814 105.486  93.018  1.00  0.00           H  
ATOM    634  CG2 THR    45     105.331 107.325  93.986  1.00  0.00           C  
ATOM    635 HG21 THR    45     106.416 107.360  94.086  1.00  0.00           H  
ATOM    636 HG22 THR    45     105.046 108.376  93.934  1.00  0.00           H  
ATOM    637 HG23 THR    45     104.843 106.980  94.898  1.00  0.00           H  
ATOM    638  OG1 THR    45     103.486 106.978  92.460  1.00  0.00           O  
ATOM    639  HG1 THR    45     103.053 106.276  91.969  1.00  0.00           H  
ATOM    640  C   THR    45     106.324 108.242  91.555  1.00  0.00           C  
ATOM    641  O   THR    45     107.452 108.502  92.053  1.00  0.00           O  
ATOM    642  N   ASP    46     105.474 109.192  91.112  1.00  0.00           N  
ATOM    643  H   ASP    46     104.546 108.842  90.921  1.00  0.00           H  
ATOM    644  CA  ASP    46     105.947 110.530  90.851  1.00  0.00           C  
ATOM    645  HA  ASP    46     106.693 110.789  91.603  1.00  0.00           H  
ATOM    646  CB  ASP    46     106.589 110.647  89.442  1.00  0.00           C  
ATOM    647  HB2 ASP    46     107.455 109.998  89.317  1.00  0.00           H  
ATOM    648  HB3 ASP    46     105.837 110.243  88.766  1.00  0.00           H  
ATOM    649  CG  ASP    46     106.945 112.080  89.086  1.00  0.00           C  
ATOM    650  OD1 ASP    46     106.746 112.483  87.880  1.00  0.00           O  
ATOM    651  OD2 ASP    46     107.532 112.771  89.903  1.00  0.00           O  
ATOM    652  C   ASP    46     104.769 111.556  91.086  1.00  0.00           C  
ATOM    653  O   ASP    46     103.591 111.193  90.967  1.00  0.00           O  
ATOM    654  N   THR    47     105.153 112.756  91.407  1.00  0.00           N  
ATOM    655  H   THR    47     106.148 112.922  91.445  1.00  0.00           H  
ATOM    656  CA  THR    47     104.171 113.880  91.580  1.00  0.00           C  
ATOM    657  HA  THR    47     103.241 113.585  91.094  1.00  0.00           H  
ATOM    658  CB  THR    47     104.012 114.124  93.088  1.00  0.00           C  
ATOM    659  HB  THR    47     103.304 114.942  93.224  1.00  0.00           H  
ATOM    660  CG2 THR    47     103.488 112.885  93.902  1.00  0.00           C  
ATOM    661 HG21 THR    47     104.271 112.238  94.298  1.00  0.00           H  
ATOM    662 HG22 THR    47     102.903 113.212  94.762  1.00  0.00           H  
ATOM    663 HG23 THR    47     102.754 112.334  93.314  1.00  0.00           H  
ATOM    664  OG1 THR    47     105.196 114.627  93.813  1.00  0.00           O  
ATOM    665  HG1 THR    47     105.022 114.698  94.755  1.00  0.00           H  
ATOM    666  C   THR    47     104.681 115.135  90.897  1.00  0.00           C  
ATOM    667  O   THR    47     104.341 116.264  91.270  1.00  0.00           O  
ATOM    668  N   SER    48     105.671 115.114  90.008  1.00  0.00           N  
ATOM    669  H   SER    48     106.008 114.178  89.830  1.00  0.00           H  
ATOM    670  CA  SER    48     106.299 116.199  89.384  1.00  0.00           C  
ATOM    671  HA  SER    48     106.812 116.675  90.220  1.00  0.00           H  
ATOM    672  CB  SER    48     107.444 115.704  88.384  1.00  0.00           C  
ATOM    673  HB2 SER    48     107.922 116.556  87.902  1.00  0.00           H  
ATOM    674  HB3 SER    48     108.248 115.110  88.819  1.00  0.00           H  
ATOM    675  OG  SER    48     106.876 115.019  87.321  1.00  0.00           O  
ATOM    676  HG  SER    48     106.752 114.092  87.539  1.00  0.00           H  
ATOM    677  C   SER    48     105.454 117.284  88.630  1.00  0.00           C  
ATOM    678  O   SER    48     104.316 117.046  88.288  1.00  0.00           O  
ATOM    679  N   GLY    49     106.092 118.470  88.363  1.00  0.00           N  
ATOM    680  H   GLY    49     106.943 118.712  88.851  1.00  0.00           H  
ATOM    681  CA  GLY    49     105.565 119.383  87.359  1.00  0.00           C  
ATOM    682  HA2 GLY    49     106.069 120.350  87.364  1.00  0.00           H  
ATOM    683  HA3 GLY    49     105.705 118.859  86.413  1.00  0.00           H  
ATOM    684  C   GLY    49     104.124 119.923  87.570  1.00  0.00           C  
ATOM    685  O   GLY    49     103.562 119.975  88.737  1.00  0.00           O  
ATOM    686  N   TYR    50     103.474 120.463  86.574  1.00  0.00           N  
ATOM    687  H   TYR    50     102.573 120.861  86.796  1.00  0.00           H  
ATOM    688  CA  TYR    50     103.985 120.622  85.162  1.00  0.00           C  
ATOM    689  HA  TYR    50     105.019 120.925  85.326  1.00  0.00           H  
ATOM    690  CB  TYR    50     103.818 119.326  84.301  1.00  0.00           C  
ATOM    691  HB2 TYR    50     104.242 118.419  84.733  1.00  0.00           H  
ATOM    692  HB3 TYR    50     102.788 119.079  84.045  1.00  0.00           H  
ATOM    693  CG  TYR    50     104.585 119.505  83.003  1.00  0.00           C  
ATOM    694  CD1 TYR    50     103.905 120.078  81.899  1.00  0.00           C  
ATOM    695  HD1 TYR    50     102.837 120.232  81.935  1.00  0.00           H  
ATOM    696  CE1 TYR    50     104.592 120.220  80.721  1.00  0.00           C  
ATOM    697  HE1 TYR    50     104.061 120.620  79.870  1.00  0.00           H  
ATOM    698  CZ  TYR    50     105.957 119.841  80.639  1.00  0.00           C  
ATOM    699  OH  TYR    50     106.566 119.923  79.431  1.00  0.00           O  
ATOM    700  HH  TYR    50     107.495 119.697  79.518  1.00  0.00           H  
ATOM    701  CE2 TYR    50     106.611 119.216  81.710  1.00  0.00           C  
ATOM    702  HE2 TYR    50     107.628 118.864  81.613  1.00  0.00           H  
ATOM    703  CD2 TYR    50     105.940 119.115  82.949  1.00  0.00           C  
ATOM    704  HD2 TYR    50     106.493 118.880  83.846  1.00  0.00           H  
ATOM    705  C   TYR    50     103.345 121.831  84.389  1.00  0.00           C  
ATOM    706  O   TYR    50     102.131 121.972  84.523  1.00  0.00           O  
ATOM    707  N   GLY    51     104.123 122.671  83.677  1.00  0.00           N  
ATOM    708  H   GLY    51     103.653 123.421  83.189  1.00  0.00           H  
ATOM    709  CA  GLY    51     105.557 122.685  83.403  1.00  0.00           C  
ATOM    710  HA2 GLY    51     106.093 122.116  84.163  1.00  0.00           H  
ATOM    711  HA3 GLY    51     105.790 122.395  82.379  1.00  0.00           H  
ATOM    712  C   GLY    51     106.171 124.117  83.518  1.00  0.00           C  
ATOM    713  O   GLY    51     105.477 124.991  83.990  1.00  0.00           O  
ATOM    714  N   GLN    52     107.413 124.327  83.074  1.00  0.00           N  
ATOM    715  H   GLN    52     107.830 123.525  82.623  1.00  0.00           H  
ATOM    716  CA  GLN    52     108.173 125.564  83.105  1.00  0.00           C  
ATOM    717  HA  GLN    52     107.493 126.392  83.304  1.00  0.00           H  
ATOM    718  CB  GLN    52     109.100 125.673  84.351  1.00  0.00           C  
ATOM    719  HB2 GLN    52     108.470 125.509  85.225  1.00  0.00           H  
ATOM    720  HB3 GLN    52     109.890 124.922  84.339  1.00  0.00           H  
ATOM    721  CG  GLN    52     109.822 126.997  84.497  1.00  0.00           C  
ATOM    722  HG2 GLN    52     110.540 126.855  85.304  1.00  0.00           H  
ATOM    723  HG3 GLN    52     110.423 127.235  83.619  1.00  0.00           H  
ATOM    724  CD  GLN    52     108.962 128.121  85.001  1.00  0.00           C  
ATOM    725  OE1 GLN    52     107.919 127.881  85.626  1.00  0.00           O  
ATOM    726  NE2 GLN    52     109.277 129.393  84.763  1.00  0.00           N  
ATOM    727 HE21 GLN    52     110.070 129.669  84.203  1.00  0.00           H  
ATOM    728 HE22 GLN    52     108.760 130.130  85.222  1.00  0.00           H  
ATOM    729  C   GLN    52     108.843 125.948  81.825  1.00  0.00           C  
ATOM    730  O   GLN    52     109.730 125.274  81.349  1.00  0.00           O  
ATOM    731  N   SER    53     108.444 127.047  81.210  1.00  0.00           N  
ATOM    732  H   SER    53     109.052 127.185  80.414  1.00  0.00           H  
ATOM    733  CA  SER    53     107.338 127.936  81.313  1.00  0.00           C  
ATOM    734  HA  SER    53     107.328 128.554  82.210  1.00  0.00           H  
ATOM    735  CB  SER    53     107.275 128.876  80.080  1.00  0.00           C  
ATOM    736  HB2 SER    53     108.130 129.528  80.259  1.00  0.00           H  
ATOM    737  HB3 SER    53     107.158 128.406  79.104  1.00  0.00           H  
ATOM    738  OG  SER    53     106.167 129.687  80.145  1.00  0.00           O  
ATOM    739  HG  SER    53     105.913 129.903  79.245  1.00  0.00           H  
ATOM    740  C   SER    53     106.047 127.071  81.263  1.00  0.00           C  
ATOM    741  O   SER    53     105.947 125.924  80.828  1.00  0.00           O  
ATOM    742  N   SER    54     104.970 127.631  81.854  1.00  0.00           N  
ATOM    743  H   SER    54     105.011 128.628  82.010  1.00  0.00           H  
ATOM    744  CA  SER    54     103.637 127.007  81.816  1.00  0.00           C  
ATOM    745  HA  SER    54     103.747 125.946  82.041  1.00  0.00           H  
ATOM    746  CB  SER    54     102.747 127.603  82.982  1.00  0.00           C  
ATOM    747  HB2 SER    54     101.737 127.211  82.869  1.00  0.00           H  
ATOM    748  HB3 SER    54     103.087 127.318  83.977  1.00  0.00           H  
ATOM    749  OG  SER    54     102.630 129.010  82.950  1.00  0.00           O  
ATOM    750  HG  SER    54     101.755 129.141  83.321  1.00  0.00           H  
ATOM    751  C   SER    54     102.879 127.264  80.451  1.00  0.00           C  
ATOM    752  O   SER    54     101.885 126.571  80.136  1.00  0.00           O  
ATOM    753  N   TYR    55     103.447 128.126  79.675  1.00  0.00           N  
ATOM    754  H   TYR    55     104.174 128.665  80.123  1.00  0.00           H  
ATOM    755  CA  TYR    55     102.969 128.522  78.342  1.00  0.00           C  
ATOM    756  HA  TYR    55     102.509 127.624  77.930  1.00  0.00           H  
ATOM    757  CB  TYR    55     101.936 129.646  78.558  1.00  0.00           C  
ATOM    758  HB2 TYR    55     102.408 130.470  79.094  1.00  0.00           H  
ATOM    759  HB3 TYR    55     101.699 129.928  77.532  1.00  0.00           H  
ATOM    760  CG  TYR    55     100.627 129.223  79.139  1.00  0.00           C  
ATOM    761  CD1 TYR    55     100.181 129.682  80.373  1.00  0.00           C  
ATOM    762  HD1 TYR    55     100.834 130.119  81.114  1.00  0.00           H  
ATOM    763  CE1 TYR    55      98.891 129.284  80.898  1.00  0.00           C  
ATOM    764  HE1 TYR    55      98.658 129.795  81.821  1.00  0.00           H  
ATOM    765  CZ  TYR    55      98.057 128.400  80.147  1.00  0.00           C  
ATOM    766  OH  TYR    55      96.778 128.083  80.562  1.00  0.00           O  
ATOM    767  HH  TYR    55      96.327 127.585  79.877  1.00  0.00           H  
ATOM    768  CE2 TYR    55      98.509 128.077  78.805  1.00  0.00           C  
ATOM    769  HE2 TYR    55      97.819 127.544  78.168  1.00  0.00           H  
ATOM    770  CD2 TYR    55      99.803 128.419  78.370  1.00  0.00           C  
ATOM    771  HD2 TYR    55     100.176 128.083  77.414  1.00  0.00           H  
ATOM    772  C   TYR    55     104.173 128.894  77.446  1.00  0.00           C  
ATOM    773  O   TYR    55     104.949 129.837  77.696  1.00  0.00           O  
ATOM    774  N   SER    56     104.487 128.107  76.379  1.00  0.00           N  
ATOM    775  H   SER    56     105.374 128.251  75.918  1.00  0.00           H  
ATOM    776  CA  SER    56     103.754 127.102  75.668  1.00  0.00           C  
ATOM    777  HA  SER    56     104.212 126.881  74.704  1.00  0.00           H  
ATOM    778  CB  SER    56     103.925 125.707  76.330  1.00  0.00           C  
ATOM    779  HB2 SER    56     103.468 125.679  77.319  1.00  0.00           H  
ATOM    780  HB3 SER    56     103.475 124.896  75.758  1.00  0.00           H  
ATOM    781  OG  SER    56     105.259 125.314  76.531  1.00  0.00           O  
ATOM    782  HG  SER    56     105.682 125.956  77.106  1.00  0.00           H  
ATOM    783  C   SER    56     102.290 127.413  75.298  1.00  0.00           C  
ATOM    784  O   SER    56     101.275 126.854  75.740  1.00  0.00           O  
ATOM    785  N   SER    57     102.070 128.360  74.372  1.00  0.00           N  
ATOM    786  H   SER    57     101.098 128.469  74.120  1.00  0.00           H  
ATOM    787  CA  SER    57     103.066 129.256  73.703  1.00  0.00           C  
ATOM    788  HA  SER    57     103.981 128.725  73.442  1.00  0.00           H  
ATOM    789  CB  SER    57     102.432 129.817  72.395  1.00  0.00           C  
ATOM    790  HB2 SER    57     102.157 128.984  71.749  1.00  0.00           H  
ATOM    791  HB3 SER    57     101.526 130.340  72.701  1.00  0.00           H  
ATOM    792  OG  SER    57     103.327 130.638  71.662  1.00  0.00           O  
ATOM    793  HG  SER    57     103.055 130.821  70.760  1.00  0.00           H  
ATOM    794  C   SER    57     103.340 130.463  74.470  1.00  0.00           C  
ATOM    795  O   SER    57     102.441 130.957  75.171  1.00  0.00           O  
ATOM    796  N   TYR    58     104.589 130.880  74.420  1.00  0.00           N  
ATOM    797  H   TYR    58     105.153 130.447  73.703  1.00  0.00           H  
ATOM    798  CA  TYR    58     105.071 132.047  75.210  1.00  0.00           C  
ATOM    799  HA  TYR    58     104.688 132.003  76.230  1.00  0.00           H  
ATOM    800  CB  TYR    58     106.615 131.874  75.398  1.00  0.00           C  
ATOM    801  HB2 TYR    58     106.754 130.829  75.675  1.00  0.00           H  
ATOM    802  HB3 TYR    58     107.055 131.960  74.404  1.00  0.00           H  
ATOM    803  CG  TYR    58     107.155 132.813  76.477  1.00  0.00           C  
ATOM    804  CD1 TYR    58     107.689 134.061  76.126  1.00  0.00           C  
ATOM    805  HD1 TYR    58     107.526 134.385  75.109  1.00  0.00           H  
ATOM    806  CE1 TYR    58     108.129 134.918  77.177  1.00  0.00           C  
ATOM    807  HE1 TYR    58     108.369 135.961  77.038  1.00  0.00           H  
ATOM    808  CZ  TYR    58     108.075 134.536  78.507  1.00  0.00           C  
ATOM    809  OH  TYR    58     108.377 135.300  79.553  1.00  0.00           O  
ATOM    810  HH  TYR    58     109.044 135.875  79.171  1.00  0.00           H  
ATOM    811  CE2 TYR    58     107.463 133.307  78.832  1.00  0.00           C  
ATOM    812  HE2 TYR    58     107.343 133.009  79.863  1.00  0.00           H  
ATOM    813  CD2 TYR    58     107.082 132.419  77.856  1.00  0.00           C  
ATOM    814  HD2 TYR    58     106.573 131.521  78.173  1.00  0.00           H  
ATOM    815  C   TYR    58     104.689 133.448  74.660  1.00  0.00           C  
ATOM    816  O   TYR    58     104.921 133.708  73.464  1.00  0.00           O  
ATOM    817  N   GLY    59     103.960 134.268  75.397  1.00  0.00           N  
ATOM    818  H   GLY    59     103.885 135.173  74.955  1.00  0.00           H  
ATOM    819  CA  GLY    59     103.448 134.051  76.796  1.00  0.00           C  
ATOM    820  HA2 GLY    59     102.967 133.086  76.957  1.00  0.00           H  
ATOM    821  HA3 GLY    59     104.301 134.116  77.470  1.00  0.00           H  
ATOM    822  C   GLY    59     102.480 135.179  77.195  1.00  0.00           C  
ATOM    823  O   GLY    59     102.150 136.012  76.434  1.00  0.00           O  
ATOM    824  N   GLN    60     102.215 135.340  78.477  1.00  0.00           N  
ATOM    825  H   GLN    60     101.669 136.131  78.789  1.00  0.00           H  
ATOM    826  CA  GLN    60     102.481 134.387  79.552  1.00  0.00           C  
ATOM    827  HA  GLN    60     102.805 133.409  79.196  1.00  0.00           H  
ATOM    828  CB  GLN    60     103.538 134.974  80.490  1.00  0.00           C  
ATOM    829  HB2 GLN    60     103.151 135.852  81.008  1.00  0.00           H  
ATOM    830  HB3 GLN    60     103.768 134.226  81.248  1.00  0.00           H  
ATOM    831  CG  GLN    60     104.958 135.331  79.932  1.00  0.00           C  
ATOM    832  HG2 GLN    60     105.517 134.418  79.726  1.00  0.00           H  
ATOM    833  HG3 GLN    60     104.754 135.949  79.057  1.00  0.00           H  
ATOM    834  CD  GLN    60     105.672 136.204  80.899  1.00  0.00           C  
ATOM    835  OE1 GLN    60     106.209 135.638  81.843  1.00  0.00           O  
ATOM    836  NE2 GLN    60     105.629 137.558  80.775  1.00  0.00           N  
ATOM    837 HE21 GLN    60     105.212 137.924  79.932  1.00  0.00           H  
ATOM    838 HE22 GLN    60     106.023 138.185  81.462  1.00  0.00           H  
ATOM    839  C   GLN    60     101.161 133.982  80.302  1.00  0.00           C  
ATOM    840  O   GLN    60     101.115 134.030  81.524  1.00  0.00           O  
ATOM    841  N   SER    61     100.106 133.566  79.557  1.00  0.00           N  
ATOM    842  H   SER    61     100.224 133.466  78.559  1.00  0.00           H  
ATOM    843  CA  SER    61      98.833 133.250  80.058  1.00  0.00           C  
ATOM    844  HA  SER    61      98.906 132.722  81.009  1.00  0.00           H  
ATOM    845  CB  SER    61      98.095 134.561  80.279  1.00  0.00           C  
ATOM    846  HB2 SER    61      98.796 135.086  80.928  1.00  0.00           H  
ATOM    847  HB3 SER    61      97.911 135.070  79.333  1.00  0.00           H  
ATOM    848  OG  SER    61      96.900 134.447  80.950  1.00  0.00           O  
ATOM    849  HG  SER    61      96.231 134.989  80.525  1.00  0.00           H  
ATOM    850  C   SER    61      98.077 132.255  79.270  1.00  0.00           C  
ATOM    851  O   SER    61      98.562 131.782  78.248  1.00  0.00           O  
ATOM    852  N   GLN    62      96.852 131.897  79.616  1.00  0.00           N  
ATOM    853  H   GLN    62      96.537 132.287  80.493  1.00  0.00           H  
ATOM    854  CA  GLN    62      95.927 131.077  78.828  1.00  0.00           C  
ATOM    855  HA  GLN    62      96.275 130.063  78.631  1.00  0.00           H  
ATOM    856  CB  GLN    62      94.564 130.950  79.494  1.00  0.00           C  
ATOM    857  HB2 GLN    62      93.759 130.510  78.906  1.00  0.00           H  
ATOM    858  HB3 GLN    62      94.808 130.212  80.258  1.00  0.00           H  
ATOM    859  CG  GLN    62      94.080 132.279  80.118  1.00  0.00           C  
ATOM    860  HG2 GLN    62      94.723 132.680  80.902  1.00  0.00           H  
ATOM    861  HG3 GLN    62      93.974 133.016  79.321  1.00  0.00           H  
ATOM    862  CD  GLN    62      92.712 131.972  80.763  1.00  0.00           C  
ATOM    863  OE1 GLN    62      92.133 130.914  80.828  1.00  0.00           O  
ATOM    864  NE2 GLN    62      92.023 132.927  81.311  1.00  0.00           N  
ATOM    865 HE21 GLN    62      91.081 132.705  81.602  1.00  0.00           H  
ATOM    866 HE22 GLN    62      92.309 133.892  81.231  1.00  0.00           H  
ATOM    867  C   GLN    62      95.706 131.654  77.407  1.00  0.00           C  
ATOM    868  O   GLN    62      95.306 130.876  76.522  1.00  0.00           O  
ATOM    869  N   ASN    63      95.925 132.933  77.247  1.00  0.00           N  
ATOM    870  H   ASN    63      96.245 133.474  78.037  1.00  0.00           H  
ATOM    871  CA  ASN    63      95.411 133.621  76.024  1.00  0.00           C  
ATOM    872  HA  ASN    63      94.958 132.842  75.410  1.00  0.00           H  
ATOM    873  CB  ASN    63      94.311 134.716  76.380  1.00  0.00           C  
ATOM    874  HB2 ASN    63      94.720 135.425  77.100  1.00  0.00           H  
ATOM    875  HB3 ASN    63      94.064 135.285  75.483  1.00  0.00           H  
ATOM    876  CG  ASN    63      92.989 134.132  76.879  1.00  0.00           C  
ATOM    877  OD1 ASN    63      92.721 132.967  76.948  1.00  0.00           O  
ATOM    878  ND2 ASN    63      92.094 134.976  77.366  1.00  0.00           N  
ATOM    879 HD21 ASN    63      91.189 134.652  77.674  1.00  0.00           H  
ATOM    880 HD22 ASN    63      92.185 135.949  77.111  1.00  0.00           H  
ATOM    881  C   ASN    63      96.459 134.264  75.123  1.00  0.00           C  
ATOM    882  O   ASN    63      96.127 134.975  74.179  1.00  0.00           O  
ATOM    883  N   THR    64      97.684 134.092  75.601  1.00  0.00           N  
ATOM    884  H   THR    64      97.821 133.592  76.468  1.00  0.00           H  
ATOM    885  CA  THR    64      98.900 134.574  74.958  1.00  0.00           C  
ATOM    886  HA  THR    64      98.860 134.366  73.889  1.00  0.00           H  
ATOM    887  CB  THR    64      99.098 136.099  75.115  1.00  0.00           C  
ATOM    888  HB  THR    64      98.470 136.609  74.384  1.00  0.00           H  
ATOM    889  CG2 THR    64      99.034 136.723  76.526  1.00  0.00           C  
ATOM    890 HG21 THR    64      98.044 136.427  76.875  1.00  0.00           H  
ATOM    891 HG22 THR    64      99.734 136.199  77.178  1.00  0.00           H  
ATOM    892 HG23 THR    64      99.164 137.800  76.424  1.00  0.00           H  
ATOM    893  OG1 THR    64     100.330 136.568  74.755  1.00  0.00           O  
ATOM    894  HG1 THR    64     100.956 136.290  75.428  1.00  0.00           H  
ATOM    895  C   THR    64     100.108 133.724  75.405  1.00  0.00           C  
ATOM    896  O   THR    64     100.240 133.511  76.617  1.00  0.00           O  
ATOM    897  N   GLY    65     100.836 133.113  74.423  1.00  0.00           N  
ATOM    898  H   GLY    65     101.379 132.365  74.830  1.00  0.00           H  
ATOM    899  CA  GLY    65     100.830 133.256  72.972  1.00  0.00           C  
ATOM    900  HA2 GLY    65     100.768 134.302  72.671  1.00  0.00           H  
ATOM    901  HA3 GLY    65     101.804 132.971  72.574  1.00  0.00           H  
ATOM    902  C   GLY    65      99.719 132.477  72.302  1.00  0.00           C  
ATOM    903  O   GLY    65      99.053 131.651  72.928  1.00  0.00           O  
ATOM    904  N   TYR    66      99.600 132.725  71.032  1.00  0.00           N  
ATOM    905  H   TYR    66     100.156 133.496  70.690  1.00  0.00           H  
ATOM    906  CA  TYR    66      98.648 131.957  70.260  1.00  0.00           C  
ATOM    907  HA  TYR    66      97.654 131.921  70.706  1.00  0.00           H  
ATOM    908  CB  TYR    66      98.576 132.511  68.819  1.00  0.00           C  
ATOM    909  HB2 TYR    66      98.147 133.508  68.919  1.00  0.00           H  
ATOM    910  HB3 TYR    66      99.525 132.686  68.314  1.00  0.00           H  
ATOM    911  CG  TYR    66      97.780 131.658  67.776  1.00  0.00           C  
ATOM    912  CD1 TYR    66      98.482 130.800  66.954  1.00  0.00           C  
ATOM    913  HD1 TYR    66      99.561 130.765  66.935  1.00  0.00           H  
ATOM    914  CE1 TYR    66      97.701 129.952  66.097  1.00  0.00           C  
ATOM    915  HE1 TYR    66      98.184 129.191  65.502  1.00  0.00           H  
ATOM    916  CZ  TYR    66      96.292 129.991  66.077  1.00  0.00           C  
ATOM    917  OH  TYR    66      95.522 129.213  65.206  1.00  0.00           O  
ATOM    918  HH  TYR    66      95.912 128.336  65.230  1.00  0.00           H  
ATOM    919  CE2 TYR    66      95.673 130.771  67.032  1.00  0.00           C  
ATOM    920  HE2 TYR    66      94.600 130.871  66.967  1.00  0.00           H  
ATOM    921  CD2 TYR    66      96.405 131.634  67.842  1.00  0.00           C  
ATOM    922  HD2 TYR    66      95.981 132.383  68.494  1.00  0.00           H  
ATOM    923  C   TYR    66      99.175 130.459  70.235  1.00  0.00           C  
ATOM    924  O   TYR    66     100.381 130.095  70.167  1.00  0.00           O  
ATOM    925  N   GLY    67      98.209 129.487  70.075  1.00  0.00           N  
ATOM    926  H   GLY    67      97.232 129.735  70.009  1.00  0.00           H  
ATOM    927  CA  GLY    67      98.357 128.081  69.803  1.00  0.00           C  
ATOM    928  HA2 GLY    67      98.632 127.782  68.791  1.00  0.00           H  
ATOM    929  HA3 GLY    67      99.195 127.738  70.410  1.00  0.00           H  
ATOM    930  C   GLY    67      97.111 127.347  70.174  1.00  0.00           C  
ATOM    931  O   GLY    67      96.849 127.044  71.333  1.00  0.00           O  
ATOM    932  N   THR    68      96.348 126.992  69.170  1.00  0.00           N  
ATOM    933  H   THR    68      96.628 127.156  68.213  1.00  0.00           H  
ATOM    934  CA  THR    68      95.302 125.923  69.354  1.00  0.00           C  
ATOM    935  HA  THR    68      95.660 125.171  70.058  1.00  0.00           H  
ATOM    936  CB  THR    68      94.100 126.522  69.990  1.00  0.00           C  
ATOM    937  HB  THR    68      94.454 127.169  70.793  1.00  0.00           H  
ATOM    938  CG2 THR    68      93.217 127.328  69.027  1.00  0.00           C  
ATOM    939 HG21 THR    68      93.731 128.106  68.462  1.00  0.00           H  
ATOM    940 HG22 THR    68      92.796 126.608  68.325  1.00  0.00           H  
ATOM    941 HG23 THR    68      92.293 127.698  69.471  1.00  0.00           H  
ATOM    942  OG1 THR    68      93.257 125.536  70.624  1.00  0.00           O  
ATOM    943  HG1 THR    68      93.708 125.357  71.452  1.00  0.00           H  
ATOM    944  C   THR    68      94.944 125.252  68.004  1.00  0.00           C  
ATOM    945  O   THR    68      95.104 125.878  66.990  1.00  0.00           O  
ATOM    946  N   GLN    69      94.500 124.014  67.936  1.00  0.00           N  
ATOM    947  H   GLN    69      94.283 123.625  68.843  1.00  0.00           H  
ATOM    948  CA  GLN    69      94.234 123.149  66.725  1.00  0.00           C  
ATOM    949  HA  GLN    69      95.222 123.006  66.286  1.00  0.00           H  
ATOM    950  CB  GLN    69      93.652 121.824  67.137  1.00  0.00           C  
ATOM    951  HB2 GLN    69      94.626 121.344  67.239  1.00  0.00           H  
ATOM    952  HB3 GLN    69      93.179 121.799  68.119  1.00  0.00           H  
ATOM    953  CG  GLN    69      92.784 120.981  66.160  1.00  0.00           C  
ATOM    954  HG2 GLN    69      92.386 120.139  66.727  1.00  0.00           H  
ATOM    955  HG3 GLN    69      91.928 121.541  65.782  1.00  0.00           H  
ATOM    956  CD  GLN    69      93.563 120.437  64.999  1.00  0.00           C  
ATOM    957  OE1 GLN    69      93.525 120.905  63.844  1.00  0.00           O  
ATOM    958  NE2 GLN    69      94.506 119.558  65.280  1.00  0.00           N  
ATOM    959 HE21 GLN    69      94.805 119.532  66.244  1.00  0.00           H  
ATOM    960 HE22 GLN    69      95.253 119.386  64.623  1.00  0.00           H  
ATOM    961  C   GLN    69      93.419 123.858  65.652  1.00  0.00           C  
ATOM    962  O   GLN    69      92.375 124.466  65.875  1.00  0.00           O  
ATOM    963  N   SER    70      93.884 123.854  64.397  1.00  0.00           N  
ATOM    964  H   SER    70      94.617 123.223  64.107  1.00  0.00           H  
ATOM    965  CA  SER    70      93.397 124.699  63.308  1.00  0.00           C  
ATOM    966  HA  SER    70      93.306 125.729  63.653  1.00  0.00           H  
ATOM    967  CB  SER    70      94.352 124.616  62.116  1.00  0.00           C  
ATOM    968  HB2 SER    70      94.049 125.347  61.367  1.00  0.00           H  
ATOM    969  HB3 SER    70      95.360 124.900  62.419  1.00  0.00           H  
ATOM    970  OG  SER    70      94.212 123.340  61.428  1.00  0.00           O  
ATOM    971  HG  SER    70      95.013 123.194  60.919  1.00  0.00           H  
ATOM    972  C   SER    70      91.999 124.264  62.782  1.00  0.00           C  
ATOM    973  O   SER    70      91.316 125.093  62.158  1.00  0.00           O  
ATOM    974  N   THR    71      91.597 123.057  63.054  1.00  0.00           N  
ATOM    975  H   THR    71      92.226 122.413  63.514  1.00  0.00           H  
ATOM    976  CA  THR    71      90.337 122.413  62.588  1.00  0.00           C  
ATOM    977  HA  THR    71      89.776 123.230  62.134  1.00  0.00           H  
ATOM    978  CB  THR    71      90.752 121.394  61.485  1.00  0.00           C  
ATOM    979  HB  THR    71      91.403 120.581  61.807  1.00  0.00           H  
ATOM    980  CG2 THR    71      89.639 120.683  60.599  1.00  0.00           C  
ATOM    981 HG21 THR    71      89.197 121.448  59.961  1.00  0.00           H  
ATOM    982 HG22 THR    71      90.181 119.931  60.027  1.00  0.00           H  
ATOM    983 HG23 THR    71      88.989 120.198  61.328  1.00  0.00           H  
ATOM    984  OG1 THR    71      91.492 122.021  60.471  1.00  0.00           O  
ATOM    985  HG1 THR    71      92.364 122.254  60.798  1.00  0.00           H  
ATOM    986  C   THR    71      89.430 121.663  63.519  1.00  0.00           C  
ATOM    987  O   THR    71      89.914 120.856  64.329  1.00  0.00           O  
ATOM    988  N   PRO    72      88.080 121.901  63.535  1.00  0.00           N  
ATOM    989  CD  PRO    72      87.343 122.737  62.656  1.00  0.00           C  
ATOM    990  HD2 PRO    72      87.647 122.671  61.611  1.00  0.00           H  
ATOM    991  HD3 PRO    72      87.400 123.762  63.021  1.00  0.00           H  
ATOM    992  CG  PRO    72      85.857 122.300  62.822  1.00  0.00           C  
ATOM    993  HG2 PRO    72      85.567 121.513  62.125  1.00  0.00           H  
ATOM    994  HG3 PRO    72      85.243 123.177  62.620  1.00  0.00           H  
ATOM    995  CB  PRO    72      85.834 121.857  64.249  1.00  0.00           C  
ATOM    996  HB2 PRO    72      85.039 121.151  64.487  1.00  0.00           H  
ATOM    997  HB3 PRO    72      85.759 122.760  64.854  1.00  0.00           H  
ATOM    998  CA  PRO    72      87.181 121.247  64.496  1.00  0.00           C  
ATOM    999  HA  PRO    72      87.540 121.436  65.508  1.00  0.00           H  
ATOM   1000  C   PRO    72      87.225 119.709  64.293  1.00  0.00           C  
ATOM   1001  O   PRO    72      87.381 119.256  63.182  1.00  0.00           O  
ATOM   1002  N   GLN    73      87.079 118.912  65.364  1.00  0.00           N  
ATOM   1003  H   GLN    73      86.915 119.390  66.239  1.00  0.00           H  
ATOM   1004  CA  GLN    73      87.082 117.436  65.345  1.00  0.00           C  
ATOM   1005  HA  GLN    73      87.956 117.153  64.759  1.00  0.00           H  
ATOM   1006  CB  GLN    73      87.338 116.808  66.679  1.00  0.00           C  
ATOM   1007  HB2 GLN    73      87.428 115.726  66.583  1.00  0.00           H  
ATOM   1008  HB3 GLN    73      88.327 117.174  66.953  1.00  0.00           H  
ATOM   1009  CG  GLN    73      86.388 117.245  67.842  1.00  0.00           C  
ATOM   1010  HG2 GLN    73      86.764 116.797  68.762  1.00  0.00           H  
ATOM   1011  HG3 GLN    73      86.540 118.301  68.069  1.00  0.00           H  
ATOM   1012  CD  GLN    73      84.983 116.753  67.679  1.00  0.00           C  
ATOM   1013  OE1 GLN    73      84.633 115.857  66.927  1.00  0.00           O  
ATOM   1014  NE2 GLN    73      84.008 117.355  68.419  1.00  0.00           N  
ATOM   1015 HE21 GLN    73      84.165 118.247  68.867  1.00  0.00           H  
ATOM   1016 HE22 GLN    73      83.107 117.117  68.030  1.00  0.00           H  
ATOM   1017  C   GLN    73      85.925 116.829  64.614  1.00  0.00           C  
ATOM   1018  O   GLN    73      84.987 117.527  64.222  1.00  0.00           O  
ATOM   1019  N   GLY    74      86.023 115.583  64.155  1.00  0.00           N  
ATOM   1020  H   GLY    74      86.812 115.055  64.502  1.00  0.00           H  
ATOM   1021  CA  GLY    74      85.169 114.780  63.305  1.00  0.00           C  
ATOM   1022  HA2 GLY    74      85.249 115.016  62.244  1.00  0.00           H  
ATOM   1023  HA3 GLY    74      85.562 113.776  63.466  1.00  0.00           H  
ATOM   1024  C   GLY    74      83.611 114.674  63.578  1.00  0.00           C  
ATOM   1025  O   GLY    74      82.859 114.166  62.752  1.00  0.00           O  
ATOM   1026  N   TYR    75      83.154 115.050  64.782  1.00  0.00           N  
ATOM   1027  H   TYR    75      83.811 115.410  65.460  1.00  0.00           H  
ATOM   1028  CA  TYR    75      81.654 115.240  65.063  1.00  0.00           C  
ATOM   1029  HA  TYR    75      81.118 115.223  64.114  1.00  0.00           H  
ATOM   1030  CB  TYR    75      81.108 114.038  65.827  1.00  0.00           C  
ATOM   1031  HB2 TYR    75      81.763 113.847  66.677  1.00  0.00           H  
ATOM   1032  HB3 TYR    75      80.087 114.243  66.150  1.00  0.00           H  
ATOM   1033  CG  TYR    75      80.963 112.794  65.022  1.00  0.00           C  
ATOM   1034  CD1 TYR    75      82.022 111.886  64.808  1.00  0.00           C  
ATOM   1035  HD1 TYR    75      82.999 112.146  65.186  1.00  0.00           H  
ATOM   1036  CE1 TYR    75      81.853 110.717  64.036  1.00  0.00           C  
ATOM   1037  HE1 TYR    75      82.692 110.038  63.987  1.00  0.00           H  
ATOM   1038  CZ  TYR    75      80.643 110.480  63.389  1.00  0.00           C  
ATOM   1039  OH  TYR    75      80.474 109.334  62.628  1.00  0.00           O  
ATOM   1040  HH  TYR    75      79.560 109.040  62.617  1.00  0.00           H  
ATOM   1041  CE2 TYR    75      79.597 111.438  63.541  1.00  0.00           C  
ATOM   1042  HE2 TYR    75      78.689 111.234  62.992  1.00  0.00           H  
ATOM   1043  CD2 TYR    75      79.721 112.487  64.426  1.00  0.00           C  
ATOM   1044  HD2 TYR    75      78.813 113.046  64.602  1.00  0.00           H  
ATOM   1045  C   TYR    75      81.235 116.603  65.692  1.00  0.00           C  
ATOM   1046  O   TYR    75      81.996 117.236  66.425  1.00  0.00           O  
ATOM   1047  N   GLY    76      79.987 116.925  65.608  1.00  0.00           N  
ATOM   1048  H   GLY    76      79.356 116.271  65.168  1.00  0.00           H  
ATOM   1049  CA  GLY    76      79.201 117.939  66.334  1.00  0.00           C  
ATOM   1050  HA2 GLY    76      79.407 118.962  66.020  1.00  0.00           H  
ATOM   1051  HA3 GLY    76      78.141 117.739  66.174  1.00  0.00           H  
ATOM   1052  C   GLY    76      79.335 117.768  67.836  1.00  0.00           C  
ATOM   1053  O   GLY    76      79.312 116.642  68.320  1.00  0.00           O  
ATOM   1054  N   SER    77      79.447 118.793  68.683  1.00  0.00           N  
ATOM   1055  H   SER    77      79.213 119.716  68.344  1.00  0.00           H  
ATOM   1056  CA  SER    77      79.998 118.732  69.991  1.00  0.00           C  
ATOM   1057  HA  SER    77      81.032 118.388  69.963  1.00  0.00           H  
ATOM   1058  CB  SER    77      79.942 120.131  70.605  1.00  0.00           C  
ATOM   1059  HB2 SER    77      78.928 120.529  70.599  1.00  0.00           H  
ATOM   1060  HB3 SER    77      80.287 120.201  71.637  1.00  0.00           H  
ATOM   1061  OG  SER    77      80.679 121.018  69.793  1.00  0.00           O  
ATOM   1062  HG  SER    77      80.650 121.902  70.165  1.00  0.00           H  
ATOM   1063  C   SER    77      79.037 117.885  70.883  1.00  0.00           C  
ATOM   1064  O   SER    77      77.848 117.892  70.745  1.00  0.00           O  
ATOM   1065  N   THR    78      79.599 117.068  71.839  1.00  0.00           N  
ATOM   1066  H   THR    78      78.884 116.600  72.377  1.00  0.00           H  
ATOM   1067  CA  THR    78      80.922 117.038  72.506  1.00  0.00           C  
ATOM   1068  HA  THR    78      81.469 117.884  72.090  1.00  0.00           H  
ATOM   1069  CB  THR    78      80.678 117.271  74.032  1.00  0.00           C  
ATOM   1070  HB  THR    78      80.082 116.467  74.463  1.00  0.00           H  
ATOM   1071  CG2 THR    78      81.972 117.372  74.902  1.00  0.00           C  
ATOM   1072 HG21 THR    78      82.352 116.353  74.969  1.00  0.00           H  
ATOM   1073 HG22 THR    78      82.728 118.074  74.550  1.00  0.00           H  
ATOM   1074 HG23 THR    78      81.716 117.541  75.948  1.00  0.00           H  
ATOM   1075  OG1 THR    78      80.045 118.504  74.274  1.00  0.00           O  
ATOM   1076  HG1 THR    78      79.302 118.380  74.868  1.00  0.00           H  
ATOM   1077  C   THR    78      81.747 115.768  72.287  1.00  0.00           C  
ATOM   1078  O   THR    78      82.135 114.903  73.114  1.00  0.00           O  
ATOM   1079  N   GLY    79      82.013 115.560  70.950  1.00  0.00           N  
ATOM   1080  H   GLY    79      81.799 116.311  70.311  1.00  0.00           H  
ATOM   1081  CA  GLY    79      82.661 114.341  70.447  1.00  0.00           C  
ATOM   1082  HA2 GLY    79      82.478 113.607  71.232  1.00  0.00           H  
ATOM   1083  HA3 GLY    79      82.102 113.969  69.589  1.00  0.00           H  
ATOM   1084  C   GLY    79      84.209 114.461  70.170  1.00  0.00           C  
ATOM   1085  O   GLY    79      85.013 115.145  70.794  1.00  0.00           O  
ATOM   1086  N   GLY    80      84.765 113.804  69.173  1.00  0.00           N  
ATOM   1087  H   GLY    80      85.764 113.902  69.061  1.00  0.00           H  
ATOM   1088  CA  GLY    80      84.130 112.907  68.214  1.00  0.00           C  
ATOM   1089  HA2 GLY    80      83.185 113.355  67.908  1.00  0.00           H  
ATOM   1090  HA3 GLY    80      84.855 112.860  67.401  1.00  0.00           H  
ATOM   1091  C   GLY    80      83.757 111.564  68.778  1.00  0.00           C  
ATOM   1092  O   GLY    80      83.779 111.446  70.051  1.00  0.00           O  
ATOM   1093  N   TYR    81      83.327 110.539  67.980  1.00  0.00           N  
ATOM   1094  H   TYR    81      83.353 110.660  66.978  1.00  0.00           H  
ATOM   1095  CA  TYR    81      82.696 109.212  68.449  1.00  0.00           C  
ATOM   1096  HA  TYR    81      83.087 108.947  69.431  1.00  0.00           H  
ATOM   1097  CB  TYR    81      81.218 109.369  68.515  1.00  0.00           C  
ATOM   1098  HB2 TYR    81      80.829 109.588  67.521  1.00  0.00           H  
ATOM   1099  HB3 TYR    81      80.786 108.454  68.919  1.00  0.00           H  
ATOM   1100  CG  TYR    81      80.666 110.551  69.373  1.00  0.00           C  
ATOM   1101  CD1 TYR    81      80.905 110.653  70.770  1.00  0.00           C  
ATOM   1102  HD1 TYR    81      81.495 109.912  71.290  1.00  0.00           H  
ATOM   1103  CE1 TYR    81      80.475 111.731  71.453  1.00  0.00           C  
ATOM   1104  HE1 TYR    81      80.745 111.847  72.492  1.00  0.00           H  
ATOM   1105  CZ  TYR    81      79.761 112.742  70.797  1.00  0.00           C  
ATOM   1106  OH  TYR    81      79.383 113.839  71.479  1.00  0.00           O  
ATOM   1107  HH  TYR    81      79.751 113.776  72.364  1.00  0.00           H  
ATOM   1108  CE2 TYR    81      79.475 112.629  69.444  1.00  0.00           C  
ATOM   1109  HE2 TYR    81      78.905 113.444  69.022  1.00  0.00           H  
ATOM   1110  CD2 TYR    81      79.896 111.555  68.691  1.00  0.00           C  
ATOM   1111  HD2 TYR    81      79.648 111.461  67.644  1.00  0.00           H  
ATOM   1112  C   TYR    81      83.045 108.138  67.367  1.00  0.00           C  
ATOM   1113  O   TYR    81      83.371 108.463  66.250  1.00  0.00           O  
ATOM   1114  N   GLY    82      82.895 106.864  67.628  1.00  0.00           N  
ATOM   1115  H   GLY    82      82.930 106.358  66.755  1.00  0.00           H  
ATOM   1116  CA  GLY    82      82.788 106.037  68.822  1.00  0.00           C  
ATOM   1117  HA2 GLY    82      83.042 105.012  68.550  1.00  0.00           H  
ATOM   1118  HA3 GLY    82      83.478 106.465  69.550  1.00  0.00           H  
ATOM   1119  C   GLY    82      81.398 106.001  69.410  1.00  0.00           C  
ATOM   1120  O   GLY    82      80.340 106.071  68.718  1.00  0.00           O  
ATOM   1121  N   SER    83      81.248 105.744  70.745  1.00  0.00           N  
ATOM   1122  H   SER    83      81.992 105.625  71.418  1.00  0.00           H  
ATOM   1123  CA  SER    83      79.950 105.656  71.473  1.00  0.00           C  
ATOM   1124  HA  SER    83      80.061 105.094  72.400  1.00  0.00           H  
ATOM   1125  CB  SER    83      79.611 107.103  72.013  1.00  0.00           C  
ATOM   1126  HB2 SER    83      79.581 107.733  71.123  1.00  0.00           H  
ATOM   1127  HB3 SER    83      78.685 107.164  72.585  1.00  0.00           H  
ATOM   1128  OG  SER    83      80.692 107.437  72.905  1.00  0.00           O  
ATOM   1129  HG  SER    83      80.820 106.781  73.595  1.00  0.00           H  
ATOM   1130  C   SER    83      78.745 104.909  70.766  1.00  0.00           C  
ATOM   1131  O   SER    83      77.728 105.539  70.432  1.00  0.00           O  
ATOM   1132  N   SER    84      78.858 103.663  70.315  1.00  0.00           N  
ATOM   1133  H   SER    84      77.998 103.292  69.937  1.00  0.00           H  
ATOM   1134  CA  SER    84      80.023 102.738  70.526  1.00  0.00           C  
ATOM   1135  HA  SER    84      80.618 103.027  71.392  1.00  0.00           H  
ATOM   1136  CB  SER    84      79.487 101.454  71.062  1.00  0.00           C  
ATOM   1137  HB2 SER    84      80.204 100.755  71.493  1.00  0.00           H  
ATOM   1138  HB3 SER    84      78.876 101.690  71.933  1.00  0.00           H  
ATOM   1139  OG  SER    84      78.759 100.736  70.142  1.00  0.00           O  
ATOM   1140  HG  SER    84      77.830 100.943  70.269  1.00  0.00           H  
ATOM   1141  C   SER    84      81.015 102.562  69.366  1.00  0.00           C  
ATOM   1142  O   SER    84      82.110 102.083  69.683  1.00  0.00           O  
ATOM   1143  N   GLN    85      80.781 103.078  68.163  1.00  0.00           N  
ATOM   1144  H   GLN    85      79.862 103.498  68.163  1.00  0.00           H  
ATOM   1145  CA  GLN    85      81.643 103.116  67.010  1.00  0.00           C  
ATOM   1146  HA  GLN    85      82.698 103.105  67.286  1.00  0.00           H  
ATOM   1147  CB  GLN    85      81.383 101.822  66.053  1.00  0.00           C  
ATOM   1148  HB2 GLN    85      80.388 101.393  66.163  1.00  0.00           H  
ATOM   1149  HB3 GLN    85      81.593 101.953  64.992  1.00  0.00           H  
ATOM   1150  CG  GLN    85      82.393 100.684  66.526  1.00  0.00           C  
ATOM   1151  HG2 GLN    85      82.036 100.167  67.417  1.00  0.00           H  
ATOM   1152  HG3 GLN    85      82.264  99.937  65.743  1.00  0.00           H  
ATOM   1153  CD  GLN    85      83.901 101.089  66.531  1.00  0.00           C  
ATOM   1154  OE1 GLN    85      84.532 101.403  65.562  1.00  0.00           O  
ATOM   1155  NE2 GLN    85      84.588 101.031  67.659  1.00  0.00           N  
ATOM   1156 HE21 GLN    85      85.551 101.325  67.583  1.00  0.00           H  
ATOM   1157 HE22 GLN    85      84.240 100.572  68.489  1.00  0.00           H  
ATOM   1158  C   GLN    85      81.410 104.367  66.101  1.00  0.00           C  
ATOM   1159  O   GLN    85      82.311 105.048  65.629  1.00  0.00           O  
ATOM   1160  N   SER    86      80.108 104.629  65.802  1.00  0.00           N  
ATOM   1161  H   SER    86      79.402 104.095  66.289  1.00  0.00           H  
ATOM   1162  CA  SER    86      79.672 105.589  64.819  1.00  0.00           C  
ATOM   1163  HA  SER    86      78.610 105.401  64.656  1.00  0.00           H  
ATOM   1164  CB  SER    86      79.921 107.096  65.320  1.00  0.00           C  
ATOM   1165  HB2 SER    86      80.990 107.259  65.455  1.00  0.00           H  
ATOM   1166  HB3 SER    86      79.535 107.775  64.559  1.00  0.00           H  
ATOM   1167  OG  SER    86      79.281 107.305  66.595  1.00  0.00           O  
ATOM   1168  HG  SER    86      79.813 106.911  67.290  1.00  0.00           H  
ATOM   1169  C   SER    86      80.367 105.353  63.447  1.00  0.00           C  
ATOM   1170  O   SER    86      80.978 106.231  62.870  1.00  0.00           O  
ATOM   1171  N   SER    87      80.399 104.124  62.877  1.00  0.00           N  
ATOM   1172  H   SER    87      79.816 103.443  63.343  1.00  0.00           H  
ATOM   1173  CA  SER    87      81.029 103.774  61.590  1.00  0.00           C  
ATOM   1174  HA  SER    87      81.718 104.541  61.237  1.00  0.00           H  
ATOM   1175  CB  SER    87      81.787 102.474  61.812  1.00  0.00           C  
ATOM   1176  HB2 SER    87      82.375 102.156  60.951  1.00  0.00           H  
ATOM   1177  HB3 SER    87      82.380 102.426  62.725  1.00  0.00           H  
ATOM   1178  OG  SER    87      80.949 101.376  62.031  1.00  0.00           O  
ATOM   1179  HG  SER    87      81.440 100.552  61.998  1.00  0.00           H  
ATOM   1180  C   SER    87      80.053 103.573  60.416  1.00  0.00           C  
ATOM   1181  O   SER    87      80.416 103.589  59.296  1.00  0.00           O  
ATOM   1182  N   GLN    88      78.752 103.410  60.796  1.00  0.00           N  
ATOM   1183  H   GLN    88      78.529 103.529  61.774  1.00  0.00           H  
ATOM   1184  CA  GLN    88      77.606 103.030  59.892  1.00  0.00           C  
ATOM   1185  HA  GLN    88      76.694 103.229  60.454  1.00  0.00           H  
ATOM   1186  CB  GLN    88      77.507 104.072  58.678  1.00  0.00           C  
ATOM   1187  HB2 GLN    88      78.358 104.261  58.024  1.00  0.00           H  
ATOM   1188  HB3 GLN    88      76.762 103.597  58.040  1.00  0.00           H  
ATOM   1189  CG  GLN    88      76.985 105.474  59.171  1.00  0.00           C  
ATOM   1190  HG2 GLN    88      76.526 105.982  58.323  1.00  0.00           H  
ATOM   1191  HG3 GLN    88      76.157 105.383  59.874  1.00  0.00           H  
ATOM   1192  CD  GLN    88      78.153 106.365  59.763  1.00  0.00           C  
ATOM   1193  OE1 GLN    88      78.133 106.746  60.920  1.00  0.00           O  
ATOM   1194  NE2 GLN    88      79.151 106.619  58.961  1.00  0.00           N  
ATOM   1195 HE21 GLN    88      79.141 106.233  58.028  1.00  0.00           H  
ATOM   1196 HE22 GLN    88      80.001 107.003  59.348  1.00  0.00           H  
ATOM   1197  C   GLN    88      77.670 101.634  59.356  1.00  0.00           C  
ATOM   1198  O   GLN    88      76.759 101.216  58.656  1.00  0.00           O  
ATOM   1199  N   SER    89      78.520 100.729  59.779  1.00  0.00           N  
ATOM   1200  H   SER    89      79.198 101.016  60.470  1.00  0.00           H  
ATOM   1201  CA  SER    89      78.513  99.259  59.493  1.00  0.00           C  
ATOM   1202  HA  SER    89      78.628  99.033  58.433  1.00  0.00           H  
ATOM   1203  CB  SER    89      79.694  98.578  60.194  1.00  0.00           C  
ATOM   1204  HB2 SER    89      80.543  99.261  60.185  1.00  0.00           H  
ATOM   1205  HB3 SER    89      79.465  98.426  61.248  1.00  0.00           H  
ATOM   1206  OG  SER    89      80.105  97.357  59.514  1.00  0.00           O  
ATOM   1207  HG  SER    89      80.962  97.090  59.853  1.00  0.00           H  
ATOM   1208  C   SER    89      77.257  98.464  59.867  1.00  0.00           C  
ATOM   1209  O   SER    89      76.723  98.775  60.939  1.00  0.00           O  
ATOM   1210  N   SER    90      76.797  97.558  59.013  1.00  0.00           N  
ATOM   1211  H   SER    90      77.164  97.490  58.075  1.00  0.00           H  
ATOM   1212  CA  SER    90      75.507  96.970  59.296  1.00  0.00           C  
ATOM   1213  HA  SER    90      74.965  97.826  59.697  1.00  0.00           H  
ATOM   1214  CB  SER    90      74.732  96.619  57.963  1.00  0.00           C  
ATOM   1215  HB2 SER    90      73.728  96.215  58.087  1.00  0.00           H  
ATOM   1216  HB3 SER    90      74.731  97.500  57.321  1.00  0.00           H  
ATOM   1217  OG  SER    90      75.500  95.623  57.277  1.00  0.00           O  
ATOM   1218  HG  SER    90      75.437  95.674  56.321  1.00  0.00           H  
ATOM   1219  C   SER    90      75.425  95.736  60.253  1.00  0.00           C  
ATOM   1220  O   SER    90      74.318  95.305  60.554  1.00  0.00           O  
ATOM   1221  N   TYR    91      76.605  95.150  60.618  1.00  0.00           N  
ATOM   1222  H   TYR    91      77.475  95.523  60.268  1.00  0.00           H  
ATOM   1223  CA  TYR    91      76.830  94.224  61.677  1.00  0.00           C  
ATOM   1224  HA  TYR    91      75.921  93.658  61.883  1.00  0.00           H  
ATOM   1225  CB  TYR    91      77.965  93.236  61.405  1.00  0.00           C  
ATOM   1226  HB2 TYR    91      78.919  93.541  61.834  1.00  0.00           H  
ATOM   1227  HB3 TYR    91      77.798  92.355  62.024  1.00  0.00           H  
ATOM   1228  CG  TYR    91      78.140  92.683  59.933  1.00  0.00           C  
ATOM   1229  CD1 TYR    91      78.821  93.450  58.982  1.00  0.00           C  
ATOM   1230  HD1 TYR    91      79.284  94.356  59.345  1.00  0.00           H  
ATOM   1231  CE1 TYR    91      78.799  93.063  57.596  1.00  0.00           C  
ATOM   1232  HE1 TYR    91      79.272  93.645  56.819  1.00  0.00           H  
ATOM   1233  CZ  TYR    91      78.118  91.863  57.289  1.00  0.00           C  
ATOM   1234  OH  TYR    91      77.989  91.463  55.964  1.00  0.00           O  
ATOM   1235  HH  TYR    91      78.060  90.505  55.971  1.00  0.00           H  
ATOM   1236  CE2 TYR    91      77.489  91.090  58.273  1.00  0.00           C  
ATOM   1237  HE2 TYR    91      76.976  90.201  57.937  1.00  0.00           H  
ATOM   1238  CD2 TYR    91      77.623  91.428  59.627  1.00  0.00           C  
ATOM   1239  HD2 TYR    91      77.048  90.938  60.398  1.00  0.00           H  
ATOM   1240  C   TYR    91      77.104  94.949  63.011  1.00  0.00           C  
ATOM   1241  O   TYR    91      77.932  95.872  62.964  1.00  0.00           O  
ATOM   1242  N   GLY    92      76.559  94.483  64.112  1.00  0.00           N  
ATOM   1243  H   GLY    92      76.735  94.979  64.974  1.00  0.00           H  
ATOM   1244  CA  GLY    92      75.724  93.280  64.333  1.00  0.00           C  
ATOM   1245  HA2 GLY    92      76.280  92.402  64.003  1.00  0.00           H  
ATOM   1246  HA3 GLY    92      75.716  93.109  65.409  1.00  0.00           H  
ATOM   1247  C   GLY    92      74.357  93.288  63.699  1.00  0.00           C  
ATOM   1248  O   GLY    92      73.848  94.342  63.303  1.00  0.00           O  
ATOM   1249  N   GLN    93      73.755  92.086  63.560  1.00  0.00           N  
ATOM   1250  H   GLN    93      74.349  91.306  63.801  1.00  0.00           H  
ATOM   1251  CA  GLN    93      72.308  91.988  63.258  1.00  0.00           C  
ATOM   1252  HA  GLN    93      71.896  92.995  63.209  1.00  0.00           H  
ATOM   1253  CB  GLN    93      72.188  91.441  61.824  1.00  0.00           C  
ATOM   1254  HB2 GLN    93      72.691  92.070  61.089  1.00  0.00           H  
ATOM   1255  HB3 GLN    93      72.636  90.448  61.818  1.00  0.00           H  
ATOM   1256  CG  GLN    93      70.713  91.427  61.438  1.00  0.00           C  
ATOM   1257  HG2 GLN    93      70.163  90.860  62.189  1.00  0.00           H  
ATOM   1258  HG3 GLN    93      70.220  92.398  61.485  1.00  0.00           H  
ATOM   1259  CD  GLN    93      70.361  90.774  60.120  1.00  0.00           C  
ATOM   1260  OE1 GLN    93      69.242  90.743  59.679  1.00  0.00           O  
ATOM   1261  NE2 GLN    93      71.257  90.305  59.389  1.00  0.00           N  
ATOM   1262 HE21 GLN    93      71.101  90.120  58.408  1.00  0.00           H  
ATOM   1263 HE22 GLN    93      72.221  90.197  59.672  1.00  0.00           H  
ATOM   1264  C   GLN    93      71.544  91.122  64.303  1.00  0.00           C  
ATOM   1265  O   GLN    93      71.703  89.939  64.348  1.00  0.00           O  
ATOM   1266  N   GLN    94      70.561  91.842  64.924  1.00  0.00           N  
ATOM   1267  H   GLN    94      70.463  92.828  64.730  1.00  0.00           H  
ATOM   1268  CA  GLN    94      69.690  91.125  65.946  1.00  0.00           C  
ATOM   1269  HA  GLN    94      70.252  90.683  66.769  1.00  0.00           H  
ATOM   1270  CB  GLN    94      68.677  92.091  66.613  1.00  0.00           C  
ATOM   1271  HB2 GLN    94      68.004  92.574  65.906  1.00  0.00           H  
ATOM   1272  HB3 GLN    94      68.036  91.522  67.286  1.00  0.00           H  
ATOM   1273  CG  GLN    94      69.225  93.263  67.366  1.00  0.00           C  
ATOM   1274  HG2 GLN    94      69.850  93.883  66.723  1.00  0.00           H  
ATOM   1275  HG3 GLN    94      68.389  93.845  67.753  1.00  0.00           H  
ATOM   1276  CD  GLN    94      69.966  92.608  68.596  1.00  0.00           C  
ATOM   1277  OE1 GLN    94      71.157  92.337  68.580  1.00  0.00           O  
ATOM   1278  NE2 GLN    94      69.215  92.262  69.680  1.00  0.00           N  
ATOM   1279 HE21 GLN    94      68.215  92.368  69.578  1.00  0.00           H  
ATOM   1280 HE22 GLN    94      69.703  91.792  70.429  1.00  0.00           H  
ATOM   1281  C   GLN    94      68.948  89.989  65.294  1.00  0.00           C  
ATOM   1282  O   GLN    94      68.955  88.863  65.822  1.00  0.00           O  
ATOM   1283  N   SER    95      68.264  90.274  64.202  1.00  0.00           N  
ATOM   1284  H   SER    95      68.341  91.207  63.822  1.00  0.00           H  
ATOM   1285  CA  SER    95      67.370  89.311  63.634  1.00  0.00           C  
ATOM   1286  HA  SER    95      66.740  88.875  64.409  1.00  0.00           H  
ATOM   1287  CB  SER    95      66.388  89.965  62.668  1.00  0.00           C  
ATOM   1288  HB2 SER    95      66.034  90.932  63.025  1.00  0.00           H  
ATOM   1289  HB3 SER    95      66.935  90.153  61.744  1.00  0.00           H  
ATOM   1290  OG  SER    95      65.365  89.054  62.470  1.00  0.00           O  
ATOM   1291  HG  SER    95      65.159  89.147  61.537  1.00  0.00           H  
ATOM   1292  C   SER    95      68.036  88.139  62.914  1.00  0.00           C  
ATOM   1293  O   SER    95      69.046  88.368  62.156  1.00  0.00           O  
ATOM   1294  N   SER    96      67.580  86.926  63.150  1.00  0.00           N  
ATOM   1295  H   SER    96      66.766  86.855  63.744  1.00  0.00           H  
ATOM   1296  CA  SER    96      68.177  85.721  62.605  1.00  0.00           C  
ATOM   1297  HA  SER    96      69.220  85.772  62.921  1.00  0.00           H  
ATOM   1298  CB  SER    96      67.521  84.457  63.244  1.00  0.00           C  
ATOM   1299  HB2 SER    96      66.502  84.421  62.858  1.00  0.00           H  
ATOM   1300  HB3 SER    96      68.135  83.567  63.105  1.00  0.00           H  
ATOM   1301  OG  SER    96      67.391  84.556  64.672  1.00  0.00           O  
ATOM   1302  HG  SER    96      66.992  83.771  65.057  1.00  0.00           H  
ATOM   1303  C   SER    96      68.186  85.608  61.050  1.00  0.00           C  
ATOM   1304  O   SER    96      67.119  86.015  60.520  1.00  0.00           O  
ATOM   1305  N   TYR    97      69.186  85.022  60.332  1.00  0.00           N  
ATOM   1306  H   TYR    97      68.860  84.662  59.446  1.00  0.00           H  
ATOM   1307  CA  TYR    97      70.638  84.818  60.532  1.00  0.00           C  
ATOM   1308  HA  TYR    97      71.135  84.518  59.609  1.00  0.00           H  
ATOM   1309  CB  TYR    97      71.433  86.122  60.781  1.00  0.00           C  
ATOM   1310  HB2 TYR    97      71.123  86.772  59.964  1.00  0.00           H  
ATOM   1311  HB3 TYR    97      71.179  86.680  61.683  1.00  0.00           H  
ATOM   1312  CG  TYR    97      72.939  85.898  60.758  1.00  0.00           C  
ATOM   1313  CD1 TYR    97      73.571  85.637  61.972  1.00  0.00           C  
ATOM   1314  HD1 TYR    97      73.127  85.755  62.950  1.00  0.00           H  
ATOM   1315  CE1 TYR    97      74.951  85.234  61.982  1.00  0.00           C  
ATOM   1316  HE1 TYR    97      75.461  85.085  62.922  1.00  0.00           H  
ATOM   1317  CZ  TYR    97      75.612  84.981  60.775  1.00  0.00           C  
ATOM   1318  OH  TYR    97      76.930  84.599  60.763  1.00  0.00           O  
ATOM   1319  HH  TYR    97      77.317  84.414  59.905  1.00  0.00           H  
ATOM   1320  CE2 TYR    97      74.938  85.304  59.544  1.00  0.00           C  
ATOM   1321  HE2 TYR    97      75.481  85.249  58.612  1.00  0.00           H  
ATOM   1322  CD2 TYR    97      73.603  85.704  59.578  1.00  0.00           C  
ATOM   1323  HD2 TYR    97      73.174  85.867  58.600  1.00  0.00           H  
ATOM   1324  C   TYR    97      70.979  83.698  61.500  1.00  0.00           C  
ATOM   1325  O   TYR    97      70.731  83.734  62.732  1.00  0.00           O  
ATOM   1326  N   PRO    98      71.499  82.540  60.979  1.00  0.00           N  
ATOM   1327  CD  PRO    98      72.269  81.630  61.885  1.00  0.00           C  
ATOM   1328  HD2 PRO    98      71.697  80.863  62.407  1.00  0.00           H  
ATOM   1329  HD3 PRO    98      72.782  82.372  62.497  1.00  0.00           H  
ATOM   1330  CG  PRO    98      73.271  80.859  61.002  1.00  0.00           C  
ATOM   1331  HG2 PRO    98      73.357  79.859  61.428  1.00  0.00           H  
ATOM   1332  HG3 PRO    98      74.203  81.373  60.767  1.00  0.00           H  
ATOM   1333  CB  PRO    98      72.504  80.781  59.709  1.00  0.00           C  
ATOM   1334  HB2 PRO    98      71.753  79.994  59.784  1.00  0.00           H  
ATOM   1335  HB3 PRO    98      73.168  80.687  58.851  1.00  0.00           H  
ATOM   1336  CA  PRO    98      71.813  82.147  59.593  1.00  0.00           C  
ATOM   1337  HA  PRO    98      72.492  82.919  59.232  1.00  0.00           H  
ATOM   1338  C   PRO    98      70.584  82.075  58.644  1.00  0.00           C  
ATOM   1339  O   PRO    98      69.486  82.335  59.063  1.00  0.00           O  
ATOM   1340  N   GLY    99      70.725  81.639  57.411  1.00  0.00           N  
ATOM   1341  H   GLY    99      71.683  81.540  57.106  1.00  0.00           H  
ATOM   1342  CA  GLY    99      69.732  81.512  56.383  1.00  0.00           C  
ATOM   1343  HA2 GLY    99      69.228  82.478  56.386  1.00  0.00           H  
ATOM   1344  HA3 GLY    99      70.279  81.325  55.459  1.00  0.00           H  
ATOM   1345  C   GLY    99      68.756  80.330  56.625  1.00  0.00           C  
ATOM   1346  O   GLY    99      68.873  79.587  57.594  1.00  0.00           O  
ATOM   1347  N   TYR   100      67.824  80.079  55.681  1.00  0.00           N  
ATOM   1348  H   TYR   100      67.742  80.819  54.999  1.00  0.00           H  
ATOM   1349  CA  TYR   100      67.011  78.835  55.607  1.00  0.00           C  
ATOM   1350  HA  TYR   100      67.040  78.477  56.636  1.00  0.00           H  
ATOM   1351  CB  TYR   100      65.627  79.206  55.200  1.00  0.00           C  
ATOM   1352  HB2 TYR   100      65.247  80.158  55.571  1.00  0.00           H  
ATOM   1353  HB3 TYR   100      65.686  79.211  54.112  1.00  0.00           H  
ATOM   1354  CG  TYR   100      64.602  78.120  55.422  1.00  0.00           C  
ATOM   1355  CD1 TYR   100      64.348  77.851  56.796  1.00  0.00           C  
ATOM   1356  HD1 TYR   100      64.875  78.431  57.540  1.00  0.00           H  
ATOM   1357  CE1 TYR   100      63.613  76.725  57.141  1.00  0.00           C  
ATOM   1358  HE1 TYR   100      63.556  76.407  58.172  1.00  0.00           H  
ATOM   1359  CZ  TYR   100      63.005  76.069  56.102  1.00  0.00           C  
ATOM   1360  OH  TYR   100      62.228  75.043  56.417  1.00  0.00           O  
ATOM   1361  HH  TYR   100      62.666  74.661  57.181  1.00  0.00           H  
ATOM   1362  CE2 TYR   100      63.278  76.217  54.797  1.00  0.00           C  
ATOM   1363  HE2 TYR   100      62.963  75.486  54.067  1.00  0.00           H  
ATOM   1364  CD2 TYR   100      64.086  77.280  54.418  1.00  0.00           C  
ATOM   1365  HD2 TYR   100      64.291  77.386  53.363  1.00  0.00           H  
ATOM   1366  C   TYR   100      67.686  77.795  54.709  1.00  0.00           C  
ATOM   1367  O   TYR   100      67.333  76.555  54.666  1.00  0.00           O  
ATOM   1368  N   GLY   101      68.684  78.216  53.975  1.00  0.00           N  
ATOM   1369  H   GLY   101      68.796  79.220  53.973  1.00  0.00           H  
ATOM   1370  CA  GLY   101      69.514  77.400  53.084  1.00  0.00           C  
ATOM   1371  HA2 GLY   101      70.471  77.922  53.101  1.00  0.00           H  
ATOM   1372  HA3 GLY   101      69.761  76.432  53.517  1.00  0.00           H  
ATOM   1373  C   GLY   101      69.122  77.221  51.631  1.00  0.00           C  
ATOM   1374  O   GLY   101      67.931  77.244  51.310  1.00  0.00           O  
ATOM   1375  N   GLN   102      70.133  76.966  50.763  1.00  0.00           N  
ATOM   1376  H   GLN   102      71.042  76.890  51.196  1.00  0.00           H  
ATOM   1377  CA  GLN   102      69.880  76.687  49.368  1.00  0.00           C  
ATOM   1378  HA  GLN   102      68.923  77.043  48.987  1.00  0.00           H  
ATOM   1379  CB  GLN   102      70.747  77.474  48.404  1.00  0.00           C  
ATOM   1380  HB2 GLN   102      71.761  77.074  48.390  1.00  0.00           H  
ATOM   1381  HB3 GLN   102      70.402  77.382  47.374  1.00  0.00           H  
ATOM   1382  CG  GLN   102      70.775  78.932  48.800  1.00  0.00           C  
ATOM   1383  HG2 GLN   102      69.797  79.313  49.093  1.00  0.00           H  
ATOM   1384  HG3 GLN   102      71.467  79.052  49.633  1.00  0.00           H  
ATOM   1385  CD  GLN   102      71.284  79.886  47.778  1.00  0.00           C  
ATOM   1386  OE1 GLN   102      71.033  79.871  46.605  1.00  0.00           O  
ATOM   1387  NE2 GLN   102      72.001  80.877  48.202  1.00  0.00           N  
ATOM   1388 HE21 GLN   102      72.532  80.843  49.061  1.00  0.00           H  
ATOM   1389 HE22 GLN   102      72.487  81.413  47.498  1.00  0.00           H  
ATOM   1390  C   GLN   102      69.908  75.172  48.976  1.00  0.00           C  
ATOM   1391  O   GLN   102      69.814  74.878  47.787  1.00  0.00           O  
ATOM   1392  N   GLN   103      70.041  74.312  49.997  1.00  0.00           N  
ATOM   1393  H   GLN   103      69.983  74.596  50.965  1.00  0.00           H  
ATOM   1394  CA  GLN   103      70.014  72.887  49.831  1.00  0.00           C  
ATOM   1395  HA  GLN   103      70.803  72.687  49.107  1.00  0.00           H  
ATOM   1396  CB  GLN   103      70.434  72.231  51.151  1.00  0.00           C  
ATOM   1397  HB2 GLN   103      69.731  72.476  51.947  1.00  0.00           H  
ATOM   1398  HB3 GLN   103      70.338  71.149  51.063  1.00  0.00           H  
ATOM   1399  CG  GLN   103      71.928  72.510  51.528  1.00  0.00           C  
ATOM   1400  HG2 GLN   103      72.363  71.629  52.001  1.00  0.00           H  
ATOM   1401  HG3 GLN   103      72.485  72.771  50.629  1.00  0.00           H  
ATOM   1402  CD  GLN   103      72.182  73.700  52.534  1.00  0.00           C  
ATOM   1403  OE1 GLN   103      71.311  74.464  52.814  1.00  0.00           O  
ATOM   1404  NE2 GLN   103      73.458  73.962  52.813  1.00  0.00           N  
ATOM   1405 HE21 GLN   103      73.674  74.847  53.248  1.00  0.00           H  
ATOM   1406 HE22 GLN   103      74.138  73.256  52.566  1.00  0.00           H  
ATOM   1407  C   GLN   103      68.638  72.269  49.498  1.00  0.00           C  
ATOM   1408  O   GLN   103      67.616  72.799  49.881  1.00  0.00           O  
ATOM   1409  N   PRO   104      68.531  71.054  48.910  1.00  0.00           N  
ATOM   1410  CD  PRO   104      69.578  70.443  48.175  1.00  0.00           C  
ATOM   1411  HD2 PRO   104      70.098  69.818  48.900  1.00  0.00           H  
ATOM   1412  HD3 PRO   104      70.300  71.154  47.773  1.00  0.00           H  
ATOM   1413  CG  PRO   104      68.895  69.590  47.075  1.00  0.00           C  
ATOM   1414  HG2 PRO   104      69.509  68.714  46.867  1.00  0.00           H  
ATOM   1415  HG3 PRO   104      68.838  70.206  46.177  1.00  0.00           H  
ATOM   1416  CB  PRO   104      67.525  69.226  47.691  1.00  0.00           C  
ATOM   1417  HB2 PRO   104      67.481  68.249  48.173  1.00  0.00           H  
ATOM   1418  HB3 PRO   104      66.733  69.285  46.943  1.00  0.00           H  
ATOM   1419  CA  PRO   104      67.329  70.336  48.842  1.00  0.00           C  
ATOM   1420  HA  PRO   104      66.546  71.022  48.519  1.00  0.00           H  
ATOM   1421  C   PRO   104      66.900  69.732  50.152  1.00  0.00           C  
ATOM   1422  O   PRO   104      67.642  68.985  50.788  1.00  0.00           O  
ATOM   1423  N   ALA   105      65.673  70.070  50.618  1.00  0.00           N  
ATOM   1424  H   ALA   105      65.159  70.779  50.116  1.00  0.00           H  
ATOM   1425  CA  ALA   105      64.915  69.374  51.647  1.00  0.00           C  
ATOM   1426  HA  ALA   105      65.498  69.519  52.557  1.00  0.00           H  
ATOM   1427  CB  ALA   105      63.587  70.095  51.882  1.00  0.00           C  
ATOM   1428  HB1 ALA   105      62.995  70.224  50.976  1.00  0.00           H  
ATOM   1429  HB2 ALA   105      63.131  69.647  52.765  1.00  0.00           H  
ATOM   1430  HB3 ALA   105      63.898  71.114  52.114  1.00  0.00           H  
ATOM   1431  C   ALA   105      64.787  67.831  51.376  1.00  0.00           C  
ATOM   1432  O   ALA   105      64.304  67.435  50.272  1.00  0.00           O  
ATOM   1433  N   PRO   106      65.128  66.897  52.302  1.00  0.00           N  
ATOM   1434  CD  PRO   106      65.769  67.205  53.581  1.00  0.00           C  
ATOM   1435  HD2 PRO   106      65.258  67.936  54.209  1.00  0.00           H  
ATOM   1436  HD3 PRO   106      66.827  67.418  53.427  1.00  0.00           H  
ATOM   1437  CG  PRO   106      65.693  65.885  54.341  1.00  0.00           C  
ATOM   1438  HG2 PRO   106      64.858  65.982  55.034  1.00  0.00           H  
ATOM   1439  HG3 PRO   106      66.641  65.668  54.834  1.00  0.00           H  
ATOM   1440  CB  PRO   106      65.439  64.769  53.348  1.00  0.00           C  
ATOM   1441  HB2 PRO   106      64.884  63.973  53.846  1.00  0.00           H  
ATOM   1442  HB3 PRO   106      66.388  64.474  52.901  1.00  0.00           H  
ATOM   1443  CA  PRO   106      64.745  65.488  52.247  1.00  0.00           C  
ATOM   1444  HA  PRO   106      64.991  65.078  51.268  1.00  0.00           H  
ATOM   1445  C   PRO   106      63.205  65.346  52.417  1.00  0.00           C  
ATOM   1446  O   PRO   106      62.520  66.176  52.983  1.00  0.00           O  
ATOM   1447  N   SER   107      62.655  64.330  51.786  1.00  0.00           N  
ATOM   1448  H   SER   107      63.256  63.911  51.090  1.00  0.00           H  
ATOM   1449  CA  SER   107      61.196  64.056  51.848  1.00  0.00           C  
ATOM   1450  HA  SER   107      60.581  64.943  51.698  1.00  0.00           H  
ATOM   1451  CB  SER   107      60.721  63.021  50.812  1.00  0.00           C  
ATOM   1452  HB2 SER   107      61.458  62.217  50.812  1.00  0.00           H  
ATOM   1453  HB3 SER   107      59.753  62.619  51.112  1.00  0.00           H  
ATOM   1454  OG  SER   107      60.714  63.578  49.502  1.00  0.00           O  
ATOM   1455  HG  SER   107      61.634  63.684  49.251  1.00  0.00           H  
ATOM   1456  C   SER   107      60.824  63.486  53.189  1.00  0.00           C  
ATOM   1457  O   SER   107      59.686  63.614  53.634  1.00  0.00           O  
ATOM   1458  N   SER   108      61.789  62.757  53.802  1.00  0.00           N  
ATOM   1459  H   SER   108      62.715  62.681  53.406  1.00  0.00           H  
ATOM   1460  CA  SER   108      61.756  62.316  55.212  1.00  0.00           C  
ATOM   1461  HA  SER   108      60.682  62.297  55.395  1.00  0.00           H  
ATOM   1462  CB  SER   108      62.225  60.810  55.291  1.00  0.00           C  
ATOM   1463  HB2 SER   108      62.383  60.507  56.326  1.00  0.00           H  
ATOM   1464  HB3 SER   108      61.554  60.301  54.600  1.00  0.00           H  
ATOM   1465  OG  SER   108      63.466  60.718  54.725  1.00  0.00           O  
ATOM   1466  HG  SER   108      63.909  59.905  54.977  1.00  0.00           H  
ATOM   1467  C   SER   108      62.344  63.200  56.286  1.00  0.00           C  
ATOM   1468  O   SER   108      63.196  63.980  56.019  1.00  0.00           O  
ATOM   1469  N   THR   109      61.824  63.140  57.508  1.00  0.00           N  
ATOM   1470  H   THR   109      61.083  62.474  57.671  1.00  0.00           H  
ATOM   1471  CA  THR   109      62.280  63.891  58.660  1.00  0.00           C  
ATOM   1472  HA  THR   109      62.753  64.802  58.294  1.00  0.00           H  
ATOM   1473  CB  THR   109      61.116  64.366  59.534  1.00  0.00           C  
ATOM   1474  HB  THR   109      61.410  65.026  60.351  1.00  0.00           H  
ATOM   1475  CG2 THR   109      60.039  65.181  58.732  1.00  0.00           C  
ATOM   1476 HG21 THR   109      59.579  64.624  57.915  1.00  0.00           H  
ATOM   1477 HG22 THR   109      59.233  65.290  59.458  1.00  0.00           H  
ATOM   1478 HG23 THR   109      60.468  66.136  58.429  1.00  0.00           H  
ATOM   1479  OG1 THR   109      60.490  63.381  60.264  1.00  0.00           O  
ATOM   1480  HG1 THR   109      60.019  62.804  59.658  1.00  0.00           H  
ATOM   1481  C   THR   109      63.300  63.146  59.584  1.00  0.00           C  
ATOM   1482  O   THR   109      63.512  61.933  59.452  1.00  0.00           O  
ATOM   1483  N   SER   110      63.794  63.831  60.590  1.00  0.00           N  
ATOM   1484  H   SER   110      63.517  64.798  60.676  1.00  0.00           H  
ATOM   1485  CA  SER   110      64.632  63.275  61.630  1.00  0.00           C  
ATOM   1486  HA  SER   110      65.421  62.697  61.148  1.00  0.00           H  
ATOM   1487  CB  SER   110      65.191  64.424  62.495  1.00  0.00           C  
ATOM   1488  HB2 SER   110      64.385  65.030  62.907  1.00  0.00           H  
ATOM   1489  HB3 SER   110      65.670  64.085  63.414  1.00  0.00           H  
ATOM   1490  OG  SER   110      65.996  65.367  61.767  1.00  0.00           O  
ATOM   1491  HG  SER   110      66.430  65.969  62.376  1.00  0.00           H  
ATOM   1492  C   SER   110      63.869  62.354  62.579  1.00  0.00           C  
ATOM   1493  O   SER   110      62.654  62.563  62.831  1.00  0.00           O  
ATOM   1494  N   GLY   111      64.462  61.210  62.983  1.00  0.00           N  
ATOM   1495  H   GLY   111      65.466  61.139  62.897  1.00  0.00           H  
ATOM   1496  CA  GLY   111      63.794  60.174  63.727  1.00  0.00           C  
ATOM   1497  HA2 GLY   111      62.862  59.948  63.208  1.00  0.00           H  
ATOM   1498  HA3 GLY   111      64.351  59.237  63.746  1.00  0.00           H  
ATOM   1499  C   GLY   111      63.613  60.604  65.216  1.00  0.00           C  
ATOM   1500  O   GLY   111      63.999  61.648  65.645  1.00  0.00           O  
ATOM   1501  N   SER   112      63.018  59.787  66.150  1.00  0.00           N  
ATOM   1502  H   SER   112      62.834  60.243  67.032  1.00  0.00           H  
ATOM   1503  CA  SER   112      62.503  58.434  65.958  1.00  0.00           C  
ATOM   1504  HA  SER   112      63.259  57.858  65.425  1.00  0.00           H  
ATOM   1505  CB  SER   112      62.401  57.789  67.305  1.00  0.00           C  
ATOM   1506  HB2 SER   112      61.997  56.819  67.016  1.00  0.00           H  
ATOM   1507  HB3 SER   112      63.392  57.819  67.758  1.00  0.00           H  
ATOM   1508  OG  SER   112      61.528  58.352  68.155  1.00  0.00           O  
ATOM   1509  HG  SER   112      61.882  58.345  69.047  1.00  0.00           H  
ATOM   1510  C   SER   112      61.179  58.428  65.084  1.00  0.00           C  
ATOM   1511  O   SER   112      60.601  59.480  64.901  1.00  0.00           O  
ATOM   1512  N   TYR   113      60.736  57.351  64.422  1.00  0.00           N  
ATOM   1513  H   TYR   113      59.889  57.447  63.880  1.00  0.00           H  
ATOM   1514  CA  TYR   113      61.321  56.066  64.345  1.00  0.00           C  
ATOM   1515  HA  TYR   113      61.926  55.949  65.244  1.00  0.00           H  
ATOM   1516  CB  TYR   113      60.262  55.006  64.369  1.00  0.00           C  
ATOM   1517  HB2 TYR   113      59.805  54.805  63.400  1.00  0.00           H  
ATOM   1518  HB3 TYR   113      60.743  54.045  64.552  1.00  0.00           H  
ATOM   1519  CG  TYR   113      59.161  55.153  65.368  1.00  0.00           C  
ATOM   1520  CD1 TYR   113      58.074  55.982  65.028  1.00  0.00           C  
ATOM   1521  HD1 TYR   113      57.977  56.416  64.044  1.00  0.00           H  
ATOM   1522  CE1 TYR   113      57.052  56.162  66.029  1.00  0.00           C  
ATOM   1523  HE1 TYR   113      56.134  56.704  65.855  1.00  0.00           H  
ATOM   1524  CZ  TYR   113      57.099  55.438  67.220  1.00  0.00           C  
ATOM   1525  OH  TYR   113      56.055  55.560  68.097  1.00  0.00           O  
ATOM   1526  HH  TYR   113      55.189  55.630  67.688  1.00  0.00           H  
ATOM   1527  CE2 TYR   113      58.195  54.683  67.584  1.00  0.00           C  
ATOM   1528  HE2 TYR   113      58.345  54.161  68.517  1.00  0.00           H  
ATOM   1529  CD2 TYR   113      59.299  54.638  66.682  1.00  0.00           C  
ATOM   1530  HD2 TYR   113      60.196  54.076  66.899  1.00  0.00           H  
ATOM   1531  C   TYR   113      62.362  55.960  63.124  1.00  0.00           C  
ATOM   1532  O   TYR   113      63.032  56.890  62.864  1.00  0.00           O  
ATOM   1533  N   GLY   114      62.638  54.787  62.508  1.00  0.00           N  
ATOM   1534  H   GLY   114      62.052  54.018  62.802  1.00  0.00           H  
ATOM   1535  CA  GLY   114      63.604  54.602  61.438  1.00  0.00           C  
ATOM   1536  HA2 GLY   114      63.778  55.590  61.013  1.00  0.00           H  
ATOM   1537  HA3 GLY   114      64.503  54.396  62.019  1.00  0.00           H  
ATOM   1538  C   GLY   114      63.184  53.591  60.374  1.00  0.00           C  
ATOM   1539  O   GLY   114      62.087  53.047  60.574  1.00  0.00           O  
ATOM   1540  N   SER   115      63.895  53.455  59.233  1.00  0.00           N  
ATOM   1541  H   SER   115      63.351  52.952  58.546  1.00  0.00           H  
ATOM   1542  CA  SER   115      65.121  54.168  58.838  1.00  0.00           C  
ATOM   1543  HA  SER   115      65.812  54.185  59.680  1.00  0.00           H  
ATOM   1544  CB  SER   115      65.830  53.373  57.766  1.00  0.00           C  
ATOM   1545  HB2 SER   115      66.837  53.781  57.680  1.00  0.00           H  
ATOM   1546  HB3 SER   115      65.763  52.295  57.914  1.00  0.00           H  
ATOM   1547  OG  SER   115      65.064  53.608  56.653  1.00  0.00           O  
ATOM   1548  HG  SER   115      65.065  52.810  56.120  1.00  0.00           H  
ATOM   1549  C   SER   115      64.899  55.722  58.415  1.00  0.00           C  
ATOM   1550  O   SER   115      63.775  56.262  58.553  1.00  0.00           O  
ATOM   1551  N   SER   116      65.917  56.507  58.061  1.00  0.00           N  
ATOM   1552  H   SER   116      66.889  56.236  58.026  1.00  0.00           H  
ATOM   1553  CA  SER   116      65.742  57.833  57.433  1.00  0.00           C  
ATOM   1554  HA  SER   116      64.903  58.312  57.936  1.00  0.00           H  
ATOM   1555  CB  SER   116      66.938  58.738  57.715  1.00  0.00           C  
ATOM   1556  HB2 SER   116      66.570  59.734  57.470  1.00  0.00           H  
ATOM   1557  HB3 SER   116      67.100  58.686  58.792  1.00  0.00           H  
ATOM   1558  OG  SER   116      68.144  58.491  56.991  1.00  0.00           O  
ATOM   1559  HG  SER   116      68.233  59.173  56.321  1.00  0.00           H  
ATOM   1560  C   SER   116      65.361  57.776  55.905  1.00  0.00           C  
ATOM   1561  O   SER   116      65.112  58.821  55.308  1.00  0.00           O  
ATOM   1562  N   SER   117      65.405  56.610  55.235  1.00  0.00           N  
ATOM   1563  H   SER   117      65.793  55.779  55.658  1.00  0.00           H  
ATOM   1564  CA  SER   117      64.882  56.475  53.896  1.00  0.00           C  
ATOM   1565  HA  SER   117      65.444  57.219  53.332  1.00  0.00           H  
ATOM   1566  CB  SER   117      65.262  55.258  53.158  1.00  0.00           C  
ATOM   1567  HB2 SER   117      66.315  55.095  53.390  1.00  0.00           H  
ATOM   1568  HB3 SER   117      64.639  54.440  53.519  1.00  0.00           H  
ATOM   1569  OG  SER   117      65.076  55.322  51.774  1.00  0.00           O  
ATOM   1570  HG  SER   117      65.088  54.475  51.321  1.00  0.00           H  
ATOM   1571  C   SER   117      63.366  56.741  53.749  1.00  0.00           C  
ATOM   1572  O   SER   117      62.678  56.530  54.770  1.00  0.00           O  
ATOM   1573  N   GLN   118      62.872  57.103  52.560  1.00  0.00           N  
ATOM   1574  H   GLN   118      63.577  57.179  51.841  1.00  0.00           H  
ATOM   1575  CA  GLN   118      61.514  56.761  52.116  1.00  0.00           C  
ATOM   1576  HA  GLN   118      60.882  57.292  52.828  1.00  0.00           H  
ATOM   1577  CB  GLN   118      61.248  57.314  50.695  1.00  0.00           C  
ATOM   1578  HB2 GLN   118      62.070  56.920  50.097  1.00  0.00           H  
ATOM   1579  HB3 GLN   118      60.293  56.996  50.278  1.00  0.00           H  
ATOM   1580  CG  GLN   118      61.292  58.909  50.568  1.00  0.00           C  
ATOM   1581  HG2 GLN   118      62.195  59.375  50.963  1.00  0.00           H  
ATOM   1582  HG3 GLN   118      61.041  59.167  49.539  1.00  0.00           H  
ATOM   1583  CD  GLN   118      60.195  59.541  51.422  1.00  0.00           C  
ATOM   1584  OE1 GLN   118      60.389  59.932  52.558  1.00  0.00           O  
ATOM   1585  NE2 GLN   118      59.003  59.739  50.913  1.00  0.00           N  
ATOM   1586 HE21 GLN   118      58.741  59.464  49.977  1.00  0.00           H  
ATOM   1587 HE22 GLN   118      58.298  60.189  51.478  1.00  0.00           H  
ATOM   1588  C   GLN   118      61.263  55.216  52.287  1.00  0.00           C  
ATOM   1589  O   GLN   118      62.184  54.389  52.051  1.00  0.00           O  
ATOM   1590  N   SER   119      60.052  54.724  52.555  1.00  0.00           N  
ATOM   1591  H   SER   119      59.927  53.735  52.721  1.00  0.00           H  
ATOM   1592  CA  SER   119      58.846  55.519  52.759  1.00  0.00           C  
ATOM   1593  HA  SER   119      58.649  56.271  51.995  1.00  0.00           H  
ATOM   1594  CB  SER   119      57.598  54.623  52.589  1.00  0.00           C  
ATOM   1595  HB2 SER   119      56.666  55.178  52.491  1.00  0.00           H  
ATOM   1596  HB3 SER   119      57.858  54.100  51.668  1.00  0.00           H  
ATOM   1597  OG  SER   119      57.501  53.637  53.541  1.00  0.00           O  
ATOM   1598  HG  SER   119      56.724  53.116  53.325  1.00  0.00           H  
ATOM   1599  C   SER   119      58.782  56.318  54.091  1.00  0.00           C  
ATOM   1600  O   SER   119      59.529  56.119  55.057  1.00  0.00           O  
ATOM   1601  N   SER   120      57.989  57.362  54.124  1.00  0.00           N  
ATOM   1602  H   SER   120      57.408  57.601  53.333  1.00  0.00           H  
ATOM   1603  CA  SER   120      57.726  58.158  55.299  1.00  0.00           C  
ATOM   1604  HA  SER   120      57.738  57.480  56.152  1.00  0.00           H  
ATOM   1605  CB  SER   120      58.842  59.264  55.575  1.00  0.00           C  
ATOM   1606  HB2 SER   120      58.813  59.643  56.597  1.00  0.00           H  
ATOM   1607  HB3 SER   120      59.814  58.776  55.508  1.00  0.00           H  
ATOM   1608  OG  SER   120      58.909  60.298  54.635  1.00  0.00           O  
ATOM   1609  HG  SER   120      59.427  60.008  53.881  1.00  0.00           H  
ATOM   1610  C   SER   120      56.391  58.964  55.171  1.00  0.00           C  
ATOM   1611  O   SER   120      55.885  59.195  54.060  1.00  0.00           O  
ATOM   1612  N   SER   121      55.620  59.222  56.227  1.00  0.00           N  
ATOM   1613  H   SER   121      54.893  59.919  56.153  1.00  0.00           H  
ATOM   1614  CA  SER   121      55.737  58.676  57.581  1.00  0.00           C  
ATOM   1615  HA  SER   121      56.654  59.067  58.024  1.00  0.00           H  
ATOM   1616  CB  SER   121      54.631  59.226  58.508  1.00  0.00           C  
ATOM   1617  HB2 SER   121      54.656  60.305  58.355  1.00  0.00           H  
ATOM   1618  HB3 SER   121      53.618  58.867  58.330  1.00  0.00           H  
ATOM   1619  OG  SER   121      54.893  58.873  59.837  1.00  0.00           O  
ATOM   1620  HG  SER   121      54.861  59.692  60.337  1.00  0.00           H  
ATOM   1621  C   SER   121      55.854  57.167  57.744  1.00  0.00           C  
ATOM   1622  O   SER   121      55.480  56.417  56.870  1.00  0.00           O  
ATOM   1623  N   TYR   122      56.481  56.801  58.830  1.00  0.00           N  
ATOM   1624  H   TYR   122      56.693  57.507  59.521  1.00  0.00           H  
ATOM   1625  CA  TYR   122      56.746  55.482  59.228  1.00  0.00           C  
ATOM   1626  HA  TYR   122      57.437  55.204  58.432  1.00  0.00           H  
ATOM   1627  CB  TYR   122      57.461  55.370  60.585  1.00  0.00           C  
ATOM   1628  HB2 TYR   122      56.706  55.374  61.371  1.00  0.00           H  
ATOM   1629  HB3 TYR   122      57.987  54.418  60.658  1.00  0.00           H  
ATOM   1630  CG  TYR   122      58.476  56.425  60.810  1.00  0.00           C  
ATOM   1631  CD1 TYR   122      58.125  57.698  61.346  1.00  0.00           C  
ATOM   1632  HD1 TYR   122      57.124  57.842  61.725  1.00  0.00           H  
ATOM   1633  CE1 TYR   122      59.044  58.770  61.436  1.00  0.00           C  
ATOM   1634  HE1 TYR   122      58.884  59.774  61.798  1.00  0.00           H  
ATOM   1635  CZ  TYR   122      60.409  58.473  61.111  1.00  0.00           C  
ATOM   1636  OH  TYR   122      61.260  59.468  61.187  1.00  0.00           O  
ATOM   1637  HH  TYR   122      60.891  60.051  61.854  1.00  0.00           H  
ATOM   1638  CE2 TYR   122      60.784  57.195  60.683  1.00  0.00           C  
ATOM   1639  HE2 TYR   122      61.825  57.025  60.453  1.00  0.00           H  
ATOM   1640  CD2 TYR   122      59.824  56.165  60.457  1.00  0.00           C  
ATOM   1641  HD2 TYR   122      60.113  55.153  60.212  1.00  0.00           H  
ATOM   1642  C   TYR   122      55.455  54.608  59.264  1.00  0.00           C  
ATOM   1643  O   TYR   122      54.452  55.030  59.947  1.00  0.00           O  
ATOM   1644  N   GLY   123      55.445  53.430  58.697  1.00  0.00           N  
ATOM   1645  H   GLY   123      54.628  52.846  58.811  1.00  0.00           H  
ATOM   1646  CA  GLY   123      56.423  52.991  57.705  1.00  0.00           C  
ATOM   1647  HA2 GLY   123      56.586  53.692  56.887  1.00  0.00           H  
ATOM   1648  HA3 GLY   123      57.405  52.800  58.137  1.00  0.00           H  
ATOM   1649  C   GLY   123      56.018  51.663  57.093  1.00  0.00           C  
ATOM   1650  O   GLY   123      54.805  51.373  57.005  1.00  0.00           O  
ATOM   1651  N   GLN   124      57.012  50.848  56.583  1.00  0.00           N  
ATOM   1652  H   GLN   124      57.976  51.147  56.557  1.00  0.00           H  
ATOM   1653  CA  GLN   124      56.812  49.548  55.966  1.00  0.00           C  
ATOM   1654  HA  GLN   124      55.813  49.198  56.228  1.00  0.00           H  
ATOM   1655  CB  GLN   124      56.735  49.671  54.415  1.00  0.00           C  
ATOM   1656  HB2 GLN   124      55.920  50.357  54.183  1.00  0.00           H  
ATOM   1657  HB3 GLN   124      57.594  50.184  53.982  1.00  0.00           H  
ATOM   1658  CG  GLN   124      56.500  48.419  53.708  1.00  0.00           C  
ATOM   1659  HG2 GLN   124      57.396  48.147  53.150  1.00  0.00           H  
ATOM   1660  HG3 GLN   124      56.213  47.636  54.410  1.00  0.00           H  
ATOM   1661  CD  GLN   124      55.364  48.483  52.666  1.00  0.00           C  
ATOM   1662  OE1 GLN   124      54.332  47.907  52.746  1.00  0.00           O  
ATOM   1663  NE2 GLN   124      55.539  49.318  51.710  1.00  0.00           N  
ATOM   1664 HE21 GLN   124      56.468  49.672  51.529  1.00  0.00           H  
ATOM   1665 HE22 GLN   124      54.825  49.521  51.026  1.00  0.00           H  
ATOM   1666  C   GLN   124      57.988  48.683  56.387  1.00  0.00           C  
ATOM   1667  O   GLN   124      59.114  48.964  56.045  1.00  0.00           O  
ATOM   1668  N   PRO   125      57.708  47.593  57.101  1.00  0.00           N  
ATOM   1669  CD  PRO   125      58.725  46.621  57.483  1.00  0.00           C  
ATOM   1670  HD2 PRO   125      59.586  47.179  57.854  1.00  0.00           H  
ATOM   1671  HD3 PRO   125      59.000  46.132  56.548  1.00  0.00           H  
ATOM   1672  CG  PRO   125      58.242  45.736  58.612  1.00  0.00           C  
ATOM   1673  HG2 PRO   125      58.639  46.211  59.510  1.00  0.00           H  
ATOM   1674  HG3 PRO   125      58.618  44.723  58.472  1.00  0.00           H  
ATOM   1675  CB  PRO   125      56.776  45.946  58.549  1.00  0.00           C  
ATOM   1676  HB2 PRO   125      56.364  45.958  59.558  1.00  0.00           H  
ATOM   1677  HB3 PRO   125      56.345  45.189  57.894  1.00  0.00           H  
ATOM   1678  CA  PRO   125      56.433  47.270  57.848  1.00  0.00           C  
ATOM   1679  HA  PRO   125      55.656  47.066  57.112  1.00  0.00           H  
ATOM   1680  C   PRO   125      55.869  48.371  58.763  1.00  0.00           C  
ATOM   1681  O   PRO   125      56.612  49.218  59.236  1.00  0.00           O  
ATOM   1682  N   GLN   126      54.575  48.406  59.046  1.00  0.00           N  
ATOM   1683  H   GLN   126      53.938  47.803  58.546  1.00  0.00           H  
ATOM   1684  CA  GLN   126      54.032  49.142  60.180  1.00  0.00           C  
ATOM   1685  HA  GLN   126      54.395  50.134  59.911  1.00  0.00           H  
ATOM   1686  CB  GLN   126      52.461  49.124  60.183  1.00  0.00           C  
ATOM   1687  HB2 GLN   126      52.113  48.092  60.214  1.00  0.00           H  
ATOM   1688  HB3 GLN   126      52.097  49.491  61.143  1.00  0.00           H  
ATOM   1689  CG  GLN   126      51.875  49.967  59.055  1.00  0.00           C  
ATOM   1690  HG2 GLN   126      52.179  49.564  58.089  1.00  0.00           H  
ATOM   1691  HG3 GLN   126      50.789  50.060  59.052  1.00  0.00           H  
ATOM   1692  CD  GLN   126      52.357  51.423  59.168  1.00  0.00           C  
ATOM   1693  OE1 GLN   126      52.908  51.950  60.186  1.00  0.00           O  
ATOM   1694  NE2 GLN   126      51.992  52.231  58.183  1.00  0.00           N  
ATOM   1695 HE21 GLN   126      51.567  51.880  57.337  1.00  0.00           H  
ATOM   1696 HE22 GLN   126      52.205  53.217  58.227  1.00  0.00           H  
ATOM   1697  C   GLN   126      54.694  48.648  61.459  1.00  0.00           C  
ATOM   1698  O   GLN   126      54.762  47.473  61.638  1.00  0.00           O  
ATOM   1699  N   SER   127      55.157  49.622  62.253  1.00  0.00           N  
ATOM   1700  H   SER   127      55.063  50.610  62.065  1.00  0.00           H  
ATOM   1701  CA  SER   127      55.909  49.361  63.460  1.00  0.00           C  
ATOM   1702  HA  SER   127      56.148  50.338  63.880  1.00  0.00           H  
ATOM   1703  CB  SER   127      55.125  48.440  64.477  1.00  0.00           C  
ATOM   1704  HB2 SER   127      54.682  47.572  63.990  1.00  0.00           H  
ATOM   1705  HB3 SER   127      55.654  48.180  65.394  1.00  0.00           H  
ATOM   1706  OG  SER   127      54.061  49.317  64.795  1.00  0.00           O  
ATOM   1707  HG  SER   127      54.434  49.960  65.402  1.00  0.00           H  
ATOM   1708  C   SER   127      57.316  48.765  63.213  1.00  0.00           C  
ATOM   1709  O   SER   127      57.945  48.399  64.220  1.00  0.00           O  
ATOM   1710  N   GLY   128      57.842  48.660  62.005  1.00  0.00           N  
ATOM   1711  H   GLY   128      57.281  49.199  61.360  1.00  0.00           H  
ATOM   1712  CA  GLY   128      59.159  48.168  61.654  1.00  0.00           C  
ATOM   1713  HA2 GLY   128      59.293  48.242  60.575  1.00  0.00           H  
ATOM   1714  HA3 GLY   128      59.820  48.782  62.266  1.00  0.00           H  
ATOM   1715  C   GLY   128      59.430  46.750  62.135  1.00  0.00           C  
ATOM   1716  O   GLY   128      58.529  46.058  62.584  1.00  0.00           O  
ATOM   1717  N   SER   129      60.719  46.374  62.293  1.00  0.00           N  
ATOM   1718  H   SER   129      60.882  45.454  62.675  1.00  0.00           H  
ATOM   1719  CA  SER   129      61.905  46.873  61.605  1.00  0.00           C  
ATOM   1720  HA  SER   129      62.690  46.185  61.918  1.00  0.00           H  
ATOM   1721  CB  SER   129      61.804  46.781  60.035  1.00  0.00           C  
ATOM   1722  HB2 SER   129      61.064  47.453  59.600  1.00  0.00           H  
ATOM   1723  HB3 SER   129      62.789  47.078  59.673  1.00  0.00           H  
ATOM   1724  OG  SER   129      61.560  45.498  59.678  1.00  0.00           O  
ATOM   1725  HG  SER   129      61.845  45.389  58.768  1.00  0.00           H  
ATOM   1726  C   SER   129      62.325  48.265  62.020  1.00  0.00           C  
ATOM   1727  O   SER   129      62.906  48.948  61.202  1.00  0.00           O  
ATOM   1728  N   TYR   130      62.034  48.676  63.329  1.00  0.00           N  
ATOM   1729  H   TYR   130      61.498  48.120  63.980  1.00  0.00           H  
ATOM   1730  CA  TYR   130      62.882  49.734  63.946  1.00  0.00           C  
ATOM   1731  HA  TYR   130      63.055  50.515  63.206  1.00  0.00           H  
ATOM   1732  CB  TYR   130      62.218  50.338  65.131  1.00  0.00           C  
ATOM   1733  HB2 TYR   130      62.073  49.497  65.809  1.00  0.00           H  
ATOM   1734  HB3 TYR   130      62.876  51.154  65.428  1.00  0.00           H  
ATOM   1735  CG  TYR   130      60.898  50.978  65.015  1.00  0.00           C  
ATOM   1736  CD1 TYR   130      60.244  51.175  66.269  1.00  0.00           C  
ATOM   1737  HD1 TYR   130      60.691  50.898  67.212  1.00  0.00           H  
ATOM   1738  CE1 TYR   130      58.873  51.619  66.262  1.00  0.00           C  
ATOM   1739  HE1 TYR   130      58.262  51.577  67.151  1.00  0.00           H  
ATOM   1740  CZ  TYR   130      58.255  51.926  65.005  1.00  0.00           C  
ATOM   1741  OH  TYR   130      57.039  52.475  65.006  1.00  0.00           O  
ATOM   1742  HH  TYR   130      56.485  52.301  65.771  1.00  0.00           H  
ATOM   1743  CE2 TYR   130      58.958  51.763  63.787  1.00  0.00           C  
ATOM   1744  HE2 TYR   130      58.370  51.934  62.898  1.00  0.00           H  
ATOM   1745  CD2 TYR   130      60.288  51.245  63.760  1.00  0.00           C  
ATOM   1746  HD2 TYR   130      60.808  51.044  62.834  1.00  0.00           H  
ATOM   1747  C   TYR   130      64.278  49.102  64.294  1.00  0.00           C  
ATOM   1748  O   TYR   130      64.366  47.986  64.740  1.00  0.00           O  
ATOM   1749  N   SER   131      65.446  49.713  64.069  1.00  0.00           N  
ATOM   1750  H   SER   131      66.245  49.095  64.056  1.00  0.00           H  
ATOM   1751  CA  SER   131      65.826  51.103  63.794  1.00  0.00           C  
ATOM   1752  HA  SER   131      66.902  51.255  63.880  1.00  0.00           H  
ATOM   1753  CB  SER   131      65.539  51.444  62.306  1.00  0.00           C  
ATOM   1754  HB2 SER   131      65.798  50.572  61.706  1.00  0.00           H  
ATOM   1755  HB3 SER   131      64.460  51.599  62.304  1.00  0.00           H  
ATOM   1756  OG  SER   131      66.276  52.641  61.953  1.00  0.00           O  
ATOM   1757  HG  SER   131      67.215  52.464  62.045  1.00  0.00           H  
ATOM   1758  C   SER   131      65.267  52.232  64.681  1.00  0.00           C  
ATOM   1759  O   SER   131      64.371  52.996  64.289  1.00  0.00           O  
ATOM   1760  N   GLN   132      65.488  52.271  66.029  1.00  0.00           N  
ATOM   1761  H   GLN   132      64.985  53.003  66.510  1.00  0.00           H  
ATOM   1762  CA  GLN   132      66.385  51.419  66.816  1.00  0.00           C  
ATOM   1763  HA  GLN   132      66.435  50.437  66.345  1.00  0.00           H  
ATOM   1764  CB  GLN   132      67.763  52.147  66.778  1.00  0.00           C  
ATOM   1765  HB2 GLN   132      68.639  51.562  67.058  1.00  0.00           H  
ATOM   1766  HB3 GLN   132      67.907  52.403  65.729  1.00  0.00           H  
ATOM   1767  CG  GLN   132      67.766  53.426  67.668  1.00  0.00           C  
ATOM   1768  HG2 GLN   132      66.875  54.005  67.426  1.00  0.00           H  
ATOM   1769  HG3 GLN   132      67.610  53.051  68.679  1.00  0.00           H  
ATOM   1770  CD  GLN   132      68.884  54.507  67.441  1.00  0.00           C  
ATOM   1771  OE1 GLN   132      69.832  54.313  66.650  1.00  0.00           O  
ATOM   1772  NE2 GLN   132      68.810  55.612  68.162  1.00  0.00           N  
ATOM   1773 HE21 GLN   132      68.055  55.748  68.820  1.00  0.00           H  
ATOM   1774 HE22 GLN   132      69.315  56.434  67.864  1.00  0.00           H  
ATOM   1775  C   GLN   132      65.902  51.096  68.237  1.00  0.00           C  
ATOM   1776  O   GLN   132      65.366  51.986  68.918  1.00  0.00           O  
ATOM   1777  N   GLN   133      66.459  49.984  68.784  1.00  0.00           N  
ATOM   1778  H   GLN   133      67.085  49.413  68.234  1.00  0.00           H  
ATOM   1779  CA  GLN   133      66.453  49.644  70.251  1.00  0.00           C  
ATOM   1780  HA  GLN   133      66.877  48.640  70.258  1.00  0.00           H  
ATOM   1781  CB  GLN   133      67.377  50.537  71.047  1.00  0.00           C  
ATOM   1782  HB2 GLN   133      66.970  51.546  70.974  1.00  0.00           H  
ATOM   1783  HB3 GLN   133      67.513  50.201  72.074  1.00  0.00           H  
ATOM   1784  CG  GLN   133      68.890  50.383  70.500  1.00  0.00           C  
ATOM   1785  HG2 GLN   133      69.039  49.323  70.295  1.00  0.00           H  
ATOM   1786  HG3 GLN   133      68.976  50.985  69.595  1.00  0.00           H  
ATOM   1787  CD  GLN   133      69.995  50.881  71.454  1.00  0.00           C  
ATOM   1788  OE1 GLN   133      69.680  51.500  72.447  1.00  0.00           O  
ATOM   1789  NE2 GLN   133      71.213  50.505  71.170  1.00  0.00           N  
ATOM   1790 HE21 GLN   133      71.352  49.924  70.357  1.00  0.00           H  
ATOM   1791 HE22 GLN   133      71.984  50.735  71.781  1.00  0.00           H  
ATOM   1792  C   GLN   133      65.008  49.661  70.866  1.00  0.00           C  
ATOM   1793  O   GLN   133      64.655  50.557  71.713  1.00  0.00           O  
ATOM   1794  N   PRO   134      64.227  48.620  70.571  1.00  0.00           N  
ATOM   1795  CD  PRO   134      62.974  48.471  71.268  1.00  0.00           C  
ATOM   1796  HD2 PRO   134      62.350  49.363  71.208  1.00  0.00           H  
ATOM   1797  HD3 PRO   134      63.181  48.304  72.325  1.00  0.00           H  
ATOM   1798  CG  PRO   134      62.161  47.341  70.621  1.00  0.00           C  
ATOM   1799  HG2 PRO   134      61.641  47.675  69.723  1.00  0.00           H  
ATOM   1800  HG3 PRO   134      61.493  46.763  71.260  1.00  0.00           H  
ATOM   1801  CB  PRO   134      63.324  46.411  70.094  1.00  0.00           C  
ATOM   1802  HB2 PRO   134      62.890  45.982  69.190  1.00  0.00           H  
ATOM   1803  HB3 PRO   134      63.511  45.765  70.951  1.00  0.00           H  
ATOM   1804  CA  PRO   134      64.525  47.383  69.749  1.00  0.00           C  
ATOM   1805  HA  PRO   134      65.493  46.901  69.887  1.00  0.00           H  
ATOM   1806  C   PRO   134      64.476  47.641  68.211  1.00  0.00           C  
ATOM   1807  O   PRO   134      63.611  48.387  67.760  1.00  0.00           O  
ATOM   1808  N   SER   135      65.154  46.888  67.399  1.00  0.00           N  
ATOM   1809  H   SER   135      64.912  47.062  66.434  1.00  0.00           H  
ATOM   1810  CA  SER   135      66.214  45.883  67.681  1.00  0.00           C  
ATOM   1811  HA  SER   135      65.843  45.327  68.542  1.00  0.00           H  
ATOM   1812  CB  SER   135      66.407  44.939  66.493  1.00  0.00           C  
ATOM   1813  HB2 SER   135      67.158  44.161  66.623  1.00  0.00           H  
ATOM   1814  HB3 SER   135      65.403  44.583  66.262  1.00  0.00           H  
ATOM   1815  OG  SER   135      66.779  45.600  65.311  1.00  0.00           O  
ATOM   1816  HG  SER   135      66.874  44.936  64.624  1.00  0.00           H  
ATOM   1817  C   SER   135      67.475  46.584  68.133  1.00  0.00           C  
ATOM   1818  O   SER   135      67.853  47.680  67.679  1.00  0.00           O  
ATOM   1819  N   TYR   136      68.252  45.867  69.010  1.00  0.00           N  
ATOM   1820  H   TYR   136      67.890  45.018  69.421  1.00  0.00           H  
ATOM   1821  CA  TYR   136      69.584  46.234  69.566  1.00  0.00           C  
ATOM   1822  HA  TYR   136      69.659  47.295  69.327  1.00  0.00           H  
ATOM   1823  CB  TYR   136      69.646  45.944  71.130  1.00  0.00           C  
ATOM   1824  HB2 TYR   136      69.582  44.856  71.101  1.00  0.00           H  
ATOM   1825  HB3 TYR   136      70.590  46.419  71.395  1.00  0.00           H  
ATOM   1826  CG  TYR   136      68.442  46.508  71.924  1.00  0.00           C  
ATOM   1827  CD1 TYR   136      68.735  47.641  72.689  1.00  0.00           C  
ATOM   1828  HD1 TYR   136      69.761  47.976  72.675  1.00  0.00           H  
ATOM   1829  CE1 TYR   136      67.746  48.097  73.576  1.00  0.00           C  
ATOM   1830  HE1 TYR   136      67.973  48.918  74.241  1.00  0.00           H  
ATOM   1831  CZ  TYR   136      66.389  47.708  73.504  1.00  0.00           C  
ATOM   1832  OH  TYR   136      65.439  48.317  74.226  1.00  0.00           O  
ATOM   1833  HH  TYR   136      65.764  49.165  74.536  1.00  0.00           H  
ATOM   1834  CE2 TYR   136      66.084  46.506  72.753  1.00  0.00           C  
ATOM   1835  HE2 TYR   136      65.132  45.999  72.812  1.00  0.00           H  
ATOM   1836  CD2 TYR   136      67.162  45.922  72.023  1.00  0.00           C  
ATOM   1837  HD2 TYR   136      66.975  44.976  71.537  1.00  0.00           H  
ATOM   1838  C   TYR   136      70.779  45.609  68.892  1.00  0.00           C  
ATOM   1839  O   TYR   136      71.218  44.502  69.253  1.00  0.00           O  
ATOM   1840  N   GLY   137      71.390  46.104  67.869  1.00  0.00           N  
ATOM   1841  H   GLY   137      72.184  45.575  67.538  1.00  0.00           H  
ATOM   1842  CA  GLY   137      70.929  47.246  67.156  1.00  0.00           C  
ATOM   1843  HA2 GLY   137      71.494  47.391  66.235  1.00  0.00           H  
ATOM   1844  HA3 GLY   137      69.907  47.087  66.813  1.00  0.00           H  
ATOM   1845  C   GLY   137      71.198  48.662  67.812  1.00  0.00           C  
ATOM   1846  O   GLY   137      71.577  48.828  68.983  1.00  0.00           O  
ATOM   1847  N   GLY   138      70.995  49.693  67.023  1.00  0.00           N  
ATOM   1848  H   GLY   138      70.541  49.549  66.132  1.00  0.00           H  
ATOM   1849  CA  GLY   138      71.458  51.048  67.209  1.00  0.00           C  
ATOM   1850  HA2 GLY   138      70.819  51.681  66.594  1.00  0.00           H  
ATOM   1851  HA3 GLY   138      71.214  51.197  68.261  1.00  0.00           H  
ATOM   1852  C   GLY   138      72.913  51.284  67.184  1.00  0.00           C  
ATOM   1853  O   GLY   138      73.677  50.457  66.610  1.00  0.00           O  
ATOM   1854  N   GLN   139      73.419  52.428  67.658  1.00  0.00           N  
ATOM   1855  H   GLN   139      74.341  52.658  67.316  1.00  0.00           H  
ATOM   1856  CA  GLN   139      72.717  53.614  68.237  1.00  0.00           C  
ATOM   1857  HA  GLN   139      71.651  53.436  68.095  1.00  0.00           H  
ATOM   1858  CB  GLN   139      72.906  53.514  69.803  1.00  0.00           C  
ATOM   1859  HB2 GLN   139      72.669  52.469  70.003  1.00  0.00           H  
ATOM   1860  HB3 GLN   139      73.987  53.486  69.944  1.00  0.00           H  
ATOM   1861  CG  GLN   139      72.291  54.543  70.719  1.00  0.00           C  
ATOM   1862  HG2 GLN   139      72.381  54.139  71.728  1.00  0.00           H  
ATOM   1863  HG3 GLN   139      72.824  55.493  70.699  1.00  0.00           H  
ATOM   1864  CD  GLN   139      70.765  54.559  70.446  1.00  0.00           C  
ATOM   1865  OE1 GLN   139      70.137  53.587  69.958  1.00  0.00           O  
ATOM   1866  NE2 GLN   139      70.122  55.667  70.888  1.00  0.00           N  
ATOM   1867 HE21 GLN   139      70.629  56.368  71.410  1.00  0.00           H  
ATOM   1868 HE22 GLN   139      69.136  55.783  70.704  1.00  0.00           H  
ATOM   1869  C   GLN   139      73.223  55.024  67.781  1.00  0.00           C  
ATOM   1870  O   GLN   139      74.440  55.302  67.760  1.00  0.00           O  
ATOM   1871  N   GLN   140      72.177  55.822  67.493  1.00  0.00           N  
ATOM   1872  H   GLN   140      71.245  55.455  67.624  1.00  0.00           H  
ATOM   1873  CA  GLN   140      72.393  57.229  66.981  1.00  0.00           C  
ATOM   1874  HA  GLN   140      73.442  57.510  67.066  1.00  0.00           H  
ATOM   1875  CB  GLN   140      72.003  57.279  65.448  1.00  0.00           C  
ATOM   1876  HB2 GLN   140      70.999  56.887  65.285  1.00  0.00           H  
ATOM   1877  HB3 GLN   140      71.932  58.304  65.085  1.00  0.00           H  
ATOM   1878  CG  GLN   140      72.984  56.613  64.534  1.00  0.00           C  
ATOM   1879  HG2 GLN   140      73.999  56.957  64.728  1.00  0.00           H  
ATOM   1880  HG3 GLN   140      72.882  55.558  64.789  1.00  0.00           H  
ATOM   1881  CD  GLN   140      72.730  56.898  63.078  1.00  0.00           C  
ATOM   1882  OE1 GLN   140      72.592  58.043  62.590  1.00  0.00           O  
ATOM   1883  NE2 GLN   140      72.811  55.849  62.265  1.00  0.00           N  
ATOM   1884 HE21 GLN   140      72.950  54.870  62.475  1.00  0.00           H  
ATOM   1885 HE22 GLN   140      72.687  56.094  61.294  1.00  0.00           H  
ATOM   1886  C   GLN   140      71.499  58.175  67.854  1.00  0.00           C  
ATOM   1887  O   GLN   140      70.377  57.915  68.100  1.00  0.00           O  
ATOM   1888  N   GLN   141      72.170  59.161  68.470  1.00  0.00           N  
ATOM   1889  H   GLN   141      73.177  59.226  68.423  1.00  0.00           H  
ATOM   1890  CA  GLN   141      71.507  60.053  69.355  1.00  0.00           C  
ATOM   1891  HA  GLN   141      70.494  60.180  68.973  1.00  0.00           H  
ATOM   1892  CB  GLN   141      71.367  59.403  70.751  1.00  0.00           C  
ATOM   1893  HB2 GLN   141      70.885  60.133  71.402  1.00  0.00           H  
ATOM   1894  HB3 GLN   141      70.629  58.601  70.779  1.00  0.00           H  
ATOM   1895  CG  GLN   141      72.759  58.962  71.402  1.00  0.00           C  
ATOM   1896  HG2 GLN   141      73.445  58.483  70.703  1.00  0.00           H  
ATOM   1897  HG3 GLN   141      73.200  59.888  71.771  1.00  0.00           H  
ATOM   1898  CD  GLN   141      72.618  57.868  72.462  1.00  0.00           C  
ATOM   1899  OE1 GLN   141      71.506  57.430  72.812  1.00  0.00           O  
ATOM   1900  NE2 GLN   141      73.722  57.448  73.051  1.00  0.00           N  
ATOM   1901 HE21 GLN   141      74.619  57.845  72.810  1.00  0.00           H  
ATOM   1902 HE22 GLN   141      73.716  56.584  73.574  1.00  0.00           H  
ATOM   1903  C   GLN   141      72.273  61.352  69.417  1.00  0.00           C  
ATOM   1904  O   GLN   141      73.434  61.323  69.843  1.00  0.00           O  
ATOM   1905  N   SER   142      71.754  62.546  69.172  1.00  0.00           N  
ATOM   1906  H   SER   142      72.347  63.334  69.390  1.00  0.00           H  
ATOM   1907  CA  SER   142      70.427  62.958  68.830  1.00  0.00           C  
ATOM   1908  HA  SER   142      70.447  64.047  68.784  1.00  0.00           H  
ATOM   1909  CB  SER   142      70.168  62.617  67.368  1.00  0.00           C  
ATOM   1910  HB2 SER   142      70.084  61.531  67.330  1.00  0.00           H  
ATOM   1911  HB3 SER   142      69.233  63.108  67.096  1.00  0.00           H  
ATOM   1912  OG  SER   142      71.064  63.024  66.384  1.00  0.00           O  
ATOM   1913  HG  SER   142      71.809  62.473  66.631  1.00  0.00           H  
ATOM   1914  C   SER   142      69.377  62.532  69.911  1.00  0.00           C  
ATOM   1915  O   SER   142      68.387  61.826  69.590  1.00  0.00           O  
ATOM   1916  N   TYR   143      69.731  62.990  71.138  1.00  0.00           N  
ATOM   1917  H   TYR   143      70.513  63.613  71.278  1.00  0.00           H  
ATOM   1918  CA  TYR   143      69.011  62.512  72.322  1.00  0.00           C  
ATOM   1919  HA  TYR   143      69.303  61.466  72.417  1.00  0.00           H  
ATOM   1920  CB  TYR   143      69.588  63.111  73.622  1.00  0.00           C  
ATOM   1921  HB2 TYR   143      69.732  64.187  73.521  1.00  0.00           H  
ATOM   1922  HB3 TYR   143      68.894  62.875  74.429  1.00  0.00           H  
ATOM   1923  CG  TYR   143      70.939  62.404  73.868  1.00  0.00           C  
ATOM   1924  CD1 TYR   143      70.996  61.037  74.405  1.00  0.00           C  
ATOM   1925  HD1 TYR   143      70.044  60.599  74.666  1.00  0.00           H  
ATOM   1926  CE1 TYR   143      72.264  60.411  74.547  1.00  0.00           C  
ATOM   1927  HE1 TYR   143      72.421  59.436  74.984  1.00  0.00           H  
ATOM   1928  CZ  TYR   143      73.414  61.170  74.245  1.00  0.00           C  
ATOM   1929  OH  TYR   143      74.586  60.608  74.439  1.00  0.00           O  
ATOM   1930  HH  TYR   143      74.560  59.793  74.947  1.00  0.00           H  
ATOM   1931  CE2 TYR   143      73.389  62.442  73.715  1.00  0.00           C  
ATOM   1932  HE2 TYR   143      74.372  62.840  73.510  1.00  0.00           H  
ATOM   1933  CD2 TYR   143      72.156  63.053  73.444  1.00  0.00           C  
ATOM   1934  HD2 TYR   143      72.166  63.968  72.870  1.00  0.00           H  
ATOM   1935  C   TYR   143      67.488  62.660  72.369  1.00  0.00           C  
ATOM   1936  O   TYR   143      66.769  61.714  72.617  1.00  0.00           O  
ATOM   1937  N   GLY   144      66.987  63.824  71.939  1.00  0.00           N  
ATOM   1938  H   GLY   144      67.599  64.569  71.640  1.00  0.00           H  
ATOM   1939  CA  GLY   144      65.549  64.043  72.035  1.00  0.00           C  
ATOM   1940  HA2 GLY   144      65.382  65.012  71.565  1.00  0.00           H  
ATOM   1941  HA3 GLY   144      64.895  63.293  71.591  1.00  0.00           H  
ATOM   1942  C   GLY   144      64.995  64.000  73.475  1.00  0.00           C  
ATOM   1943  O   GLY   144      65.733  63.743  74.490  1.00  0.00           O  
ATOM   1944  N   GLN   145      63.739  64.295  73.628  1.00  0.00           N  
ATOM   1945  H   GLN   145      63.255  64.867  72.951  1.00  0.00           H  
ATOM   1946  CA  GLN   145      62.974  63.818  74.813  1.00  0.00           C  
ATOM   1947  HA  GLN   145      63.255  62.779  74.989  1.00  0.00           H  
ATOM   1948  CB  GLN   145      63.331  64.687  76.056  1.00  0.00           C  
ATOM   1949  HB2 GLN   145      64.382  64.568  76.321  1.00  0.00           H  
ATOM   1950  HB3 GLN   145      63.231  65.752  75.842  1.00  0.00           H  
ATOM   1951  CG  GLN   145      62.473  64.438  77.270  1.00  0.00           C  
ATOM   1952  HG2 GLN   145      62.851  65.062  78.080  1.00  0.00           H  
ATOM   1953  HG3 GLN   145      61.492  64.832  77.006  1.00  0.00           H  
ATOM   1954  CD  GLN   145      62.347  63.012  77.743  1.00  0.00           C  
ATOM   1955  OE1 GLN   145      61.252  62.480  77.617  1.00  0.00           O  
ATOM   1956  NE2 GLN   145      63.399  62.275  78.088  1.00  0.00           N  
ATOM   1957 HE21 GLN   145      63.280  61.304  78.339  1.00  0.00           H  
ATOM   1958 HE22 GLN   145      64.240  62.780  78.329  1.00  0.00           H  
ATOM   1959  C   GLN   145      61.485  63.996  74.496  1.00  0.00           C  
ATOM   1960  O   GLN   145      60.985  65.125  74.441  1.00  0.00           O  
ATOM   1961  N   GLN   146      60.738  62.923  74.239  1.00  0.00           N  
ATOM   1962  H   GLN   146      61.271  62.069  74.157  1.00  0.00           H  
ATOM   1963  CA  GLN   146      59.435  62.967  73.646  1.00  0.00           C  
ATOM   1964  HA  GLN   146      59.403  63.430  72.660  1.00  0.00           H  
ATOM   1965  CB  GLN   146      58.997  61.469  73.482  1.00  0.00           C  
ATOM   1966  HB2 GLN   146      59.084  60.980  74.452  1.00  0.00           H  
ATOM   1967  HB3 GLN   146      57.947  61.493  73.193  1.00  0.00           H  
ATOM   1968  CG  GLN   146      59.794  60.759  72.477  1.00  0.00           C  
ATOM   1969  HG2 GLN   146      60.874  60.857  72.585  1.00  0.00           H  
ATOM   1970  HG3 GLN   146      59.503  59.709  72.482  1.00  0.00           H  
ATOM   1971  CD  GLN   146      59.548  61.226  71.023  1.00  0.00           C  
ATOM   1972  OE1 GLN   146      60.456  61.193  70.177  1.00  0.00           O  
ATOM   1973  NE2 GLN   146      58.339  61.678  70.688  1.00  0.00           N  
ATOM   1974 HE21 GLN   146      57.569  61.451  71.301  1.00  0.00           H  
ATOM   1975 HE22 GLN   146      58.149  61.707  69.696  1.00  0.00           H  
ATOM   1976  C   GLN   146      58.261  63.603  74.551  1.00  0.00           C  
ATOM   1977  O   GLN   146      57.201  63.945  74.017  1.00  0.00           O  
ATOM   1978  N   GLN   147      58.535  63.761  75.885  1.00  0.00           N  
ATOM   1979  H   GLN   147      59.537  63.719  76.000  1.00  0.00           H  
ATOM   1980  CA  GLN   147      57.695  64.483  76.881  1.00  0.00           C  
ATOM   1981  HA  GLN   147      56.780  63.892  76.891  1.00  0.00           H  
ATOM   1982  CB  GLN   147      58.410  64.540  78.225  1.00  0.00           C  
ATOM   1983  HB2 GLN   147      59.358  65.058  78.079  1.00  0.00           H  
ATOM   1984  HB3 GLN   147      57.913  65.109  79.010  1.00  0.00           H  
ATOM   1985  CG  GLN   147      58.580  63.137  78.817  1.00  0.00           C  
ATOM   1986  HG2 GLN   147      58.875  62.358  78.114  1.00  0.00           H  
ATOM   1987  HG3 GLN   147      59.386  63.296  79.533  1.00  0.00           H  
ATOM   1988  CD  GLN   147      57.301  62.697  79.465  1.00  0.00           C  
ATOM   1989  OE1 GLN   147      56.207  62.716  78.939  1.00  0.00           O  
ATOM   1990  NE2 GLN   147      57.412  62.341  80.741  1.00  0.00           N  
ATOM   1991 HE21 GLN   147      58.330  62.432  81.153  1.00  0.00           H  
ATOM   1992 HE22 GLN   147      56.565  62.114  81.241  1.00  0.00           H  
ATOM   1993  C   GLN   147      57.297  65.968  76.437  1.00  0.00           C  
ATOM   1994  O   GLN   147      58.239  66.744  76.165  1.00  0.00           O  
ATOM   1995  N   SER   148      56.006  66.369  76.434  1.00  0.00           N  
ATOM   1996  H   SER   148      55.303  65.680  76.660  1.00  0.00           H  
ATOM   1997  CA  SER   148      55.480  67.697  76.153  1.00  0.00           C  
ATOM   1998  HA  SER   148      55.625  68.059  75.135  1.00  0.00           H  
ATOM   1999  CB  SER   148      53.986  67.776  76.509  1.00  0.00           C  
ATOM   2000  HB2 SER   148      53.390  67.249  75.764  1.00  0.00           H  
ATOM   2001  HB3 SER   148      53.780  67.413  77.516  1.00  0.00           H  
ATOM   2002  OG  SER   148      53.474  69.069  76.394  1.00  0.00           O  
ATOM   2003  HG  SER   148      53.170  69.125  75.485  1.00  0.00           H  
ATOM   2004  C   SER   148      56.182  68.811  76.938  1.00  0.00           C  
ATOM   2005  O   SER   148      56.533  68.546  78.093  1.00  0.00           O  
ATOM   2006  N   TYR   149      56.323  69.992  76.362  1.00  0.00           N  
ATOM   2007  H   TYR   149      55.916  70.093  75.444  1.00  0.00           H  
ATOM   2008  CA  TYR   149      57.002  71.109  76.926  1.00  0.00           C  
ATOM   2009  HA  TYR   149      57.464  70.931  77.898  1.00  0.00           H  
ATOM   2010  CB  TYR   149      58.065  71.631  76.055  1.00  0.00           C  
ATOM   2011  HB2 TYR   149      58.906  70.942  76.130  1.00  0.00           H  
ATOM   2012  HB3 TYR   149      57.695  71.602  75.030  1.00  0.00           H  
ATOM   2013  CG  TYR   149      58.535  73.046  76.409  1.00  0.00           C  
ATOM   2014  CD1 TYR   149      58.720  73.981  75.386  1.00  0.00           C  
ATOM   2015  HD1 TYR   149      58.418  73.678  74.394  1.00  0.00           H  
ATOM   2016  CE1 TYR   149      59.175  75.247  75.629  1.00  0.00           C  
ATOM   2017  HE1 TYR   149      59.169  75.936  74.797  1.00  0.00           H  
ATOM   2018  CZ  TYR   149      59.576  75.636  76.909  1.00  0.00           C  
ATOM   2019  OH  TYR   149      60.135  76.874  77.138  1.00  0.00           O  
ATOM   2020  HH  TYR   149      60.171  77.348  76.304  1.00  0.00           H  
ATOM   2021  CE2 TYR   149      59.498  74.704  77.925  1.00  0.00           C  
ATOM   2022  HE2 TYR   149      59.928  74.914  78.893  1.00  0.00           H  
ATOM   2023  CD2 TYR   149      58.895  73.383  77.723  1.00  0.00           C  
ATOM   2024  HD2 TYR   149      58.819  72.616  78.479  1.00  0.00           H  
ATOM   2025  C   TYR   149      55.976  72.260  77.172  1.00  0.00           C  
ATOM   2026  O   TYR   149      55.231  72.561  76.305  1.00  0.00           O  
ATOM   2027  N   ASN   150      55.943  72.871  78.381  1.00  0.00           N  
ATOM   2028  H   ASN   150      56.498  72.420  79.094  1.00  0.00           H  
ATOM   2029  CA  ASN   150      55.123  74.073  78.722  1.00  0.00           C  
ATOM   2030  HA  ASN   150      54.519  74.317  77.847  1.00  0.00           H  
ATOM   2031  CB  ASN   150      54.090  73.770  79.807  1.00  0.00           C  
ATOM   2032  HB2 ASN   150      53.241  73.273  79.339  1.00  0.00           H  
ATOM   2033  HB3 ASN   150      54.531  73.113  80.557  1.00  0.00           H  
ATOM   2034  CG  ASN   150      53.603  75.114  80.296  1.00  0.00           C  
ATOM   2035  OD1 ASN   150      52.953  75.849  79.534  1.00  0.00           O  
ATOM   2036  ND2 ASN   150      53.911  75.375  81.537  1.00  0.00           N  
ATOM   2037 HD21 ASN   150      53.497  76.186  81.974  1.00  0.00           H  
ATOM   2038 HD22 ASN   150      54.486  74.718  82.046  1.00  0.00           H  
ATOM   2039  C   ASN   150      56.128  75.227  79.015  1.00  0.00           C  
ATOM   2040  O   ASN   150      56.852  75.188  79.982  1.00  0.00           O  
ATOM   2041  N   PRO   151      56.066  76.341  78.240  1.00  0.00           N  
ATOM   2042  CD  PRO   151      55.328  76.481  77.053  1.00  0.00           C  
ATOM   2043  HD2 PRO   151      54.278  76.746  77.181  1.00  0.00           H  
ATOM   2044  HD3 PRO   151      55.390  75.523  76.538  1.00  0.00           H  
ATOM   2045  CG  PRO   151      56.058  77.661  76.402  1.00  0.00           C  
ATOM   2046  HG2 PRO   151      55.364  78.205  75.762  1.00  0.00           H  
ATOM   2047  HG3 PRO   151      56.950  77.326  75.873  1.00  0.00           H  
ATOM   2048  CB  PRO   151      56.556  78.579  77.395  1.00  0.00           C  
ATOM   2049  HB2 PRO   151      55.661  79.099  77.736  1.00  0.00           H  
ATOM   2050  HB3 PRO   151      57.401  79.190  77.078  1.00  0.00           H  
ATOM   2051  CA  PRO   151      56.913  77.510  78.485  1.00  0.00           C  
ATOM   2052  HA  PRO   151      57.918  77.176  78.227  1.00  0.00           H  
ATOM   2053  C   PRO   151      56.737  78.089  79.923  1.00  0.00           C  
ATOM   2054  O   PRO   151      55.563  78.308  80.308  1.00  0.00           O  
ATOM   2055  N   PRO   152      57.808  78.496  80.648  1.00  0.00           N  
ATOM   2056  CD  PRO   152      59.233  78.135  80.350  1.00  0.00           C  
ATOM   2057  HD2 PRO   152      59.622  78.697  79.501  1.00  0.00           H  
ATOM   2058  HD3 PRO   152      59.314  77.084  80.072  1.00  0.00           H  
ATOM   2059  CG  PRO   152      59.923  78.309  81.649  1.00  0.00           C  
ATOM   2060  HG2 PRO   152      60.937  78.699  81.560  1.00  0.00           H  
ATOM   2061  HG3 PRO   152      60.006  77.398  82.242  1.00  0.00           H  
ATOM   2062  CB  PRO   152      59.160  79.322  82.445  1.00  0.00           C  
ATOM   2063  HB2 PRO   152      59.422  80.348  82.187  1.00  0.00           H  
ATOM   2064  HB3 PRO   152      59.303  79.106  83.504  1.00  0.00           H  
ATOM   2065  CA  PRO   152      57.689  78.976  81.952  1.00  0.00           C  
ATOM   2066  HA  PRO   152      57.328  78.171  82.593  1.00  0.00           H  
ATOM   2067  C   PRO   152      56.826  80.183  82.149  1.00  0.00           C  
ATOM   2068  O   PRO   152      56.727  81.037  81.283  1.00  0.00           O  
ATOM   2069  N   GLN   153      56.476  80.475  83.360  1.00  0.00           N  
ATOM   2070  H   GLN   153      56.535  79.705  84.011  1.00  0.00           H  
ATOM   2071  CA  GLN   153      55.749  81.766  83.659  1.00  0.00           C  
ATOM   2072  HA  GLN   153      54.839  81.828  83.063  1.00  0.00           H  
ATOM   2073  CB  GLN   153      55.412  81.780  85.131  1.00  0.00           C  
ATOM   2074  HB2 GLN   153      56.176  81.616  85.890  1.00  0.00           H  
ATOM   2075  HB3 GLN   153      54.926  82.712  85.418  1.00  0.00           H  
ATOM   2076  CG  GLN   153      54.376  80.670  85.464  1.00  0.00           C  
ATOM   2077  HG2 GLN   153      53.826  80.323  84.589  1.00  0.00           H  
ATOM   2078  HG3 GLN   153      54.892  79.770  85.795  1.00  0.00           H  
ATOM   2079  CD  GLN   153      53.350  81.112  86.501  1.00  0.00           C  
ATOM   2080  OE1 GLN   153      52.514  81.957  86.250  1.00  0.00           O  
ATOM   2081  NE2 GLN   153      53.164  80.516  87.689  1.00  0.00           N  
ATOM   2082 HE21 GLN   153      53.702  79.717  87.992  1.00  0.00           H  
ATOM   2083 HE22 GLN   153      52.314  80.770  88.172  1.00  0.00           H  
ATOM   2084  C   GLN   153      56.726  82.934  83.371  1.00  0.00           C  
ATOM   2085  O   GLN   153      57.870  82.911  83.746  1.00  0.00           O  
ATOM   2086  N   GLY   154      56.158  83.956  82.742  1.00  0.00           N  
ATOM   2087  H   GLY   154      55.176  83.897  82.514  1.00  0.00           H  
ATOM   2088  CA  GLY   154      57.008  84.934  81.987  1.00  0.00           C  
ATOM   2089  HA2 GLY   154      57.816  84.408  81.479  1.00  0.00           H  
ATOM   2090  HA3 GLY   154      56.427  85.369  81.174  1.00  0.00           H  
ATOM   2091  C   GLY   154      57.569  86.039  82.867  1.00  0.00           C  
ATOM   2092  O   GLY   154      57.641  87.173  82.418  1.00  0.00           O  
ATOM   2093  N   TYR   155      57.832  85.827  84.153  1.00  0.00           N  
ATOM   2094  H   TYR   155      57.899  84.857  84.429  1.00  0.00           H  
ATOM   2095  CA  TYR   155      58.345  86.878  85.089  1.00  0.00           C  
ATOM   2096  HA  TYR   155      57.538  87.586  85.274  1.00  0.00           H  
ATOM   2097  CB  TYR   155      58.497  86.147  86.472  1.00  0.00           C  
ATOM   2098  HB2 TYR   155      59.394  85.541  86.347  1.00  0.00           H  
ATOM   2099  HB3 TYR   155      58.777  86.952  87.153  1.00  0.00           H  
ATOM   2100  CG  TYR   155      57.428  85.266  87.067  1.00  0.00           C  
ATOM   2101  CD1 TYR   155      57.756  84.116  87.831  1.00  0.00           C  
ATOM   2102  HD1 TYR   155      58.773  83.812  88.028  1.00  0.00           H  
ATOM   2103  CE1 TYR   155      56.675  83.441  88.534  1.00  0.00           C  
ATOM   2104  HE1 TYR   155      56.943  82.635  89.200  1.00  0.00           H  
ATOM   2105  CZ  TYR   155      55.322  83.874  88.349  1.00  0.00           C  
ATOM   2106  OH  TYR   155      54.307  83.177  88.950  1.00  0.00           O  
ATOM   2107  HH  TYR   155      54.578  82.703  89.740  1.00  0.00           H  
ATOM   2108  CE2 TYR   155      55.028  84.930  87.448  1.00  0.00           C  
ATOM   2109  HE2 TYR   155      53.976  85.018  87.220  1.00  0.00           H  
ATOM   2110  CD2 TYR   155      56.076  85.574  86.810  1.00  0.00           C  
ATOM   2111  HD2 TYR   155      55.783  86.391  86.168  1.00  0.00           H  
ATOM   2112  C   TYR   155      59.633  87.517  84.608  1.00  0.00           C  
ATOM   2113  O   TYR   155      60.384  86.834  83.937  1.00  0.00           O  
ATOM   2114  N   GLY   156      59.975  88.740  85.046  1.00  0.00           N  
ATOM   2115  H   GLY   156      60.770  89.205  84.632  1.00  0.00           H  
ATOM   2116  CA  GLY   156      59.182  89.594  85.976  1.00  0.00           C  
ATOM   2117  HA2 GLY   156      58.690  89.020  86.761  1.00  0.00           H  
ATOM   2118  HA3 GLY   156      59.917  90.128  86.578  1.00  0.00           H  
ATOM   2119  C   GLY   156      58.105  90.544  85.390  1.00  0.00           C  
ATOM   2120  O   GLY   156      57.095  90.092  84.906  1.00  0.00           O  
ATOM   2121  N   GLN   157      58.232  91.821  85.591  1.00  0.00           N  
ATOM   2122  H   GLN   157      59.113  92.160  85.952  1.00  0.00           H  
ATOM   2123  CA  GLN   157      57.319  92.896  85.261  1.00  0.00           C  
ATOM   2124  HA  GLN   157      56.488  92.445  84.719  1.00  0.00           H  
ATOM   2125  CB  GLN   157      56.634  93.641  86.476  1.00  0.00           C  
ATOM   2126  HB2 GLN   157      56.002  94.457  86.125  1.00  0.00           H  
ATOM   2127  HB3 GLN   157      56.045  92.969  87.100  1.00  0.00           H  
ATOM   2128  CG  GLN   157      57.661  94.238  87.484  1.00  0.00           C  
ATOM   2129  HG2 GLN   157      58.312  93.464  87.891  1.00  0.00           H  
ATOM   2130  HG3 GLN   157      58.251  94.998  86.972  1.00  0.00           H  
ATOM   2131  CD  GLN   157      57.144  95.023  88.660  1.00  0.00           C  
ATOM   2132  OE1 GLN   157      55.952  95.094  88.796  1.00  0.00           O  
ATOM   2133  NE2 GLN   157      58.063  95.601  89.450  1.00  0.00           N  
ATOM   2134 HE21 GLN   157      59.020  95.595  89.126  1.00  0.00           H  
ATOM   2135 HE22 GLN   157      57.751  96.345  90.057  1.00  0.00           H  
ATOM   2136  C   GLN   157      58.029  93.874  84.325  1.00  0.00           C  
ATOM   2137  O   GLN   157      59.174  94.256  84.589  1.00  0.00           O  
ATOM   2138  N   GLN   158      57.492  94.297  83.211  1.00  0.00           N  
ATOM   2139  H   GLN   158      58.069  94.910  82.654  1.00  0.00           H  
ATOM   2140  CA  GLN   158      56.253  93.864  82.625  1.00  0.00           C  
ATOM   2141  HA  GLN   158      55.467  93.838  83.380  1.00  0.00           H  
ATOM   2142  CB  GLN   158      55.884  94.890  81.517  1.00  0.00           C  
ATOM   2143  HB2 GLN   158      55.679  95.837  82.017  1.00  0.00           H  
ATOM   2144  HB3 GLN   158      56.731  95.109  80.867  1.00  0.00           H  
ATOM   2145  CG  GLN   158      54.516  94.509  80.958  1.00  0.00           C  
ATOM   2146  HG2 GLN   158      54.598  93.658  80.282  1.00  0.00           H  
ATOM   2147  HG3 GLN   158      53.849  94.253  81.781  1.00  0.00           H  
ATOM   2148  CD  GLN   158      53.871  95.604  80.160  1.00  0.00           C  
ATOM   2149  OE1 GLN   158      53.836  96.748  80.593  1.00  0.00           O  
ATOM   2150  NE2 GLN   158      53.418  95.387  79.010  1.00  0.00           N  
ATOM   2151 HE21 GLN   158      53.382  94.411  78.755  1.00  0.00           H  
ATOM   2152 HE22 GLN   158      52.946  96.102  78.475  1.00  0.00           H  
ATOM   2153  C   GLN   158      56.324  92.447  82.115  1.00  0.00           C  
ATOM   2154  O   GLN   158      57.359  92.017  81.597  1.00  0.00           O  
ATOM   2155  N   ASN   159      55.219  91.671  82.250  1.00  0.00           N  
ATOM   2156  H   ASN   159      54.431  92.118  82.696  1.00  0.00           H  
ATOM   2157  CA  ASN   159      54.959  90.294  81.931  1.00  0.00           C  
ATOM   2158  HA  ASN   159      55.817  89.661  81.705  1.00  0.00           H  
ATOM   2159  CB  ASN   159      54.207  89.601  83.044  1.00  0.00           C  
ATOM   2160  HB2 ASN   159      54.866  89.734  83.902  1.00  0.00           H  
ATOM   2161  HB3 ASN   159      53.248  90.101  83.184  1.00  0.00           H  
ATOM   2162  CG  ASN   159      53.988  88.109  82.936  1.00  0.00           C  
ATOM   2163  OD1 ASN   159      53.773  87.467  81.872  1.00  0.00           O  
ATOM   2164  ND2 ASN   159      54.317  87.379  84.030  1.00  0.00           N  
ATOM   2165 HD21 ASN   159      54.573  87.772  84.925  1.00  0.00           H  
ATOM   2166 HD22 ASN   159      53.983  86.426  84.013  1.00  0.00           H  
ATOM   2167  C   ASN   159      54.224  90.203  80.548  1.00  0.00           C  
ATOM   2168  O   ASN   159      53.219  90.840  80.423  1.00  0.00           O  
ATOM   2169  N   GLN   160      54.738  89.512  79.539  1.00  0.00           N  
ATOM   2170  H   GLN   160      54.047  89.458  78.804  1.00  0.00           H  
ATOM   2171  CA  GLN   160      55.954  88.702  79.458  1.00  0.00           C  
ATOM   2172  HA  GLN   160      56.069  88.105  80.362  1.00  0.00           H  
ATOM   2173  CB  GLN   160      55.757  87.733  78.261  1.00  0.00           C  
ATOM   2174  HB2 GLN   160      55.036  86.989  78.599  1.00  0.00           H  
ATOM   2175  HB3 GLN   160      55.321  88.362  77.485  1.00  0.00           H  
ATOM   2176  CG  GLN   160      56.937  87.093  77.611  1.00  0.00           C  
ATOM   2177  HG2 GLN   160      56.696  86.500  76.729  1.00  0.00           H  
ATOM   2178  HG3 GLN   160      57.640  87.838  77.238  1.00  0.00           H  
ATOM   2179  CD  GLN   160      57.638  86.123  78.484  1.00  0.00           C  
ATOM   2180  OE1 GLN   160      58.676  86.425  79.036  1.00  0.00           O  
ATOM   2181  NE2 GLN   160      57.297  84.902  78.595  1.00  0.00           N  
ATOM   2182 HE21 GLN   160      56.541  84.609  77.993  1.00  0.00           H  
ATOM   2183 HE22 GLN   160      57.950  84.278  79.048  1.00  0.00           H  
ATOM   2184  C   GLN   160      57.251  89.558  79.413  1.00  0.00           C  
ATOM   2185  O   GLN   160      57.387  90.597  78.732  1.00  0.00           O  
ATOM   2186  N   TYR   161      58.163  89.170  80.275  1.00  0.00           N  
ATOM   2187  H   TYR   161      57.860  88.507  80.974  1.00  0.00           H  
ATOM   2188  CA  TYR   161      59.373  89.899  80.561  1.00  0.00           C  
ATOM   2189  HA  TYR   161      59.103  90.943  80.396  1.00  0.00           H  
ATOM   2190  CB  TYR   161      59.749  89.435  82.011  1.00  0.00           C  
ATOM   2191  HB2 TYR   161      58.975  89.546  82.771  1.00  0.00           H  
ATOM   2192  HB3 TYR   161      60.036  88.385  81.958  1.00  0.00           H  
ATOM   2193  CG  TYR   161      60.955  90.069  82.606  1.00  0.00           C  
ATOM   2194  CD1 TYR   161      62.169  89.356  82.681  1.00  0.00           C  
ATOM   2195  HD1 TYR   161      62.181  88.402  82.174  1.00  0.00           H  
ATOM   2196  CE1 TYR   161      63.319  89.965  83.275  1.00  0.00           C  
ATOM   2197  HE1 TYR   161      64.147  89.283  83.406  1.00  0.00           H  
ATOM   2198  CZ  TYR   161      63.251  91.273  83.764  1.00  0.00           C  
ATOM   2199  OH  TYR   161      64.333  91.874  84.436  1.00  0.00           O  
ATOM   2200  HH  TYR   161      65.161  91.432  84.233  1.00  0.00           H  
ATOM   2201  CE2 TYR   161      62.046  92.015  83.663  1.00  0.00           C  
ATOM   2202  HE2 TYR   161      62.052  93.042  83.998  1.00  0.00           H  
ATOM   2203  CD2 TYR   161      60.937  91.375  83.087  1.00  0.00           C  
ATOM   2204  HD2 TYR   161      60.030  91.949  82.966  1.00  0.00           H  
ATOM   2205  C   TYR   161      60.482  89.701  79.548  1.00  0.00           C  
ATOM   2206  O   TYR   161      61.197  90.654  79.238  1.00  0.00           O  
ATOM   2207  N   ASN   162      60.671  88.524  78.964  1.00  0.00           N  
ATOM   2208  H   ASN   162      59.999  87.794  79.152  1.00  0.00           H  
ATOM   2209  CA  ASN   162      61.739  88.133  78.041  1.00  0.00           C  
ATOM   2210  HA  ASN   162      62.634  88.296  78.641  1.00  0.00           H  
ATOM   2211  CB  ASN   162      61.599  86.634  77.678  1.00  0.00           C  
ATOM   2212  HB2 ASN   162      60.653  86.417  77.181  1.00  0.00           H  
ATOM   2213  HB3 ASN   162      62.466  86.287  77.117  1.00  0.00           H  
ATOM   2214  CG  ASN   162      61.473  85.647  78.898  1.00  0.00           C  
ATOM   2215  OD1 ASN   162      61.791  85.914  80.075  1.00  0.00           O  
ATOM   2216  ND2 ASN   162      61.019  84.485  78.592  1.00  0.00           N  
ATOM   2217 HD21 ASN   162      61.023  83.745  79.280  1.00  0.00           H  
ATOM   2218 HD22 ASN   162      60.873  84.238  77.624  1.00  0.00           H  
ATOM   2219  C   ASN   162      61.762  88.985  76.748  1.00  0.00           C  
ATOM   2220  O   ASN   162      60.748  89.515  76.296  1.00  0.00           O  
ATOM   2221  N   SER   163      63.012  89.233  76.285  1.00  0.00           N  
ATOM   2222  H   SER   163      63.798  88.645  76.525  1.00  0.00           H  
ATOM   2223  CA  SER   163      63.366  90.218  75.261  1.00  0.00           C  
ATOM   2224  HA  SER   163      62.459  90.693  74.888  1.00  0.00           H  
ATOM   2225  CB  SER   163      64.183  91.313  75.874  1.00  0.00           C  
ATOM   2226  HB2 SER   163      63.684  91.748  76.740  1.00  0.00           H  
ATOM   2227  HB3 SER   163      65.155  90.937  76.192  1.00  0.00           H  
ATOM   2228  OG  SER   163      64.396  92.208  74.821  1.00  0.00           O  
ATOM   2229  HG  SER   163      63.855  92.997  74.900  1.00  0.00           H  
ATOM   2230  C   SER   163      64.129  89.457  74.151  1.00  0.00           C  
ATOM   2231  O   SER   163      64.669  88.391  74.431  1.00  0.00           O  
ATOM   2232  N   SER   164      64.216  89.993  72.921  1.00  0.00           N  
ATOM   2233  H   SER   164      63.792  90.907  72.861  1.00  0.00           H  
ATOM   2234  CA  SER   164      64.788  89.410  71.668  1.00  0.00           C  
ATOM   2235  HA  SER   164      64.741  90.156  70.875  1.00  0.00           H  
ATOM   2236  CB  SER   164      63.915  88.235  71.238  1.00  0.00           C  
ATOM   2237  HB2 SER   164      62.866  88.523  71.157  1.00  0.00           H  
ATOM   2238  HB3 SER   164      64.274  87.812  70.300  1.00  0.00           H  
ATOM   2239  OG  SER   164      64.028  87.075  72.100  1.00  0.00           O  
ATOM   2240  HG  SER   164      64.312  87.268  72.996  1.00  0.00           H  
ATOM   2241  C   SER   164      66.343  89.112  71.844  1.00  0.00           C  
ATOM   2242  O   SER   164      66.808  89.051  72.998  1.00  0.00           O  
ATOM   2243  N   SER   165      67.170  88.942  70.806  1.00  0.00           N  
ATOM   2244  H   SER   165      66.900  89.272  69.890  1.00  0.00           H  
ATOM   2245  CA  SER   165      68.483  88.351  70.878  1.00  0.00           C  
ATOM   2246  HA  SER   165      68.365  87.399  71.395  1.00  0.00           H  
ATOM   2247  CB  SER   165      69.037  88.307  69.476  1.00  0.00           C  
ATOM   2248  HB2 SER   165      68.364  87.731  68.841  1.00  0.00           H  
ATOM   2249  HB3 SER   165      69.204  89.298  69.054  1.00  0.00           H  
ATOM   2250  OG  SER   165      70.334  87.681  69.422  1.00  0.00           O  
ATOM   2251  HG  SER   165      70.707  88.200  68.706  1.00  0.00           H  
ATOM   2252  C   SER   165      69.405  89.093  71.885  1.00  0.00           C  
ATOM   2253  O   SER   165      69.492  90.352  71.947  1.00  0.00           O  
ATOM   2254  N   GLY   166      70.207  88.263  72.565  1.00  0.00           N  
ATOM   2255  H   GLY   166      70.220  87.301  72.258  1.00  0.00           H  
ATOM   2256  CA  GLY   166      71.306  88.806  73.438  1.00  0.00           C  
ATOM   2257  HA2 GLY   166      70.984  89.827  73.645  1.00  0.00           H  
ATOM   2258  HA3 GLY   166      71.281  88.172  74.324  1.00  0.00           H  
ATOM   2259  C   GLY   166      72.702  88.923  72.904  1.00  0.00           C  
ATOM   2260  O   GLY   166      72.851  89.355  71.773  1.00  0.00           O  
ATOM   2261  N   GLY   167      73.716  88.507  73.670  1.00  0.00           N  
ATOM   2262  H   GLY   167      73.466  88.183  74.594  1.00  0.00           H  
ATOM   2263  CA  GLY   167      75.166  88.576  73.295  1.00  0.00           C  
ATOM   2264  HA2 GLY   167      75.661  87.963  74.049  1.00  0.00           H  
ATOM   2265  HA3 GLY   167      75.202  88.082  72.324  1.00  0.00           H  
ATOM   2266  C   GLY   167      75.822  89.897  73.242  1.00  0.00           C  
ATOM   2267  O   GLY   167      75.057  90.884  73.285  1.00  0.00           O  
ATOM   2268  N   GLY   168      77.167  89.977  73.265  1.00  0.00           N  
ATOM   2269  H   GLY   168      77.714  89.147  73.085  1.00  0.00           H  
ATOM   2270  CA  GLY   168      77.847  91.206  73.125  1.00  0.00           C  
ATOM   2271  HA2 GLY   168      77.320  91.892  73.788  1.00  0.00           H  
ATOM   2272  HA3 GLY   168      78.872  91.169  73.492  1.00  0.00           H  
ATOM   2273  C   GLY   168      77.801  91.805  71.698  1.00  0.00           C  
ATOM   2274  O   GLY   168      76.950  91.376  70.922  1.00  0.00           O  
ATOM   2275  N   GLY   169      78.591  92.842  71.441  1.00  0.00           N  
ATOM   2276  H   GLY   169      78.553  93.104  70.467  1.00  0.00           H  
ATOM   2277  CA  GLY   169      79.661  93.445  72.274  1.00  0.00           C  
ATOM   2278  HA2 GLY   169      79.694  94.503  72.014  1.00  0.00           H  
ATOM   2279  HA3 GLY   169      79.387  93.473  73.329  1.00  0.00           H  
ATOM   2280  C   GLY   169      81.030  92.887  72.036  1.00  0.00           C  
ATOM   2281  O   GLY   169      81.159  91.684  71.746  1.00  0.00           O  
ATOM   2282  N   GLY   170      82.099  93.703  72.181  1.00  0.00           N  
ATOM   2283  H   GLY   170      81.929  94.673  72.408  1.00  0.00           H  
ATOM   2284  CA  GLY   170      83.478  93.268  71.949  1.00  0.00           C  
ATOM   2285  HA2 GLY   170      83.578  92.765  70.987  1.00  0.00           H  
ATOM   2286  HA3 GLY   170      84.144  94.129  71.987  1.00  0.00           H  
ATOM   2287  C   GLY   170      84.068  92.442  73.209  1.00  0.00           C  
ATOM   2288  O   GLY   170      83.360  92.304  74.194  1.00  0.00           O  
ATOM   2289  N   GLY   171      85.310  92.044  73.297  1.00  0.00           N  
ATOM   2290  H   GLY   171      85.559  91.470  74.090  1.00  0.00           H  
ATOM   2291  CA  GLY   171      86.348  92.386  72.311  1.00  0.00           C  
ATOM   2292  HA2 GLY   171      86.220  91.809  71.395  1.00  0.00           H  
ATOM   2293  HA3 GLY   171      86.304  93.457  72.116  1.00  0.00           H  
ATOM   2294  C   GLY   171      87.809  92.194  72.875  1.00  0.00           C  
ATOM   2295  O   GLY   171      87.902  91.518  73.864  1.00  0.00           O  
ATOM   2296  N   GLY   172      88.868  92.836  72.277  1.00  0.00           N  
ATOM   2297  H   GLY   172      89.752  92.705  72.749  1.00  0.00           H  
ATOM   2298  CA  GLY   172      88.808  93.569  70.999  1.00  0.00           C  
ATOM   2299  HA2 GLY   172      88.478  92.935  70.176  1.00  0.00           H  
ATOM   2300  HA3 GLY   172      88.136  94.399  71.218  1.00  0.00           H  
ATOM   2301  C   GLY   172      90.240  94.034  70.530  1.00  0.00           C  
ATOM   2302  O   GLY   172      91.229  93.238  70.641  1.00  0.00           O  
ATOM   2303  N   GLY   173      90.407  95.249  69.953  1.00  0.00           N  
ATOM   2304  H   GLY   173      89.702  95.918  69.681  1.00  0.00           H  
ATOM   2305  CA  GLY   173      91.787  95.666  69.625  1.00  0.00           C  
ATOM   2306  HA2 GLY   173      92.506  95.212  70.307  1.00  0.00           H  
ATOM   2307  HA3 GLY   173      91.941  95.328  68.600  1.00  0.00           H  
ATOM   2308  C   GLY   173      91.929  97.252  69.695  1.00  0.00           C  
ATOM   2309  O   GLY   173      91.197  97.904  70.436  1.00  0.00           O  
ATOM   2310  N   GLY   174      92.886  97.807  68.945  1.00  0.00           N  
ATOM   2311  H   GLY   174      92.899  98.816  68.980  1.00  0.00           H  
ATOM   2312  CA  GLY   174      93.822  97.187  67.988  1.00  0.00           C  
ATOM   2313  HA2 GLY   174      94.701  97.818  67.858  1.00  0.00           H  
ATOM   2314  HA3 GLY   174      94.270  96.303  68.442  1.00  0.00           H  
ATOM   2315  C   GLY   174      93.294  96.733  66.595  1.00  0.00           C  
ATOM   2316  O   GLY   174      93.864  95.839  65.950  1.00  0.00           O  
ATOM   2317  N   GLY   175      92.141  97.294  66.115  1.00  0.00           N  
ATOM   2318  H   GLY   175      91.567  97.922  66.660  1.00  0.00           H  
ATOM   2319  CA  GLY   175      91.423  96.913  64.882  1.00  0.00           C  
ATOM   2320  HA2 GLY   175      91.519  95.831  64.793  1.00  0.00           H  
ATOM   2321  HA3 GLY   175      90.374  97.137  65.072  1.00  0.00           H  
ATOM   2322  C   GLY   175      91.942  97.600  63.604  1.00  0.00           C  
ATOM   2323  O   GLY   175      93.078  98.113  63.559  1.00  0.00           O  
ATOM   2324  N   ASN   176      91.154  97.493  62.516  1.00  0.00           N  
ATOM   2325  H   ASN   176      90.298  96.960  62.577  1.00  0.00           H  
ATOM   2326  CA  ASN   176      91.582  97.982  61.166  1.00  0.00           C  
ATOM   2327  HA  ASN   176      92.642  98.194  61.304  1.00  0.00           H  
ATOM   2328  CB  ASN   176      91.369  96.950  60.050  1.00  0.00           C  
ATOM   2329  HB2 ASN   176      90.308  96.882  59.809  1.00  0.00           H  
ATOM   2330  HB3 ASN   176      91.863  97.368  59.173  1.00  0.00           H  
ATOM   2331  CG  ASN   176      91.901  95.537  60.267  1.00  0.00           C  
ATOM   2332  OD1 ASN   176      91.137  94.629  60.568  1.00  0.00           O  
ATOM   2333  ND2 ASN   176      93.207  95.376  60.265  1.00  0.00           N  
ATOM   2334 HD21 ASN   176      93.572  94.449  60.434  1.00  0.00           H  
ATOM   2335 HD22 ASN   176      93.800  96.191  60.199  1.00  0.00           H  
ATOM   2336  C   ASN   176      90.886  99.340  60.901  1.00  0.00           C  
ATOM   2337  O   ASN   176      89.854  99.408  60.218  1.00  0.00           O  
ATOM   2338  N   TYR   177      91.362 100.389  61.547  1.00  0.00           N  
ATOM   2339  H   TYR   177      92.237 100.215  62.019  1.00  0.00           H  
ATOM   2340  CA  TYR   177      90.870 101.751  61.654  1.00  0.00           C  
ATOM   2341  HA  TYR   177      89.859 101.675  62.054  1.00  0.00           H  
ATOM   2342  CB  TYR   177      91.784 102.483  62.637  1.00  0.00           C  
ATOM   2343  HB2 TYR   177      92.726 102.606  62.103  1.00  0.00           H  
ATOM   2344  HB3 TYR   177      91.481 103.523  62.762  1.00  0.00           H  
ATOM   2345  CG  TYR   177      92.042 101.908  64.056  1.00  0.00           C  
ATOM   2346  CD1 TYR   177      93.245 101.237  64.436  1.00  0.00           C  
ATOM   2347  HD1 TYR   177      94.042 101.088  63.722  1.00  0.00           H  
ATOM   2348  CE1 TYR   177      93.322 100.755  65.748  1.00  0.00           C  
ATOM   2349  HE1 TYR   177      94.187 100.162  66.006  1.00  0.00           H  
ATOM   2350  CZ  TYR   177      92.359 100.988  66.718  1.00  0.00           C  
ATOM   2351  OH  TYR   177      92.595 100.691  67.965  1.00  0.00           O  
ATOM   2352  HH  TYR   177      91.859 101.029  68.480  1.00  0.00           H  
ATOM   2353  CE2 TYR   177      91.172 101.652  66.342  1.00  0.00           C  
ATOM   2354  HE2 TYR   177      90.468 101.993  67.087  1.00  0.00           H  
ATOM   2355  CD2 TYR   177      91.037 102.109  64.999  1.00  0.00           C  
ATOM   2356  HD2 TYR   177      90.211 102.742  64.711  1.00  0.00           H  
ATOM   2357  C   TYR   177      90.913 102.470  60.304  1.00  0.00           C  
ATOM   2358  O   TYR   177      91.844 102.378  59.542  1.00  0.00           O  
ATOM   2359  N   GLY   178      89.876 103.190  59.857  1.00  0.00           N  
ATOM   2360  H   GLY   178      90.135 103.832  59.122  1.00  0.00           H  
ATOM   2361  CA  GLY   178      88.488 103.241  60.370  1.00  0.00           C  
ATOM   2362  HA2 GLY   178      87.769 103.805  59.776  1.00  0.00           H  
ATOM   2363  HA3 GLY   178      88.001 102.267  60.399  1.00  0.00           H  
ATOM   2364  C   GLY   178      88.318 103.864  61.787  1.00  0.00           C  
ATOM   2365  O   GLY   178      89.242 104.399  62.387  1.00  0.00           O  
ATOM   2366  N   GLN   179      87.059 103.822  62.259  1.00  0.00           N  
ATOM   2367  H   GLN   179      86.430 103.387  61.599  1.00  0.00           H  
ATOM   2368  CA  GLN   179      86.631 104.151  63.663  1.00  0.00           C  
ATOM   2369  HA  GLN   179      87.075 105.126  63.867  1.00  0.00           H  
ATOM   2370  CB  GLN   179      85.104 104.221  63.730  1.00  0.00           C  
ATOM   2371  HB2 GLN   179      84.765 103.210  63.501  1.00  0.00           H  
ATOM   2372  HB3 GLN   179      84.773 104.306  64.766  1.00  0.00           H  
ATOM   2373  CG  GLN   179      84.433 105.274  62.828  1.00  0.00           C  
ATOM   2374  HG2 GLN   179      84.851 105.378  61.826  1.00  0.00           H  
ATOM   2375  HG3 GLN   179      83.384 105.029  62.663  1.00  0.00           H  
ATOM   2376  CD  GLN   179      84.553 106.531  63.576  1.00  0.00           C  
ATOM   2377  OE1 GLN   179      85.578 107.009  64.029  1.00  0.00           O  
ATOM   2378  NE2 GLN   179      83.406 107.209  63.611  1.00  0.00           N  
ATOM   2379 HE21 GLN   179      82.583 106.750  63.246  1.00  0.00           H  
ATOM   2380 HE22 GLN   179      83.335 108.003  64.231  1.00  0.00           H  
ATOM   2381  C   GLN   179      87.225 103.087  64.613  1.00  0.00           C  
ATOM   2382  O   GLN   179      87.389 101.945  64.190  1.00  0.00           O  
ATOM   2383  N   ASP   180      87.687 103.406  65.819  1.00  0.00           N  
ATOM   2384  H   ASP   180      87.995 102.630  66.388  1.00  0.00           H  
ATOM   2385  CA  ASP   180      87.466 104.651  66.638  1.00  0.00           C  
ATOM   2386  HA  ASP   180      86.969 105.409  66.031  1.00  0.00           H  
ATOM   2387  CB  ASP   180      86.370 104.361  67.719  1.00  0.00           C  
ATOM   2388  HB2 ASP   180      85.373 104.187  67.316  1.00  0.00           H  
ATOM   2389  HB3 ASP   180      86.677 103.435  68.205  1.00  0.00           H  
ATOM   2390  CG  ASP   180      86.241 105.502  68.715  1.00  0.00           C  
ATOM   2391  OD1 ASP   180      85.768 105.165  69.848  1.00  0.00           O  
ATOM   2392  OD2 ASP   180      86.409 106.685  68.349  1.00  0.00           O  
ATOM   2393  C   ASP   180      88.760 105.220  67.249  1.00  0.00           C  
ATOM   2394  O   ASP   180      89.329 104.459  68.073  1.00  0.00           O  
ATOM   2395  N   GLN   181      89.222 106.427  67.008  1.00  0.00           N  
ATOM   2396  H   GLN   181      88.827 106.958  66.245  1.00  0.00           H  
ATOM   2397  CA  GLN   181      90.403 107.084  67.690  1.00  0.00           C  
ATOM   2398  HA  GLN   181      91.039 106.380  68.227  1.00  0.00           H  
ATOM   2399  CB  GLN   181      91.167 107.835  66.576  1.00  0.00           C  
ATOM   2400  HB2 GLN   181      92.146 108.056  67.001  1.00  0.00           H  
ATOM   2401  HB3 GLN   181      91.393 107.106  65.798  1.00  0.00           H  
ATOM   2402  CG  GLN   181      90.404 109.075  65.970  1.00  0.00           C  
ATOM   2403  HG2 GLN   181      89.568 108.691  65.385  1.00  0.00           H  
ATOM   2404  HG3 GLN   181      89.997 109.774  66.701  1.00  0.00           H  
ATOM   2405  CD  GLN   181      91.348 109.714  64.814  1.00  0.00           C  
ATOM   2406  OE1 GLN   181      92.460 109.240  64.541  1.00  0.00           O  
ATOM   2407  NE2 GLN   181      91.022 110.874  64.307  1.00  0.00           N  
ATOM   2408 HE21 GLN   181      90.148 111.358  64.451  1.00  0.00           H  
ATOM   2409 HE22 GLN   181      91.470 111.041  63.418  1.00  0.00           H  
ATOM   2410  C   GLN   181      89.884 108.102  68.816  1.00  0.00           C  
ATOM   2411  O   GLN   181      90.736 108.909  69.183  1.00  0.00           O  
ATOM   2412  N   SER   182      88.628 108.075  69.253  1.00  0.00           N  
ATOM   2413  H   SER   182      88.055 107.279  69.011  1.00  0.00           H  
ATOM   2414  CA  SER   182      88.270 109.055  70.310  1.00  0.00           C  
ATOM   2415  HA  SER   182      88.540 110.042  69.932  1.00  0.00           H  
ATOM   2416  CB  SER   182      86.824 108.910  70.702  1.00  0.00           C  
ATOM   2417  HB2 SER   182      86.658 107.963  71.216  1.00  0.00           H  
ATOM   2418  HB3 SER   182      86.643 109.674  71.458  1.00  0.00           H  
ATOM   2419  OG  SER   182      86.038 108.983  69.539  1.00  0.00           O  
ATOM   2420  HG  SER   182      86.145 108.150  69.074  1.00  0.00           H  
ATOM   2421  C   SER   182      89.121 108.877  71.601  1.00  0.00           C  
ATOM   2422  O   SER   182      89.314 107.770  72.087  1.00  0.00           O  
ATOM   2423  N   SER   183      89.399 109.985  72.327  1.00  0.00           N  
ATOM   2424  H   SER   183      89.689 109.879  73.288  1.00  0.00           H  
ATOM   2425  CA  SER   183      89.102 111.401  72.115  1.00  0.00           C  
ATOM   2426  HA  SER   183      88.166 111.462  71.561  1.00  0.00           H  
ATOM   2427  CB  SER   183      88.838 112.115  73.396  1.00  0.00           C  
ATOM   2428  HB2 SER   183      89.791 112.232  73.913  1.00  0.00           H  
ATOM   2429  HB3 SER   183      88.426 113.111  73.239  1.00  0.00           H  
ATOM   2430  OG  SER   183      87.908 111.310  74.095  1.00  0.00           O  
ATOM   2431  HG  SER   183      87.731 111.547  75.009  1.00  0.00           H  
ATOM   2432  C   SER   183      90.243 111.971  71.223  1.00  0.00           C  
ATOM   2433  O   SER   183      91.260 111.346  71.155  1.00  0.00           O  
ATOM   2434  N   MET   184      90.015 113.087  70.575  1.00  0.00           N  
ATOM   2435  H   MET   184      89.202 113.668  70.722  1.00  0.00           H  
ATOM   2436  CA  MET   184      90.879 113.572  69.494  1.00  0.00           C  
ATOM   2437  HA  MET   184      91.848 113.155  69.769  1.00  0.00           H  
ATOM   2438  CB  MET   184      90.411 112.922  68.146  1.00  0.00           C  
ATOM   2439  HB2 MET   184      91.221 113.132  67.448  1.00  0.00           H  
ATOM   2440  HB3 MET   184      90.311 111.844  68.267  1.00  0.00           H  
ATOM   2441  CG  MET   184      89.202 113.528  67.448  1.00  0.00           C  
ATOM   2442  HG2 MET   184      89.241 114.615  67.367  1.00  0.00           H  
ATOM   2443  HG3 MET   184      89.171 113.183  66.415  1.00  0.00           H  
ATOM   2444  SD  MET   184      87.556 113.077  68.094  1.00  0.00           S  
ATOM   2445  CE  MET   184      87.437 111.366  67.449  1.00  0.00           C  
ATOM   2446  HE1 MET   184      88.392 110.870  67.623  1.00  0.00           H  
ATOM   2447  HE2 MET   184      86.683 110.782  67.978  1.00  0.00           H  
ATOM   2448  HE3 MET   184      87.135 111.420  66.403  1.00  0.00           H  
ATOM   2449  C   MET   184      90.986 115.141  69.339  1.00  0.00           C  
ATOM   2450  O   MET   184      90.112 115.895  69.750  1.00  0.00           O  
ATOM   2451  N   SER   185      92.127 115.663  68.937  1.00  0.00           N  
ATOM   2452  H   SER   185      92.939 115.071  68.835  1.00  0.00           H  
ATOM   2453  CA  SER   185      92.421 117.119  68.873  1.00  0.00           C  
ATOM   2454  HA  SER   185      92.546 117.469  69.898  1.00  0.00           H  
ATOM   2455  CB  SER   185      93.800 117.376  68.145  1.00  0.00           C  
ATOM   2456  HB2 SER   185      94.622 116.752  68.495  1.00  0.00           H  
ATOM   2457  HB3 SER   185      93.660 117.087  67.103  1.00  0.00           H  
ATOM   2458  OG  SER   185      94.242 118.657  68.267  1.00  0.00           O  
ATOM   2459  HG  SER   185      94.310 118.936  69.183  1.00  0.00           H  
ATOM   2460  C   SER   185      91.342 117.951  68.140  1.00  0.00           C  
ATOM   2461  O   SER   185      90.732 117.596  67.166  1.00  0.00           O  
ATOM   2462  N   SER   186      91.141 119.167  68.725  1.00  0.00           N  
ATOM   2463  H   SER   186      91.637 119.357  69.584  1.00  0.00           H  
ATOM   2464  CA  SER   186      90.176 120.169  68.267  1.00  0.00           C  
ATOM   2465  HA  SER   186      90.201 120.138  67.178  1.00  0.00           H  
ATOM   2466  CB  SER   186      88.794 119.768  68.759  1.00  0.00           C  
ATOM   2467  HB2 SER   186      88.641 118.721  68.498  1.00  0.00           H  
ATOM   2468  HB3 SER   186      88.859 119.859  69.843  1.00  0.00           H  
ATOM   2469  OG  SER   186      87.760 120.536  68.214  1.00  0.00           O  
ATOM   2470  HG  SER   186      87.165 120.498  68.967  1.00  0.00           H  
ATOM   2471  C   SER   186      90.445 121.645  68.764  1.00  0.00           C  
ATOM   2472  O   SER   186      90.943 121.776  69.861  1.00  0.00           O  
ATOM   2473  N   GLY   187      90.102 122.731  68.124  1.00  0.00           N  
ATOM   2474  H   GLY   187      90.374 123.590  68.581  1.00  0.00           H  
ATOM   2475  CA  GLY   187      89.610 122.940  66.805  1.00  0.00           C  
ATOM   2476  HA2 GLY   187      90.290 123.568  66.230  1.00  0.00           H  
ATOM   2477  HA3 GLY   187      89.457 121.995  66.284  1.00  0.00           H  
ATOM   2478  C   GLY   187      88.257 123.646  66.814  1.00  0.00           C  
ATOM   2479  O   GLY   187      87.843 124.342  65.871  1.00  0.00           O  
ATOM   2480  N   GLY   188      87.539 123.542  67.902  1.00  0.00           N  
ATOM   2481  H   GLY   188      88.001 123.066  68.664  1.00  0.00           H  
ATOM   2482  CA  GLY   188      86.076 123.681  67.953  1.00  0.00           C  
ATOM   2483  HA2 GLY   188      85.614 123.694  66.966  1.00  0.00           H  
ATOM   2484  HA3 GLY   188      85.697 122.806  68.480  1.00  0.00           H  
ATOM   2485  C   GLY   188      85.512 124.918  68.673  1.00  0.00           C  
ATOM   2486  O   GLY   188      86.289 125.559  69.284  1.00  0.00           O  
ATOM   2487  N   GLY   189      84.222 125.143  68.592  1.00  0.00           N  
ATOM   2488  H   GLY   189      83.891 125.797  69.287  1.00  0.00           H  
ATOM   2489  CA  GLY   189      83.173 124.351  67.968  1.00  0.00           C  
ATOM   2490  HA2 GLY   189      83.467 123.304  68.033  1.00  0.00           H  
ATOM   2491  HA3 GLY   189      82.234 124.494  68.502  1.00  0.00           H  
ATOM   2492  C   GLY   189      83.099 124.613  66.481  1.00  0.00           C  
ATOM   2493  O   GLY   189      83.973 125.302  65.917  1.00  0.00           O  
ATOM   2494  N   SER   190      81.951 124.330  65.978  1.00  0.00           N  
ATOM   2495  H   SER   190      81.212 123.888  66.505  1.00  0.00           H  
ATOM   2496  CA  SER   190      81.676 124.764  64.555  1.00  0.00           C  
ATOM   2497  HA  SER   190      82.281 124.306  63.772  1.00  0.00           H  
ATOM   2498  CB  SER   190      80.162 124.501  64.276  1.00  0.00           C  
ATOM   2499  HB2 SER   190      79.747 125.179  65.022  1.00  0.00           H  
ATOM   2500  HB3 SER   190      79.824 124.705  63.261  1.00  0.00           H  
ATOM   2501  OG  SER   190      79.763 123.210  64.635  1.00  0.00           O  
ATOM   2502  HG  SER   190      80.047 122.561  63.986  1.00  0.00           H  
ATOM   2503  C   SER   190      81.903 126.287  64.396  1.00  0.00           C  
ATOM   2504  O   SER   190      81.342 127.034  65.257  1.00  0.00           O  
ATOM   2505  N   GLY   191      82.500 126.865  63.329  1.00  0.00           N  
ATOM   2506  H   GLY   191      82.611 127.867  63.384  1.00  0.00           H  
ATOM   2507  CA  GLY   191      83.303 126.169  62.313  1.00  0.00           C  
ATOM   2508  HA2 GLY   191      83.992 126.933  61.953  1.00  0.00           H  
ATOM   2509  HA3 GLY   191      83.896 125.418  62.835  1.00  0.00           H  
ATOM   2510  C   GLY   191      82.410 125.645  61.119  1.00  0.00           C  
ATOM   2511  O   GLY   191      81.474 124.908  61.382  1.00  0.00           O  
ATOM   2512  N   GLY   192      82.811 125.910  59.849  1.00  0.00           N  
ATOM   2513  H   GLY   192      83.561 126.556  59.648  1.00  0.00           H  
ATOM   2514  CA  GLY   192      81.990 125.418  58.671  1.00  0.00           C  
ATOM   2515  HA2 GLY   192      82.189 124.348  58.620  1.00  0.00           H  
ATOM   2516  HA3 GLY   192      80.928 125.569  58.865  1.00  0.00           H  
ATOM   2517  C   GLY   192      82.279 126.032  57.310  1.00  0.00           C  
ATOM   2518  O   GLY   192      82.670 127.165  57.261  1.00  0.00           O  
ATOM   2519  N   GLY   193      82.043 125.218  56.274  1.00  0.00           N  
ATOM   2520  H   GLY   193      81.672 124.311  56.517  1.00  0.00           H  
ATOM   2521  CA  GLY   193      81.949 125.560  54.845  1.00  0.00           C  
ATOM   2522  HA2 GLY   193      82.952 125.833  54.515  1.00  0.00           H  
ATOM   2523  HA3 GLY   193      81.744 124.691  54.219  1.00  0.00           H  
ATOM   2524  C   GLY   193      80.924 126.663  54.485  1.00  0.00           C  
ATOM   2525  O   GLY   193      79.730 126.407  54.672  1.00  0.00           O  
ATOM   2526  N   TYR   194      81.330 127.827  53.974  1.00  0.00           N  
ATOM   2527  H   TYR   194      82.333 127.945  53.984  1.00  0.00           H  
ATOM   2528  CA  TYR   194      80.378 128.829  53.489  1.00  0.00           C  
ATOM   2529  HA  TYR   194      79.704 128.995  54.330  1.00  0.00           H  
ATOM   2530  CB  TYR   194      81.107 130.168  53.114  1.00  0.00           C  
ATOM   2531  HB2 TYR   194      81.753 130.539  53.910  1.00  0.00           H  
ATOM   2532  HB3 TYR   194      81.711 130.018  52.219  1.00  0.00           H  
ATOM   2533  CG  TYR   194      80.163 131.338  52.887  1.00  0.00           C  
ATOM   2534  CD1 TYR   194      79.690 131.489  51.618  1.00  0.00           C  
ATOM   2535  HD1 TYR   194      80.101 130.904  50.809  1.00  0.00           H  
ATOM   2536  CE1 TYR   194      78.656 132.434  51.392  1.00  0.00           C  
ATOM   2537  HE1 TYR   194      78.186 132.422  50.419  1.00  0.00           H  
ATOM   2538  CZ  TYR   194      78.081 133.201  52.402  1.00  0.00           C  
ATOM   2539  OH  TYR   194      77.012 133.953  52.169  1.00  0.00           O  
ATOM   2540  HH  TYR   194      76.576 133.664  51.364  1.00  0.00           H  
ATOM   2541  CE2 TYR   194      78.695 133.138  53.710  1.00  0.00           C  
ATOM   2542  HE2 TYR   194      78.414 133.725  54.571  1.00  0.00           H  
ATOM   2543  CD2 TYR   194      79.686 132.170  53.951  1.00  0.00           C  
ATOM   2544  HD2 TYR   194      80.151 132.141  54.925  1.00  0.00           H  
ATOM   2545  C   TYR   194      79.494 128.222  52.384  1.00  0.00           C  
ATOM   2546  O   TYR   194      79.966 127.428  51.551  1.00  0.00           O  
ATOM   2547  N   GLY   195      78.200 128.506  52.291  1.00  0.00           N  
ATOM   2548  H   GLY   195      77.650 128.203  51.500  1.00  0.00           H  
ATOM   2549  CA  GLY   195      77.421 129.332  53.189  1.00  0.00           C  
ATOM   2550  HA2 GLY   195      76.930 128.520  53.725  1.00  0.00           H  
ATOM   2551  HA3 GLY   195      78.029 129.840  53.938  1.00  0.00           H  
ATOM   2552  C   GLY   195      76.291 130.152  52.502  1.00  0.00           C  
ATOM   2553  O   GLY   195      76.317 130.422  51.297  1.00  0.00           O  
ATOM   2554  N   ASN   196      75.205 130.434  53.202  1.00  0.00           N  
ATOM   2555  H   ASN   196      75.340 130.323  54.197  1.00  0.00           H  
ATOM   2556  CA  ASN   196      73.993 131.212  52.836  1.00  0.00           C  
ATOM   2557  HA  ASN   196      73.155 130.845  53.429  1.00  0.00           H  
ATOM   2558  CB  ASN   196      74.101 132.688  53.211  1.00  0.00           C  
ATOM   2559  HB2 ASN   196      74.920 133.063  52.598  1.00  0.00           H  
ATOM   2560  HB3 ASN   196      73.112 133.055  52.937  1.00  0.00           H  
ATOM   2561  CG  ASN   196      74.440 133.056  54.624  1.00  0.00           C  
ATOM   2562  OD1 ASN   196      75.516 132.949  55.208  1.00  0.00           O  
ATOM   2563  ND2 ASN   196      73.519 133.811  55.267  1.00  0.00           N  
ATOM   2564 HD21 ASN   196      73.735 134.113  56.207  1.00  0.00           H  
ATOM   2565 HD22 ASN   196      72.611 133.859  54.827  1.00  0.00           H  
ATOM   2566  C   ASN   196      73.434 130.999  51.407  1.00  0.00           C  
ATOM   2567  O   ASN   196      73.427 131.890  50.532  1.00  0.00           O  
ATOM   2568  N   GLN   197      72.937 129.790  51.173  1.00  0.00           N  
ATOM   2569  H   GLN   197      72.924 129.184  51.981  1.00  0.00           H  
ATOM   2570  CA  GLN   197      72.428 129.452  49.838  1.00  0.00           C  
ATOM   2571  HA  GLN   197      73.144 129.897  49.146  1.00  0.00           H  
ATOM   2572  CB  GLN   197      72.455 127.944  49.660  1.00  0.00           C  
ATOM   2573  HB2 GLN   197      71.918 127.440  50.464  1.00  0.00           H  
ATOM   2574  HB3 GLN   197      71.951 127.717  48.721  1.00  0.00           H  
ATOM   2575  CG  GLN   197      73.850 127.328  49.692  1.00  0.00           C  
ATOM   2576  HG2 GLN   197      73.842 126.533  48.946  1.00  0.00           H  
ATOM   2577  HG3 GLN   197      74.597 128.038  49.339  1.00  0.00           H  
ATOM   2578  CD  GLN   197      74.295 126.765  51.084  1.00  0.00           C  
ATOM   2579  OE1 GLN   197      73.527 126.261  51.890  1.00  0.00           O  
ATOM   2580  NE2 GLN   197      75.556 126.825  51.399  1.00  0.00           N  
ATOM   2581 HE21 GLN   197      76.228 127.059  50.683  1.00  0.00           H  
ATOM   2582 HE22 GLN   197      75.909 126.617  52.323  1.00  0.00           H  
ATOM   2583  C   GLN   197      71.044 130.097  49.481  1.00  0.00           C  
ATOM   2584  O   GLN   197      70.102 130.107  50.287  1.00  0.00           O  
ATOM   2585  N   ASP   198      70.780 130.485  48.218  1.00  0.00           N  
ATOM   2586  H   ASP   198      71.493 130.387  47.510  1.00  0.00           H  
ATOM   2587  CA  ASP   198      69.522 131.176  47.796  1.00  0.00           C  
ATOM   2588  HA  ASP   198      68.889 131.519  48.614  1.00  0.00           H  
ATOM   2589  CB  ASP   198      69.908 132.509  47.109  1.00  0.00           C  
ATOM   2590  HB2 ASP   198      70.741 132.942  47.663  1.00  0.00           H  
ATOM   2591  HB3 ASP   198      70.131 132.196  46.089  1.00  0.00           H  
ATOM   2592  CG  ASP   198      68.785 133.553  47.250  1.00  0.00           C  
ATOM   2593  OD1 ASP   198      67.653 133.323  47.813  1.00  0.00           O  
ATOM   2594  OD2 ASP   198      68.947 134.662  46.708  1.00  0.00           O  
ATOM   2595  C   ASP   198      68.721 130.154  47.047  1.00  0.00           C  
ATOM   2596  O   ASP   198      69.149 129.616  46.030  1.00  0.00           O  
ATOM   2597  N   GLN   199      67.524 129.849  47.553  1.00  0.00           N  
ATOM   2598  H   GLN   199      67.359 129.981  48.541  1.00  0.00           H  
ATOM   2599  CA  GLN   199      66.367 129.152  46.888  1.00  0.00           C  
ATOM   2600  HA  GLN   199      65.519 129.193  47.572  1.00  0.00           H  
ATOM   2601  CB  GLN   199      66.035 129.859  45.555  1.00  0.00           C  
ATOM   2602  HB2 GLN   199      66.988 129.910  45.028  1.00  0.00           H  
ATOM   2603  HB3 GLN   199      65.377 129.228  44.958  1.00  0.00           H  
ATOM   2604  CG  GLN   199      65.518 131.266  45.772  1.00  0.00           C  
ATOM   2605  HG2 GLN   199      66.123 131.889  46.431  1.00  0.00           H  
ATOM   2606  HG3 GLN   199      65.531 131.762  44.802  1.00  0.00           H  
ATOM   2607  CD  GLN   199      64.101 131.494  46.169  1.00  0.00           C  
ATOM   2608  OE1 GLN   199      63.295 130.572  46.260  1.00  0.00           O  
ATOM   2609  NE2 GLN   199      63.770 132.749  46.457  1.00  0.00           N  
ATOM   2610 HE21 GLN   199      64.522 133.420  46.507  1.00  0.00           H  
ATOM   2611 HE22 GLN   199      62.846 132.939  46.819  1.00  0.00           H  
ATOM   2612  C   GLN   199      66.754 127.629  46.690  1.00  0.00           C  
ATOM   2613  O   GLN   199      66.643 127.118  45.580  1.00  0.00           O  
ATOM   2614  N   SER   200      67.287 126.851  47.664  1.00  0.00           N  
ATOM   2615  H   SER   200      67.218 125.890  47.359  1.00  0.00           H  
ATOM   2616  CA  SER   200      67.483 127.124  49.126  1.00  0.00           C  
ATOM   2617  HA  SER   200      67.720 128.176  49.288  1.00  0.00           H  
ATOM   2618  CB  SER   200      66.270 126.834  49.873  1.00  0.00           C  
ATOM   2619  HB2 SER   200      66.367 126.892  50.957  1.00  0.00           H  
ATOM   2620  HB3 SER   200      65.514 127.572  49.605  1.00  0.00           H  
ATOM   2621  OG  SER   200      65.761 125.587  49.488  1.00  0.00           O  
ATOM   2622  HG  SER   200      65.710 125.127  50.329  1.00  0.00           H  
ATOM   2623  C   SER   200      68.685 126.375  49.748  1.00  0.00           C  
ATOM   2624  O   SER   200      68.752 126.129  50.962  1.00  0.00           O  
ATOM   2625  N   GLY   201      69.712 126.022  48.965  1.00  0.00           N  
ATOM   2626  H   GLY   201      69.724 126.352  48.010  1.00  0.00           H  
ATOM   2627  CA  GLY   201      70.920 125.162  49.272  1.00  0.00           C  
ATOM   2628  HA2 GLY   201      71.563 125.426  48.433  1.00  0.00           H  
ATOM   2629  HA3 GLY   201      71.197 125.463  50.283  1.00  0.00           H  
ATOM   2630  C   GLY   201      70.712 123.678  49.376  1.00  0.00           C  
ATOM   2631  O   GLY   201      69.648 123.154  49.198  1.00  0.00           O  
ATOM   2632  N   GLY   202      71.735 122.923  49.698  1.00  0.00           N  
ATOM   2633  H   GLY   202      71.493 121.942  49.703  1.00  0.00           H  
ATOM   2634  CA  GLY   202      73.126 123.253  49.966  1.00  0.00           C  
ATOM   2635  HA2 GLY   202      73.429 123.831  49.093  1.00  0.00           H  
ATOM   2636  HA3 GLY   202      73.173 123.881  50.855  1.00  0.00           H  
ATOM   2637  C   GLY   202      74.171 122.143  50.031  1.00  0.00           C  
ATOM   2638  O   GLY   202      73.846 120.991  49.671  1.00  0.00           O  
ATOM   2639  N   GLY   203      75.387 122.387  50.432  1.00  0.00           N  
ATOM   2640  H   GLY   203      75.918 121.569  50.693  1.00  0.00           H  
ATOM   2641  CA  GLY   203      76.031 123.662  50.774  1.00  0.00           C  
ATOM   2642  HA2 GLY   203      75.333 124.274  51.347  1.00  0.00           H  
ATOM   2643  HA3 GLY   203      76.898 123.477  51.409  1.00  0.00           H  
ATOM   2644  C   GLY   203      76.608 124.309  49.508  1.00  0.00           C  
ATOM   2645  O   GLY   203      75.993 124.544  48.517  1.00  0.00           O  
ATOM   2646  N   GLY   204      77.915 124.642  49.620  1.00  0.00           N  
ATOM   2647  H   GLY   204      78.395 124.353  50.460  1.00  0.00           H  
ATOM   2648  CA  GLY   204      78.634 125.465  48.593  1.00  0.00           C  
ATOM   2649  HA2 GLY   204      79.683 125.209  48.745  1.00  0.00           H  
ATOM   2650  HA3 GLY   204      78.394 125.085  47.601  1.00  0.00           H  
ATOM   2651  C   GLY   204      78.465 126.955  48.833  1.00  0.00           C  
ATOM   2652  O   GLY   204      77.606 127.369  49.592  1.00  0.00           O  
ATOM   2653  N   SER   205      79.274 127.781  48.137  1.00  0.00           N  
ATOM   2654  H   SER   205      78.912 128.721  48.214  1.00  0.00           H  
ATOM   2655  CA  SER   205      80.401 127.432  47.242  1.00  0.00           C  
ATOM   2656  HA  SER   205      79.917 126.776  46.519  1.00  0.00           H  
ATOM   2657  CB  SER   205      80.844 128.620  46.477  1.00  0.00           C  
ATOM   2658  HB2 SER   205      81.567 128.206  45.774  1.00  0.00           H  
ATOM   2659  HB3 SER   205      80.000 129.029  45.923  1.00  0.00           H  
ATOM   2660  OG  SER   205      81.317 129.617  47.366  1.00  0.00           O  
ATOM   2661  HG  SER   205      80.538 130.153  47.535  1.00  0.00           H  
ATOM   2662  C   SER   205      81.534 126.714  47.919  1.00  0.00           C  
ATOM   2663  O   SER   205      82.261 125.888  47.378  1.00  0.00           O  
ATOM   2664  N   GLY   206      81.723 126.991  49.279  1.00  0.00           N  
ATOM   2665  H   GLY   206      81.032 127.455  49.850  1.00  0.00           H  
ATOM   2666  CA  GLY   206      82.866 126.460  50.008  1.00  0.00           C  
ATOM   2667  HA2 GLY   206      82.840 126.760  51.055  1.00  0.00           H  
ATOM   2668  HA3 GLY   206      82.767 125.374  50.029  1.00  0.00           H  
ATOM   2669  C   GLY   206      84.160 126.946  49.356  1.00  0.00           C  
ATOM   2670  O   GLY   206      84.176 128.065  48.796  1.00  0.00           O  
ATOM   2671  N   GLY   207      85.278 126.231  49.484  1.00  0.00           N  
ATOM   2672  H   GLY   207      86.118 126.623  49.083  1.00  0.00           H  
ATOM   2673  CA  GLY   207      85.534 124.976  50.276  1.00  0.00           C  
ATOM   2674  HA2 GLY   207      84.846 124.160  50.054  1.00  0.00           H  
ATOM   2675  HA3 GLY   207      86.552 124.604  50.167  1.00  0.00           H  
ATOM   2676  C   GLY   207      85.610 125.171  51.774  1.00  0.00           C  
ATOM   2677  O   GLY   207      85.130 126.209  52.259  1.00  0.00           O  
ATOM   2678  N   TYR   208      86.284 124.220  52.475  1.00  0.00           N  
ATOM   2679  H   TYR   208      86.610 123.455  51.901  1.00  0.00           H  
ATOM   2680  CA  TYR   208      86.559 124.078  53.919  1.00  0.00           C  
ATOM   2681  HA  TYR   208      86.345 125.084  54.281  1.00  0.00           H  
ATOM   2682  CB  TYR   208      85.446 123.075  54.493  1.00  0.00           C  
ATOM   2683  HB2 TYR   208      84.471 123.560  54.534  1.00  0.00           H  
ATOM   2684  HB3 TYR   208      85.333 122.327  53.708  1.00  0.00           H  
ATOM   2685  CG  TYR   208      85.734 122.463  55.851  1.00  0.00           C  
ATOM   2686  CD1 TYR   208      86.213 121.131  55.976  1.00  0.00           C  
ATOM   2687  HD1 TYR   208      86.270 120.602  55.037  1.00  0.00           H  
ATOM   2688  CE1 TYR   208      86.216 120.493  57.228  1.00  0.00           C  
ATOM   2689  HE1 TYR   208      86.508 119.460  57.347  1.00  0.00           H  
ATOM   2690  CZ  TYR   208      86.035 121.368  58.353  1.00  0.00           C  
ATOM   2691  OH  TYR   208      86.230 120.843  59.559  1.00  0.00           O  
ATOM   2692  HH  TYR   208      86.750 120.038  59.605  1.00  0.00           H  
ATOM   2693  CE2 TYR   208      85.677 122.777  58.256  1.00  0.00           C  
ATOM   2694  HE2 TYR   208      85.427 123.317  59.157  1.00  0.00           H  
ATOM   2695  CD2 TYR   208      85.414 123.297  56.972  1.00  0.00           C  
ATOM   2696  HD2 TYR   208      84.932 124.244  56.780  1.00  0.00           H  
ATOM   2697  C   TYR   208      87.959 123.603  54.243  1.00  0.00           C  
ATOM   2698  O   TYR   208      88.531 122.880  53.415  1.00  0.00           O  
ATOM   2699  N   GLY   209      88.460 124.067  55.360  1.00  0.00           N  
ATOM   2700  H   GLY   209      87.918 124.680  55.952  1.00  0.00           H  
ATOM   2701  CA  GLY   209      89.816 123.821  55.786  1.00  0.00           C  
ATOM   2702  HA2 GLY   209      90.283 123.134  55.080  1.00  0.00           H  
ATOM   2703  HA3 GLY   209      90.368 124.760  55.829  1.00  0.00           H  
ATOM   2704  C   GLY   209      89.938 123.271  57.183  1.00  0.00           C  
ATOM   2705  O   GLY   209      89.340 123.874  58.014  1.00  0.00           O  
ATOM   2706  N   GLN   210      90.543 122.105  57.452  1.00  0.00           N  
ATOM   2707  H   GLN   210      90.530 121.787  58.410  1.00  0.00           H  
ATOM   2708  CA  GLN   210      91.464 121.303  56.582  1.00  0.00           C  
ATOM   2709  HA  GLN   210      92.005 120.604  57.220  1.00  0.00           H  
ATOM   2710  CB  GLN   210      90.727 120.407  55.513  1.00  0.00           C  
ATOM   2711  HB2 GLN   210      90.426 120.982  54.637  1.00  0.00           H  
ATOM   2712  HB3 GLN   210      91.466 119.738  55.073  1.00  0.00           H  
ATOM   2713  CG  GLN   210      89.704 119.422  56.085  1.00  0.00           C  
ATOM   2714  HG2 GLN   210      90.203 118.773  56.805  1.00  0.00           H  
ATOM   2715  HG3 GLN   210      88.999 119.928  56.744  1.00  0.00           H  
ATOM   2716  CD  GLN   210      88.842 118.690  55.027  1.00  0.00           C  
ATOM   2717  OE1 GLN   210      88.780 119.036  53.831  1.00  0.00           O  
ATOM   2718  NE2 GLN   210      88.085 117.685  55.499  1.00  0.00           N  
ATOM   2719 HE21 GLN   210      87.583 117.060  54.884  1.00  0.00           H  
ATOM   2720 HE22 GLN   210      88.218 117.346  56.441  1.00  0.00           H  
ATOM   2721  C   GLN   210      92.612 122.090  55.993  1.00  0.00           C  
ATOM   2722  O   GLN   210      92.979 122.130  54.796  1.00  0.00           O  
ATOM   2723  N   GLN   211      93.326 122.843  56.869  1.00  0.00           N  
ATOM   2724  H   GLN   211      93.121 122.783  57.856  1.00  0.00           H  
ATOM   2725  CA  GLN   211      94.376 123.794  56.508  1.00  0.00           C  
ATOM   2726  HA  GLN   211      93.967 124.460  55.749  1.00  0.00           H  
ATOM   2727  CB  GLN   211      94.888 124.715  57.658  1.00  0.00           C  
ATOM   2728  HB2 GLN   211      95.332 124.208  58.515  1.00  0.00           H  
ATOM   2729  HB3 GLN   211      95.754 125.299  57.347  1.00  0.00           H  
ATOM   2730  CG  GLN   211      93.920 125.905  58.085  1.00  0.00           C  
ATOM   2731  HG2 GLN   211      94.254 126.292  59.048  1.00  0.00           H  
ATOM   2732  HG3 GLN   211      93.889 126.658  57.298  1.00  0.00           H  
ATOM   2733  CD  GLN   211      92.546 125.373  58.329  1.00  0.00           C  
ATOM   2734  OE1 GLN   211      91.613 125.720  57.598  1.00  0.00           O  
ATOM   2735  NE2 GLN   211      92.394 124.379  59.256  1.00  0.00           N  
ATOM   2736 HE21 GLN   211      93.157 124.204  59.894  1.00  0.00           H  
ATOM   2737 HE22 GLN   211      91.487 123.949  59.366  1.00  0.00           H  
ATOM   2738  C   GLN   211      95.681 123.075  55.971  1.00  0.00           C  
ATOM   2739  O   GLN   211      96.386 123.579  55.038  1.00  0.00           O  
ATOM   2740  N   ASP   212      95.921 121.901  56.451  1.00  0.00           N  
ATOM   2741  H   ASP   212      95.347 121.606  57.227  1.00  0.00           H  
ATOM   2742  CA  ASP   212      96.949 120.926  56.094  1.00  0.00           C  
ATOM   2743  HA  ASP   212      97.153 121.147  55.046  1.00  0.00           H  
ATOM   2744  CB  ASP   212      98.261 121.281  56.884  1.00  0.00           C  
ATOM   2745  HB2 ASP   212      99.045 120.597  56.558  1.00  0.00           H  
ATOM   2746  HB3 ASP   212      98.314 122.343  56.645  1.00  0.00           H  
ATOM   2747  CG  ASP   212      98.123 121.181  58.410  1.00  0.00           C  
ATOM   2748  OD1 ASP   212      97.135 120.930  59.008  1.00  0.00           O  
ATOM   2749  OD2 ASP   212      99.190 121.439  59.022  1.00  0.00           O  
ATOM   2750  C   ASP   212      96.634 119.498  56.399  1.00  0.00           C  
ATOM   2751  O   ASP   212      97.232 118.660  55.691  1.00  0.00           O  
ATOM   2752  N   ARG   213      95.625 119.055  57.205  1.00  0.00           N  
ATOM   2753  H   ARG   213      95.273 119.669  57.926  1.00  0.00           H  
ATOM   2754  CA  ARG   213      95.081 117.694  57.208  1.00  0.00           C  
ATOM   2755  HA  ARG   213      95.278 117.159  56.279  1.00  0.00           H  
ATOM   2756  CB  ARG   213      95.759 116.933  58.404  1.00  0.00           C  
ATOM   2757  HB2 ARG   213      95.590 117.547  59.289  1.00  0.00           H  
ATOM   2758  HB3 ARG   213      95.249 115.981  58.549  1.00  0.00           H  
ATOM   2759  CG  ARG   213      97.303 116.834  58.215  1.00  0.00           C  
ATOM   2760  HG2 ARG   213      97.398 116.401  57.220  1.00  0.00           H  
ATOM   2761  HG3 ARG   213      97.845 117.779  58.238  1.00  0.00           H  
ATOM   2762  CD  ARG   213      97.858 115.766  59.220  1.00  0.00           C  
ATOM   2763  HD2 ARG   213      97.903 116.270  60.185  1.00  0.00           H  
ATOM   2764  HD3 ARG   213      97.179 114.915  59.265  1.00  0.00           H  
ATOM   2765  NE  ARG   213      99.128 115.295  58.747  1.00  0.00           N  
ATOM   2766  HE  ARG   213      99.010 114.648  57.981  1.00  0.00           H  
ATOM   2767  CZ  ARG   213     100.370 115.458  59.207  1.00  0.00           C  
ATOM   2768  NH1 ARG   213     100.642 116.293  60.223  1.00  0.00           N  
ATOM   2769 HH11 ARG   213     101.570 116.557  60.521  1.00  0.00           H  
ATOM   2770 HH12 ARG   213      99.921 116.882  60.615  1.00  0.00           H  
ATOM   2771  NH2 ARG   213     101.380 114.786  58.745  1.00  0.00           N  
ATOM   2772 HH21 ARG   213     102.343 114.900  59.025  1.00  0.00           H  
ATOM   2773 HH22 ARG   213     101.297 114.027  58.084  1.00  0.00           H  
ATOM   2774  C   ARG   213      93.590 117.632  57.489  1.00  0.00           C  
ATOM   2775  O   ARG   213      93.005 118.397  58.291  1.00  0.00           O  
ATOM   2776  N   GLY   214      92.814 116.703  56.924  1.00  0.00           N  
ATOM   2777  H   GLY   214      91.819 116.711  57.097  1.00  0.00           H  
ATOM   2778  CA  GLY   214      93.363 115.603  56.059  1.00  0.00           C  
ATOM   2779  HA2 GLY   214      93.734 115.949  55.094  1.00  0.00           H  
ATOM   2780  HA3 GLY   214      94.189 115.152  56.609  1.00  0.00           H  
ATOM   2781  C   GLY   214      92.351 114.525  55.746  1.00  0.00           C  
ATOM   2782  O   GLY   214      92.777 113.393  55.410  1.00  0.00           O  
ATOM   2783  OXT GLY   214      91.139 114.777  55.782  1.00  0.00           O  
TER    2784      GLY   214 
END   
