# Supplementary material for: Visualization of oligomerization, clustering, and density transition of intrinsically disordered proteins
Source: Natl Sci Rev. 2026 Feb 14;13(7):nwag107. doi: 10.1093/nsr/nwag107 (PMC13114874; doi:10.1093/nsr/nwag107)
Supplement: nwag107_Supplemental_Files [file nwag107_supplemental_files.zip › SI-MD-Structures/MD-Sturctures/frame275.pdb]

CRYST1  135.076  149.237  136.840  90.00  90.00  90.00               1
ATOM      1  N   MET     1      26.818  88.952  96.735  1.00  0.00           N  
ATOM      2  H1  MET     1      27.462  88.289  97.142  1.00  0.00           H  
ATOM      3  H2  MET     1      26.797  89.746  97.359  1.00  0.00           H  
ATOM      4  H3  MET     1      25.850  88.673  96.672  1.00  0.00           H  
ATOM      5  CA  MET     1      27.303  89.453  95.436  1.00  0.00           C  
ATOM      6  HA  MET     1      28.357  89.682  95.596  1.00  0.00           H  
ATOM      7  CB  MET     1      27.041  88.366  94.361  1.00  0.00           C  
ATOM      8  HB2 MET     1      27.115  87.370  94.798  1.00  0.00           H  
ATOM      9  HB3 MET     1      26.007  88.370  94.017  1.00  0.00           H  
ATOM     10  CG  MET     1      28.066  88.641  93.284  1.00  0.00           C  
ATOM     11  HG2 MET     1      27.909  89.700  93.081  1.00  0.00           H  
ATOM     12  HG3 MET     1      29.033  88.456  93.751  1.00  0.00           H  
ATOM     13  SD  MET     1      27.894  87.655  91.725  1.00  0.00           S  
ATOM     14  CE  MET     1      26.307  88.391  91.171  1.00  0.00           C  
ATOM     15  HE1 MET     1      26.239  89.403  91.571  1.00  0.00           H  
ATOM     16  HE2 MET     1      26.186  88.510  90.094  1.00  0.00           H  
ATOM     17  HE3 MET     1      25.546  87.804  91.686  1.00  0.00           H  
ATOM     18  C   MET     1      26.619  90.767  95.055  1.00  0.00           C  
ATOM     19  O   MET     1      25.409  90.660  94.888  1.00  0.00           O  
ATOM     20  N   ALA     2      27.220  91.927  94.853  1.00  0.00           N  
ATOM     21  H   ALA     2      26.616  92.602  94.406  1.00  0.00           H  
ATOM     22  CA  ALA     2      28.534  92.301  95.266  1.00  0.00           C  
ATOM     23  HA  ALA     2      28.406  93.367  95.078  1.00  0.00           H  
ATOM     24  CB  ALA     2      28.773  92.044  96.749  1.00  0.00           C  
ATOM     25  HB1 ALA     2      27.932  92.332  97.381  1.00  0.00           H  
ATOM     26  HB2 ALA     2      28.762  90.991  97.032  1.00  0.00           H  
ATOM     27  HB3 ALA     2      29.662  92.562  97.107  1.00  0.00           H  
ATOM     28  C   ALA     2      29.649  91.726  94.285  1.00  0.00           C  
ATOM     29  O   ALA     2      30.156  90.642  94.500  1.00  0.00           O  
ATOM     30  N   SER     3      30.129  92.489  93.273  1.00  0.00           N  
ATOM     31  H   SER     3      30.799  92.140  92.603  1.00  0.00           H  
ATOM     32  CA  SER     3      29.580  93.820  92.905  1.00  0.00           C  
ATOM     33  HA  SER     3      28.510  93.799  93.112  1.00  0.00           H  
ATOM     34  CB  SER     3      30.412  94.911  93.587  1.00  0.00           C  
ATOM     35  HB2 SER     3      30.048  95.935  93.679  1.00  0.00           H  
ATOM     36  HB3 SER     3      30.362  94.619  94.635  1.00  0.00           H  
ATOM     37  OG  SER     3      31.754  94.846  93.221  1.00  0.00           O  
ATOM     38  HG  SER     3      32.241  95.310  93.905  1.00  0.00           H  
ATOM     39  C   SER     3      29.729  94.117  91.397  1.00  0.00           C  
ATOM     40  O   SER     3      30.564  93.453  90.693  1.00  0.00           O  
ATOM     41  N   ASN     4      28.909  95.049  90.939  1.00  0.00           N  
ATOM     42  H   ASN     4      28.323  95.326  91.713  1.00  0.00           H  
ATOM     43  CA  ASN     4      28.947  95.715  89.671  1.00  0.00           C  
ATOM     44  HA  ASN     4      28.863  94.933  88.917  1.00  0.00           H  
ATOM     45  CB  ASN     4      27.726  96.598  89.609  1.00  0.00           C  
ATOM     46  HB2 ASN     4      27.658  97.130  90.557  1.00  0.00           H  
ATOM     47  HB3 ASN     4      27.892  97.261  88.760  1.00  0.00           H  
ATOM     48  CG  ASN     4      26.432  95.926  89.204  1.00  0.00           C  
ATOM     49  OD1 ASN     4      26.146  95.719  88.000  1.00  0.00           O  
ATOM     50  ND2 ASN     4      25.553  95.516  90.140  1.00  0.00           N  
ATOM     51 HD21 ASN     4      24.783  94.940  89.831  1.00  0.00           H  
ATOM     52 HD22 ASN     4      25.864  95.578  91.099  1.00  0.00           H  
ATOM     53  C   ASN     4      30.304  96.547  89.484  1.00  0.00           C  
ATOM     54  O   ASN     4      30.959  97.156  90.371  1.00  0.00           O  
ATOM     55  N   ASP     5      30.752  96.635  88.221  1.00  0.00           N  
ATOM     56  H   ASP     5      31.590  97.197  88.228  1.00  0.00           H  
ATOM     57  CA  ASP     5      30.394  95.984  86.945  1.00  0.00           C  
ATOM     58  HA  ASP     5      29.320  95.806  87.007  1.00  0.00           H  
ATOM     59  CB  ASP     5      30.700  96.908  85.763  1.00  0.00           C  
ATOM     60  HB2 ASP     5      31.763  97.147  85.728  1.00  0.00           H  
ATOM     61  HB3 ASP     5      30.570  96.454  84.780  1.00  0.00           H  
ATOM     62  CG  ASP     5      29.844  98.146  85.683  1.00  0.00           C  
ATOM     63  OD1 ASP     5      29.070  98.544  86.570  1.00  0.00           O  
ATOM     64  OD2 ASP     5      29.949  98.866  84.657  1.00  0.00           O  
ATOM     65  C   ASP     5      31.055  94.623  86.820  1.00  0.00           C  
ATOM     66  O   ASP     5      32.242  94.419  86.853  1.00  0.00           O  
ATOM     67  N   TYR     6      30.176  93.648  86.494  1.00  0.00           N  
ATOM     68  H   TYR     6      29.282  93.997  86.179  1.00  0.00           H  
ATOM     69  CA  TYR     6      30.358  92.217  86.512  1.00  0.00           C  
ATOM     70  HA  TYR     6      31.049  92.045  87.338  1.00  0.00           H  
ATOM     71  CB  TYR     6      29.057  91.449  86.760  1.00  0.00           C  
ATOM     72  HB2 TYR     6      28.348  91.652  85.957  1.00  0.00           H  
ATOM     73  HB3 TYR     6      29.265  90.381  86.699  1.00  0.00           H  
ATOM     74  CG  TYR     6      28.435  91.564  88.171  1.00  0.00           C  
ATOM     75  CD1 TYR     6      27.125  92.004  88.381  1.00  0.00           C  
ATOM     76  HD1 TYR     6      26.520  92.237  87.517  1.00  0.00           H  
ATOM     77  CE1 TYR     6      26.552  92.129  89.652  1.00  0.00           C  
ATOM     78  HE1 TYR     6      25.599  92.607  89.822  1.00  0.00           H  
ATOM     79  CZ  TYR     6      27.312  91.658  90.729  1.00  0.00           C  
ATOM     80  OH  TYR     6      26.957  91.949  91.990  1.00  0.00           O  
ATOM     81  HH  TYR     6      26.031  92.202  91.997  1.00  0.00           H  
ATOM     82  CE2 TYR     6      28.550  90.967  90.466  1.00  0.00           C  
ATOM     83  HE2 TYR     6      29.168  90.480  91.207  1.00  0.00           H  
ATOM     84  CD2 TYR     6      29.074  90.920  89.209  1.00  0.00           C  
ATOM     85  HD2 TYR     6      30.003  90.430  88.958  1.00  0.00           H  
ATOM     86  C   TYR     6      31.035  91.755  85.217  1.00  0.00           C  
ATOM     87  O   TYR     6      31.471  90.614  85.066  1.00  0.00           O  
ATOM     88  N   THR     7      31.093  92.621  84.203  1.00  0.00           N  
ATOM     89  H   THR     7      30.782  93.565  84.378  1.00  0.00           H  
ATOM     90  CA  THR     7      31.531  92.348  82.854  1.00  0.00           C  
ATOM     91  HA  THR     7      31.078  91.383  82.624  1.00  0.00           H  
ATOM     92  CB  THR     7      30.881  93.356  81.879  1.00  0.00           C  
ATOM     93  HB  THR     7      29.867  93.584  82.209  1.00  0.00           H  
ATOM     94  CG2 THR     7      31.497  94.758  81.770  1.00  0.00           C  
ATOM     95 HG21 THR     7      31.833  95.068  82.760  1.00  0.00           H  
ATOM     96 HG22 THR     7      32.346  94.831  81.090  1.00  0.00           H  
ATOM     97 HG23 THR     7      30.686  95.431  81.490  1.00  0.00           H  
ATOM     98  OG1 THR     7      30.803  92.737  80.556  1.00  0.00           O  
ATOM     99  HG1 THR     7      30.109  92.084  80.676  1.00  0.00           H  
ATOM    100  C   THR     7      33.103  92.161  82.739  1.00  0.00           C  
ATOM    101  O   THR     7      33.940  92.413  83.641  1.00  0.00           O  
ATOM    102  N   GLN     8      33.414  91.757  81.483  1.00  0.00           N  
ATOM    103  H   GLN     8      32.652  91.591  80.841  1.00  0.00           H  
ATOM    104  CA  GLN     8      34.752  91.700  80.970  1.00  0.00           C  
ATOM    105  HA  GLN     8      35.175  91.021  81.710  1.00  0.00           H  
ATOM    106  CB  GLN     8      34.783  91.057  79.608  1.00  0.00           C  
ATOM    107  HB2 GLN     8      35.813  90.708  79.536  1.00  0.00           H  
ATOM    108  HB3 GLN     8      34.088  90.219  79.648  1.00  0.00           H  
ATOM    109  CG  GLN     8      34.300  92.012  78.507  1.00  0.00           C  
ATOM    110  HG2 GLN     8      33.397  92.469  78.912  1.00  0.00           H  
ATOM    111  HG3 GLN     8      35.120  92.690  78.268  1.00  0.00           H  
ATOM    112  CD  GLN     8      33.937  91.383  77.187  1.00  0.00           C  
ATOM    113  OE1 GLN     8      34.273  90.187  76.983  1.00  0.00           O  
ATOM    114  NE2 GLN     8      33.475  92.091  76.211  1.00  0.00           N  
ATOM    115 HE21 GLN     8      33.318  93.065  76.425  1.00  0.00           H  
ATOM    116 HE22 GLN     8      33.255  91.708  75.303  1.00  0.00           H  
ATOM    117  C   GLN     8      35.581  92.983  81.084  1.00  0.00           C  
ATOM    118  O   GLN     8      35.048  93.998  80.637  1.00  0.00           O  
ATOM    119  N   GLN     9      36.826  93.122  81.576  1.00  0.00           N  
ATOM    120  H   GLN     9      37.219  94.044  81.699  1.00  0.00           H  
ATOM    121  CA  GLN     9      37.746  92.052  82.177  1.00  0.00           C  
ATOM    122  HA  GLN     9      38.720  92.534  82.094  1.00  0.00           H  
ATOM    123  CB  GLN     9      37.465  91.869  83.720  1.00  0.00           C  
ATOM    124  HB2 GLN     9      36.484  91.409  83.840  1.00  0.00           H  
ATOM    125  HB3 GLN     9      38.149  91.087  84.049  1.00  0.00           H  
ATOM    126  CG  GLN     9      37.533  93.101  84.637  1.00  0.00           C  
ATOM    127  HG2 GLN     9      38.554  93.481  84.655  1.00  0.00           H  
ATOM    128  HG3 GLN     9      36.986  93.967  84.264  1.00  0.00           H  
ATOM    129  CD  GLN     9      36.975  92.864  86.029  1.00  0.00           C  
ATOM    130  OE1 GLN     9      36.278  91.875  86.284  1.00  0.00           O  
ATOM    131  NE2 GLN     9      37.267  93.751  86.966  1.00  0.00           N  
ATOM    132 HE21 GLN     9      37.840  94.549  86.731  1.00  0.00           H  
ATOM    133 HE22 GLN     9      37.004  93.579  87.925  1.00  0.00           H  
ATOM    134  C   GLN     9      37.826  90.668  81.460  1.00  0.00           C  
ATOM    135  O   GLN     9      37.451  89.658  81.990  1.00  0.00           O  
ATOM    136  N   ALA    10      38.357  90.635  80.277  1.00  0.00           N  
ATOM    137  H   ALA    10      38.299  89.729  79.834  1.00  0.00           H  
ATOM    138  CA  ALA    10      38.803  91.632  79.314  1.00  0.00           C  
ATOM    139  HA  ALA    10      38.353  92.604  79.515  1.00  0.00           H  
ATOM    140  CB  ALA    10      40.327  91.854  79.545  1.00  0.00           C  
ATOM    141  HB1 ALA    10      40.484  92.231  80.555  1.00  0.00           H  
ATOM    142  HB2 ALA    10      40.889  90.923  79.485  1.00  0.00           H  
ATOM    143  HB3 ALA    10      40.606  92.656  78.861  1.00  0.00           H  
ATOM    144  C   ALA    10      38.433  91.466  77.793  1.00  0.00           C  
ATOM    145  O   ALA    10      38.123  90.389  77.272  1.00  0.00           O  
ATOM    146  N   THR    11      38.343  92.623  77.178  1.00  0.00           N  
ATOM    147  H   THR    11      38.759  93.452  77.576  1.00  0.00           H  
ATOM    148  CA  THR    11      38.215  92.719  75.682  1.00  0.00           C  
ATOM    149  HA  THR    11      38.533  91.771  75.249  1.00  0.00           H  
ATOM    150  CB  THR    11      36.754  92.800  75.210  1.00  0.00           C  
ATOM    151  HB  THR    11      36.145  91.984  75.599  1.00  0.00           H  
ATOM    152  CG2 THR    11      36.037  94.131  75.620  1.00  0.00           C  
ATOM    153 HG21 THR    11      35.976  94.218  76.705  1.00  0.00           H  
ATOM    154 HG22 THR    11      36.513  94.956  75.090  1.00  0.00           H  
ATOM    155 HG23 THR    11      34.999  94.231  75.304  1.00  0.00           H  
ATOM    156  OG1 THR    11      36.536  92.703  73.744  1.00  0.00           O  
ATOM    157  HG1 THR    11      36.846  91.821  73.524  1.00  0.00           H  
ATOM    158  C   THR    11      39.158  93.800  75.097  1.00  0.00           C  
ATOM    159  O   THR    11      38.953  95.024  75.109  1.00  0.00           O  
ATOM    160  N   GLN    12      40.233  93.428  74.401  1.00  0.00           N  
ATOM    161  H   GLN    12      40.603  94.233  73.917  1.00  0.00           H  
ATOM    162  CA  GLN    12      40.893  92.146  74.194  1.00  0.00           C  
ATOM    163  HA  GLN    12      40.229  91.543  73.574  1.00  0.00           H  
ATOM    164  CB  GLN    12      42.201  92.350  73.434  1.00  0.00           C  
ATOM    165  HB2 GLN    12      42.756  93.176  73.879  1.00  0.00           H  
ATOM    166  HB3 GLN    12      42.836  91.467  73.513  1.00  0.00           H  
ATOM    167  CG  GLN    12      41.888  92.656  71.949  1.00  0.00           C  
ATOM    168  HG2 GLN    12      42.754  92.338  71.368  1.00  0.00           H  
ATOM    169  HG3 GLN    12      41.075  92.029  71.581  1.00  0.00           H  
ATOM    170  CD  GLN    12      41.624  94.087  71.603  1.00  0.00           C  
ATOM    171  OE1 GLN    12      40.850  94.858  72.199  1.00  0.00           O  
ATOM    172  NE2 GLN    12      42.327  94.511  70.586  1.00  0.00           N  
ATOM    173 HE21 GLN    12      42.187  95.454  70.252  1.00  0.00           H  
ATOM    174 HE22 GLN    12      42.863  93.833  70.064  1.00  0.00           H  
ATOM    175  C   GLN    12      41.220  91.503  75.520  1.00  0.00           C  
ATOM    176  O   GLN    12      41.865  92.147  76.407  1.00  0.00           O  
ATOM    177  N   SER    13      41.114  90.152  75.569  1.00  0.00           N  
ATOM    178  H   SER    13      40.543  89.771  74.829  1.00  0.00           H  
ATOM    179  CA  SER    13      41.439  89.214  76.646  1.00  0.00           C  
ATOM    180  HA  SER    13      41.245  89.745  77.578  1.00  0.00           H  
ATOM    181  CB  SER    13      40.516  88.021  76.615  1.00  0.00           C  
ATOM    182  HB2 SER    13      40.443  87.468  77.551  1.00  0.00           H  
ATOM    183  HB3 SER    13      39.501  88.411  76.533  1.00  0.00           H  
ATOM    184  OG  SER    13      40.660  87.194  75.467  1.00  0.00           O  
ATOM    185  HG  SER    13      40.361  87.639  74.671  1.00  0.00           H  
ATOM    186  C   SER    13      42.912  88.797  76.559  1.00  0.00           C  
ATOM    187  O   SER    13      43.485  88.700  75.464  1.00  0.00           O  
ATOM    188  N   TYR    14      43.490  88.538  77.716  1.00  0.00           N  
ATOM    189  H   TYR    14      42.998  88.650  78.591  1.00  0.00           H  
ATOM    190  CA  TYR    14      44.903  88.131  77.711  1.00  0.00           C  
ATOM    191  HA  TYR    14      45.170  87.546  76.831  1.00  0.00           H  
ATOM    192  CB  TYR    14      45.754  89.419  77.675  1.00  0.00           C  
ATOM    193  HB2 TYR    14      45.393  90.052  76.864  1.00  0.00           H  
ATOM    194  HB3 TYR    14      45.679  89.827  78.683  1.00  0.00           H  
ATOM    195  CG  TYR    14      47.182  89.040  77.451  1.00  0.00           C  
ATOM    196  CD1 TYR    14      47.733  89.067  76.172  1.00  0.00           C  
ATOM    197  HD1 TYR    14      47.108  89.359  75.341  1.00  0.00           H  
ATOM    198  CE1 TYR    14      49.103  88.758  75.959  1.00  0.00           C  
ATOM    199  HE1 TYR    14      49.361  88.711  74.912  1.00  0.00           H  
ATOM    200  CZ  TYR    14      49.876  88.384  77.102  1.00  0.00           C  
ATOM    201  OH  TYR    14      51.111  87.937  76.983  1.00  0.00           O  
ATOM    202  HH  TYR    14      51.502  87.936  77.860  1.00  0.00           H  
ATOM    203  CE2 TYR    14      49.328  88.386  78.407  1.00  0.00           C  
ATOM    204  HE2 TYR    14      49.863  87.928  79.226  1.00  0.00           H  
ATOM    205  CD2 TYR    14      47.950  88.733  78.600  1.00  0.00           C  
ATOM    206  HD2 TYR    14      47.528  88.798  79.592  1.00  0.00           H  
ATOM    207  C   TYR    14      45.236  87.310  78.988  1.00  0.00           C  
ATOM    208  O   TYR    14      44.758  87.596  80.064  1.00  0.00           O  
ATOM    209  N   GLY    15      46.127  86.291  78.957  1.00  0.00           N  
ATOM    210  H   GLY    15      46.473  85.947  79.842  1.00  0.00           H  
ATOM    211  CA  GLY    15      46.743  85.685  77.798  1.00  0.00           C  
ATOM    212  HA2 GLY    15      46.141  84.804  77.574  1.00  0.00           H  
ATOM    213  HA3 GLY    15      46.619  86.398  76.984  1.00  0.00           H  
ATOM    214  C   GLY    15      48.231  85.242  77.882  1.00  0.00           C  
ATOM    215  O   GLY    15      48.763  84.962  78.977  1.00  0.00           O  
ATOM    216  N   ALA    16      48.943  85.156  76.830  1.00  0.00           N  
ATOM    217  H   ALA    16      48.458  85.455  75.996  1.00  0.00           H  
ATOM    218  CA  ALA    16      50.217  84.497  76.674  1.00  0.00           C  
ATOM    219  HA  ALA    16      50.901  85.106  77.266  1.00  0.00           H  
ATOM    220  CB  ALA    16      50.434  83.109  77.242  1.00  0.00           C  
ATOM    221  HB1 ALA    16      51.513  82.988  77.344  1.00  0.00           H  
ATOM    222  HB2 ALA    16      50.105  83.170  78.280  1.00  0.00           H  
ATOM    223  HB3 ALA    16      49.893  82.362  76.661  1.00  0.00           H  
ATOM    224  C   ALA    16      50.761  84.668  75.215  1.00  0.00           C  
ATOM    225  O   ALA    16      49.980  84.589  74.281  1.00  0.00           O  
ATOM    226  N   TYR    17      52.098  84.826  75.094  1.00  0.00           N  
ATOM    227  H   TYR    17      52.647  84.961  75.930  1.00  0.00           H  
ATOM    228  CA  TYR    17      52.843  84.997  73.856  1.00  0.00           C  
ATOM    229  HA  TYR    17      52.442  84.219  73.206  1.00  0.00           H  
ATOM    230  CB  TYR    17      52.620  86.377  73.223  1.00  0.00           C  
ATOM    231  HB2 TYR    17      51.590  86.427  72.870  1.00  0.00           H  
ATOM    232  HB3 TYR    17      52.706  87.190  73.944  1.00  0.00           H  
ATOM    233  CG  TYR    17      53.475  86.595  72.034  1.00  0.00           C  
ATOM    234  CD1 TYR    17      54.456  87.602  71.926  1.00  0.00           C  
ATOM    235  HD1 TYR    17      54.712  88.176  72.804  1.00  0.00           H  
ATOM    236  CE1 TYR    17      55.019  88.034  70.702  1.00  0.00           C  
ATOM    237  HE1 TYR    17      55.760  88.819  70.702  1.00  0.00           H  
ATOM    238  CZ  TYR    17      54.760  87.294  69.517  1.00  0.00           C  
ATOM    239  OH  TYR    17      55.337  87.576  68.350  1.00  0.00           O  
ATOM    240  HH  TYR    17      55.147  86.914  67.682  1.00  0.00           H  
ATOM    241  CE2 TYR    17      53.822  86.290  69.656  1.00  0.00           C  
ATOM    242  HE2 TYR    17      53.601  85.787  68.725  1.00  0.00           H  
ATOM    243  CD2 TYR    17      53.188  85.883  70.812  1.00  0.00           C  
ATOM    244  HD2 TYR    17      52.401  85.150  70.717  1.00  0.00           H  
ATOM    245  C   TYR    17      54.286  84.828  74.218  1.00  0.00           C  
ATOM    246  O   TYR    17      54.879  85.699  74.866  1.00  0.00           O  
ATOM    247  N   PRO    18      55.022  83.776  73.783  1.00  0.00           N  
ATOM    248  CD  PRO    18      54.420  82.598  73.217  1.00  0.00           C  
ATOM    249  HD2 PRO    18      54.147  82.911  72.210  1.00  0.00           H  
ATOM    250  HD3 PRO    18      53.606  82.295  73.877  1.00  0.00           H  
ATOM    251  CG  PRO    18      55.501  81.485  73.228  1.00  0.00           C  
ATOM    252  HG2 PRO    18      55.399  80.969  72.273  1.00  0.00           H  
ATOM    253  HG3 PRO    18      55.308  80.764  74.021  1.00  0.00           H  
ATOM    254  CB  PRO    18      56.873  82.166  73.364  1.00  0.00           C  
ATOM    255  HB2 PRO    18      57.450  82.283  72.446  1.00  0.00           H  
ATOM    256  HB3 PRO    18      57.480  81.597  74.068  1.00  0.00           H  
ATOM    257  CA  PRO    18      56.425  83.519  74.024  1.00  0.00           C  
ATOM    258  HA  PRO    18      56.401  83.489  75.113  1.00  0.00           H  
ATOM    259  C   PRO    18      57.330  84.625  73.536  1.00  0.00           C  
ATOM    260  O   PRO    18      56.941  85.401  72.695  1.00  0.00           O  
ATOM    261  N   THR    19      58.562  84.701  74.111  1.00  0.00           N  
ATOM    262  H   THR    19      58.801  84.010  74.808  1.00  0.00           H  
ATOM    263  CA  THR    19      59.670  85.627  73.883  1.00  0.00           C  
ATOM    264  HA  THR    19      60.154  85.321  72.956  1.00  0.00           H  
ATOM    265  CB  THR    19      59.229  87.130  73.880  1.00  0.00           C  
ATOM    266  HB  THR    19      58.585  87.346  74.733  1.00  0.00           H  
ATOM    267  CG2 THR    19      60.287  88.124  73.893  1.00  0.00           C  
ATOM    268 HG21 THR    19      61.068  87.876  73.173  1.00  0.00           H  
ATOM    269 HG22 THR    19      59.856  89.108  73.708  1.00  0.00           H  
ATOM    270 HG23 THR    19      60.825  88.167  74.840  1.00  0.00           H  
ATOM    271  OG1 THR    19      58.584  87.444  72.693  1.00  0.00           O  
ATOM    272  HG1 THR    19      57.893  86.782  72.617  1.00  0.00           H  
ATOM    273  C   THR    19      60.707  85.390  74.969  1.00  0.00           C  
ATOM    274  O   THR    19      60.481  85.829  76.076  1.00  0.00           O  
ATOM    275  N   GLN    20      61.822  84.649  74.717  1.00  0.00           N  
ATOM    276  H   GLN    20      62.047  84.350  73.780  1.00  0.00           H  
ATOM    277  CA  GLN    20      62.980  84.551  75.759  1.00  0.00           C  
ATOM    278  HA  GLN    20      62.500  84.290  76.702  1.00  0.00           H  
ATOM    279  CB  GLN    20      63.861  83.433  75.302  1.00  0.00           C  
ATOM    280  HB2 GLN    20      64.059  83.676  74.258  1.00  0.00           H  
ATOM    281  HB3 GLN    20      64.804  83.602  75.821  1.00  0.00           H  
ATOM    282  CG  GLN    20      63.329  82.000  75.525  1.00  0.00           C  
ATOM    283  HG2 GLN    20      62.257  82.021  75.327  1.00  0.00           H  
ATOM    284  HG3 GLN    20      63.943  81.393  74.859  1.00  0.00           H  
ATOM    285  CD  GLN    20      63.522  81.468  76.921  1.00  0.00           C  
ATOM    286  OE1 GLN    20      64.036  82.135  77.806  1.00  0.00           O  
ATOM    287  NE2 GLN    20      63.214  80.170  77.158  1.00  0.00           N  
ATOM    288 HE21 GLN    20      63.040  79.596  76.345  1.00  0.00           H  
ATOM    289 HE22 GLN    20      63.214  79.811  78.102  1.00  0.00           H  
ATOM    290  C   GLN    20      63.709  85.875  75.875  1.00  0.00           C  
ATOM    291  O   GLN    20      64.004  86.465  74.834  1.00  0.00           O  
ATOM    292  N   PRO    21      64.135  86.312  77.070  1.00  0.00           N  
ATOM    293  CD  PRO    21      63.862  85.619  78.350  1.00  0.00           C  
ATOM    294  HD2 PRO    21      64.491  84.736  78.241  1.00  0.00           H  
ATOM    295  HD3 PRO    21      62.834  85.293  78.512  1.00  0.00           H  
ATOM    296  CG  PRO    21      64.402  86.487  79.489  1.00  0.00           C  
ATOM    297  HG2 PRO    21      65.393  86.121  79.759  1.00  0.00           H  
ATOM    298  HG3 PRO    21      63.733  86.571  80.345  1.00  0.00           H  
ATOM    299  CB  PRO    21      64.657  87.864  78.843  1.00  0.00           C  
ATOM    300  HB2 PRO    21      65.596  88.212  79.274  1.00  0.00           H  
ATOM    301  HB3 PRO    21      63.875  88.614  78.956  1.00  0.00           H  
ATOM    302  CA  PRO    21      64.859  87.577  77.330  1.00  0.00           C  
ATOM    303  HA  PRO    21      64.280  88.340  76.809  1.00  0.00           H  
ATOM    304  C   PRO    21      66.296  87.495  76.713  1.00  0.00           C  
ATOM    305  O   PRO    21      66.976  86.476  76.735  1.00  0.00           O  
ATOM    306  N   GLY    22      66.648  88.599  76.077  1.00  0.00           N  
ATOM    307  H   GLY    22      65.972  89.349  76.061  1.00  0.00           H  
ATOM    308  CA  GLY    22      68.077  88.754  75.680  1.00  0.00           C  
ATOM    309  HA2 GLY    22      68.318  87.978  74.953  1.00  0.00           H  
ATOM    310  HA3 GLY    22      68.147  89.701  75.146  1.00  0.00           H  
ATOM    311  C   GLY    22      69.094  88.825  76.859  1.00  0.00           C  
ATOM    312  O   GLY    22      68.713  89.251  78.000  1.00  0.00           O  
ATOM    313  N   GLN    23      70.331  88.450  76.573  1.00  0.00           N  
ATOM    314  H   GLN    23      70.416  88.384  75.569  1.00  0.00           H  
ATOM    315  CA  GLN    23      71.454  88.289  77.416  1.00  0.00           C  
ATOM    316  HA  GLN    23      71.131  87.574  78.172  1.00  0.00           H  
ATOM    317  CB  GLN    23      72.690  87.663  76.743  1.00  0.00           C  
ATOM    318  HB2 GLN    23      72.344  86.865  76.085  1.00  0.00           H  
ATOM    319  HB3 GLN    23      73.204  88.412  76.140  1.00  0.00           H  
ATOM    320  CG  GLN    23      73.600  87.010  77.800  1.00  0.00           C  
ATOM    321  HG2 GLN    23      73.756  87.670  78.654  1.00  0.00           H  
ATOM    322  HG3 GLN    23      73.116  86.119  78.201  1.00  0.00           H  
ATOM    323  CD  GLN    23      75.010  86.639  77.277  1.00  0.00           C  
ATOM    324  OE1 GLN    23      76.005  86.779  78.026  1.00  0.00           O  
ATOM    325  NE2 GLN    23      75.171  86.117  76.077  1.00  0.00           N  
ATOM    326 HE21 GLN    23      74.340  86.172  75.506  1.00  0.00           H  
ATOM    327 HE22 GLN    23      75.995  85.630  75.753  1.00  0.00           H  
ATOM    328  C   GLN    23      71.940  89.598  78.105  1.00  0.00           C  
ATOM    329  O   GLN    23      72.052  90.626  77.480  1.00  0.00           O  
ATOM    330  N   GLY    24      72.319  89.510  79.398  1.00  0.00           N  
ATOM    331  H   GLY    24      72.206  88.636  79.893  1.00  0.00           H  
ATOM    332  CA  GLY    24      73.220  90.566  79.973  1.00  0.00           C  
ATOM    333  HA2 GLY    24      72.723  91.536  80.000  1.00  0.00           H  
ATOM    334  HA3 GLY    24      73.343  90.403  81.044  1.00  0.00           H  
ATOM    335  C   GLY    24      74.656  90.789  79.420  1.00  0.00           C  
ATOM    336  O   GLY    24      75.195  89.874  78.828  1.00  0.00           O  
ATOM    337  N   TYR    25      75.277  91.995  79.664  1.00  0.00           N  
ATOM    338  H   TYR    25      74.814  92.631  80.297  1.00  0.00           H  
ATOM    339  CA  TYR    25      76.640  92.406  79.288  1.00  0.00           C  
ATOM    340  HA  TYR    25      77.167  91.459  79.173  1.00  0.00           H  
ATOM    341  CB  TYR    25      76.608  92.917  77.836  1.00  0.00           C  
ATOM    342  HB2 TYR    25      76.252  92.148  77.151  1.00  0.00           H  
ATOM    343  HB3 TYR    25      75.878  93.721  77.737  1.00  0.00           H  
ATOM    344  CG  TYR    25      77.823  93.594  77.175  1.00  0.00           C  
ATOM    345  CD1 TYR    25      78.735  92.794  76.577  1.00  0.00           C  
ATOM    346  HD1 TYR    25      78.651  91.722  76.672  1.00  0.00           H  
ATOM    347  CE1 TYR    25      79.821  93.322  75.876  1.00  0.00           C  
ATOM    348  HE1 TYR    25      80.540  92.608  75.502  1.00  0.00           H  
ATOM    349  CZ  TYR    25      80.019  94.705  75.805  1.00  0.00           C  
ATOM    350  OH  TYR    25      81.067  95.246  75.111  1.00  0.00           O  
ATOM    351  HH  TYR    25      81.320  94.493  74.572  1.00  0.00           H  
ATOM    352  CE2 TYR    25      79.094  95.530  76.445  1.00  0.00           C  
ATOM    353  HE2 TYR    25      79.137  96.605  76.545  1.00  0.00           H  
ATOM    354  CD2 TYR    25      78.007  94.976  77.137  1.00  0.00           C  
ATOM    355  HD2 TYR    25      77.295  95.621  77.633  1.00  0.00           H  
ATOM    356  C   TYR    25      77.433  93.322  80.257  1.00  0.00           C  
ATOM    357  O   TYR    25      76.823  94.288  80.680  1.00  0.00           O  
ATOM    358  N   SER    26      78.677  93.063  80.461  1.00  0.00           N  
ATOM    359  H   SER    26      78.984  92.373  79.791  1.00  0.00           H  
ATOM    360  CA  SER    26      79.691  93.928  81.056  1.00  0.00           C  
ATOM    361  HA  SER    26      79.192  94.531  81.815  1.00  0.00           H  
ATOM    362  CB  SER    26      80.705  93.109  81.816  1.00  0.00           C  
ATOM    363  HB2 SER    26      80.116  92.491  82.494  1.00  0.00           H  
ATOM    364  HB3 SER    26      81.216  92.431  81.133  1.00  0.00           H  
ATOM    365  OG  SER    26      81.590  93.951  82.565  1.00  0.00           O  
ATOM    366  HG  SER    26      82.354  93.406  82.767  1.00  0.00           H  
ATOM    367  C   SER    26      80.430  94.782  80.043  1.00  0.00           C  
ATOM    368  O   SER    26      80.862  94.285  79.018  1.00  0.00           O  
ATOM    369  N   GLN    27      80.564  96.051  80.457  1.00  0.00           N  
ATOM    370  H   GLN    27      80.288  96.276  81.403  1.00  0.00           H  
ATOM    371  CA  GLN    27      81.137  97.102  79.636  1.00  0.00           C  
ATOM    372  HA  GLN    27      80.649  97.145  78.662  1.00  0.00           H  
ATOM    373  CB  GLN    27      80.826  98.397  80.463  1.00  0.00           C  
ATOM    374  HB2 GLN    27      79.841  98.692  80.102  1.00  0.00           H  
ATOM    375  HB3 GLN    27      80.952  98.164  81.520  1.00  0.00           H  
ATOM    376  CG  GLN    27      81.781  99.635  80.303  1.00  0.00           C  
ATOM    377  HG2 GLN    27      81.930  99.982  79.281  1.00  0.00           H  
ATOM    378  HG3 GLN    27      81.409 100.537  80.789  1.00  0.00           H  
ATOM    379  CD  GLN    27      83.114  99.484  81.062  1.00  0.00           C  
ATOM    380  OE1 GLN    27      83.223  99.418  82.296  1.00  0.00           O  
ATOM    381  NE2 GLN    27      84.207  99.395  80.306  1.00  0.00           N  
ATOM    382 HE21 GLN    27      84.109  99.425  79.301  1.00  0.00           H  
ATOM    383 HE22 GLN    27      85.059  99.555  80.824  1.00  0.00           H  
ATOM    384  C   GLN    27      82.560  96.768  79.391  1.00  0.00           C  
ATOM    385  O   GLN    27      83.041  97.076  78.310  1.00  0.00           O  
ATOM    386  N   GLN    28      83.257  96.178  80.409  1.00  0.00           N  
ATOM    387  H   GLN    28      82.731  95.796  81.183  1.00  0.00           H  
ATOM    388  CA  GLN    28      84.643  95.854  80.255  1.00  0.00           C  
ATOM    389  HA  GLN    28      85.095  96.801  79.959  1.00  0.00           H  
ATOM    390  CB  GLN    28      85.120  95.461  81.668  1.00  0.00           C  
ATOM    391  HB2 GLN    28      84.730  96.203  82.364  1.00  0.00           H  
ATOM    392  HB3 GLN    28      84.771  94.482  81.996  1.00  0.00           H  
ATOM    393  CG  GLN    28      86.671  95.352  82.019  1.00  0.00           C  
ATOM    394  HG2 GLN    28      87.149  94.498  81.540  1.00  0.00           H  
ATOM    395  HG3 GLN    28      87.199  96.231  81.649  1.00  0.00           H  
ATOM    396  CD  GLN    28      86.920  95.060  83.499  1.00  0.00           C  
ATOM    397  OE1 GLN    28      86.007  94.798  84.259  1.00  0.00           O  
ATOM    398  NE2 GLN    28      88.129  95.079  83.915  1.00  0.00           N  
ATOM    399 HE21 GLN    28      88.350  94.869  84.878  1.00  0.00           H  
ATOM    400 HE22 GLN    28      88.880  95.093  83.240  1.00  0.00           H  
ATOM    401  C   GLN    28      85.008  94.889  79.090  1.00  0.00           C  
ATOM    402  O   GLN    28      86.163  94.842  78.657  1.00  0.00           O  
ATOM    403  N   SER    29      84.066  94.197  78.460  1.00  0.00           N  
ATOM    404  H   SER    29      83.121  94.390  78.761  1.00  0.00           H  
ATOM    405  CA  SER    29      84.174  93.151  77.359  1.00  0.00           C  
ATOM    406  HA  SER    29      84.895  92.410  77.706  1.00  0.00           H  
ATOM    407  CB  SER    29      82.870  92.436  77.203  1.00  0.00           C  
ATOM    408  HB2 SER    29      82.177  93.124  76.719  1.00  0.00           H  
ATOM    409  HB3 SER    29      83.066  91.604  76.526  1.00  0.00           H  
ATOM    410  OG  SER    29      82.260  92.035  78.429  1.00  0.00           O  
ATOM    411  HG  SER    29      81.701  92.782  78.655  1.00  0.00           H  
ATOM    412  C   SER    29      84.643  93.670  76.107  1.00  0.00           C  
ATOM    413  O   SER    29      84.897  92.836  75.195  1.00  0.00           O  
ATOM    414  N   SER    30      84.944  94.976  76.001  1.00  0.00           N  
ATOM    415  H   SER    30      84.782  95.467  76.869  1.00  0.00           H  
ATOM    416  CA  SER    30      85.874  95.533  75.051  1.00  0.00           C  
ATOM    417  HA  SER    30      86.121  94.924  74.182  1.00  0.00           H  
ATOM    418  CB  SER    30      85.291  96.735  74.270  1.00  0.00           C  
ATOM    419  HB2 SER    30      84.297  96.495  73.893  1.00  0.00           H  
ATOM    420  HB3 SER    30      85.162  97.611  74.905  1.00  0.00           H  
ATOM    421  OG  SER    30      86.015  97.280  73.249  1.00  0.00           O  
ATOM    422  HG  SER    30      85.297  97.585  72.690  1.00  0.00           H  
ATOM    423  C   SER    30      87.159  96.006  75.762  1.00  0.00           C  
ATOM    424  O   SER    30      86.977  96.951  76.528  1.00  0.00           O  
ATOM    425  N   GLN    31      88.407  95.428  75.649  1.00  0.00           N  
ATOM    426  H   GLN    31      89.089  95.767  76.312  1.00  0.00           H  
ATOM    427  CA  GLN    31      88.622  94.094  75.047  1.00  0.00           C  
ATOM    428  HA  GLN    31      87.658  93.731  74.691  1.00  0.00           H  
ATOM    429  CB  GLN    31      89.525  94.358  73.797  1.00  0.00           C  
ATOM    430  HB2 GLN    31      90.508  94.578  74.213  1.00  0.00           H  
ATOM    431  HB3 GLN    31      89.618  93.420  73.249  1.00  0.00           H  
ATOM    432  CG  GLN    31      89.052  95.492  72.876  1.00  0.00           C  
ATOM    433  HG2 GLN    31      88.020  95.303  72.582  1.00  0.00           H  
ATOM    434  HG3 GLN    31      89.106  96.455  73.383  1.00  0.00           H  
ATOM    435  CD  GLN    31      89.949  95.522  71.544  1.00  0.00           C  
ATOM    436  OE1 GLN    31      90.649  94.599  71.133  1.00  0.00           O  
ATOM    437  NE2 GLN    31      89.847  96.654  70.873  1.00  0.00           N  
ATOM    438 HE21 GLN    31      90.529  96.801  70.142  1.00  0.00           H  
ATOM    439 HE22 GLN    31      89.164  97.350  71.135  1.00  0.00           H  
ATOM    440  C   GLN    31      89.207  93.148  76.114  1.00  0.00           C  
ATOM    441  O   GLN    31      89.694  93.666  77.112  1.00  0.00           O  
ATOM    442  N   PRO    32      89.269  91.793  75.909  1.00  0.00           N  
ATOM    443  CD  PRO    32      88.565  91.064  74.891  1.00  0.00           C  
ATOM    444  HD2 PRO    32      88.988  91.072  73.886  1.00  0.00           H  
ATOM    445  HD3 PRO    32      87.522  91.367  74.795  1.00  0.00           H  
ATOM    446  CG  PRO    32      88.555  89.616  75.326  1.00  0.00           C  
ATOM    447  HG2 PRO    32      88.328  88.959  74.486  1.00  0.00           H  
ATOM    448  HG3 PRO    32      87.747  89.395  76.023  1.00  0.00           H  
ATOM    449  CB  PRO    32      89.892  89.410  76.049  1.00  0.00           C  
ATOM    450  HB2 PRO    32      90.614  89.292  75.241  1.00  0.00           H  
ATOM    451  HB3 PRO    32      89.931  88.651  76.830  1.00  0.00           H  
ATOM    452  CA  PRO    32      90.161  90.839  76.599  1.00  0.00           C  
ATOM    453  HA  PRO    32      89.932  90.879  77.664  1.00  0.00           H  
ATOM    454  C   PRO    32      91.705  91.206  76.497  1.00  0.00           C  
ATOM    455  O   PRO    32      92.190  91.720  75.457  1.00  0.00           O  
ATOM    456  N   TYR    33      92.367  90.768  77.591  1.00  0.00           N  
ATOM    457  H   TYR    33      91.840  90.639  78.443  1.00  0.00           H  
ATOM    458  CA  TYR    33      93.852  90.649  77.621  1.00  0.00           C  
ATOM    459  HA  TYR    33      94.336  91.109  76.760  1.00  0.00           H  
ATOM    460  CB  TYR    33      94.460  91.453  78.755  1.00  0.00           C  
ATOM    461  HB2 TYR    33      94.011  91.033  79.654  1.00  0.00           H  
ATOM    462  HB3 TYR    33      95.541  91.330  78.835  1.00  0.00           H  
ATOM    463  CG  TYR    33      94.165  92.939  78.761  1.00  0.00           C  
ATOM    464  CD1 TYR    33      94.803  93.752  77.817  1.00  0.00           C  
ATOM    465  HD1 TYR    33      95.531  93.287  77.170  1.00  0.00           H  
ATOM    466  CE1 TYR    33      94.558  95.132  77.740  1.00  0.00           C  
ATOM    467  HE1 TYR    33      95.105  95.792  77.083  1.00  0.00           H  
ATOM    468  CZ  TYR    33      93.581  95.674  78.575  1.00  0.00           C  
ATOM    469  OH  TYR    33      93.324  97.005  78.493  1.00  0.00           O  
ATOM    470  HH  TYR    33      92.582  97.290  79.031  1.00  0.00           H  
ATOM    471  CE2 TYR    33      92.907  94.873  79.555  1.00  0.00           C  
ATOM    472  HE2 TYR    33      92.070  95.292  80.095  1.00  0.00           H  
ATOM    473  CD2 TYR    33      93.247  93.508  79.645  1.00  0.00           C  
ATOM    474  HD2 TYR    33      92.776  92.923  80.421  1.00  0.00           H  
ATOM    475  C   TYR    33      94.408  89.165  77.647  1.00  0.00           C  
ATOM    476  O   TYR    33      95.613  88.953  77.551  1.00  0.00           O  
ATOM    477  N   GLY    34      93.554  88.137  77.827  1.00  0.00           N  
ATOM    478  H   GLY    34      92.644  88.504  78.070  1.00  0.00           H  
ATOM    479  CA  GLY    34      93.791  86.674  77.923  1.00  0.00           C  
ATOM    480  HA2 GLY    34      92.981  85.964  77.753  1.00  0.00           H  
ATOM    481  HA3 GLY    34      94.435  86.396  77.089  1.00  0.00           H  
ATOM    482  C   GLY    34      94.701  86.333  79.142  1.00  0.00           C  
ATOM    483  O   GLY    34      94.779  87.176  80.036  1.00  0.00           O  
ATOM    484  N   GLN    35      95.205  85.111  79.190  1.00  0.00           N  
ATOM    485  H   GLN    35      94.883  84.515  78.440  1.00  0.00           H  
ATOM    486  CA  GLN    35      95.882  84.440  80.272  1.00  0.00           C  
ATOM    487  HA  GLN    35      96.293  85.213  80.922  1.00  0.00           H  
ATOM    488  CB  GLN    35      94.941  83.521  81.048  1.00  0.00           C  
ATOM    489  HB2 GLN    35      94.335  82.912  80.377  1.00  0.00           H  
ATOM    490  HB3 GLN    35      95.487  82.868  81.728  1.00  0.00           H  
ATOM    491  CG  GLN    35      93.920  84.269  82.011  1.00  0.00           C  
ATOM    492  HG2 GLN    35      93.487  83.585  82.741  1.00  0.00           H  
ATOM    493  HG3 GLN    35      94.469  85.030  82.565  1.00  0.00           H  
ATOM    494  CD  GLN    35      92.701  84.983  81.363  1.00  0.00           C  
ATOM    495  OE1 GLN    35      92.260  84.587  80.296  1.00  0.00           O  
ATOM    496  NE2 GLN    35      92.153  86.014  82.043  1.00  0.00           N  
ATOM    497 HE21 GLN    35      92.611  86.481  82.812  1.00  0.00           H  
ATOM    498 HE22 GLN    35      91.211  86.272  81.786  1.00  0.00           H  
ATOM    499  C   GLN    35      96.921  83.474  79.633  1.00  0.00           C  
ATOM    500  O   GLN    35      96.629  82.847  78.589  1.00  0.00           O  
ATOM    501  N   GLN    36      98.135  83.316  80.210  1.00  0.00           N  
ATOM    502  H   GLN    36      98.517  82.412  79.970  1.00  0.00           H  
ATOM    503  CA  GLN    36      98.888  84.006  81.288  1.00  0.00           C  
ATOM    504  HA  GLN    36      98.203  84.766  81.663  1.00  0.00           H  
ATOM    505  CB  GLN    36      99.137  82.968  82.406  1.00  0.00           C  
ATOM    506  HB2 GLN    36      98.183  82.543  82.717  1.00  0.00           H  
ATOM    507  HB3 GLN    36      99.737  82.142  82.023  1.00  0.00           H  
ATOM    508  CG  GLN    36      99.875  83.586  83.608  1.00  0.00           C  
ATOM    509  HG2 GLN    36     100.840  83.831  83.163  1.00  0.00           H  
ATOM    510  HG3 GLN    36      99.411  84.487  84.006  1.00  0.00           H  
ATOM    511  CD  GLN    36     100.193  82.604  84.744  1.00  0.00           C  
ATOM    512  OE1 GLN    36      99.520  81.613  84.996  1.00  0.00           O  
ATOM    513  NE2 GLN    36     101.304  82.808  85.420  1.00  0.00           N  
ATOM    514 HE21 GLN    36     101.825  83.672  85.371  1.00  0.00           H  
ATOM    515 HE22 GLN    36     101.335  82.304  86.294  1.00  0.00           H  
ATOM    516  C   GLN    36     100.133  84.888  80.889  1.00  0.00           C  
ATOM    517  O   GLN    36     101.274  84.317  80.632  1.00  0.00           O  
ATOM    518  N   SER    37      99.968  86.161  80.609  1.00  0.00           N  
ATOM    519  H   SER    37      99.054  86.590  80.567  1.00  0.00           H  
ATOM    520  CA  SER    37     101.098  87.127  80.350  1.00  0.00           C  
ATOM    521  HA  SER    37     102.056  86.609  80.298  1.00  0.00           H  
ATOM    522  CB  SER    37     100.926  87.746  78.975  1.00  0.00           C  
ATOM    523  HB2 SER    37     101.886  88.093  78.595  1.00  0.00           H  
ATOM    524  HB3 SER    37     100.504  87.047  78.253  1.00  0.00           H  
ATOM    525  OG  SER    37      99.911  88.726  79.002  1.00  0.00           O  
ATOM    526  HG  SER    37     100.316  89.485  78.577  1.00  0.00           H  
ATOM    527  C   SER    37     101.190  88.200  81.474  1.00  0.00           C  
ATOM    528  O   SER    37     100.261  88.308  82.290  1.00  0.00           O  
ATOM    529  N   TYR    38     102.284  88.922  81.487  1.00  0.00           N  
ATOM    530  H   TYR    38     103.014  88.775  80.805  1.00  0.00           H  
ATOM    531  CA  TYR    38     102.602  89.926  82.440  1.00  0.00           C  
ATOM    532  HA  TYR    38     101.745  90.222  83.046  1.00  0.00           H  
ATOM    533  CB  TYR    38     103.589  89.303  83.463  1.00  0.00           C  
ATOM    534  HB2 TYR    38     103.102  88.464  83.959  1.00  0.00           H  
ATOM    535  HB3 TYR    38     104.460  88.983  82.892  1.00  0.00           H  
ATOM    536  CG  TYR    38     104.048  90.281  84.546  1.00  0.00           C  
ATOM    537  CD1 TYR    38     105.420  90.482  84.795  1.00  0.00           C  
ATOM    538  HD1 TYR    38     106.103  90.016  84.100  1.00  0.00           H  
ATOM    539  CE1 TYR    38     105.872  91.144  85.933  1.00  0.00           C  
ATOM    540  HE1 TYR    38     106.945  91.176  86.050  1.00  0.00           H  
ATOM    541  CZ  TYR    38     104.860  91.642  86.835  1.00  0.00           C  
ATOM    542  OH  TYR    38     105.216  92.324  87.977  1.00  0.00           O  
ATOM    543  HH  TYR    38     106.143  92.219  88.204  1.00  0.00           H  
ATOM    544  CE2 TYR    38     103.454  91.437  86.551  1.00  0.00           C  
ATOM    545  HE2 TYR    38     102.710  91.825  87.232  1.00  0.00           H  
ATOM    546  CD2 TYR    38     103.052  90.694  85.437  1.00  0.00           C  
ATOM    547  HD2 TYR    38     101.993  90.505  85.345  1.00  0.00           H  
ATOM    548  C   TYR    38     103.193  91.220  81.808  1.00  0.00           C  
ATOM    549  O   TYR    38     104.239  91.173  81.173  1.00  0.00           O  
ATOM    550  N   SER    39     102.495  92.351  81.909  1.00  0.00           N  
ATOM    551  H   SER    39     101.501  92.304  82.084  1.00  0.00           H  
ATOM    552  CA  SER    39     102.939  93.582  81.239  1.00  0.00           C  
ATOM    553  HA  SER    39     103.558  93.375  80.365  1.00  0.00           H  
ATOM    554  CB  SER    39     101.775  94.410  80.812  1.00  0.00           C  
ATOM    555  HB2 SER    39     101.261  94.874  81.653  1.00  0.00           H  
ATOM    556  HB3 SER    39     102.157  95.202  80.169  1.00  0.00           H  
ATOM    557  OG  SER    39     100.808  93.619  80.103  1.00  0.00           O  
ATOM    558  HG  SER    39     100.021  94.161  80.016  1.00  0.00           H  
ATOM    559  C   SER    39     103.787  94.424  82.209  1.00  0.00           C  
ATOM    560  O   SER    39     104.483  95.370  81.764  1.00  0.00           O  
ATOM    561  N   GLY    40     103.762  94.178  83.577  1.00  0.00           N  
ATOM    562  H   GLY    40     103.390  93.276  83.836  1.00  0.00           H  
ATOM    563  CA  GLY    40     104.462  94.840  84.632  1.00  0.00           C  
ATOM    564  HA2 GLY    40     104.470  95.916  84.462  1.00  0.00           H  
ATOM    565  HA3 GLY    40     103.972  94.654  85.587  1.00  0.00           H  
ATOM    566  C   GLY    40     105.863  94.466  84.764  1.00  0.00           C  
ATOM    567  O   GLY    40     106.465  93.883  83.827  1.00  0.00           O  
ATOM    568  N   TYR    41     106.522  94.743  85.874  1.00  0.00           N  
ATOM    569  H   TYR    41     107.477  94.414  85.867  1.00  0.00           H  
ATOM    570  CA  TYR    41     106.083  95.474  87.040  1.00  0.00           C  
ATOM    571  HA  TYR    41     105.249  94.990  87.550  1.00  0.00           H  
ATOM    572  CB  TYR    41     107.288  95.495  88.041  1.00  0.00           C  
ATOM    573  HB2 TYR    41     107.565  94.451  88.186  1.00  0.00           H  
ATOM    574  HB3 TYR    41     108.184  95.922  87.592  1.00  0.00           H  
ATOM    575  CG  TYR    41     107.095  96.214  89.354  1.00  0.00           C  
ATOM    576  CD1 TYR    41     108.050  97.169  89.618  1.00  0.00           C  
ATOM    577  HD1 TYR    41     108.801  97.510  88.922  1.00  0.00           H  
ATOM    578  CE1 TYR    41     107.990  97.898  90.836  1.00  0.00           C  
ATOM    579  HE1 TYR    41     108.749  98.646  91.010  1.00  0.00           H  
ATOM    580  CZ  TYR    41     106.969  97.571  91.760  1.00  0.00           C  
ATOM    581  OH  TYR    41     106.886  98.171  92.989  1.00  0.00           O  
ATOM    582  HH  TYR    41     107.517  98.894  92.991  1.00  0.00           H  
ATOM    583  CE2 TYR    41     106.044  96.520  91.487  1.00  0.00           C  
ATOM    584  HE2 TYR    41     105.305  96.217  92.214  1.00  0.00           H  
ATOM    585  CD2 TYR    41     106.199  95.731  90.366  1.00  0.00           C  
ATOM    586  HD2 TYR    41     105.569  94.886  90.133  1.00  0.00           H  
ATOM    587  C   TYR    41     105.778  96.935  86.782  1.00  0.00           C  
ATOM    588  O   TYR    41     106.420  97.652  86.026  1.00  0.00           O  
ATOM    589  N   SER    42     104.695  97.399  87.363  1.00  0.00           N  
ATOM    590  H   SER    42     104.154  96.778  87.948  1.00  0.00           H  
ATOM    591  CA  SER    42     104.292  98.854  87.185  1.00  0.00           C  
ATOM    592  HA  SER    42     105.229  99.407  87.123  1.00  0.00           H  
ATOM    593  CB  SER    42     103.570  99.128  85.853  1.00  0.00           C  
ATOM    594  HB2 SER    42     103.933  98.597  84.973  1.00  0.00           H  
ATOM    595  HB3 SER    42     102.499  98.934  85.920  1.00  0.00           H  
ATOM    596  OG  SER    42     103.717 100.553  85.635  1.00  0.00           O  
ATOM    597  HG  SER    42     103.449 101.055  86.408  1.00  0.00           H  
ATOM    598  C   SER    42     103.713  99.408  88.504  1.00  0.00           C  
ATOM    599  O   SER    42     102.545  99.084  88.882  1.00  0.00           O  
ATOM    600  N   GLN    43     104.506 100.271  89.203  1.00  0.00           N  
ATOM    601  H   GLN    43     105.427 100.430  88.821  1.00  0.00           H  
ATOM    602  CA  GLN    43     104.223 101.128  90.410  1.00  0.00           C  
ATOM    603  HA  GLN    43     103.243 101.558  90.200  1.00  0.00           H  
ATOM    604  CB  GLN    43     104.324 100.332  91.728  1.00  0.00           C  
ATOM    605  HB2 GLN    43     105.336  99.929  91.682  1.00  0.00           H  
ATOM    606  HB3 GLN    43     104.402 101.002  92.584  1.00  0.00           H  
ATOM    607  CG  GLN    43     103.297  99.206  92.114  1.00  0.00           C  
ATOM    608  HG2 GLN    43     103.505  98.281  91.577  1.00  0.00           H  
ATOM    609  HG3 GLN    43     103.472  98.899  93.145  1.00  0.00           H  
ATOM    610  CD  GLN    43     101.790  99.521  92.028  1.00  0.00           C  
ATOM    611  OE1 GLN    43     101.307 100.609  92.193  1.00  0.00           O  
ATOM    612  NE2 GLN    43     101.048  98.484  91.833  1.00  0.00           N  
ATOM    613 HE21 GLN    43     101.375  97.536  91.713  1.00  0.00           H  
ATOM    614 HE22 GLN    43     100.062  98.642  91.681  1.00  0.00           H  
ATOM    615  C   GLN    43     105.294 102.288  90.310  1.00  0.00           C  
ATOM    616  O   GLN    43     106.475 101.985  90.334  1.00  0.00           O  
ATOM    617  N   SER    44     104.818 103.546  90.172  1.00  0.00           N  
ATOM    618  H   SER    44     103.814 103.644  90.119  1.00  0.00           H  
ATOM    619  CA  SER    44     105.642 104.781  90.082  1.00  0.00           C  
ATOM    620  HA  SER    44     106.125 104.851  91.057  1.00  0.00           H  
ATOM    621  CB  SER    44     106.845 104.683  89.100  1.00  0.00           C  
ATOM    622  HB2 SER    44     107.348 103.726  89.233  1.00  0.00           H  
ATOM    623  HB3 SER    44     106.554 104.762  88.052  1.00  0.00           H  
ATOM    624  OG  SER    44     107.710 105.721  89.545  1.00  0.00           O  
ATOM    625  HG  SER    44     108.472 105.368  90.009  1.00  0.00           H  
ATOM    626  C   SER    44     104.811 106.038  89.862  1.00  0.00           C  
ATOM    627  O   SER    44     103.648 105.956  89.541  1.00  0.00           O  
ATOM    628  N   THR    45     105.357 107.259  90.044  1.00  0.00           N  
ATOM    629  H   THR    45     106.349 107.298  90.233  1.00  0.00           H  
ATOM    630  CA  THR    45     104.733 108.497  89.795  1.00  0.00           C  
ATOM    631  HA  THR    45     104.281 108.320  88.819  1.00  0.00           H  
ATOM    632  CB  THR    45     103.708 108.684  90.872  1.00  0.00           C  
ATOM    633  HB  THR    45     103.148 107.784  91.127  1.00  0.00           H  
ATOM    634  CG2 THR    45     104.316 109.145  92.237  1.00  0.00           C  
ATOM    635 HG21 THR    45     104.876 108.318  92.675  1.00  0.00           H  
ATOM    636 HG22 THR    45     104.950 110.026  92.140  1.00  0.00           H  
ATOM    637 HG23 THR    45     103.424 109.373  92.820  1.00  0.00           H  
ATOM    638  OG1 THR    45     102.763 109.680  90.453  1.00  0.00           O  
ATOM    639  HG1 THR    45     102.365 109.299  89.666  1.00  0.00           H  
ATOM    640  C   THR    45     105.680 109.772  89.654  1.00  0.00           C  
ATOM    641  O   THR    45     106.945 109.630  89.549  1.00  0.00           O  
ATOM    642  N   ASP    46     105.145 110.952  89.506  1.00  0.00           N  
ATOM    643  H   ASP    46     104.162 111.107  89.683  1.00  0.00           H  
ATOM    644  CA  ASP    46     105.887 112.208  89.426  1.00  0.00           C  
ATOM    645  HA  ASP    46     106.723 112.111  90.118  1.00  0.00           H  
ATOM    646  CB  ASP    46     106.395 112.557  88.020  1.00  0.00           C  
ATOM    647  HB2 ASP    46     107.033 111.815  87.540  1.00  0.00           H  
ATOM    648  HB3 ASP    46     105.521 112.743  87.395  1.00  0.00           H  
ATOM    649  CG  ASP    46     107.203 113.904  88.043  1.00  0.00           C  
ATOM    650  OD1 ASP    46     107.445 114.448  86.912  1.00  0.00           O  
ATOM    651  OD2 ASP    46     107.390 114.594  89.090  1.00  0.00           O  
ATOM    652  C   ASP    46     105.058 113.349  89.958  1.00  0.00           C  
ATOM    653  O   ASP    46     104.087 113.795  89.305  1.00  0.00           O  
ATOM    654  N   THR    47     105.418 113.973  91.090  1.00  0.00           N  
ATOM    655  H   THR    47     106.203 113.737  91.680  1.00  0.00           H  
ATOM    656  CA  THR    47     104.635 115.047  91.711  1.00  0.00           C  
ATOM    657  HA  THR    47     103.559 114.927  91.592  1.00  0.00           H  
ATOM    658  CB  THR    47     104.712 114.983  93.209  1.00  0.00           C  
ATOM    659  HB  THR    47     104.086 115.797  93.576  1.00  0.00           H  
ATOM    660  CG2 THR    47     104.246 113.680  93.847  1.00  0.00           C  
ATOM    661 HG21 THR    47     103.178 113.540  93.676  1.00  0.00           H  
ATOM    662 HG22 THR    47     104.813 112.820  93.490  1.00  0.00           H  
ATOM    663 HG23 THR    47     104.274 113.735  94.935  1.00  0.00           H  
ATOM    664  OG1 THR    47     106.044 115.328  93.595  1.00  0.00           O  
ATOM    665  HG1 THR    47     106.284 116.190  93.246  1.00  0.00           H  
ATOM    666  C   THR    47     104.909 116.494  91.244  1.00  0.00           C  
ATOM    667  O   THR    47     104.253 117.421  91.756  1.00  0.00           O  
ATOM    668  N   SER    48     105.928 116.682  90.480  1.00  0.00           N  
ATOM    669  H   SER    48     106.338 115.903  89.984  1.00  0.00           H  
ATOM    670  CA  SER    48     106.256 118.047  89.911  1.00  0.00           C  
ATOM    671  HA  SER    48     106.097 118.848  90.633  1.00  0.00           H  
ATOM    672  CB  SER    48     107.725 118.171  89.679  1.00  0.00           C  
ATOM    673  HB2 SER    48     107.959 119.185  89.353  1.00  0.00           H  
ATOM    674  HB3 SER    48     108.222 117.909  90.613  1.00  0.00           H  
ATOM    675  OG  SER    48     108.091 117.316  88.671  1.00  0.00           O  
ATOM    676  HG  SER    48     107.895 116.390  88.836  1.00  0.00           H  
ATOM    677  C   SER    48     105.570 118.445  88.632  1.00  0.00           C  
ATOM    678  O   SER    48     105.079 117.633  87.886  1.00  0.00           O  
ATOM    679  N   GLY    49     105.516 119.781  88.390  1.00  0.00           N  
ATOM    680  H   GLY    49     105.842 120.423  89.099  1.00  0.00           H  
ATOM    681  CA  GLY    49     105.016 120.350  87.131  1.00  0.00           C  
ATOM    682  HA2 GLY    49     105.396 121.366  87.016  1.00  0.00           H  
ATOM    683  HA3 GLY    49     105.384 119.737  86.309  1.00  0.00           H  
ATOM    684  C   GLY    49     103.516 120.353  87.020  1.00  0.00           C  
ATOM    685  O   GLY    49     102.824 120.567  88.003  1.00  0.00           O  
ATOM    686  N   TYR    50     102.890 120.078  85.839  1.00  0.00           N  
ATOM    687  H   TYR    50     101.893 120.211  85.940  1.00  0.00           H  
ATOM    688  CA  TYR    50     103.369 119.719  84.502  1.00  0.00           C  
ATOM    689  HA  TYR    50     104.399 120.032  84.329  1.00  0.00           H  
ATOM    690  CB  TYR    50     103.151 118.243  84.382  1.00  0.00           C  
ATOM    691  HB2 TYR    50     103.687 117.714  85.169  1.00  0.00           H  
ATOM    692  HB3 TYR    50     102.103 118.001  84.559  1.00  0.00           H  
ATOM    693  CG  TYR    50     103.434 117.791  82.991  1.00  0.00           C  
ATOM    694  CD1 TYR    50     102.544 117.766  81.962  1.00  0.00           C  
ATOM    695  HD1 TYR    50     101.474 117.899  82.030  1.00  0.00           H  
ATOM    696  CE1 TYR    50     102.961 117.465  80.661  1.00  0.00           C  
ATOM    697  HE1 TYR    50     102.221 117.312  79.889  1.00  0.00           H  
ATOM    698  CZ  TYR    50     104.273 117.095  80.403  1.00  0.00           C  
ATOM    699  OH  TYR    50     104.560 116.595  79.244  1.00  0.00           O  
ATOM    700  HH  TYR    50     105.443 116.253  79.088  1.00  0.00           H  
ATOM    701  CE2 TYR    50     105.261 117.149  81.419  1.00  0.00           C  
ATOM    702  HE2 TYR    50     106.261 116.796  81.214  1.00  0.00           H  
ATOM    703  CD2 TYR    50     104.823 117.475  82.746  1.00  0.00           C  
ATOM    704  HD2 TYR    50     105.493 117.434  83.592  1.00  0.00           H  
ATOM    705  C   TYR    50     102.610 120.526  83.442  1.00  0.00           C  
ATOM    706  O   TYR    50     101.376 120.726  83.490  1.00  0.00           O  
ATOM    707  N   GLY    51     103.174 120.986  82.326  1.00  0.00           N  
ATOM    708  H   GLY    51     102.522 121.264  81.606  1.00  0.00           H  
ATOM    709  CA  GLY    51     104.607 120.981  82.020  1.00  0.00           C  
ATOM    710  HA2 GLY    51     105.074 119.996  82.014  1.00  0.00           H  
ATOM    711  HA3 GLY    51     104.768 121.232  80.971  1.00  0.00           H  
ATOM    712  C   GLY    51     105.497 121.981  82.840  1.00  0.00           C  
ATOM    713  O   GLY    51     104.966 122.742  83.689  1.00  0.00           O  
ATOM    714  N   GLN    52     106.763 122.057  82.539  1.00  0.00           N  
ATOM    715  H   GLN    52     107.054 121.473  81.768  1.00  0.00           H  
ATOM    716  CA  GLN    52     107.701 122.970  83.125  1.00  0.00           C  
ATOM    717  HA  GLN    52     107.301 123.966  83.317  1.00  0.00           H  
ATOM    718  CB  GLN    52     108.335 122.461  84.431  1.00  0.00           C  
ATOM    719  HB2 GLN    52     107.615 122.726  85.205  1.00  0.00           H  
ATOM    720  HB3 GLN    52     108.465 121.379  84.397  1.00  0.00           H  
ATOM    721  CG  GLN    52     109.612 123.132  84.777  1.00  0.00           C  
ATOM    722  HG2 GLN    52     109.911 122.954  85.810  1.00  0.00           H  
ATOM    723  HG3 GLN    52     110.396 122.604  84.235  1.00  0.00           H  
ATOM    724  CD  GLN    52     109.888 124.666  84.525  1.00  0.00           C  
ATOM    725  OE1 GLN    52     109.090 125.439  85.009  1.00  0.00           O  
ATOM    726  NE2 GLN    52     110.931 125.007  83.805  1.00  0.00           N  
ATOM    727 HE21 GLN    52     111.589 124.282  83.556  1.00  0.00           H  
ATOM    728 HE22 GLN    52     111.159 125.989  83.734  1.00  0.00           H  
ATOM    729  C   GLN    52     108.761 123.126  82.029  1.00  0.00           C  
ATOM    730  O   GLN    52     109.637 122.279  81.883  1.00  0.00           O  
ATOM    731  N   SER    53     108.577 124.059  81.111  1.00  0.00           N  
ATOM    732  H   SER    53     109.268 124.121  80.377  1.00  0.00           H  
ATOM    733  CA  SER    53     107.529 125.058  81.163  1.00  0.00           C  
ATOM    734  HA  SER    53     107.599 125.596  82.108  1.00  0.00           H  
ATOM    735  CB  SER    53     107.822 126.133  80.066  1.00  0.00           C  
ATOM    736  HB2 SER    53     108.866 126.424  80.177  1.00  0.00           H  
ATOM    737  HB3 SER    53     107.782 125.528  79.161  1.00  0.00           H  
ATOM    738  OG  SER    53     106.888 127.138  79.976  1.00  0.00           O  
ATOM    739  HG  SER    53     107.099 127.843  80.592  1.00  0.00           H  
ATOM    740  C   SER    53     106.035 124.693  80.976  1.00  0.00           C  
ATOM    741  O   SER    53     105.750 123.855  80.155  1.00  0.00           O  
ATOM    742  N   SER    54     105.073 125.402  81.666  1.00  0.00           N  
ATOM    743  H   SER    54     105.317 126.123  82.329  1.00  0.00           H  
ATOM    744  CA  SER    54     103.648 125.069  81.606  1.00  0.00           C  
ATOM    745  HA  SER    54     103.601 123.984  81.703  1.00  0.00           H  
ATOM    746  CB  SER    54     102.840 125.671  82.782  1.00  0.00           C  
ATOM    747  HB2 SER    54     101.818 125.363  82.562  1.00  0.00           H  
ATOM    748  HB3 SER    54     103.140 125.114  83.670  1.00  0.00           H  
ATOM    749  OG  SER    54     102.904 127.121  82.969  1.00  0.00           O  
ATOM    750  HG  SER    54     103.821 127.406  82.982  1.00  0.00           H  
ATOM    751  C   SER    54     102.976 125.419  80.241  1.00  0.00           C  
ATOM    752  O   SER    54     101.800 125.119  80.175  1.00  0.00           O  
ATOM    753  N   TYR    55     103.678 126.005  79.228  1.00  0.00           N  
ATOM    754  H   TYR    55     104.660 126.183  79.385  1.00  0.00           H  
ATOM    755  CA  TYR    55     103.095 126.371  77.961  1.00  0.00           C  
ATOM    756  HA  TYR    55     102.116 125.909  77.838  1.00  0.00           H  
ATOM    757  CB  TYR    55     102.967 127.922  77.877  1.00  0.00           C  
ATOM    758  HB2 TYR    55     103.990 128.279  77.755  1.00  0.00           H  
ATOM    759  HB3 TYR    55     102.378 128.095  76.976  1.00  0.00           H  
ATOM    760  CG  TYR    55     102.346 128.506  79.116  1.00  0.00           C  
ATOM    761  CD1 TYR    55     103.212 129.076  80.065  1.00  0.00           C  
ATOM    762  HD1 TYR    55     104.267 128.852  80.009  1.00  0.00           H  
ATOM    763  CE1 TYR    55     102.577 129.642  81.188  1.00  0.00           C  
ATOM    764  HE1 TYR    55     103.236 130.004  81.963  1.00  0.00           H  
ATOM    765  CZ  TYR    55     101.133 129.812  81.260  1.00  0.00           C  
ATOM    766  OH  TYR    55     100.482 130.474  82.243  1.00  0.00           O  
ATOM    767  HH  TYR    55      99.534 130.322  82.258  1.00  0.00           H  
ATOM    768  CE2 TYR    55     100.393 129.381  80.192  1.00  0.00           C  
ATOM    769  HE2 TYR    55      99.316 129.467  80.205  1.00  0.00           H  
ATOM    770  CD2 TYR    55     100.934 128.677  79.116  1.00  0.00           C  
ATOM    771  HD2 TYR    55     100.395 128.268  78.273  1.00  0.00           H  
ATOM    772  C   TYR    55     103.855 125.745  76.801  1.00  0.00           C  
ATOM    773  O   TYR    55     105.049 125.935  76.812  1.00  0.00           O  
ATOM    774  N   SER    56     103.340 125.027  75.765  1.00  0.00           N  
ATOM    775  H   SER    56     103.979 124.681  75.064  1.00  0.00           H  
ATOM    776  CA  SER    56     101.877 124.665  75.743  1.00  0.00           C  
ATOM    777  HA  SER    56     101.750 124.174  74.778  1.00  0.00           H  
ATOM    778  CB  SER    56     101.587 123.595  76.813  1.00  0.00           C  
ATOM    779  HB2 SER    56     101.812 123.936  77.823  1.00  0.00           H  
ATOM    780  HB3 SER    56     100.577 123.206  76.683  1.00  0.00           H  
ATOM    781  OG  SER    56     102.445 122.533  76.547  1.00  0.00           O  
ATOM    782  HG  SER    56     103.329 122.839  76.763  1.00  0.00           H  
ATOM    783  C   SER    56     100.847 125.853  75.741  1.00  0.00           C  
ATOM    784  O   SER    56      99.957 125.954  76.610  1.00  0.00           O  
ATOM    785  N   SER    57     100.926 126.765  74.755  1.00  0.00           N  
ATOM    786  H   SER    57     100.243 127.504  74.843  1.00  0.00           H  
ATOM    787  CA  SER    57     101.888 126.948  73.609  1.00  0.00           C  
ATOM    788  HA  SER    57     102.396 126.014  73.367  1.00  0.00           H  
ATOM    789  CB  SER    57     101.024 127.375  72.371  1.00  0.00           C  
ATOM    790  HB2 SER    57     100.305 126.588  72.143  1.00  0.00           H  
ATOM    791  HB3 SER    57     100.588 128.337  72.643  1.00  0.00           H  
ATOM    792  OG  SER    57     101.838 127.565  71.268  1.00  0.00           O  
ATOM    793  HG  SER    57     101.327 128.113  70.668  1.00  0.00           H  
ATOM    794  C   SER    57     102.944 127.905  73.971  1.00  0.00           C  
ATOM    795  O   SER    57     102.581 128.977  74.416  1.00  0.00           O  
ATOM    796  N   TYR    58     104.225 127.642  73.814  1.00  0.00           N  
ATOM    797  H   TYR    58     104.494 126.877  73.212  1.00  0.00           H  
ATOM    798  CA  TYR    58     105.220 128.500  74.409  1.00  0.00           C  
ATOM    799  HA  TYR    58     104.822 128.570  75.421  1.00  0.00           H  
ATOM    800  CB  TYR    58     106.584 127.815  74.523  1.00  0.00           C  
ATOM    801  HB2 TYR    58     106.525 126.793  74.898  1.00  0.00           H  
ATOM    802  HB3 TYR    58     107.072 127.860  73.550  1.00  0.00           H  
ATOM    803  CG  TYR    58     107.712 128.432  75.358  1.00  0.00           C  
ATOM    804  CD1 TYR    58     108.649 129.367  74.885  1.00  0.00           C  
ATOM    805  HD1 TYR    58     108.611 129.643  73.841  1.00  0.00           H  
ATOM    806  CE1 TYR    58     109.705 129.777  75.729  1.00  0.00           C  
ATOM    807  HE1 TYR    58     110.338 130.524  75.272  1.00  0.00           H  
ATOM    808  CZ  TYR    58     109.704 129.537  77.115  1.00  0.00           C  
ATOM    809  OH  TYR    58     110.624 130.001  77.981  1.00  0.00           O  
ATOM    810  HH  TYR    58     111.507 129.997  77.603  1.00  0.00           H  
ATOM    811  CE2 TYR    58     108.780 128.556  77.481  1.00  0.00           C  
ATOM    812  HE2 TYR    58     108.814 128.256  78.518  1.00  0.00           H  
ATOM    813  CD2 TYR    58     107.817 127.952  76.676  1.00  0.00           C  
ATOM    814  HD2 TYR    58     107.105 127.255  77.094  1.00  0.00           H  
ATOM    815  C   TYR    58     105.283 129.896  73.742  1.00  0.00           C  
ATOM    816  O   TYR    58     105.337 130.008  72.545  1.00  0.00           O  
ATOM    817  N   GLY    59     105.333 131.024  74.419  1.00  0.00           N  
ATOM    818  H   GLY    59     105.370 131.873  73.874  1.00  0.00           H  
ATOM    819  CA  GLY    59     105.350 131.097  75.927  1.00  0.00           C  
ATOM    820  HA2 GLY    59     104.467 130.558  76.271  1.00  0.00           H  
ATOM    821  HA3 GLY    59     106.184 130.581  76.402  1.00  0.00           H  
ATOM    822  C   GLY    59     105.574 132.536  76.439  1.00  0.00           C  
ATOM    823  O   GLY    59     106.263 133.276  75.749  1.00  0.00           O  
ATOM    824  N   GLN    60     105.246 132.933  77.708  1.00  0.00           N  
ATOM    825  H   GLN    60     105.407 133.866  78.062  1.00  0.00           H  
ATOM    826  CA  GLN    60     104.717 131.978  78.743  1.00  0.00           C  
ATOM    827  HA  GLN    60     104.394 131.032  78.308  1.00  0.00           H  
ATOM    828  CB  GLN    60     105.864 131.725  79.745  1.00  0.00           C  
ATOM    829  HB2 GLN    60     106.202 132.703  80.086  1.00  0.00           H  
ATOM    830  HB3 GLN    60     105.378 131.198  80.566  1.00  0.00           H  
ATOM    831  CG  GLN    60     106.931 130.936  79.229  1.00  0.00           C  
ATOM    832  HG2 GLN    60     106.533 130.028  78.776  1.00  0.00           H  
ATOM    833  HG3 GLN    60     107.518 131.461  78.476  1.00  0.00           H  
ATOM    834  CD  GLN    60     107.859 130.445  80.332  1.00  0.00           C  
ATOM    835  OE1 GLN    60     107.568 129.705  81.313  1.00  0.00           O  
ATOM    836  NE2 GLN    60     109.070 130.934  80.346  1.00  0.00           N  
ATOM    837 HE21 GLN    60     109.323 131.531  79.571  1.00  0.00           H  
ATOM    838 HE22 GLN    60     109.655 130.470  81.025  1.00  0.00           H  
ATOM    839  C   GLN    60     103.483 132.388  79.464  1.00  0.00           C  
ATOM    840  O   GLN    60     103.506 132.678  80.648  1.00  0.00           O  
ATOM    841  N   SER    61     102.278 132.536  78.801  1.00  0.00           N  
ATOM    842  H   SER    61     102.182 132.460  77.799  1.00  0.00           H  
ATOM    843  CA  SER    61     101.045 132.775  79.477  1.00  0.00           C  
ATOM    844  HA  SER    61     101.028 132.386  80.495  1.00  0.00           H  
ATOM    845  CB  SER    61     100.818 134.292  79.521  1.00  0.00           C  
ATOM    846  HB2 SER    61     101.650 134.753  80.053  1.00  0.00           H  
ATOM    847  HB3 SER    61     100.710 134.725  78.527  1.00  0.00           H  
ATOM    848  OG  SER    61      99.670 134.500  80.206  1.00  0.00           O  
ATOM    849  HG  SER    61      99.883 134.630  81.133  1.00  0.00           H  
ATOM    850  C   SER    61      99.927 132.133  78.688  1.00  0.00           C  
ATOM    851  O   SER    61     100.091 131.893  77.497  1.00  0.00           O  
ATOM    852  N   GLN    62      98.806 131.945  79.331  1.00  0.00           N  
ATOM    853  H   GLN    62      98.927 131.992  80.333  1.00  0.00           H  
ATOM    854  CA  GLN    62      97.528 131.575  78.732  1.00  0.00           C  
ATOM    855  HA  GLN    62      97.708 130.544  78.427  1.00  0.00           H  
ATOM    856  CB  GLN    62      96.371 131.581  79.700  1.00  0.00           C  
ATOM    857  HB2 GLN    62      95.410 131.527  79.188  1.00  0.00           H  
ATOM    858  HB3 GLN    62      96.464 130.666  80.284  1.00  0.00           H  
ATOM    859  CG  GLN    62      96.269 132.910  80.528  1.00  0.00           C  
ATOM    860  HG2 GLN    62      96.578 133.727  79.877  1.00  0.00           H  
ATOM    861  HG3 GLN    62      95.222 132.990  80.823  1.00  0.00           H  
ATOM    862  CD  GLN    62      97.019 132.971  81.850  1.00  0.00           C  
ATOM    863  OE1 GLN    62      97.973 132.219  82.063  1.00  0.00           O  
ATOM    864  NE2 GLN    62      96.733 133.929  82.655  1.00  0.00           N  
ATOM    865 HE21 GLN    62      97.301 134.177  83.453  1.00  0.00           H  
ATOM    866 HE22 GLN    62      95.863 134.400  82.454  1.00  0.00           H  
ATOM    867  C   GLN    62      97.179 132.379  77.443  1.00  0.00           C  
ATOM    868  O   GLN    62      96.603 131.909  76.513  1.00  0.00           O  
ATOM    869  N   ASN    63      97.673 133.633  77.319  1.00  0.00           N  
ATOM    870  H   ASN    63      98.323 133.918  78.037  1.00  0.00           H  
ATOM    871  CA  ASN    63      97.563 134.577  76.232  1.00  0.00           C  
ATOM    872  HA  ASN    63      96.854 134.170  75.511  1.00  0.00           H  
ATOM    873  CB  ASN    63      96.999 135.924  76.769  1.00  0.00           C  
ATOM    874  HB2 ASN    63      97.543 136.346  77.614  1.00  0.00           H  
ATOM    875  HB3 ASN    63      96.920 136.653  75.962  1.00  0.00           H  
ATOM    876  CG  ASN    63      95.624 135.864  77.476  1.00  0.00           C  
ATOM    877  OD1 ASN    63      94.744 135.022  77.253  1.00  0.00           O  
ATOM    878  ND2 ASN    63      95.426 136.723  78.430  1.00  0.00           N  
ATOM    879 HD21 ASN    63      94.510 136.601  78.837  1.00  0.00           H  
ATOM    880 HD22 ASN    63      96.151 137.351  78.748  1.00  0.00           H  
ATOM    881  C   ASN    63      98.875 134.789  75.366  1.00  0.00           C  
ATOM    882  O   ASN    63      98.906 135.592  74.438  1.00  0.00           O  
ATOM    883  N   THR    64      99.963 133.964  75.468  1.00  0.00           N  
ATOM    884  H   THR    64      99.862 133.099  75.979  1.00  0.00           H  
ATOM    885  CA  THR    64     101.127 133.849  74.498  1.00  0.00           C  
ATOM    886  HA  THR    64     100.652 133.819  73.517  1.00  0.00           H  
ATOM    887  CB  THR    64     102.019 135.108  74.434  1.00  0.00           C  
ATOM    888  HB  THR    64     101.457 136.038  74.348  1.00  0.00           H  
ATOM    889  CG2 THR    64     103.036 135.306  75.652  1.00  0.00           C  
ATOM    890 HG21 THR    64     103.405 136.330  75.605  1.00  0.00           H  
ATOM    891 HG22 THR    64     102.509 135.263  76.605  1.00  0.00           H  
ATOM    892 HG23 THR    64     103.827 134.567  75.785  1.00  0.00           H  
ATOM    893  OG1 THR    64     102.754 135.088  73.230  1.00  0.00           O  
ATOM    894  HG1 THR    64     102.097 134.978  72.538  1.00  0.00           H  
ATOM    895  C   THR    64     101.827 132.466  74.646  1.00  0.00           C  
ATOM    896  O   THR    64     102.187 132.028  75.712  1.00  0.00           O  
ATOM    897  N   GLY    65     102.127 131.650  73.677  1.00  0.00           N  
ATOM    898  H   GLY    65     102.565 130.791  73.977  1.00  0.00           H  
ATOM    899  CA  GLY    65     101.944 131.785  72.281  1.00  0.00           C  
ATOM    900  HA2 GLY    65     102.235 132.792  71.981  1.00  0.00           H  
ATOM    901  HA3 GLY    65     102.557 131.059  71.747  1.00  0.00           H  
ATOM    902  C   GLY    65     100.502 131.549  71.936  1.00  0.00           C  
ATOM    903  O   GLY    65      99.695 131.119  72.782  1.00  0.00           O  
ATOM    904  N   TYR    66     100.095 131.825  70.709  1.00  0.00           N  
ATOM    905  H   TYR    66     100.791 132.155  70.055  1.00  0.00           H  
ATOM    906  CA  TYR    66      98.934 131.119  70.106  1.00  0.00           C  
ATOM    907  HA  TYR    66      98.091 131.462  70.706  1.00  0.00           H  
ATOM    908  CB  TYR    66      98.709 131.596  68.688  1.00  0.00           C  
ATOM    909  HB2 TYR    66      98.759 132.684  68.713  1.00  0.00           H  
ATOM    910  HB3 TYR    66      99.527 131.129  68.140  1.00  0.00           H  
ATOM    911  CG  TYR    66      97.379 131.133  68.084  1.00  0.00           C  
ATOM    912  CD1 TYR    66      97.349 130.207  66.963  1.00  0.00           C  
ATOM    913  HD1 TYR    66      98.232 129.832  66.469  1.00  0.00           H  
ATOM    914  CE1 TYR    66      96.110 129.894  66.322  1.00  0.00           C  
ATOM    915  HE1 TYR    66      96.075 129.196  65.498  1.00  0.00           H  
ATOM    916  CZ  TYR    66      94.963 130.536  66.812  1.00  0.00           C  
ATOM    917  OH  TYR    66      93.774 130.295  66.224  1.00  0.00           O  
ATOM    918  HH  TYR    66      93.743 129.461  65.750  1.00  0.00           H  
ATOM    919  CE2 TYR    66      94.975 131.313  67.952  1.00  0.00           C  
ATOM    920  HE2 TYR    66      94.046 131.707  68.337  1.00  0.00           H  
ATOM    921  CD2 TYR    66      96.195 131.643  68.610  1.00  0.00           C  
ATOM    922  HD2 TYR    66      96.221 132.344  69.431  1.00  0.00           H  
ATOM    923  C   TYR    66      99.299 129.636  70.042  1.00  0.00           C  
ATOM    924  O   TYR    66     100.456 129.204  69.756  1.00  0.00           O  
ATOM    925  N   GLY    67      98.366 128.731  70.352  1.00  0.00           N  
ATOM    926  H   GLY    67      97.486 129.058  70.723  1.00  0.00           H  
ATOM    927  CA  GLY    67      98.384 127.345  69.897  1.00  0.00           C  
ATOM    928  HA2 GLY    67      98.620 127.302  68.834  1.00  0.00           H  
ATOM    929  HA3 GLY    67      99.161 126.794  70.426  1.00  0.00           H  
ATOM    930  C   GLY    67      96.990 126.686  70.131  1.00  0.00           C  
ATOM    931  O   GLY    67      96.551 126.519  71.264  1.00  0.00           O  
ATOM    932  N   THR    68      96.341 126.342  69.017  1.00  0.00           N  
ATOM    933  H   THR    68      96.836 126.520  68.155  1.00  0.00           H  
ATOM    934  CA  THR    68      95.066 125.625  68.975  1.00  0.00           C  
ATOM    935  HA  THR    68      94.961 124.884  69.767  1.00  0.00           H  
ATOM    936  CB  THR    68      93.973 126.673  69.297  1.00  0.00           C  
ATOM    937  HB  THR    68      94.087 126.811  70.373  1.00  0.00           H  
ATOM    938  CG2 THR    68      94.287 128.126  68.725  1.00  0.00           C  
ATOM    939 HG21 THR    68      93.508 128.802  69.074  1.00  0.00           H  
ATOM    940 HG22 THR    68      95.221 128.587  69.048  1.00  0.00           H  
ATOM    941 HG23 THR    68      94.153 128.087  67.644  1.00  0.00           H  
ATOM    942  OG1 THR    68      92.651 126.317  68.949  1.00  0.00           O  
ATOM    943  HG1 THR    68      92.486 125.390  69.139  1.00  0.00           H  
ATOM    944  C   THR    68      94.925 124.986  67.531  1.00  0.00           C  
ATOM    945  O   THR    68      95.502 125.465  66.599  1.00  0.00           O  
ATOM    946  N   GLN    69      94.116 123.932  67.331  1.00  0.00           N  
ATOM    947  H   GLN    69      93.681 123.516  68.142  1.00  0.00           H  
ATOM    948  CA  GLN    69      93.856 123.204  66.090  1.00  0.00           C  
ATOM    949  HA  GLN    69      94.807 122.830  65.708  1.00  0.00           H  
ATOM    950  CB  GLN    69      92.989 122.033  66.385  1.00  0.00           C  
ATOM    951  HB2 GLN    69      93.635 121.381  66.974  1.00  0.00           H  
ATOM    952  HB3 GLN    69      92.077 122.337  66.898  1.00  0.00           H  
ATOM    953  CG  GLN    69      92.619 121.225  65.157  1.00  0.00           C  
ATOM    954  HG2 GLN    69      92.011 120.389  65.502  1.00  0.00           H  
ATOM    955  HG3 GLN    69      92.060 121.819  64.435  1.00  0.00           H  
ATOM    956  CD  GLN    69      93.842 120.617  64.429  1.00  0.00           C  
ATOM    957  OE1 GLN    69      94.441 121.343  63.641  1.00  0.00           O  
ATOM    958  NE2 GLN    69      94.336 119.368  64.691  1.00  0.00           N  
ATOM    959 HE21 GLN    69      94.071 118.923  65.558  1.00  0.00           H  
ATOM    960 HE22 GLN    69      95.097 119.052  64.107  1.00  0.00           H  
ATOM    961  C   GLN    69      93.214 124.084  65.010  1.00  0.00           C  
ATOM    962  O   GLN    69      92.459 125.015  65.286  1.00  0.00           O  
ATOM    963  N   SER    70      93.688 123.917  63.746  1.00  0.00           N  
ATOM    964  H   SER    70      94.232 123.088  63.557  1.00  0.00           H  
ATOM    965  CA  SER    70      93.502 124.826  62.554  1.00  0.00           C  
ATOM    966  HA  SER    70      93.675 125.860  62.854  1.00  0.00           H  
ATOM    967  CB  SER    70      94.480 124.521  61.393  1.00  0.00           C  
ATOM    968  HB2 SER    70      94.487 125.340  60.674  1.00  0.00           H  
ATOM    969  HB3 SER    70      95.506 124.545  61.762  1.00  0.00           H  
ATOM    970  OG  SER    70      94.142 123.318  60.832  1.00  0.00           O  
ATOM    971  HG  SER    70      94.809 122.990  60.225  1.00  0.00           H  
ATOM    972  C   SER    70      92.090 124.831  61.945  1.00  0.00           C  
ATOM    973  O   SER    70      91.850 125.776  61.204  1.00  0.00           O  
ATOM    974  N   THR    71      91.263 123.825  62.307  1.00  0.00           N  
ATOM    975  H   THR    71      91.581 123.266  63.086  1.00  0.00           H  
ATOM    976  CA  THR    71      89.878 123.659  61.887  1.00  0.00           C  
ATOM    977  HA  THR    71      89.353 124.567  61.592  1.00  0.00           H  
ATOM    978  CB  THR    71      89.967 122.721  60.637  1.00  0.00           C  
ATOM    979  HB  THR    71      90.341 121.742  60.937  1.00  0.00           H  
ATOM    980  CG2 THR    71      88.623 122.449  59.995  1.00  0.00           C  
ATOM    981 HG21 THR    71      87.789 122.271  60.673  1.00  0.00           H  
ATOM    982 HG22 THR    71      88.156 123.316  59.528  1.00  0.00           H  
ATOM    983 HG23 THR    71      88.781 121.705  59.215  1.00  0.00           H  
ATOM    984  OG1 THR    71      90.743 123.362  59.625  1.00  0.00           O  
ATOM    985  HG1 THR    71      91.572 122.900  59.480  1.00  0.00           H  
ATOM    986  C   THR    71      89.129 122.946  63.031  1.00  0.00           C  
ATOM    987  O   THR    71      89.723 122.133  63.729  1.00  0.00           O  
ATOM    988  N   PRO    72      87.799 123.209  63.289  1.00  0.00           N  
ATOM    989  CD  PRO    72      87.067 124.354  62.812  1.00  0.00           C  
ATOM    990  HD2 PRO    72      87.227 124.546  61.751  1.00  0.00           H  
ATOM    991  HD3 PRO    72      87.346 125.230  63.397  1.00  0.00           H  
ATOM    992  CG  PRO    72      85.629 124.068  63.080  1.00  0.00           C  
ATOM    993  HG2 PRO    72      85.337 123.597  62.141  1.00  0.00           H  
ATOM    994  HG3 PRO    72      84.977 124.940  63.120  1.00  0.00           H  
ATOM    995  CB  PRO    72      85.636 123.146  64.339  1.00  0.00           C  
ATOM    996  HB2 PRO    72      84.855 122.385  64.346  1.00  0.00           H  
ATOM    997  HB3 PRO    72      85.335 123.725  65.212  1.00  0.00           H  
ATOM    998  CA  PRO    72      87.031 122.456  64.394  1.00  0.00           C  
ATOM    999  HA  PRO    72      87.520 122.659  65.347  1.00  0.00           H  
ATOM   1000  C   PRO    72      86.896 120.920  64.204  1.00  0.00           C  
ATOM   1001  O   PRO    72      86.979 120.390  63.051  1.00  0.00           O  
ATOM   1002  N   GLN    73      86.677 120.135  65.241  1.00  0.00           N  
ATOM   1003  H   GLN    73      86.613 120.565  66.152  1.00  0.00           H  
ATOM   1004  CA  GLN    73      86.064 118.808  65.122  1.00  0.00           C  
ATOM   1005  HA  GLN    73      86.764 118.224  64.525  1.00  0.00           H  
ATOM   1006  CB  GLN    73      85.941 118.232  66.536  1.00  0.00           C  
ATOM   1007  HB2 GLN    73      85.684 117.180  66.419  1.00  0.00           H  
ATOM   1008  HB3 GLN    73      86.940 118.333  66.960  1.00  0.00           H  
ATOM   1009  CG  GLN    73      84.997 118.902  67.544  1.00  0.00           C  
ATOM   1010  HG2 GLN    73      85.374 118.637  68.532  1.00  0.00           H  
ATOM   1011  HG3 GLN    73      85.018 119.985  67.667  1.00  0.00           H  
ATOM   1012  CD  GLN    73      83.486 118.587  67.411  1.00  0.00           C  
ATOM   1013  OE1 GLN    73      83.100 117.569  66.924  1.00  0.00           O  
ATOM   1014  NE2 GLN    73      82.688 119.508  67.738  1.00  0.00           N  
ATOM   1015 HE21 GLN    73      83.128 120.389  67.961  1.00  0.00           H  
ATOM   1016 HE22 GLN    73      81.748 119.504  67.369  1.00  0.00           H  
ATOM   1017  C   GLN    73      84.655 118.657  64.334  1.00  0.00           C  
ATOM   1018  O   GLN    73      83.920 119.635  64.299  1.00  0.00           O  
ATOM   1019  N   GLY    74      84.443 117.503  63.728  1.00  0.00           N  
ATOM   1020  H   GLY    74      85.040 116.754  64.048  1.00  0.00           H  
ATOM   1021  CA  GLY    74      83.497 117.191  62.660  1.00  0.00           C  
ATOM   1022  HA2 GLY    74      83.452 118.008  61.940  1.00  0.00           H  
ATOM   1023  HA3 GLY    74      83.860 116.286  62.174  1.00  0.00           H  
ATOM   1024  C   GLY    74      82.007 116.917  63.060  1.00  0.00           C  
ATOM   1025  O   GLY    74      81.335 116.299  62.236  1.00  0.00           O  
ATOM   1026  N   TYR    75      81.581 117.293  64.255  1.00  0.00           N  
ATOM   1027  H   TYR    75      82.227 117.622  64.959  1.00  0.00           H  
ATOM   1028  CA  TYR    75      80.186 117.280  64.807  1.00  0.00           C  
ATOM   1029  HA  TYR    75      79.566 117.129  63.923  1.00  0.00           H  
ATOM   1030  CB  TYR    75      80.072 116.114  65.735  1.00  0.00           C  
ATOM   1031  HB2 TYR    75      80.863 116.187  66.481  1.00  0.00           H  
ATOM   1032  HB3 TYR    75      79.178 116.147  66.357  1.00  0.00           H  
ATOM   1033  CG  TYR    75      79.940 114.802  64.987  1.00  0.00           C  
ATOM   1034  CD1 TYR    75      81.095 114.019  64.538  1.00  0.00           C  
ATOM   1035  HD1 TYR    75      82.076 114.444  64.692  1.00  0.00           H  
ATOM   1036  CE1 TYR    75      80.916 112.980  63.574  1.00  0.00           C  
ATOM   1037  HE1 TYR    75      81.775 112.392  63.287  1.00  0.00           H  
ATOM   1038  CZ  TYR    75      79.627 112.532  63.262  1.00  0.00           C  
ATOM   1039  OH  TYR    75      79.468 111.363  62.542  1.00  0.00           O  
ATOM   1040  HH  TYR    75      80.072 111.342  61.796  1.00  0.00           H  
ATOM   1041  CE2 TYR    75      78.485 113.206  63.748  1.00  0.00           C  
ATOM   1042  HE2 TYR    75      77.484 112.935  63.446  1.00  0.00           H  
ATOM   1043  CD2 TYR    75      78.664 114.327  64.628  1.00  0.00           C  
ATOM   1044  HD2 TYR    75      77.778 114.903  64.854  1.00  0.00           H  
ATOM   1045  C   TYR    75      79.864 118.568  65.556  1.00  0.00           C  
ATOM   1046  O   TYR    75      80.727 119.437  65.781  1.00  0.00           O  
ATOM   1047  N   GLY    76      78.580 118.711  65.866  1.00  0.00           N  
ATOM   1048  H   GLY    76      77.882 118.173  65.372  1.00  0.00           H  
ATOM   1049  CA  GLY    76      78.100 119.820  66.671  1.00  0.00           C  
ATOM   1050  HA2 GLY    76      78.254 120.696  66.041  1.00  0.00           H  
ATOM   1051  HA3 GLY    76      77.069 119.647  66.982  1.00  0.00           H  
ATOM   1052  C   GLY    76      78.937 119.952  67.930  1.00  0.00           C  
ATOM   1053  O   GLY    76      79.425 119.001  68.527  1.00  0.00           O  
ATOM   1054  N   SER    77      79.063 121.222  68.404  1.00  0.00           N  
ATOM   1055  H   SER    77      78.697 122.038  67.936  1.00  0.00           H  
ATOM   1056  CA  SER    77      79.994 121.492  69.475  1.00  0.00           C  
ATOM   1057  HA  SER    77      80.992 121.156  69.195  1.00  0.00           H  
ATOM   1058  CB  SER    77      79.971 123.043  69.818  1.00  0.00           C  
ATOM   1059  HB2 SER    77      78.936 123.352  69.970  1.00  0.00           H  
ATOM   1060  HB3 SER    77      80.440 123.273  70.774  1.00  0.00           H  
ATOM   1061  OG  SER    77      80.685 123.698  68.795  1.00  0.00           O  
ATOM   1062  HG  SER    77      81.540 123.261  68.781  1.00  0.00           H  
ATOM   1063  C   SER    77      79.655 120.775  70.830  1.00  0.00           C  
ATOM   1064  O   SER    77      78.561 121.006  71.331  1.00  0.00           O  
ATOM   1065  N   THR    78      80.432 119.928  71.538  1.00  0.00           N  
ATOM   1066  H   THR    78      79.981 119.523  72.346  1.00  0.00           H  
ATOM   1067  CA  THR    78      81.807 119.443  71.190  1.00  0.00           C  
ATOM   1068  HA  THR    78      82.135 119.857  70.237  1.00  0.00           H  
ATOM   1069  CB  THR    78      82.799 119.959  72.302  1.00  0.00           C  
ATOM   1070  HB  THR    78      82.541 119.450  73.231  1.00  0.00           H  
ATOM   1071  CG2 THR    78      84.308 119.666  71.896  1.00  0.00           C  
ATOM   1072 HG21 THR    78      84.624 120.312  71.077  1.00  0.00           H  
ATOM   1073 HG22 THR    78      85.023 119.802  72.707  1.00  0.00           H  
ATOM   1074 HG23 THR    78      84.505 118.761  71.320  1.00  0.00           H  
ATOM   1075  OG1 THR    78      82.739 121.333  72.480  1.00  0.00           O  
ATOM   1076  HG1 THR    78      83.085 121.683  71.656  1.00  0.00           H  
ATOM   1077  C   THR    78      81.933 117.872  71.138  1.00  0.00           C  
ATOM   1078  O   THR    78      81.852 117.194  72.171  1.00  0.00           O  
ATOM   1079  N   GLY    79      82.155 117.398  69.916  1.00  0.00           N  
ATOM   1080  H   GLY    79      82.139 118.069  69.161  1.00  0.00           H  
ATOM   1081  CA  GLY    79      82.314 116.005  69.548  1.00  0.00           C  
ATOM   1082  HA2 GLY    79      81.739 115.326  70.178  1.00  0.00           H  
ATOM   1083  HA3 GLY    79      81.963 115.850  68.528  1.00  0.00           H  
ATOM   1084  C   GLY    79      83.777 115.587  69.716  1.00  0.00           C  
ATOM   1085  O   GLY    79      84.458 116.027  70.656  1.00  0.00           O  
ATOM   1086  N   GLY    80      84.297 114.828  68.759  1.00  0.00           N  
ATOM   1087  H   GLY    80      85.253 114.591  68.984  1.00  0.00           H  
ATOM   1088  CA  GLY    80      83.662 114.117  67.714  1.00  0.00           C  
ATOM   1089  HA2 GLY    80      83.052 114.823  67.150  1.00  0.00           H  
ATOM   1090  HA3 GLY    80      84.413 113.631  67.091  1.00  0.00           H  
ATOM   1091  C   GLY    80      82.802 112.963  68.342  1.00  0.00           C  
ATOM   1092  O   GLY    80      83.174 112.482  69.424  1.00  0.00           O  
ATOM   1093  N   TYR    81      81.724 112.520  67.695  1.00  0.00           N  
ATOM   1094  H   TYR    81      81.416 112.924  66.822  1.00  0.00           H  
ATOM   1095  CA  TYR    81      80.907 111.303  68.070  1.00  0.00           C  
ATOM   1096  HA  TYR    81      81.230 110.886  69.023  1.00  0.00           H  
ATOM   1097  CB  TYR    81      79.453 111.649  68.302  1.00  0.00           C  
ATOM   1098  HB2 TYR    81      79.196 111.861  67.264  1.00  0.00           H  
ATOM   1099  HB3 TYR    81      78.803 110.886  68.731  1.00  0.00           H  
ATOM   1100  CG  TYR    81      79.152 112.914  69.049  1.00  0.00           C  
ATOM   1101  CD1 TYR    81      79.635 112.965  70.409  1.00  0.00           C  
ATOM   1102  HD1 TYR    81      80.137 112.098  70.813  1.00  0.00           H  
ATOM   1103  CE1 TYR    81      79.305 114.048  71.228  1.00  0.00           C  
ATOM   1104  HE1 TYR    81      79.607 113.997  72.264  1.00  0.00           H  
ATOM   1105  CZ  TYR    81      78.723 115.189  70.659  1.00  0.00           C  
ATOM   1106  OH  TYR    81      78.479 116.312  71.420  1.00  0.00           O  
ATOM   1107  HH  TYR    81      78.199 116.151  72.324  1.00  0.00           H  
ATOM   1108  CE2 TYR    81      78.349 115.182  69.280  1.00  0.00           C  
ATOM   1109  HE2 TYR    81      77.921 116.089  68.878  1.00  0.00           H  
ATOM   1110  CD2 TYR    81      78.538 114.035  68.499  1.00  0.00           C  
ATOM   1111  HD2 TYR    81      78.209 113.953  67.474  1.00  0.00           H  
ATOM   1112  C   TYR    81      81.072 110.334  66.881  1.00  0.00           C  
ATOM   1113  O   TYR    81      80.922 110.826  65.776  1.00  0.00           O  
ATOM   1114  N   GLY    82      81.295 109.020  67.005  1.00  0.00           N  
ATOM   1115  H   GLY    82      81.225 108.511  66.136  1.00  0.00           H  
ATOM   1116  CA  GLY    82      81.232 108.233  68.332  1.00  0.00           C  
ATOM   1117  HA2 GLY    82      81.593 107.208  68.243  1.00  0.00           H  
ATOM   1118  HA3 GLY    82      81.817 108.772  69.077  1.00  0.00           H  
ATOM   1119  C   GLY    82      79.804 108.200  68.824  1.00  0.00           C  
ATOM   1120  O   GLY    82      78.765 108.442  68.116  1.00  0.00           O  
ATOM   1121  N   SER    83      79.706 107.931  70.164  1.00  0.00           N  
ATOM   1122  H   SER    83      80.545 107.519  70.546  1.00  0.00           H  
ATOM   1123  CA  SER    83      78.553 108.058  70.997  1.00  0.00           C  
ATOM   1124  HA  SER    83      78.825 107.585  71.941  1.00  0.00           H  
ATOM   1125  CB  SER    83      78.266 109.512  71.413  1.00  0.00           C  
ATOM   1126  HB2 SER    83      78.155 110.069  70.483  1.00  0.00           H  
ATOM   1127  HB3 SER    83      77.312 109.570  71.938  1.00  0.00           H  
ATOM   1128  OG  SER    83      79.340 109.985  72.252  1.00  0.00           O  
ATOM   1129  HG  SER    83      79.490 109.332  72.941  1.00  0.00           H  
ATOM   1130  C   SER    83      77.278 107.277  70.479  1.00  0.00           C  
ATOM   1131  O   SER    83      76.156 107.800  70.460  1.00  0.00           O  
ATOM   1132  N   SER    84      77.344 105.984  70.103  1.00  0.00           N  
ATOM   1133  H   SER    84      76.621 105.529  69.564  1.00  0.00           H  
ATOM   1134  CA  SER    84      78.433 105.029  70.354  1.00  0.00           C  
ATOM   1135  HA  SER    84      79.058 105.461  71.136  1.00  0.00           H  
ATOM   1136  CB  SER    84      77.832 103.684  70.795  1.00  0.00           C  
ATOM   1137  HB2 SER    84      78.567 102.939  71.101  1.00  0.00           H  
ATOM   1138  HB3 SER    84      77.194 103.828  71.667  1.00  0.00           H  
ATOM   1139  OG  SER    84      76.971 103.037  69.848  1.00  0.00           O  
ATOM   1140  HG  SER    84      76.051 103.223  70.047  1.00  0.00           H  
ATOM   1141  C   SER    84      79.329 104.884  69.128  1.00  0.00           C  
ATOM   1142  O   SER    84      80.575 104.669  69.193  1.00  0.00           O  
ATOM   1143  N   GLN    85      78.783 105.106  67.953  1.00  0.00           N  
ATOM   1144  H   GLN    85      77.855 105.500  67.886  1.00  0.00           H  
ATOM   1145  CA  GLN    85      79.426 105.133  66.606  1.00  0.00           C  
ATOM   1146  HA  GLN    85      80.492 105.049  66.820  1.00  0.00           H  
ATOM   1147  CB  GLN    85      78.955 103.925  65.782  1.00  0.00           C  
ATOM   1148  HB2 GLN    85      77.876 103.774  65.827  1.00  0.00           H  
ATOM   1149  HB3 GLN    85      79.268 103.935  64.738  1.00  0.00           H  
ATOM   1150  CG  GLN    85      79.626 102.673  66.397  1.00  0.00           C  
ATOM   1151  HG2 GLN    85      79.362 102.662  67.455  1.00  0.00           H  
ATOM   1152  HG3 GLN    85      79.185 101.813  65.893  1.00  0.00           H  
ATOM   1153  CD  GLN    85      81.129 102.626  66.223  1.00  0.00           C  
ATOM   1154  OE1 GLN    85      81.703 103.138  65.343  1.00  0.00           O  
ATOM   1155  NE2 GLN    85      81.827 101.839  67.036  1.00  0.00           N  
ATOM   1156 HE21 GLN    85      82.745 101.620  66.675  1.00  0.00           H  
ATOM   1157 HE22 GLN    85      81.548 101.512  67.950  1.00  0.00           H  
ATOM   1158  C   GLN    85      79.209 106.430  65.824  1.00  0.00           C  
ATOM   1159  O   GLN    85      80.203 107.012  65.458  1.00  0.00           O  
ATOM   1160  N   SER    86      77.984 106.777  65.497  1.00  0.00           N  
ATOM   1161  H   SER    86      77.254 106.162  65.830  1.00  0.00           H  
ATOM   1162  CA  SER    86      77.613 107.866  64.536  1.00  0.00           C  
ATOM   1163  HA  SER    86      76.526 107.789  64.512  1.00  0.00           H  
ATOM   1164  CB  SER    86      77.995 109.229  65.116  1.00  0.00           C  
ATOM   1165  HB2 SER    86      79.071 109.228  65.288  1.00  0.00           H  
ATOM   1166  HB3 SER    86      77.754 110.074  64.471  1.00  0.00           H  
ATOM   1167  OG  SER    86      77.249 109.445  66.303  1.00  0.00           O  
ATOM   1168  HG  SER    86      77.707 108.947  66.984  1.00  0.00           H  
ATOM   1169  C   SER    86      78.227 107.626  63.138  1.00  0.00           C  
ATOM   1170  O   SER    86      78.719 108.526  62.533  1.00  0.00           O  
ATOM   1171  N   SER    87      78.298 106.381  62.708  1.00  0.00           N  
ATOM   1172  H   SER    87      77.886 105.623  63.232  1.00  0.00           H  
ATOM   1173  CA  SER    87      78.915 105.916  61.478  1.00  0.00           C  
ATOM   1174  HA  SER    87      79.581 106.736  61.210  1.00  0.00           H  
ATOM   1175  CB  SER    87      79.730 104.622  61.718  1.00  0.00           C  
ATOM   1176  HB2 SER    87      80.171 104.292  60.778  1.00  0.00           H  
ATOM   1177  HB3 SER    87      80.396 104.672  62.580  1.00  0.00           H  
ATOM   1178  OG  SER    87      78.855 103.553  62.092  1.00  0.00           O  
ATOM   1179  HG  SER    87      79.281 102.700  61.977  1.00  0.00           H  
ATOM   1180  C   SER    87      77.979 105.646  60.291  1.00  0.00           C  
ATOM   1181  O   SER    87      78.452 105.504  59.137  1.00  0.00           O  
ATOM   1182  N   GLN    88      76.689 105.583  60.492  1.00  0.00           N  
ATOM   1183  H   GLN    88      76.522 105.695  61.481  1.00  0.00           H  
ATOM   1184  CA  GLN    88      75.573 105.349  59.560  1.00  0.00           C  
ATOM   1185  HA  GLN    88      74.601 105.260  60.045  1.00  0.00           H  
ATOM   1186  CB  GLN    88      75.701 106.665  58.701  1.00  0.00           C  
ATOM   1187  HB2 GLN    88      76.497 106.714  57.958  1.00  0.00           H  
ATOM   1188  HB3 GLN    88      74.834 106.676  58.041  1.00  0.00           H  
ATOM   1189  CG  GLN    88      75.580 108.105  59.411  1.00  0.00           C  
ATOM   1190  HG2 GLN    88      74.731 108.052  60.092  1.00  0.00           H  
ATOM   1191  HG3 GLN    88      76.495 108.404  59.922  1.00  0.00           H  
ATOM   1192  CD  GLN    88      75.344 109.251  58.462  1.00  0.00           C  
ATOM   1193  OE1 GLN    88      75.470 109.136  57.280  1.00  0.00           O  
ATOM   1194  NE2 GLN    88      75.006 110.405  58.950  1.00  0.00           N  
ATOM   1195 HE21 GLN    88      74.925 110.401  59.957  1.00  0.00           H  
ATOM   1196 HE22 GLN    88      74.821 111.179  58.328  1.00  0.00           H  
ATOM   1197  C   GLN    88      75.726 104.062  58.761  1.00  0.00           C  
ATOM   1198  O   GLN    88      75.159 103.948  57.675  1.00  0.00           O  
ATOM   1199  N   SER    89      76.434 103.044  59.254  1.00  0.00           N  
ATOM   1200  H   SER    89      77.050 103.313  60.007  1.00  0.00           H  
ATOM   1201  CA  SER    89      76.526 101.720  58.655  1.00  0.00           C  
ATOM   1202  HA  SER    89      76.796 101.824  57.604  1.00  0.00           H  
ATOM   1203  CB  SER    89      77.461 100.786  59.517  1.00  0.00           C  
ATOM   1204  HB2 SER    89      78.462 101.209  59.603  1.00  0.00           H  
ATOM   1205  HB3 SER    89      77.101 100.622  60.533  1.00  0.00           H  
ATOM   1206  OG  SER    89      77.492  99.454  58.939  1.00  0.00           O  
ATOM   1207  HG  SER    89      78.405  99.308  58.683  1.00  0.00           H  
ATOM   1208  C   SER    89      75.089 101.010  58.597  1.00  0.00           C  
ATOM   1209  O   SER    89      74.099 101.316  59.292  1.00  0.00           O  
ATOM   1210  N   SER    90      75.029  99.979  57.711  1.00  0.00           N  
ATOM   1211  H   SER    90      75.844  99.876  57.124  1.00  0.00           H  
ATOM   1212  CA  SER    90      73.938  98.954  57.455  1.00  0.00           C  
ATOM   1213  HA  SER    90      72.953  99.420  57.485  1.00  0.00           H  
ATOM   1214  CB  SER    90      74.188  98.292  56.088  1.00  0.00           C  
ATOM   1215  HB2 SER    90      73.435  97.510  55.983  1.00  0.00           H  
ATOM   1216  HB3 SER    90      74.112  98.993  55.257  1.00  0.00           H  
ATOM   1217  OG  SER    90      75.433  97.674  56.101  1.00  0.00           O  
ATOM   1218  HG  SER    90      75.404  96.916  55.513  1.00  0.00           H  
ATOM   1219  C   SER    90      73.861  97.884  58.570  1.00  0.00           C  
ATOM   1220  O   SER    90      72.905  97.143  58.588  1.00  0.00           O  
ATOM   1221  N   TYR    91      74.776  97.875  59.574  1.00  0.00           N  
ATOM   1222  H   TYR    91      75.592  98.469  59.540  1.00  0.00           H  
ATOM   1223  CA  TYR    91      74.838  96.892  60.613  1.00  0.00           C  
ATOM   1224  HA  TYR    91      73.806  96.680  60.894  1.00  0.00           H  
ATOM   1225  CB  TYR    91      75.527  95.675  60.089  1.00  0.00           C  
ATOM   1226  HB2 TYR    91      76.547  95.987  59.865  1.00  0.00           H  
ATOM   1227  HB3 TYR    91      75.638  94.982  60.924  1.00  0.00           H  
ATOM   1228  CG  TYR    91      74.993  94.682  59.047  1.00  0.00           C  
ATOM   1229  CD1 TYR    91      75.833  94.226  58.037  1.00  0.00           C  
ATOM   1230  HD1 TYR    91      76.839  94.616  57.991  1.00  0.00           H  
ATOM   1231  CE1 TYR    91      75.453  93.253  57.086  1.00  0.00           C  
ATOM   1232  HE1 TYR    91      76.151  92.879  56.351  1.00  0.00           H  
ATOM   1233  CZ  TYR    91      74.212  92.646  57.290  1.00  0.00           C  
ATOM   1234  OH  TYR    91      73.869  91.574  56.553  1.00  0.00           O  
ATOM   1235  HH  TYR    91      73.199  91.115  57.064  1.00  0.00           H  
ATOM   1236  CE2 TYR    91      73.274  93.139  58.244  1.00  0.00           C  
ATOM   1237  HE2 TYR    91      72.254  92.789  58.298  1.00  0.00           H  
ATOM   1238  CD2 TYR    91      73.699  94.129  59.149  1.00  0.00           C  
ATOM   1239  HD2 TYR    91      73.104  94.453  59.990  1.00  0.00           H  
ATOM   1240  C   TYR    91      75.577  97.408  61.894  1.00  0.00           C  
ATOM   1241  O   TYR    91      76.580  98.139  61.745  1.00  0.00           O  
ATOM   1242  N   GLY    92      75.264  96.946  63.146  1.00  0.00           N  
ATOM   1243  H   GLY    92      75.672  97.356  63.974  1.00  0.00           H  
ATOM   1244  CA  GLY    92      74.333  95.841  63.463  1.00  0.00           C  
ATOM   1245  HA2 GLY    92      74.496  95.065  62.716  1.00  0.00           H  
ATOM   1246  HA3 GLY    92      74.678  95.582  64.464  1.00  0.00           H  
ATOM   1247  C   GLY    92      72.896  96.262  63.460  1.00  0.00           C  
ATOM   1248  O   GLY    92      72.555  97.455  63.622  1.00  0.00           O  
ATOM   1249  N   GLN    93      71.995  95.323  63.378  1.00  0.00           N  
ATOM   1250  H   GLN    93      72.360  94.387  63.278  1.00  0.00           H  
ATOM   1251  CA  GLN    93      70.572  95.519  63.316  1.00  0.00           C  
ATOM   1252  HA  GLN    93      70.179  96.448  63.728  1.00  0.00           H  
ATOM   1253  CB  GLN    93      70.203  95.616  61.876  1.00  0.00           C  
ATOM   1254  HB2 GLN    93      70.444  94.674  61.383  1.00  0.00           H  
ATOM   1255  HB3 GLN    93      69.113  95.626  61.876  1.00  0.00           H  
ATOM   1256  CG  GLN    93      70.758  96.789  60.990  1.00  0.00           C  
ATOM   1257  HG2 GLN    93      70.929  97.709  61.549  1.00  0.00           H  
ATOM   1258  HG3 GLN    93      71.660  96.367  60.548  1.00  0.00           H  
ATOM   1259  CD  GLN    93      69.759  97.257  59.954  1.00  0.00           C  
ATOM   1260  OE1 GLN    93      68.587  97.410  60.330  1.00  0.00           O  
ATOM   1261  NE2 GLN    93      70.082  97.626  58.789  1.00  0.00           N  
ATOM   1262 HE21 GLN    93      69.381  97.907  58.119  1.00  0.00           H  
ATOM   1263 HE22 GLN    93      71.032  97.322  58.631  1.00  0.00           H  
ATOM   1264  C   GLN    93      69.908  94.319  64.093  1.00  0.00           C  
ATOM   1265  O   GLN    93      70.375  93.194  64.063  1.00  0.00           O  
ATOM   1266  N   GLN    94      68.757  94.617  64.771  1.00  0.00           N  
ATOM   1267  H   GLN    94      68.520  95.560  65.045  1.00  0.00           H  
ATOM   1268  CA  GLN    94      68.090  93.532  65.551  1.00  0.00           C  
ATOM   1269  HA  GLN    94      68.893  93.026  66.088  1.00  0.00           H  
ATOM   1270  CB  GLN    94      67.127  94.109  66.561  1.00  0.00           C  
ATOM   1271  HB2 GLN    94      66.242  94.500  66.060  1.00  0.00           H  
ATOM   1272  HB3 GLN    94      66.858  93.215  67.124  1.00  0.00           H  
ATOM   1273  CG  GLN    94      67.691  95.183  67.535  1.00  0.00           C  
ATOM   1274  HG2 GLN    94      68.325  95.937  67.070  1.00  0.00           H  
ATOM   1275  HG3 GLN    94      66.815  95.725  67.893  1.00  0.00           H  
ATOM   1276  CD  GLN    94      68.238  94.605  68.884  1.00  0.00           C  
ATOM   1277  OE1 GLN    94      69.333  94.042  68.913  1.00  0.00           O  
ATOM   1278  NE2 GLN    94      67.430  94.355  69.867  1.00  0.00           N  
ATOM   1279 HE21 GLN    94      66.440  94.514  69.746  1.00  0.00           H  
ATOM   1280 HE22 GLN    94      67.798  93.799  70.626  1.00  0.00           H  
ATOM   1281  C   GLN    94      67.349  92.561  64.589  1.00  0.00           C  
ATOM   1282  O   GLN    94      67.126  91.399  64.982  1.00  0.00           O  
ATOM   1283  N   SER    95      67.059  92.955  63.364  1.00  0.00           N  
ATOM   1284  H   SER    95      67.161  93.946  63.198  1.00  0.00           H  
ATOM   1285  CA  SER    95      66.481  92.113  62.295  1.00  0.00           C  
ATOM   1286  HA  SER    95      65.520  91.767  62.676  1.00  0.00           H  
ATOM   1287  CB  SER    95      66.399  92.926  61.000  1.00  0.00           C  
ATOM   1288  HB2 SER    95      65.803  93.787  61.306  1.00  0.00           H  
ATOM   1289  HB3 SER    95      67.408  93.229  60.721  1.00  0.00           H  
ATOM   1290  OG  SER    95      65.674  92.263  60.018  1.00  0.00           O  
ATOM   1291  HG  SER    95      64.750  92.176  60.266  1.00  0.00           H  
ATOM   1292  C   SER    95      67.323  90.837  62.004  1.00  0.00           C  
ATOM   1293  O   SER    95      68.459  90.800  62.409  1.00  0.00           O  
ATOM   1294  N   SER    96      66.717  89.685  61.638  1.00  0.00           N  
ATOM   1295  H   SER    96      65.717  89.674  61.496  1.00  0.00           H  
ATOM   1296  CA  SER    96      67.504  88.387  61.425  1.00  0.00           C  
ATOM   1297  HA  SER    96      68.526  88.380  61.804  1.00  0.00           H  
ATOM   1298  CB  SER    96      66.831  87.315  62.301  1.00  0.00           C  
ATOM   1299  HB2 SER    96      65.765  87.289  62.075  1.00  0.00           H  
ATOM   1300  HB3 SER    96      67.181  86.293  62.151  1.00  0.00           H  
ATOM   1301  OG  SER    96      67.089  87.670  63.616  1.00  0.00           O  
ATOM   1302  HG  SER    96      66.291  88.042  63.999  1.00  0.00           H  
ATOM   1303  C   SER    96      67.400  87.907  59.956  1.00  0.00           C  
ATOM   1304  O   SER    96      66.261  87.910  59.431  1.00  0.00           O  
ATOM   1305  N   TYR    97      68.427  87.409  59.251  1.00  0.00           N  
ATOM   1306  H   TYR    97      68.085  86.941  58.424  1.00  0.00           H  
ATOM   1307  CA  TYR    97      69.915  87.509  59.400  1.00  0.00           C  
ATOM   1308  HA  TYR    97      70.305  87.383  58.390  1.00  0.00           H  
ATOM   1309  CB  TYR    97      70.407  88.951  59.852  1.00  0.00           C  
ATOM   1310  HB2 TYR    97      69.987  89.648  59.127  1.00  0.00           H  
ATOM   1311  HB3 TYR    97      69.984  89.205  60.824  1.00  0.00           H  
ATOM   1312  CG  TYR    97      71.862  89.067  60.064  1.00  0.00           C  
ATOM   1313  CD1 TYR    97      72.358  89.150  61.392  1.00  0.00           C  
ATOM   1314  HD1 TYR    97      71.772  89.195  62.299  1.00  0.00           H  
ATOM   1315  CE1 TYR    97      73.743  89.069  61.646  1.00  0.00           C  
ATOM   1316  HE1 TYR    97      74.069  89.047  62.675  1.00  0.00           H  
ATOM   1317  CZ  TYR    97      74.635  89.096  60.545  1.00  0.00           C  
ATOM   1318  OH  TYR    97      75.943  89.186  60.831  1.00  0.00           O  
ATOM   1319  HH  TYR    97      76.583  89.124  60.118  1.00  0.00           H  
ATOM   1320  CE2 TYR    97      74.164  89.198  59.235  1.00  0.00           C  
ATOM   1321  HE2 TYR    97      74.786  89.412  58.378  1.00  0.00           H  
ATOM   1322  CD2 TYR    97      72.771  89.199  59.006  1.00  0.00           C  
ATOM   1323  HD2 TYR    97      72.465  89.363  57.984  1.00  0.00           H  
ATOM   1324  C   TYR    97      70.491  86.352  60.361  1.00  0.00           C  
ATOM   1325  O   TYR    97      69.981  86.306  61.459  1.00  0.00           O  
ATOM   1326  N   PRO    98      71.554  85.640  60.014  1.00  0.00           N  
ATOM   1327  CD  PRO    98      72.286  84.847  60.981  1.00  0.00           C  
ATOM   1328  HD2 PRO    98      71.675  83.992  61.269  1.00  0.00           H  
ATOM   1329  HD3 PRO    98      72.335  85.289  61.976  1.00  0.00           H  
ATOM   1330  CG  PRO    98      73.669  84.544  60.395  1.00  0.00           C  
ATOM   1331  HG2 PRO    98      73.985  83.510  60.531  1.00  0.00           H  
ATOM   1332  HG3 PRO    98      74.394  85.268  60.767  1.00  0.00           H  
ATOM   1333  CB  PRO    98      73.447  84.721  58.897  1.00  0.00           C  
ATOM   1334  HB2 PRO    98      73.309  83.704  58.529  1.00  0.00           H  
ATOM   1335  HB3 PRO    98      74.275  85.310  58.504  1.00  0.00           H  
ATOM   1336  CA  PRO    98      72.183  85.586  58.739  1.00  0.00           C  
ATOM   1337  HA  PRO    98      72.596  86.571  58.523  1.00  0.00           H  
ATOM   1338  C   PRO    98      71.262  85.097  57.587  1.00  0.00           C  
ATOM   1339  O   PRO    98      70.289  84.348  57.855  1.00  0.00           O  
ATOM   1340  N   GLY    99      71.588  85.433  56.369  1.00  0.00           N  
ATOM   1341  H   GLY    99      72.327  86.116  56.280  1.00  0.00           H  
ATOM   1342  CA  GLY    99      71.257  84.718  55.144  1.00  0.00           C  
ATOM   1343  HA2 GLY    99      70.431  85.244  54.665  1.00  0.00           H  
ATOM   1344  HA3 GLY    99      72.097  85.002  54.510  1.00  0.00           H  
ATOM   1345  C   GLY    99      71.081  83.165  55.190  1.00  0.00           C  
ATOM   1346  O   GLY    99      71.865  82.425  55.809  1.00  0.00           O  
ATOM   1347  N   TYR   100      70.093  82.659  54.484  1.00  0.00           N  
ATOM   1348  H   TYR   100      69.693  83.438  53.979  1.00  0.00           H  
ATOM   1349  CA  TYR   100      69.746  81.253  54.369  1.00  0.00           C  
ATOM   1350  HA  TYR   100      69.602  80.771  55.336  1.00  0.00           H  
ATOM   1351  CB  TYR   100      68.299  81.171  53.742  1.00  0.00           C  
ATOM   1352  HB2 TYR   100      67.777  82.010  54.201  1.00  0.00           H  
ATOM   1353  HB3 TYR   100      68.278  81.085  52.655  1.00  0.00           H  
ATOM   1354  CG  TYR   100      67.602  79.937  54.213  1.00  0.00           C  
ATOM   1355  CD1 TYR   100      66.664  80.026  55.226  1.00  0.00           C  
ATOM   1356  HD1 TYR   100      66.511  80.941  55.779  1.00  0.00           H  
ATOM   1357  CE1 TYR   100      65.923  78.945  55.654  1.00  0.00           C  
ATOM   1358  HE1 TYR   100      65.178  79.140  56.411  1.00  0.00           H  
ATOM   1359  CZ  TYR   100      66.192  77.656  55.068  1.00  0.00           C  
ATOM   1360  OH  TYR   100      65.624  76.475  55.517  1.00  0.00           O  
ATOM   1361  HH  TYR   100      64.915  76.758  56.099  1.00  0.00           H  
ATOM   1362  CE2 TYR   100      67.046  77.495  54.002  1.00  0.00           C  
ATOM   1363  HE2 TYR   100      67.273  76.580  53.474  1.00  0.00           H  
ATOM   1364  CD2 TYR   100      67.825  78.632  53.557  1.00  0.00           C  
ATOM   1365  HD2 TYR   100      68.375  78.627  52.628  1.00  0.00           H  
ATOM   1366  C   TYR   100      70.799  80.367  53.731  1.00  0.00           C  
ATOM   1367  O   TYR   100      71.040  79.194  54.092  1.00  0.00           O  
ATOM   1368  N   GLY   101      71.511  80.926  52.798  1.00  0.00           N  
ATOM   1369  H   GLY   101      71.519  81.936  52.808  1.00  0.00           H  
ATOM   1370  CA  GLY   101      72.364  80.315  51.826  1.00  0.00           C  
ATOM   1371  HA2 GLY   101      73.014  81.035  51.328  1.00  0.00           H  
ATOM   1372  HA3 GLY   101      73.020  79.611  52.338  1.00  0.00           H  
ATOM   1373  C   GLY   101      71.607  79.500  50.784  1.00  0.00           C  
ATOM   1374  O   GLY   101      70.520  78.971  51.156  1.00  0.00           O  
ATOM   1375  N   GLN   102      72.136  79.292  49.637  1.00  0.00           N  
ATOM   1376  H   GLN   102      72.941  79.848  49.387  1.00  0.00           H  
ATOM   1377  CA  GLN   102      71.383  78.594  48.573  1.00  0.00           C  
ATOM   1378  HA  GLN   102      70.365  78.400  48.909  1.00  0.00           H  
ATOM   1379  CB  GLN   102      71.390  79.436  47.280  1.00  0.00           C  
ATOM   1380  HB2 GLN   102      71.340  80.504  47.495  1.00  0.00           H  
ATOM   1381  HB3 GLN   102      72.304  79.362  46.691  1.00  0.00           H  
ATOM   1382  CG  GLN   102      70.219  79.189  46.314  1.00  0.00           C  
ATOM   1383  HG2 GLN   102      70.063  78.131  46.102  1.00  0.00           H  
ATOM   1384  HG3 GLN   102      69.297  79.586  46.736  1.00  0.00           H  
ATOM   1385  CD  GLN   102      70.352  79.908  44.936  1.00  0.00           C  
ATOM   1386  OE1 GLN   102      71.450  80.031  44.389  1.00  0.00           O  
ATOM   1387  NE2 GLN   102      69.329  80.383  44.275  1.00  0.00           N  
ATOM   1388 HE21 GLN   102      68.387  80.228  44.606  1.00  0.00           H  
ATOM   1389 HE22 GLN   102      69.377  80.848  43.380  1.00  0.00           H  
ATOM   1390  C   GLN   102      71.868  77.161  48.282  1.00  0.00           C  
ATOM   1391  O   GLN   102      72.886  76.882  47.670  1.00  0.00           O  
ATOM   1392  N   GLN   103      71.156  76.165  48.813  1.00  0.00           N  
ATOM   1393  H   GLN   103      70.292  76.382  49.289  1.00  0.00           H  
ATOM   1394  CA  GLN   103      71.464  74.750  48.803  1.00  0.00           C  
ATOM   1395  HA  GLN   103      72.172  74.458  48.028  1.00  0.00           H  
ATOM   1396  CB  GLN   103      71.927  74.323  50.198  1.00  0.00           C  
ATOM   1397  HB2 GLN   103      71.467  74.853  51.032  1.00  0.00           H  
ATOM   1398  HB3 GLN   103      71.755  73.256  50.339  1.00  0.00           H  
ATOM   1399  CG  GLN   103      73.422  74.505  50.403  1.00  0.00           C  
ATOM   1400  HG2 GLN   103      73.552  74.074  51.395  1.00  0.00           H  
ATOM   1401  HG3 GLN   103      73.980  74.076  49.570  1.00  0.00           H  
ATOM   1402  CD  GLN   103      73.889  75.937  50.620  1.00  0.00           C  
ATOM   1403  OE1 GLN   103      74.858  76.295  49.974  1.00  0.00           O  
ATOM   1404  NE2 GLN   103      73.399  76.720  51.558  1.00  0.00           N  
ATOM   1405 HE21 GLN   103      73.752  77.660  51.445  1.00  0.00           H  
ATOM   1406 HE22 GLN   103      72.576  76.411  52.055  1.00  0.00           H  
ATOM   1407  C   GLN   103      70.223  73.939  48.439  1.00  0.00           C  
ATOM   1408  O   GLN   103      69.175  74.456  48.615  1.00  0.00           O  
ATOM   1409  N   PRO   104      70.390  72.691  47.873  1.00  0.00           N  
ATOM   1410  CD  PRO   104      71.647  71.953  47.820  1.00  0.00           C  
ATOM   1411  HD2 PRO   104      72.163  71.970  48.780  1.00  0.00           H  
ATOM   1412  HD3 PRO   104      72.417  72.491  47.268  1.00  0.00           H  
ATOM   1413  CG  PRO   104      71.346  70.587  47.210  1.00  0.00           C  
ATOM   1414  HG2 PRO   104      71.466  69.812  47.968  1.00  0.00           H  
ATOM   1415  HG3 PRO   104      72.067  70.385  46.418  1.00  0.00           H  
ATOM   1416  CB  PRO   104      69.981  70.725  46.509  1.00  0.00           C  
ATOM   1417  HB2 PRO   104      69.434  69.783  46.528  1.00  0.00           H  
ATOM   1418  HB3 PRO   104      70.115  71.153  45.515  1.00  0.00           H  
ATOM   1419  CA  PRO   104      69.303  71.909  47.261  1.00  0.00           C  
ATOM   1420  HA  PRO   104      68.818  72.613  46.585  1.00  0.00           H  
ATOM   1421  C   PRO   104      68.356  71.399  48.344  1.00  0.00           C  
ATOM   1422  O   PRO   104      68.709  71.240  49.518  1.00  0.00           O  
ATOM   1423  N   ALA   105      67.155  70.981  47.973  1.00  0.00           N  
ATOM   1424  H   ALA   105      66.847  71.153  47.027  1.00  0.00           H  
ATOM   1425  CA  ALA   105      66.238  70.455  48.888  1.00  0.00           C  
ATOM   1426  HA  ALA   105      66.162  71.169  49.708  1.00  0.00           H  
ATOM   1427  CB  ALA   105      64.897  70.321  48.210  1.00  0.00           C  
ATOM   1428  HB1 ALA   105      64.083  70.077  48.893  1.00  0.00           H  
ATOM   1429  HB2 ALA   105      64.541  71.145  47.591  1.00  0.00           H  
ATOM   1430  HB3 ALA   105      64.901  69.494  47.501  1.00  0.00           H  
ATOM   1431  C   ALA   105      66.748  69.161  49.537  1.00  0.00           C  
ATOM   1432  O   ALA   105      67.248  68.311  48.783  1.00  0.00           O  
ATOM   1433  N   PRO   106      66.530  68.877  50.813  1.00  0.00           N  
ATOM   1434  CD  PRO   106      66.152  69.817  51.864  1.00  0.00           C  
ATOM   1435  HD2 PRO   106      65.078  70.004  51.853  1.00  0.00           H  
ATOM   1436  HD3 PRO   106      66.762  70.719  51.814  1.00  0.00           H  
ATOM   1437  CG  PRO   106      66.371  69.103  53.164  1.00  0.00           C  
ATOM   1438  HG2 PRO   106      65.685  69.500  53.912  1.00  0.00           H  
ATOM   1439  HG3 PRO   106      67.410  69.004  53.479  1.00  0.00           H  
ATOM   1440  CB  PRO   106      66.000  67.693  52.766  1.00  0.00           C  
ATOM   1441  HB2 PRO   106      64.942  67.552  52.544  1.00  0.00           H  
ATOM   1442  HB3 PRO   106      66.443  67.008  53.489  1.00  0.00           H  
ATOM   1443  CA  PRO   106      66.692  67.585  51.381  1.00  0.00           C  
ATOM   1444  HA  PRO   106      67.758  67.378  51.467  1.00  0.00           H  
ATOM   1445  C   PRO   106      65.926  66.481  50.589  1.00  0.00           C  
ATOM   1446  O   PRO   106      64.723  66.530  50.367  1.00  0.00           O  
ATOM   1447  N   SER   107      66.718  65.467  50.158  1.00  0.00           N  
ATOM   1448  H   SER   107      67.679  65.466  50.467  1.00  0.00           H  
ATOM   1449  CA  SER   107      66.208  64.249  49.540  1.00  0.00           C  
ATOM   1450  HA  SER   107      65.702  64.574  48.631  1.00  0.00           H  
ATOM   1451  CB  SER   107      67.323  63.339  49.040  1.00  0.00           C  
ATOM   1452  HB2 SER   107      68.165  63.486  49.717  1.00  0.00           H  
ATOM   1453  HB3 SER   107      66.958  62.336  48.821  1.00  0.00           H  
ATOM   1454  OG  SER   107      67.638  63.905  47.785  1.00  0.00           O  
ATOM   1455  HG  SER   107      68.597  63.940  47.757  1.00  0.00           H  
ATOM   1456  C   SER   107      65.198  63.562  50.465  1.00  0.00           C  
ATOM   1457  O   SER   107      64.112  63.233  50.010  1.00  0.00           O  
ATOM   1458  N   SER   108      65.504  63.316  51.770  1.00  0.00           N  
ATOM   1459  H   SER   108      66.328  63.759  52.152  1.00  0.00           H  
ATOM   1460  CA  SER   108      64.589  62.836  52.796  1.00  0.00           C  
ATOM   1461  HA  SER   108      63.581  62.730  52.396  1.00  0.00           H  
ATOM   1462  CB  SER   108      64.914  61.421  53.180  1.00  0.00           C  
ATOM   1463  HB2 SER   108      64.104  61.100  53.835  1.00  0.00           H  
ATOM   1464  HB3 SER   108      64.992  60.818  52.275  1.00  0.00           H  
ATOM   1465  OG  SER   108      66.101  61.282  53.960  1.00  0.00           O  
ATOM   1466  HG  SER   108      66.843  61.400  53.362  1.00  0.00           H  
ATOM   1467  C   SER   108      64.325  63.842  53.952  1.00  0.00           C  
ATOM   1468  O   SER   108      65.155  64.697  54.259  1.00  0.00           O  
ATOM   1469  N   THR   109      63.193  63.730  54.668  1.00  0.00           N  
ATOM   1470  H   THR   109      62.634  62.891  54.604  1.00  0.00           H  
ATOM   1471  CA  THR   109      63.054  64.271  56.026  1.00  0.00           C  
ATOM   1472  HA  THR   109      63.203  65.343  55.901  1.00  0.00           H  
ATOM   1473  CB  THR   109      61.567  64.122  56.574  1.00  0.00           C  
ATOM   1474  HB  THR   109      61.257  64.828  57.344  1.00  0.00           H  
ATOM   1475  CG2 THR   109      60.479  64.317  55.476  1.00  0.00           C  
ATOM   1476 HG21 THR   109      59.511  64.266  55.974  1.00  0.00           H  
ATOM   1477 HG22 THR   109      60.591  65.267  54.955  1.00  0.00           H  
ATOM   1478 HG23 THR   109      60.501  63.480  54.777  1.00  0.00           H  
ATOM   1479  OG1 THR   109      61.280  62.844  56.937  1.00  0.00           O  
ATOM   1480  HG1 THR   109      61.590  62.284  56.221  1.00  0.00           H  
ATOM   1481  C   THR   109      64.096  63.722  57.064  1.00  0.00           C  
ATOM   1482  O   THR   109      64.869  62.790  56.794  1.00  0.00           O  
ATOM   1483  N   SER   110      64.141  64.340  58.307  1.00  0.00           N  
ATOM   1484  H   SER   110      63.414  64.999  58.546  1.00  0.00           H  
ATOM   1485  CA  SER   110      65.142  63.919  59.316  1.00  0.00           C  
ATOM   1486  HA  SER   110      66.042  63.644  58.765  1.00  0.00           H  
ATOM   1487  CB  SER   110      65.439  65.034  60.309  1.00  0.00           C  
ATOM   1488  HB2 SER   110      64.541  65.162  60.912  1.00  0.00           H  
ATOM   1489  HB3 SER   110      66.180  64.661  61.017  1.00  0.00           H  
ATOM   1490  OG  SER   110      65.791  66.306  59.760  1.00  0.00           O  
ATOM   1491  HG  SER   110      65.619  66.953  60.448  1.00  0.00           H  
ATOM   1492  C   SER   110      64.611  62.726  60.126  1.00  0.00           C  
ATOM   1493  O   SER   110      63.405  62.512  60.177  1.00  0.00           O  
ATOM   1494  N   GLY   111      65.466  61.974  60.776  1.00  0.00           N  
ATOM   1495  H   GLY   111      66.438  62.122  60.542  1.00  0.00           H  
ATOM   1496  CA  GLY   111      65.133  60.975  61.781  1.00  0.00           C  
ATOM   1497  HA2 GLY   111      64.454  60.231  61.365  1.00  0.00           H  
ATOM   1498  HA3 GLY   111      66.023  60.432  62.100  1.00  0.00           H  
ATOM   1499  C   GLY   111      64.472  61.488  63.042  1.00  0.00           C  
ATOM   1500  O   GLY   111      64.588  62.684  63.284  1.00  0.00           O  
ATOM   1501  N   SER   112      63.750  60.729  63.893  1.00  0.00           N  
ATOM   1502  H   SER   112      63.392  61.127  64.750  1.00  0.00           H  
ATOM   1503  CA  SER   112      63.290  59.347  63.614  1.00  0.00           C  
ATOM   1504  HA  SER   112      64.174  58.811  63.271  1.00  0.00           H  
ATOM   1505  CB  SER   112      62.778  58.819  64.938  1.00  0.00           C  
ATOM   1506  HB2 SER   112      62.195  57.919  64.746  1.00  0.00           H  
ATOM   1507  HB3 SER   112      63.677  58.629  65.524  1.00  0.00           H  
ATOM   1508  OG  SER   112      61.865  59.677  65.642  1.00  0.00           O  
ATOM   1509  HG  SER   112      61.958  59.391  66.554  1.00  0.00           H  
ATOM   1510  C   SER   112      62.182  59.310  62.615  1.00  0.00           C  
ATOM   1511  O   SER   112      61.491  60.254  62.398  1.00  0.00           O  
ATOM   1512  N   TYR   113      61.838  58.192  62.043  1.00  0.00           N  
ATOM   1513  H   TYR   113      61.130  58.374  61.346  1.00  0.00           H  
ATOM   1514  CA  TYR   113      62.433  56.786  62.098  1.00  0.00           C  
ATOM   1515  HA  TYR   113      63.007  56.682  63.019  1.00  0.00           H  
ATOM   1516  CB  TYR   113      61.367  55.636  62.114  1.00  0.00           C  
ATOM   1517  HB2 TYR   113      61.146  55.363  61.082  1.00  0.00           H  
ATOM   1518  HB3 TYR   113      61.822  54.754  62.565  1.00  0.00           H  
ATOM   1519  CG  TYR   113      60.045  56.049  62.689  1.00  0.00           C  
ATOM   1520  CD1 TYR   113      59.163  56.640  61.831  1.00  0.00           C  
ATOM   1521  HD1 TYR   113      59.500  56.817  60.821  1.00  0.00           H  
ATOM   1522  CE1 TYR   113      57.882  57.041  62.258  1.00  0.00           C  
ATOM   1523  HE1 TYR   113      57.160  57.511  61.608  1.00  0.00           H  
ATOM   1524  CZ  TYR   113      57.517  56.629  63.603  1.00  0.00           C  
ATOM   1525  OH  TYR   113      56.302  56.974  64.061  1.00  0.00           O  
ATOM   1526  HH  TYR   113      55.681  57.345  63.430  1.00  0.00           H  
ATOM   1527  CE2 TYR   113      58.307  55.923  64.440  1.00  0.00           C  
ATOM   1528  HE2 TYR   113      57.909  55.662  65.409  1.00  0.00           H  
ATOM   1529  CD2 TYR   113      59.654  55.746  64.019  1.00  0.00           C  
ATOM   1530  HD2 TYR   113      60.374  55.278  64.674  1.00  0.00           H  
ATOM   1531  C   TYR   113      63.501  56.579  61.002  1.00  0.00           C  
ATOM   1532  O   TYR   113      64.044  57.522  60.387  1.00  0.00           O  
ATOM   1533  N   GLY   114      63.821  55.307  60.832  1.00  0.00           N  
ATOM   1534  H   GLY   114      63.345  54.694  61.478  1.00  0.00           H  
ATOM   1535  CA  GLY   114      64.561  54.736  59.695  1.00  0.00           C  
ATOM   1536  HA2 GLY   114      64.645  55.501  58.923  1.00  0.00           H  
ATOM   1537  HA3 GLY   114      65.574  54.418  59.939  1.00  0.00           H  
ATOM   1538  C   GLY   114      63.976  53.470  59.140  1.00  0.00           C  
ATOM   1539  O   GLY   114      62.938  52.969  59.604  1.00  0.00           O  
ATOM   1540  N   SER   115      64.392  52.908  58.014  1.00  0.00           N  
ATOM   1541  H   SER   115      63.822  52.174  57.619  1.00  0.00           H  
ATOM   1542  CA  SER   115      65.521  53.377  57.160  1.00  0.00           C  
ATOM   1543  HA  SER   115      66.325  53.539  57.878  1.00  0.00           H  
ATOM   1544  CB  SER   115      65.797  52.246  56.120  1.00  0.00           C  
ATOM   1545  HB2 SER   115      66.757  52.405  55.630  1.00  0.00           H  
ATOM   1546  HB3 SER   115      65.855  51.256  56.571  1.00  0.00           H  
ATOM   1547  OG  SER   115      64.777  52.388  55.103  1.00  0.00           O  
ATOM   1548  HG  SER   115      64.969  51.826  54.348  1.00  0.00           H  
ATOM   1549  C   SER   115      65.219  54.690  56.478  1.00  0.00           C  
ATOM   1550  O   SER   115      64.086  55.106  56.197  1.00  0.00           O  
ATOM   1551  N   SER   116      66.361  55.314  56.046  1.00  0.00           N  
ATOM   1552  H   SER   116      67.246  54.948  56.366  1.00  0.00           H  
ATOM   1553  CA  SER   116      66.357  56.551  55.304  1.00  0.00           C  
ATOM   1554  HA  SER   116      65.398  57.009  55.547  1.00  0.00           H  
ATOM   1555  CB  SER   116      67.490  57.398  55.843  1.00  0.00           C  
ATOM   1556  HB2 SER   116      67.606  58.330  55.290  1.00  0.00           H  
ATOM   1557  HB3 SER   116      67.347  57.690  56.883  1.00  0.00           H  
ATOM   1558  OG  SER   116      68.714  56.751  55.878  1.00  0.00           O  
ATOM   1559  HG  SER   116      69.058  56.640  54.989  1.00  0.00           H  
ATOM   1560  C   SER   116      66.528  56.395  53.795  1.00  0.00           C  
ATOM   1561  O   SER   116      66.111  57.292  53.041  1.00  0.00           O  
ATOM   1562  N   SER   117      67.169  55.363  53.274  1.00  0.00           N  
ATOM   1563  H   SER   117      67.453  54.593  53.862  1.00  0.00           H  
ATOM   1564  CA  SER   117      67.207  54.965  51.859  1.00  0.00           C  
ATOM   1565  HA  SER   117      67.517  55.876  51.346  1.00  0.00           H  
ATOM   1566  CB  SER   117      68.287  53.884  51.699  1.00  0.00           C  
ATOM   1567  HB2 SER   117      69.262  54.123  52.123  1.00  0.00           H  
ATOM   1568  HB3 SER   117      67.831  52.972  52.083  1.00  0.00           H  
ATOM   1569  OG  SER   117      68.542  53.732  50.382  1.00  0.00           O  
ATOM   1570  HG  SER   117      69.160  53.005  50.286  1.00  0.00           H  
ATOM   1571  C   SER   117      65.812  54.591  51.280  1.00  0.00           C  
ATOM   1572  O   SER   117      65.003  54.006  51.976  1.00  0.00           O  
ATOM   1573  N   GLN   118      65.554  54.976  50.014  1.00  0.00           N  
ATOM   1574  H   GLN   118      66.231  55.540  49.520  1.00  0.00           H  
ATOM   1575  CA  GLN   118      64.167  54.986  49.366  1.00  0.00           C  
ATOM   1576  HA  GLN   118      63.475  55.678  49.846  1.00  0.00           H  
ATOM   1577  CB  GLN   118      64.353  55.494  47.939  1.00  0.00           C  
ATOM   1578  HB2 GLN   118      65.051  54.794  47.479  1.00  0.00           H  
ATOM   1579  HB3 GLN   118      63.427  55.313  47.393  1.00  0.00           H  
ATOM   1580  CG  GLN   118      64.759  56.957  47.827  1.00  0.00           C  
ATOM   1581  HG2 GLN   118      65.676  57.159  48.380  1.00  0.00           H  
ATOM   1582  HG3 GLN   118      64.863  57.144  46.758  1.00  0.00           H  
ATOM   1583  CD  GLN   118      63.720  58.034  48.296  1.00  0.00           C  
ATOM   1584  OE1 GLN   118      62.519  57.753  48.160  1.00  0.00           O  
ATOM   1585  NE2 GLN   118      64.013  59.267  48.826  1.00  0.00           N  
ATOM   1586 HE21 GLN   118      64.928  59.388  49.234  1.00  0.00           H  
ATOM   1587 HE22 GLN   118      63.315  59.946  49.097  1.00  0.00           H  
ATOM   1588  C   GLN   118      63.465  53.605  49.296  1.00  0.00           C  
ATOM   1589  O   GLN   118      64.159  52.616  49.408  1.00  0.00           O  
ATOM   1590  N   SER   119      62.154  53.443  49.169  1.00  0.00           N  
ATOM   1591  H   SER   119      61.900  52.484  49.356  1.00  0.00           H  
ATOM   1592  CA  SER   119      61.143  54.549  49.185  1.00  0.00           C  
ATOM   1593  HA  SER   119      61.350  55.171  48.314  1.00  0.00           H  
ATOM   1594  CB  SER   119      59.759  53.870  48.804  1.00  0.00           C  
ATOM   1595  HB2 SER   119      59.036  54.648  48.560  1.00  0.00           H  
ATOM   1596  HB3 SER   119      59.931  53.249  47.924  1.00  0.00           H  
ATOM   1597  OG  SER   119      59.216  53.160  49.945  1.00  0.00           O  
ATOM   1598  HG  SER   119      59.726  52.364  50.111  1.00  0.00           H  
ATOM   1599  C   SER   119      60.984  55.420  50.404  1.00  0.00           C  
ATOM   1600  O   SER   119      61.756  55.269  51.442  1.00  0.00           O  
ATOM   1601  N   SER   120      60.068  56.436  50.396  1.00  0.00           N  
ATOM   1602  H   SER   120      59.597  56.525  49.507  1.00  0.00           H  
ATOM   1603  CA  SER   120      60.008  57.551  51.346  1.00  0.00           C  
ATOM   1604  HA  SER   120      60.112  57.049  52.308  1.00  0.00           H  
ATOM   1605  CB  SER   120      61.111  58.545  50.992  1.00  0.00           C  
ATOM   1606  HB2 SER   120      61.108  59.347  51.730  1.00  0.00           H  
ATOM   1607  HB3 SER   120      62.087  58.080  51.135  1.00  0.00           H  
ATOM   1608  OG  SER   120      61.010  59.118  49.730  1.00  0.00           O  
ATOM   1609  HG  SER   120      61.338  58.537  49.039  1.00  0.00           H  
ATOM   1610  C   SER   120      58.605  58.290  51.277  1.00  0.00           C  
ATOM   1611  O   SER   120      57.986  58.281  50.258  1.00  0.00           O  
ATOM   1612  N   SER   121      58.152  58.953  52.346  1.00  0.00           N  
ATOM   1613  H   SER   121      57.436  59.633  52.136  1.00  0.00           H  
ATOM   1614  CA  SER   121      58.550  58.819  53.771  1.00  0.00           C  
ATOM   1615  HA  SER   121      59.632  58.701  53.810  1.00  0.00           H  
ATOM   1616  CB  SER   121      58.194  60.033  54.553  1.00  0.00           C  
ATOM   1617  HB2 SER   121      58.149  60.909  53.907  1.00  0.00           H  
ATOM   1618  HB3 SER   121      57.162  59.869  54.864  1.00  0.00           H  
ATOM   1619  OG  SER   121      59.114  60.404  55.631  1.00  0.00           O  
ATOM   1620  HG  SER   121      59.926  60.731  55.237  1.00  0.00           H  
ATOM   1621  C   SER   121      58.129  57.569  54.451  1.00  0.00           C  
ATOM   1622  O   SER   121      57.838  56.567  53.743  1.00  0.00           O  
ATOM   1623  N   TYR   122      58.159  57.508  55.766  1.00  0.00           N  
ATOM   1624  H   TYR   122      58.499  58.342  56.222  1.00  0.00           H  
ATOM   1625  CA  TYR   122      58.138  56.220  56.521  1.00  0.00           C  
ATOM   1626  HA  TYR   122      59.006  55.640  56.207  1.00  0.00           H  
ATOM   1627  CB  TYR   122      58.444  56.500  57.963  1.00  0.00           C  
ATOM   1628  HB2 TYR   122      57.566  57.005  58.364  1.00  0.00           H  
ATOM   1629  HB3 TYR   122      58.597  55.594  58.551  1.00  0.00           H  
ATOM   1630  CG  TYR   122      59.713  57.349  58.172  1.00  0.00           C  
ATOM   1631  CD1 TYR   122      59.578  58.701  58.589  1.00  0.00           C  
ATOM   1632  HD1 TYR   122      58.613  59.096  58.871  1.00  0.00           H  
ATOM   1633  CE1 TYR   122      60.666  59.541  58.703  1.00  0.00           C  
ATOM   1634  HE1 TYR   122      60.584  60.558  59.059  1.00  0.00           H  
ATOM   1635  CZ  TYR   122      61.939  58.995  58.403  1.00  0.00           C  
ATOM   1636  OH  TYR   122      63.044  59.736  58.430  1.00  0.00           O  
ATOM   1637  HH  TYR   122      62.830  60.647  58.643  1.00  0.00           H  
ATOM   1638  CE2 TYR   122      62.083  57.689  57.925  1.00  0.00           C  
ATOM   1639  HE2 TYR   122      63.042  57.229  57.737  1.00  0.00           H  
ATOM   1640  CD2 TYR   122      60.974  56.838  57.845  1.00  0.00           C  
ATOM   1641  HD2 TYR   122      61.244  55.834  57.553  1.00  0.00           H  
ATOM   1642  C   TYR   122      56.760  55.523  56.357  1.00  0.00           C  
ATOM   1643  O   TYR   122      55.724  56.158  56.569  1.00  0.00           O  
ATOM   1644  N   GLY   123      56.650  54.212  56.014  1.00  0.00           N  
ATOM   1645  H   GLY   123      55.678  53.953  56.109  1.00  0.00           H  
ATOM   1646  CA  GLY   123      57.729  53.319  55.634  1.00  0.00           C  
ATOM   1647  HA2 GLY   123      58.266  53.782  54.807  1.00  0.00           H  
ATOM   1648  HA3 GLY   123      58.422  53.223  56.470  1.00  0.00           H  
ATOM   1649  C   GLY   123      57.018  52.032  55.334  1.00  0.00           C  
ATOM   1650  O   GLY   123      55.921  51.735  55.810  1.00  0.00           O  
ATOM   1651  N   GLN   124      57.728  51.206  54.611  1.00  0.00           N  
ATOM   1652  H   GLN   124      58.458  51.625  54.053  1.00  0.00           H  
ATOM   1653  CA  GLN   124      57.305  49.803  54.294  1.00  0.00           C  
ATOM   1654  HA  GLN   124      56.483  49.616  54.984  1.00  0.00           H  
ATOM   1655  CB  GLN   124      56.832  49.723  52.862  1.00  0.00           C  
ATOM   1656  HB2 GLN   124      55.854  50.201  52.919  1.00  0.00           H  
ATOM   1657  HB3 GLN   124      57.444  50.287  52.159  1.00  0.00           H  
ATOM   1658  CG  GLN   124      56.395  48.350  52.293  1.00  0.00           C  
ATOM   1659  HG2 GLN   124      55.761  47.900  53.058  1.00  0.00           H  
ATOM   1660  HG3 GLN   124      55.731  48.514  51.445  1.00  0.00           H  
ATOM   1661  CD  GLN   124      57.413  47.268  52.000  1.00  0.00           C  
ATOM   1662  OE1 GLN   124      57.332  46.088  52.367  1.00  0.00           O  
ATOM   1663  NE2 GLN   124      58.526  47.618  51.337  1.00  0.00           N  
ATOM   1664 HE21 GLN   124      58.609  48.570  51.011  1.00  0.00           H  
ATOM   1665 HE22 GLN   124      59.179  46.907  51.042  1.00  0.00           H  
ATOM   1666  C   GLN   124      58.425  48.801  54.524  1.00  0.00           C  
ATOM   1667  O   GLN   124      59.515  49.096  53.936  1.00  0.00           O  
ATOM   1668  N   PRO   125      58.308  47.726  55.293  1.00  0.00           N  
ATOM   1669  CD  PRO   125      59.364  46.709  55.484  1.00  0.00           C  
ATOM   1670  HD2 PRO   125      59.996  46.964  56.335  1.00  0.00           H  
ATOM   1671  HD3 PRO   125      59.887  46.588  54.536  1.00  0.00           H  
ATOM   1672  CG  PRO   125      58.608  45.375  55.811  1.00  0.00           C  
ATOM   1673  HG2 PRO   125      59.242  44.666  56.345  1.00  0.00           H  
ATOM   1674  HG3 PRO   125      58.390  44.922  54.844  1.00  0.00           H  
ATOM   1675  CB  PRO   125      57.335  45.879  56.542  1.00  0.00           C  
ATOM   1676  HB2 PRO   125      57.581  45.889  57.604  1.00  0.00           H  
ATOM   1677  HB3 PRO   125      56.474  45.261  56.288  1.00  0.00           H  
ATOM   1678  CA  PRO   125      57.110  47.293  56.022  1.00  0.00           C  
ATOM   1679  HA  PRO   125      56.266  47.188  55.340  1.00  0.00           H  
ATOM   1680  C   PRO   125      56.808  48.218  57.220  1.00  0.00           C  
ATOM   1681  O   PRO   125      57.541  49.187  57.415  1.00  0.00           O  
ATOM   1682  N   GLN   126      55.739  47.923  57.955  1.00  0.00           N  
ATOM   1683  H   GLN   126      55.249  47.081  57.688  1.00  0.00           H  
ATOM   1684  CA  GLN   126      55.503  48.425  59.301  1.00  0.00           C  
ATOM   1685  HA  GLN   126      55.361  49.506  59.279  1.00  0.00           H  
ATOM   1686  CB  GLN   126      54.257  47.872  59.989  1.00  0.00           C  
ATOM   1687  HB2 GLN   126      54.272  48.177  61.035  1.00  0.00           H  
ATOM   1688  HB3 GLN   126      53.415  48.373  59.510  1.00  0.00           H  
ATOM   1689  CG  GLN   126      54.054  46.312  60.001  1.00  0.00           C  
ATOM   1690  HG2 GLN   126      54.097  45.830  59.024  1.00  0.00           H  
ATOM   1691  HG3 GLN   126      54.909  45.918  60.550  1.00  0.00           H  
ATOM   1692  CD  GLN   126      52.787  45.976  60.652  1.00  0.00           C  
ATOM   1693  OE1 GLN   126      51.719  45.770  60.056  1.00  0.00           O  
ATOM   1694  NE2 GLN   126      52.748  45.926  61.980  1.00  0.00           N  
ATOM   1695 HE21 GLN   126      53.503  46.186  62.598  1.00  0.00           H  
ATOM   1696 HE22 GLN   126      51.851  45.679  62.372  1.00  0.00           H  
ATOM   1697  C   GLN   126      56.715  48.155  60.201  1.00  0.00           C  
ATOM   1698  O   GLN   126      57.349  47.096  60.147  1.00  0.00           O  
ATOM   1699  N   SER   127      57.043  49.069  61.093  1.00  0.00           N  
ATOM   1700  H   SER   127      56.459  49.890  61.157  1.00  0.00           H  
ATOM   1701  CA  SER   127      58.290  49.062  61.876  1.00  0.00           C  
ATOM   1702  HA  SER   127      58.364  50.038  62.354  1.00  0.00           H  
ATOM   1703  CB  SER   127      58.236  48.048  63.081  1.00  0.00           C  
ATOM   1704  HB2 SER   127      58.296  47.072  62.599  1.00  0.00           H  
ATOM   1705  HB3 SER   127      59.108  48.222  63.711  1.00  0.00           H  
ATOM   1706  OG  SER   127      57.013  48.247  63.746  1.00  0.00           O  
ATOM   1707  HG  SER   127      56.966  49.148  64.072  1.00  0.00           H  
ATOM   1708  C   SER   127      59.548  48.794  61.071  1.00  0.00           C  
ATOM   1709  O   SER   127      60.478  48.163  61.578  1.00  0.00           O  
ATOM   1710  N   GLY   128      59.701  49.343  59.866  1.00  0.00           N  
ATOM   1711  H   GLY   128      58.942  49.941  59.573  1.00  0.00           H  
ATOM   1712  CA  GLY   128      60.867  49.032  58.959  1.00  0.00           C  
ATOM   1713  HA2 GLY   128      60.575  49.215  57.925  1.00  0.00           H  
ATOM   1714  HA3 GLY   128      61.687  49.746  59.038  1.00  0.00           H  
ATOM   1715  C   GLY   128      61.287  47.538  59.062  1.00  0.00           C  
ATOM   1716  O   GLY   128      60.537  46.613  58.978  1.00  0.00           O  
ATOM   1717  N   SER   129      62.533  47.214  59.418  1.00  0.00           N  
ATOM   1718  H   SER   129      62.717  46.232  59.571  1.00  0.00           H  
ATOM   1719  CA  SER   129      63.708  48.070  59.250  1.00  0.00           C  
ATOM   1720  HA  SER   129      64.615  47.490  59.421  1.00  0.00           H  
ATOM   1721  CB  SER   129      63.900  48.561  57.784  1.00  0.00           C  
ATOM   1722  HB2 SER   129      63.297  49.450  57.599  1.00  0.00           H  
ATOM   1723  HB3 SER   129      64.924  48.809  57.503  1.00  0.00           H  
ATOM   1724  OG  SER   129      63.466  47.611  56.834  1.00  0.00           O  
ATOM   1725  HG  SER   129      64.032  47.629  56.058  1.00  0.00           H  
ATOM   1726  C   SER   129      63.989  49.232  60.222  1.00  0.00           C  
ATOM   1727  O   SER   129      64.947  49.973  60.114  1.00  0.00           O  
ATOM   1728  N   TYR   130      63.213  49.453  61.294  1.00  0.00           N  
ATOM   1729  H   TYR   130      62.373  48.911  61.436  1.00  0.00           H  
ATOM   1730  CA  TYR   130      63.742  50.209  62.410  1.00  0.00           C  
ATOM   1731  HA  TYR   130      64.129  51.164  62.055  1.00  0.00           H  
ATOM   1732  CB  TYR   130      62.648  50.420  63.461  1.00  0.00           C  
ATOM   1733  HB2 TYR   130      62.366  49.393  63.695  1.00  0.00           H  
ATOM   1734  HB3 TYR   130      63.091  50.947  64.307  1.00  0.00           H  
ATOM   1735  CG  TYR   130      61.348  51.234  63.141  1.00  0.00           C  
ATOM   1736  CD1 TYR   130      60.425  51.551  64.073  1.00  0.00           C  
ATOM   1737  HD1 TYR   130      60.623  51.105  65.036  1.00  0.00           H  
ATOM   1738  CE1 TYR   130      59.311  52.255  63.767  1.00  0.00           C  
ATOM   1739  HE1 TYR   130      58.598  52.413  64.563  1.00  0.00           H  
ATOM   1740  CZ  TYR   130      59.015  52.627  62.424  1.00  0.00           C  
ATOM   1741  OH  TYR   130      57.840  53.238  62.115  1.00  0.00           O  
ATOM   1742  HH  TYR   130      57.493  53.422  62.991  1.00  0.00           H  
ATOM   1743  CE2 TYR   130      59.925  52.443  61.462  1.00  0.00           C  
ATOM   1744  HE2 TYR   130      59.679  52.848  60.491  1.00  0.00           H  
ATOM   1745  CD2 TYR   130      61.047  51.613  61.800  1.00  0.00           C  
ATOM   1746  HD2 TYR   130      61.755  51.305  61.045  1.00  0.00           H  
ATOM   1747  C   TYR   130      64.912  49.410  62.958  1.00  0.00           C  
ATOM   1748  O   TYR   130      64.829  48.151  63.096  1.00  0.00           O  
ATOM   1749  N   SER   131      66.080  49.974  63.229  1.00  0.00           N  
ATOM   1750  H   SER   131      66.704  49.315  63.672  1.00  0.00           H  
ATOM   1751  CA  SER   131      66.534  51.365  63.036  1.00  0.00           C  
ATOM   1752  HA  SER   131      67.555  51.310  63.415  1.00  0.00           H  
ATOM   1753  CB  SER   131      66.635  51.797  61.563  1.00  0.00           C  
ATOM   1754  HB2 SER   131      67.119  50.947  61.083  1.00  0.00           H  
ATOM   1755  HB3 SER   131      65.661  51.979  61.108  1.00  0.00           H  
ATOM   1756  OG  SER   131      67.405  52.964  61.450  1.00  0.00           O  
ATOM   1757  HG  SER   131      67.822  52.824  60.597  1.00  0.00           H  
ATOM   1758  C   SER   131      65.707  52.346  63.869  1.00  0.00           C  
ATOM   1759  O   SER   131      64.794  52.995  63.329  1.00  0.00           O  
ATOM   1760  N   GLN   132      66.064  52.504  65.143  1.00  0.00           N  
ATOM   1761  H   GLN   132      65.513  53.141  65.700  1.00  0.00           H  
ATOM   1762  CA  GLN   132      67.155  51.881  65.908  1.00  0.00           C  
ATOM   1763  HA  GLN   132      67.220  50.869  65.509  1.00  0.00           H  
ATOM   1764  CB  GLN   132      68.451  52.671  65.760  1.00  0.00           C  
ATOM   1765  HB2 GLN   132      69.234  52.233  66.379  1.00  0.00           H  
ATOM   1766  HB3 GLN   132      68.816  52.620  64.734  1.00  0.00           H  
ATOM   1767  CG  GLN   132      68.389  54.158  66.263  1.00  0.00           C  
ATOM   1768  HG2 GLN   132      67.614  54.721  65.742  1.00  0.00           H  
ATOM   1769  HG3 GLN   132      68.011  54.120  67.284  1.00  0.00           H  
ATOM   1770  CD  GLN   132      69.700  55.037  66.116  1.00  0.00           C  
ATOM   1771  OE1 GLN   132      70.668  54.693  65.500  1.00  0.00           O  
ATOM   1772  NE2 GLN   132      69.666  56.213  66.654  1.00  0.00           N  
ATOM   1773 HE21 GLN   132      68.837  56.585  67.096  1.00  0.00           H  
ATOM   1774 HE22 GLN   132      70.405  56.817  66.323  1.00  0.00           H  
ATOM   1775  C   GLN   132      66.837  51.537  67.400  1.00  0.00           C  
ATOM   1776  O   GLN   132      66.249  52.342  68.150  1.00  0.00           O  
ATOM   1777  N   GLN   133      67.177  50.393  67.819  1.00  0.00           N  
ATOM   1778  H   GLN   133      67.624  49.754  67.177  1.00  0.00           H  
ATOM   1779  CA  GLN   133      67.065  49.920  69.185  1.00  0.00           C  
ATOM   1780  HA  GLN   133      67.142  48.842  69.045  1.00  0.00           H  
ATOM   1781  CB  GLN   133      68.271  50.328  70.055  1.00  0.00           C  
ATOM   1782  HB2 GLN   133      68.313  51.393  70.283  1.00  0.00           H  
ATOM   1783  HB3 GLN   133      68.098  49.883  71.035  1.00  0.00           H  
ATOM   1784  CG  GLN   133      69.641  49.744  69.620  1.00  0.00           C  
ATOM   1785  HG2 GLN   133      69.681  48.655  69.657  1.00  0.00           H  
ATOM   1786  HG3 GLN   133      69.792  50.014  68.575  1.00  0.00           H  
ATOM   1787  CD  GLN   133      70.847  50.208  70.383  1.00  0.00           C  
ATOM   1788  OE1 GLN   133      70.815  51.118  71.230  1.00  0.00           O  
ATOM   1789  NE2 GLN   133      71.973  49.585  70.132  1.00  0.00           N  
ATOM   1790 HE21 GLN   133      71.926  48.689  69.668  1.00  0.00           H  
ATOM   1791 HE22 GLN   133      72.825  49.931  70.549  1.00  0.00           H  
ATOM   1792  C   GLN   133      65.705  50.157  69.852  1.00  0.00           C  
ATOM   1793  O   GLN   133      65.539  51.100  70.644  1.00  0.00           O  
ATOM   1794  N   PRO   134      64.670  49.318  69.461  1.00  0.00           N  
ATOM   1795  CD  PRO   134      63.402  49.371  70.187  1.00  0.00           C  
ATOM   1796  HD2 PRO   134      62.774  50.011  69.568  1.00  0.00           H  
ATOM   1797  HD3 PRO   134      63.490  49.679  71.229  1.00  0.00           H  
ATOM   1798  CG  PRO   134      62.832  47.917  70.132  1.00  0.00           C  
ATOM   1799  HG2 PRO   134      61.742  47.939  70.126  1.00  0.00           H  
ATOM   1800  HG3 PRO   134      63.145  47.350  71.009  1.00  0.00           H  
ATOM   1801  CB  PRO   134      63.400  47.421  68.848  1.00  0.00           C  
ATOM   1802  HB2 PRO   134      62.606  47.528  68.108  1.00  0.00           H  
ATOM   1803  HB3 PRO   134      63.782  46.408  68.977  1.00  0.00           H  
ATOM   1804  CA  PRO   134      64.685  48.199  68.576  1.00  0.00           C  
ATOM   1805  HA  PRO   134      65.565  47.632  68.881  1.00  0.00           H  
ATOM   1806  C   PRO   134      64.792  48.527  67.065  1.00  0.00           C  
ATOM   1807  O   PRO   134      64.393  49.554  66.595  1.00  0.00           O  
ATOM   1808  N   SER   135      65.483  47.671  66.274  1.00  0.00           N  
ATOM   1809  H   SER   135      65.467  48.025  65.328  1.00  0.00           H  
ATOM   1810  CA  SER   135      66.083  46.359  66.499  1.00  0.00           C  
ATOM   1811  HA  SER   135      65.565  45.840  67.305  1.00  0.00           H  
ATOM   1812  CB  SER   135      65.955  45.542  65.244  1.00  0.00           C  
ATOM   1813  HB2 SER   135      66.211  44.511  65.491  1.00  0.00           H  
ATOM   1814  HB3 SER   135      64.902  45.431  64.983  1.00  0.00           H  
ATOM   1815  OG  SER   135      66.681  46.198  64.176  1.00  0.00           O  
ATOM   1816  HG  SER   135      66.112  46.736  63.621  1.00  0.00           H  
ATOM   1817  C   SER   135      67.553  46.458  66.992  1.00  0.00           C  
ATOM   1818  O   SER   135      68.053  47.547  67.175  1.00  0.00           O  
ATOM   1819  N   TYR   136      68.199  45.331  67.235  1.00  0.00           N  
ATOM   1820  H   TYR   136      67.783  44.447  66.978  1.00  0.00           H  
ATOM   1821  CA  TYR   136      69.522  45.237  67.897  1.00  0.00           C  
ATOM   1822  HA  TYR   136      69.915  46.227  68.131  1.00  0.00           H  
ATOM   1823  CB  TYR   136      69.393  44.656  69.306  1.00  0.00           C  
ATOM   1824  HB2 TYR   136      69.088  43.625  69.128  1.00  0.00           H  
ATOM   1825  HB3 TYR   136      70.333  44.394  69.793  1.00  0.00           H  
ATOM   1826  CG  TYR   136      68.425  45.413  70.274  1.00  0.00           C  
ATOM   1827  CD1 TYR   136      69.082  46.229  71.183  1.00  0.00           C  
ATOM   1828  HD1 TYR   136      70.145  46.417  71.223  1.00  0.00           H  
ATOM   1829  CE1 TYR   136      68.363  47.064  71.986  1.00  0.00           C  
ATOM   1830  HE1 TYR   136      68.910  47.719  72.648  1.00  0.00           H  
ATOM   1831  CZ  TYR   136      66.953  47.171  71.877  1.00  0.00           C  
ATOM   1832  OH  TYR   136      66.213  47.935  72.739  1.00  0.00           O  
ATOM   1833  HH  TYR   136      66.676  48.687  73.116  1.00  0.00           H  
ATOM   1834  CE2 TYR   136      66.302  46.182  71.060  1.00  0.00           C  
ATOM   1835  HE2 TYR   136      65.227  46.124  71.149  1.00  0.00           H  
ATOM   1836  CD2 TYR   136      67.033  45.289  70.265  1.00  0.00           C  
ATOM   1837  HD2 TYR   136      66.514  44.620  69.595  1.00  0.00           H  
ATOM   1838  C   TYR   136      70.784  44.691  67.161  1.00  0.00           C  
ATOM   1839  O   TYR   136      71.176  43.545  67.321  1.00  0.00           O  
ATOM   1840  N   GLY   137      71.622  45.495  66.538  1.00  0.00           N  
ATOM   1841  H   GLY   137      72.533  45.144  66.280  1.00  0.00           H  
ATOM   1842  CA  GLY   137      71.295  46.778  65.922  1.00  0.00           C  
ATOM   1843  HA2 GLY   137      71.852  46.807  64.986  1.00  0.00           H  
ATOM   1844  HA3 GLY   137      70.247  46.820  65.624  1.00  0.00           H  
ATOM   1845  C   GLY   137      71.845  47.937  66.622  1.00  0.00           C  
ATOM   1846  O   GLY   137      72.160  47.830  67.837  1.00  0.00           O  
ATOM   1847  N   GLY   138      72.014  49.056  65.939  1.00  0.00           N  
ATOM   1848  H   GLY   138      71.807  49.083  64.951  1.00  0.00           H  
ATOM   1849  CA  GLY   138      72.315  50.368  66.614  1.00  0.00           C  
ATOM   1850  HA2 GLY   138      71.861  51.188  66.057  1.00  0.00           H  
ATOM   1851  HA3 GLY   138      71.807  50.476  67.573  1.00  0.00           H  
ATOM   1852  C   GLY   138      73.788  50.698  66.636  1.00  0.00           C  
ATOM   1853  O   GLY   138      74.692  49.828  66.472  1.00  0.00           O  
ATOM   1854  N   GLN   139      74.078  51.960  66.628  1.00  0.00           N  
ATOM   1855  H   GLN   139      75.071  52.099  66.505  1.00  0.00           H  
ATOM   1856  CA  GLN   139      73.305  53.092  67.248  1.00  0.00           C  
ATOM   1857  HA  GLN   139      72.282  53.214  66.893  1.00  0.00           H  
ATOM   1858  CB  GLN   139      73.269  52.768  68.806  1.00  0.00           C  
ATOM   1859  HB2 GLN   139      72.899  51.753  68.951  1.00  0.00           H  
ATOM   1860  HB3 GLN   139      74.255  52.781  69.270  1.00  0.00           H  
ATOM   1861  CG  GLN   139      72.362  53.628  69.733  1.00  0.00           C  
ATOM   1862  HG2 GLN   139      72.353  53.450  70.808  1.00  0.00           H  
ATOM   1863  HG3 GLN   139      72.667  54.673  69.677  1.00  0.00           H  
ATOM   1864  CD  GLN   139      70.893  53.536  69.236  1.00  0.00           C  
ATOM   1865  OE1 GLN   139      70.551  52.683  68.439  1.00  0.00           O  
ATOM   1866  NE2 GLN   139      70.028  54.367  69.729  1.00  0.00           N  
ATOM   1867 HE21 GLN   139      70.273  54.843  70.585  1.00  0.00           H  
ATOM   1868 HE22 GLN   139      69.054  54.243  69.489  1.00  0.00           H  
ATOM   1869  C   GLN   139      74.018  54.378  66.963  1.00  0.00           C  
ATOM   1870  O   GLN   139      75.100  54.545  67.466  1.00  0.00           O  
ATOM   1871  N   GLN   140      73.455  55.323  66.242  1.00  0.00           N  
ATOM   1872  H   GLN   140      72.735  54.989  65.618  1.00  0.00           H  
ATOM   1873  CA  GLN   140      74.035  56.617  65.883  1.00  0.00           C  
ATOM   1874  HA  GLN   140      74.917  56.818  66.491  1.00  0.00           H  
ATOM   1875  CB  GLN   140      74.404  56.843  64.472  1.00  0.00           C  
ATOM   1876  HB2 GLN   140      73.556  56.696  63.803  1.00  0.00           H  
ATOM   1877  HB3 GLN   140      74.850  57.835  64.410  1.00  0.00           H  
ATOM   1878  CG  GLN   140      75.443  55.746  63.927  1.00  0.00           C  
ATOM   1879  HG2 GLN   140      76.013  56.234  63.137  1.00  0.00           H  
ATOM   1880  HG3 GLN   140      76.149  55.479  64.713  1.00  0.00           H  
ATOM   1881  CD  GLN   140      74.664  54.500  63.489  1.00  0.00           C  
ATOM   1882  OE1 GLN   140      74.460  53.467  64.219  1.00  0.00           O  
ATOM   1883  NE2 GLN   140      74.286  54.478  62.204  1.00  0.00           N  
ATOM   1884 HE21 GLN   140      74.272  55.422  61.844  1.00  0.00           H  
ATOM   1885 HE22 GLN   140      73.729  53.742  61.796  1.00  0.00           H  
ATOM   1886  C   GLN   140      73.046  57.838  66.280  1.00  0.00           C  
ATOM   1887  O   GLN   140      71.920  57.783  65.805  1.00  0.00           O  
ATOM   1888  N   GLN   141      73.561  58.764  67.114  1.00  0.00           N  
ATOM   1889  H   GLN   141      74.565  58.869  67.083  1.00  0.00           H  
ATOM   1890  CA  GLN   141      72.733  59.761  67.812  1.00  0.00           C  
ATOM   1891  HA  GLN   141      71.794  59.911  67.280  1.00  0.00           H  
ATOM   1892  CB  GLN   141      72.278  59.183  69.184  1.00  0.00           C  
ATOM   1893  HB2 GLN   141      73.172  58.845  69.708  1.00  0.00           H  
ATOM   1894  HB3 GLN   141      71.797  60.001  69.720  1.00  0.00           H  
ATOM   1895  CG  GLN   141      71.366  58.031  69.156  1.00  0.00           C  
ATOM   1896  HG2 GLN   141      70.516  58.243  68.506  1.00  0.00           H  
ATOM   1897  HG3 GLN   141      71.812  57.226  68.573  1.00  0.00           H  
ATOM   1898  CD  GLN   141      70.822  57.664  70.533  1.00  0.00           C  
ATOM   1899  OE1 GLN   141      69.691  57.895  70.948  1.00  0.00           O  
ATOM   1900  NE2 GLN   141      71.626  57.080  71.281  1.00  0.00           N  
ATOM   1901 HE21 GLN   141      72.612  56.953  71.102  1.00  0.00           H  
ATOM   1902 HE22 GLN   141      71.310  56.897  72.223  1.00  0.00           H  
ATOM   1903  C   GLN   141      73.514  61.163  67.995  1.00  0.00           C  
ATOM   1904  O   GLN   141      74.672  61.231  68.407  1.00  0.00           O  
ATOM   1905  N   SER   142      72.848  62.307  67.832  1.00  0.00           N  
ATOM   1906  H   SER   142      73.454  63.114  67.869  1.00  0.00           H  
ATOM   1907  CA  SER   142      71.394  62.565  67.605  1.00  0.00           C  
ATOM   1908  HA  SER   142      71.366  63.654  67.640  1.00  0.00           H  
ATOM   1909  CB  SER   142      70.942  62.289  66.172  1.00  0.00           C  
ATOM   1910  HB2 SER   142      70.941  61.210  66.014  1.00  0.00           H  
ATOM   1911  HB3 SER   142      69.953  62.711  65.996  1.00  0.00           H  
ATOM   1912  OG  SER   142      71.821  62.870  65.203  1.00  0.00           O  
ATOM   1913  HG  SER   142      72.438  62.137  65.142  1.00  0.00           H  
ATOM   1914  C   SER   142      70.382  61.927  68.642  1.00  0.00           C  
ATOM   1915  O   SER   142      69.480  61.257  68.264  1.00  0.00           O  
ATOM   1916  N   TYR   143      70.567  62.190  69.930  1.00  0.00           N  
ATOM   1917  H   TYR   143      71.157  62.984  70.132  1.00  0.00           H  
ATOM   1918  CA  TYR   143      69.864  61.571  71.109  1.00  0.00           C  
ATOM   1919  HA  TYR   143      69.750  60.498  70.957  1.00  0.00           H  
ATOM   1920  CB  TYR   143      70.748  61.843  72.363  1.00  0.00           C  
ATOM   1921  HB2 TYR   143      70.895  62.921  72.428  1.00  0.00           H  
ATOM   1922  HB3 TYR   143      70.209  61.411  73.205  1.00  0.00           H  
ATOM   1923  CG  TYR   143      72.095  61.137  72.371  1.00  0.00           C  
ATOM   1924  CD1 TYR   143      72.317  59.838  72.875  1.00  0.00           C  
ATOM   1925  HD1 TYR   143      71.558  59.386  73.497  1.00  0.00           H  
ATOM   1926  CE1 TYR   143      73.537  59.220  72.635  1.00  0.00           C  
ATOM   1927  HE1 TYR   143      73.760  58.257  73.071  1.00  0.00           H  
ATOM   1928  CZ  TYR   143      74.501  59.871  71.841  1.00  0.00           C  
ATOM   1929  OH  TYR   143      75.767  59.346  71.722  1.00  0.00           O  
ATOM   1930  HH  TYR   143      75.795  58.409  71.930  1.00  0.00           H  
ATOM   1931  CE2 TYR   143      74.377  61.191  71.448  1.00  0.00           C  
ATOM   1932  HE2 TYR   143      75.239  61.662  71.000  1.00  0.00           H  
ATOM   1933  CD2 TYR   143      73.090  61.779  71.640  1.00  0.00           C  
ATOM   1934  HD2 TYR   143      72.904  62.771  71.255  1.00  0.00           H  
ATOM   1935  C   TYR   143      68.445  62.106  71.357  1.00  0.00           C  
ATOM   1936  O   TYR   143      67.676  61.415  72.026  1.00  0.00           O  
ATOM   1937  N   GLY   144      68.120  63.273  70.802  1.00  0.00           N  
ATOM   1938  H   GLY   144      68.791  63.852  70.317  1.00  0.00           H  
ATOM   1939  CA  GLY   144      66.804  63.851  70.930  1.00  0.00           C  
ATOM   1940  HA2 GLY   144      66.812  64.737  70.295  1.00  0.00           H  
ATOM   1941  HA3 GLY   144      66.139  63.128  70.459  1.00  0.00           H  
ATOM   1942  C   GLY   144      66.467  64.218  72.377  1.00  0.00           C  
ATOM   1943  O   GLY   144      67.407  64.586  73.024  1.00  0.00           O  
ATOM   1944  N   GLN   145      65.192  64.353  72.820  1.00  0.00           N  
ATOM   1945  H   GLN   145      64.501  63.992  72.177  1.00  0.00           H  
ATOM   1946  CA  GLN   145      64.611  64.748  74.060  1.00  0.00           C  
ATOM   1947  HA  GLN   145      65.152  64.232  74.853  1.00  0.00           H  
ATOM   1948  CB  GLN   145      64.679  66.255  74.214  1.00  0.00           C  
ATOM   1949  HB2 GLN   145      65.659  66.681  74.000  1.00  0.00           H  
ATOM   1950  HB3 GLN   145      64.077  66.699  73.422  1.00  0.00           H  
ATOM   1951  CG  GLN   145      64.165  66.814  75.560  1.00  0.00           C  
ATOM   1952  HG2 GLN   145      63.840  67.849  75.460  1.00  0.00           H  
ATOM   1953  HG3 GLN   145      63.332  66.256  75.987  1.00  0.00           H  
ATOM   1954  CD  GLN   145      65.256  67.001  76.674  1.00  0.00           C  
ATOM   1955  OE1 GLN   145      65.232  66.206  77.621  1.00  0.00           O  
ATOM   1956  NE2 GLN   145      66.021  68.080  76.755  1.00  0.00           N  
ATOM   1957 HE21 GLN   145      66.619  68.079  77.568  1.00  0.00           H  
ATOM   1958 HE22 GLN   145      66.048  68.820  76.068  1.00  0.00           H  
ATOM   1959  C   GLN   145      63.185  64.256  74.154  1.00  0.00           C  
ATOM   1960  O   GLN   145      62.325  64.730  73.370  1.00  0.00           O  
ATOM   1961  N   GLN   146      62.973  63.298  75.045  1.00  0.00           N  
ATOM   1962  H   GLN   146      63.650  63.210  75.789  1.00  0.00           H  
ATOM   1963  CA  GLN   146      61.817  62.344  74.956  1.00  0.00           C  
ATOM   1964  HA  GLN   146      61.833  62.214  73.874  1.00  0.00           H  
ATOM   1965  CB  GLN   146      62.161  61.054  75.786  1.00  0.00           C  
ATOM   1966  HB2 GLN   146      62.552  61.340  76.762  1.00  0.00           H  
ATOM   1967  HB3 GLN   146      61.228  60.513  75.947  1.00  0.00           H  
ATOM   1968  CG  GLN   146      63.160  60.173  74.935  1.00  0.00           C  
ATOM   1969  HG2 GLN   146      64.089  60.719  74.768  1.00  0.00           H  
ATOM   1970  HG3 GLN   146      63.423  59.336  75.582  1.00  0.00           H  
ATOM   1971  CD  GLN   146      62.636  59.662  73.550  1.00  0.00           C  
ATOM   1972  OE1 GLN   146      61.562  59.938  73.011  1.00  0.00           O  
ATOM   1973  NE2 GLN   146      63.358  58.714  73.051  1.00  0.00           N  
ATOM   1974 HE21 GLN   146      64.192  58.419  73.537  1.00  0.00           H  
ATOM   1975 HE22 GLN   146      63.074  58.367  72.146  1.00  0.00           H  
ATOM   1976  C   GLN   146      60.448  62.918  75.484  1.00  0.00           C  
ATOM   1977  O   GLN   146      59.444  62.220  75.533  1.00  0.00           O  
ATOM   1978  N   GLN   147      60.375  64.149  75.986  1.00  0.00           N  
ATOM   1979  H   GLN   147      61.235  64.679  75.971  1.00  0.00           H  
ATOM   1980  CA  GLN   147      59.208  64.821  76.536  1.00  0.00           C  
ATOM   1981  HA  GLN   147      58.359  64.145  76.437  1.00  0.00           H  
ATOM   1982  CB  GLN   147      59.362  64.927  78.033  1.00  0.00           C  
ATOM   1983  HB2 GLN   147      59.893  65.840  78.303  1.00  0.00           H  
ATOM   1984  HB3 GLN   147      58.395  64.931  78.535  1.00  0.00           H  
ATOM   1985  CG  GLN   147      60.151  63.814  78.792  1.00  0.00           C  
ATOM   1986  HG2 GLN   147      59.825  62.813  78.510  1.00  0.00           H  
ATOM   1987  HG3 GLN   147      61.217  63.900  78.579  1.00  0.00           H  
ATOM   1988  CD  GLN   147      60.050  63.837  80.328  1.00  0.00           C  
ATOM   1989  OE1 GLN   147      60.824  64.466  80.983  1.00  0.00           O  
ATOM   1990  NE2 GLN   147      59.239  63.056  80.988  1.00  0.00           N  
ATOM   1991 HE21 GLN   147      58.699  62.348  80.513  1.00  0.00           H  
ATOM   1992 HE22 GLN   147      59.164  63.335  81.956  1.00  0.00           H  
ATOM   1993  C   GLN   147      59.019  66.169  75.938  1.00  0.00           C  
ATOM   1994  O   GLN   147      59.918  66.866  75.433  1.00  0.00           O  
ATOM   1995  N   SER   148      57.704  66.616  76.066  1.00  0.00           N  
ATOM   1996  H   SER   148      57.073  66.031  76.594  1.00  0.00           H  
ATOM   1997  CA  SER   148      57.206  67.950  75.520  1.00  0.00           C  
ATOM   1998  HA  SER   148      57.507  67.978  74.473  1.00  0.00           H  
ATOM   1999  CB  SER   148      55.699  68.152  75.623  1.00  0.00           C  
ATOM   2000  HB2 SER   148      55.174  67.299  75.194  1.00  0.00           H  
ATOM   2001  HB3 SER   148      55.454  68.294  76.676  1.00  0.00           H  
ATOM   2002  OG  SER   148      55.291  69.380  75.053  1.00  0.00           O  
ATOM   2003  HG  SER   148      55.344  69.248  74.103  1.00  0.00           H  
ATOM   2004  C   SER   148      57.844  69.182  76.292  1.00  0.00           C  
ATOM   2005  O   SER   148      58.018  68.987  77.516  1.00  0.00           O  
ATOM   2006  N   TYR   149      58.331  70.240  75.598  1.00  0.00           N  
ATOM   2007  H   TYR   149      57.984  70.330  74.654  1.00  0.00           H  
ATOM   2008  CA  TYR   149      58.960  71.380  76.221  1.00  0.00           C  
ATOM   2009  HA  TYR   149      59.805  71.118  76.858  1.00  0.00           H  
ATOM   2010  CB  TYR   149      59.542  72.161  74.998  1.00  0.00           C  
ATOM   2011  HB2 TYR   149      60.309  71.512  74.575  1.00  0.00           H  
ATOM   2012  HB3 TYR   149      58.792  72.439  74.258  1.00  0.00           H  
ATOM   2013  CG  TYR   149      60.362  73.355  75.500  1.00  0.00           C  
ATOM   2014  CD1 TYR   149      59.914  74.561  74.908  1.00  0.00           C  
ATOM   2015  HD1 TYR   149      59.177  74.594  74.119  1.00  0.00           H  
ATOM   2016  CE1 TYR   149      60.591  75.737  75.340  1.00  0.00           C  
ATOM   2017  HE1 TYR   149      60.246  76.615  74.815  1.00  0.00           H  
ATOM   2018  CZ  TYR   149      61.597  75.730  76.289  1.00  0.00           C  
ATOM   2019  OH  TYR   149      62.227  76.787  76.740  1.00  0.00           O  
ATOM   2020  HH  TYR   149      62.370  77.412  76.025  1.00  0.00           H  
ATOM   2021  CE2 TYR   149      61.998  74.500  76.785  1.00  0.00           C  
ATOM   2022  HE2 TYR   149      62.848  74.568  77.448  1.00  0.00           H  
ATOM   2023  CD2 TYR   149      61.372  73.305  76.438  1.00  0.00           C  
ATOM   2024  HD2 TYR   149      61.642  72.421  76.997  1.00  0.00           H  
ATOM   2025  C   TYR   149      57.924  72.198  76.994  1.00  0.00           C  
ATOM   2026  O   TYR   149      56.920  72.588  76.455  1.00  0.00           O  
ATOM   2027  N   ASN   150      58.315  72.462  78.243  1.00  0.00           N  
ATOM   2028  H   ASN   150      59.206  72.097  78.547  1.00  0.00           H  
ATOM   2029  CA  ASN   150      57.455  73.129  79.233  1.00  0.00           C  
ATOM   2030  HA  ASN   150      56.440  72.868  78.932  1.00  0.00           H  
ATOM   2031  CB  ASN   150      57.847  72.608  80.587  1.00  0.00           C  
ATOM   2032  HB2 ASN   150      57.756  71.522  80.602  1.00  0.00           H  
ATOM   2033  HB3 ASN   150      58.896  72.887  80.696  1.00  0.00           H  
ATOM   2034  CG  ASN   150      57.052  73.237  81.732  1.00  0.00           C  
ATOM   2035  OD1 ASN   150      56.765  74.415  81.810  1.00  0.00           O  
ATOM   2036  ND2 ASN   150      56.620  72.446  82.651  1.00  0.00           N  
ATOM   2037 HD21 ASN   150      56.392  72.857  83.545  1.00  0.00           H  
ATOM   2038 HD22 ASN   150      56.885  71.472  82.631  1.00  0.00           H  
ATOM   2039  C   ASN   150      57.652  74.652  79.123  1.00  0.00           C  
ATOM   2040  O   ASN   150      58.688  75.184  79.435  1.00  0.00           O  
ATOM   2041  N   PRO   151      56.675  75.429  78.457  1.00  0.00           N  
ATOM   2042  CD  PRO   151      55.330  75.020  78.142  1.00  0.00           C  
ATOM   2043  HD2 PRO   151      54.831  74.514  78.968  1.00  0.00           H  
ATOM   2044  HD3 PRO   151      55.287  74.360  77.276  1.00  0.00           H  
ATOM   2045  CG  PRO   151      54.546  76.263  77.768  1.00  0.00           C  
ATOM   2046  HG2 PRO   151      54.185  76.725  78.686  1.00  0.00           H  
ATOM   2047  HG3 PRO   151      53.808  76.041  76.997  1.00  0.00           H  
ATOM   2048  CB  PRO   151      55.642  77.129  77.115  1.00  0.00           C  
ATOM   2049  HB2 PRO   151      55.468  78.200  77.219  1.00  0.00           H  
ATOM   2050  HB3 PRO   151      55.852  76.925  76.065  1.00  0.00           H  
ATOM   2051  CA  PRO   151      56.933  76.722  77.865  1.00  0.00           C  
ATOM   2052  HA  PRO   151      57.811  76.709  77.219  1.00  0.00           H  
ATOM   2053  C   PRO   151      57.139  77.694  79.062  1.00  0.00           C  
ATOM   2054  O   PRO   151      56.202  77.820  79.811  1.00  0.00           O  
ATOM   2055  N   PRO   152      58.286  78.428  79.110  1.00  0.00           N  
ATOM   2056  CD  PRO   152      59.551  78.209  78.365  1.00  0.00           C  
ATOM   2057  HD2 PRO   152      59.462  78.463  77.308  1.00  0.00           H  
ATOM   2058  HD3 PRO   152      59.785  77.148  78.456  1.00  0.00           H  
ATOM   2059  CG  PRO   152      60.606  79.154  78.893  1.00  0.00           C  
ATOM   2060  HG2 PRO   152      60.767  80.063  78.312  1.00  0.00           H  
ATOM   2061  HG3 PRO   152      61.507  78.540  78.903  1.00  0.00           H  
ATOM   2062  CB  PRO   152      60.127  79.484  80.275  1.00  0.00           C  
ATOM   2063  HB2 PRO   152      60.422  80.452  80.682  1.00  0.00           H  
ATOM   2064  HB3 PRO   152      60.537  78.694  80.905  1.00  0.00           H  
ATOM   2065  CA  PRO   152      58.626  79.354  80.199  1.00  0.00           C  
ATOM   2066  HA  PRO   152      58.445  78.906  81.176  1.00  0.00           H  
ATOM   2067  C   PRO   152      57.937  80.743  80.016  1.00  0.00           C  
ATOM   2068  O   PRO   152      58.037  81.552  79.063  1.00  0.00           O  
ATOM   2069  N   GLN   153      57.025  80.920  80.942  1.00  0.00           N  
ATOM   2070  H   GLN   153      57.136  80.468  81.838  1.00  0.00           H  
ATOM   2071  CA  GLN   153      55.913  81.963  80.940  1.00  0.00           C  
ATOM   2072  HA  GLN   153      55.364  81.855  80.005  1.00  0.00           H  
ATOM   2073  CB  GLN   153      54.912  81.789  82.039  1.00  0.00           C  
ATOM   2074  HB2 GLN   153      55.344  81.792  83.039  1.00  0.00           H  
ATOM   2075  HB3 GLN   153      54.202  82.611  81.944  1.00  0.00           H  
ATOM   2076  CG  GLN   153      54.174  80.462  81.891  1.00  0.00           C  
ATOM   2077  HG2 GLN   153      54.798  79.582  82.045  1.00  0.00           H  
ATOM   2078  HG3 GLN   153      53.517  80.552  82.756  1.00  0.00           H  
ATOM   2079  CD  GLN   153      53.308  80.237  80.617  1.00  0.00           C  
ATOM   2080  OE1 GLN   153      53.024  81.108  79.813  1.00  0.00           O  
ATOM   2081  NE2 GLN   153      52.962  78.987  80.337  1.00  0.00           N  
ATOM   2082 HE21 GLN   153      53.350  78.259  80.919  1.00  0.00           H  
ATOM   2083 HE22 GLN   153      52.650  78.723  79.413  1.00  0.00           H  
ATOM   2084  C   GLN   153      56.468  83.339  81.042  1.00  0.00           C  
ATOM   2085  O   GLN   153      57.450  83.557  81.705  1.00  0.00           O  
ATOM   2086  N   GLY   154      55.941  84.383  80.299  1.00  0.00           N  
ATOM   2087  H   GLY   154      55.269  84.040  79.627  1.00  0.00           H  
ATOM   2088  CA  GLY   154      56.415  85.746  80.153  1.00  0.00           C  
ATOM   2089  HA2 GLY   154      57.478  85.646  79.934  1.00  0.00           H  
ATOM   2090  HA3 GLY   154      55.842  86.172  79.330  1.00  0.00           H  
ATOM   2091  C   GLY   154      56.021  86.753  81.286  1.00  0.00           C  
ATOM   2092  O   GLY   154      55.728  87.929  81.015  1.00  0.00           O  
ATOM   2093  N   TYR   155      55.954  86.303  82.521  1.00  0.00           N  
ATOM   2094  H   TYR   155      56.235  85.333  82.558  1.00  0.00           H  
ATOM   2095  CA  TYR   155      55.950  87.040  83.797  1.00  0.00           C  
ATOM   2096  HA  TYR   155      54.961  87.479  83.928  1.00  0.00           H  
ATOM   2097  CB  TYR   155      56.133  86.041  84.918  1.00  0.00           C  
ATOM   2098  HB2 TYR   155      57.130  85.626  84.768  1.00  0.00           H  
ATOM   2099  HB3 TYR   155      56.060  86.513  85.898  1.00  0.00           H  
ATOM   2100  CG  TYR   155      55.243  84.820  85.021  1.00  0.00           C  
ATOM   2101  CD1 TYR   155      55.538  83.921  86.041  1.00  0.00           C  
ATOM   2102  HD1 TYR   155      56.439  84.037  86.625  1.00  0.00           H  
ATOM   2103  CE1 TYR   155      54.600  82.887  86.287  1.00  0.00           C  
ATOM   2104  HE1 TYR   155      54.688  82.252  87.156  1.00  0.00           H  
ATOM   2105  CZ  TYR   155      53.429  82.658  85.518  1.00  0.00           C  
ATOM   2106  OH  TYR   155      52.615  81.674  85.955  1.00  0.00           O  
ATOM   2107  HH  TYR   155      52.879  81.438  86.847  1.00  0.00           H  
ATOM   2108  CE2 TYR   155      53.150  83.550  84.495  1.00  0.00           C  
ATOM   2109  HE2 TYR   155      52.233  83.440  83.934  1.00  0.00           H  
ATOM   2110  CD2 TYR   155      54.087  84.585  84.211  1.00  0.00           C  
ATOM   2111  HD2 TYR   155      53.783  85.369  83.533  1.00  0.00           H  
ATOM   2112  C   TYR   155      56.940  88.187  83.820  1.00  0.00           C  
ATOM   2113  O   TYR   155      58.072  88.131  83.306  1.00  0.00           O  
ATOM   2114  N   GLY   156      56.627  89.244  84.568  1.00  0.00           N  
ATOM   2115  H   GLY   156      57.333  89.966  84.551  1.00  0.00           H  
ATOM   2116  CA  GLY   156      55.497  89.418  85.498  1.00  0.00           C  
ATOM   2117  HA2 GLY   156      55.064  88.458  85.780  1.00  0.00           H  
ATOM   2118  HA3 GLY   156      55.817  90.008  86.357  1.00  0.00           H  
ATOM   2119  C   GLY   156      54.360  90.168  84.851  1.00  0.00           C  
ATOM   2120  O   GLY   156      53.681  89.645  83.988  1.00  0.00           O  
ATOM   2121  N   GLN   157      54.119  91.413  85.326  1.00  0.00           N  
ATOM   2122  H   GLN   157      54.576  91.739  86.166  1.00  0.00           H  
ATOM   2123  CA  GLN   157      53.260  92.378  84.490  1.00  0.00           C  
ATOM   2124  HA  GLN   157      53.033  91.919  83.528  1.00  0.00           H  
ATOM   2125  CB  GLN   157      51.879  92.649  85.206  1.00  0.00           C  
ATOM   2126  HB2 GLN   157      51.287  93.279  84.542  1.00  0.00           H  
ATOM   2127  HB3 GLN   157      51.469  91.639  85.226  1.00  0.00           H  
ATOM   2128  CG  GLN   157      51.911  93.187  86.580  1.00  0.00           C  
ATOM   2129  HG2 GLN   157      52.004  92.326  87.243  1.00  0.00           H  
ATOM   2130  HG3 GLN   157      52.785  93.804  86.791  1.00  0.00           H  
ATOM   2131  CD  GLN   157      50.697  94.099  86.987  1.00  0.00           C  
ATOM   2132  OE1 GLN   157      50.925  95.258  87.406  1.00  0.00           O  
ATOM   2133  NE2 GLN   157      49.417  93.689  86.934  1.00  0.00           N  
ATOM   2134 HE21 GLN   157      49.297  92.778  86.513  1.00  0.00           H  
ATOM   2135 HE22 GLN   157      48.609  94.075  87.401  1.00  0.00           H  
ATOM   2136  C   GLN   157      53.953  93.691  84.162  1.00  0.00           C  
ATOM   2137  O   GLN   157      54.714  94.153  84.930  1.00  0.00           O  
ATOM   2138  N   GLN   158      53.632  94.300  83.052  1.00  0.00           N  
ATOM   2139  H   GLN   158      54.094  95.183  82.891  1.00  0.00           H  
ATOM   2140  CA  GLN   158      52.651  93.852  82.116  1.00  0.00           C  
ATOM   2141  HA  GLN   158      51.672  93.717  82.577  1.00  0.00           H  
ATOM   2142  CB  GLN   158      52.388  95.137  81.241  1.00  0.00           C  
ATOM   2143  HB2 GLN   158      52.064  95.896  81.953  1.00  0.00           H  
ATOM   2144  HB3 GLN   158      53.340  95.465  80.824  1.00  0.00           H  
ATOM   2145  CG  GLN   158      51.372  94.994  80.094  1.00  0.00           C  
ATOM   2146  HG2 GLN   158      51.619  94.187  79.404  1.00  0.00           H  
ATOM   2147  HG3 GLN   158      50.387  94.724  80.474  1.00  0.00           H  
ATOM   2148  CD  GLN   158      51.143  96.228  79.281  1.00  0.00           C  
ATOM   2149  OE1 GLN   158      52.032  96.999  79.029  1.00  0.00           O  
ATOM   2150  NE2 GLN   158      49.918  96.483  78.803  1.00  0.00           N  
ATOM   2151 HE21 GLN   158      49.136  95.912  79.090  1.00  0.00           H  
ATOM   2152 HE22 GLN   158      49.698  97.420  78.499  1.00  0.00           H  
ATOM   2153  C   GLN   158      53.169  92.688  81.234  1.00  0.00           C  
ATOM   2154  O   GLN   158      54.314  92.589  80.854  1.00  0.00           O  
ATOM   2155  N   ASN   159      52.297  91.699  80.961  1.00  0.00           N  
ATOM   2156  H   ASN   159      51.363  91.770  81.341  1.00  0.00           H  
ATOM   2157  CA  ASN   159      52.685  90.500  80.160  1.00  0.00           C  
ATOM   2158  HA  ASN   159      53.752  90.324  80.297  1.00  0.00           H  
ATOM   2159  CB  ASN   159      51.949  89.358  80.853  1.00  0.00           C  
ATOM   2160  HB2 ASN   159      52.078  89.425  81.934  1.00  0.00           H  
ATOM   2161  HB3 ASN   159      50.891  89.308  80.596  1.00  0.00           H  
ATOM   2162  CG  ASN   159      52.458  88.022  80.360  1.00  0.00           C  
ATOM   2163  OD1 ASN   159      52.456  87.729  79.143  1.00  0.00           O  
ATOM   2164  ND2 ASN   159      52.711  87.055  81.171  1.00  0.00           N  
ATOM   2165 HD21 ASN   159      52.731  87.287  82.154  1.00  0.00           H  
ATOM   2166 HD22 ASN   159      52.937  86.128  80.840  1.00  0.00           H  
ATOM   2167  C   ASN   159      52.342  90.614  78.632  1.00  0.00           C  
ATOM   2168  O   ASN   159      51.191  90.743  78.167  1.00  0.00           O  
ATOM   2169  N   GLN   160      53.239  90.428  77.657  1.00  0.00           N  
ATOM   2170  H   GLN   160      52.809  90.529  76.749  1.00  0.00           H  
ATOM   2171  CA  GLN   160      54.708  89.946  77.682  1.00  0.00           C  
ATOM   2172  HA  GLN   160      54.694  89.023  78.263  1.00  0.00           H  
ATOM   2173  CB  GLN   160      55.135  89.595  76.235  1.00  0.00           C  
ATOM   2174  HB2 GLN   160      54.339  88.977  75.821  1.00  0.00           H  
ATOM   2175  HB3 GLN   160      55.188  90.507  75.641  1.00  0.00           H  
ATOM   2176  CG  GLN   160      56.534  88.956  76.075  1.00  0.00           C  
ATOM   2177  HG2 GLN   160      56.572  88.626  75.037  1.00  0.00           H  
ATOM   2178  HG3 GLN   160      57.321  89.696  76.220  1.00  0.00           H  
ATOM   2179  CD  GLN   160      56.983  87.849  77.022  1.00  0.00           C  
ATOM   2180  OE1 GLN   160      57.382  88.129  78.109  1.00  0.00           O  
ATOM   2181  NE2 GLN   160      56.794  86.598  76.594  1.00  0.00           N  
ATOM   2182 HE21 GLN   160      56.261  86.479  75.745  1.00  0.00           H  
ATOM   2183 HE22 GLN   160      57.223  85.832  77.095  1.00  0.00           H  
ATOM   2184  C   GLN   160      55.670  90.992  78.342  1.00  0.00           C  
ATOM   2185  O   GLN   160      55.662  92.186  77.991  1.00  0.00           O  
ATOM   2186  N   TYR   161      56.518  90.551  79.340  1.00  0.00           N  
ATOM   2187  H   TYR   161      56.368  89.573  79.544  1.00  0.00           H  
ATOM   2188  CA  TYR   161      57.443  91.407  80.103  1.00  0.00           C  
ATOM   2189  HA  TYR   161      57.208  92.471  80.136  1.00  0.00           H  
ATOM   2190  CB  TYR   161      57.423  90.920  81.585  1.00  0.00           C  
ATOM   2191  HB2 TYR   161      56.371  90.811  81.846  1.00  0.00           H  
ATOM   2192  HB3 TYR   161      57.861  89.930  81.713  1.00  0.00           H  
ATOM   2193  CG  TYR   161      58.035  91.912  82.600  1.00  0.00           C  
ATOM   2194  CD1 TYR   161      59.126  91.426  83.403  1.00  0.00           C  
ATOM   2195  HD1 TYR   161      59.480  90.418  83.246  1.00  0.00           H  
ATOM   2196  CE1 TYR   161      59.782  92.235  84.289  1.00  0.00           C  
ATOM   2197  HE1 TYR   161      60.637  91.828  84.809  1.00  0.00           H  
ATOM   2198  CZ  TYR   161      59.542  93.617  84.263  1.00  0.00           C  
ATOM   2199  OH  TYR   161      60.290  94.479  84.904  1.00  0.00           O  
ATOM   2200  HH  TYR   161      61.220  94.251  84.835  1.00  0.00           H  
ATOM   2201  CE2 TYR   161      58.466  94.144  83.503  1.00  0.00           C  
ATOM   2202  HE2 TYR   161      58.105  95.159  83.579  1.00  0.00           H  
ATOM   2203  CD2 TYR   161      57.655  93.281  82.690  1.00  0.00           C  
ATOM   2204  HD2 TYR   161      56.804  93.580  82.096  1.00  0.00           H  
ATOM   2205  C   TYR   161      58.907  91.256  79.686  1.00  0.00           C  
ATOM   2206  O   TYR   161      59.880  91.954  80.134  1.00  0.00           O  
ATOM   2207  N   ASN   162      59.254  90.214  78.892  1.00  0.00           N  
ATOM   2208  H   ASN   162      58.484  89.645  78.569  1.00  0.00           H  
ATOM   2209  CA  ASN   162      60.594  89.883  78.421  1.00  0.00           C  
ATOM   2210  HA  ASN   162      61.278  90.127  79.234  1.00  0.00           H  
ATOM   2211  CB  ASN   162      60.816  88.452  78.016  1.00  0.00           C  
ATOM   2212  HB2 ASN   162      59.952  88.236  77.388  1.00  0.00           H  
ATOM   2213  HB3 ASN   162      61.639  88.274  77.323  1.00  0.00           H  
ATOM   2214  CG  ASN   162      60.877  87.513  79.232  1.00  0.00           C  
ATOM   2215  OD1 ASN   162      61.165  87.853  80.348  1.00  0.00           O  
ATOM   2216  ND2 ASN   162      60.578  86.281  78.954  1.00  0.00           N  
ATOM   2217 HD21 ASN   162      60.626  85.614  79.711  1.00  0.00           H  
ATOM   2218 HD22 ASN   162      60.311  86.038  78.010  1.00  0.00           H  
ATOM   2219  C   ASN   162      60.928  90.698  77.113  1.00  0.00           C  
ATOM   2220  O   ASN   162      60.085  90.880  76.258  1.00  0.00           O  
ATOM   2221  N   SER   163      62.157  91.337  77.042  1.00  0.00           N  
ATOM   2222  H   SER   163      62.772  91.288  77.842  1.00  0.00           H  
ATOM   2223  CA  SER   163      62.611  92.160  75.876  1.00  0.00           C  
ATOM   2224  HA  SER   163      61.831  92.700  75.338  1.00  0.00           H  
ATOM   2225  CB  SER   163      63.637  93.130  76.443  1.00  0.00           C  
ATOM   2226  HB2 SER   163      63.274  93.794  77.228  1.00  0.00           H  
ATOM   2227  HB3 SER   163      64.546  92.615  76.752  1.00  0.00           H  
ATOM   2228  OG  SER   163      64.049  94.009  75.420  1.00  0.00           O  
ATOM   2229  HG  SER   163      64.434  94.794  75.816  1.00  0.00           H  
ATOM   2230  C   SER   163      63.295  91.193  74.904  1.00  0.00           C  
ATOM   2231  O   SER   163      63.379  89.983  75.093  1.00  0.00           O  
ATOM   2232  N   SER   164      63.656  91.725  73.800  1.00  0.00           N  
ATOM   2233  H   SER   164      63.522  92.726  73.788  1.00  0.00           H  
ATOM   2234  CA  SER   164      64.295  91.159  72.615  1.00  0.00           C  
ATOM   2235  HA  SER   164      64.093  91.897  71.839  1.00  0.00           H  
ATOM   2236  CB  SER   164      63.533  89.940  72.140  1.00  0.00           C  
ATOM   2237  HB2 SER   164      62.454  89.956  72.295  1.00  0.00           H  
ATOM   2238  HB3 SER   164      63.738  89.650  71.109  1.00  0.00           H  
ATOM   2239  OG  SER   164      64.050  88.789  72.843  1.00  0.00           O  
ATOM   2240  HG  SER   164      63.885  88.967  73.772  1.00  0.00           H  
ATOM   2241  C   SER   164      65.805  90.941  72.751  1.00  0.00           C  
ATOM   2242  O   SER   164      66.236  90.989  73.903  1.00  0.00           O  
ATOM   2243  N   SER   165      66.544  90.723  71.641  1.00  0.00           N  
ATOM   2244  H   SER   165      66.085  90.788  70.744  1.00  0.00           H  
ATOM   2245  CA  SER   165      67.988  90.509  71.652  1.00  0.00           C  
ATOM   2246  HA  SER   165      68.097  89.529  72.117  1.00  0.00           H  
ATOM   2247  CB  SER   165      68.569  90.372  70.222  1.00  0.00           C  
ATOM   2248  HB2 SER   165      67.972  89.698  69.608  1.00  0.00           H  
ATOM   2249  HB3 SER   165      68.379  91.337  69.751  1.00  0.00           H  
ATOM   2250  OG  SER   165      69.969  90.021  70.239  1.00  0.00           O  
ATOM   2251  HG  SER   165      70.065  89.106  69.964  1.00  0.00           H  
ATOM   2252  C   SER   165      68.768  91.635  72.336  1.00  0.00           C  
ATOM   2253  O   SER   165      68.301  92.778  72.453  1.00  0.00           O  
ATOM   2254  N   GLY   166      69.912  91.218  72.859  1.00  0.00           N  
ATOM   2255  H   GLY   166      70.226  90.340  72.470  1.00  0.00           H  
ATOM   2256  CA  GLY   166      70.812  91.896  73.780  1.00  0.00           C  
ATOM   2257  HA2 GLY   166      70.670  92.965  73.618  1.00  0.00           H  
ATOM   2258  HA3 GLY   166      70.395  91.771  74.779  1.00  0.00           H  
ATOM   2259  C   GLY   166      72.332  91.582  73.781  1.00  0.00           C  
ATOM   2260  O   GLY   166      72.925  91.469  72.728  1.00  0.00           O  
ATOM   2261  N   GLY   167      72.919  91.494  74.991  1.00  0.00           N  
ATOM   2262  H   GLY   167      72.430  91.647  75.862  1.00  0.00           H  
ATOM   2263  CA  GLY   167      74.362  91.498  75.215  1.00  0.00           C  
ATOM   2264  HA2 GLY   167      74.587  91.603  76.276  1.00  0.00           H  
ATOM   2265  HA3 GLY   167      74.857  90.597  74.853  1.00  0.00           H  
ATOM   2266  C   GLY   167      75.018  92.724  74.786  1.00  0.00           C  
ATOM   2267  O   GLY   167      74.440  93.854  75.069  1.00  0.00           O  
ATOM   2268  N   GLY   168      76.251  92.606  74.304  1.00  0.00           N  
ATOM   2269  H   GLY   168      76.619  91.682  74.484  1.00  0.00           H  
ATOM   2270  CA  GLY   168      77.086  93.689  73.760  1.00  0.00           C  
ATOM   2271  HA2 GLY   168      77.078  94.573  74.397  1.00  0.00           H  
ATOM   2272  HA3 GLY   168      78.131  93.393  73.670  1.00  0.00           H  
ATOM   2273  C   GLY   168      76.656  94.113  72.344  1.00  0.00           C  
ATOM   2274  O   GLY   168      75.615  93.676  71.874  1.00  0.00           O  
ATOM   2275  N   GLY   169      77.331  95.049  71.694  1.00  0.00           N  
ATOM   2276  H   GLY   169      76.912  95.474  70.879  1.00  0.00           H  
ATOM   2277  CA  GLY   169      78.672  95.620  72.167  1.00  0.00           C  
ATOM   2278  HA2 GLY   169      78.901  96.535  71.622  1.00  0.00           H  
ATOM   2279  HA3 GLY   169      78.800  95.698  73.246  1.00  0.00           H  
ATOM   2280  C   GLY   169      79.828  94.680  71.657  1.00  0.00           C  
ATOM   2281  O   GLY   169      79.638  93.475  71.448  1.00  0.00           O  
ATOM   2282  N   GLY   170      81.022  95.269  71.587  1.00  0.00           N  
ATOM   2283  H   GLY   170      81.002  96.275  71.679  1.00  0.00           H  
ATOM   2284  CA  GLY   170      82.304  94.711  71.182  1.00  0.00           C  
ATOM   2285  HA2 GLY   170      82.178  93.907  70.458  1.00  0.00           H  
ATOM   2286  HA3 GLY   170      82.955  95.474  70.756  1.00  0.00           H  
ATOM   2287  C   GLY   170      83.070  94.088  72.325  1.00  0.00           C  
ATOM   2288  O   GLY   170      82.529  93.930  73.447  1.00  0.00           O  
ATOM   2289  N   GLY   171      84.361  93.824  72.187  1.00  0.00           N  
ATOM   2290  H   GLY   171      84.816  93.355  72.956  1.00  0.00           H  
ATOM   2291  CA  GLY   171      85.250  94.180  71.142  1.00  0.00           C  
ATOM   2292  HA2 GLY   171      84.788  93.990  70.174  1.00  0.00           H  
ATOM   2293  HA3 GLY   171      85.524  95.232  71.222  1.00  0.00           H  
ATOM   2294  C   GLY   171      86.540  93.320  71.362  1.00  0.00           C  
ATOM   2295  O   GLY   171      86.661  92.613  72.373  1.00  0.00           O  
ATOM   2296  N   GLY   172      87.496  93.318  70.441  1.00  0.00           N  
ATOM   2297  H   GLY   172      88.312  92.768  70.669  1.00  0.00           H  
ATOM   2298  CA  GLY   172      87.457  94.026  69.212  1.00  0.00           C  
ATOM   2299  HA2 GLY   172      86.456  93.844  68.821  1.00  0.00           H  
ATOM   2300  HA3 GLY   172      87.445  95.105  69.366  1.00  0.00           H  
ATOM   2301  C   GLY   172      88.400  93.612  68.081  1.00  0.00           C  
ATOM   2302  O   GLY   172      89.163  92.672  68.325  1.00  0.00           O  
ATOM   2303  N   GLY   173      88.432  94.324  66.969  1.00  0.00           N  
ATOM   2304  H   GLY   173      87.863  95.158  66.944  1.00  0.00           H  
ATOM   2305  CA  GLY   173      89.525  94.334  65.962  1.00  0.00           C  
ATOM   2306  HA2 GLY   173      89.990  93.353  65.868  1.00  0.00           H  
ATOM   2307  HA3 GLY   173      89.197  94.577  64.951  1.00  0.00           H  
ATOM   2308  C   GLY   173      90.495  95.402  66.177  1.00  0.00           C  
ATOM   2309  O   GLY   173      90.525  95.954  67.296  1.00  0.00           O  
ATOM   2310  N   GLY   174      91.304  95.790  65.189  1.00  0.00           N  
ATOM   2311  H   GLY   174      92.064  96.388  65.482  1.00  0.00           H  
ATOM   2312  CA  GLY   174      91.478  95.171  63.792  1.00  0.00           C  
ATOM   2313  HA2 GLY   174      92.439  95.465  63.370  1.00  0.00           H  
ATOM   2314  HA3 GLY   174      91.462  94.082  63.771  1.00  0.00           H  
ATOM   2315  C   GLY   174      90.414  95.689  62.706  1.00  0.00           C  
ATOM   2316  O   GLY   174      90.486  95.304  61.542  1.00  0.00           O  
ATOM   2317  N   GLY   175      89.530  96.627  63.063  1.00  0.00           N  
ATOM   2318  H   GLY   175      89.677  97.151  63.914  1.00  0.00           H  
ATOM   2319  CA  GLY   175      88.278  96.971  62.351  1.00  0.00           C  
ATOM   2320  HA2 GLY   175      87.766  96.011  62.273  1.00  0.00           H  
ATOM   2321  HA3 GLY   175      87.694  97.615  63.008  1.00  0.00           H  
ATOM   2322  C   GLY   175      88.418  97.696  61.043  1.00  0.00           C  
ATOM   2323  O   GLY   175      89.540  97.737  60.545  1.00  0.00           O  
ATOM   2324  N   ASN   176      87.342  98.328  60.566  1.00  0.00           N  
ATOM   2325  H   ASN   176      86.490  98.266  61.106  1.00  0.00           H  
ATOM   2326  CA  ASN   176      87.379  99.128  59.368  1.00  0.00           C  
ATOM   2327  HA  ASN   176      88.403  99.056  59.003  1.00  0.00           H  
ATOM   2328  CB  ASN   176      86.399  98.499  58.275  1.00  0.00           C  
ATOM   2329  HB2 ASN   176      85.395  98.579  58.692  1.00  0.00           H  
ATOM   2330  HB3 ASN   176      86.403  99.055  57.338  1.00  0.00           H  
ATOM   2331  CG  ASN   176      86.734  97.028  58.130  1.00  0.00           C  
ATOM   2332  OD1 ASN   176      85.868  96.201  58.462  1.00  0.00           O  
ATOM   2333  ND2 ASN   176      87.881  96.639  57.576  1.00  0.00           N  
ATOM   2334 HD21 ASN   176      88.136  95.666  57.666  1.00  0.00           H  
ATOM   2335 HD22 ASN   176      88.642  97.280  57.402  1.00  0.00           H  
ATOM   2336  C   ASN   176      87.137 100.676  59.591  1.00  0.00           C  
ATOM   2337  O   ASN   176      86.121 101.218  59.165  1.00  0.00           O  
ATOM   2338  N   TYR   177      88.052 101.336  60.268  1.00  0.00           N  
ATOM   2339  H   TYR   177      88.897 100.826  60.482  1.00  0.00           H  
ATOM   2340  CA  TYR   177      88.044 102.751  60.758  1.00  0.00           C  
ATOM   2341  HA  TYR   177      87.105 102.806  61.308  1.00  0.00           H  
ATOM   2342  CB  TYR   177      89.153 102.929  61.772  1.00  0.00           C  
ATOM   2343  HB2 TYR   177      90.090 103.017  61.221  1.00  0.00           H  
ATOM   2344  HB3 TYR   177      88.924 103.830  62.342  1.00  0.00           H  
ATOM   2345  CG  TYR   177      89.338 101.777  62.806  1.00  0.00           C  
ATOM   2346  CD1 TYR   177      90.451 100.942  62.747  1.00  0.00           C  
ATOM   2347  HD1 TYR   177      91.310 101.186  62.139  1.00  0.00           H  
ATOM   2348  CE1 TYR   177      90.501  99.764  63.481  1.00  0.00           C  
ATOM   2349  HE1 TYR   177      91.341  99.088  63.426  1.00  0.00           H  
ATOM   2350  CZ  TYR   177      89.516  99.508  64.412  1.00  0.00           C  
ATOM   2351  OH  TYR   177      89.617  98.378  65.208  1.00  0.00           O  
ATOM   2352  HH  TYR   177      89.017  98.358  65.958  1.00  0.00           H  
ATOM   2353  CE2 TYR   177      88.451 100.434  64.599  1.00  0.00           C  
ATOM   2354  HE2 TYR   177      87.705 100.247  65.357  1.00  0.00           H  
ATOM   2355  CD2 TYR   177      88.396 101.584  63.830  1.00  0.00           C  
ATOM   2356  HD2 TYR   177      87.603 102.302  63.983  1.00  0.00           H  
ATOM   2357  C   TYR   177      88.140 103.678  59.516  1.00  0.00           C  
ATOM   2358  O   TYR   177      89.140 103.599  58.756  1.00  0.00           O  
ATOM   2359  N   GLY   178      87.296 104.640  59.208  1.00  0.00           N  
ATOM   2360  H   GLY   178      87.594 105.261  58.470  1.00  0.00           H  
ATOM   2361  CA  GLY   178      85.985 104.865  59.844  1.00  0.00           C  
ATOM   2362  HA2 GLY   178      85.509 105.568  59.160  1.00  0.00           H  
ATOM   2363  HA3 GLY   178      85.352 103.980  59.909  1.00  0.00           H  
ATOM   2364  C   GLY   178      86.033 105.551  61.246  1.00  0.00           C  
ATOM   2365  O   GLY   178      87.107 106.014  61.612  1.00  0.00           O  
ATOM   2366  N   GLN   179      84.886 105.567  61.916  1.00  0.00           N  
ATOM   2367  H   GLN   179      84.097 105.024  61.596  1.00  0.00           H  
ATOM   2368  CA  GLN   179      84.793 105.945  63.326  1.00  0.00           C  
ATOM   2369  HA  GLN   179      85.151 106.963  63.483  1.00  0.00           H  
ATOM   2370  CB  GLN   179      83.251 105.874  63.608  1.00  0.00           C  
ATOM   2371  HB2 GLN   179      82.845 104.903  63.323  1.00  0.00           H  
ATOM   2372  HB3 GLN   179      83.121 105.942  64.688  1.00  0.00           H  
ATOM   2373  CG  GLN   179      82.322 106.922  62.837  1.00  0.00           C  
ATOM   2374  HG2 GLN   179      82.605 106.957  61.784  1.00  0.00           H  
ATOM   2375  HG3 GLN   179      81.280 106.609  62.893  1.00  0.00           H  
ATOM   2376  CD  GLN   179      82.448 108.295  63.448  1.00  0.00           C  
ATOM   2377  OE1 GLN   179      83.534 108.673  63.943  1.00  0.00           O  
ATOM   2378  NE2 GLN   179      81.548 109.221  63.239  1.00  0.00           N  
ATOM   2379 HE21 GLN   179      80.727 109.033  62.683  1.00  0.00           H  
ATOM   2380 HE22 GLN   179      81.584 110.110  63.717  1.00  0.00           H  
ATOM   2381  C   GLN   179      85.569 105.051  64.200  1.00  0.00           C  
ATOM   2382  O   GLN   179      85.840 103.947  63.742  1.00  0.00           O  
ATOM   2383  N   ASP   180      85.930 105.366  65.434  1.00  0.00           N  
ATOM   2384  H   ASP   180      86.391 104.640  65.963  1.00  0.00           H  
ATOM   2385  CA  ASP   180      85.852 106.694  66.115  1.00  0.00           C  
ATOM   2386  HA  ASP   180      85.337 107.433  65.502  1.00  0.00           H  
ATOM   2387  CB  ASP   180      84.942 106.438  67.317  1.00  0.00           C  
ATOM   2388  HB2 ASP   180      83.947 106.121  67.005  1.00  0.00           H  
ATOM   2389  HB3 ASP   180      85.410 105.603  67.839  1.00  0.00           H  
ATOM   2390  CG  ASP   180      84.824 107.568  68.335  1.00  0.00           C  
ATOM   2391  OD1 ASP   180      84.506 107.361  69.522  1.00  0.00           O  
ATOM   2392  OD2 ASP   180      85.075 108.754  68.006  1.00  0.00           O  
ATOM   2393  C   ASP   180      87.248 107.221  66.532  1.00  0.00           C  
ATOM   2394  O   ASP   180      87.831 106.795  67.540  1.00  0.00           O  
ATOM   2395  N   GLN   181      87.715 108.279  65.773  1.00  0.00           N  
ATOM   2396  H   GLN   181      87.020 108.723  65.191  1.00  0.00           H  
ATOM   2397  CA  GLN   181      89.026 109.008  65.885  1.00  0.00           C  
ATOM   2398  HA  GLN   181      89.823 108.267  65.832  1.00  0.00           H  
ATOM   2399  CB  GLN   181      89.242 109.925  64.656  1.00  0.00           C  
ATOM   2400  HB2 GLN   181      90.281 110.236  64.551  1.00  0.00           H  
ATOM   2401  HB3 GLN   181      89.106 109.247  63.813  1.00  0.00           H  
ATOM   2402  CG  GLN   181      88.349 111.167  64.745  1.00  0.00           C  
ATOM   2403  HG2 GLN   181      87.338 110.829  64.977  1.00  0.00           H  
ATOM   2404  HG3 GLN   181      88.690 111.877  65.498  1.00  0.00           H  
ATOM   2405  CD  GLN   181      88.308 111.816  63.424  1.00  0.00           C  
ATOM   2406  OE1 GLN   181      88.580 112.989  63.385  1.00  0.00           O  
ATOM   2407  NE2 GLN   181      87.986 111.208  62.338  1.00  0.00           N  
ATOM   2408 HE21 GLN   181      87.623 110.266  62.314  1.00  0.00           H  
ATOM   2409 HE22 GLN   181      87.974 111.765  61.496  1.00  0.00           H  
ATOM   2410  C   GLN   181      89.346 109.649  67.268  1.00  0.00           C  
ATOM   2411  O   GLN   181      90.497 110.000  67.591  1.00  0.00           O  
ATOM   2412  N   SER   182      88.225 109.934  68.002  1.00  0.00           N  
ATOM   2413  H   SER   182      87.324 109.605  67.686  1.00  0.00           H  
ATOM   2414  CA  SER   182      88.249 110.413  69.355  1.00  0.00           C  
ATOM   2415  HA  SER   182      88.474 111.479  69.325  1.00  0.00           H  
ATOM   2416  CB  SER   182      86.912 110.233  70.064  1.00  0.00           C  
ATOM   2417  HB2 SER   182      86.712 109.166  70.162  1.00  0.00           H  
ATOM   2418  HB3 SER   182      86.946 110.595  71.091  1.00  0.00           H  
ATOM   2419  OG  SER   182      85.860 110.899  69.468  1.00  0.00           O  
ATOM   2420  HG  SER   182      85.563 110.424  68.688  1.00  0.00           H  
ATOM   2421  C   SER   182      89.183 109.630  70.270  1.00  0.00           C  
ATOM   2422  O   SER   182      89.363 108.397  70.052  1.00  0.00           O  
ATOM   2423  N   SER   183      89.792 110.262  71.227  1.00  0.00           N  
ATOM   2424  H   SER   183      90.572 109.713  71.561  1.00  0.00           H  
ATOM   2425  CA  SER   183      89.791 111.728  71.633  1.00  0.00           C  
ATOM   2426  HA  SER   183      88.736 111.998  71.671  1.00  0.00           H  
ATOM   2427  CB  SER   183      90.317 111.703  73.085  1.00  0.00           C  
ATOM   2428  HB2 SER   183      91.213 111.089  73.172  1.00  0.00           H  
ATOM   2429  HB3 SER   183      90.583 112.730  73.334  1.00  0.00           H  
ATOM   2430  OG  SER   183      89.314 111.312  74.056  1.00  0.00           O  
ATOM   2431  HG  SER   183      89.236 110.356  74.102  1.00  0.00           H  
ATOM   2432  C   SER   183      90.557 112.712  70.580  1.00  0.00           C  
ATOM   2433  O   SER   183      91.213 112.243  69.631  1.00  0.00           O  
ATOM   2434  N   MET   184      90.360 114.027  70.721  1.00  0.00           N  
ATOM   2435  H   MET   184      89.552 114.277  71.273  1.00  0.00           H  
ATOM   2436  CA  MET   184      90.933 115.064  69.895  1.00  0.00           C  
ATOM   2437  HA  MET   184      92.001 114.850  69.919  1.00  0.00           H  
ATOM   2438  CB  MET   184      90.467 115.026  68.434  1.00  0.00           C  
ATOM   2439  HB2 MET   184      91.222 115.598  67.894  1.00  0.00           H  
ATOM   2440  HB3 MET   184      90.459 114.020  68.014  1.00  0.00           H  
ATOM   2441  CG  MET   184      89.133 115.824  68.164  1.00  0.00           C  
ATOM   2442  HG2 MET   184      89.115 116.815  68.617  1.00  0.00           H  
ATOM   2443  HG3 MET   184      89.114 115.936  67.080  1.00  0.00           H  
ATOM   2444  SD  MET   184      87.562 114.976  68.732  1.00  0.00           S  
ATOM   2445  CE  MET   184      87.519 113.626  67.521  1.00  0.00           C  
ATOM   2446  HE1 MET   184      86.731 112.912  67.762  1.00  0.00           H  
ATOM   2447  HE2 MET   184      87.389 114.034  66.519  1.00  0.00           H  
ATOM   2448  HE3 MET   184      88.456 113.070  67.524  1.00  0.00           H  
ATOM   2449  C   MET   184      90.817 116.454  70.549  1.00  0.00           C  
ATOM   2450  O   MET   184      90.338 116.542  71.688  1.00  0.00           O  
ATOM   2451  N   SER   185      91.407 117.510  69.914  1.00  0.00           N  
ATOM   2452  H   SER   185      91.842 117.351  69.016  1.00  0.00           H  
ATOM   2453  CA  SER   185      91.386 118.860  70.355  1.00  0.00           C  
ATOM   2454  HA  SER   185      90.859 118.991  71.300  1.00  0.00           H  
ATOM   2455  CB  SER   185      92.784 119.404  70.662  1.00  0.00           C  
ATOM   2456  HB2 SER   185      93.217 118.754  71.422  1.00  0.00           H  
ATOM   2457  HB3 SER   185      93.388 119.419  69.755  1.00  0.00           H  
ATOM   2458  OG  SER   185      92.808 120.743  71.134  1.00  0.00           O  
ATOM   2459  HG  SER   185      92.343 120.744  71.974  1.00  0.00           H  
ATOM   2460  C   SER   185      90.766 119.792  69.346  1.00  0.00           C  
ATOM   2461  O   SER   185      91.221 119.684  68.182  1.00  0.00           O  
ATOM   2462  N   SER   186      89.940 120.679  69.837  1.00  0.00           N  
ATOM   2463  H   SER   186      89.714 120.674  70.821  1.00  0.00           H  
ATOM   2464  CA  SER   186      89.138 121.639  69.068  1.00  0.00           C  
ATOM   2465  HA  SER   186      89.418 121.626  68.015  1.00  0.00           H  
ATOM   2466  CB  SER   186      87.624 121.215  69.124  1.00  0.00           C  
ATOM   2467  HB2 SER   186      87.471 120.237  68.668  1.00  0.00           H  
ATOM   2468  HB3 SER   186      87.208 121.321  70.126  1.00  0.00           H  
ATOM   2469  OG  SER   186      86.900 122.149  68.271  1.00  0.00           O  
ATOM   2470  HG  SER   186      86.016 122.207  68.639  1.00  0.00           H  
ATOM   2471  C   SER   186      89.280 123.021  69.750  1.00  0.00           C  
ATOM   2472  O   SER   186      89.214 123.064  70.967  1.00  0.00           O  
ATOM   2473  N   GLY   187      89.647 124.089  68.992  1.00  0.00           N  
ATOM   2474  H   GLY   187      89.767 124.956  69.496  1.00  0.00           H  
ATOM   2475  CA  GLY   187      89.762 124.264  67.570  1.00  0.00           C  
ATOM   2476  HA2 GLY   187      90.675 124.718  67.183  1.00  0.00           H  
ATOM   2477  HA3 GLY   187      89.668 123.296  67.079  1.00  0.00           H  
ATOM   2478  C   GLY   187      88.589 124.955  66.856  1.00  0.00           C  
ATOM   2479  O   GLY   187      88.715 125.316  65.716  1.00  0.00           O  
ATOM   2480  N   GLY   188      87.377 125.078  67.465  1.00  0.00           N  
ATOM   2481  H   GLY   188      87.429 124.757  68.422  1.00  0.00           H  
ATOM   2482  CA  GLY   188      86.138 125.569  66.931  1.00  0.00           C  
ATOM   2483  HA2 GLY   188      86.076 125.484  65.846  1.00  0.00           H  
ATOM   2484  HA3 GLY   188      85.369 125.006  67.460  1.00  0.00           H  
ATOM   2485  C   GLY   188      85.867 127.061  67.348  1.00  0.00           C  
ATOM   2486  O   GLY   188      86.786 127.904  67.539  1.00  0.00           O  
ATOM   2487  N   GLY   189      84.615 127.417  67.508  1.00  0.00           N  
ATOM   2488  H   GLY   189      84.428 128.346  67.857  1.00  0.00           H  
ATOM   2489  CA  GLY   189      83.422 126.464  67.410  1.00  0.00           C  
ATOM   2490  HA2 GLY   189      83.506 125.719  68.202  1.00  0.00           H  
ATOM   2491  HA3 GLY   189      82.583 127.080  67.733  1.00  0.00           H  
ATOM   2492  C   GLY   189      83.070 125.701  66.106  1.00  0.00           C  
ATOM   2493  O   GLY   189      83.566 126.052  65.035  1.00  0.00           O  
ATOM   2494  N   SER   190      82.234 124.663  66.261  1.00  0.00           N  
ATOM   2495  H   SER   190      82.007 124.309  67.180  1.00  0.00           H  
ATOM   2496  CA  SER   190      81.844 123.794  65.140  1.00  0.00           C  
ATOM   2497  HA  SER   190      82.240 124.209  64.212  1.00  0.00           H  
ATOM   2498  CB  SER   190      82.420 122.453  65.414  1.00  0.00           C  
ATOM   2499  HB2 SER   190      83.472 122.533  65.690  1.00  0.00           H  
ATOM   2500  HB3 SER   190      81.910 121.889  66.194  1.00  0.00           H  
ATOM   2501  OG  SER   190      82.211 121.668  64.206  1.00  0.00           O  
ATOM   2502  HG  SER   190      82.718 120.858  64.304  1.00  0.00           H  
ATOM   2503  C   SER   190      80.340 123.802  64.797  1.00  0.00           C  
ATOM   2504  O   SER   190      79.542 123.113  65.385  1.00  0.00           O  
ATOM   2505  N   GLY   191      79.806 124.684  63.928  1.00  0.00           N  
ATOM   2506  H   GLY   191      78.800 124.677  63.843  1.00  0.00           H  
ATOM   2507  CA  GLY   191      80.380 125.831  63.164  1.00  0.00           C  
ATOM   2508  HA2 GLY   191      79.550 126.529  63.053  1.00  0.00           H  
ATOM   2509  HA3 GLY   191      81.156 126.360  63.717  1.00  0.00           H  
ATOM   2510  C   GLY   191      80.867 125.521  61.759  1.00  0.00           C  
ATOM   2511  O   GLY   191      81.220 124.315  61.540  1.00  0.00           O  
ATOM   2512  N   GLY   192      80.965 126.497  60.819  1.00  0.00           N  
ATOM   2513  H   GLY   192      80.852 127.474  61.051  1.00  0.00           H  
ATOM   2514  CA  GLY   192      81.169 126.142  59.377  1.00  0.00           C  
ATOM   2515  HA2 GLY   192      81.792 125.269  59.181  1.00  0.00           H  
ATOM   2516  HA3 GLY   192      80.212 125.927  58.902  1.00  0.00           H  
ATOM   2517  C   GLY   192      81.732 127.355  58.598  1.00  0.00           C  
ATOM   2518  O   GLY   192      82.735 127.959  59.000  1.00  0.00           O  
ATOM   2519  N   GLY   193      81.153 127.495  57.391  1.00  0.00           N  
ATOM   2520  H   GLY   193      80.476 126.826  57.054  1.00  0.00           H  
ATOM   2521  CA  GLY   193      81.699 128.352  56.345  1.00  0.00           C  
ATOM   2522  HA2 GLY   193      82.352 129.074  56.836  1.00  0.00           H  
ATOM   2523  HA3 GLY   193      82.326 127.823  55.627  1.00  0.00           H  
ATOM   2524  C   GLY   193      80.608 128.993  55.450  1.00  0.00           C  
ATOM   2525  O   GLY   193      79.461 128.735  55.712  1.00  0.00           O  
ATOM   2526  N   TYR   194      81.024 129.787  54.485  1.00  0.00           N  
ATOM   2527  H   TYR   194      81.986 130.019  54.282  1.00  0.00           H  
ATOM   2528  CA  TYR   194      80.040 130.531  53.681  1.00  0.00           C  
ATOM   2529  HA  TYR   194      79.520 131.122  54.435  1.00  0.00           H  
ATOM   2530  CB  TYR   194      80.771 131.423  52.739  1.00  0.00           C  
ATOM   2531  HB2 TYR   194      81.414 132.000  53.404  1.00  0.00           H  
ATOM   2532  HB3 TYR   194      81.506 130.944  52.092  1.00  0.00           H  
ATOM   2533  CG  TYR   194      79.945 132.427  52.057  1.00  0.00           C  
ATOM   2534  CD1 TYR   194      79.469 132.209  50.700  1.00  0.00           C  
ATOM   2535  HD1 TYR   194      79.701 131.301  50.164  1.00  0.00           H  
ATOM   2536  CE1 TYR   194      78.686 133.177  50.055  1.00  0.00           C  
ATOM   2537  HE1 TYR   194      78.461 133.046  49.007  1.00  0.00           H  
ATOM   2538  CZ  TYR   194      78.197 134.257  50.790  1.00  0.00           C  
ATOM   2539  OH  TYR   194      77.499 135.205  50.094  1.00  0.00           O  
ATOM   2540  HH  TYR   194      77.170 134.934  49.234  1.00  0.00           H  
ATOM   2541  CE2 TYR   194      78.699 134.465  52.119  1.00  0.00           C  
ATOM   2542  HE2 TYR   194      78.300 135.320  52.643  1.00  0.00           H  
ATOM   2543  CD2 TYR   194      79.574 133.580  52.688  1.00  0.00           C  
ATOM   2544  HD2 TYR   194      79.909 133.766  53.697  1.00  0.00           H  
ATOM   2545  C   TYR   194      79.068 129.675  52.937  1.00  0.00           C  
ATOM   2546  O   TYR   194      79.374 128.546  52.495  1.00  0.00           O  
ATOM   2547  N   GLY   195      77.770 129.978  52.925  1.00  0.00           N  
ATOM   2548  H   GLY   195      77.243 129.347  52.337  1.00  0.00           H  
ATOM   2549  CA  GLY   195      77.011 131.069  53.522  1.00  0.00           C  
ATOM   2550  HA2 GLY   195      76.623 130.745  54.487  1.00  0.00           H  
ATOM   2551  HA3 GLY   195      77.717 131.890  53.651  1.00  0.00           H  
ATOM   2552  C   GLY   195      75.872 131.585  52.718  1.00  0.00           C  
ATOM   2553  O   GLY   195      75.973 131.731  51.513  1.00  0.00           O  
ATOM   2554  N   ASN   196      74.789 131.893  53.411  1.00  0.00           N  
ATOM   2555  H   ASN   196      74.842 131.746  54.409  1.00  0.00           H  
ATOM   2556  CA  ASN   196      73.662 132.596  52.842  1.00  0.00           C  
ATOM   2557  HA  ASN   196      72.875 132.399  53.570  1.00  0.00           H  
ATOM   2558  CB  ASN   196      73.897 134.122  52.839  1.00  0.00           C  
ATOM   2559  HB2 ASN   196      74.781 134.460  52.298  1.00  0.00           H  
ATOM   2560  HB3 ASN   196      73.052 134.691  52.452  1.00  0.00           H  
ATOM   2561  CG  ASN   196      73.864 134.727  54.282  1.00  0.00           C  
ATOM   2562  OD1 ASN   196      72.923 134.425  55.030  1.00  0.00           O  
ATOM   2563  ND2 ASN   196      74.805 135.518  54.703  1.00  0.00           N  
ATOM   2564 HD21 ASN   196      74.744 135.984  55.596  1.00  0.00           H  
ATOM   2565 HD22 ASN   196      75.588 135.769  54.116  1.00  0.00           H  
ATOM   2566  C   ASN   196      73.020 132.031  51.571  1.00  0.00           C  
ATOM   2567  O   ASN   196      72.665 132.673  50.586  1.00  0.00           O  
ATOM   2568  N   GLN   197      72.686 130.708  51.648  1.00  0.00           N  
ATOM   2569  H   GLN   197      72.993 130.159  52.439  1.00  0.00           H  
ATOM   2570  CA  GLN   197      72.082 129.950  50.470  1.00  0.00           C  
ATOM   2571  HA  GLN   197      72.668 130.050  49.557  1.00  0.00           H  
ATOM   2572  CB  GLN   197      71.996 128.449  50.861  1.00  0.00           C  
ATOM   2573  HB2 GLN   197      71.626 128.403  51.885  1.00  0.00           H  
ATOM   2574  HB3 GLN   197      71.448 127.843  50.140  1.00  0.00           H  
ATOM   2575  CG  GLN   197      73.337 127.742  50.960  1.00  0.00           C  
ATOM   2576  HG2 GLN   197      73.600 127.452  49.943  1.00  0.00           H  
ATOM   2577  HG3 GLN   197      74.040 128.488  51.331  1.00  0.00           H  
ATOM   2578  CD  GLN   197      73.419 126.570  51.899  1.00  0.00           C  
ATOM   2579  OE1 GLN   197      72.403 125.851  51.946  1.00  0.00           O  
ATOM   2580  NE2 GLN   197      74.457 126.254  52.619  1.00  0.00           N  
ATOM   2581 HE21 GLN   197      75.324 126.716  52.381  1.00  0.00           H  
ATOM   2582 HE22 GLN   197      74.400 125.675  53.444  1.00  0.00           H  
ATOM   2583  C   GLN   197      70.634 130.492  50.197  1.00  0.00           C  
ATOM   2584  O   GLN   197      70.074 130.963  51.141  1.00  0.00           O  
ATOM   2585  N   ASP   198      70.178 130.445  48.911  1.00  0.00           N  
ATOM   2586  H   ASP   198      70.742 130.044  48.175  1.00  0.00           H  
ATOM   2587  CA  ASP   198      68.943 130.998  48.518  1.00  0.00           C  
ATOM   2588  HA  ASP   198      68.228 130.891  49.334  1.00  0.00           H  
ATOM   2589  CB  ASP   198      69.121 132.426  48.041  1.00  0.00           C  
ATOM   2590  HB2 ASP   198      69.762 133.016  48.696  1.00  0.00           H  
ATOM   2591  HB3 ASP   198      69.614 132.320  47.075  1.00  0.00           H  
ATOM   2592  CG  ASP   198      67.751 133.118  47.961  1.00  0.00           C  
ATOM   2593  OD1 ASP   198      67.320 133.546  49.060  1.00  0.00           O  
ATOM   2594  OD2 ASP   198      67.380 133.447  46.834  1.00  0.00           O  
ATOM   2595  C   ASP   198      68.301 130.096  47.454  1.00  0.00           C  
ATOM   2596  O   ASP   198      68.804 130.062  46.347  1.00  0.00           O  
ATOM   2597  N   GLN   199      67.121 129.550  47.840  1.00  0.00           N  
ATOM   2598  H   GLN   199      66.720 129.587  48.766  1.00  0.00           H  
ATOM   2599  CA  GLN   199      66.218 128.814  46.884  1.00  0.00           C  
ATOM   2600  HA  GLN   199      65.377 128.421  47.455  1.00  0.00           H  
ATOM   2601  CB  GLN   199      65.750 129.686  45.802  1.00  0.00           C  
ATOM   2602  HB2 GLN   199      66.618 130.105  45.293  1.00  0.00           H  
ATOM   2603  HB3 GLN   199      65.143 129.148  45.074  1.00  0.00           H  
ATOM   2604  CG  GLN   199      64.914 130.979  46.225  1.00  0.00           C  
ATOM   2605  HG2 GLN   199      65.542 131.521  46.931  1.00  0.00           H  
ATOM   2606  HG3 GLN   199      64.684 131.681  45.424  1.00  0.00           H  
ATOM   2607  CD  GLN   199      63.618 130.549  46.881  1.00  0.00           C  
ATOM   2608  OE1 GLN   199      62.747 129.876  46.395  1.00  0.00           O  
ATOM   2609  NE2 GLN   199      63.377 130.934  48.112  1.00  0.00           N  
ATOM   2610 HE21 GLN   199      64.075 131.375  48.694  1.00  0.00           H  
ATOM   2611 HE22 GLN   199      62.423 130.874  48.438  1.00  0.00           H  
ATOM   2612  C   GLN   199      66.972 127.550  46.334  1.00  0.00           C  
ATOM   2613  O   GLN   199      67.340 127.523  45.139  1.00  0.00           O  
ATOM   2614  N   SER   200      67.134 126.503  47.179  1.00  0.00           N  
ATOM   2615  H   SER   200      67.540 125.707  46.709  1.00  0.00           H  
ATOM   2616  CA  SER   200      66.650 126.407  48.570  1.00  0.00           C  
ATOM   2617  HA  SER   200      66.294 127.359  48.964  1.00  0.00           H  
ATOM   2618  CB  SER   200      65.459 125.493  48.530  1.00  0.00           C  
ATOM   2619  HB2 SER   200      65.048 125.319  49.524  1.00  0.00           H  
ATOM   2620  HB3 SER   200      64.683 125.932  47.902  1.00  0.00           H  
ATOM   2621  OG  SER   200      65.686 124.218  47.959  1.00  0.00           O  
ATOM   2622  HG  SER   200      66.031 123.670  48.668  1.00  0.00           H  
ATOM   2623  C   SER   200      67.670 125.821  49.653  1.00  0.00           C  
ATOM   2624  O   SER   200      67.262 125.145  50.618  1.00  0.00           O  
ATOM   2625  N   GLY   201      68.930 125.992  49.325  1.00  0.00           N  
ATOM   2626  H   GLY   201      69.096 126.557  48.504  1.00  0.00           H  
ATOM   2627  CA  GLY   201      70.039 125.301  49.880  1.00  0.00           C  
ATOM   2628  HA2 GLY   201      70.938 125.789  49.503  1.00  0.00           H  
ATOM   2629  HA3 GLY   201      70.089 125.404  50.964  1.00  0.00           H  
ATOM   2630  C   GLY   201      70.021 123.854  49.455  1.00  0.00           C  
ATOM   2631  O   GLY   201      69.026 123.257  48.977  1.00  0.00           O  
ATOM   2632  N   GLY   202      71.108 123.072  49.647  1.00  0.00           N  
ATOM   2633  H   GLY   202      71.007 122.083  49.472  1.00  0.00           H  
ATOM   2634  CA  GLY   202      72.370 123.459  50.087  1.00  0.00           C  
ATOM   2635  HA2 GLY   202      72.649 124.450  49.729  1.00  0.00           H  
ATOM   2636  HA3 GLY   202      72.379 123.457  51.177  1.00  0.00           H  
ATOM   2637  C   GLY   202      73.328 122.384  49.619  1.00  0.00           C  
ATOM   2638  O   GLY   202      72.987 121.589  48.745  1.00  0.00           O  
ATOM   2639  N   GLY   203      74.568 122.345  49.977  1.00  0.00           N  
ATOM   2640  H   GLY   203      75.166 121.773  49.400  1.00  0.00           H  
ATOM   2641  CA  GLY   203      75.203 123.240  51.016  1.00  0.00           C  
ATOM   2642  HA2 GLY   203      74.449 123.530  51.749  1.00  0.00           H  
ATOM   2643  HA3 GLY   203      75.917 122.609  51.543  1.00  0.00           H  
ATOM   2644  C   GLY   203      75.931 124.387  50.362  1.00  0.00           C  
ATOM   2645  O   GLY   203      75.402 124.857  49.330  1.00  0.00           O  
ATOM   2646  N   GLY   204      77.055 124.857  50.919  1.00  0.00           N  
ATOM   2647  H   GLY   204      77.313 124.325  51.737  1.00  0.00           H  
ATOM   2648  CA  GLY   204      77.946 125.929  50.344  1.00  0.00           C  
ATOM   2649  HA2 GLY   204      78.750 126.058  51.069  1.00  0.00           H  
ATOM   2650  HA3 GLY   204      78.425 125.648  49.406  1.00  0.00           H  
ATOM   2651  C   GLY   204      77.326 127.277  50.251  1.00  0.00           C  
ATOM   2652  O   GLY   204      76.517 127.604  51.090  1.00  0.00           O  
ATOM   2653  N   SER   205      77.785 128.180  49.356  1.00  0.00           N  
ATOM   2654  H   SER   205      77.356 129.088  49.246  1.00  0.00           H  
ATOM   2655  CA  SER   205      78.808 127.903  48.326  1.00  0.00           C  
ATOM   2656  HA  SER   205      78.624 126.960  47.812  1.00  0.00           H  
ATOM   2657  CB  SER   205      78.623 128.990  47.279  1.00  0.00           C  
ATOM   2658  HB2 SER   205      79.176 128.747  46.372  1.00  0.00           H  
ATOM   2659  HB3 SER   205      77.580 128.991  46.962  1.00  0.00           H  
ATOM   2660  OG  SER   205      79.128 130.218  47.814  1.00  0.00           O  
ATOM   2661  HG  SER   205      79.255 130.890  47.140  1.00  0.00           H  
ATOM   2662  C   SER   205      80.312 127.860  48.721  1.00  0.00           C  
ATOM   2663  O   SER   205      81.151 127.457  47.870  1.00  0.00           O  
ATOM   2664  N   GLY   206      80.670 128.296  49.887  1.00  0.00           N  
ATOM   2665  H   GLY   206      79.889 128.510  50.490  1.00  0.00           H  
ATOM   2666  CA  GLY   206      81.984 128.544  50.395  1.00  0.00           C  
ATOM   2667  HA2 GLY   206      81.892 128.767  51.458  1.00  0.00           H  
ATOM   2668  HA3 GLY   206      82.693 127.742  50.192  1.00  0.00           H  
ATOM   2669  C   GLY   206      82.614 129.757  49.659  1.00  0.00           C  
ATOM   2670  O   GLY   206      81.967 130.697  49.261  1.00  0.00           O  
ATOM   2671  N   GLY   207      83.901 129.845  49.483  1.00  0.00           N  
ATOM   2672  H   GLY   207      84.239 130.593  48.895  1.00  0.00           H  
ATOM   2673  CA  GLY   207      84.926 128.917  49.971  1.00  0.00           C  
ATOM   2674  HA2 GLY   207      84.687 127.918  49.607  1.00  0.00           H  
ATOM   2675  HA3 GLY   207      85.877 129.192  49.513  1.00  0.00           H  
ATOM   2676  C   GLY   207      85.109 128.789  51.475  1.00  0.00           C  
ATOM   2677  O   GLY   207      84.624 129.614  52.288  1.00  0.00           O  
ATOM   2678  N   TYR   208      85.736 127.703  51.854  1.00  0.00           N  
ATOM   2679  H   TYR   208      86.252 127.208  51.141  1.00  0.00           H  
ATOM   2680  CA  TYR   208      85.914 127.311  53.240  1.00  0.00           C  
ATOM   2681  HA  TYR   208      86.186 128.108  53.932  1.00  0.00           H  
ATOM   2682  CB  TYR   208      84.562 126.790  53.724  1.00  0.00           C  
ATOM   2683  HB2 TYR   208      83.887 127.634  53.580  1.00  0.00           H  
ATOM   2684  HB3 TYR   208      84.274 125.960  53.080  1.00  0.00           H  
ATOM   2685  CG  TYR   208      84.582 126.374  55.212  1.00  0.00           C  
ATOM   2686  CD1 TYR   208      84.268 125.071  55.612  1.00  0.00           C  
ATOM   2687  HD1 TYR   208      83.960 124.311  54.910  1.00  0.00           H  
ATOM   2688  CE1 TYR   208      84.278 124.746  57.018  1.00  0.00           C  
ATOM   2689  HE1 TYR   208      84.006 123.736  57.286  1.00  0.00           H  
ATOM   2690  CZ  TYR   208      84.865 125.585  57.911  1.00  0.00           C  
ATOM   2691  OH  TYR   208      85.048 125.157  59.184  1.00  0.00           O  
ATOM   2692  HH  TYR   208      84.485 124.407  59.391  1.00  0.00           H  
ATOM   2693  CE2 TYR   208      85.239 126.890  57.462  1.00  0.00           C  
ATOM   2694  HE2 TYR   208      85.645 127.532  58.229  1.00  0.00           H  
ATOM   2695  CD2 TYR   208      85.073 127.267  56.109  1.00  0.00           C  
ATOM   2696  HD2 TYR   208      85.252 128.294  55.823  1.00  0.00           H  
ATOM   2697  C   TYR   208      86.969 126.176  53.549  1.00  0.00           C  
ATOM   2698  O   TYR   208      86.847 125.025  53.098  1.00  0.00           O  
ATOM   2699  N   GLY   209      88.055 126.549  54.287  1.00  0.00           N  
ATOM   2700  H   GLY   209      88.064 127.487  54.661  1.00  0.00           H  
ATOM   2701  CA  GLY   209      88.977 125.592  54.916  1.00  0.00           C  
ATOM   2702  HA2 GLY   209      89.203 124.698  54.334  1.00  0.00           H  
ATOM   2703  HA3 GLY   209      89.976 126.026  54.960  1.00  0.00           H  
ATOM   2704  C   GLY   209      88.643 125.223  56.400  1.00  0.00           C  
ATOM   2705  O   GLY   209      88.234 126.008  57.233  1.00  0.00           O  
ATOM   2706  N   GLN   210      88.994 124.031  56.848  1.00  0.00           N  
ATOM   2707  H   GLN   210      88.777 123.919  57.829  1.00  0.00           H  
ATOM   2708  CA  GLN   210      89.712 122.915  56.228  1.00  0.00           C  
ATOM   2709  HA  GLN   210      89.914 122.302  57.107  1.00  0.00           H  
ATOM   2710  CB  GLN   210      88.840 122.105  55.215  1.00  0.00           C  
ATOM   2711  HB2 GLN   210      88.650 122.699  54.321  1.00  0.00           H  
ATOM   2712  HB3 GLN   210      89.339 121.235  54.788  1.00  0.00           H  
ATOM   2713  CG  GLN   210      87.462 121.640  55.778  1.00  0.00           C  
ATOM   2714  HG2 GLN   210      87.716 120.856  56.491  1.00  0.00           H  
ATOM   2715  HG3 GLN   210      86.938 122.445  56.294  1.00  0.00           H  
ATOM   2716  CD  GLN   210      86.433 121.069  54.807  1.00  0.00           C  
ATOM   2717  OE1 GLN   210      86.575 121.060  53.621  1.00  0.00           O  
ATOM   2718  NE2 GLN   210      85.302 120.611  55.347  1.00  0.00           N  
ATOM   2719 HE21 GLN   210      84.598 120.391  54.657  1.00  0.00           H  
ATOM   2720 HE22 GLN   210      85.042 120.666  56.321  1.00  0.00           H  
ATOM   2721  C   GLN   210      91.149 123.153  55.727  1.00  0.00           C  
ATOM   2722  O   GLN   210      91.524 122.740  54.655  1.00  0.00           O  
ATOM   2723  N   GLN   211      91.874 123.817  56.607  1.00  0.00           N  
ATOM   2724  H   GLN   211      91.433 123.969  57.503  1.00  0.00           H  
ATOM   2725  CA  GLN   211      93.193 124.399  56.306  1.00  0.00           C  
ATOM   2726  HA  GLN   211      93.051 125.144  55.524  1.00  0.00           H  
ATOM   2727  CB  GLN   211      93.730 125.124  57.577  1.00  0.00           C  
ATOM   2728  HB2 GLN   211      93.503 124.672  58.543  1.00  0.00           H  
ATOM   2729  HB3 GLN   211      94.811 125.261  57.586  1.00  0.00           H  
ATOM   2730  CG  GLN   211      93.282 126.583  57.451  1.00  0.00           C  
ATOM   2731  HG2 GLN   211      93.763 127.008  58.332  1.00  0.00           H  
ATOM   2732  HG3 GLN   211      93.695 127.170  56.631  1.00  0.00           H  
ATOM   2733  CD  GLN   211      91.760 126.873  57.432  1.00  0.00           C  
ATOM   2734  OE1 GLN   211      91.169 127.241  56.434  1.00  0.00           O  
ATOM   2735  NE2 GLN   211      91.001 126.550  58.413  1.00  0.00           N  
ATOM   2736 HE21 GLN   211      91.259 126.240  59.339  1.00  0.00           H  
ATOM   2737 HE22 GLN   211      90.022 126.447  58.189  1.00  0.00           H  
ATOM   2738  C   GLN   211      94.201 123.379  55.731  1.00  0.00           C  
ATOM   2739  O   GLN   211      94.595 123.571  54.614  1.00  0.00           O  
ATOM   2740  N   ASP   212      94.690 122.379  56.523  1.00  0.00           N  
ATOM   2741  H   ASP   212      94.211 122.161  57.385  1.00  0.00           H  
ATOM   2742  CA  ASP   212      95.896 121.608  56.219  1.00  0.00           C  
ATOM   2743  HA  ASP   212      96.136 121.793  55.171  1.00  0.00           H  
ATOM   2744  CB  ASP   212      97.057 122.200  57.123  1.00  0.00           C  
ATOM   2745  HB2 ASP   212      97.864 121.540  56.804  1.00  0.00           H  
ATOM   2746  HB3 ASP   212      97.108 123.266  56.901  1.00  0.00           H  
ATOM   2747  CG  ASP   212      96.862 121.994  58.700  1.00  0.00           C  
ATOM   2748  OD1 ASP   212      97.911 121.814  59.311  1.00  0.00           O  
ATOM   2749  OD2 ASP   212      95.705 121.848  59.159  1.00  0.00           O  
ATOM   2750  C   ASP   212      95.706 120.135  56.560  1.00  0.00           C  
ATOM   2751  O   ASP   212      96.732 119.418  56.735  1.00  0.00           O  
ATOM   2752  N   ARG   213      94.486 119.623  56.434  1.00  0.00           N  
ATOM   2753  H   ARG   213      93.820 120.292  56.074  1.00  0.00           H  
ATOM   2754  CA  ARG   213      94.047 118.252  56.753  1.00  0.00           C  
ATOM   2755  HA  ARG   213      94.790 117.620  56.267  1.00  0.00           H  
ATOM   2756  CB  ARG   213      94.016 118.047  58.291  1.00  0.00           C  
ATOM   2757  HB2 ARG   213      93.332 118.769  58.738  1.00  0.00           H  
ATOM   2758  HB3 ARG   213      93.407 117.168  58.503  1.00  0.00           H  
ATOM   2759  CG  ARG   213      95.396 117.873  58.997  1.00  0.00           C  
ATOM   2760  HG2 ARG   213      95.877 118.847  58.913  1.00  0.00           H  
ATOM   2761  HG3 ARG   213      95.294 117.733  60.073  1.00  0.00           H  
ATOM   2762  CD  ARG   213      96.184 116.708  58.542  1.00  0.00           C  
ATOM   2763  HD2 ARG   213      95.770 115.735  58.807  1.00  0.00           H  
ATOM   2764  HD3 ARG   213      96.295 116.715  57.458  1.00  0.00           H  
ATOM   2765  NE  ARG   213      97.559 116.756  59.006  1.00  0.00           N  
ATOM   2766  HE  ARG   213      97.992 117.647  59.203  1.00  0.00           H  
ATOM   2767  CZ  ARG   213      98.203 115.825  59.633  1.00  0.00           C  
ATOM   2768  NH1 ARG   213      97.808 114.585  60.050  1.00  0.00           N  
ATOM   2769 HH11 ARG   213      98.492 114.179  60.673  1.00  0.00           H  
ATOM   2770 HH12 ARG   213      96.874 114.298  59.792  1.00  0.00           H  
ATOM   2771  NH2 ARG   213      99.425 116.114  59.967  1.00  0.00           N  
ATOM   2772 HH21 ARG   213      99.926 115.407  60.485  1.00  0.00           H  
ATOM   2773 HH22 ARG   213      99.920 116.849  59.482  1.00  0.00           H  
ATOM   2774  C   ARG   213      92.707 117.851  56.021  1.00  0.00           C  
ATOM   2775  O   ARG   213      91.679 118.514  56.272  1.00  0.00           O  
ATOM   2776  N   GLY   214      92.660 116.754  55.253  1.00  0.00           N  
ATOM   2777  H   GLY   214      91.749 116.722  54.819  1.00  0.00           H  
ATOM   2778  CA  GLY   214      93.636 115.785  55.094  1.00  0.00           C  
ATOM   2779  HA2 GLY   214      93.340 115.090  54.308  1.00  0.00           H  
ATOM   2780  HA3 GLY   214      94.546 116.234  54.693  1.00  0.00           H  
ATOM   2781  C   GLY   214      93.827 114.852  56.282  1.00  0.00           C  
ATOM   2782  O   GLY   214      92.824 114.471  56.938  1.00  0.00           O  
ATOM   2783  OXT GLY   214      94.919 114.302  56.487  1.00  0.00           O  
TER    2784      GLY   214 
END   
