# Supplementary material for: Visualization of oligomerization, clustering, and density transition of intrinsically disordered proteins
Source: Natl Sci Rev. 2026 Feb 14;13(7):nwag107. doi: 10.1093/nsr/nwag107 (PMC13114874; doi:10.1093/nsr/nwag107)
Supplement: nwag107_Supplemental_Files [file nwag107_supplemental_files.zip › SI-MD-Structures/MD-Sturctures/frame276.pdb]

CRYST1  135.098  149.261  136.861  90.00  90.00  90.00               1
ATOM      1  N   MET     1      26.882  89.240  97.055  1.00  0.00           N  
ATOM      2  H1  MET     1      26.880  89.974  97.749  1.00  0.00           H  
ATOM      3  H2  MET     1      25.954  89.061  96.697  1.00  0.00           H  
ATOM      4  H3  MET     1      27.164  88.387  97.517  1.00  0.00           H  
ATOM      5  CA  MET     1      27.771  89.517  95.925  1.00  0.00           C  
ATOM      6  HA  MET     1      28.800  89.578  96.279  1.00  0.00           H  
ATOM      7  CB  MET     1      27.748  88.319  94.960  1.00  0.00           C  
ATOM      8  HB2 MET     1      27.958  87.373  95.460  1.00  0.00           H  
ATOM      9  HB3 MET     1      26.678  88.272  94.758  1.00  0.00           H  
ATOM     10  CG  MET     1      28.551  88.314  93.666  1.00  0.00           C  
ATOM     11  HG2 MET     1      28.497  87.316  93.232  1.00  0.00           H  
ATOM     12  HG3 MET     1      28.257  89.089  92.958  1.00  0.00           H  
ATOM     13  SD  MET     1      30.382  88.518  93.932  1.00  0.00           S  
ATOM     14  CE  MET     1      30.704  87.127  95.085  1.00  0.00           C  
ATOM     15  HE1 MET     1      30.306  86.171  94.744  1.00  0.00           H  
ATOM     16  HE2 MET     1      31.777  87.161  95.278  1.00  0.00           H  
ATOM     17  HE3 MET     1      30.201  87.294  96.037  1.00  0.00           H  
ATOM     18  C   MET     1      27.400  90.843  95.255  1.00  0.00           C  
ATOM     19  O   MET     1      26.538  90.877  94.360  1.00  0.00           O  
ATOM     20  N   ALA     2      27.923  92.040  95.757  1.00  0.00           N  
ATOM     21  H   ALA     2      27.610  92.836  95.219  1.00  0.00           H  
ATOM     22  CA  ALA     2      28.918  92.397  96.819  1.00  0.00           C  
ATOM     23  HA  ALA     2      28.885  93.486  96.860  1.00  0.00           H  
ATOM     24  CB  ALA     2      28.597  91.812  98.198  1.00  0.00           C  
ATOM     25  HB1 ALA     2      27.561  91.911  98.524  1.00  0.00           H  
ATOM     26  HB2 ALA     2      28.945  90.782  98.274  1.00  0.00           H  
ATOM     27  HB3 ALA     2      29.050  92.391  99.003  1.00  0.00           H  
ATOM     28  C   ALA     2      30.336  92.050  96.437  1.00  0.00           C  
ATOM     29  O   ALA     2      30.877  90.982  96.629  1.00  0.00           O  
ATOM     30  N   SER     3      31.126  92.959  95.868  1.00  0.00           N  
ATOM     31  H   SER     3      32.015  92.523  95.666  1.00  0.00           H  
ATOM     32  CA  SER     3      30.776  94.330  95.341  1.00  0.00           C  
ATOM     33  HA  SER     3      29.703  94.467  95.210  1.00  0.00           H  
ATOM     34  CB  SER     3      31.304  95.336  96.373  1.00  0.00           C  
ATOM     35  HB2 SER     3      31.341  96.363  96.008  1.00  0.00           H  
ATOM     36  HB3 SER     3      30.720  95.271  97.291  1.00  0.00           H  
ATOM     37  OG  SER     3      32.667  94.992  96.738  1.00  0.00           O  
ATOM     38  HG  SER     3      32.782  94.053  96.900  1.00  0.00           H  
ATOM     39  C   SER     3      31.481  94.620  93.975  1.00  0.00           C  
ATOM     40  O   SER     3      32.311  93.818  93.550  1.00  0.00           O  
ATOM     41  N   ASN     4      31.046  95.647  93.246  1.00  0.00           N  
ATOM     42  H   ASN     4      30.249  96.150  93.610  1.00  0.00           H  
ATOM     43  CA  ASN     4      31.222  96.006  91.868  1.00  0.00           C  
ATOM     44  HA  ASN     4      30.820  95.134  91.353  1.00  0.00           H  
ATOM     45  CB  ASN     4      30.346  97.226  91.518  1.00  0.00           C  
ATOM     46  HB2 ASN     4      30.828  98.002  92.111  1.00  0.00           H  
ATOM     47  HB3 ASN     4      30.503  97.373  90.449  1.00  0.00           H  
ATOM     48  CG  ASN     4      28.867  97.230  91.881  1.00  0.00           C  
ATOM     49  OD1 ASN     4      28.372  96.404  92.598  1.00  0.00           O  
ATOM     50  ND2 ASN     4      28.188  98.286  91.417  1.00  0.00           N  
ATOM     51 HD21 ASN     4      27.244  98.509  91.698  1.00  0.00           H  
ATOM     52 HD22 ASN     4      28.653  99.096  91.034  1.00  0.00           H  
ATOM     53  C   ASN     4      32.733  96.179  91.541  1.00  0.00           C  
ATOM     54  O   ASN     4      33.479  96.657  92.384  1.00  0.00           O  
ATOM     55  N   ASP     5      33.230  95.994  90.288  1.00  0.00           N  
ATOM     56  H   ASP     5      34.200  96.225  90.127  1.00  0.00           H  
ATOM     57  CA  ASP     5      32.552  95.486  89.095  1.00  0.00           C  
ATOM     58  HA  ASP     5      31.520  95.821  88.999  1.00  0.00           H  
ATOM     59  CB  ASP     5      33.365  95.921  87.820  1.00  0.00           C  
ATOM     60  HB2 ASP     5      34.435  95.761  87.946  1.00  0.00           H  
ATOM     61  HB3 ASP     5      33.203  95.368  86.895  1.00  0.00           H  
ATOM     62  CG  ASP     5      33.483  97.422  87.642  1.00  0.00           C  
ATOM     63  OD1 ASP     5      32.746  98.194  88.298  1.00  0.00           O  
ATOM     64  OD2 ASP     5      34.327  97.855  86.817  1.00  0.00           O  
ATOM     65  C   ASP     5      32.507  93.891  89.103  1.00  0.00           C  
ATOM     66  O   ASP     5      33.353  93.259  89.823  1.00  0.00           O  
ATOM     67  N   TYR     6      31.631  93.277  88.311  1.00  0.00           N  
ATOM     68  H   TYR     6      30.956  93.934  87.947  1.00  0.00           H  
ATOM     69  CA  TYR     6      31.491  91.836  88.056  1.00  0.00           C  
ATOM     70  HA  TYR     6      32.147  91.223  88.674  1.00  0.00           H  
ATOM     71  CB  TYR     6      30.066  91.409  88.410  1.00  0.00           C  
ATOM     72  HB2 TYR     6      29.401  91.584  87.565  1.00  0.00           H  
ATOM     73  HB3 TYR     6      29.972  90.326  88.489  1.00  0.00           H  
ATOM     74  CG  TYR     6      29.527  91.886  89.726  1.00  0.00           C  
ATOM     75  CD1 TYR     6      28.736  93.051  89.810  1.00  0.00           C  
ATOM     76  HD1 TYR     6      28.424  93.506  88.882  1.00  0.00           H  
ATOM     77  CE1 TYR     6      28.379  93.601  91.057  1.00  0.00           C  
ATOM     78  HE1 TYR     6      27.785  94.502  91.084  1.00  0.00           H  
ATOM     79  CZ  TYR     6      28.838  92.999  92.239  1.00  0.00           C  
ATOM     80  OH  TYR     6      28.492  93.548  93.414  1.00  0.00           O  
ATOM     81  HH  TYR     6      28.321  94.481  93.272  1.00  0.00           H  
ATOM     82  CE2 TYR     6      29.664  91.849  92.178  1.00  0.00           C  
ATOM     83  HE2 TYR     6      30.133  91.327  92.999  1.00  0.00           H  
ATOM     84  CD2 TYR     6      29.959  91.382  90.891  1.00  0.00           C  
ATOM     85  HD2 TYR     6      30.607  90.518  90.879  1.00  0.00           H  
ATOM     86  C   TYR     6      31.797  91.502  86.546  1.00  0.00           C  
ATOM     87  O   TYR     6      30.857  91.096  85.844  1.00  0.00           O  
ATOM     88  N   THR     7      33.058  91.789  86.129  1.00  0.00           N  
ATOM     89  H   THR     7      33.773  92.255  86.670  1.00  0.00           H  
ATOM     90  CA  THR     7      33.354  91.511  84.711  1.00  0.00           C  
ATOM     91  HA  THR     7      32.874  90.549  84.529  1.00  0.00           H  
ATOM     92  CB  THR     7      32.615  92.461  83.771  1.00  0.00           C  
ATOM     93  HB  THR     7      31.626  92.636  84.194  1.00  0.00           H  
ATOM     94  CG2 THR     7      33.238  93.863  83.809  1.00  0.00           C  
ATOM     95 HG21 THR     7      32.928  94.321  84.748  1.00  0.00           H  
ATOM     96 HG22 THR     7      34.315  93.863  83.641  1.00  0.00           H  
ATOM     97 HG23 THR     7      32.705  94.445  83.057  1.00  0.00           H  
ATOM     98  OG1 THR     7      32.615  91.985  82.444  1.00  0.00           O  
ATOM     99  HG1 THR     7      32.414  92.660  81.792  1.00  0.00           H  
ATOM    100  C   THR     7      34.835  91.411  84.415  1.00  0.00           C  
ATOM    101  O   THR     7      35.627  91.782  85.276  1.00  0.00           O  
ATOM    102  N   GLN     8      35.189  90.847  83.238  1.00  0.00           N  
ATOM    103  H   GLN     8      34.450  90.600  82.596  1.00  0.00           H  
ATOM    104  CA  GLN     8      36.538  90.565  82.890  1.00  0.00           C  
ATOM    105  HA  GLN     8      36.978  89.891  83.624  1.00  0.00           H  
ATOM    106  CB  GLN     8      36.581  89.816  81.496  1.00  0.00           C  
ATOM    107  HB2 GLN     8      37.613  89.850  81.145  1.00  0.00           H  
ATOM    108  HB3 GLN     8      36.330  88.764  81.632  1.00  0.00           H  
ATOM    109  CG  GLN     8      35.604  90.373  80.417  1.00  0.00           C  
ATOM    110  HG2 GLN     8      34.546  90.242  80.645  1.00  0.00           H  
ATOM    111  HG3 GLN     8      35.756  91.407  80.108  1.00  0.00           H  
ATOM    112  CD  GLN     8      35.619  89.645  79.076  1.00  0.00           C  
ATOM    113  OE1 GLN     8      36.491  88.811  78.810  1.00  0.00           O  
ATOM    114  NE2 GLN     8      34.802  89.931  78.116  1.00  0.00           N  
ATOM    115 HE21 GLN     8      34.086  90.626  78.278  1.00  0.00           H  
ATOM    116 HE22 GLN     8      34.784  89.423  77.243  1.00  0.00           H  
ATOM    117  C   GLN     8      37.309  91.919  82.772  1.00  0.00           C  
ATOM    118  O   GLN     8      36.779  92.846  82.170  1.00  0.00           O  
ATOM    119  N   GLN     9      38.510  92.126  83.331  1.00  0.00           N  
ATOM    120  H   GLN     9      38.905  93.006  83.032  1.00  0.00           H  
ATOM    121  CA  GLN     9      39.380  91.270  84.167  1.00  0.00           C  
ATOM    122  HA  GLN     9      40.333  91.798  84.204  1.00  0.00           H  
ATOM    123  CB  GLN     9      38.908  91.076  85.641  1.00  0.00           C  
ATOM    124  HB2 GLN     9      37.834  91.180  85.794  1.00  0.00           H  
ATOM    125  HB3 GLN     9      39.075  90.110  86.117  1.00  0.00           H  
ATOM    126  CG  GLN     9      39.531  92.149  86.667  1.00  0.00           C  
ATOM    127  HG2 GLN     9      40.620  92.108  86.633  1.00  0.00           H  
ATOM    128  HG3 GLN     9      39.269  93.107  86.219  1.00  0.00           H  
ATOM    129  CD  GLN     9      38.982  92.020  88.068  1.00  0.00           C  
ATOM    130  OE1 GLN     9      38.390  92.928  88.592  1.00  0.00           O  
ATOM    131  NE2 GLN     9      38.965  90.792  88.578  1.00  0.00           N  
ATOM    132 HE21 GLN     9      39.255  90.029  87.984  1.00  0.00           H  
ATOM    133 HE22 GLN     9      38.468  90.734  89.456  1.00  0.00           H  
ATOM    134  C   GLN     9      39.758  89.900  83.494  1.00  0.00           C  
ATOM    135  O   GLN     9      39.603  88.831  84.127  1.00  0.00           O  
ATOM    136  N   ALA    10      40.181  89.789  82.252  1.00  0.00           N  
ATOM    137  H   ALA    10      40.447  88.879  81.903  1.00  0.00           H  
ATOM    138  CA  ALA    10      40.709  90.877  81.431  1.00  0.00           C  
ATOM    139  HA  ALA    10      40.633  91.780  82.038  1.00  0.00           H  
ATOM    140  CB  ALA    10      42.281  90.663  81.347  1.00  0.00           C  
ATOM    141  HB1 ALA    10      42.749  91.457  80.765  1.00  0.00           H  
ATOM    142  HB2 ALA    10      42.792  90.598  82.307  1.00  0.00           H  
ATOM    143  HB3 ALA    10      42.466  89.734  80.808  1.00  0.00           H  
ATOM    144  C   ALA    10      40.059  91.171  79.976  1.00  0.00           C  
ATOM    145  O   ALA    10      39.243  90.423  79.494  1.00  0.00           O  
ATOM    146  N   THR    11      40.287  92.347  79.401  1.00  0.00           N  
ATOM    147  H   THR    11      40.912  92.983  79.875  1.00  0.00           H  
ATOM    148  CA  THR    11      39.704  92.792  78.102  1.00  0.00           C  
ATOM    149  HA  THR    11      39.723  91.914  77.457  1.00  0.00           H  
ATOM    150  CB  THR    11      38.206  93.130  78.257  1.00  0.00           C  
ATOM    151  HB  THR    11      37.775  92.203  78.636  1.00  0.00           H  
ATOM    152  CG2 THR    11      37.986  94.245  79.258  1.00  0.00           C  
ATOM    153 HG21 THR    11      38.394  94.007  80.240  1.00  0.00           H  
ATOM    154 HG22 THR    11      38.419  95.144  78.821  1.00  0.00           H  
ATOM    155 HG23 THR    11      36.914  94.349  79.432  1.00  0.00           H  
ATOM    156  OG1 THR    11      37.719  93.457  77.014  1.00  0.00           O  
ATOM    157  HG1 THR    11      36.770  93.414  77.154  1.00  0.00           H  
ATOM    158  C   THR    11      40.594  93.972  77.530  1.00  0.00           C  
ATOM    159  O   THR    11      40.923  94.947  78.184  1.00  0.00           O  
ATOM    160  N   GLN    12      40.999  94.102  76.258  1.00  0.00           N  
ATOM    161  H   GLN    12      41.514  94.936  76.017  1.00  0.00           H  
ATOM    162  CA  GLN    12      40.925  93.216  75.157  1.00  0.00           C  
ATOM    163  HA  GLN    12      39.864  93.010  75.014  1.00  0.00           H  
ATOM    164  CB  GLN    12      41.466  93.983  73.889  1.00  0.00           C  
ATOM    165  HB2 GLN    12      42.351  94.532  74.212  1.00  0.00           H  
ATOM    166  HB3 GLN    12      41.780  93.246  73.151  1.00  0.00           H  
ATOM    167  CG  GLN    12      40.463  94.967  73.237  1.00  0.00           C  
ATOM    168  HG2 GLN    12      39.640  94.311  72.951  1.00  0.00           H  
ATOM    169  HG3 GLN    12      40.179  95.615  74.066  1.00  0.00           H  
ATOM    170  CD  GLN    12      40.835  95.905  72.073  1.00  0.00           C  
ATOM    171  OE1 GLN    12      41.746  95.553  71.306  1.00  0.00           O  
ATOM    172  NE2 GLN    12      40.248  97.065  71.881  1.00  0.00           N  
ATOM    173 HE21 GLN    12      40.500  97.711  71.147  1.00  0.00           H  
ATOM    174 HE22 GLN    12      39.483  97.354  72.474  1.00  0.00           H  
ATOM    175  C   GLN    12      41.722  91.942  75.488  1.00  0.00           C  
ATOM    176  O   GLN    12      42.552  91.834  76.373  1.00  0.00           O  
ATOM    177  N   SER    13      41.457  90.936  74.744  1.00  0.00           N  
ATOM    178  H   SER    13      40.681  91.046  74.107  1.00  0.00           H  
ATOM    179  CA  SER    13      41.977  89.560  75.049  1.00  0.00           C  
ATOM    180  HA  SER    13      41.891  89.301  76.104  1.00  0.00           H  
ATOM    181  CB  SER    13      41.033  88.532  74.354  1.00  0.00           C  
ATOM    182  HB2 SER    13      41.397  87.547  74.647  1.00  0.00           H  
ATOM    183  HB3 SER    13      39.974  88.664  74.575  1.00  0.00           H  
ATOM    184  OG  SER    13      41.151  88.523  72.934  1.00  0.00           O  
ATOM    185  HG  SER    13      40.438  89.089  72.630  1.00  0.00           H  
ATOM    186  C   SER    13      43.433  89.385  74.746  1.00  0.00           C  
ATOM    187  O   SER    13      44.126  90.122  74.080  1.00  0.00           O  
ATOM    188  N   TYR    14      43.934  88.318  75.373  1.00  0.00           N  
ATOM    189  H   TYR    14      43.260  87.975  76.042  1.00  0.00           H  
ATOM    190  CA  TYR    14      45.254  87.873  75.490  1.00  0.00           C  
ATOM    191  HA  TYR    14      45.556  87.815  74.444  1.00  0.00           H  
ATOM    192  CB  TYR    14      46.152  88.984  76.132  1.00  0.00           C  
ATOM    193  HB2 TYR    14      45.870  89.927  75.664  1.00  0.00           H  
ATOM    194  HB3 TYR    14      45.873  89.101  77.179  1.00  0.00           H  
ATOM    195  CG  TYR    14      47.635  88.778  76.181  1.00  0.00           C  
ATOM    196  CD1 TYR    14      48.540  89.360  75.204  1.00  0.00           C  
ATOM    197  HD1 TYR    14      48.171  90.034  74.445  1.00  0.00           H  
ATOM    198  CE1 TYR    14      49.926  89.098  75.155  1.00  0.00           C  
ATOM    199  HE1 TYR    14      50.549  89.603  74.431  1.00  0.00           H  
ATOM    200  CZ  TYR    14      50.477  88.170  76.063  1.00  0.00           C  
ATOM    201  OH  TYR    14      51.773  87.856  75.847  1.00  0.00           O  
ATOM    202  HH  TYR    14      52.388  88.408  75.358  1.00  0.00           H  
ATOM    203  CE2 TYR    14      49.609  87.660  77.071  1.00  0.00           C  
ATOM    204  HE2 TYR    14      49.974  87.024  77.864  1.00  0.00           H  
ATOM    205  CD2 TYR    14      48.296  87.962  77.163  1.00  0.00           C  
ATOM    206  HD2 TYR    14      47.656  87.445  77.862  1.00  0.00           H  
ATOM    207  C   TYR    14      45.341  86.556  76.241  1.00  0.00           C  
ATOM    208  O   TYR    14      44.540  86.330  77.192  1.00  0.00           O  
ATOM    209  N   GLY    15      46.333  85.725  75.872  1.00  0.00           N  
ATOM    210  H   GLY    15      46.455  84.910  76.456  1.00  0.00           H  
ATOM    211  CA  GLY    15      47.261  85.809  74.743  1.00  0.00           C  
ATOM    212  HA2 GLY    15      46.941  85.387  73.790  1.00  0.00           H  
ATOM    213  HA3 GLY    15      47.449  86.853  74.493  1.00  0.00           H  
ATOM    214  C   GLY    15      48.630  85.104  75.088  1.00  0.00           C  
ATOM    215  O   GLY    15      48.646  84.515  76.169  1.00  0.00           O  
ATOM    216  N   ALA    16      49.570  85.351  74.225  1.00  0.00           N  
ATOM    217  H   ALA    16      49.286  85.824  73.379  1.00  0.00           H  
ATOM    218  CA  ALA    16      50.867  84.715  74.241  1.00  0.00           C  
ATOM    219  HA  ALA    16      51.269  84.620  75.249  1.00  0.00           H  
ATOM    220  CB  ALA    16      50.658  83.251  73.779  1.00  0.00           C  
ATOM    221  HB1 ALA    16      51.599  82.702  73.804  1.00  0.00           H  
ATOM    222  HB2 ALA    16      49.819  82.781  74.291  1.00  0.00           H  
ATOM    223  HB3 ALA    16      50.249  83.406  72.780  1.00  0.00           H  
ATOM    224  C   ALA    16      51.898  85.419  73.263  1.00  0.00           C  
ATOM    225  O   ALA    16      51.523  85.731  72.158  1.00  0.00           O  
ATOM    226  N   TYR    17      53.184  85.529  73.658  1.00  0.00           N  
ATOM    227  H   TYR    17      53.446  85.160  74.560  1.00  0.00           H  
ATOM    228  CA  TYR    17      54.293  85.813  72.735  1.00  0.00           C  
ATOM    229  HA  TYR    17      54.055  85.244  71.836  1.00  0.00           H  
ATOM    230  CB  TYR    17      54.336  87.280  72.309  1.00  0.00           C  
ATOM    231  HB2 TYR    17      53.452  87.613  71.764  1.00  0.00           H  
ATOM    232  HB3 TYR    17      54.313  87.907  73.200  1.00  0.00           H  
ATOM    233  CG  TYR    17      55.528  87.640  71.450  1.00  0.00           C  
ATOM    234  CD1 TYR    17      56.497  88.400  72.100  1.00  0.00           C  
ATOM    235  HD1 TYR    17      56.477  88.461  73.178  1.00  0.00           H  
ATOM    236  CE1 TYR    17      57.497  88.947  71.347  1.00  0.00           C  
ATOM    237  HE1 TYR    17      58.242  89.563  71.829  1.00  0.00           H  
ATOM    238  CZ  TYR    17      57.536  88.804  69.925  1.00  0.00           C  
ATOM    239  OH  TYR    17      58.599  89.249  69.154  1.00  0.00           O  
ATOM    240  HH  TYR    17      58.674  88.701  68.370  1.00  0.00           H  
ATOM    241  CE2 TYR    17      56.547  88.016  69.315  1.00  0.00           C  
ATOM    242  HE2 TYR    17      56.470  87.892  68.245  1.00  0.00           H  
ATOM    243  CD2 TYR    17      55.528  87.413  70.039  1.00  0.00           C  
ATOM    244  HD2 TYR    17      54.689  86.938  69.552  1.00  0.00           H  
ATOM    245  C   TYR    17      55.667  85.457  73.281  1.00  0.00           C  
ATOM    246  O   TYR    17      56.077  85.968  74.342  1.00  0.00           O  
ATOM    247  N   PRO    18      56.511  84.698  72.565  1.00  0.00           N  
ATOM    248  CD  PRO    18      56.306  84.235  71.193  1.00  0.00           C  
ATOM    249  HD2 PRO    18      56.451  84.988  70.418  1.00  0.00           H  
ATOM    250  HD3 PRO    18      55.308  83.801  71.128  1.00  0.00           H  
ATOM    251  CG  PRO    18      57.210  83.092  70.964  1.00  0.00           C  
ATOM    252  HG2 PRO    18      57.917  83.286  70.157  1.00  0.00           H  
ATOM    253  HG3 PRO    18      56.511  82.325  70.633  1.00  0.00           H  
ATOM    254  CB  PRO    18      57.995  82.919  72.272  1.00  0.00           C  
ATOM    255  HB2 PRO    18      59.050  82.822  72.014  1.00  0.00           H  
ATOM    256  HB3 PRO    18      57.550  82.069  72.790  1.00  0.00           H  
ATOM    257  CA  PRO    18      57.786  84.235  73.063  1.00  0.00           C  
ATOM    258  HA  PRO    18      57.736  84.047  74.135  1.00  0.00           H  
ATOM    259  C   PRO    18      58.961  85.170  72.760  1.00  0.00           C  
ATOM    260  O   PRO    18      59.074  85.622  71.598  1.00  0.00           O  
ATOM    261  N   THR    19      59.830  85.414  73.802  1.00  0.00           N  
ATOM    262  H   THR    19      59.771  84.878  74.656  1.00  0.00           H  
ATOM    263  CA  THR    19      61.137  86.092  73.636  1.00  0.00           C  
ATOM    264  HA  THR    19      61.616  85.814  72.697  1.00  0.00           H  
ATOM    265  CB  THR    19      60.973  87.618  73.679  1.00  0.00           C  
ATOM    266  HB  THR    19      60.162  87.831  74.375  1.00  0.00           H  
ATOM    267  CG2 THR    19      62.214  88.419  74.052  1.00  0.00           C  
ATOM    268 HG21 THR    19      61.952  89.463  73.879  1.00  0.00           H  
ATOM    269 HG22 THR    19      62.561  88.369  75.084  1.00  0.00           H  
ATOM    270 HG23 THR    19      62.993  88.169  73.331  1.00  0.00           H  
ATOM    271  OG1 THR    19      60.485  88.093  72.388  1.00  0.00           O  
ATOM    272  HG1 THR    19      59.783  87.487  72.138  1.00  0.00           H  
ATOM    273  C   THR    19      61.946  85.618  74.845  1.00  0.00           C  
ATOM    274  O   THR    19      61.766  86.064  75.946  1.00  0.00           O  
ATOM    275  N   GLN    20      62.954  84.756  74.784  1.00  0.00           N  
ATOM    276  H   GLN    20      63.149  84.498  73.827  1.00  0.00           H  
ATOM    277  CA  GLN    20      64.077  84.686  75.772  1.00  0.00           C  
ATOM    278  HA  GLN    20      63.613  84.531  76.746  1.00  0.00           H  
ATOM    279  CB  GLN    20      64.912  83.431  75.513  1.00  0.00           C  
ATOM    280  HB2 GLN    20      65.421  83.583  74.562  1.00  0.00           H  
ATOM    281  HB3 GLN    20      65.621  83.483  76.339  1.00  0.00           H  
ATOM    282  CG  GLN    20      64.225  82.130  75.306  1.00  0.00           C  
ATOM    283  HG2 GLN    20      63.967  82.184  74.249  1.00  0.00           H  
ATOM    284  HG3 GLN    20      64.909  81.281  75.332  1.00  0.00           H  
ATOM    285  CD  GLN    20      63.061  81.871  76.209  1.00  0.00           C  
ATOM    286  OE1 GLN    20      61.885  81.795  75.909  1.00  0.00           O  
ATOM    287  NE2 GLN    20      63.427  81.800  77.442  1.00  0.00           N  
ATOM    288 HE21 GLN    20      64.368  81.520  77.679  1.00  0.00           H  
ATOM    289 HE22 GLN    20      62.783  81.745  78.217  1.00  0.00           H  
ATOM    290  C   GLN    20      64.895  85.967  75.757  1.00  0.00           C  
ATOM    291  O   GLN    20      65.152  86.435  74.655  1.00  0.00           O  
ATOM    292  N   PRO    21      65.255  86.535  76.949  1.00  0.00           N  
ATOM    293  CD  PRO    21      65.101  85.835  78.232  1.00  0.00           C  
ATOM    294  HD2 PRO    21      65.526  84.835  78.149  1.00  0.00           H  
ATOM    295  HD3 PRO    21      64.050  85.803  78.516  1.00  0.00           H  
ATOM    296  CG  PRO    21      65.807  86.709  79.337  1.00  0.00           C  
ATOM    297  HG2 PRO    21      66.720  86.175  79.603  1.00  0.00           H  
ATOM    298  HG3 PRO    21      65.213  86.874  80.236  1.00  0.00           H  
ATOM    299  CB  PRO    21      66.113  88.018  78.666  1.00  0.00           C  
ATOM    300  HB2 PRO    21      67.137  88.314  78.896  1.00  0.00           H  
ATOM    301  HB3 PRO    21      65.445  88.793  79.043  1.00  0.00           H  
ATOM    302  CA  PRO    21      66.059  87.727  77.115  1.00  0.00           C  
ATOM    303  HA  PRO    21      65.622  88.561  76.567  1.00  0.00           H  
ATOM    304  C   PRO    21      67.515  87.522  76.651  1.00  0.00           C  
ATOM    305  O   PRO    21      67.986  86.398  76.640  1.00  0.00           O  
ATOM    306  N   GLY    22      68.126  88.584  76.158  1.00  0.00           N  
ATOM    307  H   GLY    22      67.607  89.450  76.155  1.00  0.00           H  
ATOM    308  CA  GLY    22      69.399  88.562  75.462  1.00  0.00           C  
ATOM    309  HA2 GLY    22      69.380  87.784  74.698  1.00  0.00           H  
ATOM    310  HA3 GLY    22      69.440  89.516  74.937  1.00  0.00           H  
ATOM    311  C   GLY    22      70.716  88.539  76.231  1.00  0.00           C  
ATOM    312  O   GLY    22      70.746  88.350  77.411  1.00  0.00           O  
ATOM    313  N   GLN    23      71.846  88.629  75.449  1.00  0.00           N  
ATOM    314  H   GLN    23      71.691  88.700  74.454  1.00  0.00           H  
ATOM    315  CA  GLN    23      73.203  88.691  75.931  1.00  0.00           C  
ATOM    316  HA  GLN    23      73.399  87.873  76.625  1.00  0.00           H  
ATOM    317  CB  GLN    23      74.162  88.675  74.721  1.00  0.00           C  
ATOM    318  HB2 GLN    23      73.769  87.986  73.975  1.00  0.00           H  
ATOM    319  HB3 GLN    23      74.134  89.582  74.116  1.00  0.00           H  
ATOM    320  CG  GLN    23      75.632  88.376  75.115  1.00  0.00           C  
ATOM    321  HG2 GLN    23      75.875  89.111  75.882  1.00  0.00           H  
ATOM    322  HG3 GLN    23      75.813  87.400  75.566  1.00  0.00           H  
ATOM    323  CD  GLN    23      76.437  88.585  73.883  1.00  0.00           C  
ATOM    324  OE1 GLN    23      77.080  89.628  73.805  1.00  0.00           O  
ATOM    325  NE2 GLN    23      76.429  87.761  72.843  1.00  0.00           N  
ATOM    326 HE21 GLN    23      75.728  87.034  72.833  1.00  0.00           H  
ATOM    327 HE22 GLN    23      77.164  87.792  72.150  1.00  0.00           H  
ATOM    328  C   GLN    23      73.474  89.977  76.790  1.00  0.00           C  
ATOM    329  O   GLN    23      73.146  91.058  76.330  1.00  0.00           O  
ATOM    330  N   GLY    24      74.114  89.840  77.949  1.00  0.00           N  
ATOM    331  H   GLY    24      74.408  88.903  78.181  1.00  0.00           H  
ATOM    332  CA  GLY    24      74.648  90.923  78.748  1.00  0.00           C  
ATOM    333  HA2 GLY    24      74.016  91.805  78.644  1.00  0.00           H  
ATOM    334  HA3 GLY    24      74.748  90.582  79.779  1.00  0.00           H  
ATOM    335  C   GLY    24      75.979  91.491  78.300  1.00  0.00           C  
ATOM    336  O   GLY    24      76.435  91.231  77.189  1.00  0.00           O  
ATOM    337  N   TYR    25      76.663  92.315  79.154  1.00  0.00           N  
ATOM    338  H   TYR    25      76.208  92.601  80.009  1.00  0.00           H  
ATOM    339  CA  TYR    25      77.942  93.001  78.884  1.00  0.00           C  
ATOM    340  HA  TYR    25      78.649  92.222  78.597  1.00  0.00           H  
ATOM    341  CB  TYR    25      77.931  93.892  77.613  1.00  0.00           C  
ATOM    342  HB2 TYR    25      77.616  93.370  76.710  1.00  0.00           H  
ATOM    343  HB3 TYR    25      77.083  94.557  77.777  1.00  0.00           H  
ATOM    344  CG  TYR    25      79.182  94.702  77.351  1.00  0.00           C  
ATOM    345  CD1 TYR    25      80.182  94.104  76.616  1.00  0.00           C  
ATOM    346  HD1 TYR    25      80.057  93.085  76.280  1.00  0.00           H  
ATOM    347  CE1 TYR    25      81.399  94.824  76.292  1.00  0.00           C  
ATOM    348  HE1 TYR    25      82.179  94.281  75.779  1.00  0.00           H  
ATOM    349  CZ  TYR    25      81.621  96.109  76.808  1.00  0.00           C  
ATOM    350  OH  TYR    25      82.751  96.832  76.491  1.00  0.00           O  
ATOM    351  HH  TYR    25      83.563  96.320  76.454  1.00  0.00           H  
ATOM    352  CE2 TYR    25      80.656  96.678  77.660  1.00  0.00           C  
ATOM    353  HE2 TYR    25      80.851  97.680  78.015  1.00  0.00           H  
ATOM    354  CD2 TYR    25      79.359  96.029  77.835  1.00  0.00           C  
ATOM    355  HD2 TYR    25      78.580  96.513  78.405  1.00  0.00           H  
ATOM    356  C   TYR    25      78.497  93.655  80.195  1.00  0.00           C  
ATOM    357  O   TYR    25      77.779  94.257  81.039  1.00  0.00           O  
ATOM    358  N   SER    26      79.825  93.510  80.274  1.00  0.00           N  
ATOM    359  H   SER    26      80.287  92.959  79.564  1.00  0.00           H  
ATOM    360  CA  SER    26      80.743  94.108  81.225  1.00  0.00           C  
ATOM    361  HA  SER    26      80.195  94.929  81.688  1.00  0.00           H  
ATOM    362  CB  SER    26      81.307  93.056  82.221  1.00  0.00           C  
ATOM    363  HB2 SER    26      80.484  92.736  82.860  1.00  0.00           H  
ATOM    364  HB3 SER    26      81.748  92.251  81.634  1.00  0.00           H  
ATOM    365  OG  SER    26      82.317  93.686  82.982  1.00  0.00           O  
ATOM    366  HG  SER    26      82.283  93.175  83.794  1.00  0.00           H  
ATOM    367  C   SER    26      81.938  94.693  80.481  1.00  0.00           C  
ATOM    368  O   SER    26      82.604  93.996  79.685  1.00  0.00           O  
ATOM    369  N   GLN    27      82.149  95.975  80.830  1.00  0.00           N  
ATOM    370  H   GLN    27      81.456  96.436  81.402  1.00  0.00           H  
ATOM    371  CA  GLN    27      83.361  96.716  80.339  1.00  0.00           C  
ATOM    372  HA  GLN    27      83.394  96.638  79.252  1.00  0.00           H  
ATOM    373  CB  GLN    27      83.223  98.259  80.655  1.00  0.00           C  
ATOM    374  HB2 GLN    27      82.233  98.548  80.301  1.00  0.00           H  
ATOM    375  HB3 GLN    27      83.232  98.470  81.724  1.00  0.00           H  
ATOM    376  CG  GLN    27      84.073  99.299  79.885  1.00  0.00           C  
ATOM    377  HG2 GLN    27      83.932  99.003  78.846  1.00  0.00           H  
ATOM    378  HG3 GLN    27      83.670 100.300  80.040  1.00  0.00           H  
ATOM    379  CD  GLN    27      85.580  99.338  80.236  1.00  0.00           C  
ATOM    380  OE1 GLN    27      85.922  99.155  81.446  1.00  0.00           O  
ATOM    381  NE2 GLN    27      86.406  99.814  79.341  1.00  0.00           N  
ATOM    382 HE21 GLN    27      86.200  99.894  78.356  1.00  0.00           H  
ATOM    383 HE22 GLN    27      87.363  99.751  79.658  1.00  0.00           H  
ATOM    384  C   GLN    27      84.692  96.006  80.743  1.00  0.00           C  
ATOM    385  O   GLN    27      85.714  96.248  80.069  1.00  0.00           O  
ATOM    386  N   GLN    28      84.691  95.133  81.718  1.00  0.00           N  
ATOM    387  H   GLN    28      83.861  94.937  82.260  1.00  0.00           H  
ATOM    388  CA  GLN    28      85.896  94.329  82.174  1.00  0.00           C  
ATOM    389  HA  GLN    28      86.643  94.927  82.695  1.00  0.00           H  
ATOM    390  CB  GLN    28      85.390  93.232  83.171  1.00  0.00           C  
ATOM    391  HB2 GLN    28      84.941  93.613  84.089  1.00  0.00           H  
ATOM    392  HB3 GLN    28      84.692  92.576  82.651  1.00  0.00           H  
ATOM    393  CG  GLN    28      86.498  92.233  83.610  1.00  0.00           C  
ATOM    394  HG2 GLN    28      87.018  91.744  82.787  1.00  0.00           H  
ATOM    395  HG3 GLN    28      87.378  92.660  84.090  1.00  0.00           H  
ATOM    396  CD  GLN    28      85.900  91.103  84.502  1.00  0.00           C  
ATOM    397  OE1 GLN    28      84.804  90.665  84.278  1.00  0.00           O  
ATOM    398  NE2 GLN    28      86.492  90.703  85.548  1.00  0.00           N  
ATOM    399 HE21 GLN    28      86.069  90.012  86.151  1.00  0.00           H  
ATOM    400 HE22 GLN    28      87.386  91.110  85.782  1.00  0.00           H  
ATOM    401  C   GLN    28      86.651  93.779  80.965  1.00  0.00           C  
ATOM    402  O   GLN    28      87.889  93.821  80.944  1.00  0.00           O  
ATOM    403  N   SER    29      85.988  93.315  79.907  1.00  0.00           N  
ATOM    404  H   SER    29      84.991  93.430  80.026  1.00  0.00           H  
ATOM    405  CA  SER    29      86.440  92.724  78.552  1.00  0.00           C  
ATOM    406  HA  SER    29      87.198  91.951  78.679  1.00  0.00           H  
ATOM    407  CB  SER    29      85.105  92.243  77.868  1.00  0.00           C  
ATOM    408  HB2 SER    29      84.416  93.064  77.670  1.00  0.00           H  
ATOM    409  HB3 SER    29      85.220  91.839  76.862  1.00  0.00           H  
ATOM    410  OG  SER    29      84.493  91.245  78.638  1.00  0.00           O  
ATOM    411  HG  SER    29      85.156  90.587  78.859  1.00  0.00           H  
ATOM    412  C   SER    29      87.165  93.688  77.591  1.00  0.00           C  
ATOM    413  O   SER    29      87.768  93.208  76.598  1.00  0.00           O  
ATOM    414  N   SER    30      87.224  95.018  77.947  1.00  0.00           N  
ATOM    415  H   SER    30      86.669  95.323  78.734  1.00  0.00           H  
ATOM    416  CA  SER    30      87.807  96.092  77.143  1.00  0.00           C  
ATOM    417  HA  SER    30      88.301  95.709  76.250  1.00  0.00           H  
ATOM    418  CB  SER    30      86.624  97.026  76.714  1.00  0.00           C  
ATOM    419  HB2 SER    30      86.065  96.600  75.880  1.00  0.00           H  
ATOM    420  HB3 SER    30      85.842  97.060  77.472  1.00  0.00           H  
ATOM    421  OG  SER    30      87.051  98.287  76.378  1.00  0.00           O  
ATOM    422  HG  SER    30      86.293  98.874  76.346  1.00  0.00           H  
ATOM    423  C   SER    30      88.945  96.668  78.011  1.00  0.00           C  
ATOM    424  O   SER    30      88.695  97.221  79.017  1.00  0.00           O  
ATOM    425  N   GLN    31      90.202  96.683  77.555  1.00  0.00           N  
ATOM    426  H   GLN    31      90.742  97.268  78.176  1.00  0.00           H  
ATOM    427  CA  GLN    31      90.932  95.849  76.574  1.00  0.00           C  
ATOM    428  HA  GLN    31      90.408  96.069  75.644  1.00  0.00           H  
ATOM    429  CB  GLN    31      92.479  96.151  76.555  1.00  0.00           C  
ATOM    430  HB2 GLN    31      92.912  96.067  77.552  1.00  0.00           H  
ATOM    431  HB3 GLN    31      92.907  95.297  76.029  1.00  0.00           H  
ATOM    432  CG  GLN    31      92.906  97.421  75.798  1.00  0.00           C  
ATOM    433  HG2 GLN    31      92.686  98.257  76.462  1.00  0.00           H  
ATOM    434  HG3 GLN    31      93.989  97.537  75.786  1.00  0.00           H  
ATOM    435  CD  GLN    31      92.140  97.878  74.484  1.00  0.00           C  
ATOM    436  OE1 GLN    31      91.223  97.312  73.933  1.00  0.00           O  
ATOM    437  NE2 GLN    31      92.517  99.029  73.981  1.00  0.00           N  
ATOM    438 HE21 GLN    31      92.176  99.163  73.040  1.00  0.00           H  
ATOM    439 HE22 GLN    31      93.353  99.517  74.270  1.00  0.00           H  
ATOM    440  C   GLN    31      90.797  94.378  76.925  1.00  0.00           C  
ATOM    441  O   GLN    31      90.752  94.022  78.075  1.00  0.00           O  
ATOM    442  N   PRO    32      90.792  93.495  75.926  1.00  0.00           N  
ATOM    443  CD  PRO    32      90.720  93.805  74.487  1.00  0.00           C  
ATOM    444  HD2 PRO    32      91.554  94.387  74.095  1.00  0.00           H  
ATOM    445  HD3 PRO    32      89.821  94.387  74.286  1.00  0.00           H  
ATOM    446  CG  PRO    32      90.637  92.534  73.752  1.00  0.00           C  
ATOM    447  HG2 PRO    32      91.667  92.253  73.533  1.00  0.00           H  
ATOM    448  HG3 PRO    32      90.012  92.586  72.860  1.00  0.00           H  
ATOM    449  CB  PRO    32      90.107  91.549  74.858  1.00  0.00           C  
ATOM    450  HB2 PRO    32      90.362  90.506  74.669  1.00  0.00           H  
ATOM    451  HB3 PRO    32      89.028  91.697  74.839  1.00  0.00           H  
ATOM    452  CA  PRO    32      90.721  92.060  76.160  1.00  0.00           C  
ATOM    453  HA  PRO    32      90.181  91.755  77.057  1.00  0.00           H  
ATOM    454  C   PRO    32      92.152  91.553  76.328  1.00  0.00           C  
ATOM    455  O   PRO    32      92.971  92.112  75.629  1.00  0.00           O  
ATOM    456  N   TYR    33      92.386  90.515  77.089  1.00  0.00           N  
ATOM    457  H   TYR    33      91.645  90.168  77.680  1.00  0.00           H  
ATOM    458  CA  TYR    33      93.761  89.966  77.249  1.00  0.00           C  
ATOM    459  HA  TYR    33      94.473  90.350  76.520  1.00  0.00           H  
ATOM    460  CB  TYR    33      94.308  90.465  78.645  1.00  0.00           C  
ATOM    461  HB2 TYR    33      93.606  90.253  79.452  1.00  0.00           H  
ATOM    462  HB3 TYR    33      95.328  90.114  78.798  1.00  0.00           H  
ATOM    463  CG  TYR    33      94.562  91.948  78.778  1.00  0.00           C  
ATOM    464  CD1 TYR    33      95.792  92.551  78.299  1.00  0.00           C  
ATOM    465  HD1 TYR    33      96.557  91.958  77.820  1.00  0.00           H  
ATOM    466  CE1 TYR    33      95.954  93.985  78.481  1.00  0.00           C  
ATOM    467  HE1 TYR    33      96.804  94.508  78.068  1.00  0.00           H  
ATOM    468  CZ  TYR    33      94.914  94.696  79.086  1.00  0.00           C  
ATOM    469  OH  TYR    33      94.996  96.067  79.188  1.00  0.00           O  
ATOM    470  HH  TYR    33      95.654  96.424  78.586  1.00  0.00           H  
ATOM    471  CE2 TYR    33      93.712  94.105  79.432  1.00  0.00           C  
ATOM    472  HE2 TYR    33      92.938  94.812  79.691  1.00  0.00           H  
ATOM    473  CD2 TYR    33      93.594  92.774  79.309  1.00  0.00           C  
ATOM    474  HD2 TYR    33      92.700  92.324  79.715  1.00  0.00           H  
ATOM    475  C   TYR    33      93.885  88.414  77.166  1.00  0.00           C  
ATOM    476  O   TYR    33      94.935  87.842  77.030  1.00  0.00           O  
ATOM    477  N   GLY    34      92.730  87.758  77.338  1.00  0.00           N  
ATOM    478  H   GLY    34      91.839  88.232  77.389  1.00  0.00           H  
ATOM    479  CA  GLY    34      92.717  86.367  77.670  1.00  0.00           C  
ATOM    480  HA2 GLY    34      91.792  85.794  77.603  1.00  0.00           H  
ATOM    481  HA3 GLY    34      93.321  85.767  76.990  1.00  0.00           H  
ATOM    482  C   GLY    34      93.186  85.999  79.111  1.00  0.00           C  
ATOM    483  O   GLY    34      93.120  86.798  80.022  1.00  0.00           O  
ATOM    484  N   GLN    35      93.920  84.908  79.354  1.00  0.00           N  
ATOM    485  H   GLN    35      94.190  84.264  78.624  1.00  0.00           H  
ATOM    486  CA  GLN    35      94.452  84.442  80.624  1.00  0.00           C  
ATOM    487  HA  GLN    35      93.901  84.927  81.430  1.00  0.00           H  
ATOM    488  CB  GLN    35      94.344  82.875  80.742  1.00  0.00           C  
ATOM    489  HB2 GLN    35      95.070  82.475  80.034  1.00  0.00           H  
ATOM    490  HB3 GLN    35      94.604  82.536  81.745  1.00  0.00           H  
ATOM    491  CG  GLN    35      92.891  82.339  80.550  1.00  0.00           C  
ATOM    492  HG2 GLN    35      92.083  82.883  81.038  1.00  0.00           H  
ATOM    493  HG3 GLN    35      92.709  82.533  79.493  1.00  0.00           H  
ATOM    494  CD  GLN    35      92.640  80.870  80.841  1.00  0.00           C  
ATOM    495  OE1 GLN    35      93.305  80.281  81.712  1.00  0.00           O  
ATOM    496  NE2 GLN    35      91.659  80.295  80.209  1.00  0.00           N  
ATOM    497 HE21 GLN    35      91.394  80.750  79.347  1.00  0.00           H  
ATOM    498 HE22 GLN    35      91.404  79.356  80.481  1.00  0.00           H  
ATOM    499  C   GLN    35      95.956  84.911  80.702  1.00  0.00           C  
ATOM    500  O   GLN    35      96.777  84.283  80.000  1.00  0.00           O  
ATOM    501  N   GLN    36      96.346  85.944  81.528  1.00  0.00           N  
ATOM    502  H   GLN    36      97.333  86.155  81.552  1.00  0.00           H  
ATOM    503  CA  GLN    36      95.607  86.868  82.363  1.00  0.00           C  
ATOM    504  HA  GLN    36      94.667  87.008  81.830  1.00  0.00           H  
ATOM    505  CB  GLN    36      95.399  86.318  83.747  1.00  0.00           C  
ATOM    506  HB2 GLN    36      94.997  85.319  83.577  1.00  0.00           H  
ATOM    507  HB3 GLN    36      96.390  86.194  84.183  1.00  0.00           H  
ATOM    508  CG  GLN    36      94.610  87.249  84.692  1.00  0.00           C  
ATOM    509  HG2 GLN    36      95.283  88.085  84.882  1.00  0.00           H  
ATOM    510  HG3 GLN    36      93.647  87.574  84.297  1.00  0.00           H  
ATOM    511  CD  GLN    36      94.233  86.521  85.981  1.00  0.00           C  
ATOM    512  OE1 GLN    36      94.506  85.311  86.145  1.00  0.00           O  
ATOM    513  NE2 GLN    36      93.491  87.087  86.860  1.00  0.00           N  
ATOM    514 HE21 GLN    36      93.296  88.076  86.802  1.00  0.00           H  
ATOM    515 HE22 GLN    36      93.183  86.594  87.686  1.00  0.00           H  
ATOM    516  C   GLN    36      96.341  88.207  82.402  1.00  0.00           C  
ATOM    517  O   GLN    36      97.568  88.169  82.538  1.00  0.00           O  
ATOM    518  N   SER    37      95.748  89.414  82.448  1.00  0.00           N  
ATOM    519  H   SER    37      94.743  89.419  82.350  1.00  0.00           H  
ATOM    520  CA  SER    37      96.334  90.702  82.286  1.00  0.00           C  
ATOM    521  HA  SER    37      96.938  90.746  81.380  1.00  0.00           H  
ATOM    522  CB  SER    37      95.238  91.667  82.148  1.00  0.00           C  
ATOM    523  HB2 SER    37      94.528  91.286  81.414  1.00  0.00           H  
ATOM    524  HB3 SER    37      94.716  91.776  83.098  1.00  0.00           H  
ATOM    525  OG  SER    37      95.675  92.929  81.641  1.00  0.00           O  
ATOM    526  HG  SER    37      95.427  92.946  80.713  1.00  0.00           H  
ATOM    527  C   SER    37      97.232  91.018  83.508  1.00  0.00           C  
ATOM    528  O   SER    37      96.745  90.933  84.624  1.00  0.00           O  
ATOM    529  N   TYR    38      98.359  91.627  83.302  1.00  0.00           N  
ATOM    530  H   TYR    38      98.633  91.596  82.331  1.00  0.00           H  
ATOM    531  CA  TYR    38      99.247  92.207  84.373  1.00  0.00           C  
ATOM    532  HA  TYR    38      98.599  92.344  85.240  1.00  0.00           H  
ATOM    533  CB  TYR    38     100.329  91.171  84.799  1.00  0.00           C  
ATOM    534  HB2 TYR    38      99.676  90.382  85.174  1.00  0.00           H  
ATOM    535  HB3 TYR    38     100.844  90.892  83.880  1.00  0.00           H  
ATOM    536  CG  TYR    38     101.224  91.567  85.976  1.00  0.00           C  
ATOM    537  CD1 TYR    38     102.608  91.678  85.786  1.00  0.00           C  
ATOM    538  HD1 TYR    38     102.982  91.339  84.831  1.00  0.00           H  
ATOM    539  CE1 TYR    38     103.378  92.056  86.913  1.00  0.00           C  
ATOM    540  HE1 TYR    38     104.456  92.029  86.847  1.00  0.00           H  
ATOM    541  CZ  TYR    38     102.772  92.362  88.130  1.00  0.00           C  
ATOM    542  OH  TYR    38     103.567  92.629  89.192  1.00  0.00           O  
ATOM    543  HH  TYR    38     104.459  92.732  88.854  1.00  0.00           H  
ATOM    544  CE2 TYR    38     101.354  92.236  88.277  1.00  0.00           C  
ATOM    545  HE2 TYR    38     101.037  92.244  89.310  1.00  0.00           H  
ATOM    546  CD2 TYR    38     100.574  91.839  87.179  1.00  0.00           C  
ATOM    547  HD2 TYR    38      99.526  91.636  87.344  1.00  0.00           H  
ATOM    548  C   TYR    38      99.833  93.560  84.052  1.00  0.00           C  
ATOM    549  O   TYR    38     100.458  93.754  83.023  1.00  0.00           O  
ATOM    550  N   SER    39      99.456  94.588  84.819  1.00  0.00           N  
ATOM    551  H   SER    39      98.811  94.476  85.589  1.00  0.00           H  
ATOM    552  CA  SER    39     100.079  95.895  84.642  1.00  0.00           C  
ATOM    553  HA  SER    39     100.764  95.856  83.795  1.00  0.00           H  
ATOM    554  CB  SER    39      98.996  96.964  84.507  1.00  0.00           C  
ATOM    555  HB2 SER    39      98.330  96.948  85.369  1.00  0.00           H  
ATOM    556  HB3 SER    39      99.426  97.957  84.374  1.00  0.00           H  
ATOM    557  OG  SER    39      98.138  96.807  83.359  1.00  0.00           O  
ATOM    558  HG  SER    39      97.509  96.140  83.643  1.00  0.00           H  
ATOM    559  C   SER    39     101.024  96.320  85.792  1.00  0.00           C  
ATOM    560  O   SER    39     101.711  97.337  85.653  1.00  0.00           O  
ATOM    561  N   GLY    40     101.239  95.485  86.787  1.00  0.00           N  
ATOM    562  H   GLY    40     100.740  94.608  86.847  1.00  0.00           H  
ATOM    563  CA  GLY    40     102.256  95.733  87.830  1.00  0.00           C  
ATOM    564  HA2 GLY    40     102.203  96.758  88.194  1.00  0.00           H  
ATOM    565  HA3 GLY    40     101.996  95.203  88.746  1.00  0.00           H  
ATOM    566  C   GLY    40     103.724  95.405  87.352  1.00  0.00           C  
ATOM    567  O   GLY    40     103.870  94.889  86.267  1.00  0.00           O  
ATOM    568  N   TYR    41     104.744  95.693  88.162  1.00  0.00           N  
ATOM    569  H   TYR    41     105.626  95.431  87.745  1.00  0.00           H  
ATOM    570  CA  TYR    41     104.753  96.478  89.396  1.00  0.00           C  
ATOM    571  HA  TYR    41     104.054  97.314  89.370  1.00  0.00           H  
ATOM    572  CB  TYR    41     104.357  95.641  90.602  1.00  0.00           C  
ATOM    573  HB2 TYR    41     103.312  95.362  90.468  1.00  0.00           H  
ATOM    574  HB3 TYR    41     104.922  94.709  90.593  1.00  0.00           H  
ATOM    575  CG  TYR    41     104.630  96.280  91.994  1.00  0.00           C  
ATOM    576  CD1 TYR    41     105.975  96.249  92.473  1.00  0.00           C  
ATOM    577  HD1 TYR    41     106.683  95.730  91.843  1.00  0.00           H  
ATOM    578  CE1 TYR    41     106.326  96.838  93.731  1.00  0.00           C  
ATOM    579  HE1 TYR    41     107.307  96.829  94.183  1.00  0.00           H  
ATOM    580  CZ  TYR    41     105.249  97.332  94.535  1.00  0.00           C  
ATOM    581  OH  TYR    41     105.436  97.639  95.887  1.00  0.00           O  
ATOM    582  HH  TYR    41     106.310  97.338  96.145  1.00  0.00           H  
ATOM    583  CE2 TYR    41     103.939  97.333  94.096  1.00  0.00           C  
ATOM    584  HE2 TYR    41     103.106  97.509  94.761  1.00  0.00           H  
ATOM    585  CD2 TYR    41     103.617  96.732  92.835  1.00  0.00           C  
ATOM    586  HD2 TYR    41     102.636  96.744  92.384  1.00  0.00           H  
ATOM    587  C   TYR    41     106.130  97.146  89.577  1.00  0.00           C  
ATOM    588  O   TYR    41     107.152  96.556  89.297  1.00  0.00           O  
ATOM    589  N   SER    42     106.002  98.452  89.977  1.00  0.00           N  
ATOM    590  H   SER    42     105.070  98.838  90.028  1.00  0.00           H  
ATOM    591  CA  SER    42     107.128  99.310  90.217  1.00  0.00           C  
ATOM    592  HA  SER    42     107.946  98.829  90.752  1.00  0.00           H  
ATOM    593  CB  SER    42     107.623  99.726  88.880  1.00  0.00           C  
ATOM    594  HB2 SER    42     108.009  98.868  88.330  1.00  0.00           H  
ATOM    595  HB3 SER    42     106.971 100.340  88.259  1.00  0.00           H  
ATOM    596  OG  SER    42     108.669 100.612  89.099  1.00  0.00           O  
ATOM    597  HG  SER    42     109.005 100.846  88.231  1.00  0.00           H  
ATOM    598  C   SER    42     106.666 100.553  90.952  1.00  0.00           C  
ATOM    599  O   SER    42     105.716 101.168  90.545  1.00  0.00           O  
ATOM    600  N   GLN    43     107.353 100.898  92.039  1.00  0.00           N  
ATOM    601  H   GLN    43     108.188 100.340  92.152  1.00  0.00           H  
ATOM    602  CA  GLN    43     107.269 102.132  92.813  1.00  0.00           C  
ATOM    603  HA  GLN    43     106.222 102.429  92.870  1.00  0.00           H  
ATOM    604  CB  GLN    43     107.883 101.911  94.233  1.00  0.00           C  
ATOM    605  HB2 GLN    43     108.840 101.401  94.121  1.00  0.00           H  
ATOM    606  HB3 GLN    43     108.038 102.876  94.715  1.00  0.00           H  
ATOM    607  CG  GLN    43     106.896 101.161  95.168  1.00  0.00           C  
ATOM    608  HG2 GLN    43     107.016 100.086  95.031  1.00  0.00           H  
ATOM    609  HG3 GLN    43     107.200 101.297  96.206  1.00  0.00           H  
ATOM    610  CD  GLN    43     105.526 101.586  95.132  1.00  0.00           C  
ATOM    611  OE1 GLN    43     104.631 100.959  94.561  1.00  0.00           O  
ATOM    612  NE2 GLN    43     105.267 102.740  95.712  1.00  0.00           N  
ATOM    613 HE21 GLN    43     105.880 103.151  96.401  1.00  0.00           H  
ATOM    614 HE22 GLN    43     104.279 102.939  95.778  1.00  0.00           H  
ATOM    615  C   GLN    43     108.076 103.275  92.113  1.00  0.00           C  
ATOM    616  O   GLN    43     108.000 104.425  92.597  1.00  0.00           O  
ATOM    617  N   SER    44     108.720 103.045  90.983  1.00  0.00           N  
ATOM    618  H   SER    44     108.827 102.131  90.566  1.00  0.00           H  
ATOM    619  CA  SER    44     109.551 104.170  90.437  1.00  0.00           C  
ATOM    620  HA  SER    44     109.936 104.744  91.280  1.00  0.00           H  
ATOM    621  CB  SER    44     110.794 103.500  89.891  1.00  0.00           C  
ATOM    622  HB2 SER    44     111.343 102.926  90.638  1.00  0.00           H  
ATOM    623  HB3 SER    44     110.575 102.862  89.035  1.00  0.00           H  
ATOM    624  OG  SER    44     111.755 104.502  89.526  1.00  0.00           O  
ATOM    625  HG  SER    44     112.426 104.415  90.207  1.00  0.00           H  
ATOM    626  C   SER    44     108.818 105.091  89.446  1.00  0.00           C  
ATOM    627  O   SER    44     108.483 104.695  88.324  1.00  0.00           O  
ATOM    628  N   THR    45     108.485 106.220  89.897  1.00  0.00           N  
ATOM    629  H   THR    45     108.784 106.475  90.827  1.00  0.00           H  
ATOM    630  CA  THR    45     107.896 107.311  89.086  1.00  0.00           C  
ATOM    631  HA  THR    45     108.030 107.089  88.027  1.00  0.00           H  
ATOM    632  CB  THR    45     106.431 107.443  89.313  1.00  0.00           C  
ATOM    633  HB  THR    45     106.073 106.415  89.266  1.00  0.00           H  
ATOM    634  CG2 THR    45     105.877 108.077  90.581  1.00  0.00           C  
ATOM    635 HG21 THR    45     106.490 107.793  91.436  1.00  0.00           H  
ATOM    636 HG22 THR    45     105.890 109.162  90.481  1.00  0.00           H  
ATOM    637 HG23 THR    45     104.846 107.839  90.845  1.00  0.00           H  
ATOM    638  OG1 THR    45     105.760 108.061  88.303  1.00  0.00           O  
ATOM    639  HG1 THR    45     105.683 107.391  87.619  1.00  0.00           H  
ATOM    640  C   THR    45     108.622 108.716  89.290  1.00  0.00           C  
ATOM    641  O   THR    45     109.226 108.934  90.359  1.00  0.00           O  
ATOM    642  N   ASP    46     108.639 109.574  88.306  1.00  0.00           N  
ATOM    643  H   ASP    46     108.202 109.312  87.434  1.00  0.00           H  
ATOM    644  CA  ASP    46     109.194 110.943  88.356  1.00  0.00           C  
ATOM    645  HA  ASP    46     109.730 111.086  89.294  1.00  0.00           H  
ATOM    646  CB  ASP    46     110.175 111.126  87.184  1.00  0.00           C  
ATOM    647  HB2 ASP    46     110.897 110.324  87.337  1.00  0.00           H  
ATOM    648  HB3 ASP    46     109.652 111.048  86.231  1.00  0.00           H  
ATOM    649  CG  ASP    46     111.060 112.398  87.235  1.00  0.00           C  
ATOM    650  OD1 ASP    46     112.122 112.524  86.623  1.00  0.00           O  
ATOM    651  OD2 ASP    46     110.649 113.292  87.985  1.00  0.00           O  
ATOM    652  C   ASP    46     108.098 112.061  88.411  1.00  0.00           C  
ATOM    653  O   ASP    46     107.453 112.263  87.376  1.00  0.00           O  
ATOM    654  N   THR    47     107.906 112.653  89.601  1.00  0.00           N  
ATOM    655  H   THR    47     108.435 112.362  90.411  1.00  0.00           H  
ATOM    656  CA  THR    47     106.888 113.719  89.760  1.00  0.00           C  
ATOM    657  HA  THR    47     105.961 113.640  89.191  1.00  0.00           H  
ATOM    658  CB  THR    47     106.452 113.720  91.251  1.00  0.00           C  
ATOM    659  HB  THR    47     105.741 114.536  91.389  1.00  0.00           H  
ATOM    660  CG2 THR    47     105.784 112.417  91.708  1.00  0.00           C  
ATOM    661 HG21 THR    47     105.671 112.444  92.792  1.00  0.00           H  
ATOM    662 HG22 THR    47     104.934 112.319  91.033  1.00  0.00           H  
ATOM    663 HG23 THR    47     106.427 111.584  91.424  1.00  0.00           H  
ATOM    664  OG1 THR    47     107.557 114.042  92.142  1.00  0.00           O  
ATOM    665  HG1 THR    47     107.248 114.849  92.560  1.00  0.00           H  
ATOM    666  C   THR    47     107.387 115.131  89.461  1.00  0.00           C  
ATOM    667  O   THR    47     106.686 116.089  89.766  1.00  0.00           O  
ATOM    668  N   SER    48     108.616 115.342  88.992  1.00  0.00           N  
ATOM    669  H   SER    48     109.186 114.525  88.828  1.00  0.00           H  
ATOM    670  CA  SER    48     109.124 116.710  88.743  1.00  0.00           C  
ATOM    671  HA  SER    48     109.086 117.332  89.637  1.00  0.00           H  
ATOM    672  CB  SER    48     110.613 116.696  88.358  1.00  0.00           C  
ATOM    673  HB2 SER    48     110.956 117.729  88.290  1.00  0.00           H  
ATOM    674  HB3 SER    48     111.161 116.328  89.226  1.00  0.00           H  
ATOM    675  OG  SER    48     110.949 115.924  87.232  1.00  0.00           O  
ATOM    676  HG  SER    48     110.804 115.012  87.497  1.00  0.00           H  
ATOM    677  C   SER    48     108.228 117.395  87.665  1.00  0.00           C  
ATOM    678  O   SER    48     107.522 116.692  86.928  1.00  0.00           O  
ATOM    679  N   GLY    49     108.426 118.714  87.461  1.00  0.00           N  
ATOM    680  H   GLY    49     109.113 119.212  88.009  1.00  0.00           H  
ATOM    681  CA  GLY    49     107.836 119.325  86.294  1.00  0.00           C  
ATOM    682  HA2 GLY    49     108.316 120.264  86.016  1.00  0.00           H  
ATOM    683  HA3 GLY    49     107.868 118.585  85.494  1.00  0.00           H  
ATOM    684  C   GLY    49     106.326 119.672  86.510  1.00  0.00           C  
ATOM    685  O   GLY    49     105.885 119.708  87.641  1.00  0.00           O  
ATOM    686  N   TYR    50     105.503 119.786  85.473  1.00  0.00           N  
ATOM    687  H   TYR    50     104.552 120.008  85.732  1.00  0.00           H  
ATOM    688  CA  TYR    50     105.768 119.399  84.070  1.00  0.00           C  
ATOM    689  HA  TYR    50     106.789 119.562  83.725  1.00  0.00           H  
ATOM    690  CB  TYR    50     105.571 117.871  84.005  1.00  0.00           C  
ATOM    691  HB2 TYR    50     106.150 117.400  84.800  1.00  0.00           H  
ATOM    692  HB3 TYR    50     104.544 117.596  84.245  1.00  0.00           H  
ATOM    693  CG  TYR    50     105.871 117.235  82.660  1.00  0.00           C  
ATOM    694  CD1 TYR    50     104.946 117.253  81.556  1.00  0.00           C  
ATOM    695  HD1 TYR    50     103.997 117.751  81.692  1.00  0.00           H  
ATOM    696  CE1 TYR    50     105.260 116.597  80.285  1.00  0.00           C  
ATOM    697  HE1 TYR    50     104.485 116.592  79.534  1.00  0.00           H  
ATOM    698  CZ  TYR    50     106.424 115.903  80.169  1.00  0.00           C  
ATOM    699  OH  TYR    50     106.747 115.296  78.976  1.00  0.00           O  
ATOM    700  HH  TYR    50     105.954 115.175  78.449  1.00  0.00           H  
ATOM    701  CE2 TYR    50     107.326 115.796  81.262  1.00  0.00           C  
ATOM    702  HE2 TYR    50     108.263 115.280  81.112  1.00  0.00           H  
ATOM    703  CD2 TYR    50     107.075 116.497  82.488  1.00  0.00           C  
ATOM    704  HD2 TYR    50     107.827 116.425  83.260  1.00  0.00           H  
ATOM    705  C   TYR    50     104.878 120.030  82.996  1.00  0.00           C  
ATOM    706  O   TYR    50     103.630 119.906  83.020  1.00  0.00           O  
ATOM    707  N   GLY    51     105.427 120.524  81.840  1.00  0.00           N  
ATOM    708  H   GLY    51     104.759 120.583  81.084  1.00  0.00           H  
ATOM    709  CA  GLY    51     106.858 120.624  81.461  1.00  0.00           C  
ATOM    710  HA2 GLY    51     107.406 119.727  81.749  1.00  0.00           H  
ATOM    711  HA3 GLY    51     106.903 120.700  80.374  1.00  0.00           H  
ATOM    712  C   GLY    51     107.537 121.776  82.077  1.00  0.00           C  
ATOM    713  O   GLY    51     107.057 122.335  83.093  1.00  0.00           O  
ATOM    714  N   GLN    52     108.555 122.210  81.403  1.00  0.00           N  
ATOM    715  H   GLN    52     108.915 121.665  80.632  1.00  0.00           H  
ATOM    716  CA  GLN    52     109.286 123.389  81.732  1.00  0.00           C  
ATOM    717  HA  GLN    52     108.429 123.994  82.027  1.00  0.00           H  
ATOM    718  CB  GLN    52     110.155 123.157  82.999  1.00  0.00           C  
ATOM    719  HB2 GLN    52     109.501 123.195  83.870  1.00  0.00           H  
ATOM    720  HB3 GLN    52     110.669 122.218  82.796  1.00  0.00           H  
ATOM    721  CG  GLN    52     111.209 124.276  83.227  1.00  0.00           C  
ATOM    722  HG2 GLN    52     111.842 124.007  84.072  1.00  0.00           H  
ATOM    723  HG3 GLN    52     111.824 124.466  82.346  1.00  0.00           H  
ATOM    724  CD  GLN    52     110.542 125.589  83.679  1.00  0.00           C  
ATOM    725  OE1 GLN    52     109.334 125.767  83.660  1.00  0.00           O  
ATOM    726  NE2 GLN    52     111.363 126.522  84.116  1.00  0.00           N  
ATOM    727 HE21 GLN    52     112.305 126.260  84.368  1.00  0.00           H  
ATOM    728 HE22 GLN    52     110.865 127.314  84.497  1.00  0.00           H  
ATOM    729  C   GLN    52     110.156 123.976  80.581  1.00  0.00           C  
ATOM    730  O   GLN    52     111.298 123.434  80.301  1.00  0.00           O  
ATOM    731  N   SER    53     109.558 124.790  79.722  1.00  0.00           N  
ATOM    732  H   SER    53     110.162 125.018  78.945  1.00  0.00           H  
ATOM    733  CA  SER    53     108.201 125.413  79.745  1.00  0.00           C  
ATOM    734  HA  SER    53     108.201 125.999  80.664  1.00  0.00           H  
ATOM    735  CB  SER    53     108.200 126.456  78.641  1.00  0.00           C  
ATOM    736  HB2 SER    53     108.975 127.221  78.598  1.00  0.00           H  
ATOM    737  HB3 SER    53     108.036 125.975  77.677  1.00  0.00           H  
ATOM    738  OG  SER    53     107.025 127.218  78.815  1.00  0.00           O  
ATOM    739  HG  SER    53     106.815 127.358  79.741  1.00  0.00           H  
ATOM    740  C   SER    53     106.972 124.460  79.603  1.00  0.00           C  
ATOM    741  O   SER    53     107.109 123.446  78.934  1.00  0.00           O  
ATOM    742  N   SER    54     105.811 124.754  80.247  1.00  0.00           N  
ATOM    743  H   SER    54     105.930 125.469  80.951  1.00  0.00           H  
ATOM    744  CA  SER    54     104.568 124.018  80.216  1.00  0.00           C  
ATOM    745  HA  SER    54     104.751 122.952  80.348  1.00  0.00           H  
ATOM    746  CB  SER    54     103.712 124.219  81.434  1.00  0.00           C  
ATOM    747  HB2 SER    54     102.917 123.494  81.257  1.00  0.00           H  
ATOM    748  HB3 SER    54     104.213 123.793  82.303  1.00  0.00           H  
ATOM    749  OG  SER    54     103.413 125.513  81.587  1.00  0.00           O  
ATOM    750  HG  SER    54     102.987 125.690  82.429  1.00  0.00           H  
ATOM    751  C   SER    54     103.882 124.077  78.884  1.00  0.00           C  
ATOM    752  O   SER    54     103.546 123.158  78.214  1.00  0.00           O  
ATOM    753  N   TYR    55     103.676 125.287  78.374  1.00  0.00           N  
ATOM    754  H   TYR    55     103.855 126.065  78.993  1.00  0.00           H  
ATOM    755  CA  TYR    55     102.953 125.549  77.102  1.00  0.00           C  
ATOM    756  HA  TYR    55     102.055 124.931  77.138  1.00  0.00           H  
ATOM    757  CB  TYR    55     102.659 127.077  77.144  1.00  0.00           C  
ATOM    758  HB2 TYR    55     103.565 127.680  77.200  1.00  0.00           H  
ATOM    759  HB3 TYR    55     102.198 127.314  76.185  1.00  0.00           H  
ATOM    760  CG  TYR    55     101.694 127.354  78.307  1.00  0.00           C  
ATOM    761  CD1 TYR    55     102.068 127.895  79.510  1.00  0.00           C  
ATOM    762  HD1 TYR    55     103.085 128.188  79.727  1.00  0.00           H  
ATOM    763  CE1 TYR    55     101.172 128.080  80.579  1.00  0.00           C  
ATOM    764  HE1 TYR    55     101.465 128.355  81.581  1.00  0.00           H  
ATOM    765  CZ  TYR    55      99.866 127.676  80.450  1.00  0.00           C  
ATOM    766  OH  TYR    55      99.038 127.720  81.502  1.00  0.00           O  
ATOM    767  HH  TYR    55      99.180 128.438  82.123  1.00  0.00           H  
ATOM    768  CE2 TYR    55      99.446 127.141  79.272  1.00  0.00           C  
ATOM    769  HE2 TYR    55      98.454 126.714  79.259  1.00  0.00           H  
ATOM    770  CD2 TYR    55     100.306 126.992  78.153  1.00  0.00           C  
ATOM    771  HD2 TYR    55      99.933 126.572  77.231  1.00  0.00           H  
ATOM    772  C   TYR    55     103.798 125.378  75.841  1.00  0.00           C  
ATOM    773  O   TYR    55     104.996 125.746  75.892  1.00  0.00           O  
ATOM    774  N   SER    56     103.253 124.696  74.748  1.00  0.00           N  
ATOM    775  H   SER    56     103.903 124.668  73.976  1.00  0.00           H  
ATOM    776  CA  SER    56     101.970 124.100  74.463  1.00  0.00           C  
ATOM    777  HA  SER    56     102.021 123.810  73.414  1.00  0.00           H  
ATOM    778  CB  SER    56     101.820 122.774  75.232  1.00  0.00           C  
ATOM    779  HB2 SER    56     102.132 122.868  76.272  1.00  0.00           H  
ATOM    780  HB3 SER    56     100.800 122.404  75.127  1.00  0.00           H  
ATOM    781  OG  SER    56     102.632 121.770  74.618  1.00  0.00           O  
ATOM    782  HG  SER    56     103.551 121.993  74.788  1.00  0.00           H  
ATOM    783  C   SER    56     100.691 124.937  74.662  1.00  0.00           C  
ATOM    784  O   SER    56      99.857 124.537  75.494  1.00  0.00           O  
ATOM    785  N   SER    57     100.481 126.095  73.996  1.00  0.00           N  
ATOM    786  H   SER    57      99.775 126.693  74.402  1.00  0.00           H  
ATOM    787  CA  SER    57     101.169 126.569  72.797  1.00  0.00           C  
ATOM    788  HA  SER    57     101.871 125.813  72.444  1.00  0.00           H  
ATOM    789  CB  SER    57     100.192 126.999  71.771  1.00  0.00           C  
ATOM    790  HB2 SER    57      99.554 126.215  71.363  1.00  0.00           H  
ATOM    791  HB3 SER    57      99.520 127.696  72.271  1.00  0.00           H  
ATOM    792  OG  SER    57     100.852 127.633  70.722  1.00  0.00           O  
ATOM    793  HG  SER    57     100.259 128.253  70.292  1.00  0.00           H  
ATOM    794  C   SER    57     102.064 127.819  73.183  1.00  0.00           C  
ATOM    795  O   SER    57     101.726 128.679  74.033  1.00  0.00           O  
ATOM    796  N   TYR    58     103.297 127.865  72.777  1.00  0.00           N  
ATOM    797  H   TYR    58     103.615 127.219  72.068  1.00  0.00           H  
ATOM    798  CA  TYR    58     104.393 128.671  73.316  1.00  0.00           C  
ATOM    799  HA  TYR    58     104.392 128.611  74.404  1.00  0.00           H  
ATOM    800  CB  TYR    58     105.761 128.125  72.853  1.00  0.00           C  
ATOM    801  HB2 TYR    58     105.786 127.039  72.939  1.00  0.00           H  
ATOM    802  HB3 TYR    58     105.997 128.366  71.817  1.00  0.00           H  
ATOM    803  CG  TYR    58     106.894 128.819  73.576  1.00  0.00           C  
ATOM    804  CD1 TYR    58     107.435 130.011  73.146  1.00  0.00           C  
ATOM    805  HD1 TYR    58     107.064 130.466  72.239  1.00  0.00           H  
ATOM    806  CE1 TYR    58     108.397 130.678  73.933  1.00  0.00           C  
ATOM    807  HE1 TYR    58     108.776 131.596  73.508  1.00  0.00           H  
ATOM    808  CZ  TYR    58     108.743 130.239  75.187  1.00  0.00           C  
ATOM    809  OH  TYR    58     109.544 131.047  75.930  1.00  0.00           O  
ATOM    810  HH  TYR    58     110.290 131.250  75.360  1.00  0.00           H  
ATOM    811  CE2 TYR    58     108.353 128.985  75.636  1.00  0.00           C  
ATOM    812  HE2 TYR    58     108.677 128.584  76.585  1.00  0.00           H  
ATOM    813  CD2 TYR    58     107.343 128.323  74.841  1.00  0.00           C  
ATOM    814  HD2 TYR    58     106.989 127.407  75.289  1.00  0.00           H  
ATOM    815  C   TYR    58     104.253 130.218  73.048  1.00  0.00           C  
ATOM    816  O   TYR    58     103.781 130.619  71.968  1.00  0.00           O  
ATOM    817  N   GLY    59     104.283 131.108  73.992  1.00  0.00           N  
ATOM    818  H   GLY    59     103.848 132.004  73.825  1.00  0.00           H  
ATOM    819  CA  GLY    59     104.688 130.971  75.380  1.00  0.00           C  
ATOM    820  HA2 GLY    59     104.078 130.239  75.909  1.00  0.00           H  
ATOM    821  HA3 GLY    59     105.751 130.730  75.379  1.00  0.00           H  
ATOM    822  C   GLY    59     104.607 132.233  76.255  1.00  0.00           C  
ATOM    823  O   GLY    59     104.841 133.265  75.608  1.00  0.00           O  
ATOM    824  N   GLN    60     104.518 132.237  77.598  1.00  0.00           N  
ATOM    825  H   GLN    60     104.701 133.151  77.987  1.00  0.00           H  
ATOM    826  CA  GLN    60     104.415 131.116  78.538  1.00  0.00           C  
ATOM    827  HA  GLN    60     104.171 130.243  77.933  1.00  0.00           H  
ATOM    828  CB  GLN    60     105.809 130.873  79.311  1.00  0.00           C  
ATOM    829  HB2 GLN    60     105.945 131.695  80.014  1.00  0.00           H  
ATOM    830  HB3 GLN    60     105.713 129.983  79.932  1.00  0.00           H  
ATOM    831  CG  GLN    60     107.081 130.676  78.484  1.00  0.00           C  
ATOM    832  HG2 GLN    60     106.933 129.880  77.754  1.00  0.00           H  
ATOM    833  HG3 GLN    60     107.329 131.618  77.994  1.00  0.00           H  
ATOM    834  CD  GLN    60     108.314 130.470  79.387  1.00  0.00           C  
ATOM    835  OE1 GLN    60     108.283 130.137  80.518  1.00  0.00           O  
ATOM    836  NE2 GLN    60     109.532 130.662  78.828  1.00  0.00           N  
ATOM    837 HE21 GLN    60     109.685 130.885  77.855  1.00  0.00           H  
ATOM    838 HE22 GLN    60     110.361 130.591  79.401  1.00  0.00           H  
ATOM    839  C   GLN    60     103.208 131.327  79.452  1.00  0.00           C  
ATOM    840  O   GLN    60     103.381 131.730  80.596  1.00  0.00           O  
ATOM    841  N   SER    61     101.938 131.223  79.045  1.00  0.00           N  
ATOM    842  H   SER    61     101.835 130.921  78.087  1.00  0.00           H  
ATOM    843  CA  SER    61     100.755 131.340  79.877  1.00  0.00           C  
ATOM    844  HA  SER    61     100.912 130.771  80.793  1.00  0.00           H  
ATOM    845  CB  SER    61     100.459 132.782  80.362  1.00  0.00           C  
ATOM    846  HB2 SER    61     100.432 132.745  81.451  1.00  0.00           H  
ATOM    847  HB3 SER    61     101.314 133.380  80.047  1.00  0.00           H  
ATOM    848  OG  SER    61      99.243 133.394  79.917  1.00  0.00           O  
ATOM    849  HG  SER    61      99.205 134.331  80.125  1.00  0.00           H  
ATOM    850  C   SER    61      99.421 130.842  79.262  1.00  0.00           C  
ATOM    851  O   SER    61      99.308 130.639  78.056  1.00  0.00           O  
ATOM    852  N   GLN    62      98.388 130.680  80.133  1.00  0.00           N  
ATOM    853  H   GLN    62      98.418 130.939  81.108  1.00  0.00           H  
ATOM    854  CA  GLN    62      97.247 129.972  79.573  1.00  0.00           C  
ATOM    855  HA  GLN    62      97.629 129.081  79.075  1.00  0.00           H  
ATOM    856  CB  GLN    62      96.190 129.599  80.599  1.00  0.00           C  
ATOM    857  HB2 GLN    62      95.599 128.846  80.078  1.00  0.00           H  
ATOM    858  HB3 GLN    62      96.798 129.186  81.403  1.00  0.00           H  
ATOM    859  CG  GLN    62      95.276 130.707  81.193  1.00  0.00           C  
ATOM    860  HG2 GLN    62      94.766 131.134  80.329  1.00  0.00           H  
ATOM    861  HG3 GLN    62      94.610 130.247  81.923  1.00  0.00           H  
ATOM    862  CD  GLN    62      95.949 131.855  81.917  1.00  0.00           C  
ATOM    863  OE1 GLN    62      96.821 131.787  82.728  1.00  0.00           O  
ATOM    864  NE2 GLN    62      95.518 133.047  81.616  1.00  0.00           N  
ATOM    865 HE21 GLN    62      95.773 133.815  82.219  1.00  0.00           H  
ATOM    866 HE22 GLN    62      94.774 133.168  80.943  1.00  0.00           H  
ATOM    867  C   GLN    62      96.629 130.765  78.416  1.00  0.00           C  
ATOM    868  O   GLN    62      95.919 130.135  77.594  1.00  0.00           O  
ATOM    869  N   ASN    63      96.822 132.112  78.401  1.00  0.00           N  
ATOM    870  H   ASN    63      97.407 132.514  79.119  1.00  0.00           H  
ATOM    871  CA  ASN    63      96.300 132.927  77.281  1.00  0.00           C  
ATOM    872  HA  ASN    63      95.674 132.380  76.576  1.00  0.00           H  
ATOM    873  CB  ASN    63      95.453 134.028  77.836  1.00  0.00           C  
ATOM    874  HB2 ASN    63      95.965 134.674  78.549  1.00  0.00           H  
ATOM    875  HB3 ASN    63      95.039 134.598  77.004  1.00  0.00           H  
ATOM    876  CG  ASN    63      94.203 133.474  78.533  1.00  0.00           C  
ATOM    877  OD1 ASN    63      93.566 132.520  78.177  1.00  0.00           O  
ATOM    878  ND2 ASN    63      93.903 134.212  79.533  1.00  0.00           N  
ATOM    879 HD21 ASN    63      93.066 133.882  79.993  1.00  0.00           H  
ATOM    880 HD22 ASN    63      94.149 135.190  79.572  1.00  0.00           H  
ATOM    881  C   ASN    63      97.377 133.368  76.268  1.00  0.00           C  
ATOM    882  O   ASN    63      97.098 134.276  75.517  1.00  0.00           O  
ATOM    883  N   THR    64      98.613 132.803  76.156  1.00  0.00           N  
ATOM    884  H   THR    64      98.838 132.020  76.753  1.00  0.00           H  
ATOM    885  CA  THR    64      99.616 133.236  75.211  1.00  0.00           C  
ATOM    886  HA  THR    64      99.080 133.380  74.273  1.00  0.00           H  
ATOM    887  CB  THR    64     100.323 134.564  75.627  1.00  0.00           C  
ATOM    888  HB  THR    64      99.501 135.271  75.741  1.00  0.00           H  
ATOM    889  CG2 THR    64     101.096 134.505  77.006  1.00  0.00           C  
ATOM    890 HG21 THR    64     100.317 134.612  77.760  1.00  0.00           H  
ATOM    891 HG22 THR    64     101.664 133.597  77.211  1.00  0.00           H  
ATOM    892 HG23 THR    64     101.743 135.359  77.208  1.00  0.00           H  
ATOM    893  OG1 THR    64     101.229 134.899  74.569  1.00  0.00           O  
ATOM    894  HG1 THR    64     100.681 135.056  73.797  1.00  0.00           H  
ATOM    895  C   THR    64     100.673 132.152  74.958  1.00  0.00           C  
ATOM    896  O   THR    64     101.113 131.458  75.878  1.00  0.00           O  
ATOM    897  N   GLY    65     101.010 131.771  73.743  1.00  0.00           N  
ATOM    898  H   GLY    65     101.551 130.922  73.822  1.00  0.00           H  
ATOM    899  CA  GLY    65     100.822 132.355  72.438  1.00  0.00           C  
ATOM    900  HA2 GLY    65     101.021 133.427  72.444  1.00  0.00           H  
ATOM    901  HA3 GLY    65     101.573 131.965  71.751  1.00  0.00           H  
ATOM    902  C   GLY    65      99.450 132.042  71.801  1.00  0.00           C  
ATOM    903  O   GLY    65      98.422 131.773  72.377  1.00  0.00           O  
ATOM    904  N   TYR    66      99.420 132.093  70.450  1.00  0.00           N  
ATOM    905  H   TYR    66     100.288 132.389  70.027  1.00  0.00           H  
ATOM    906  CA  TYR    66      98.409 131.499  69.561  1.00  0.00           C  
ATOM    907  HA  TYR    66      97.443 131.840  69.935  1.00  0.00           H  
ATOM    908  CB  TYR    66      98.437 132.143  68.197  1.00  0.00           C  
ATOM    909  HB2 TYR    66      98.185 133.202  68.251  1.00  0.00           H  
ATOM    910  HB3 TYR    66      99.464 132.130  67.833  1.00  0.00           H  
ATOM    911  CG  TYR    66      97.597 131.563  67.060  1.00  0.00           C  
ATOM    912  CD1 TYR    66      98.132 130.490  66.276  1.00  0.00           C  
ATOM    913  HD1 TYR    66      99.153 130.186  66.449  1.00  0.00           H  
ATOM    914  CE1 TYR    66      97.398 129.915  65.255  1.00  0.00           C  
ATOM    915  HE1 TYR    66      97.820 129.108  64.674  1.00  0.00           H  
ATOM    916  CZ  TYR    66      96.072 130.344  64.948  1.00  0.00           C  
ATOM    917  OH  TYR    66      95.334 129.749  63.940  1.00  0.00           O  
ATOM    918  HH  TYR    66      94.639 130.330  63.621  1.00  0.00           H  
ATOM    919  CE2 TYR    66      95.533 131.439  65.696  1.00  0.00           C  
ATOM    920  HE2 TYR    66      94.518 131.754  65.503  1.00  0.00           H  
ATOM    921  CD2 TYR    66      96.283 132.039  66.691  1.00  0.00           C  
ATOM    922  HD2 TYR    66      95.775 132.796  67.271  1.00  0.00           H  
ATOM    923  C   TYR    66      98.418 129.961  69.489  1.00  0.00           C  
ATOM    924  O   TYR    66      99.441 129.296  69.487  1.00  0.00           O  
ATOM    925  N   GLY    67      97.199 129.379  69.326  1.00  0.00           N  
ATOM    926  H   GLY    67      96.357 129.925  69.436  1.00  0.00           H  
ATOM    927  CA  GLY    67      97.014 127.950  68.952  1.00  0.00           C  
ATOM    928  HA2 GLY    67      97.438 127.940  67.948  1.00  0.00           H  
ATOM    929  HA3 GLY    67      97.719 127.393  69.569  1.00  0.00           H  
ATOM    930  C   GLY    67      95.583 127.423  68.946  1.00  0.00           C  
ATOM    931  O   GLY    67      94.955 127.439  69.982  1.00  0.00           O  
ATOM    932  N   THR    68      95.078 127.070  67.787  1.00  0.00           N  
ATOM    933  H   THR    68      95.753 126.971  67.043  1.00  0.00           H  
ATOM    934  CA  THR    68      93.818 126.297  67.583  1.00  0.00           C  
ATOM    935  HA  THR    68      93.641 125.676  68.461  1.00  0.00           H  
ATOM    936  CB  THR    68      92.588 127.207  67.563  1.00  0.00           C  
ATOM    937  HB  THR    68      92.729 127.856  68.427  1.00  0.00           H  
ATOM    938  CG2 THR    68      92.441 128.048  66.352  1.00  0.00           C  
ATOM    939 HG21 THR    68      91.525 128.639  66.365  1.00  0.00           H  
ATOM    940 HG22 THR    68      93.309 128.691  66.207  1.00  0.00           H  
ATOM    941 HG23 THR    68      92.231 127.511  65.426  1.00  0.00           H  
ATOM    942  OG1 THR    68      91.430 126.541  67.820  1.00  0.00           O  
ATOM    943  HG1 THR    68      91.154 126.884  68.674  1.00  0.00           H  
ATOM    944  C   THR    68      93.867 125.347  66.462  1.00  0.00           C  
ATOM    945  O   THR    68      94.650 125.564  65.518  1.00  0.00           O  
ATOM    946  N   GLN    69      93.015 124.310  66.408  1.00  0.00           N  
ATOM    947  H   GLN    69      92.341 124.300  67.160  1.00  0.00           H  
ATOM    948  CA  GLN    69      92.906 123.395  65.291  1.00  0.00           C  
ATOM    949  HA  GLN    69      93.834 122.827  65.228  1.00  0.00           H  
ATOM    950  CB  GLN    69      91.809 122.418  65.768  1.00  0.00           C  
ATOM    951  HB2 GLN    69      92.107 122.061  66.753  1.00  0.00           H  
ATOM    952  HB3 GLN    69      90.913 123.025  65.898  1.00  0.00           H  
ATOM    953  CG  GLN    69      91.515 121.260  64.772  1.00  0.00           C  
ATOM    954  HG2 GLN    69      90.496 120.875  64.803  1.00  0.00           H  
ATOM    955  HG3 GLN    69      91.612 121.530  63.721  1.00  0.00           H  
ATOM    956  CD  GLN    69      92.538 120.116  65.011  1.00  0.00           C  
ATOM    957  OE1 GLN    69      93.725 120.185  64.759  1.00  0.00           O  
ATOM    958  NE2 GLN    69      92.130 118.902  65.458  1.00  0.00           N  
ATOM    959 HE21 GLN    69      91.228 118.791  65.900  1.00  0.00           H  
ATOM    960 HE22 GLN    69      92.791 118.146  65.564  1.00  0.00           H  
ATOM    961  C   GLN    69      92.585 124.082  63.978  1.00  0.00           C  
ATOM    962  O   GLN    69      91.619 124.898  63.843  1.00  0.00           O  
ATOM    963  N   SER    70      93.246 123.714  62.899  1.00  0.00           N  
ATOM    964  H   SER    70      94.120 123.257  63.114  1.00  0.00           H  
ATOM    965  CA  SER    70      93.066 124.228  61.567  1.00  0.00           C  
ATOM    966  HA  SER    70      93.308 125.290  61.522  1.00  0.00           H  
ATOM    967  CB  SER    70      93.896 123.476  60.503  1.00  0.00           C  
ATOM    968  HB2 SER    70      93.727 124.027  59.578  1.00  0.00           H  
ATOM    969  HB3 SER    70      94.951 123.589  60.750  1.00  0.00           H  
ATOM    970  OG  SER    70      93.564 122.120  60.290  1.00  0.00           O  
ATOM    971  HG  SER    70      93.882 121.865  59.421  1.00  0.00           H  
ATOM    972  C   SER    70      91.624 124.210  61.091  1.00  0.00           C  
ATOM    973  O   SER    70      91.227 125.146  60.379  1.00  0.00           O  
ATOM    974  N   THR    71      90.858 123.203  61.456  1.00  0.00           N  
ATOM    975  H   THR    71      91.218 122.495  62.080  1.00  0.00           H  
ATOM    976  CA  THR    71      89.445 123.023  61.055  1.00  0.00           C  
ATOM    977  HA  THR    71      88.998 123.978  60.780  1.00  0.00           H  
ATOM    978  CB  THR    71      89.346 122.069  59.858  1.00  0.00           C  
ATOM    979  HB  THR    71      89.882 121.186  60.203  1.00  0.00           H  
ATOM    980  CG2 THR    71      87.978 121.571  59.409  1.00  0.00           C  
ATOM    981 HG21 THR    71      87.617 120.798  60.087  1.00  0.00           H  
ATOM    982 HG22 THR    71      87.178 122.310  59.378  1.00  0.00           H  
ATOM    983 HG23 THR    71      88.183 121.084  58.455  1.00  0.00           H  
ATOM    984  OG1 THR    71      90.020 122.632  58.734  1.00  0.00           O  
ATOM    985  HG1 THR    71      90.817 122.116  58.592  1.00  0.00           H  
ATOM    986  C   THR    71      88.587 122.447  62.269  1.00  0.00           C  
ATOM    987  O   THR    71      89.040 121.640  63.080  1.00  0.00           O  
ATOM    988  N   PRO    72      87.386 122.994  62.428  1.00  0.00           N  
ATOM    989  CD  PRO    72      86.739 124.137  61.760  1.00  0.00           C  
ATOM    990  HD2 PRO    72      87.083 124.134  60.726  1.00  0.00           H  
ATOM    991  HD3 PRO    72      86.873 125.053  62.335  1.00  0.00           H  
ATOM    992  CG  PRO    72      85.237 123.726  61.766  1.00  0.00           C  
ATOM    993  HG2 PRO    72      85.006 122.971  61.015  1.00  0.00           H  
ATOM    994  HG3 PRO    72      84.533 124.555  61.691  1.00  0.00           H  
ATOM    995  CB  PRO    72      85.060 123.130  63.154  1.00  0.00           C  
ATOM    996  HB2 PRO    72      84.208 122.459  63.046  1.00  0.00           H  
ATOM    997  HB3 PRO    72      84.930 124.030  63.754  1.00  0.00           H  
ATOM    998  CA  PRO    72      86.403 122.509  63.403  1.00  0.00           C  
ATOM    999  HA  PRO    72      86.747 122.797  64.397  1.00  0.00           H  
ATOM   1000  C   PRO    72      86.247 120.978  63.311  1.00  0.00           C  
ATOM   1001  O   PRO    72      86.361 120.322  62.273  1.00  0.00           O  
ATOM   1002  N   GLN    73      85.813 120.276  64.366  1.00  0.00           N  
ATOM   1003  H   GLN    73      85.682 120.648  65.296  1.00  0.00           H  
ATOM   1004  CA  GLN    73      85.278 118.842  64.276  1.00  0.00           C  
ATOM   1005  HA  GLN    73      86.021 118.170  63.847  1.00  0.00           H  
ATOM   1006  CB  GLN    73      84.991 118.316  65.699  1.00  0.00           C  
ATOM   1007  HB2 GLN    73      84.647 117.282  65.685  1.00  0.00           H  
ATOM   1008  HB3 GLN    73      85.987 118.174  66.119  1.00  0.00           H  
ATOM   1009  CG  GLN    73      84.179 119.073  66.675  1.00  0.00           C  
ATOM   1010  HG2 GLN    73      84.254 118.667  67.684  1.00  0.00           H  
ATOM   1011  HG3 GLN    73      84.502 120.114  66.632  1.00  0.00           H  
ATOM   1012  CD  GLN    73      82.697 119.062  66.402  1.00  0.00           C  
ATOM   1013  OE1 GLN    73      82.166 117.925  66.006  1.00  0.00           O  
ATOM   1014  NE2 GLN    73      81.905 120.106  66.534  1.00  0.00           N  
ATOM   1015 HE21 GLN    73      82.383 120.957  66.795  1.00  0.00           H  
ATOM   1016 HE22 GLN    73      80.928 120.044  66.284  1.00  0.00           H  
ATOM   1017  C   GLN    73      84.015 118.737  63.369  1.00  0.00           C  
ATOM   1018  O   GLN    73      83.403 119.749  63.006  1.00  0.00           O  
ATOM   1019  N   GLY    74      83.613 117.471  63.161  1.00  0.00           N  
ATOM   1020  H   GLY    74      84.258 116.838  63.613  1.00  0.00           H  
ATOM   1021  CA  GLY    74      82.891 116.965  62.000  1.00  0.00           C  
ATOM   1022  HA2 GLY    74      83.380 117.386  61.122  1.00  0.00           H  
ATOM   1023  HA3 GLY    74      82.981 115.882  61.915  1.00  0.00           H  
ATOM   1024  C   GLY    74      81.435 117.466  61.788  1.00  0.00           C  
ATOM   1025  O   GLY    74      80.895 117.171  60.725  1.00  0.00           O  
ATOM   1026  N   TYR    75      80.894 118.149  62.803  1.00  0.00           N  
ATOM   1027  H   TYR    75      81.537 118.456  63.519  1.00  0.00           H  
ATOM   1028  CA  TYR    75      79.511 118.293  63.174  1.00  0.00           C  
ATOM   1029  HA  TYR    75      78.845 118.216  62.315  1.00  0.00           H  
ATOM   1030  CB  TYR    75      79.093 117.122  64.141  1.00  0.00           C  
ATOM   1031  HB2 TYR    75      79.677 117.143  65.061  1.00  0.00           H  
ATOM   1032  HB3 TYR    75      78.067 117.183  64.503  1.00  0.00           H  
ATOM   1033  CG  TYR    75      79.130 115.793  63.456  1.00  0.00           C  
ATOM   1034  CD1 TYR    75      80.307 115.019  63.513  1.00  0.00           C  
ATOM   1035  HD1 TYR    75      81.156 115.329  64.102  1.00  0.00           H  
ATOM   1036  CE1 TYR    75      80.480 113.920  62.669  1.00  0.00           C  
ATOM   1037  HE1 TYR    75      81.339 113.268  62.726  1.00  0.00           H  
ATOM   1038  CZ  TYR    75      79.466 113.515  61.787  1.00  0.00           C  
ATOM   1039  OH  TYR    75      79.749 112.484  60.865  1.00  0.00           O  
ATOM   1040  HH  TYR    75      79.087 112.474  60.170  1.00  0.00           H  
ATOM   1041  CE2 TYR    75      78.339 114.344  61.595  1.00  0.00           C  
ATOM   1042  HE2 TYR    75      77.667 114.266  60.753  1.00  0.00           H  
ATOM   1043  CD2 TYR    75      78.151 115.458  62.455  1.00  0.00           C  
ATOM   1044  HD2 TYR    75      77.315 116.133  62.339  1.00  0.00           H  
ATOM   1045  C   TYR    75      79.110 119.561  63.881  1.00  0.00           C  
ATOM   1046  O   TYR    75      79.993 120.214  64.485  1.00  0.00           O  
ATOM   1047  N   GLY    76      77.833 119.925  63.773  1.00  0.00           N  
ATOM   1048  H   GLY    76      77.138 119.364  63.302  1.00  0.00           H  
ATOM   1049  CA  GLY    76      77.270 121.029  64.569  1.00  0.00           C  
ATOM   1050  HA2 GLY    76      77.540 121.981  64.112  1.00  0.00           H  
ATOM   1051  HA3 GLY    76      76.193 120.856  64.572  1.00  0.00           H  
ATOM   1052  C   GLY    76      77.694 120.997  65.957  1.00  0.00           C  
ATOM   1053  O   GLY    76      77.542 119.993  66.662  1.00  0.00           O  
ATOM   1054  N   SER    77      78.190 122.110  66.550  1.00  0.00           N  
ATOM   1055  H   SER    77      78.507 122.741  65.828  1.00  0.00           H  
ATOM   1056  CA  SER    77      78.889 122.169  67.836  1.00  0.00           C  
ATOM   1057  HA  SER    77      79.836 121.637  67.741  1.00  0.00           H  
ATOM   1058  CB  SER    77      79.187 123.643  68.209  1.00  0.00           C  
ATOM   1059  HB2 SER    77      78.210 124.121  68.287  1.00  0.00           H  
ATOM   1060  HB3 SER    77      79.766 123.678  69.132  1.00  0.00           H  
ATOM   1061  OG  SER    77      79.827 124.249  67.080  1.00  0.00           O  
ATOM   1062  HG  SER    77      80.772 124.130  67.203  1.00  0.00           H  
ATOM   1063  C   SER    77      78.155 121.476  69.020  1.00  0.00           C  
ATOM   1064  O   SER    77      76.943 121.477  69.206  1.00  0.00           O  
ATOM   1065  N   THR    78      78.845 120.741  69.910  1.00  0.00           N  
ATOM   1066  H   THR    78      78.276 120.126  70.474  1.00  0.00           H  
ATOM   1067  CA  THR    78      80.305 120.703  70.151  1.00  0.00           C  
ATOM   1068  HA  THR    78      80.923 121.173  69.386  1.00  0.00           H  
ATOM   1069  CB  THR    78      80.569 121.435  71.428  1.00  0.00           C  
ATOM   1070  HB  THR    78      80.265 120.943  72.352  1.00  0.00           H  
ATOM   1071  CG2 THR    78      82.042 121.702  71.617  1.00  0.00           C  
ATOM   1072 HG21 THR    78      82.333 122.496  70.929  1.00  0.00           H  
ATOM   1073 HG22 THR    78      82.129 122.068  72.640  1.00  0.00           H  
ATOM   1074 HG23 THR    78      82.694 120.830  71.563  1.00  0.00           H  
ATOM   1075  OG1 THR    78      80.005 122.724  71.331  1.00  0.00           O  
ATOM   1076  HG1 THR    78      79.076 122.497  71.410  1.00  0.00           H  
ATOM   1077  C   THR    78      80.769 119.314  70.376  1.00  0.00           C  
ATOM   1078  O   THR    78      80.680 118.708  71.493  1.00  0.00           O  
ATOM   1079  N   GLY    79      81.036 118.678  69.248  1.00  0.00           N  
ATOM   1080  H   GLY    79      81.039 119.205  68.386  1.00  0.00           H  
ATOM   1081  CA  GLY    79      81.353 117.241  69.215  1.00  0.00           C  
ATOM   1082  HA2 GLY    79      80.770 116.812  70.030  1.00  0.00           H  
ATOM   1083  HA3 GLY    79      80.939 116.866  68.278  1.00  0.00           H  
ATOM   1084  C   GLY    79      82.900 117.022  69.428  1.00  0.00           C  
ATOM   1085  O   GLY    79      83.614 117.668  70.203  1.00  0.00           O  
ATOM   1086  N   GLY    80      83.469 116.121  68.579  1.00  0.00           N  
ATOM   1087  H   GLY    80      84.451 115.964  68.755  1.00  0.00           H  
ATOM   1088  CA  GLY    80      82.949 115.193  67.475  1.00  0.00           C  
ATOM   1089  HA2 GLY    80      82.472 115.721  66.650  1.00  0.00           H  
ATOM   1090  HA3 GLY    80      83.737 114.598  67.013  1.00  0.00           H  
ATOM   1091  C   GLY    80      81.973 114.118  68.019  1.00  0.00           C  
ATOM   1092  O   GLY    80      81.934 113.743  69.199  1.00  0.00           O  
ATOM   1093  N   TYR    81      81.321 113.429  67.048  1.00  0.00           N  
ATOM   1094  H   TYR    81      81.496 113.696  66.089  1.00  0.00           H  
ATOM   1095  CA  TYR    81      80.299 112.334  67.176  1.00  0.00           C  
ATOM   1096  HA  TYR    81      80.375 111.935  68.188  1.00  0.00           H  
ATOM   1097  CB  TYR    81      78.924 112.951  66.935  1.00  0.00           C  
ATOM   1098  HB2 TYR    81      78.860 113.274  65.896  1.00  0.00           H  
ATOM   1099  HB3 TYR    81      78.166 112.190  67.124  1.00  0.00           H  
ATOM   1100  CG  TYR    81      78.628 114.119  67.823  1.00  0.00           C  
ATOM   1101  CD1 TYR    81      78.932 114.089  69.200  1.00  0.00           C  
ATOM   1102  HD1 TYR    81      79.243 113.205  69.737  1.00  0.00           H  
ATOM   1103  CE1 TYR    81      78.720 115.252  69.985  1.00  0.00           C  
ATOM   1104  HE1 TYR    81      79.047 115.319  71.012  1.00  0.00           H  
ATOM   1105  CZ  TYR    81      78.164 116.439  69.494  1.00  0.00           C  
ATOM   1106  OH  TYR    81      77.893 117.526  70.182  1.00  0.00           O  
ATOM   1107  HH  TYR    81      77.217 118.050  69.747  1.00  0.00           H  
ATOM   1108  CE2 TYR    81      77.791 116.424  68.121  1.00  0.00           C  
ATOM   1109  HE2 TYR    81      77.387 117.332  67.698  1.00  0.00           H  
ATOM   1110  CD2 TYR    81      78.109 115.322  67.317  1.00  0.00           C  
ATOM   1111  HD2 TYR    81      77.883 115.395  66.264  1.00  0.00           H  
ATOM   1112  C   TYR    81      80.583 111.247  66.202  1.00  0.00           C  
ATOM   1113  O   TYR    81      80.887 111.568  65.035  1.00  0.00           O  
ATOM   1114  N   GLY    82      80.546 109.932  66.451  1.00  0.00           N  
ATOM   1115  H   GLY    82      80.614 109.367  65.616  1.00  0.00           H  
ATOM   1116  CA  GLY    82      80.001 109.373  67.664  1.00  0.00           C  
ATOM   1117  HA2 GLY    82      80.455 108.387  67.760  1.00  0.00           H  
ATOM   1118  HA3 GLY    82      80.171 109.933  68.583  1.00  0.00           H  
ATOM   1119  C   GLY    82      78.577 109.032  67.582  1.00  0.00           C  
ATOM   1120  O   GLY    82      77.898 109.348  66.609  1.00  0.00           O  
ATOM   1121  N   SER    83      78.006 108.626  68.708  1.00  0.00           N  
ATOM   1122  H   SER    83      78.661 108.314  69.411  1.00  0.00           H  
ATOM   1123  CA  SER    83      76.601 108.524  68.918  1.00  0.00           C  
ATOM   1124  HA  SER    83      76.371 108.226  69.941  1.00  0.00           H  
ATOM   1125  CB  SER    83      76.071 109.990  68.918  1.00  0.00           C  
ATOM   1126  HB2 SER    83      76.240 110.394  67.920  1.00  0.00           H  
ATOM   1127  HB3 SER    83      75.000 110.047  69.114  1.00  0.00           H  
ATOM   1128  OG  SER    83      76.802 110.672  69.913  1.00  0.00           O  
ATOM   1129  HG  SER    83      76.311 111.465  70.144  1.00  0.00           H  
ATOM   1130  C   SER    83      75.721 107.691  67.974  1.00  0.00           C  
ATOM   1131  O   SER    83      74.917 108.249  67.230  1.00  0.00           O  
ATOM   1132  N   SER    84      75.767 106.354  67.924  1.00  0.00           N  
ATOM   1133  H   SER    84      75.126 105.911  67.281  1.00  0.00           H  
ATOM   1134  CA  SER    84      76.854 105.590  68.483  1.00  0.00           C  
ATOM   1135  HA  SER    84      77.008 105.856  69.529  1.00  0.00           H  
ATOM   1136  CB  SER    84      76.497 104.037  68.600  1.00  0.00           C  
ATOM   1137  HB2 SER    84      77.290 103.502  69.123  1.00  0.00           H  
ATOM   1138  HB3 SER    84      75.587 103.923  69.189  1.00  0.00           H  
ATOM   1139  OG  SER    84      76.301 103.358  67.381  1.00  0.00           O  
ATOM   1140  HG  SER    84      76.581 102.440  67.359  1.00  0.00           H  
ATOM   1141  C   SER    84      78.165 105.715  67.630  1.00  0.00           C  
ATOM   1142  O   SER    84      79.257 105.648  68.221  1.00  0.00           O  
ATOM   1143  N   GLN    85      77.986 105.946  66.302  1.00  0.00           N  
ATOM   1144  H   GLN    85      77.058 105.938  65.903  1.00  0.00           H  
ATOM   1145  CA  GLN    85      79.168 106.102  65.456  1.00  0.00           C  
ATOM   1146  HA  GLN    85      80.083 106.250  66.029  1.00  0.00           H  
ATOM   1147  CB  GLN    85      79.427 104.767  64.770  1.00  0.00           C  
ATOM   1148  HB2 GLN    85      78.604 104.561  64.085  1.00  0.00           H  
ATOM   1149  HB3 GLN    85      80.344 104.940  64.207  1.00  0.00           H  
ATOM   1150  CG  GLN    85      79.713 103.589  65.748  1.00  0.00           C  
ATOM   1151  HG2 GLN    85      80.656 103.917  66.184  1.00  0.00           H  
ATOM   1152  HG3 GLN    85      78.887 103.431  66.442  1.00  0.00           H  
ATOM   1153  CD  GLN    85      79.869 102.378  64.897  1.00  0.00           C  
ATOM   1154  OE1 GLN    85      80.477 102.450  63.827  1.00  0.00           O  
ATOM   1155  NE2 GLN    85      79.571 101.215  65.337  1.00  0.00           N  
ATOM   1156 HE21 GLN    85      79.762 100.343  64.864  1.00  0.00           H  
ATOM   1157 HE22 GLN    85      78.962 101.116  66.137  1.00  0.00           H  
ATOM   1158  C   GLN    85      79.152 107.271  64.504  1.00  0.00           C  
ATOM   1159  O   GLN    85      80.208 107.852  64.210  1.00  0.00           O  
ATOM   1160  N   SER    86      77.917 107.619  64.059  1.00  0.00           N  
ATOM   1161  H   SER    86      77.112 107.120  64.410  1.00  0.00           H  
ATOM   1162  CA  SER    86      77.757 108.506  62.857  1.00  0.00           C  
ATOM   1163  HA  SER    86      76.706 108.489  62.568  1.00  0.00           H  
ATOM   1164  CB  SER    86      77.927 109.965  63.225  1.00  0.00           C  
ATOM   1165  HB2 SER    86      78.971 110.124  63.493  1.00  0.00           H  
ATOM   1166  HB3 SER    86      77.630 110.534  62.344  1.00  0.00           H  
ATOM   1167  OG  SER    86      77.129 110.297  64.343  1.00  0.00           O  
ATOM   1168  HG  SER    86      77.560 109.946  65.126  1.00  0.00           H  
ATOM   1169  C   SER    86      78.643 108.176  61.701  1.00  0.00           C  
ATOM   1170  O   SER    86      79.073 109.058  60.982  1.00  0.00           O  
ATOM   1171  N   SER    87      78.789 106.859  61.392  1.00  0.00           N  
ATOM   1172  H   SER    87      78.355 106.187  62.009  1.00  0.00           H  
ATOM   1173  CA  SER    87      79.592 106.404  60.220  1.00  0.00           C  
ATOM   1174  HA  SER    87      80.212 107.262  59.961  1.00  0.00           H  
ATOM   1175  CB  SER    87      80.510 105.188  60.396  1.00  0.00           C  
ATOM   1176  HB2 SER    87      81.423 105.237  59.801  1.00  0.00           H  
ATOM   1177  HB3 SER    87      80.862 105.287  61.423  1.00  0.00           H  
ATOM   1178  OG  SER    87      79.870 103.935  60.318  1.00  0.00           O  
ATOM   1179  HG  SER    87      80.462 103.251  60.638  1.00  0.00           H  
ATOM   1180  C   SER    87      78.620 106.099  59.042  1.00  0.00           C  
ATOM   1181  O   SER    87      79.089 105.979  57.921  1.00  0.00           O  
ATOM   1182  N   GLN    88      77.308 105.987  59.185  1.00  0.00           N  
ATOM   1183  H   GLN    88      76.966 105.862  60.127  1.00  0.00           H  
ATOM   1184  CA  GLN    88      76.348 105.739  58.185  1.00  0.00           C  
ATOM   1185  HA  GLN    88      75.350 105.748  58.623  1.00  0.00           H  
ATOM   1186  CB  GLN    88      76.293 106.889  57.226  1.00  0.00           C  
ATOM   1187  HB2 GLN    88      77.227 106.768  56.679  1.00  0.00           H  
ATOM   1188  HB3 GLN    88      75.419 106.790  56.581  1.00  0.00           H  
ATOM   1189  CG  GLN    88      76.269 108.261  57.949  1.00  0.00           C  
ATOM   1190  HG2 GLN    88      75.477 108.196  58.695  1.00  0.00           H  
ATOM   1191  HG3 GLN    88      77.239 108.514  58.377  1.00  0.00           H  
ATOM   1192  CD  GLN    88      75.820 109.414  56.994  1.00  0.00           C  
ATOM   1193  OE1 GLN    88      76.646 110.114  56.408  1.00  0.00           O  
ATOM   1194  NE2 GLN    88      74.558 109.494  56.682  1.00  0.00           N  
ATOM   1195 HE21 GLN    88      73.890 108.876  57.120  1.00  0.00           H  
ATOM   1196 HE22 GLN    88      74.207 110.239  56.097  1.00  0.00           H  
ATOM   1197  C   GLN    88      76.571 104.418  57.357  1.00  0.00           C  
ATOM   1198  O   GLN    88      76.232 104.280  56.150  1.00  0.00           O  
ATOM   1199  N   SER    89      76.991 103.384  58.085  1.00  0.00           N  
ATOM   1200  H   SER    89      76.993 103.474  59.091  1.00  0.00           H  
ATOM   1201  CA  SER    89      77.129 102.058  57.426  1.00  0.00           C  
ATOM   1202  HA  SER    89      77.477 102.220  56.406  1.00  0.00           H  
ATOM   1203  CB  SER    89      78.167 101.257  58.199  1.00  0.00           C  
ATOM   1204  HB2 SER    89      79.062 101.840  58.421  1.00  0.00           H  
ATOM   1205  HB3 SER    89      77.703 101.119  59.176  1.00  0.00           H  
ATOM   1206  OG  SER    89      78.495 100.016  57.622  1.00  0.00           O  
ATOM   1207  HG  SER    89      79.449 100.017  57.513  1.00  0.00           H  
ATOM   1208  C   SER    89      75.776 101.436  57.278  1.00  0.00           C  
ATOM   1209  O   SER    89      74.689 101.991  57.580  1.00  0.00           O  
ATOM   1210  N   SER    90      75.745 100.121  56.890  1.00  0.00           N  
ATOM   1211  H   SER    90      76.565  99.686  56.493  1.00  0.00           H  
ATOM   1212  CA  SER    90      74.565  99.258  57.103  1.00  0.00           C  
ATOM   1213  HA  SER    90      73.694  99.896  56.955  1.00  0.00           H  
ATOM   1214  CB  SER    90      74.534  98.262  55.964  1.00  0.00           C  
ATOM   1215  HB2 SER    90      73.813  97.456  56.097  1.00  0.00           H  
ATOM   1216  HB3 SER    90      74.375  98.831  55.048  1.00  0.00           H  
ATOM   1217  OG  SER    90      75.798  97.495  55.787  1.00  0.00           O  
ATOM   1218  HG  SER    90      75.721  96.975  54.984  1.00  0.00           H  
ATOM   1219  C   SER    90      74.493  98.629  58.502  1.00  0.00           C  
ATOM   1220  O   SER    90      73.777  99.107  59.383  1.00  0.00           O  
ATOM   1221  N   TYR    91      75.278  97.586  58.696  1.00  0.00           N  
ATOM   1222  H   TYR    91      75.669  97.226  57.837  1.00  0.00           H  
ATOM   1223  CA  TYR    91      75.349  96.693  59.840  1.00  0.00           C  
ATOM   1224  HA  TYR    91      74.332  96.424  60.126  1.00  0.00           H  
ATOM   1225  CB  TYR    91      76.021  95.427  59.305  1.00  0.00           C  
ATOM   1226  HB2 TYR    91      77.095  95.486  59.130  1.00  0.00           H  
ATOM   1227  HB3 TYR    91      75.941  94.648  60.064  1.00  0.00           H  
ATOM   1228  CG  TYR    91      75.425  94.760  57.995  1.00  0.00           C  
ATOM   1229  CD1 TYR    91      76.157  93.738  57.379  1.00  0.00           C  
ATOM   1230  HD1 TYR    91      77.152  93.496  57.722  1.00  0.00           H  
ATOM   1231  CE1 TYR    91      75.665  93.015  56.329  1.00  0.00           C  
ATOM   1232  HE1 TYR    91      76.280  92.232  55.910  1.00  0.00           H  
ATOM   1233  CZ  TYR    91      74.373  93.237  55.824  1.00  0.00           C  
ATOM   1234  OH  TYR    91      73.865  92.472  54.792  1.00  0.00           O  
ATOM   1235  HH  TYR    91      73.011  92.867  54.598  1.00  0.00           H  
ATOM   1236  CE2 TYR    91      73.649  94.205  56.463  1.00  0.00           C  
ATOM   1237  HE2 TYR    91      72.595  94.321  56.261  1.00  0.00           H  
ATOM   1238  CD2 TYR    91      74.140  95.004  57.490  1.00  0.00           C  
ATOM   1239  HD2 TYR    91      73.545  95.683  58.083  1.00  0.00           H  
ATOM   1240  C   TYR    91      76.043  97.194  61.114  1.00  0.00           C  
ATOM   1241  O   TYR    91      77.118  97.838  61.006  1.00  0.00           O  
ATOM   1242  N   GLY    92      75.603  96.685  62.259  1.00  0.00           N  
ATOM   1243  H   GLY    92      75.873  97.193  63.089  1.00  0.00           H  
ATOM   1244  CA  GLY    92      74.656  95.686  62.580  1.00  0.00           C  
ATOM   1245  HA2 GLY    92      74.925  94.695  62.215  1.00  0.00           H  
ATOM   1246  HA3 GLY    92      74.752  95.663  63.665  1.00  0.00           H  
ATOM   1247  C   GLY    92      73.192  96.090  62.379  1.00  0.00           C  
ATOM   1248  O   GLY    92      72.863  97.287  62.509  1.00  0.00           O  
ATOM   1249  N   GLN    93      72.459  95.143  61.837  1.00  0.00           N  
ATOM   1250  H   GLN    93      72.861  94.249  61.592  1.00  0.00           H  
ATOM   1251  CA  GLN    93      70.998  95.202  61.689  1.00  0.00           C  
ATOM   1252  HA  GLN    93      70.764  96.228  61.403  1.00  0.00           H  
ATOM   1253  CB  GLN    93      70.484  94.174  60.714  1.00  0.00           C  
ATOM   1254  HB2 GLN    93      70.864  93.203  61.031  1.00  0.00           H  
ATOM   1255  HB3 GLN    93      69.396  94.234  60.743  1.00  0.00           H  
ATOM   1256  CG  GLN    93      71.029  94.333  59.292  1.00  0.00           C  
ATOM   1257  HG2 GLN    93      72.117  94.357  59.346  1.00  0.00           H  
ATOM   1258  HG3 GLN    93      70.720  93.411  58.800  1.00  0.00           H  
ATOM   1259  CD  GLN    93      70.619  95.653  58.581  1.00  0.00           C  
ATOM   1260  OE1 GLN    93      71.368  96.586  58.324  1.00  0.00           O  
ATOM   1261  NE2 GLN    93      69.386  95.841  58.177  1.00  0.00           N  
ATOM   1262 HE21 GLN    93      69.212  96.553  57.482  1.00  0.00           H  
ATOM   1263 HE22 GLN    93      68.735  95.109  58.423  1.00  0.00           H  
ATOM   1264  C   GLN    93      70.236  95.062  63.042  1.00  0.00           C  
ATOM   1265  O   GLN    93      70.753  94.378  63.989  1.00  0.00           O  
ATOM   1266  N   GLN    94      69.086  95.738  63.188  1.00  0.00           N  
ATOM   1267  H   GLN    94      68.861  96.290  62.373  1.00  0.00           H  
ATOM   1268  CA  GLN    94      68.210  95.672  64.250  1.00  0.00           C  
ATOM   1269  HA  GLN    94      68.653  94.985  64.970  1.00  0.00           H  
ATOM   1270  CB  GLN    94      68.183  97.017  64.933  1.00  0.00           C  
ATOM   1271  HB2 GLN    94      67.717  97.762  64.288  1.00  0.00           H  
ATOM   1272  HB3 GLN    94      67.613  96.890  65.853  1.00  0.00           H  
ATOM   1273  CG  GLN    94      69.506  97.677  65.506  1.00  0.00           C  
ATOM   1274  HG2 GLN    94      70.226  97.786  64.695  1.00  0.00           H  
ATOM   1275  HG3 GLN    94      69.344  98.689  65.877  1.00  0.00           H  
ATOM   1276  CD  GLN    94      70.285  96.777  66.620  1.00  0.00           C  
ATOM   1277  OE1 GLN    94      71.462  96.639  66.470  1.00  0.00           O  
ATOM   1278  NE2 GLN    94      69.690  96.193  67.664  1.00  0.00           N  
ATOM   1279 HE21 GLN    94      68.752  96.421  67.961  1.00  0.00           H  
ATOM   1280 HE22 GLN    94      70.188  95.476  68.171  1.00  0.00           H  
ATOM   1281  C   GLN    94      66.871  95.067  63.983  1.00  0.00           C  
ATOM   1282  O   GLN    94      65.898  95.208  64.707  1.00  0.00           O  
ATOM   1283  N   SER    95      66.847  94.290  62.878  1.00  0.00           N  
ATOM   1284  H   SER    95      67.680  94.258  62.307  1.00  0.00           H  
ATOM   1285  CA  SER    95      65.785  93.557  62.269  1.00  0.00           C  
ATOM   1286  HA  SER    95      65.256  93.078  63.093  1.00  0.00           H  
ATOM   1287  CB  SER    95      64.810  94.567  61.562  1.00  0.00           C  
ATOM   1288  HB2 SER    95      64.429  95.231  62.338  1.00  0.00           H  
ATOM   1289  HB3 SER    95      65.407  95.119  60.836  1.00  0.00           H  
ATOM   1290  OG  SER    95      63.661  93.912  60.923  1.00  0.00           O  
ATOM   1291  HG  SER    95      63.256  94.590  60.377  1.00  0.00           H  
ATOM   1292  C   SER    95      66.263  92.384  61.356  1.00  0.00           C  
ATOM   1293  O   SER    95      66.899  92.720  60.366  1.00  0.00           O  
ATOM   1294  N   SER    96      66.053  91.107  61.713  1.00  0.00           N  
ATOM   1295  H   SER    96      65.383  91.031  62.465  1.00  0.00           H  
ATOM   1296  CA  SER    96      66.821  89.948  61.189  1.00  0.00           C  
ATOM   1297  HA  SER    96      67.875  90.056  61.448  1.00  0.00           H  
ATOM   1298  CB  SER    96      66.218  88.794  62.037  1.00  0.00           C  
ATOM   1299  HB2 SER    96      65.134  88.882  62.113  1.00  0.00           H  
ATOM   1300  HB3 SER    96      66.449  87.842  61.559  1.00  0.00           H  
ATOM   1301  OG  SER    96      66.734  88.843  63.334  1.00  0.00           O  
ATOM   1302  HG  SER    96      66.136  88.269  63.816  1.00  0.00           H  
ATOM   1303  C   SER    96      66.593  89.576  59.623  1.00  0.00           C  
ATOM   1304  O   SER    96      65.431  89.621  59.236  1.00  0.00           O  
ATOM   1305  N   TYR    97      67.493  89.093  58.838  1.00  0.00           N  
ATOM   1306  H   TYR    97      67.200  88.746  57.936  1.00  0.00           H  
ATOM   1307  CA  TYR    97      68.952  88.977  58.886  1.00  0.00           C  
ATOM   1308  HA  TYR    97      69.274  88.827  57.856  1.00  0.00           H  
ATOM   1309  CB  TYR    97      69.642  90.344  59.189  1.00  0.00           C  
ATOM   1310  HB2 TYR    97      69.213  91.095  58.526  1.00  0.00           H  
ATOM   1311  HB3 TYR    97      69.405  90.709  60.189  1.00  0.00           H  
ATOM   1312  CG  TYR    97      71.158  90.414  59.073  1.00  0.00           C  
ATOM   1313  CD1 TYR    97      71.947  90.051  60.138  1.00  0.00           C  
ATOM   1314  HD1 TYR    97      71.470  89.973  61.104  1.00  0.00           H  
ATOM   1315  CE1 TYR    97      73.310  89.897  60.044  1.00  0.00           C  
ATOM   1316  HE1 TYR    97      73.870  89.493  60.875  1.00  0.00           H  
ATOM   1317  CZ  TYR    97      73.993  90.254  58.838  1.00  0.00           C  
ATOM   1318  OH  TYR    97      75.289  90.142  58.603  1.00  0.00           O  
ATOM   1319  HH  TYR    97      75.261  89.902  57.674  1.00  0.00           H  
ATOM   1320  CE2 TYR    97      73.199  90.657  57.772  1.00  0.00           C  
ATOM   1321  HE2 TYR    97      73.612  90.811  56.786  1.00  0.00           H  
ATOM   1322  CD2 TYR    97      71.762  90.679  57.819  1.00  0.00           C  
ATOM   1323  HD2 TYR    97      71.168  90.841  56.931  1.00  0.00           H  
ATOM   1324  C   TYR    97      69.504  87.849  59.824  1.00  0.00           C  
ATOM   1325  O   TYR    97      68.937  87.668  60.894  1.00  0.00           O  
ATOM   1326  N   PRO    98      70.600  87.131  59.501  1.00  0.00           N  
ATOM   1327  CD  PRO    98      71.176  86.150  60.403  1.00  0.00           C  
ATOM   1328  HD2 PRO    98      70.413  85.408  60.638  1.00  0.00           H  
ATOM   1329  HD3 PRO    98      71.665  86.627  61.252  1.00  0.00           H  
ATOM   1330  CG  PRO    98      72.133  85.297  59.579  1.00  0.00           C  
ATOM   1331  HG2 PRO    98      71.643  84.435  59.125  1.00  0.00           H  
ATOM   1332  HG3 PRO    98      73.016  85.148  60.200  1.00  0.00           H  
ATOM   1333  CB  PRO    98      72.536  86.198  58.449  1.00  0.00           C  
ATOM   1334  HB2 PRO    98      72.966  85.652  57.610  1.00  0.00           H  
ATOM   1335  HB3 PRO    98      73.361  86.776  58.866  1.00  0.00           H  
ATOM   1336  CA  PRO    98      71.261  86.986  58.207  1.00  0.00           C  
ATOM   1337  HA  PRO    98      71.577  87.916  57.734  1.00  0.00           H  
ATOM   1338  C   PRO    98      70.423  86.254  57.150  1.00  0.00           C  
ATOM   1339  O   PRO    98      69.265  85.931  57.373  1.00  0.00           O  
ATOM   1340  N   GLY    99      71.057  86.107  56.002  1.00  0.00           N  
ATOM   1341  H   GLY    99      72.011  86.438  55.989  1.00  0.00           H  
ATOM   1342  CA  GLY    99      70.562  85.430  54.807  1.00  0.00           C  
ATOM   1343  HA2 GLY    99      69.570  85.822  54.585  1.00  0.00           H  
ATOM   1344  HA3 GLY    99      71.255  85.560  53.976  1.00  0.00           H  
ATOM   1345  C   GLY    99      70.400  83.883  54.993  1.00  0.00           C  
ATOM   1346  O   GLY    99      71.124  83.308  55.819  1.00  0.00           O  
ATOM   1347  N   TYR   100      69.447  83.193  54.361  1.00  0.00           N  
ATOM   1348  H   TYR   100      68.876  83.746  53.738  1.00  0.00           H  
ATOM   1349  CA  TYR   100      69.118  81.796  54.533  1.00  0.00           C  
ATOM   1350  HA  TYR   100      68.713  81.663  55.537  1.00  0.00           H  
ATOM   1351  CB  TYR   100      68.100  81.385  53.520  1.00  0.00           C  
ATOM   1352  HB2 TYR   100      67.235  81.987  53.797  1.00  0.00           H  
ATOM   1353  HB3 TYR   100      68.538  81.699  52.572  1.00  0.00           H  
ATOM   1354  CG  TYR   100      67.826  79.914  53.412  1.00  0.00           C  
ATOM   1355  CD1 TYR   100      67.045  79.255  54.371  1.00  0.00           C  
ATOM   1356  HD1 TYR   100      66.558  79.801  55.165  1.00  0.00           H  
ATOM   1357  CE1 TYR   100      66.678  77.904  54.227  1.00  0.00           C  
ATOM   1358  HE1 TYR   100      65.975  77.501  54.940  1.00  0.00           H  
ATOM   1359  CZ  TYR   100      67.138  77.149  53.134  1.00  0.00           C  
ATOM   1360  OH  TYR   100      66.693  75.838  53.030  1.00  0.00           O  
ATOM   1361  HH  TYR   100      65.994  75.656  53.662  1.00  0.00           H  
ATOM   1362  CE2 TYR   100      67.936  77.754  52.122  1.00  0.00           C  
ATOM   1363  HE2 TYR   100      68.386  77.171  51.332  1.00  0.00           H  
ATOM   1364  CD2 TYR   100      68.229  79.145  52.265  1.00  0.00           C  
ATOM   1365  HD2 TYR   100      68.828  79.564  51.470  1.00  0.00           H  
ATOM   1366  C   TYR   100      70.315  80.862  54.406  1.00  0.00           C  
ATOM   1367  O   TYR   100      70.214  79.804  55.050  1.00  0.00           O  
ATOM   1368  N   GLY   101      71.339  81.216  53.651  1.00  0.00           N  
ATOM   1369  H   GLY   101      71.341  82.130  53.223  1.00  0.00           H  
ATOM   1370  CA  GLY   101      72.506  80.349  53.445  1.00  0.00           C  
ATOM   1371  HA2 GLY   101      73.411  80.858  53.115  1.00  0.00           H  
ATOM   1372  HA3 GLY   101      72.685  79.870  54.408  1.00  0.00           H  
ATOM   1373  C   GLY   101      72.287  79.296  52.387  1.00  0.00           C  
ATOM   1374  O   GLY   101      71.419  79.346  51.531  1.00  0.00           O  
ATOM   1375  N   GLN   102      73.070  78.263  52.472  1.00  0.00           N  
ATOM   1376  H   GLN   102      73.581  78.268  53.343  1.00  0.00           H  
ATOM   1377  CA  GLN   102      73.414  77.245  51.441  1.00  0.00           C  
ATOM   1378  HA  GLN   102      72.551  77.161  50.781  1.00  0.00           H  
ATOM   1379  CB  GLN   102      74.696  77.595  50.686  1.00  0.00           C  
ATOM   1380  HB2 GLN   102      75.433  77.349  51.450  1.00  0.00           H  
ATOM   1381  HB3 GLN   102      74.808  76.867  49.882  1.00  0.00           H  
ATOM   1382  CG  GLN   102      74.717  79.095  50.381  1.00  0.00           C  
ATOM   1383  HG2 GLN   102      73.815  79.418  49.861  1.00  0.00           H  
ATOM   1384  HG3 GLN   102      74.866  79.623  51.322  1.00  0.00           H  
ATOM   1385  CD  GLN   102      75.909  79.374  49.394  1.00  0.00           C  
ATOM   1386  OE1 GLN   102      76.903  78.634  49.385  1.00  0.00           O  
ATOM   1387  NE2 GLN   102      75.811  80.291  48.459  1.00  0.00           N  
ATOM   1388 HE21 GLN   102      74.963  80.822  48.323  1.00  0.00           H  
ATOM   1389 HE22 GLN   102      76.442  80.318  47.671  1.00  0.00           H  
ATOM   1390  C   GLN   102      73.525  75.840  52.068  1.00  0.00           C  
ATOM   1391  O   GLN   102      74.378  75.029  51.732  1.00  0.00           O  
ATOM   1392  N   GLN   103      72.675  75.522  53.026  1.00  0.00           N  
ATOM   1393  H   GLN   103      72.010  76.217  53.336  1.00  0.00           H  
ATOM   1394  CA  GLN   103      72.676  74.248  53.705  1.00  0.00           C  
ATOM   1395  HA  GLN   103      73.674  74.138  54.131  1.00  0.00           H  
ATOM   1396  CB  GLN   103      71.524  74.247  54.725  1.00  0.00           C  
ATOM   1397  HB2 GLN   103      70.604  74.547  54.223  1.00  0.00           H  
ATOM   1398  HB3 GLN   103      71.297  73.267  55.144  1.00  0.00           H  
ATOM   1399  CG  GLN   103      71.738  75.315  55.813  1.00  0.00           C  
ATOM   1400  HG2 GLN   103      71.154  75.152  56.719  1.00  0.00           H  
ATOM   1401  HG3 GLN   103      72.796  75.304  56.076  1.00  0.00           H  
ATOM   1402  CD  GLN   103      71.323  76.723  55.428  1.00  0.00           C  
ATOM   1403  OE1 GLN   103      72.176  77.607  55.415  1.00  0.00           O  
ATOM   1404  NE2 GLN   103      70.064  77.047  55.167  1.00  0.00           N  
ATOM   1405 HE21 GLN   103      69.936  78.006  54.875  1.00  0.00           H  
ATOM   1406 HE22 GLN   103      69.281  76.411  55.215  1.00  0.00           H  
ATOM   1407  C   GLN   103      72.491  73.144  52.674  1.00  0.00           C  
ATOM   1408  O   GLN   103      71.572  73.243  51.880  1.00  0.00           O  
ATOM   1409  N   PRO   104      73.319  72.085  52.711  1.00  0.00           N  
ATOM   1410  CD  PRO   104      74.548  71.834  53.520  1.00  0.00           C  
ATOM   1411  HD2 PRO   104      74.375  71.599  54.571  1.00  0.00           H  
ATOM   1412  HD3 PRO   104      75.210  72.683  53.353  1.00  0.00           H  
ATOM   1413  CG  PRO   104      75.249  70.710  52.821  1.00  0.00           C  
ATOM   1414  HG2 PRO   104      76.059  70.245  53.382  1.00  0.00           H  
ATOM   1415  HG3 PRO   104      75.778  70.897  51.887  1.00  0.00           H  
ATOM   1416  CB  PRO   104      74.124  69.802  52.439  1.00  0.00           C  
ATOM   1417  HB2 PRO   104      73.930  69.103  53.253  1.00  0.00           H  
ATOM   1418  HB3 PRO   104      74.394  69.175  51.590  1.00  0.00           H  
ATOM   1419  CA  PRO   104      72.973  70.780  52.094  1.00  0.00           C  
ATOM   1420  HA  PRO   104      72.874  70.860  51.011  1.00  0.00           H  
ATOM   1421  C   PRO   104      71.661  70.355  52.737  1.00  0.00           C  
ATOM   1422  O   PRO   104      71.329  70.639  53.868  1.00  0.00           O  
ATOM   1423  N   ALA   105      70.765  69.753  51.888  1.00  0.00           N  
ATOM   1424  H   ALA   105      71.030  69.655  50.918  1.00  0.00           H  
ATOM   1425  CA  ALA   105      69.469  69.127  52.298  1.00  0.00           C  
ATOM   1426  HA  ALA   105      69.474  69.223  53.384  1.00  0.00           H  
ATOM   1427  CB  ALA   105      68.363  69.965  51.631  1.00  0.00           C  
ATOM   1428  HB1 ALA   105      67.329  69.710  51.863  1.00  0.00           H  
ATOM   1429  HB2 ALA   105      68.577  70.997  51.910  1.00  0.00           H  
ATOM   1430  HB3 ALA   105      68.520  69.961  50.552  1.00  0.00           H  
ATOM   1431  C   ALA   105      69.394  67.622  51.848  1.00  0.00           C  
ATOM   1432  O   ALA   105      69.026  67.298  50.704  1.00  0.00           O  
ATOM   1433  N   PRO   106      69.546  66.668  52.781  1.00  0.00           N  
ATOM   1434  CD  PRO   106      70.170  66.752  54.036  1.00  0.00           C  
ATOM   1435  HD2 PRO   106      69.405  67.024  54.764  1.00  0.00           H  
ATOM   1436  HD3 PRO   106      70.994  67.466  54.031  1.00  0.00           H  
ATOM   1437  CG  PRO   106      70.829  65.387  54.351  1.00  0.00           C  
ATOM   1438  HG2 PRO   106      70.984  65.237  55.419  1.00  0.00           H  
ATOM   1439  HG3 PRO   106      71.767  65.331  53.798  1.00  0.00           H  
ATOM   1440  CB  PRO   106      69.785  64.505  53.720  1.00  0.00           C  
ATOM   1441  HB2 PRO   106      68.885  64.367  54.320  1.00  0.00           H  
ATOM   1442  HB3 PRO   106      70.215  63.532  53.486  1.00  0.00           H  
ATOM   1443  CA  PRO   106      69.209  65.202  52.519  1.00  0.00           C  
ATOM   1444  HA  PRO   106      69.741  64.905  51.615  1.00  0.00           H  
ATOM   1445  C   PRO   106      67.776  64.975  52.278  1.00  0.00           C  
ATOM   1446  O   PRO   106      66.908  65.664  52.766  1.00  0.00           O  
ATOM   1447  N   SER   107      67.442  63.871  51.611  1.00  0.00           N  
ATOM   1448  H   SER   107      68.124  63.388  51.045  1.00  0.00           H  
ATOM   1449  CA  SER   107      66.120  63.411  51.437  1.00  0.00           C  
ATOM   1450  HA  SER   107      65.414  64.201  51.180  1.00  0.00           H  
ATOM   1451  CB  SER   107      66.137  62.473  50.243  1.00  0.00           C  
ATOM   1452  HB2 SER   107      66.916  61.728  50.407  1.00  0.00           H  
ATOM   1453  HB3 SER   107      65.173  62.014  50.026  1.00  0.00           H  
ATOM   1454  OG  SER   107      66.428  63.279  49.045  1.00  0.00           O  
ATOM   1455  HG  SER   107      67.195  63.820  49.249  1.00  0.00           H  
ATOM   1456  C   SER   107      65.430  62.591  52.590  1.00  0.00           C  
ATOM   1457  O   SER   107      64.713  61.609  52.493  1.00  0.00           O  
ATOM   1458  N   SER   108      65.675  63.153  53.761  1.00  0.00           N  
ATOM   1459  H   SER   108      66.090  64.074  53.757  1.00  0.00           H  
ATOM   1460  CA  SER   108      65.267  62.587  55.067  1.00  0.00           C  
ATOM   1461  HA  SER   108      64.217  62.295  55.092  1.00  0.00           H  
ATOM   1462  CB  SER   108      66.093  61.295  55.252  1.00  0.00           C  
ATOM   1463  HB2 SER   108      65.766  60.722  56.120  1.00  0.00           H  
ATOM   1464  HB3 SER   108      65.874  60.668  54.388  1.00  0.00           H  
ATOM   1465  OG  SER   108      67.503  61.432  55.293  1.00  0.00           O  
ATOM   1466  HG  SER   108      67.952  60.639  54.993  1.00  0.00           H  
ATOM   1467  C   SER   108      65.585  63.514  56.209  1.00  0.00           C  
ATOM   1468  O   SER   108      66.021  64.653  56.052  1.00  0.00           O  
ATOM   1469  N   THR   109      65.253  63.043  57.387  1.00  0.00           N  
ATOM   1470  H   THR   109      64.899  62.099  57.444  1.00  0.00           H  
ATOM   1471  CA  THR   109      65.668  63.716  58.659  1.00  0.00           C  
ATOM   1472  HA  THR   109      66.396  64.507  58.478  1.00  0.00           H  
ATOM   1473  CB  THR   109      64.404  64.387  59.264  1.00  0.00           C  
ATOM   1474  HB  THR   109      64.692  65.106  60.031  1.00  0.00           H  
ATOM   1475  CG2 THR   109      63.670  65.342  58.363  1.00  0.00           C  
ATOM   1476 HG21 THR   109      64.320  66.111  57.945  1.00  0.00           H  
ATOM   1477 HG22 THR   109      63.197  64.737  57.589  1.00  0.00           H  
ATOM   1478 HG23 THR   109      62.872  65.823  58.929  1.00  0.00           H  
ATOM   1479  OG1 THR   109      63.410  63.421  59.703  1.00  0.00           O  
ATOM   1480  HG1 THR   109      63.385  62.615  59.183  1.00  0.00           H  
ATOM   1481  C   THR   109      66.267  62.776  59.707  1.00  0.00           C  
ATOM   1482  O   THR   109      66.207  61.500  59.665  1.00  0.00           O  
ATOM   1483  N   SER   110      66.997  63.315  60.715  1.00  0.00           N  
ATOM   1484  H   SER   110      67.142  64.315  60.714  1.00  0.00           H  
ATOM   1485  CA  SER   110      67.514  62.579  61.901  1.00  0.00           C  
ATOM   1486  HA  SER   110      68.362  62.019  61.508  1.00  0.00           H  
ATOM   1487  CB  SER   110      68.131  63.517  62.925  1.00  0.00           C  
ATOM   1488  HB2 SER   110      67.390  64.158  63.403  1.00  0.00           H  
ATOM   1489  HB3 SER   110      68.511  62.967  63.787  1.00  0.00           H  
ATOM   1490  OG  SER   110      69.101  64.348  62.432  1.00  0.00           O  
ATOM   1491  HG  SER   110      68.591  65.045  62.013  1.00  0.00           H  
ATOM   1492  C   SER   110      66.589  61.548  62.573  1.00  0.00           C  
ATOM   1493  O   SER   110      65.382  61.726  62.603  1.00  0.00           O  
ATOM   1494  N   GLY   111      67.137  60.515  63.193  1.00  0.00           N  
ATOM   1495  H   GLY   111      68.136  60.373  63.165  1.00  0.00           H  
ATOM   1496  CA  GLY   111      66.364  59.650  64.120  1.00  0.00           C  
ATOM   1497  HA2 GLY   111      65.531  59.290  63.516  1.00  0.00           H  
ATOM   1498  HA3 GLY   111      66.986  58.820  64.455  1.00  0.00           H  
ATOM   1499  C   GLY   111      65.905  60.327  65.334  1.00  0.00           C  
ATOM   1500  O   GLY   111      66.267  61.466  65.587  1.00  0.00           O  
ATOM   1501  N   SER   112      65.223  59.562  66.197  1.00  0.00           N  
ATOM   1502  H   SER   112      64.901  60.156  66.948  1.00  0.00           H  
ATOM   1503  CA  SER   112      64.611  58.290  65.971  1.00  0.00           C  
ATOM   1504  HA  SER   112      65.382  57.600  65.629  1.00  0.00           H  
ATOM   1505  CB  SER   112      63.898  57.766  67.261  1.00  0.00           C  
ATOM   1506  HB2 SER   112      62.848  58.041  67.358  1.00  0.00           H  
ATOM   1507  HB3 SER   112      63.876  56.679  67.182  1.00  0.00           H  
ATOM   1508  OG  SER   112      64.593  58.111  68.462  1.00  0.00           O  
ATOM   1509  HG  SER   112      65.476  57.737  68.417  1.00  0.00           H  
ATOM   1510  C   SER   112      63.532  58.351  64.878  1.00  0.00           C  
ATOM   1511  O   SER   112      63.000  59.431  64.568  1.00  0.00           O  
ATOM   1512  N   TYR   113      63.250  57.277  64.245  1.00  0.00           N  
ATOM   1513  H   TYR   113      62.557  57.407  63.522  1.00  0.00           H  
ATOM   1514  CA  TYR   113      63.880  55.918  64.349  1.00  0.00           C  
ATOM   1515  HA  TYR   113      64.358  55.882  65.328  1.00  0.00           H  
ATOM   1516  CB  TYR   113      62.771  54.871  64.271  1.00  0.00           C  
ATOM   1517  HB2 TYR   113      62.260  55.006  63.317  1.00  0.00           H  
ATOM   1518  HB3 TYR   113      63.136  53.850  64.378  1.00  0.00           H  
ATOM   1519  CG  TYR   113      61.765  55.172  65.369  1.00  0.00           C  
ATOM   1520  CD1 TYR   113      60.600  55.949  65.030  1.00  0.00           C  
ATOM   1521  HD1 TYR   113      60.537  56.403  64.052  1.00  0.00           H  
ATOM   1522  CE1 TYR   113      59.635  56.150  66.024  1.00  0.00           C  
ATOM   1523  HE1 TYR   113      58.770  56.745  65.771  1.00  0.00           H  
ATOM   1524  CZ  TYR   113      59.818  55.688  67.324  1.00  0.00           C  
ATOM   1525  OH  TYR   113      58.899  55.839  68.280  1.00  0.00           O  
ATOM   1526  HH  TYR   113      59.015  55.248  69.028  1.00  0.00           H  
ATOM   1527  CE2 TYR   113      61.066  55.073  67.680  1.00  0.00           C  
ATOM   1528  HE2 TYR   113      61.291  54.780  68.695  1.00  0.00           H  
ATOM   1529  CD2 TYR   113      62.014  54.794  66.661  1.00  0.00           C  
ATOM   1530  HD2 TYR   113      62.950  54.302  66.883  1.00  0.00           H  
ATOM   1531  C   TYR   113      64.968  55.771  63.270  1.00  0.00           C  
ATOM   1532  O   TYR   113      65.825  56.653  63.129  1.00  0.00           O  
ATOM   1533  N   GLY   114      65.006  54.700  62.513  1.00  0.00           N  
ATOM   1534  H   GLY   114      64.410  53.884  62.519  1.00  0.00           H  
ATOM   1535  CA  GLY   114      66.107  54.355  61.626  1.00  0.00           C  
ATOM   1536  HA2 GLY   114      66.079  55.262  61.022  1.00  0.00           H  
ATOM   1537  HA3 GLY   114      67.025  54.149  62.175  1.00  0.00           H  
ATOM   1538  C   GLY   114      65.808  53.126  60.668  1.00  0.00           C  
ATOM   1539  O   GLY   114      64.712  52.546  60.644  1.00  0.00           O  
ATOM   1540  N   SER   115      66.842  52.796  59.842  1.00  0.00           N  
ATOM   1541  H   SER   115      66.733  51.956  59.294  1.00  0.00           H  
ATOM   1542  CA  SER   115      67.852  53.648  59.467  1.00  0.00           C  
ATOM   1543  HA  SER   115      68.286  53.964  60.415  1.00  0.00           H  
ATOM   1544  CB  SER   115      68.936  52.893  58.734  1.00  0.00           C  
ATOM   1545  HB2 SER   115      69.896  53.281  59.074  1.00  0.00           H  
ATOM   1546  HB3 SER   115      68.963  51.835  58.993  1.00  0.00           H  
ATOM   1547  OG  SER   115      68.774  52.953  57.291  1.00  0.00           O  
ATOM   1548  HG  SER   115      68.454  52.094  57.005  1.00  0.00           H  
ATOM   1549  C   SER   115      67.373  54.987  58.738  1.00  0.00           C  
ATOM   1550  O   SER   115      66.168  55.340  58.621  1.00  0.00           O  
ATOM   1551  N   SER   116      68.336  55.677  58.110  1.00  0.00           N  
ATOM   1552  H   SER   116      69.284  55.332  58.088  1.00  0.00           H  
ATOM   1553  CA  SER   116      68.045  56.913  57.305  1.00  0.00           C  
ATOM   1554  HA  SER   116      67.308  57.513  57.839  1.00  0.00           H  
ATOM   1555  CB  SER   116      69.333  57.843  57.433  1.00  0.00           C  
ATOM   1556  HB2 SER   116      69.167  58.808  56.954  1.00  0.00           H  
ATOM   1557  HB3 SER   116      69.654  57.822  58.474  1.00  0.00           H  
ATOM   1558  OG  SER   116      70.345  57.236  56.619  1.00  0.00           O  
ATOM   1559  HG  SER   116      71.207  57.206  57.039  1.00  0.00           H  
ATOM   1560  C   SER   116      67.637  56.604  55.892  1.00  0.00           C  
ATOM   1561  O   SER   116      67.299  57.544  55.160  1.00  0.00           O  
ATOM   1562  N   SER   117      67.741  55.360  55.408  1.00  0.00           N  
ATOM   1563  H   SER   117      68.078  54.687  56.082  1.00  0.00           H  
ATOM   1564  CA  SER   117      67.372  54.954  54.073  1.00  0.00           C  
ATOM   1565  HA  SER   117      68.058  55.382  53.341  1.00  0.00           H  
ATOM   1566  CB  SER   117      67.547  53.446  54.094  1.00  0.00           C  
ATOM   1567  HB2 SER   117      68.562  53.315  54.467  1.00  0.00           H  
ATOM   1568  HB3 SER   117      66.715  53.045  54.674  1.00  0.00           H  
ATOM   1569  OG  SER   117      67.413  52.826  52.874  1.00  0.00           O  
ATOM   1570  HG  SER   117      68.112  53.205  52.336  1.00  0.00           H  
ATOM   1571  C   SER   117      65.904  55.264  53.690  1.00  0.00           C  
ATOM   1572  O   SER   117      65.075  55.369  54.572  1.00  0.00           O  
ATOM   1573  N   GLN   118      65.617  55.327  52.431  1.00  0.00           N  
ATOM   1574  H   GLN   118      66.349  55.191  51.748  1.00  0.00           H  
ATOM   1575  CA  GLN   118      64.228  55.350  51.935  1.00  0.00           C  
ATOM   1576  HA  GLN   118      63.669  56.102  52.492  1.00  0.00           H  
ATOM   1577  CB  GLN   118      64.247  55.691  50.349  1.00  0.00           C  
ATOM   1578  HB2 GLN   118      64.849  54.947  49.826  1.00  0.00           H  
ATOM   1579  HB3 GLN   118      63.209  55.494  50.083  1.00  0.00           H  
ATOM   1580  CG  GLN   118      64.804  56.979  49.871  1.00  0.00           C  
ATOM   1581  HG2 GLN   118      65.877  56.884  50.033  1.00  0.00           H  
ATOM   1582  HG3 GLN   118      64.523  57.212  48.843  1.00  0.00           H  
ATOM   1583  CD  GLN   118      64.381  58.201  50.718  1.00  0.00           C  
ATOM   1584  OE1 GLN   118      63.369  58.286  51.409  1.00  0.00           O  
ATOM   1585  NE2 GLN   118      65.127  59.259  50.603  1.00  0.00           N  
ATOM   1586 HE21 GLN   118      66.009  59.199  50.116  1.00  0.00           H  
ATOM   1587 HE22 GLN   118      64.978  60.014  51.258  1.00  0.00           H  
ATOM   1588  C   GLN   118      63.498  54.059  52.156  1.00  0.00           C  
ATOM   1589  O   GLN   118      64.093  53.013  52.106  1.00  0.00           O  
ATOM   1590  N   SER   119      62.188  54.135  52.396  1.00  0.00           N  
ATOM   1591  H   SER   119      61.739  53.242  52.540  1.00  0.00           H  
ATOM   1592  CA  SER   119      61.203  55.288  52.269  1.00  0.00           C  
ATOM   1593  HA  SER   119      61.551  55.955  51.480  1.00  0.00           H  
ATOM   1594  CB  SER   119      59.863  54.703  52.058  1.00  0.00           C  
ATOM   1595  HB2 SER   119      59.040  55.381  51.831  1.00  0.00           H  
ATOM   1596  HB3 SER   119      59.880  54.257  51.064  1.00  0.00           H  
ATOM   1597  OG  SER   119      59.343  54.020  53.175  1.00  0.00           O  
ATOM   1598  HG  SER   119      58.627  54.570  53.501  1.00  0.00           H  
ATOM   1599  C   SER   119      61.318  56.228  53.495  1.00  0.00           C  
ATOM   1600  O   SER   119      61.859  55.789  54.511  1.00  0.00           O  
ATOM   1601  N   SER   120      60.861  57.479  53.381  1.00  0.00           N  
ATOM   1602  H   SER   120      60.568  57.726  52.446  1.00  0.00           H  
ATOM   1603  CA  SER   120      60.796  58.406  54.525  1.00  0.00           C  
ATOM   1604  HA  SER   120      60.908  57.811  55.431  1.00  0.00           H  
ATOM   1605  CB  SER   120      61.942  59.297  54.540  1.00  0.00           C  
ATOM   1606  HB2 SER   120      61.784  60.082  55.281  1.00  0.00           H  
ATOM   1607  HB3 SER   120      62.793  58.703  54.875  1.00  0.00           H  
ATOM   1608  OG  SER   120      62.264  59.811  53.235  1.00  0.00           O  
ATOM   1609  HG  SER   120      62.726  59.111  52.767  1.00  0.00           H  
ATOM   1610  C   SER   120      59.615  59.432  54.470  1.00  0.00           C  
ATOM   1611  O   SER   120      59.032  59.726  53.435  1.00  0.00           O  
ATOM   1612  N   SER   121      59.091  59.945  55.603  1.00  0.00           N  
ATOM   1613  H   SER   121      58.572  60.787  55.399  1.00  0.00           H  
ATOM   1614  CA  SER   121      59.206  59.428  56.934  1.00  0.00           C  
ATOM   1615  HA  SER   121      60.267  59.331  57.163  1.00  0.00           H  
ATOM   1616  CB  SER   121      58.537  60.444  57.874  1.00  0.00           C  
ATOM   1617  HB2 SER   121      58.683  61.512  57.713  1.00  0.00           H  
ATOM   1618  HB3 SER   121      57.499  60.275  57.585  1.00  0.00           H  
ATOM   1619  OG  SER   121      58.755  60.188  59.196  1.00  0.00           O  
ATOM   1620  HG  SER   121      58.159  60.721  59.727  1.00  0.00           H  
ATOM   1621  C   SER   121      58.575  58.037  57.052  1.00  0.00           C  
ATOM   1622  O   SER   121      57.932  57.479  56.096  1.00  0.00           O  
ATOM   1623  N   TYR   122      58.844  57.368  58.155  1.00  0.00           N  
ATOM   1624  H   TYR   122      59.481  57.785  58.819  1.00  0.00           H  
ATOM   1625  CA  TYR   122      58.545  55.957  58.264  1.00  0.00           C  
ATOM   1626  HA  TYR   122      59.284  55.463  57.633  1.00  0.00           H  
ATOM   1627  CB  TYR   122      58.863  55.557  59.728  1.00  0.00           C  
ATOM   1628  HB2 TYR   122      58.082  55.903  60.406  1.00  0.00           H  
ATOM   1629  HB3 TYR   122      58.815  54.475  59.850  1.00  0.00           H  
ATOM   1630  CG  TYR   122      60.143  56.038  60.283  1.00  0.00           C  
ATOM   1631  CD1 TYR   122      60.167  57.288  60.896  1.00  0.00           C  
ATOM   1632  HD1 TYR   122      59.275  57.846  61.139  1.00  0.00           H  
ATOM   1633  CE1 TYR   122      61.386  57.915  61.190  1.00  0.00           C  
ATOM   1634  HE1 TYR   122      61.393  58.893  61.649  1.00  0.00           H  
ATOM   1635  CZ  TYR   122      62.577  57.261  60.838  1.00  0.00           C  
ATOM   1636  OH  TYR   122      63.755  57.841  61.162  1.00  0.00           O  
ATOM   1637  HH  TYR   122      63.468  58.752  61.260  1.00  0.00           H  
ATOM   1638  CE2 TYR   122      62.574  55.907  60.412  1.00  0.00           C  
ATOM   1639  HE2 TYR   122      63.454  55.293  60.286  1.00  0.00           H  
ATOM   1640  CD2 TYR   122      61.347  55.351  60.059  1.00  0.00           C  
ATOM   1641  HD2 TYR   122      61.310  54.340  59.681  1.00  0.00           H  
ATOM   1642  C   TYR   122      57.171  55.436  57.901  1.00  0.00           C  
ATOM   1643  O   TYR   122      56.194  56.179  58.093  1.00  0.00           O  
ATOM   1644  N   GLY   123      56.990  54.252  57.283  1.00  0.00           N  
ATOM   1645  H   GLY   123      56.013  53.997  57.303  1.00  0.00           H  
ATOM   1646  CA  GLY   123      57.941  53.146  56.996  1.00  0.00           C  
ATOM   1647  HA2 GLY   123      58.601  53.472  56.192  1.00  0.00           H  
ATOM   1648  HA3 GLY   123      58.586  52.956  57.854  1.00  0.00           H  
ATOM   1649  C   GLY   123      57.230  51.857  56.597  1.00  0.00           C  
ATOM   1650  O   GLY   123      56.104  51.635  56.980  1.00  0.00           O  
ATOM   1651  N   GLN   124      57.966  50.944  55.920  1.00  0.00           N  
ATOM   1652  H   GLN   124      58.778  51.339  55.468  1.00  0.00           H  
ATOM   1653  CA  GLN   124      57.566  49.585  55.377  1.00  0.00           C  
ATOM   1654  HA  GLN   124      56.766  49.348  56.078  1.00  0.00           H  
ATOM   1655  CB  GLN   124      57.065  49.900  53.918  1.00  0.00           C  
ATOM   1656  HB2 GLN   124      56.233  50.600  54.000  1.00  0.00           H  
ATOM   1657  HB3 GLN   124      57.813  50.424  53.324  1.00  0.00           H  
ATOM   1658  CG  GLN   124      56.634  48.633  53.161  1.00  0.00           C  
ATOM   1659  HG2 GLN   124      56.120  47.937  53.824  1.00  0.00           H  
ATOM   1660  HG3 GLN   124      55.898  48.889  52.399  1.00  0.00           H  
ATOM   1661  CD  GLN   124      57.796  47.948  52.487  1.00  0.00           C  
ATOM   1662  OE1 GLN   124      58.495  47.119  53.027  1.00  0.00           O  
ATOM   1663  NE2 GLN   124      58.060  48.195  51.259  1.00  0.00           N  
ATOM   1664 HE21 GLN   124      57.420  48.838  50.816  1.00  0.00           H  
ATOM   1665 HE22 GLN   124      58.687  47.595  50.743  1.00  0.00           H  
ATOM   1666  C   GLN   124      58.865  48.685  55.465  1.00  0.00           C  
ATOM   1667  O   GLN   124      59.845  48.962  54.819  1.00  0.00           O  
ATOM   1668  N   PRO   125      58.702  47.560  56.209  1.00  0.00           N  
ATOM   1669  CD  PRO   125      59.701  46.488  56.248  1.00  0.00           C  
ATOM   1670  HD2 PRO   125      60.665  46.921  56.517  1.00  0.00           H  
ATOM   1671  HD3 PRO   125      59.736  46.046  55.253  1.00  0.00           H  
ATOM   1672  CG  PRO   125      59.167  45.509  57.336  1.00  0.00           C  
ATOM   1673  HG2 PRO   125      59.567  45.715  58.328  1.00  0.00           H  
ATOM   1674  HG3 PRO   125      59.350  44.471  57.057  1.00  0.00           H  
ATOM   1675  CB  PRO   125      57.693  45.682  57.320  1.00  0.00           C  
ATOM   1676  HB2 PRO   125      57.173  45.347  58.218  1.00  0.00           H  
ATOM   1677  HB3 PRO   125      57.254  45.091  56.517  1.00  0.00           H  
ATOM   1678  CA  PRO   125      57.546  47.230  57.076  1.00  0.00           C  
ATOM   1679  HA  PRO   125      56.733  47.456  56.387  1.00  0.00           H  
ATOM   1680  C   PRO   125      57.624  48.095  58.361  1.00  0.00           C  
ATOM   1681  O   PRO   125      58.606  48.633  58.867  1.00  0.00           O  
ATOM   1682  N   GLN   126      56.488  48.269  58.959  1.00  0.00           N  
ATOM   1683  H   GLN   126      55.756  47.790  58.454  1.00  0.00           H  
ATOM   1684  CA  GLN   126      56.221  48.978  60.175  1.00  0.00           C  
ATOM   1685  HA  GLN   126      56.514  50.024  60.090  1.00  0.00           H  
ATOM   1686  CB  GLN   126      54.719  48.981  60.439  1.00  0.00           C  
ATOM   1687  HB2 GLN   126      54.565  49.369  61.445  1.00  0.00           H  
ATOM   1688  HB3 GLN   126      54.156  49.602  59.742  1.00  0.00           H  
ATOM   1689  CG  GLN   126      53.961  47.619  60.335  1.00  0.00           C  
ATOM   1690  HG2 GLN   126      53.580  47.615  59.314  1.00  0.00           H  
ATOM   1691  HG3 GLN   126      54.644  46.776  60.445  1.00  0.00           H  
ATOM   1692  CD  GLN   126      52.847  47.427  61.403  1.00  0.00           C  
ATOM   1693  OE1 GLN   126      51.635  47.583  61.113  1.00  0.00           O  
ATOM   1694  NE2 GLN   126      53.130  47.105  62.630  1.00  0.00           N  
ATOM   1695 HE21 GLN   126      54.034  46.783  62.944  1.00  0.00           H  
ATOM   1696 HE22 GLN   126      52.371  46.974  63.283  1.00  0.00           H  
ATOM   1697  C   GLN   126      57.061  48.480  61.374  1.00  0.00           C  
ATOM   1698  O   GLN   126      57.305  47.278  61.522  1.00  0.00           O  
ATOM   1699  N   SER   127      57.577  49.443  62.179  1.00  0.00           N  
ATOM   1700  H   SER   127      57.401  50.388  61.869  1.00  0.00           H  
ATOM   1701  CA  SER   127      58.547  49.217  63.266  1.00  0.00           C  
ATOM   1702  HA  SER   127      58.637  50.221  63.680  1.00  0.00           H  
ATOM   1703  CB  SER   127      58.051  48.225  64.360  1.00  0.00           C  
ATOM   1704  HB2 SER   127      57.955  47.227  63.934  1.00  0.00           H  
ATOM   1705  HB3 SER   127      58.840  48.272  65.110  1.00  0.00           H  
ATOM   1706  OG  SER   127      56.889  48.669  64.969  1.00  0.00           O  
ATOM   1707  HG  SER   127      56.277  48.900  64.267  1.00  0.00           H  
ATOM   1708  C   SER   127      59.912  48.778  62.718  1.00  0.00           C  
ATOM   1709  O   SER   127      60.751  48.434  63.537  1.00  0.00           O  
ATOM   1710  N   GLY   128      60.159  48.774  61.384  1.00  0.00           N  
ATOM   1711  H   GLY   128      59.477  49.183  60.761  1.00  0.00           H  
ATOM   1712  CA  GLY   128      61.358  48.236  60.740  1.00  0.00           C  
ATOM   1713  HA2 GLY   128      61.166  47.987  59.696  1.00  0.00           H  
ATOM   1714  HA3 GLY   128      62.184  48.942  60.817  1.00  0.00           H  
ATOM   1715  C   GLY   128      61.863  46.911  61.363  1.00  0.00           C  
ATOM   1716  O   GLY   128      61.088  45.958  61.425  1.00  0.00           O  
ATOM   1717  N   SER   129      63.169  46.674  61.585  1.00  0.00           N  
ATOM   1718  H   SER   129      63.474  45.851  62.085  1.00  0.00           H  
ATOM   1719  CA  SER   129      64.350  47.298  60.989  1.00  0.00           C  
ATOM   1720  HA  SER   129      65.121  46.529  61.027  1.00  0.00           H  
ATOM   1721  CB  SER   129      64.264  47.654  59.439  1.00  0.00           C  
ATOM   1722  HB2 SER   129      63.617  48.510  59.250  1.00  0.00           H  
ATOM   1723  HB3 SER   129      65.253  47.827  59.013  1.00  0.00           H  
ATOM   1724  OG  SER   129      63.891  46.487  58.679  1.00  0.00           O  
ATOM   1725  HG  SER   129      63.747  46.710  57.756  1.00  0.00           H  
ATOM   1726  C   SER   129      64.750  48.555  61.796  1.00  0.00           C  
ATOM   1727  O   SER   129      65.454  49.385  61.270  1.00  0.00           O  
ATOM   1728  N   TYR   130      64.234  48.728  63.009  1.00  0.00           N  
ATOM   1729  H   TYR   130      63.659  48.010  63.427  1.00  0.00           H  
ATOM   1730  CA  TYR   130      64.767  49.699  63.965  1.00  0.00           C  
ATOM   1731  HA  TYR   130      65.111  50.617  63.488  1.00  0.00           H  
ATOM   1732  CB  TYR   130      63.556  50.074  64.866  1.00  0.00           C  
ATOM   1733  HB2 TYR   130      63.146  49.192  65.357  1.00  0.00           H  
ATOM   1734  HB3 TYR   130      64.065  50.512  65.725  1.00  0.00           H  
ATOM   1735  CG  TYR   130      62.463  51.005  64.309  1.00  0.00           C  
ATOM   1736  CD1 TYR   130      61.382  51.371  65.138  1.00  0.00           C  
ATOM   1737  HD1 TYR   130      61.462  51.125  66.186  1.00  0.00           H  
ATOM   1738  CE1 TYR   130      60.391  52.194  64.667  1.00  0.00           C  
ATOM   1739  HE1 TYR   130      59.567  52.439  65.320  1.00  0.00           H  
ATOM   1740  CZ  TYR   130      60.450  52.721  63.355  1.00  0.00           C  
ATOM   1741  OH  TYR   130      59.501  53.595  62.945  1.00  0.00           O  
ATOM   1742  HH  TYR   130      59.698  54.508  63.167  1.00  0.00           H  
ATOM   1743  CE2 TYR   130      61.502  52.286  62.497  1.00  0.00           C  
ATOM   1744  HE2 TYR   130      61.453  52.758  61.527  1.00  0.00           H  
ATOM   1745  CD2 TYR   130      62.531  51.439  62.949  1.00  0.00           C  
ATOM   1746  HD2 TYR   130      63.353  51.208  62.287  1.00  0.00           H  
ATOM   1747  C   TYR   130      65.839  49.004  64.773  1.00  0.00           C  
ATOM   1748  O   TYR   130      65.642  47.862  65.246  1.00  0.00           O  
ATOM   1749  N   SER   131      66.966  49.571  65.125  1.00  0.00           N  
ATOM   1750  H   SER   131      67.541  48.944  65.669  1.00  0.00           H  
ATOM   1751  CA  SER   131      67.468  50.934  65.019  1.00  0.00           C  
ATOM   1752  HA  SER   131      68.462  50.841  65.458  1.00  0.00           H  
ATOM   1753  CB  SER   131      67.770  51.410  63.587  1.00  0.00           C  
ATOM   1754  HB2 SER   131      68.112  50.569  62.984  1.00  0.00           H  
ATOM   1755  HB3 SER   131      66.819  51.742  63.170  1.00  0.00           H  
ATOM   1756  OG  SER   131      68.635  52.500  63.715  1.00  0.00           O  
ATOM   1757  HG  SER   131      69.431  52.057  64.020  1.00  0.00           H  
ATOM   1758  C   SER   131      66.700  52.027  65.816  1.00  0.00           C  
ATOM   1759  O   SER   131      65.870  52.716  65.314  1.00  0.00           O  
ATOM   1760  N   GLN   132      66.840  52.165  67.108  1.00  0.00           N  
ATOM   1761  H   GLN   132      66.276  52.906  67.498  1.00  0.00           H  
ATOM   1762  CA  GLN   132      67.544  51.330  68.086  1.00  0.00           C  
ATOM   1763  HA  GLN   132      67.731  50.350  67.647  1.00  0.00           H  
ATOM   1764  CB  GLN   132      68.892  51.936  68.391  1.00  0.00           C  
ATOM   1765  HB2 GLN   132      69.333  51.289  69.150  1.00  0.00           H  
ATOM   1766  HB3 GLN   132      69.443  51.880  67.452  1.00  0.00           H  
ATOM   1767  CG  GLN   132      68.822  53.379  68.904  1.00  0.00           C  
ATOM   1768  HG2 GLN   132      68.294  54.053  68.230  1.00  0.00           H  
ATOM   1769  HG3 GLN   132      68.433  53.324  69.921  1.00  0.00           H  
ATOM   1770  CD  GLN   132      70.153  54.094  69.097  1.00  0.00           C  
ATOM   1771  OE1 GLN   132      71.237  53.812  68.523  1.00  0.00           O  
ATOM   1772  NE2 GLN   132      70.233  55.109  69.951  1.00  0.00           N  
ATOM   1773 HE21 GLN   132      69.437  55.384  70.510  1.00  0.00           H  
ATOM   1774 HE22 GLN   132      71.097  55.627  69.877  1.00  0.00           H  
ATOM   1775  C   GLN   132      66.702  51.175  69.340  1.00  0.00           C  
ATOM   1776  O   GLN   132      65.765  51.910  69.508  1.00  0.00           O  
ATOM   1777  N   GLN   133      67.029  50.179  70.097  1.00  0.00           N  
ATOM   1778  H   GLN   133      67.919  49.759  69.870  1.00  0.00           H  
ATOM   1779  CA  GLN   133      66.429  49.612  71.254  1.00  0.00           C  
ATOM   1780  HA  GLN   133      66.378  48.534  71.095  1.00  0.00           H  
ATOM   1781  CB  GLN   133      67.459  49.691  72.433  1.00  0.00           C  
ATOM   1782  HB2 GLN   133      67.790  50.713  72.619  1.00  0.00           H  
ATOM   1783  HB3 GLN   133      66.912  49.392  73.327  1.00  0.00           H  
ATOM   1784  CG  GLN   133      68.717  48.778  72.343  1.00  0.00           C  
ATOM   1785  HG2 GLN   133      68.359  47.774  72.114  1.00  0.00           H  
ATOM   1786  HG3 GLN   133      69.419  49.141  71.593  1.00  0.00           H  
ATOM   1787  CD  GLN   133      69.515  48.745  73.575  1.00  0.00           C  
ATOM   1788  OE1 GLN   133      69.125  49.403  74.566  1.00  0.00           O  
ATOM   1789  NE2 GLN   133      70.615  47.999  73.571  1.00  0.00           N  
ATOM   1790 HE21 GLN   133      70.728  47.445  72.734  1.00  0.00           H  
ATOM   1791 HE22 GLN   133      71.120  47.949  74.444  1.00  0.00           H  
ATOM   1792  C   GLN   133      64.998  50.130  71.555  1.00  0.00           C  
ATOM   1793  O   GLN   133      64.895  51.103  72.334  1.00  0.00           O  
ATOM   1794  N   PRO   134      63.907  49.450  71.088  1.00  0.00           N  
ATOM   1795  CD  PRO   134      62.575  49.649  71.658  1.00  0.00           C  
ATOM   1796  HD2 PRO   134      61.991  50.239  70.952  1.00  0.00           H  
ATOM   1797  HD3 PRO   134      62.529  50.145  72.628  1.00  0.00           H  
ATOM   1798  CG  PRO   134      61.967  48.260  71.759  1.00  0.00           C  
ATOM   1799  HG2 PRO   134      60.892  48.395  71.875  1.00  0.00           H  
ATOM   1800  HG3 PRO   134      62.373  47.746  72.630  1.00  0.00           H  
ATOM   1801  CB  PRO   134      62.387  47.715  70.413  1.00  0.00           C  
ATOM   1802  HB2 PRO   134      61.685  48.155  69.705  1.00  0.00           H  
ATOM   1803  HB3 PRO   134      62.448  46.627  70.394  1.00  0.00           H  
ATOM   1804  CA  PRO   134      63.875  48.247  70.246  1.00  0.00           C  
ATOM   1805  HA  PRO   134      64.421  47.482  70.796  1.00  0.00           H  
ATOM   1806  C   PRO   134      64.325  48.444  68.774  1.00  0.00           C  
ATOM   1807  O   PRO   134      64.257  49.548  68.222  1.00  0.00           O  
ATOM   1808  N   SER   135      64.810  47.412  68.036  1.00  0.00           N  
ATOM   1809  H   SER   135      64.900  47.630  67.054  1.00  0.00           H  
ATOM   1810  CA  SER   135      65.209  46.108  68.477  1.00  0.00           C  
ATOM   1811  HA  SER   135      64.401  45.747  69.113  1.00  0.00           H  
ATOM   1812  CB  SER   135      65.261  45.160  67.279  1.00  0.00           C  
ATOM   1813  HB2 SER   135      65.624  44.172  67.563  1.00  0.00           H  
ATOM   1814  HB3 SER   135      64.328  45.017  66.735  1.00  0.00           H  
ATOM   1815  OG  SER   135      66.173  45.672  66.423  1.00  0.00           O  
ATOM   1816  HG  SER   135      65.792  46.467  66.043  1.00  0.00           H  
ATOM   1817  C   SER   135      66.552  46.179  69.156  1.00  0.00           C  
ATOM   1818  O   SER   135      67.373  47.142  69.038  1.00  0.00           O  
ATOM   1819  N   TYR   136      66.910  45.093  69.884  1.00  0.00           N  
ATOM   1820  H   TYR   136      66.148  44.449  70.043  1.00  0.00           H  
ATOM   1821  CA  TYR   136      68.162  44.909  70.667  1.00  0.00           C  
ATOM   1822  HA  TYR   136      68.587  45.904  70.804  1.00  0.00           H  
ATOM   1823  CB  TYR   136      67.885  44.393  72.151  1.00  0.00           C  
ATOM   1824  HB2 TYR   136      67.535  43.362  72.118  1.00  0.00           H  
ATOM   1825  HB3 TYR   136      68.799  44.475  72.740  1.00  0.00           H  
ATOM   1826  CG  TYR   136      66.853  45.205  72.987  1.00  0.00           C  
ATOM   1827  CD1 TYR   136      67.246  46.016  74.064  1.00  0.00           C  
ATOM   1828  HD1 TYR   136      68.297  46.088  74.302  1.00  0.00           H  
ATOM   1829  CE1 TYR   136      66.243  46.514  74.915  1.00  0.00           C  
ATOM   1830  HE1 TYR   136      66.501  47.146  75.752  1.00  0.00           H  
ATOM   1831  CZ  TYR   136      64.890  46.465  74.654  1.00  0.00           C  
ATOM   1832  OH  TYR   136      63.990  47.162  75.399  1.00  0.00           O  
ATOM   1833  HH  TYR   136      64.398  47.697  76.084  1.00  0.00           H  
ATOM   1834  CE2 TYR   136      64.530  45.743  73.445  1.00  0.00           C  
ATOM   1835  HE2 TYR   136      63.474  45.731  73.220  1.00  0.00           H  
ATOM   1836  CD2 TYR   136      65.538  45.089  72.690  1.00  0.00           C  
ATOM   1837  HD2 TYR   136      65.245  44.476  71.851  1.00  0.00           H  
ATOM   1838  C   TYR   136      69.110  44.065  69.823  1.00  0.00           C  
ATOM   1839  O   TYR   136      69.117  42.882  69.833  1.00  0.00           O  
ATOM   1840  N   GLY   137      70.000  44.616  68.966  1.00  0.00           N  
ATOM   1841  H   GLY   137      70.709  43.994  68.603  1.00  0.00           H  
ATOM   1842  CA  GLY   137      70.244  46.046  68.612  1.00  0.00           C  
ATOM   1843  HA2 GLY   137      71.022  46.120  67.852  1.00  0.00           H  
ATOM   1844  HA3 GLY   137      69.362  46.501  68.161  1.00  0.00           H  
ATOM   1845  C   GLY   137      70.786  46.972  69.723  1.00  0.00           C  
ATOM   1846  O   GLY   137      70.958  46.662  70.917  1.00  0.00           O  
ATOM   1847  N   GLY   138      70.987  48.205  69.312  1.00  0.00           N  
ATOM   1848  H   GLY   138      70.874  48.387  68.325  1.00  0.00           H  
ATOM   1849  CA  GLY   138      71.730  49.213  70.063  1.00  0.00           C  
ATOM   1850  HA2 GLY   138      71.390  50.110  69.546  1.00  0.00           H  
ATOM   1851  HA3 GLY   138      71.377  49.206  71.095  1.00  0.00           H  
ATOM   1852  C   GLY   138      73.322  49.280  69.936  1.00  0.00           C  
ATOM   1853  O   GLY   138      73.968  48.265  69.613  1.00  0.00           O  
ATOM   1854  N   GLN   139      73.984  50.395  70.227  1.00  0.00           N  
ATOM   1855  H   GLN   139      74.923  50.237  70.564  1.00  0.00           H  
ATOM   1856  CA  GLN   139      73.297  51.666  70.627  1.00  0.00           C  
ATOM   1857  HA  GLN   139      72.434  51.827  69.981  1.00  0.00           H  
ATOM   1858  CB  GLN   139      72.979  51.736  72.154  1.00  0.00           C  
ATOM   1859  HB2 GLN   139      72.532  50.794  72.470  1.00  0.00           H  
ATOM   1860  HB3 GLN   139      73.842  51.971  72.777  1.00  0.00           H  
ATOM   1861  CG  GLN   139      71.970  52.767  72.530  1.00  0.00           C  
ATOM   1862  HG2 GLN   139      72.229  52.978  73.568  1.00  0.00           H  
ATOM   1863  HG3 GLN   139      72.228  53.770  72.188  1.00  0.00           H  
ATOM   1864  CD  GLN   139      70.484  52.543  72.372  1.00  0.00           C  
ATOM   1865  OE1 GLN   139      70.043  51.753  71.573  1.00  0.00           O  
ATOM   1866  NE2 GLN   139      69.701  53.174  73.178  1.00  0.00           N  
ATOM   1867 HE21 GLN   139      70.076  53.830  73.848  1.00  0.00           H  
ATOM   1868 HE22 GLN   139      68.715  53.114  72.971  1.00  0.00           H  
ATOM   1869  C   GLN   139      74.312  52.784  70.237  1.00  0.00           C  
ATOM   1870  O   GLN   139      75.467  52.581  70.568  1.00  0.00           O  
ATOM   1871  N   GLN   140      74.013  53.887  69.598  1.00  0.00           N  
ATOM   1872  H   GLN   140      73.057  54.048  69.313  1.00  0.00           H  
ATOM   1873  CA  GLN   140      74.738  55.157  69.544  1.00  0.00           C  
ATOM   1874  HA  GLN   140      75.600  55.095  70.209  1.00  0.00           H  
ATOM   1875  CB  GLN   140      75.326  55.399  68.114  1.00  0.00           C  
ATOM   1876  HB2 GLN   140      74.505  55.435  67.397  1.00  0.00           H  
ATOM   1877  HB3 GLN   140      75.612  56.448  68.045  1.00  0.00           H  
ATOM   1878  CG  GLN   140      76.438  54.427  67.642  1.00  0.00           C  
ATOM   1879  HG2 GLN   140      77.181  54.849  66.966  1.00  0.00           H  
ATOM   1880  HG3 GLN   140      77.068  54.121  68.478  1.00  0.00           H  
ATOM   1881  CD  GLN   140      75.941  53.095  66.991  1.00  0.00           C  
ATOM   1882  OE1 GLN   140      74.991  52.997  66.206  1.00  0.00           O  
ATOM   1883  NE2 GLN   140      76.539  51.964  67.276  1.00  0.00           N  
ATOM   1884 HE21 GLN   140      77.394  51.951  67.812  1.00  0.00           H  
ATOM   1885 HE22 GLN   140      76.219  51.121  66.821  1.00  0.00           H  
ATOM   1886  C   GLN   140      73.755  56.269  70.059  1.00  0.00           C  
ATOM   1887  O   GLN   140      72.589  56.427  69.629  1.00  0.00           O  
ATOM   1888  N   GLN   141      74.168  57.081  70.997  1.00  0.00           N  
ATOM   1889  H   GLN   141      75.115  56.995  71.338  1.00  0.00           H  
ATOM   1890  CA  GLN   141      73.372  58.192  71.693  1.00  0.00           C  
ATOM   1891  HA  GLN   141      72.425  58.335  71.174  1.00  0.00           H  
ATOM   1892  CB  GLN   141      73.058  57.789  73.117  1.00  0.00           C  
ATOM   1893  HB2 GLN   141      74.014  57.595  73.602  1.00  0.00           H  
ATOM   1894  HB3 GLN   141      72.533  58.617  73.593  1.00  0.00           H  
ATOM   1895  CG  GLN   141      72.077  56.616  73.254  1.00  0.00           C  
ATOM   1896  HG2 GLN   141      71.118  57.121  73.136  1.00  0.00           H  
ATOM   1897  HG3 GLN   141      72.176  55.972  72.380  1.00  0.00           H  
ATOM   1898  CD  GLN   141      72.123  55.801  74.543  1.00  0.00           C  
ATOM   1899  OE1 GLN   141      71.093  55.311  75.007  1.00  0.00           O  
ATOM   1900  NE2 GLN   141      73.205  55.524  75.226  1.00  0.00           N  
ATOM   1901 HE21 GLN   141      74.151  55.758  74.959  1.00  0.00           H  
ATOM   1902 HE22 GLN   141      73.165  54.994  76.085  1.00  0.00           H  
ATOM   1903  C   GLN   141      74.064  59.575  71.595  1.00  0.00           C  
ATOM   1904  O   GLN   141      75.242  59.576  71.997  1.00  0.00           O  
ATOM   1905  N   SER   142      73.593  60.713  71.118  1.00  0.00           N  
ATOM   1906  H   SER   142      74.174  61.508  71.341  1.00  0.00           H  
ATOM   1907  CA  SER   142      72.300  61.052  70.482  1.00  0.00           C  
ATOM   1908  HA  SER   142      72.274  62.138  70.387  1.00  0.00           H  
ATOM   1909  CB  SER   142      72.292  60.469  69.069  1.00  0.00           C  
ATOM   1910  HB2 SER   142      72.576  59.417  69.118  1.00  0.00           H  
ATOM   1911  HB3 SER   142      71.266  60.649  68.747  1.00  0.00           H  
ATOM   1912  OG  SER   142      73.266  61.124  68.262  1.00  0.00           O  
ATOM   1913  HG  SER   142      73.984  60.489  68.210  1.00  0.00           H  
ATOM   1914  C   SER   142      71.127  60.561  71.276  1.00  0.00           C  
ATOM   1915  O   SER   142      70.389  59.724  70.808  1.00  0.00           O  
ATOM   1916  N   TYR   143      71.019  61.047  72.479  1.00  0.00           N  
ATOM   1917  H   TYR   143      71.529  61.870  72.767  1.00  0.00           H  
ATOM   1918  CA  TYR   143      70.022  60.643  73.473  1.00  0.00           C  
ATOM   1919  HA  TYR   143      70.035  59.554  73.512  1.00  0.00           H  
ATOM   1920  CB  TYR   143      70.362  61.182  74.888  1.00  0.00           C  
ATOM   1921  HB2 TYR   143      70.181  62.256  74.873  1.00  0.00           H  
ATOM   1922  HB3 TYR   143      69.649  60.766  75.600  1.00  0.00           H  
ATOM   1923  CG  TYR   143      71.676  60.711  75.455  1.00  0.00           C  
ATOM   1924  CD1 TYR   143      71.839  59.392  75.945  1.00  0.00           C  
ATOM   1925  HD1 TYR   143      70.957  58.771  75.896  1.00  0.00           H  
ATOM   1926  CE1 TYR   143      73.135  59.025  76.348  1.00  0.00           C  
ATOM   1927  HE1 TYR   143      73.326  57.986  76.571  1.00  0.00           H  
ATOM   1928  CZ  TYR   143      74.155  60.006  76.406  1.00  0.00           C  
ATOM   1929  OH  TYR   143      75.400  59.567  76.721  1.00  0.00           O  
ATOM   1930  HH  TYR   143      76.019  60.298  76.655  1.00  0.00           H  
ATOM   1931  CE2 TYR   143      73.912  61.278  75.969  1.00  0.00           C  
ATOM   1932  HE2 TYR   143      74.680  62.037  75.963  1.00  0.00           H  
ATOM   1933  CD2 TYR   143      72.712  61.615  75.520  1.00  0.00           C  
ATOM   1934  HD2 TYR   143      72.581  62.639  75.204  1.00  0.00           H  
ATOM   1935  C   TYR   143      68.651  61.140  73.069  1.00  0.00           C  
ATOM   1936  O   TYR   143      67.612  60.507  73.232  1.00  0.00           O  
ATOM   1937  N   GLY   144      68.656  62.436  72.636  1.00  0.00           N  
ATOM   1938  H   GLY   144      69.482  62.963  72.883  1.00  0.00           H  
ATOM   1939  CA  GLY   144      67.502  63.218  72.146  1.00  0.00           C  
ATOM   1940  HA2 GLY   144      67.818  63.957  71.409  1.00  0.00           H  
ATOM   1941  HA3 GLY   144      66.866  62.530  71.588  1.00  0.00           H  
ATOM   1942  C   GLY   144      66.649  64.004  73.191  1.00  0.00           C  
ATOM   1943  O   GLY   144      66.612  63.585  74.375  1.00  0.00           O  
ATOM   1944  N   GLN   145      65.859  64.966  72.696  1.00  0.00           N  
ATOM   1945  H   GLN   145      65.947  65.169  71.711  1.00  0.00           H  
ATOM   1946  CA  GLN   145      64.573  65.471  73.292  1.00  0.00           C  
ATOM   1947  HA  GLN   145      64.666  65.675  74.359  1.00  0.00           H  
ATOM   1948  CB  GLN   145      64.174  66.770  72.489  1.00  0.00           C  
ATOM   1949  HB2 GLN   145      64.849  67.529  72.885  1.00  0.00           H  
ATOM   1950  HB3 GLN   145      64.250  66.535  71.427  1.00  0.00           H  
ATOM   1951  CG  GLN   145      62.755  67.209  72.727  1.00  0.00           C  
ATOM   1952  HG2 GLN   145      62.747  68.144  72.167  1.00  0.00           H  
ATOM   1953  HG3 GLN   145      61.980  66.531  72.370  1.00  0.00           H  
ATOM   1954  CD  GLN   145      62.536  67.515  74.141  1.00  0.00           C  
ATOM   1955  OE1 GLN   145      61.549  67.101  74.762  1.00  0.00           O  
ATOM   1956  NE2 GLN   145      63.494  67.992  74.882  1.00  0.00           N  
ATOM   1957 HE21 GLN   145      63.213  68.087  75.847  1.00  0.00           H  
ATOM   1958 HE22 GLN   145      64.408  68.304  74.586  1.00  0.00           H  
ATOM   1959  C   GLN   145      63.474  64.352  73.210  1.00  0.00           C  
ATOM   1960  O   GLN   145      63.525  63.558  72.242  1.00  0.00           O  
ATOM   1961  N   GLN   146      62.630  64.256  74.288  1.00  0.00           N  
ATOM   1962  H   GLN   146      62.969  64.937  74.952  1.00  0.00           H  
ATOM   1963  CA  GLN   146      61.842  63.055  74.561  1.00  0.00           C  
ATOM   1964  HA  GLN   146      61.629  62.543  73.623  1.00  0.00           H  
ATOM   1965  CB  GLN   146      62.652  62.092  75.469  1.00  0.00           C  
ATOM   1966  HB2 GLN   146      62.956  62.552  76.409  1.00  0.00           H  
ATOM   1967  HB3 GLN   146      61.996  61.248  75.679  1.00  0.00           H  
ATOM   1968  CG  GLN   146      63.877  61.443  74.806  1.00  0.00           C  
ATOM   1969  HG2 GLN   146      63.586  61.054  73.831  1.00  0.00           H  
ATOM   1970  HG3 GLN   146      64.630  62.216  74.655  1.00  0.00           H  
ATOM   1971  CD  GLN   146      64.488  60.291  75.635  1.00  0.00           C  
ATOM   1972  OE1 GLN   146      63.829  59.488  76.229  1.00  0.00           O  
ATOM   1973  NE2 GLN   146      65.817  60.296  75.719  1.00  0.00           N  
ATOM   1974 HE21 GLN   146      66.319  60.915  75.099  1.00  0.00           H  
ATOM   1975 HE22 GLN   146      66.267  59.624  76.324  1.00  0.00           H  
ATOM   1976  C   GLN   146      60.505  63.403  75.090  1.00  0.00           C  
ATOM   1977  O   GLN   146      59.864  62.488  75.631  1.00  0.00           O  
ATOM   1978  N   GLN   147      60.019  64.690  75.075  1.00  0.00           N  
ATOM   1979  H   GLN   147      60.608  65.358  74.598  1.00  0.00           H  
ATOM   1980  CA  GLN   147      58.734  65.225  75.583  1.00  0.00           C  
ATOM   1981  HA  GLN   147      58.025  64.409  75.722  1.00  0.00           H  
ATOM   1982  CB  GLN   147      59.039  65.843  76.971  1.00  0.00           C  
ATOM   1983  HB2 GLN   147      59.873  66.520  76.784  1.00  0.00           H  
ATOM   1984  HB3 GLN   147      58.165  66.351  77.378  1.00  0.00           H  
ATOM   1985  CG  GLN   147      59.364  64.772  78.031  1.00  0.00           C  
ATOM   1986  HG2 GLN   147      58.914  65.042  78.987  1.00  0.00           H  
ATOM   1987  HG3 GLN   147      58.970  63.812  77.697  1.00  0.00           H  
ATOM   1988  CD  GLN   147      60.856  64.582  78.266  1.00  0.00           C  
ATOM   1989  OE1 GLN   147      61.716  65.374  77.956  1.00  0.00           O  
ATOM   1990  NE2 GLN   147      61.200  63.402  78.556  1.00  0.00           N  
ATOM   1991 HE21 GLN   147      60.502  62.687  78.699  1.00  0.00           H  
ATOM   1992 HE22 GLN   147      62.199  63.259  78.529  1.00  0.00           H  
ATOM   1993  C   GLN   147      58.141  66.305  74.649  1.00  0.00           C  
ATOM   1994  O   GLN   147      58.851  67.185  74.092  1.00  0.00           O  
ATOM   1995  N   SER   148      56.882  66.476  74.600  1.00  0.00           N  
ATOM   1996  H   SER   148      56.275  65.789  75.026  1.00  0.00           H  
ATOM   1997  CA  SER   148      56.173  67.667  74.088  1.00  0.00           C  
ATOM   1998  HA  SER   148      56.439  67.773  73.036  1.00  0.00           H  
ATOM   1999  CB  SER   148      54.679  67.219  74.218  1.00  0.00           C  
ATOM   2000  HB2 SER   148      54.379  66.478  73.477  1.00  0.00           H  
ATOM   2001  HB3 SER   148      54.506  66.769  75.196  1.00  0.00           H  
ATOM   2002  OG  SER   148      53.710  68.231  74.109  1.00  0.00           O  
ATOM   2003  HG  SER   148      53.430  68.291  73.193  1.00  0.00           H  
ATOM   2004  C   SER   148      56.493  68.936  74.816  1.00  0.00           C  
ATOM   2005  O   SER   148      56.552  68.962  76.115  1.00  0.00           O  
ATOM   2006  N   TYR   149      56.786  69.965  74.020  1.00  0.00           N  
ATOM   2007  H   TYR   149      56.731  69.824  73.021  1.00  0.00           H  
ATOM   2008  CA  TYR   149      57.102  71.320  74.521  1.00  0.00           C  
ATOM   2009  HA  TYR   149      58.041  71.291  75.075  1.00  0.00           H  
ATOM   2010  CB  TYR   149      57.261  72.078  73.195  1.00  0.00           C  
ATOM   2011  HB2 TYR   149      58.000  71.575  72.571  1.00  0.00           H  
ATOM   2012  HB3 TYR   149      56.331  72.093  72.628  1.00  0.00           H  
ATOM   2013  CG  TYR   149      57.745  73.483  73.342  1.00  0.00           C  
ATOM   2014  CD1 TYR   149      57.051  74.449  72.680  1.00  0.00           C  
ATOM   2015  HD1 TYR   149      56.132  74.174  72.184  1.00  0.00           H  
ATOM   2016  CE1 TYR   149      57.491  75.827  72.765  1.00  0.00           C  
ATOM   2017  HE1 TYR   149      56.942  76.682  72.402  1.00  0.00           H  
ATOM   2018  CZ  TYR   149      58.663  76.196  73.543  1.00  0.00           C  
ATOM   2019  OH  TYR   149      59.158  77.465  73.625  1.00  0.00           O  
ATOM   2020  HH  TYR   149      58.588  78.153  73.274  1.00  0.00           H  
ATOM   2021  CE2 TYR   149      59.401  75.138  74.164  1.00  0.00           C  
ATOM   2022  HE2 TYR   149      60.308  75.305  74.727  1.00  0.00           H  
ATOM   2023  CD2 TYR   149      58.988  73.797  73.969  1.00  0.00           C  
ATOM   2024  HD2 TYR   149      59.615  73.005  74.353  1.00  0.00           H  
ATOM   2025  C   TYR   149      55.951  71.862  75.339  1.00  0.00           C  
ATOM   2026  O   TYR   149      54.784  71.716  75.003  1.00  0.00           O  
ATOM   2027  N   ASN   150      56.449  72.701  76.263  1.00  0.00           N  
ATOM   2028  H   ASN   150      57.429  72.741  76.503  1.00  0.00           H  
ATOM   2029  CA  ASN   150      55.559  73.670  77.033  1.00  0.00           C  
ATOM   2030  HA  ASN   150      54.545  73.689  76.632  1.00  0.00           H  
ATOM   2031  CB  ASN   150      55.373  73.105  78.446  1.00  0.00           C  
ATOM   2032  HB2 ASN   150      54.701  72.249  78.384  1.00  0.00           H  
ATOM   2033  HB3 ASN   150      56.390  72.919  78.792  1.00  0.00           H  
ATOM   2034  CG  ASN   150      54.739  74.181  79.288  1.00  0.00           C  
ATOM   2035  OD1 ASN   150      55.399  74.661  80.260  1.00  0.00           O  
ATOM   2036  ND2 ASN   150      53.528  74.544  78.950  1.00  0.00           N  
ATOM   2037 HD21 ASN   150      53.124  75.331  79.438  1.00  0.00           H  
ATOM   2038 HD22 ASN   150      53.075  74.143  78.141  1.00  0.00           H  
ATOM   2039  C   ASN   150      56.339  75.021  77.050  1.00  0.00           C  
ATOM   2040  O   ASN   150      57.481  75.070  77.505  1.00  0.00           O  
ATOM   2041  N   PRO   151      55.791  76.035  76.427  1.00  0.00           N  
ATOM   2042  CD  PRO   151      54.547  76.051  75.759  1.00  0.00           C  
ATOM   2043  HD2 PRO   151      53.789  75.651  76.432  1.00  0.00           H  
ATOM   2044  HD3 PRO   151      54.622  75.462  74.845  1.00  0.00           H  
ATOM   2045  CG  PRO   151      54.315  77.490  75.541  1.00  0.00           C  
ATOM   2046  HG2 PRO   151      53.933  77.903  76.475  1.00  0.00           H  
ATOM   2047  HG3 PRO   151      53.620  77.558  74.704  1.00  0.00           H  
ATOM   2048  CB  PRO   151      55.677  78.071  75.171  1.00  0.00           C  
ATOM   2049  HB2 PRO   151      55.716  79.159  75.226  1.00  0.00           H  
ATOM   2050  HB3 PRO   151      55.949  77.806  74.149  1.00  0.00           H  
ATOM   2051  CA  PRO   151      56.611  77.273  76.103  1.00  0.00           C  
ATOM   2052  HA  PRO   151      57.483  76.970  75.523  1.00  0.00           H  
ATOM   2053  C   PRO   151      56.908  78.082  77.322  1.00  0.00           C  
ATOM   2054  O   PRO   151      56.099  78.128  78.203  1.00  0.00           O  
ATOM   2055  N   PRO   152      58.089  78.748  77.429  1.00  0.00           N  
ATOM   2056  CD  PRO   152      59.300  78.619  76.634  1.00  0.00           C  
ATOM   2057  HD2 PRO   152      59.190  79.262  75.761  1.00  0.00           H  
ATOM   2058  HD3 PRO   152      59.527  77.640  76.213  1.00  0.00           H  
ATOM   2059  CG  PRO   152      60.536  79.056  77.380  1.00  0.00           C  
ATOM   2060  HG2 PRO   152      61.302  79.502  76.746  1.00  0.00           H  
ATOM   2061  HG3 PRO   152      60.963  78.333  78.075  1.00  0.00           H  
ATOM   2062  CB  PRO   152      59.834  80.216  78.135  1.00  0.00           C  
ATOM   2063  HB2 PRO   152      59.689  81.052  77.451  1.00  0.00           H  
ATOM   2064  HB3 PRO   152      60.252  80.512  79.097  1.00  0.00           H  
ATOM   2065  CA  PRO   152      58.439  79.717  78.475  1.00  0.00           C  
ATOM   2066  HA  PRO   152      58.510  79.121  79.385  1.00  0.00           H  
ATOM   2067  C   PRO   152      57.397  80.764  78.702  1.00  0.00           C  
ATOM   2068  O   PRO   152      56.714  81.291  77.858  1.00  0.00           O  
ATOM   2069  N   GLN   153      57.204  81.093  80.010  1.00  0.00           N  
ATOM   2070  H   GLN   153      57.609  80.535  80.748  1.00  0.00           H  
ATOM   2071  CA  GLN   153      56.274  82.162  80.418  1.00  0.00           C  
ATOM   2072  HA  GLN   153      55.379  81.982  79.822  1.00  0.00           H  
ATOM   2073  CB  GLN   153      55.933  81.970  81.888  1.00  0.00           C  
ATOM   2074  HB2 GLN   153      56.929  82.076  82.318  1.00  0.00           H  
ATOM   2075  HB3 GLN   153      55.267  82.789  82.156  1.00  0.00           H  
ATOM   2076  CG  GLN   153      55.114  80.689  82.233  1.00  0.00           C  
ATOM   2077  HG2 GLN   153      55.512  79.815  81.717  1.00  0.00           H  
ATOM   2078  HG3 GLN   153      55.298  80.658  83.306  1.00  0.00           H  
ATOM   2079  CD  GLN   153      53.574  80.725  81.981  1.00  0.00           C  
ATOM   2080  OE1 GLN   153      53.026  81.512  81.253  1.00  0.00           O  
ATOM   2081  NE2 GLN   153      52.892  79.898  82.753  1.00  0.00           N  
ATOM   2082 HE21 GLN   153      53.468  79.278  83.305  1.00  0.00           H  
ATOM   2083 HE22 GLN   153      51.906  79.701  82.656  1.00  0.00           H  
ATOM   2084  C   GLN   153      56.877  83.501  80.085  1.00  0.00           C  
ATOM   2085  O   GLN   153      58.130  83.674  80.092  1.00  0.00           O  
ATOM   2086  N   GLY   154      55.868  84.356  79.778  1.00  0.00           N  
ATOM   2087  H   GLY   154      54.937  83.964  79.769  1.00  0.00           H  
ATOM   2088  CA  GLY   154      56.125  85.747  79.472  1.00  0.00           C  
ATOM   2089  HA2 GLY   154      57.148  85.918  79.136  1.00  0.00           H  
ATOM   2090  HA3 GLY   154      55.459  86.056  78.667  1.00  0.00           H  
ATOM   2091  C   GLY   154      55.945  86.738  80.591  1.00  0.00           C  
ATOM   2092  O   GLY   154      55.906  87.956  80.426  1.00  0.00           O  
ATOM   2093  N   TYR   155      55.906  86.170  81.816  1.00  0.00           N  
ATOM   2094  H   TYR   155      56.100  85.179  81.818  1.00  0.00           H  
ATOM   2095  CA  TYR   155      55.958  86.790  83.154  1.00  0.00           C  
ATOM   2096  HA  TYR   155      55.092  87.439  83.280  1.00  0.00           H  
ATOM   2097  CB  TYR   155      55.925  85.728  84.286  1.00  0.00           C  
ATOM   2098  HB2 TYR   155      56.774  85.066  84.118  1.00  0.00           H  
ATOM   2099  HB3 TYR   155      55.906  86.365  85.170  1.00  0.00           H  
ATOM   2100  CG  TYR   155      54.853  84.762  84.334  1.00  0.00           C  
ATOM   2101  CD1 TYR   155      55.126  83.501  84.940  1.00  0.00           C  
ATOM   2102  HD1 TYR   155      56.176  83.331  85.126  1.00  0.00           H  
ATOM   2103  CE1 TYR   155      54.160  82.531  85.199  1.00  0.00           C  
ATOM   2104  HE1 TYR   155      54.410  81.591  85.669  1.00  0.00           H  
ATOM   2105  CZ  TYR   155      52.894  82.761  84.661  1.00  0.00           C  
ATOM   2106  OH  TYR   155      51.948  81.814  84.860  1.00  0.00           O  
ATOM   2107  HH  TYR   155      52.275  81.027  85.302  1.00  0.00           H  
ATOM   2108  CE2 TYR   155      52.524  83.970  83.983  1.00  0.00           C  
ATOM   2109  HE2 TYR   155      51.545  84.114  83.548  1.00  0.00           H  
ATOM   2110  CD2 TYR   155      53.567  84.993  83.913  1.00  0.00           C  
ATOM   2111  HD2 TYR   155      53.376  85.946  83.441  1.00  0.00           H  
ATOM   2112  C   TYR   155      57.267  87.621  83.221  1.00  0.00           C  
ATOM   2113  O   TYR   155      58.255  87.320  82.580  1.00  0.00           O  
ATOM   2114  N   GLY   156      57.341  88.702  84.001  1.00  0.00           N  
ATOM   2115  H   GLY   156      58.240  89.160  84.056  1.00  0.00           H  
ATOM   2116  CA  GLY   156      56.366  89.332  84.792  1.00  0.00           C  
ATOM   2117  HA2 GLY   156      55.876  88.592  85.425  1.00  0.00           H  
ATOM   2118  HA3 GLY   156      56.884  90.009  85.471  1.00  0.00           H  
ATOM   2119  C   GLY   156      55.305  90.132  84.045  1.00  0.00           C  
ATOM   2120  O   GLY   156      54.327  89.578  83.555  1.00  0.00           O  
ATOM   2121  N   GLN   157      55.430  91.472  84.165  1.00  0.00           N  
ATOM   2122  H   GLN   157      56.271  91.817  84.606  1.00  0.00           H  
ATOM   2123  CA  GLN   157      54.559  92.455  83.569  1.00  0.00           C  
ATOM   2124  HA  GLN   157      54.174  91.918  82.703  1.00  0.00           H  
ATOM   2125  CB  GLN   157      53.386  92.729  84.547  1.00  0.00           C  
ATOM   2126  HB2 GLN   157      52.599  93.279  84.030  1.00  0.00           H  
ATOM   2127  HB3 GLN   157      52.997  91.745  84.807  1.00  0.00           H  
ATOM   2128  CG  GLN   157      53.537  93.564  85.776  1.00  0.00           C  
ATOM   2129  HG2 GLN   157      54.524  93.332  86.174  1.00  0.00           H  
ATOM   2130  HG3 GLN   157      53.507  94.637  85.584  1.00  0.00           H  
ATOM   2131  CD  GLN   157      52.516  93.337  86.958  1.00  0.00           C  
ATOM   2132  OE1 GLN   157      51.561  92.575  86.910  1.00  0.00           O  
ATOM   2133  NE2 GLN   157      52.803  93.834  88.150  1.00  0.00           N  
ATOM   2134 HE21 GLN   157      53.570  94.487  88.222  1.00  0.00           H  
ATOM   2135 HE22 GLN   157      52.188  93.526  88.890  1.00  0.00           H  
ATOM   2136  C   GLN   157      55.298  93.732  83.106  1.00  0.00           C  
ATOM   2137  O   GLN   157      56.244  94.193  83.679  1.00  0.00           O  
ATOM   2138  N   GLN   158      54.934  94.245  81.945  1.00  0.00           N  
ATOM   2139  H   GLN   158      55.495  95.017  81.612  1.00  0.00           H  
ATOM   2140  CA  GLN   158      53.842  93.790  81.062  1.00  0.00           C  
ATOM   2141  HA  GLN   158      52.884  93.648  81.562  1.00  0.00           H  
ATOM   2142  CB  GLN   158      53.512  95.016  80.123  1.00  0.00           C  
ATOM   2143  HB2 GLN   158      53.429  95.917  80.731  1.00  0.00           H  
ATOM   2144  HB3 GLN   158      54.425  95.038  79.528  1.00  0.00           H  
ATOM   2145  CG  GLN   158      52.203  94.862  79.325  1.00  0.00           C  
ATOM   2146  HG2 GLN   158      52.150  94.000  78.660  1.00  0.00           H  
ATOM   2147  HG3 GLN   158      51.451  94.728  80.102  1.00  0.00           H  
ATOM   2148  CD  GLN   158      51.862  96.169  78.629  1.00  0.00           C  
ATOM   2149  OE1 GLN   158      52.754  97.012  78.424  1.00  0.00           O  
ATOM   2150  NE2 GLN   158      50.710  96.246  78.094  1.00  0.00           N  
ATOM   2151 HE21 GLN   158      50.113  95.435  78.021  1.00  0.00           H  
ATOM   2152 HE22 GLN   158      50.403  97.098  77.646  1.00  0.00           H  
ATOM   2153  C   GLN   158      54.270  92.612  80.213  1.00  0.00           C  
ATOM   2154  O   GLN   158      55.244  92.678  79.485  1.00  0.00           O  
ATOM   2155  N   ASN   159      53.422  91.576  80.104  1.00  0.00           N  
ATOM   2156  H   ASN   159      52.467  91.629  80.430  1.00  0.00           H  
ATOM   2157  CA  ASN   159      53.645  90.330  79.371  1.00  0.00           C  
ATOM   2158  HA  ASN   159      54.625  89.879  79.533  1.00  0.00           H  
ATOM   2159  CB  ASN   159      52.659  89.265  79.908  1.00  0.00           C  
ATOM   2160  HB2 ASN   159      52.758  89.167  80.989  1.00  0.00           H  
ATOM   2161  HB3 ASN   159      51.627  89.474  79.628  1.00  0.00           H  
ATOM   2162  CG  ASN   159      52.901  87.858  79.435  1.00  0.00           C  
ATOM   2163  OD1 ASN   159      53.560  87.650  78.424  1.00  0.00           O  
ATOM   2164  ND2 ASN   159      52.279  86.812  79.976  1.00  0.00           N  
ATOM   2165 HD21 ASN   159      51.839  87.087  80.843  1.00  0.00           H  
ATOM   2166 HD22 ASN   159      52.416  85.864  79.657  1.00  0.00           H  
ATOM   2167  C   ASN   159      53.466  90.602  77.905  1.00  0.00           C  
ATOM   2168  O   ASN   159      52.376  90.944  77.463  1.00  0.00           O  
ATOM   2169  N   GLN   160      54.421  90.484  76.990  1.00  0.00           N  
ATOM   2170  H   GLN   160      54.054  90.479  76.049  1.00  0.00           H  
ATOM   2171  CA  GLN   160      55.726  89.780  77.159  1.00  0.00           C  
ATOM   2172  HA  GLN   160      55.639  88.931  77.837  1.00  0.00           H  
ATOM   2173  CB  GLN   160      56.226  89.246  75.796  1.00  0.00           C  
ATOM   2174  HB2 GLN   160      55.669  88.317  75.671  1.00  0.00           H  
ATOM   2175  HB3 GLN   160      55.999  90.002  75.045  1.00  0.00           H  
ATOM   2176  CG  GLN   160      57.716  88.778  75.614  1.00  0.00           C  
ATOM   2177  HG2 GLN   160      57.977  88.498  74.594  1.00  0.00           H  
ATOM   2178  HG3 GLN   160      58.221  89.734  75.757  1.00  0.00           H  
ATOM   2179  CD  GLN   160      58.212  87.727  76.666  1.00  0.00           C  
ATOM   2180  OE1 GLN   160      58.709  88.025  77.751  1.00  0.00           O  
ATOM   2181  NE2 GLN   160      57.979  86.456  76.522  1.00  0.00           N  
ATOM   2182 HE21 GLN   160      57.365  86.103  75.802  1.00  0.00           H  
ATOM   2183 HE22 GLN   160      58.346  85.906  77.286  1.00  0.00           H  
ATOM   2184  C   GLN   160      56.814  90.714  77.743  1.00  0.00           C  
ATOM   2185  O   GLN   160      57.177  91.726  77.139  1.00  0.00           O  
ATOM   2186  N   TYR   161      57.227  90.425  78.955  1.00  0.00           N  
ATOM   2187  H   TYR   161      57.071  89.512  79.359  1.00  0.00           H  
ATOM   2188  CA  TYR   161      58.097  91.288  79.738  1.00  0.00           C  
ATOM   2189  HA  TYR   161      57.802  92.337  79.718  1.00  0.00           H  
ATOM   2190  CB  TYR   161      57.858  90.810  81.219  1.00  0.00           C  
ATOM   2191  HB2 TYR   161      56.852  91.086  81.537  1.00  0.00           H  
ATOM   2192  HB3 TYR   161      57.808  89.723  81.292  1.00  0.00           H  
ATOM   2193  CG  TYR   161      58.887  91.274  82.240  1.00  0.00           C  
ATOM   2194  CD1 TYR   161      59.952  90.518  82.682  1.00  0.00           C  
ATOM   2195  HD1 TYR   161      60.023  89.502  82.323  1.00  0.00           H  
ATOM   2196  CE1 TYR   161      60.969  90.996  83.617  1.00  0.00           C  
ATOM   2197  HE1 TYR   161      61.769  90.342  83.932  1.00  0.00           H  
ATOM   2198  CZ  TYR   161      60.897  92.378  84.069  1.00  0.00           C  
ATOM   2199  OH  TYR   161      61.909  92.819  84.872  1.00  0.00           O  
ATOM   2200  HH  TYR   161      61.687  93.581  85.413  1.00  0.00           H  
ATOM   2201  CE2 TYR   161      59.873  93.124  83.539  1.00  0.00           C  
ATOM   2202  HE2 TYR   161      59.901  94.180  83.762  1.00  0.00           H  
ATOM   2203  CD2 TYR   161      58.820  92.651  82.702  1.00  0.00           C  
ATOM   2204  HD2 TYR   161      58.099  93.370  82.339  1.00  0.00           H  
ATOM   2205  C   TYR   161      59.506  91.282  79.280  1.00  0.00           C  
ATOM   2206  O   TYR   161      60.170  92.369  79.300  1.00  0.00           O  
ATOM   2207  N   ASN   162      60.056  90.110  78.863  1.00  0.00           N  
ATOM   2208  H   ASN   162      59.526  89.251  78.830  1.00  0.00           H  
ATOM   2209  CA  ASN   162      61.415  89.960  78.290  1.00  0.00           C  
ATOM   2210  HA  ASN   162      62.138  90.295  79.034  1.00  0.00           H  
ATOM   2211  CB  ASN   162      61.805  88.449  77.970  1.00  0.00           C  
ATOM   2212  HB2 ASN   162      61.075  88.067  77.257  1.00  0.00           H  
ATOM   2213  HB3 ASN   162      62.836  88.476  77.616  1.00  0.00           H  
ATOM   2214  CG  ASN   162      61.712  87.609  79.223  1.00  0.00           C  
ATOM   2215  OD1 ASN   162      62.612  87.685  80.050  1.00  0.00           O  
ATOM   2216  ND2 ASN   162      60.600  86.925  79.395  1.00  0.00           N  
ATOM   2217 HD21 ASN   162      60.438  86.397  80.241  1.00  0.00           H  
ATOM   2218 HD22 ASN   162      59.941  86.855  78.632  1.00  0.00           H  
ATOM   2219  C   ASN   162      61.723  90.877  77.102  1.00  0.00           C  
ATOM   2220  O   ASN   162      60.955  90.845  76.140  1.00  0.00           O  
ATOM   2221  N   SER   163      62.816  91.628  77.114  1.00  0.00           N  
ATOM   2222  H   SER   163      63.283  91.756  78.000  1.00  0.00           H  
ATOM   2223  CA  SER   163      63.321  92.455  76.018  1.00  0.00           C  
ATOM   2224  HA  SER   163      62.428  92.987  75.689  1.00  0.00           H  
ATOM   2225  CB  SER   163      64.365  93.430  76.654  1.00  0.00           C  
ATOM   2226  HB2 SER   163      63.890  93.926  77.500  1.00  0.00           H  
ATOM   2227  HB3 SER   163      65.301  92.908  76.854  1.00  0.00           H  
ATOM   2228  OG  SER   163      64.649  94.545  75.837  1.00  0.00           O  
ATOM   2229  HG  SER   163      63.848  95.074  75.832  1.00  0.00           H  
ATOM   2230  C   SER   163      63.973  91.698  74.842  1.00  0.00           C  
ATOM   2231  O   SER   163      64.324  90.527  74.981  1.00  0.00           O  
ATOM   2232  N   SER   164      64.056  92.384  73.688  1.00  0.00           N  
ATOM   2233  H   SER   164      63.747  93.345  73.701  1.00  0.00           H  
ATOM   2234  CA  SER   164      64.924  91.977  72.601  1.00  0.00           C  
ATOM   2235  HA  SER   164      64.586  92.637  71.802  1.00  0.00           H  
ATOM   2236  CB  SER   164      64.856  90.566  72.174  1.00  0.00           C  
ATOM   2237  HB2 SER   164      63.813  90.254  72.226  1.00  0.00           H  
ATOM   2238  HB3 SER   164      65.269  90.510  71.167  1.00  0.00           H  
ATOM   2239  OG  SER   164      65.643  89.687  72.923  1.00  0.00           O  
ATOM   2240  HG  SER   164      65.230  89.758  73.786  1.00  0.00           H  
ATOM   2241  C   SER   164      66.430  92.328  72.703  1.00  0.00           C  
ATOM   2242  O   SER   164      66.955  92.174  73.811  1.00  0.00           O  
ATOM   2243  N   SER   165      67.108  92.705  71.607  1.00  0.00           N  
ATOM   2244  H   SER   165      66.625  92.772  70.723  1.00  0.00           H  
ATOM   2245  CA  SER   165      68.550  92.721  71.297  1.00  0.00           C  
ATOM   2246  HA  SER   165      68.828  91.738  70.917  1.00  0.00           H  
ATOM   2247  CB  SER   165      68.835  93.727  70.190  1.00  0.00           C  
ATOM   2248  HB2 SER   165      68.146  93.496  69.378  1.00  0.00           H  
ATOM   2249  HB3 SER   165      68.503  94.696  70.563  1.00  0.00           H  
ATOM   2250  OG  SER   165      70.119  93.642  69.633  1.00  0.00           O  
ATOM   2251  HG  SER   165      70.061  92.788  69.199  1.00  0.00           H  
ATOM   2252  C   SER   165      69.334  92.988  72.625  1.00  0.00           C  
ATOM   2253  O   SER   165      69.187  94.004  73.295  1.00  0.00           O  
ATOM   2254  N   GLY   166      70.298  92.095  72.922  1.00  0.00           N  
ATOM   2255  H   GLY   166      70.476  91.499  72.126  1.00  0.00           H  
ATOM   2256  CA  GLY   166      71.336  92.387  73.888  1.00  0.00           C  
ATOM   2257  HA2 GLY   166      71.116  93.193  74.589  1.00  0.00           H  
ATOM   2258  HA3 GLY   166      71.531  91.511  74.506  1.00  0.00           H  
ATOM   2259  C   GLY   166      72.670  92.710  73.242  1.00  0.00           C  
ATOM   2260  O   GLY   166      72.775  93.168  72.116  1.00  0.00           O  
ATOM   2261  N   GLY   167      73.752  92.449  74.005  1.00  0.00           N  
ATOM   2262  H   GLY   167      73.714  92.362  75.011  1.00  0.00           H  
ATOM   2263  CA  GLY   167      75.131  92.276  73.457  1.00  0.00           C  
ATOM   2264  HA2 GLY   167      75.526  91.529  74.146  1.00  0.00           H  
ATOM   2265  HA3 GLY   167      75.099  91.854  72.453  1.00  0.00           H  
ATOM   2266  C   GLY   167      76.079  93.475  73.621  1.00  0.00           C  
ATOM   2267  O   GLY   167      75.724  94.616  74.035  1.00  0.00           O  
ATOM   2268  N   GLY   168      77.328  93.324  73.224  1.00  0.00           N  
ATOM   2269  H   GLY   168      77.536  92.476  72.716  1.00  0.00           H  
ATOM   2270  CA  GLY   168      78.367  94.367  73.432  1.00  0.00           C  
ATOM   2271  HA2 GLY   168      78.100  94.896  74.347  1.00  0.00           H  
ATOM   2272  HA3 GLY   168      79.299  93.860  73.680  1.00  0.00           H  
ATOM   2273  C   GLY   168      78.404  95.519  72.384  1.00  0.00           C  
ATOM   2274  O   GLY   168      77.467  95.692  71.583  1.00  0.00           O  
ATOM   2275  N   GLY   169      79.388  96.407  72.358  1.00  0.00           N  
ATOM   2276  H   GLY   169      79.478  97.126  71.655  1.00  0.00           H  
ATOM   2277  CA  GLY   169      80.697  96.262  73.121  1.00  0.00           C  
ATOM   2278  HA2 GLY   169      81.122  97.242  72.905  1.00  0.00           H  
ATOM   2279  HA3 GLY   169      80.534  96.270  74.199  1.00  0.00           H  
ATOM   2280  C   GLY   169      81.682  95.157  72.801  1.00  0.00           C  
ATOM   2281  O   GLY   169      81.369  94.233  72.113  1.00  0.00           O  
ATOM   2282  N   GLY   170      82.834  95.196  73.466  1.00  0.00           N  
ATOM   2283  H   GLY   170      82.931  96.015  74.048  1.00  0.00           H  
ATOM   2284  CA  GLY   170      83.961  94.255  73.323  1.00  0.00           C  
ATOM   2285  HA2 GLY   170      83.549  93.259  73.490  1.00  0.00           H  
ATOM   2286  HA3 GLY   170      84.378  94.512  72.350  1.00  0.00           H  
ATOM   2287  C   GLY   170      85.056  94.479  74.349  1.00  0.00           C  
ATOM   2288  O   GLY   170      84.749  94.659  75.512  1.00  0.00           O  
ATOM   2289  N   GLY   171      86.366  94.426  74.048  1.00  0.00           N  
ATOM   2290  H   GLY   171      86.996  94.321  74.831  1.00  0.00           H  
ATOM   2291  CA  GLY   171      87.084  94.247  72.816  1.00  0.00           C  
ATOM   2292  HA2 GLY   171      86.889  95.067  72.125  1.00  0.00           H  
ATOM   2293  HA3 GLY   171      88.138  94.347  73.075  1.00  0.00           H  
ATOM   2294  C   GLY   171      86.998  92.825  72.228  1.00  0.00           C  
ATOM   2295  O   GLY   171      86.932  91.849  72.944  1.00  0.00           O  
ATOM   2296  N   GLY   172      86.933  92.596  70.890  1.00  0.00           N  
ATOM   2297  H   GLY   172      86.811  91.613  70.693  1.00  0.00           H  
ATOM   2298  CA  GLY   172      87.253  93.540  69.773  1.00  0.00           C  
ATOM   2299  HA2 GLY   172      86.758  93.181  68.871  1.00  0.00           H  
ATOM   2300  HA3 GLY   172      86.884  94.535  70.023  1.00  0.00           H  
ATOM   2301  C   GLY   172      88.785  93.675  69.508  1.00  0.00           C  
ATOM   2302  O   GLY   172      89.632  93.423  70.323  1.00  0.00           O  
ATOM   2303  N   GLY   173      89.099  94.211  68.348  1.00  0.00           N  
ATOM   2304  H   GLY   173      88.315  94.410  67.742  1.00  0.00           H  
ATOM   2305  CA  GLY   173      90.387  94.428  67.797  1.00  0.00           C  
ATOM   2306  HA2 GLY   173      91.107  93.767  68.279  1.00  0.00           H  
ATOM   2307  HA3 GLY   173      90.465  94.321  66.715  1.00  0.00           H  
ATOM   2308  C   GLY   173      90.970  95.780  68.246  1.00  0.00           C  
ATOM   2309  O   GLY   173      90.539  96.340  69.211  1.00  0.00           O  
ATOM   2310  N   GLY   174      91.970  96.383  67.597  1.00  0.00           N  
ATOM   2311  H   GLY   174      92.284  97.288  67.917  1.00  0.00           H  
ATOM   2312  CA  GLY   174      92.543  95.955  66.313  1.00  0.00           C  
ATOM   2313  HA2 GLY   174      93.506  96.415  66.089  1.00  0.00           H  
ATOM   2314  HA3 GLY   174      92.874  94.917  66.320  1.00  0.00           H  
ATOM   2315  C   GLY   174      91.756  96.069  65.053  1.00  0.00           C  
ATOM   2316  O   GLY   174      92.066  95.296  64.119  1.00  0.00           O  
ATOM   2317  N   GLY   175      90.703  96.927  65.065  1.00  0.00           N  
ATOM   2318  H   GLY   175      90.612  97.563  65.845  1.00  0.00           H  
ATOM   2319  CA  GLY   175      89.842  97.088  63.965  1.00  0.00           C  
ATOM   2320  HA2 GLY   175      89.801  96.119  63.468  1.00  0.00           H  
ATOM   2321  HA3 GLY   175      88.875  97.275  64.431  1.00  0.00           H  
ATOM   2322  C   GLY   175      90.245  98.179  63.045  1.00  0.00           C  
ATOM   2323  O   GLY   175      91.410  98.242  62.604  1.00  0.00           O  
ATOM   2324  N   ASN   176      89.242  98.939  62.597  1.00  0.00           N  
ATOM   2325  H   ASN   176      88.356  98.676  63.004  1.00  0.00           H  
ATOM   2326  CA  ASN   176      89.416 100.110  61.742  1.00  0.00           C  
ATOM   2327  HA  ASN   176      90.492 100.146  61.567  1.00  0.00           H  
ATOM   2328  CB  ASN   176      88.697  99.938  60.354  1.00  0.00           C  
ATOM   2329  HB2 ASN   176      87.636 100.181  60.421  1.00  0.00           H  
ATOM   2330  HB3 ASN   176      89.216 100.682  59.750  1.00  0.00           H  
ATOM   2331  CG  ASN   176      88.771  98.499  59.775  1.00  0.00           C  
ATOM   2332  OD1 ASN   176      87.819  98.032  59.187  1.00  0.00           O  
ATOM   2333  ND2 ASN   176      89.856  97.793  59.830  1.00  0.00           N  
ATOM   2334 HD21 ASN   176      89.846  96.958  59.261  1.00  0.00           H  
ATOM   2335 HD22 ASN   176      90.758  98.210  60.013  1.00  0.00           H  
ATOM   2336  C   ASN   176      89.135 101.396  62.505  1.00  0.00           C  
ATOM   2337  O   ASN   176      88.209 101.516  63.295  1.00  0.00           O  
ATOM   2338  N   TYR   177      90.059 102.329  62.259  1.00  0.00           N  
ATOM   2339  H   TYR   177      90.831 102.076  61.659  1.00  0.00           H  
ATOM   2340  CA  TYR   177      90.131 103.633  62.976  1.00  0.00           C  
ATOM   2341  HA  TYR   177      89.282 103.720  63.654  1.00  0.00           H  
ATOM   2342  CB  TYR   177      91.415 103.660  63.840  1.00  0.00           C  
ATOM   2343  HB2 TYR   177      92.246 103.589  63.138  1.00  0.00           H  
ATOM   2344  HB3 TYR   177      91.451 104.593  64.402  1.00  0.00           H  
ATOM   2345  CG  TYR   177      91.420 102.556  64.818  1.00  0.00           C  
ATOM   2346  CD1 TYR   177      91.935 101.303  64.366  1.00  0.00           C  
ATOM   2347  HD1 TYR   177      92.275 101.246  63.343  1.00  0.00           H  
ATOM   2348  CE1 TYR   177      92.074 100.190  65.273  1.00  0.00           C  
ATOM   2349  HE1 TYR   177      92.600  99.275  65.045  1.00  0.00           H  
ATOM   2350  CZ  TYR   177      91.518 100.321  66.583  1.00  0.00           C  
ATOM   2351  OH  TYR   177      91.591  99.256  67.519  1.00  0.00           O  
ATOM   2352  HH  TYR   177      90.875  99.539  68.092  1.00  0.00           H  
ATOM   2353  CE2 TYR   177      90.935 101.617  66.972  1.00  0.00           C  
ATOM   2354  HE2 TYR   177      90.529 101.823  67.951  1.00  0.00           H  
ATOM   2355  CD2 TYR   177      90.925 102.706  66.119  1.00  0.00           C  
ATOM   2356  HD2 TYR   177      90.426 103.620  66.406  1.00  0.00           H  
ATOM   2357  C   TYR   177      90.148 104.729  61.914  1.00  0.00           C  
ATOM   2358  O   TYR   177      91.270 105.105  61.434  1.00  0.00           O  
ATOM   2359  N   GLY   178      89.060 105.281  61.442  1.00  0.00           N  
ATOM   2360  H   GLY   178      89.169 106.076  60.830  1.00  0.00           H  
ATOM   2361  CA  GLY   178      87.682 104.944  61.694  1.00  0.00           C  
ATOM   2362  HA2 GLY   178      87.203 105.209  60.751  1.00  0.00           H  
ATOM   2363  HA3 GLY   178      87.477 103.889  61.876  1.00  0.00           H  
ATOM   2364  C   GLY   178      87.038 105.663  62.831  1.00  0.00           C  
ATOM   2365  O   GLY   178      87.743 105.885  63.795  1.00  0.00           O  
ATOM   2366  N   GLN   179      85.694 105.974  62.736  1.00  0.00           N  
ATOM   2367  H   GLN   179      85.250 105.646  61.891  1.00  0.00           H  
ATOM   2368  CA  GLN   179      84.821 106.460  63.840  1.00  0.00           C  
ATOM   2369  HA  GLN   179      85.118 107.423  64.256  1.00  0.00           H  
ATOM   2370  CB  GLN   179      83.411 106.670  63.172  1.00  0.00           C  
ATOM   2371  HB2 GLN   179      83.374 105.744  62.599  1.00  0.00           H  
ATOM   2372  HB3 GLN   179      82.577 106.624  63.871  1.00  0.00           H  
ATOM   2373  CG  GLN   179      83.292 107.984  62.373  1.00  0.00           C  
ATOM   2374  HG2 GLN   179      84.271 108.238  61.965  1.00  0.00           H  
ATOM   2375  HG3 GLN   179      82.642 107.941  61.499  1.00  0.00           H  
ATOM   2376  CD  GLN   179      82.967 109.216  63.252  1.00  0.00           C  
ATOM   2377  OE1 GLN   179      83.732 109.618  64.117  1.00  0.00           O  
ATOM   2378  NE2 GLN   179      81.956 109.947  62.972  1.00  0.00           N  
ATOM   2379 HE21 GLN   179      81.236 109.508  62.416  1.00  0.00           H  
ATOM   2380 HE22 GLN   179      81.690 110.605  63.691  1.00  0.00           H  
ATOM   2381  C   GLN   179      84.639 105.374  64.915  1.00  0.00           C  
ATOM   2382  O   GLN   179      84.696 104.150  64.697  1.00  0.00           O  
ATOM   2383  N   ASP   180      84.485 105.776  66.139  1.00  0.00           N  
ATOM   2384  H   ASP   180      84.259 105.031  66.782  1.00  0.00           H  
ATOM   2385  CA  ASP   180      84.445 107.097  66.706  1.00  0.00           C  
ATOM   2386  HA  ASP   180      83.946 107.862  66.110  1.00  0.00           H  
ATOM   2387  CB  ASP   180      83.733 107.156  68.086  1.00  0.00           C  
ATOM   2388  HB2 ASP   180      82.788 106.615  68.030  1.00  0.00           H  
ATOM   2389  HB3 ASP   180      84.368 106.695  68.842  1.00  0.00           H  
ATOM   2390  CG  ASP   180      83.360 108.602  68.467  1.00  0.00           C  
ATOM   2391  OD1 ASP   180      82.449 108.824  69.353  1.00  0.00           O  
ATOM   2392  OD2 ASP   180      83.934 109.595  67.932  1.00  0.00           O  
ATOM   2393  C   ASP   180      85.916 107.611  66.998  1.00  0.00           C  
ATOM   2394  O   ASP   180      86.576 107.154  67.930  1.00  0.00           O  
ATOM   2395  N   GLN   181      86.261 108.695  66.327  1.00  0.00           N  
ATOM   2396  H   GLN   181      85.744 109.110  65.564  1.00  0.00           H  
ATOM   2397  CA  GLN   181      87.576 109.343  66.396  1.00  0.00           C  
ATOM   2398  HA  GLN   181      88.353 108.590  66.533  1.00  0.00           H  
ATOM   2399  CB  GLN   181      87.919 109.954  65.035  1.00  0.00           C  
ATOM   2400  HB2 GLN   181      88.923 110.376  65.080  1.00  0.00           H  
ATOM   2401  HB3 GLN   181      87.862 109.106  64.354  1.00  0.00           H  
ATOM   2402  CG  GLN   181      86.851 110.911  64.469  1.00  0.00           C  
ATOM   2403  HG2 GLN   181      86.084 110.314  63.975  1.00  0.00           H  
ATOM   2404  HG3 GLN   181      86.340 111.439  65.273  1.00  0.00           H  
ATOM   2405  CD  GLN   181      87.404 112.105  63.569  1.00  0.00           C  
ATOM   2406  OE1 GLN   181      88.605 112.378  63.584  1.00  0.00           O  
ATOM   2407  NE2 GLN   181      86.607 112.770  62.749  1.00  0.00           N  
ATOM   2408 HE21 GLN   181      85.625 112.535  62.705  1.00  0.00           H  
ATOM   2409 HE22 GLN   181      86.945 113.630  62.342  1.00  0.00           H  
ATOM   2410  C   GLN   181      87.709 110.345  67.585  1.00  0.00           C  
ATOM   2411  O   GLN   181      88.794 110.802  67.850  1.00  0.00           O  
ATOM   2412  N   SER   182      86.653 110.587  68.358  1.00  0.00           N  
ATOM   2413  H   SER   182      85.842 110.119  67.979  1.00  0.00           H  
ATOM   2414  CA  SER   182      86.624 111.485  69.530  1.00  0.00           C  
ATOM   2415  HA  SER   182      86.886 112.501  69.235  1.00  0.00           H  
ATOM   2416  CB  SER   182      85.207 111.572  70.089  1.00  0.00           C  
ATOM   2417  HB2 SER   182      84.965 110.607  70.533  1.00  0.00           H  
ATOM   2418  HB3 SER   182      85.177 112.328  70.874  1.00  0.00           H  
ATOM   2419  OG  SER   182      84.286 111.886  69.037  1.00  0.00           O  
ATOM   2420  HG  SER   182      84.045 111.007  68.736  1.00  0.00           H  
ATOM   2421  C   SER   182      87.613 111.007  70.636  1.00  0.00           C  
ATOM   2422  O   SER   182      87.874 109.805  70.755  1.00  0.00           O  
ATOM   2423  N   SER   183      88.129 111.817  71.586  1.00  0.00           N  
ATOM   2424  H   SER   183      88.931 111.487  72.105  1.00  0.00           H  
ATOM   2425  CA  SER   183      87.932 113.314  71.671  1.00  0.00           C  
ATOM   2426  HA  SER   183      86.910 113.551  71.376  1.00  0.00           H  
ATOM   2427  CB  SER   183      88.318 113.886  73.109  1.00  0.00           C  
ATOM   2428  HB2 SER   183      89.344 113.682  73.414  1.00  0.00           H  
ATOM   2429  HB3 SER   183      88.089 114.951  73.151  1.00  0.00           H  
ATOM   2430  OG  SER   183      87.562 113.203  74.077  1.00  0.00           O  
ATOM   2431  HG  SER   183      86.634 113.237  73.833  1.00  0.00           H  
ATOM   2432  C   SER   183      88.971 113.927  70.709  1.00  0.00           C  
ATOM   2433  O   SER   183      89.941 113.267  70.265  1.00  0.00           O  
ATOM   2434  N   MET   184      88.831 115.233  70.437  1.00  0.00           N  
ATOM   2435  H   MET   184      88.085 115.821  70.780  1.00  0.00           H  
ATOM   2436  CA  MET   184      89.740 115.999  69.654  1.00  0.00           C  
ATOM   2437  HA  MET   184      90.695 115.604  70.002  1.00  0.00           H  
ATOM   2438  CB  MET   184      89.531 115.758  68.147  1.00  0.00           C  
ATOM   2439  HB2 MET   184      90.336 116.353  67.716  1.00  0.00           H  
ATOM   2440  HB3 MET   184      89.736 114.696  68.015  1.00  0.00           H  
ATOM   2441  CG  MET   184      88.222 116.304  67.504  1.00  0.00           C  
ATOM   2442  HG2 MET   184      88.119 117.345  67.812  1.00  0.00           H  
ATOM   2443  HG3 MET   184      88.426 116.319  66.433  1.00  0.00           H  
ATOM   2444  SD  MET   184      86.659 115.355  67.834  1.00  0.00           S  
ATOM   2445  CE  MET   184      86.758 113.809  66.887  1.00  0.00           C  
ATOM   2446  HE1 MET   184      87.791 113.493  67.031  1.00  0.00           H  
ATOM   2447  HE2 MET   184      86.102 113.015  67.245  1.00  0.00           H  
ATOM   2448  HE3 MET   184      86.545 113.908  65.823  1.00  0.00           H  
ATOM   2449  C   MET   184      89.612 117.484  70.015  1.00  0.00           C  
ATOM   2450  O   MET   184      88.625 117.977  70.646  1.00  0.00           O  
ATOM   2451  N   SER   185      90.573 118.258  69.491  1.00  0.00           N  
ATOM   2452  H   SER   185      91.257 117.783  68.920  1.00  0.00           H  
ATOM   2453  CA  SER   185      90.595 119.709  69.516  1.00  0.00           C  
ATOM   2454  HA  SER   185      90.077 120.043  70.415  1.00  0.00           H  
ATOM   2455  CB  SER   185      92.046 120.141  69.456  1.00  0.00           C  
ATOM   2456  HB2 SER   185      92.558 119.755  70.338  1.00  0.00           H  
ATOM   2457  HB3 SER   185      92.450 119.678  68.556  1.00  0.00           H  
ATOM   2458  OG  SER   185      92.081 121.564  69.361  1.00  0.00           O  
ATOM   2459  HG  SER   185      93.011 121.780  69.254  1.00  0.00           H  
ATOM   2460  C   SER   185      89.807 120.344  68.335  1.00  0.00           C  
ATOM   2461  O   SER   185      89.919 119.865  67.192  1.00  0.00           O  
ATOM   2462  N   SER   186      89.172 121.516  68.571  1.00  0.00           N  
ATOM   2463  H   SER   186      89.427 121.929  69.456  1.00  0.00           H  
ATOM   2464  CA  SER   186      88.385 122.312  67.705  1.00  0.00           C  
ATOM   2465  HA  SER   186      88.883 122.405  66.740  1.00  0.00           H  
ATOM   2466  CB  SER   186      87.012 121.654  67.460  1.00  0.00           C  
ATOM   2467  HB2 SER   186      87.164 120.709  66.938  1.00  0.00           H  
ATOM   2468  HB3 SER   186      86.556 121.444  68.428  1.00  0.00           H  
ATOM   2469  OG  SER   186      86.177 122.505  66.688  1.00  0.00           O  
ATOM   2470  HG  SER   186      85.569 122.948  67.283  1.00  0.00           H  
ATOM   2471  C   SER   186      88.149 123.697  68.440  1.00  0.00           C  
ATOM   2472  O   SER   186      87.612 123.606  69.510  1.00  0.00           O  
ATOM   2473  N   GLY   187      88.582 124.839  67.945  1.00  0.00           N  
ATOM   2474  H   GLY   187      88.551 125.598  68.611  1.00  0.00           H  
ATOM   2475  CA  GLY   187      88.729 125.156  66.512  1.00  0.00           C  
ATOM   2476  HA2 GLY   187      89.430 125.990  66.524  1.00  0.00           H  
ATOM   2477  HA3 GLY   187      89.206 124.323  65.995  1.00  0.00           H  
ATOM   2478  C   GLY   187      87.373 125.551  65.857  1.00  0.00           C  
ATOM   2479  O   GLY   187      87.350 125.552  64.660  1.00  0.00           O  
ATOM   2480  N   GLY   188      86.321 125.766  66.607  1.00  0.00           N  
ATOM   2481  H   GLY   188      86.485 125.673  67.599  1.00  0.00           H  
ATOM   2482  CA  GLY   188      84.965 126.192  66.108  1.00  0.00           C  
ATOM   2483  HA2 GLY   188      84.637 125.467  65.363  1.00  0.00           H  
ATOM   2484  HA3 GLY   188      84.250 126.045  66.917  1.00  0.00           H  
ATOM   2485  C   GLY   188      84.812 127.646  65.613  1.00  0.00           C  
ATOM   2486  O   GLY   188      85.807 128.392  65.387  1.00  0.00           O  
ATOM   2487  N   GLY   189      83.555 128.143  65.351  1.00  0.00           N  
ATOM   2488  H   GLY   189      83.440 129.103  65.060  1.00  0.00           H  
ATOM   2489  CA  GLY   189      82.279 127.356  65.238  1.00  0.00           C  
ATOM   2490  HA2 GLY   189      82.164 126.750  66.137  1.00  0.00           H  
ATOM   2491  HA3 GLY   189      81.368 127.950  65.165  1.00  0.00           H  
ATOM   2492  C   GLY   189      82.299 126.338  64.021  1.00  0.00           C  
ATOM   2493  O   GLY   189      83.110 126.377  63.133  1.00  0.00           O  
ATOM   2494  N   SER   190      81.259 125.526  64.064  1.00  0.00           N  
ATOM   2495  H   SER   190      80.612 125.735  64.811  1.00  0.00           H  
ATOM   2496  CA  SER   190      80.956 124.432  63.134  1.00  0.00           C  
ATOM   2497  HA  SER   190      81.488 124.490  62.184  1.00  0.00           H  
ATOM   2498  CB  SER   190      81.400 123.111  63.774  1.00  0.00           C  
ATOM   2499  HB2 SER   190      82.415 123.170  64.166  1.00  0.00           H  
ATOM   2500  HB3 SER   190      80.739 122.810  64.587  1.00  0.00           H  
ATOM   2501  OG  SER   190      81.402 121.977  62.898  1.00  0.00           O  
ATOM   2502  HG  SER   190      81.502 121.146  63.367  1.00  0.00           H  
ATOM   2503  C   SER   190      79.402 124.225  62.865  1.00  0.00           C  
ATOM   2504  O   SER   190      78.622 124.244  63.842  1.00  0.00           O  
ATOM   2505  N   GLY   191      78.939 124.084  61.579  1.00  0.00           N  
ATOM   2506  H   GLY   191      77.943 123.936  61.510  1.00  0.00           H  
ATOM   2507  CA  GLY   191      79.712 124.332  60.381  1.00  0.00           C  
ATOM   2508  HA2 GLY   191      80.458 125.104  60.571  1.00  0.00           H  
ATOM   2509  HA3 GLY   191      80.337 123.485  60.099  1.00  0.00           H  
ATOM   2510  C   GLY   191      78.893 124.850  59.088  1.00  0.00           C  
ATOM   2511  O   GLY   191      77.762 125.198  59.180  1.00  0.00           O  
ATOM   2512  N   GLY   192      79.621 124.833  57.998  1.00  0.00           N  
ATOM   2513  H   GLY   192      80.475 124.296  57.950  1.00  0.00           H  
ATOM   2514  CA  GLY   192      79.249 125.359  56.708  1.00  0.00           C  
ATOM   2515  HA2 GLY   192      79.925 124.975  55.944  1.00  0.00           H  
ATOM   2516  HA3 GLY   192      78.263 124.941  56.503  1.00  0.00           H  
ATOM   2517  C   GLY   192      79.256 126.849  56.707  1.00  0.00           C  
ATOM   2518  O   GLY   192      79.172 127.524  57.741  1.00  0.00           O  
ATOM   2519  N   GLY   193      79.527 127.431  55.567  1.00  0.00           N  
ATOM   2520  H   GLY   193      79.659 126.829  54.767  1.00  0.00           H  
ATOM   2521  CA  GLY   193      79.969 128.893  55.279  1.00  0.00           C  
ATOM   2522  HA2 GLY   193      80.480 129.355  56.124  1.00  0.00           H  
ATOM   2523  HA3 GLY   193      80.613 128.826  54.402  1.00  0.00           H  
ATOM   2524  C   GLY   193      78.850 129.802  54.887  1.00  0.00           C  
ATOM   2525  O   GLY   193      77.709 129.387  55.097  1.00  0.00           O  
ATOM   2526  N   TYR   194      79.025 131.033  54.468  1.00  0.00           N  
ATOM   2527  H   TYR   194      79.939 131.459  54.527  1.00  0.00           H  
ATOM   2528  CA  TYR   194      77.895 131.920  53.962  1.00  0.00           C  
ATOM   2529  HA  TYR   194      77.242 132.111  54.814  1.00  0.00           H  
ATOM   2530  CB  TYR   194      78.294 133.264  53.405  1.00  0.00           C  
ATOM   2531  HB2 TYR   194      78.959 133.726  54.135  1.00  0.00           H  
ATOM   2532  HB3 TYR   194      78.890 132.982  52.537  1.00  0.00           H  
ATOM   2533  CG  TYR   194      77.119 134.116  52.921  1.00  0.00           C  
ATOM   2534  CD1 TYR   194      76.497 134.099  51.642  1.00  0.00           C  
ATOM   2535  HD1 TYR   194      76.947 133.399  50.955  1.00  0.00           H  
ATOM   2536  CE1 TYR   194      75.480 134.956  51.226  1.00  0.00           C  
ATOM   2537  HE1 TYR   194      75.112 134.993  50.211  1.00  0.00           H  
ATOM   2538  CZ  TYR   194      75.036 135.942  52.127  1.00  0.00           C  
ATOM   2539  OH  TYR   194      74.051 136.763  51.820  1.00  0.00           O  
ATOM   2540  HH  TYR   194      74.164 137.640  52.194  1.00  0.00           H  
ATOM   2541  CE2 TYR   194      75.615 136.039  53.396  1.00  0.00           C  
ATOM   2542  HE2 TYR   194      75.402 136.876  54.045  1.00  0.00           H  
ATOM   2543  CD2 TYR   194      76.596 135.087  53.827  1.00  0.00           C  
ATOM   2544  HD2 TYR   194      76.920 135.195  54.852  1.00  0.00           H  
ATOM   2545  C   TYR   194      77.110 131.041  52.889  1.00  0.00           C  
ATOM   2546  O   TYR   194      77.647 130.414  51.991  1.00  0.00           O  
ATOM   2547  N   GLY   195      75.829 131.136  52.800  1.00  0.00           N  
ATOM   2548  H   GLY   195      75.449 130.799  51.928  1.00  0.00           H  
ATOM   2549  CA  GLY   195      74.889 131.447  53.883  1.00  0.00           C  
ATOM   2550  HA2 GLY   195      74.756 130.540  54.473  1.00  0.00           H  
ATOM   2551  HA3 GLY   195      75.256 132.247  54.526  1.00  0.00           H  
ATOM   2552  C   GLY   195      73.508 131.958  53.340  1.00  0.00           C  
ATOM   2553  O   GLY   195      73.316 132.355  52.157  1.00  0.00           O  
ATOM   2554  N   ASN   196      72.492 131.820  54.171  1.00  0.00           N  
ATOM   2555  H   ASN   196      72.572 131.303  55.035  1.00  0.00           H  
ATOM   2556  CA  ASN   196      71.235 132.555  54.029  1.00  0.00           C  
ATOM   2557  HA  ASN   196      70.460 132.202  54.710  1.00  0.00           H  
ATOM   2558  CB  ASN   196      71.414 134.052  53.966  1.00  0.00           C  
ATOM   2559  HB2 ASN   196      71.882 134.281  53.008  1.00  0.00           H  
ATOM   2560  HB3 ASN   196      70.443 134.540  54.058  1.00  0.00           H  
ATOM   2561  CG  ASN   196      72.203 134.647  55.078  1.00  0.00           C  
ATOM   2562  OD1 ASN   196      72.409 134.148  56.144  1.00  0.00           O  
ATOM   2563  ND2 ASN   196      72.726 135.826  54.777  1.00  0.00           N  
ATOM   2564 HD21 ASN   196      73.213 136.362  55.482  1.00  0.00           H  
ATOM   2565 HD22 ASN   196      72.536 136.195  53.857  1.00  0.00           H  
ATOM   2566  C   ASN   196      70.430 131.986  52.796  1.00  0.00           C  
ATOM   2567  O   ASN   196      69.574 132.673  52.271  1.00  0.00           O  
ATOM   2568  N   GLN   197      70.456 130.668  52.579  1.00  0.00           N  
ATOM   2569  H   GLN   197      70.743 130.080  53.349  1.00  0.00           H  
ATOM   2570  CA  GLN   197      69.889 129.925  51.473  1.00  0.00           C  
ATOM   2571  HA  GLN   197      70.066 130.566  50.609  1.00  0.00           H  
ATOM   2572  CB  GLN   197      70.613 128.640  51.122  1.00  0.00           C  
ATOM   2573  HB2 GLN   197      70.248 127.763  51.657  1.00  0.00           H  
ATOM   2574  HB3 GLN   197      70.271 128.434  50.107  1.00  0.00           H  
ATOM   2575  CG  GLN   197      72.180 128.689  51.173  1.00  0.00           C  
ATOM   2576  HG2 GLN   197      72.665 127.988  50.494  1.00  0.00           H  
ATOM   2577  HG3 GLN   197      72.471 129.718  50.963  1.00  0.00           H  
ATOM   2578  CD  GLN   197      72.911 128.422  52.526  1.00  0.00           C  
ATOM   2579  OE1 GLN   197      72.264 128.135  53.520  1.00  0.00           O  
ATOM   2580  NE2 GLN   197      74.149 128.594  52.707  1.00  0.00           N  
ATOM   2581 HE21 GLN   197      74.676 128.890  51.898  1.00  0.00           H  
ATOM   2582 HE22 GLN   197      74.536 128.287  53.589  1.00  0.00           H  
ATOM   2583  C   GLN   197      68.354 129.750  51.676  1.00  0.00           C  
ATOM   2584  O   GLN   197      67.900 129.543  52.793  1.00  0.00           O  
ATOM   2585  N   ASP   198      67.615 130.100  50.589  1.00  0.00           N  
ATOM   2586  H   ASP   198      68.133 130.394  49.773  1.00  0.00           H  
ATOM   2587  CA  ASP   198      66.267 130.660  50.606  1.00  0.00           C  
ATOM   2588  HA  ASP   198      66.161 131.014  51.631  1.00  0.00           H  
ATOM   2589  CB  ASP   198      66.118 131.912  49.749  1.00  0.00           C  
ATOM   2590  HB2 ASP   198      66.801 132.694  50.079  1.00  0.00           H  
ATOM   2591  HB3 ASP   198      66.504 131.768  48.740  1.00  0.00           H  
ATOM   2592  CG  ASP   198      64.708 132.367  49.595  1.00  0.00           C  
ATOM   2593  OD1 ASP   198      64.050 132.557  50.666  1.00  0.00           O  
ATOM   2594  OD2 ASP   198      64.253 132.725  48.499  1.00  0.00           O  
ATOM   2595  C   ASP   198      65.342 129.608  50.111  1.00  0.00           C  
ATOM   2596  O   ASP   198      65.372 129.306  48.934  1.00  0.00           O  
ATOM   2597  N   GLN   199      64.307 129.256  50.932  1.00  0.00           N  
ATOM   2598  H   GLN   199      64.446 129.631  51.859  1.00  0.00           H  
ATOM   2599  CA  GLN   199      63.205 128.390  50.514  1.00  0.00           C  
ATOM   2600  HA  GLN   199      62.755 127.973  51.415  1.00  0.00           H  
ATOM   2601  CB  GLN   199      62.031 129.190  49.950  1.00  0.00           C  
ATOM   2602  HB2 GLN   199      62.517 129.983  49.382  1.00  0.00           H  
ATOM   2603  HB3 GLN   199      61.397 128.619  49.271  1.00  0.00           H  
ATOM   2604  CG  GLN   199      61.166 129.969  50.876  1.00  0.00           C  
ATOM   2605  HG2 GLN   199      61.677 130.293  51.782  1.00  0.00           H  
ATOM   2606  HG3 GLN   199      60.705 130.858  50.445  1.00  0.00           H  
ATOM   2607  CD  GLN   199      60.048 129.018  51.476  1.00  0.00           C  
ATOM   2608  OE1 GLN   199      59.712 127.926  50.912  1.00  0.00           O  
ATOM   2609  NE2 GLN   199      59.258 129.453  52.433  1.00  0.00           N  
ATOM   2610 HE21 GLN   199      59.241 130.458  52.527  1.00  0.00           H  
ATOM   2611 HE22 GLN   199      58.587 128.824  52.852  1.00  0.00           H  
ATOM   2612  C   GLN   199      63.669 127.211  49.624  1.00  0.00           C  
ATOM   2613  O   GLN   199      63.427 127.164  48.402  1.00  0.00           O  
ATOM   2614  N   SER   200      64.419 126.192  50.103  1.00  0.00           N  
ATOM   2615  H   SER   200      64.596 125.414  49.484  1.00  0.00           H  
ATOM   2616  CA  SER   200      64.743 125.882  51.467  1.00  0.00           C  
ATOM   2617  HA  SER   200      64.517 126.695  52.156  1.00  0.00           H  
ATOM   2618  CB  SER   200      63.932 124.644  51.933  1.00  0.00           C  
ATOM   2619  HB2 SER   200      64.113 123.906  51.151  1.00  0.00           H  
ATOM   2620  HB3 SER   200      64.128 124.342  52.962  1.00  0.00           H  
ATOM   2621  OG  SER   200      62.494 124.946  51.874  1.00  0.00           O  
ATOM   2622  HG  SER   200      62.078 124.240  51.375  1.00  0.00           H  
ATOM   2623  C   SER   200      66.210 125.721  51.679  1.00  0.00           C  
ATOM   2624  O   SER   200      66.677 125.345  52.744  1.00  0.00           O  
ATOM   2625  N   GLY   201      67.113 125.990  50.719  1.00  0.00           N  
ATOM   2626  H   GLY   201      66.700 126.476  49.935  1.00  0.00           H  
ATOM   2627  CA  GLY   201      68.527 125.606  50.635  1.00  0.00           C  
ATOM   2628  HA2 GLY   201      68.995 126.309  49.945  1.00  0.00           H  
ATOM   2629  HA3 GLY   201      69.086 125.858  51.536  1.00  0.00           H  
ATOM   2630  C   GLY   201      68.649 124.220  50.046  1.00  0.00           C  
ATOM   2631  O   GLY   201      67.658 123.418  49.962  1.00  0.00           O  
ATOM   2632  N   GLY   202      69.804 123.833  49.551  1.00  0.00           N  
ATOM   2633  H   GLY   202      69.952 122.945  49.094  1.00  0.00           H  
ATOM   2634  CA  GLY   202      71.022 124.609  49.645  1.00  0.00           C  
ATOM   2635  HA2 GLY   202      70.894 125.555  49.119  1.00  0.00           H  
ATOM   2636  HA3 GLY   202      71.216 124.798  50.701  1.00  0.00           H  
ATOM   2637  C   GLY   202      72.209 123.787  48.996  1.00  0.00           C  
ATOM   2638  O   GLY   202      72.047 123.159  47.947  1.00  0.00           O  
ATOM   2639  N   GLY   203      73.482 123.859  49.498  1.00  0.00           N  
ATOM   2640  H   GLY   203      74.206 123.552  48.864  1.00  0.00           H  
ATOM   2641  CA  GLY   203      73.983 124.749  50.548  1.00  0.00           C  
ATOM   2642  HA2 GLY   203      73.202 125.045  51.248  1.00  0.00           H  
ATOM   2643  HA3 GLY   203      74.726 124.289  51.199  1.00  0.00           H  
ATOM   2644  C   GLY   203      74.595 126.032  49.922  1.00  0.00           C  
ATOM   2645  O   GLY   203      74.091 126.470  48.913  1.00  0.00           O  
ATOM   2646  N   GLY   204      75.608 126.640  50.497  1.00  0.00           N  
ATOM   2647  H   GLY   204      75.910 126.213  51.361  1.00  0.00           H  
ATOM   2648  CA  GLY   204      76.539 127.491  49.852  1.00  0.00           C  
ATOM   2649  HA2 GLY   204      77.398 127.687  50.494  1.00  0.00           H  
ATOM   2650  HA3 GLY   204      76.945 127.020  48.958  1.00  0.00           H  
ATOM   2651  C   GLY   204      76.059 128.921  49.558  1.00  0.00           C  
ATOM   2652  O   GLY   204      75.207 129.490  50.220  1.00  0.00           O  
ATOM   2653  N   SER   205      76.660 129.596  48.573  1.00  0.00           N  
ATOM   2654  H   SER   205      76.226 130.491  48.402  1.00  0.00           H  
ATOM   2655  CA  SER   205      77.872 129.242  47.796  1.00  0.00           C  
ATOM   2656  HA  SER   205      77.811 128.185  47.537  1.00  0.00           H  
ATOM   2657  CB  SER   205      77.915 130.020  46.452  1.00  0.00           C  
ATOM   2658  HB2 SER   205      78.856 129.704  46.001  1.00  0.00           H  
ATOM   2659  HB3 SER   205      77.017 129.978  45.836  1.00  0.00           H  
ATOM   2660  OG  SER   205      78.195 131.372  46.808  1.00  0.00           O  
ATOM   2661  HG  SER   205      77.368 131.845  46.929  1.00  0.00           H  
ATOM   2662  C   SER   205      79.147 129.253  48.587  1.00  0.00           C  
ATOM   2663  O   SER   205      80.129 128.775  48.013  1.00  0.00           O  
ATOM   2664  N   GLY   206      79.180 129.621  49.870  1.00  0.00           N  
ATOM   2665  H   GLY   206      78.345 130.008  50.285  1.00  0.00           H  
ATOM   2666  CA  GLY   206      80.374 129.614  50.682  1.00  0.00           C  
ATOM   2667  HA2 GLY   206      80.078 130.007  51.655  1.00  0.00           H  
ATOM   2668  HA3 GLY   206      80.690 128.607  50.955  1.00  0.00           H  
ATOM   2669  C   GLY   206      81.642 130.202  50.015  1.00  0.00           C  
ATOM   2670  O   GLY   206      81.566 131.271  49.467  1.00  0.00           O  
ATOM   2671  N   GLY   207      82.848 129.608  50.012  1.00  0.00           N  
ATOM   2672  H   GLY   207      83.589 130.120  49.554  1.00  0.00           H  
ATOM   2673  CA  GLY   207      83.185 128.278  50.482  1.00  0.00           C  
ATOM   2674  HA2 GLY   207      82.345 127.684  50.122  1.00  0.00           H  
ATOM   2675  HA3 GLY   207      84.036 127.938  49.892  1.00  0.00           H  
ATOM   2676  C   GLY   207      83.328 128.081  52.001  1.00  0.00           C  
ATOM   2677  O   GLY   207      82.612 128.711  52.760  1.00  0.00           O  
ATOM   2678  N   TYR   208      84.210 127.191  52.417  1.00  0.00           N  
ATOM   2679  H   TYR   208      84.719 126.711  51.689  1.00  0.00           H  
ATOM   2680  CA  TYR   208      84.382 126.689  53.814  1.00  0.00           C  
ATOM   2681  HA  TYR   208      84.583 127.535  54.471  1.00  0.00           H  
ATOM   2682  CB  TYR   208      83.006 126.214  54.265  1.00  0.00           C  
ATOM   2683  HB2 TYR   208      82.230 126.978  54.224  1.00  0.00           H  
ATOM   2684  HB3 TYR   208      82.831 125.410  53.549  1.00  0.00           H  
ATOM   2685  CG  TYR   208      82.904 125.622  55.680  1.00  0.00           C  
ATOM   2686  CD1 TYR   208      82.935 124.238  55.862  1.00  0.00           C  
ATOM   2687  HD1 TYR   208      83.129 123.568  55.037  1.00  0.00           H  
ATOM   2688  CE1 TYR   208      82.818 123.690  57.176  1.00  0.00           C  
ATOM   2689  HE1 TYR   208      82.795 122.619  57.314  1.00  0.00           H  
ATOM   2690  CZ  TYR   208      82.806 124.586  58.223  1.00  0.00           C  
ATOM   2691  OH  TYR   208      82.862 124.175  59.540  1.00  0.00           O  
ATOM   2692  HH  TYR   208      82.372 123.365  59.699  1.00  0.00           H  
ATOM   2693  CE2 TYR   208      82.710 125.975  58.007  1.00  0.00           C  
ATOM   2694  HE2 TYR   208      82.754 126.682  58.823  1.00  0.00           H  
ATOM   2695  CD2 TYR   208      82.707 126.502  56.739  1.00  0.00           C  
ATOM   2696  HD2 TYR   208      82.668 127.581  56.705  1.00  0.00           H  
ATOM   2697  C   TYR   208      85.486 125.590  53.896  1.00  0.00           C  
ATOM   2698  O   TYR   208      85.506 124.645  53.098  1.00  0.00           O  
ATOM   2699  N   GLY   209      86.443 125.690  54.811  1.00  0.00           N  
ATOM   2700  H   GLY   209      86.384 126.460  55.461  1.00  0.00           H  
ATOM   2701  CA  GLY   209      87.588 124.838  54.811  1.00  0.00           C  
ATOM   2702  HA2 GLY   209      88.017 124.666  53.824  1.00  0.00           H  
ATOM   2703  HA3 GLY   209      88.355 125.322  55.417  1.00  0.00           H  
ATOM   2704  C   GLY   209      87.233 123.465  55.444  1.00  0.00           C  
ATOM   2705  O   GLY   209      86.174 123.391  56.147  1.00  0.00           O  
ATOM   2706  N   GLN   210      88.013 122.387  55.349  1.00  0.00           N  
ATOM   2707  H   GLN   210      87.739 121.646  55.978  1.00  0.00           H  
ATOM   2708  CA  GLN   210      89.169 122.146  54.567  1.00  0.00           C  
ATOM   2709  HA  GLN   210      89.734 121.323  55.004  1.00  0.00           H  
ATOM   2710  CB  GLN   210      88.638 121.724  53.193  1.00  0.00           C  
ATOM   2711  HB2 GLN   210      87.945 120.893  53.321  1.00  0.00           H  
ATOM   2712  HB3 GLN   210      88.038 122.432  52.622  1.00  0.00           H  
ATOM   2713  CG  GLN   210      89.733 121.337  52.188  1.00  0.00           C  
ATOM   2714  HG2 GLN   210      90.267 122.204  51.797  1.00  0.00           H  
ATOM   2715  HG3 GLN   210      90.476 120.779  52.759  1.00  0.00           H  
ATOM   2716  CD  GLN   210      89.196 120.515  50.985  1.00  0.00           C  
ATOM   2717  OE1 GLN   210      88.019 120.299  50.862  1.00  0.00           O  
ATOM   2718  NE2 GLN   210      90.057 120.025  50.144  1.00  0.00           N  
ATOM   2719 HE21 GLN   210      89.775 119.244  49.570  1.00  0.00           H  
ATOM   2720 HE22 GLN   210      91.045 120.166  50.301  1.00  0.00           H  
ATOM   2721  C   GLN   210      90.224 123.277  54.649  1.00  0.00           C  
ATOM   2722  O   GLN   210      90.547 123.833  53.635  1.00  0.00           O  
ATOM   2723  N   GLN   211      90.689 123.711  55.791  1.00  0.00           N  
ATOM   2724  H   GLN   211      90.358 123.211  56.604  1.00  0.00           H  
ATOM   2725  CA  GLN   211      91.901 124.557  55.847  1.00  0.00           C  
ATOM   2726  HA  GLN   211      91.724 125.402  55.182  1.00  0.00           H  
ATOM   2727  CB  GLN   211      92.054 125.174  57.232  1.00  0.00           C  
ATOM   2728  HB2 GLN   211      91.780 124.431  57.981  1.00  0.00           H  
ATOM   2729  HB3 GLN   211      93.071 125.491  57.464  1.00  0.00           H  
ATOM   2730  CG  GLN   211      91.045 126.343  57.530  1.00  0.00           C  
ATOM   2731  HG2 GLN   211      91.351 126.709  58.510  1.00  0.00           H  
ATOM   2732  HG3 GLN   211      91.123 127.118  56.767  1.00  0.00           H  
ATOM   2733  CD  GLN   211      89.511 126.146  57.486  1.00  0.00           C  
ATOM   2734  OE1 GLN   211      88.732 127.040  57.100  1.00  0.00           O  
ATOM   2735  NE2 GLN   211      88.922 125.001  57.824  1.00  0.00           N  
ATOM   2736 HE21 GLN   211      89.377 124.238  58.305  1.00  0.00           H  
ATOM   2737 HE22 GLN   211      87.916 124.939  57.881  1.00  0.00           H  
ATOM   2738  C   GLN   211      93.145 123.941  55.288  1.00  0.00           C  
ATOM   2739  O   GLN   211      93.857 124.532  54.443  1.00  0.00           O  
ATOM   2740  N   ASP   212      93.374 122.630  55.622  1.00  0.00           N  
ATOM   2741  H   ASP   212      92.736 122.153  56.242  1.00  0.00           H  
ATOM   2742  CA  ASP   212      94.520 121.807  55.083  1.00  0.00           C  
ATOM   2743  HA  ASP   212      94.952 122.284  54.204  1.00  0.00           H  
ATOM   2744  CB  ASP   212      95.644 121.614  56.143  1.00  0.00           C  
ATOM   2745  HB2 ASP   212      96.389 120.886  55.822  1.00  0.00           H  
ATOM   2746  HB3 ASP   212      96.142 122.583  56.159  1.00  0.00           H  
ATOM   2747  CG  ASP   212      95.293 121.417  57.555  1.00  0.00           C  
ATOM   2748  OD1 ASP   212      96.167 121.694  58.397  1.00  0.00           O  
ATOM   2749  OD2 ASP   212      94.175 121.080  57.896  1.00  0.00           O  
ATOM   2750  C   ASP   212      94.189 120.388  54.635  1.00  0.00           C  
ATOM   2751  O   ASP   212      94.912 119.779  53.828  1.00  0.00           O  
ATOM   2752  N   ARG   213      93.036 119.905  55.081  1.00  0.00           N  
ATOM   2753  H   ARG   213      92.556 120.396  55.822  1.00  0.00           H  
ATOM   2754  CA  ARG   213      92.417 118.667  54.659  1.00  0.00           C  
ATOM   2755  HA  ARG   213      92.776 118.422  53.659  1.00  0.00           H  
ATOM   2756  CB  ARG   213      92.887 117.525  55.559  1.00  0.00           C  
ATOM   2757  HB2 ARG   213      92.589 117.754  56.582  1.00  0.00           H  
ATOM   2758  HB3 ARG   213      92.465 116.626  55.110  1.00  0.00           H  
ATOM   2759  CG  ARG   213      94.384 117.222  55.531  1.00  0.00           C  
ATOM   2760  HG2 ARG   213      94.697 117.041  54.503  1.00  0.00           H  
ATOM   2761  HG3 ARG   213      94.930 117.983  56.090  1.00  0.00           H  
ATOM   2762  CD  ARG   213      94.599 115.844  56.215  1.00  0.00           C  
ATOM   2763  HD2 ARG   213      93.856 115.123  55.873  1.00  0.00           H  
ATOM   2764  HD3 ARG   213      95.575 115.531  55.845  1.00  0.00           H  
ATOM   2765  NE  ARG   213      94.565 116.013  57.717  1.00  0.00           N  
ATOM   2766  HE  ARG   213      94.039 116.810  58.044  1.00  0.00           H  
ATOM   2767  CZ  ARG   213      95.182 115.425  58.624  1.00  0.00           C  
ATOM   2768  NH1 ARG   213      96.068 114.482  58.415  1.00  0.00           N  
ATOM   2769 HH11 ARG   213      96.751 114.265  59.126  1.00  0.00           H  
ATOM   2770 HH12 ARG   213      96.296 114.170  57.482  1.00  0.00           H  
ATOM   2771  NH2 ARG   213      95.073 115.742  59.870  1.00  0.00           N  
ATOM   2772 HH21 ARG   213      95.376 115.034  60.524  1.00  0.00           H  
ATOM   2773 HH22 ARG   213      94.402 116.473  60.058  1.00  0.00           H  
ATOM   2774  C   ARG   213      90.885 118.594  54.751  1.00  0.00           C  
ATOM   2775  O   ARG   213      90.299 118.947  55.841  1.00  0.00           O  
ATOM   2776  N   GLY   214      90.184 118.164  53.725  1.00  0.00           N  
ATOM   2777  H   GLY   214      89.241 117.935  54.004  1.00  0.00           H  
ATOM   2778  CA  GLY   214      90.676 117.825  52.389  1.00  0.00           C  
ATOM   2779  HA2 GLY   214      89.887 117.661  51.655  1.00  0.00           H  
ATOM   2780  HA3 GLY   214      91.274 118.626  51.954  1.00  0.00           H  
ATOM   2781  C   GLY   214      91.534 116.491  52.532  1.00  0.00           C  
ATOM   2782  O   GLY   214      90.970 115.540  53.111  1.00  0.00           O  
ATOM   2783  OXT GLY   214      92.656 116.517  51.994  1.00  0.00           O  
TER    2784      GLY   214 
END   
