# Supplementary material for: Visualization of oligomerization, clustering, and density transition of intrinsically disordered proteins
Source: Natl Sci Rev. 2026 Feb 14;13(7):nwag107. doi: 10.1093/nsr/nwag107 (PMC13114874; doi:10.1093/nsr/nwag107)
Supplement: nwag107_Supplemental_Files [file nwag107_supplemental_files.zip › SI-MD-Structures/MD-Sturctures/frame277.pdb]

CRYST1  135.107  149.271  136.870  90.00  90.00  90.00               1
ATOM      1  N   MET     1      30.545  89.806  96.463  1.00  0.00           N  
ATOM      2  H1  MET     1      30.362  90.497  97.176  1.00  0.00           H  
ATOM      3  H2  MET     1      29.721  89.279  96.212  1.00  0.00           H  
ATOM      4  H3  MET     1      31.245  89.200  96.866  1.00  0.00           H  
ATOM      5  CA  MET     1      31.069  90.373  95.096  1.00  0.00           C  
ATOM      6  HA  MET     1      32.021  90.844  95.340  1.00  0.00           H  
ATOM      7  CB  MET     1      31.380  89.189  94.140  1.00  0.00           C  
ATOM      8  HB2 MET     1      32.041  88.438  94.574  1.00  0.00           H  
ATOM      9  HB3 MET     1      30.418  88.770  93.846  1.00  0.00           H  
ATOM     10  CG  MET     1      31.963  89.593  92.779  1.00  0.00           C  
ATOM     11  HG2 MET     1      31.919  88.813  92.019  1.00  0.00           H  
ATOM     12  HG3 MET     1      31.434  90.446  92.354  1.00  0.00           H  
ATOM     13  SD  MET     1      33.533  90.394  92.969  1.00  0.00           S  
ATOM     14  CE  MET     1      34.426  89.881  91.530  1.00  0.00           C  
ATOM     15  HE1 MET     1      35.145  90.637  91.215  1.00  0.00           H  
ATOM     16  HE2 MET     1      34.895  88.923  91.758  1.00  0.00           H  
ATOM     17  HE3 MET     1      33.784  89.797  90.653  1.00  0.00           H  
ATOM     18  C   MET     1      30.033  91.401  94.506  1.00  0.00           C  
ATOM     19  O   MET     1      29.134  90.981  93.822  1.00  0.00           O  
ATOM     20  N   ALA     2      30.074  92.724  94.720  1.00  0.00           N  
ATOM     21  H   ALA     2      29.333  93.230  94.256  1.00  0.00           H  
ATOM     22  CA  ALA     2      31.018  93.530  95.446  1.00  0.00           C  
ATOM     23  HA  ALA     2      30.685  94.567  95.408  1.00  0.00           H  
ATOM     24  CB  ALA     2      31.173  93.164  96.962  1.00  0.00           C  
ATOM     25  HB1 ALA     2      30.242  93.044  97.515  1.00  0.00           H  
ATOM     26  HB2 ALA     2      31.772  92.265  97.109  1.00  0.00           H  
ATOM     27  HB3 ALA     2      31.797  93.942  97.400  1.00  0.00           H  
ATOM     28  C   ALA     2      32.326  93.500  94.662  1.00  0.00           C  
ATOM     29  O   ALA     2      33.221  92.792  95.074  1.00  0.00           O  
ATOM     30  N   SER     3      32.470  94.113  93.486  1.00  0.00           N  
ATOM     31  H   SER     3      33.291  93.947  92.922  1.00  0.00           H  
ATOM     32  CA  SER     3      31.553  95.094  92.823  1.00  0.00           C  
ATOM     33  HA  SER     3      30.550  94.848  93.172  1.00  0.00           H  
ATOM     34  CB  SER     3      32.049  96.531  93.162  1.00  0.00           C  
ATOM     35  HB2 SER     3      31.480  97.320  92.669  1.00  0.00           H  
ATOM     36  HB3 SER     3      31.993  96.788  94.219  1.00  0.00           H  
ATOM     37  OG  SER     3      33.357  96.656  92.706  1.00  0.00           O  
ATOM     38  HG  SER     3      33.929  96.438  93.445  1.00  0.00           H  
ATOM     39  C   SER     3      31.600  94.921  91.233  1.00  0.00           C  
ATOM     40  O   SER     3      32.516  94.429  90.593  1.00  0.00           O  
ATOM     41  N   ASN     4      30.465  95.229  90.609  1.00  0.00           N  
ATOM     42  H   ASN     4      29.681  95.539  91.164  1.00  0.00           H  
ATOM     43  CA  ASN     4      30.196  95.260  89.180  1.00  0.00           C  
ATOM     44  HA  ASN     4      30.320  94.203  88.943  1.00  0.00           H  
ATOM     45  CB  ASN     4      28.645  95.678  88.986  1.00  0.00           C  
ATOM     46  HB2 ASN     4      28.436  96.739  89.123  1.00  0.00           H  
ATOM     47  HB3 ASN     4      28.310  95.598  87.952  1.00  0.00           H  
ATOM     48  CG  ASN     4      27.716  94.908  89.881  1.00  0.00           C  
ATOM     49  OD1 ASN     4      27.557  95.250  91.026  1.00  0.00           O  
ATOM     50  ND2 ASN     4      27.102  93.807  89.506  1.00  0.00           N  
ATOM     51 HD21 ASN     4      26.374  93.474  90.122  1.00  0.00           H  
ATOM     52 HD22 ASN     4      27.472  93.414  88.652  1.00  0.00           H  
ATOM     53  C   ASN     4      31.190  96.206  88.531  1.00  0.00           C  
ATOM     54  O   ASN     4      31.475  97.294  89.082  1.00  0.00           O  
ATOM     55  N   ASP     5      31.683  95.954  87.335  1.00  0.00           N  
ATOM     56  H   ASP     5      32.370  96.634  87.041  1.00  0.00           H  
ATOM     57  CA  ASP     5      31.237  94.942  86.354  1.00  0.00           C  
ATOM     58  HA  ASP     5      30.216  94.588  86.495  1.00  0.00           H  
ATOM     59  CB  ASP     5      31.422  95.679  85.042  1.00  0.00           C  
ATOM     60  HB2 ASP     5      32.416  96.120  84.963  1.00  0.00           H  
ATOM     61  HB3 ASP     5      31.424  94.889  84.290  1.00  0.00           H  
ATOM     62  CG  ASP     5      30.356  96.693  84.745  1.00  0.00           C  
ATOM     63  OD1 ASP     5      29.457  96.974  85.540  1.00  0.00           O  
ATOM     64  OD2 ASP     5      30.380  97.273  83.594  1.00  0.00           O  
ATOM     65  C   ASP     5      32.197  93.746  86.381  1.00  0.00           C  
ATOM     66  O   ASP     5      33.416  93.947  86.398  1.00  0.00           O  
ATOM     67  N   TYR     6      31.642  92.531  86.400  1.00  0.00           N  
ATOM     68  H   TYR     6      30.640  92.409  86.442  1.00  0.00           H  
ATOM     69  CA  TYR     6      32.463  91.311  86.560  1.00  0.00           C  
ATOM     70  HA  TYR     6      33.102  91.463  87.430  1.00  0.00           H  
ATOM     71  CB  TYR     6      31.482  90.209  86.921  1.00  0.00           C  
ATOM     72  HB2 TYR     6      30.896  90.089  86.009  1.00  0.00           H  
ATOM     73  HB3 TYR     6      32.073  89.329  87.171  1.00  0.00           H  
ATOM     74  CG  TYR     6      30.485  90.368  88.115  1.00  0.00           C  
ATOM     75  CD1 TYR     6      29.349  89.503  88.196  1.00  0.00           C  
ATOM     76  HD1 TYR     6      29.034  88.923  87.341  1.00  0.00           H  
ATOM     77  CE1 TYR     6      28.382  89.679  89.251  1.00  0.00           C  
ATOM     78  HE1 TYR     6      27.485  89.078  89.243  1.00  0.00           H  
ATOM     79  CZ  TYR     6      28.625  90.653  90.265  1.00  0.00           C  
ATOM     80  OH  TYR     6      27.733  90.788  91.269  1.00  0.00           O  
ATOM     81  HH  TYR     6      28.071  91.153  92.090  1.00  0.00           H  
ATOM     82  CE2 TYR     6      29.837  91.358  90.278  1.00  0.00           C  
ATOM     83  HE2 TYR     6      29.964  92.052  91.095  1.00  0.00           H  
ATOM     84  CD2 TYR     6      30.760  91.252  89.169  1.00  0.00           C  
ATOM     85  HD2 TYR     6      31.605  91.923  89.120  1.00  0.00           H  
ATOM     86  C   TYR     6      33.313  90.953  85.325  1.00  0.00           C  
ATOM     87  O   TYR     6      34.216  90.210  85.554  1.00  0.00           O  
ATOM     88  N   THR     7      32.943  91.408  84.150  1.00  0.00           N  
ATOM     89  H   THR     7      32.187  92.077  84.114  1.00  0.00           H  
ATOM     90  CA  THR     7      33.518  91.086  82.805  1.00  0.00           C  
ATOM     91  HA  THR     7      33.214  90.058  82.608  1.00  0.00           H  
ATOM     92  CB  THR     7      32.808  92.067  81.934  1.00  0.00           C  
ATOM     93  HB  THR     7      31.739  92.072  82.149  1.00  0.00           H  
ATOM     94  CG2 THR     7      33.351  93.487  81.803  1.00  0.00           C  
ATOM     95 HG21 THR     7      34.406  93.476  81.527  1.00  0.00           H  
ATOM     96 HG22 THR     7      32.753  94.051  81.088  1.00  0.00           H  
ATOM     97 HG23 THR     7      33.371  93.913  82.806  1.00  0.00           H  
ATOM     98  OG1 THR     7      32.917  91.612  80.673  1.00  0.00           O  
ATOM     99  HG1 THR     7      32.421  90.792  80.617  1.00  0.00           H  
ATOM    100  C   THR     7      35.021  91.144  82.723  1.00  0.00           C  
ATOM    101  O   THR     7      35.604  91.723  83.635  1.00  0.00           O  
ATOM    102  N   GLN     8      35.586  90.557  81.663  1.00  0.00           N  
ATOM    103  H   GLN     8      34.998  90.262  80.897  1.00  0.00           H  
ATOM    104  CA  GLN     8      37.074  90.487  81.449  1.00  0.00           C  
ATOM    105  HA  GLN     8      37.538  89.739  82.092  1.00  0.00           H  
ATOM    106  CB  GLN     8      37.372  90.105  80.004  1.00  0.00           C  
ATOM    107  HB2 GLN     8      38.443  90.206  79.830  1.00  0.00           H  
ATOM    108  HB3 GLN     8      37.218  89.028  79.938  1.00  0.00           H  
ATOM    109  CG  GLN     8      36.519  90.723  78.886  1.00  0.00           C  
ATOM    110  HG2 GLN     8      35.784  90.004  78.525  1.00  0.00           H  
ATOM    111  HG3 GLN     8      35.950  91.553  79.305  1.00  0.00           H  
ATOM    112  CD  GLN     8      37.363  91.069  77.688  1.00  0.00           C  
ATOM    113  OE1 GLN     8      38.424  91.690  77.857  1.00  0.00           O  
ATOM    114  NE2 GLN     8      36.938  90.788  76.483  1.00  0.00           N  
ATOM    115 HE21 GLN     8      36.041  90.361  76.298  1.00  0.00           H  
ATOM    116 HE22 GLN     8      37.581  90.976  75.727  1.00  0.00           H  
ATOM    117  C   GLN     8      37.831  91.861  81.657  1.00  0.00           C  
ATOM    118  O   GLN     8      37.377  92.868  81.173  1.00  0.00           O  
ATOM    119  N   GLN     9      38.981  91.960  82.344  1.00  0.00           N  
ATOM    120  H   GLN     9      39.453  92.853  82.339  1.00  0.00           H  
ATOM    121  CA  GLN     9      39.833  90.884  83.003  1.00  0.00           C  
ATOM    122  HA  GLN     9      40.744  91.411  83.285  1.00  0.00           H  
ATOM    123  CB  GLN     9      39.214  90.327  84.331  1.00  0.00           C  
ATOM    124  HB2 GLN     9      38.174  90.053  84.156  1.00  0.00           H  
ATOM    125  HB3 GLN     9      39.789  89.444  84.610  1.00  0.00           H  
ATOM    126  CG  GLN     9      39.315  91.325  85.436  1.00  0.00           C  
ATOM    127  HG2 GLN     9      40.338  91.397  85.805  1.00  0.00           H  
ATOM    128  HG3 GLN     9      39.042  92.318  85.079  1.00  0.00           H  
ATOM    129  CD  GLN     9      38.521  91.085  86.725  1.00  0.00           C  
ATOM    130  OE1 GLN     9      37.651  90.294  86.759  1.00  0.00           O  
ATOM    131  NE2 GLN     9      38.870  91.805  87.752  1.00  0.00           N  
ATOM    132 HE21 GLN     9      39.627  92.460  87.612  1.00  0.00           H  
ATOM    133 HE22 GLN     9      38.327  91.688  88.595  1.00  0.00           H  
ATOM    134  C   GLN     9      40.343  89.818  82.026  1.00  0.00           C  
ATOM    135  O   GLN     9      39.880  88.658  82.060  1.00  0.00           O  
ATOM    136  N   ALA    10      41.056  90.188  80.972  1.00  0.00           N  
ATOM    137  H   ALA    10      41.289  89.387  80.402  1.00  0.00           H  
ATOM    138  CA  ALA    10      41.816  91.408  80.732  1.00  0.00           C  
ATOM    139  HA  ALA    10      41.284  92.274  81.126  1.00  0.00           H  
ATOM    140  CB  ALA    10      43.152  91.493  81.466  1.00  0.00           C  
ATOM    141  HB1 ALA    10      42.995  91.316  82.530  1.00  0.00           H  
ATOM    142  HB2 ALA    10      43.776  90.693  81.068  1.00  0.00           H  
ATOM    143  HB3 ALA    10      43.669  92.395  81.140  1.00  0.00           H  
ATOM    144  C   ALA    10      41.962  91.715  79.234  1.00  0.00           C  
ATOM    145  O   ALA    10      41.847  90.791  78.444  1.00  0.00           O  
ATOM    146  N   THR    11      42.173  92.968  78.921  1.00  0.00           N  
ATOM    147  H   THR    11      42.401  93.698  79.581  1.00  0.00           H  
ATOM    148  CA  THR    11      42.228  93.447  77.464  1.00  0.00           C  
ATOM    149  HA  THR    11      42.361  92.575  76.825  1.00  0.00           H  
ATOM    150  CB  THR    11      40.886  94.188  77.138  1.00  0.00           C  
ATOM    151  HB  THR    11      40.083  93.541  77.492  1.00  0.00           H  
ATOM    152  CG2 THR    11      40.652  95.451  77.942  1.00  0.00           C  
ATOM    153 HG21 THR    11      41.361  96.219  77.635  1.00  0.00           H  
ATOM    154 HG22 THR    11      39.630  95.803  77.797  1.00  0.00           H  
ATOM    155 HG23 THR    11      40.846  95.067  78.943  1.00  0.00           H  
ATOM    156  OG1 THR    11      40.635  94.484  75.805  1.00  0.00           O  
ATOM    157  HG1 THR    11      40.801  93.669  75.325  1.00  0.00           H  
ATOM    158  C   THR    11      43.415  94.328  77.198  1.00  0.00           C  
ATOM    159  O   THR    11      43.714  95.220  78.102  1.00  0.00           O  
ATOM    160  N   GLN    12      44.039  94.383  76.004  1.00  0.00           N  
ATOM    161  H   GLN    12      44.916  94.884  75.980  1.00  0.00           H  
ATOM    162  CA  GLN    12      43.845  93.401  74.902  1.00  0.00           C  
ATOM    163  HA  GLN    12      42.854  93.571  74.480  1.00  0.00           H  
ATOM    164  CB  GLN    12      44.887  93.730  73.790  1.00  0.00           C  
ATOM    165  HB2 GLN    12      45.848  93.348  74.136  1.00  0.00           H  
ATOM    166  HB3 GLN    12      44.547  93.206  72.897  1.00  0.00           H  
ATOM    167  CG  GLN    12      45.017  95.243  73.450  1.00  0.00           C  
ATOM    168  HG2 GLN    12      44.022  95.567  73.144  1.00  0.00           H  
ATOM    169  HG3 GLN    12      45.347  95.690  74.387  1.00  0.00           H  
ATOM    170  CD  GLN    12      46.133  95.641  72.533  1.00  0.00           C  
ATOM    171  OE1 GLN    12      47.039  94.954  72.105  1.00  0.00           O  
ATOM    172  NE2 GLN    12      46.059  96.825  72.029  1.00  0.00           N  
ATOM    173 HE21 GLN    12      46.731  97.190  71.369  1.00  0.00           H  
ATOM    174 HE22 GLN    12      45.407  97.515  72.374  1.00  0.00           H  
ATOM    175  C   GLN    12      44.043  91.903  75.303  1.00  0.00           C  
ATOM    176  O   GLN    12      44.507  91.650  76.425  1.00  0.00           O  
ATOM    177  N   SER    13      43.624  90.948  74.382  1.00  0.00           N  
ATOM    178  H   SER    13      43.315  91.227  73.462  1.00  0.00           H  
ATOM    179  CA  SER    13      43.280  89.509  74.769  1.00  0.00           C  
ATOM    180  HA  SER    13      42.590  89.619  75.605  1.00  0.00           H  
ATOM    181  CB  SER    13      42.607  88.884  73.627  1.00  0.00           C  
ATOM    182  HB2 SER    13      42.013  88.057  74.016  1.00  0.00           H  
ATOM    183  HB3 SER    13      41.815  89.594  73.388  1.00  0.00           H  
ATOM    184  OG  SER    13      43.458  88.621  72.545  1.00  0.00           O  
ATOM    185  HG  SER    13      43.473  87.665  72.455  1.00  0.00           H  
ATOM    186  C   SER    13      44.482  88.697  75.279  1.00  0.00           C  
ATOM    187  O   SER    13      44.296  87.499  75.458  1.00  0.00           O  
ATOM    188  N   TYR    14      45.721  89.269  75.285  1.00  0.00           N  
ATOM    189  H   TYR    14      45.883  90.229  75.016  1.00  0.00           H  
ATOM    190  CA  TYR    14      46.958  88.589  75.728  1.00  0.00           C  
ATOM    191  HA  TYR    14      47.431  88.082  74.888  1.00  0.00           H  
ATOM    192  CB  TYR    14      47.922  89.788  76.089  1.00  0.00           C  
ATOM    193  HB2 TYR    14      47.699  90.629  75.433  1.00  0.00           H  
ATOM    194  HB3 TYR    14      47.672  90.147  77.088  1.00  0.00           H  
ATOM    195  CG  TYR    14      49.406  89.401  75.965  1.00  0.00           C  
ATOM    196  CD1 TYR    14      50.029  89.358  74.722  1.00  0.00           C  
ATOM    197  HD1 TYR    14      49.544  89.576  73.782  1.00  0.00           H  
ATOM    198  CE1 TYR    14      51.434  89.102  74.625  1.00  0.00           C  
ATOM    199  HE1 TYR    14      51.931  89.146  73.667  1.00  0.00           H  
ATOM    200  CZ  TYR    14      52.194  88.802  75.829  1.00  0.00           C  
ATOM    201  OH  TYR    14      53.523  88.666  75.795  1.00  0.00           O  
ATOM    202  HH  TYR    14      53.736  87.936  76.380  1.00  0.00           H  
ATOM    203  CE2 TYR    14      51.433  88.654  77.043  1.00  0.00           C  
ATOM    204  HE2 TYR    14      52.026  88.554  77.939  1.00  0.00           H  
ATOM    205  CD2 TYR    14      50.083  88.970  77.122  1.00  0.00           C  
ATOM    206  HD2 TYR    14      49.489  88.802  78.008  1.00  0.00           H  
ATOM    207  C   TYR    14      46.737  87.591  76.925  1.00  0.00           C  
ATOM    208  O   TYR    14      46.171  87.919  77.949  1.00  0.00           O  
ATOM    209  N   GLY    15      47.091  86.351  76.738  1.00  0.00           N  
ATOM    210  H   GLY    15      47.031  85.799  77.581  1.00  0.00           H  
ATOM    211  CA  GLY    15      47.859  85.620  75.703  1.00  0.00           C  
ATOM    212  HA2 GLY    15      47.554  84.578  75.601  1.00  0.00           H  
ATOM    213  HA3 GLY    15      47.736  86.125  74.745  1.00  0.00           H  
ATOM    214  C   GLY    15      49.349  85.641  76.110  1.00  0.00           C  
ATOM    215  O   GLY    15      49.651  85.738  77.327  1.00  0.00           O  
ATOM    216  N   ALA    16      50.290  85.573  75.252  1.00  0.00           N  
ATOM    217  H   ALA    16      50.027  85.542  74.277  1.00  0.00           H  
ATOM    218  CA  ALA    16      51.699  85.357  75.575  1.00  0.00           C  
ATOM    219  HA  ALA    16      52.006  86.058  76.351  1.00  0.00           H  
ATOM    220  CB  ALA    16      51.878  83.921  75.974  1.00  0.00           C  
ATOM    221  HB1 ALA    16      51.682  83.361  75.060  1.00  0.00           H  
ATOM    222  HB2 ALA    16      52.937  83.676  76.059  1.00  0.00           H  
ATOM    223  HB3 ALA    16      51.249  83.660  76.825  1.00  0.00           H  
ATOM    224  C   ALA    16      52.645  85.722  74.343  1.00  0.00           C  
ATOM    225  O   ALA    16      52.119  85.931  73.252  1.00  0.00           O  
ATOM    226  N   TYR    17      53.947  85.549  74.535  1.00  0.00           N  
ATOM    227  H   TYR    17      54.393  85.447  75.435  1.00  0.00           H  
ATOM    228  CA  TYR    17      54.901  85.877  73.511  1.00  0.00           C  
ATOM    229  HA  TYR    17      54.556  85.454  72.568  1.00  0.00           H  
ATOM    230  CB  TYR    17      55.002  87.409  73.247  1.00  0.00           C  
ATOM    231  HB2 TYR    17      54.012  87.865  73.252  1.00  0.00           H  
ATOM    232  HB3 TYR    17      55.550  87.833  74.088  1.00  0.00           H  
ATOM    233  CG  TYR    17      55.864  87.791  72.031  1.00  0.00           C  
ATOM    234  CD1 TYR    17      57.221  88.127  72.226  1.00  0.00           C  
ATOM    235  HD1 TYR    17      57.671  88.101  73.207  1.00  0.00           H  
ATOM    236  CE1 TYR    17      58.085  88.288  71.071  1.00  0.00           C  
ATOM    237  HE1 TYR    17      59.093  88.653  71.196  1.00  0.00           H  
ATOM    238  CZ  TYR    17      57.572  88.296  69.722  1.00  0.00           C  
ATOM    239  OH  TYR    17      58.463  88.449  68.705  1.00  0.00           O  
ATOM    240  HH  TYR    17      58.021  88.826  67.941  1.00  0.00           H  
ATOM    241  CE2 TYR    17      56.185  88.009  69.578  1.00  0.00           C  
ATOM    242  HE2 TYR    17      55.845  88.017  68.553  1.00  0.00           H  
ATOM    243  CD2 TYR    17      55.273  87.800  70.720  1.00  0.00           C  
ATOM    244  HD2 TYR    17      54.280  87.384  70.636  1.00  0.00           H  
ATOM    245  C   TYR    17      56.252  85.250  73.784  1.00  0.00           C  
ATOM    246  O   TYR    17      56.653  85.283  74.891  1.00  0.00           O  
ATOM    247  N   PRO    18      57.056  84.767  72.818  1.00  0.00           N  
ATOM    248  CD  PRO    18      56.670  84.443  71.434  1.00  0.00           C  
ATOM    249  HD2 PRO    18      57.047  85.218  70.766  1.00  0.00           H  
ATOM    250  HD3 PRO    18      55.631  84.183  71.233  1.00  0.00           H  
ATOM    251  CG  PRO    18      57.384  83.120  71.208  1.00  0.00           C  
ATOM    252  HG2 PRO    18      57.610  82.963  70.153  1.00  0.00           H  
ATOM    253  HG3 PRO    18      56.691  82.324  71.482  1.00  0.00           H  
ATOM    254  CB  PRO    18      58.621  83.033  72.109  1.00  0.00           C  
ATOM    255  HB2 PRO    18      59.548  83.157  71.550  1.00  0.00           H  
ATOM    256  HB3 PRO    18      58.799  82.111  72.664  1.00  0.00           H  
ATOM    257  CA  PRO    18      58.376  84.181  73.047  1.00  0.00           C  
ATOM    258  HA  PRO    18      58.416  83.797  74.067  1.00  0.00           H  
ATOM    259  C   PRO    18      59.494  85.198  72.874  1.00  0.00           C  
ATOM    260  O   PRO    18      59.523  85.901  71.868  1.00  0.00           O  
ATOM    261  N   THR    19      60.441  85.167  73.799  1.00  0.00           N  
ATOM    262  H   THR    19      60.377  84.437  74.494  1.00  0.00           H  
ATOM    263  CA  THR    19      61.702  86.023  73.782  1.00  0.00           C  
ATOM    264  HA  THR    19      61.909  86.172  72.722  1.00  0.00           H  
ATOM    265  CB  THR    19      61.460  87.446  74.341  1.00  0.00           C  
ATOM    266  HB  THR    19      60.854  87.405  75.247  1.00  0.00           H  
ATOM    267  CG2 THR    19      62.648  88.362  74.615  1.00  0.00           C  
ATOM    268 HG21 THR    19      62.322  89.399  74.693  1.00  0.00           H  
ATOM    269 HG22 THR    19      62.958  88.066  75.617  1.00  0.00           H  
ATOM    270 HG23 THR    19      63.430  88.254  73.863  1.00  0.00           H  
ATOM    271  OG1 THR    19      60.640  88.097  73.407  1.00  0.00           O  
ATOM    272  HG1 THR    19      60.313  87.398  72.836  1.00  0.00           H  
ATOM    273  C   THR    19      62.908  85.497  74.578  1.00  0.00           C  
ATOM    274  O   THR    19      62.759  85.302  75.775  1.00  0.00           O  
ATOM    275  N   GLN    20      64.059  85.194  74.042  1.00  0.00           N  
ATOM    276  H   GLN    20      64.286  85.477  73.100  1.00  0.00           H  
ATOM    277  CA  GLN    20      65.279  84.850  74.822  1.00  0.00           C  
ATOM    278  HA  GLN    20      64.957  84.002  75.425  1.00  0.00           H  
ATOM    279  CB  GLN    20      66.360  84.456  73.776  1.00  0.00           C  
ATOM    280  HB2 GLN    20      66.781  85.316  73.256  1.00  0.00           H  
ATOM    281  HB3 GLN    20      67.198  84.124  74.388  1.00  0.00           H  
ATOM    282  CG  GLN    20      66.018  83.280  72.790  1.00  0.00           C  
ATOM    283  HG2 GLN    20      65.288  83.659  72.075  1.00  0.00           H  
ATOM    284  HG3 GLN    20      66.901  82.922  72.260  1.00  0.00           H  
ATOM    285  CD  GLN    20      65.396  82.031  73.521  1.00  0.00           C  
ATOM    286  OE1 GLN    20      64.314  81.547  73.156  1.00  0.00           O  
ATOM    287  NE2 GLN    20      66.107  81.522  74.525  1.00  0.00           N  
ATOM    288 HE21 GLN    20      67.020  81.882  74.763  1.00  0.00           H  
ATOM    289 HE22 GLN    20      65.741  80.661  74.904  1.00  0.00           H  
ATOM    290  C   GLN    20      65.757  86.033  75.789  1.00  0.00           C  
ATOM    291  O   GLN    20      65.579  87.164  75.446  1.00  0.00           O  
ATOM    292  N   PRO    21      66.391  85.711  76.910  1.00  0.00           N  
ATOM    293  CD  PRO    21      66.574  84.353  77.472  1.00  0.00           C  
ATOM    294  HD2 PRO    21      66.915  83.611  76.750  1.00  0.00           H  
ATOM    295  HD3 PRO    21      65.588  84.036  77.813  1.00  0.00           H  
ATOM    296  CG  PRO    21      67.482  84.545  78.700  1.00  0.00           C  
ATOM    297  HG2 PRO    21      68.504  84.310  78.405  1.00  0.00           H  
ATOM    298  HG3 PRO    21      67.225  83.778  79.430  1.00  0.00           H  
ATOM    299  CB  PRO    21      67.231  85.977  79.192  1.00  0.00           C  
ATOM    300  HB2 PRO    21      68.162  86.393  79.577  1.00  0.00           H  
ATOM    301  HB3 PRO    21      66.471  85.979  79.974  1.00  0.00           H  
ATOM    302  CA  PRO    21      66.877  86.685  77.860  1.00  0.00           C  
ATOM    303  HA  PRO    21      66.124  87.453  78.038  1.00  0.00           H  
ATOM    304  C   PRO    21      68.078  87.441  77.358  1.00  0.00           C  
ATOM    305  O   PRO    21      68.695  86.934  76.390  1.00  0.00           O  
ATOM    306  N   GLY    22      68.227  88.674  77.874  1.00  0.00           N  
ATOM    307  H   GLY    22      67.571  89.021  78.559  1.00  0.00           H  
ATOM    308  CA  GLY    22      69.251  89.607  77.462  1.00  0.00           C  
ATOM    309  HA2 GLY    22      69.390  89.489  76.387  1.00  0.00           H  
ATOM    310  HA3 GLY    22      68.972  90.610  77.783  1.00  0.00           H  
ATOM    311  C   GLY    22      70.606  89.399  78.046  1.00  0.00           C  
ATOM    312  O   GLY    22      70.647  88.655  79.040  1.00  0.00           O  
ATOM    313  N   GLN    23      71.669  89.987  77.478  1.00  0.00           N  
ATOM    314  H   GLN    23      71.497  90.528  76.642  1.00  0.00           H  
ATOM    315  CA  GLN    23      73.088  89.712  77.863  1.00  0.00           C  
ATOM    316  HA  GLN    23      73.105  88.981  78.671  1.00  0.00           H  
ATOM    317  CB  GLN    23      73.805  89.059  76.621  1.00  0.00           C  
ATOM    318  HB2 GLN    23      73.719  89.754  75.786  1.00  0.00           H  
ATOM    319  HB3 GLN    23      74.835  88.812  76.876  1.00  0.00           H  
ATOM    320  CG  GLN    23      73.168  87.694  76.211  1.00  0.00           C  
ATOM    321  HG2 GLN    23      73.932  86.917  76.245  1.00  0.00           H  
ATOM    322  HG3 GLN    23      72.359  87.480  76.910  1.00  0.00           H  
ATOM    323  CD  GLN    23      72.514  87.743  74.818  1.00  0.00           C  
ATOM    324  OE1 GLN    23      72.389  88.755  74.151  1.00  0.00           O  
ATOM    325  NE2 GLN    23      72.051  86.617  74.389  1.00  0.00           N  
ATOM    326 HE21 GLN    23      72.243  85.748  74.867  1.00  0.00           H  
ATOM    327 HE22 GLN    23      71.225  86.717  73.817  1.00  0.00           H  
ATOM    328  C   GLN    23      73.823  90.983  78.452  1.00  0.00           C  
ATOM    329  O   GLN    23      73.734  92.048  77.832  1.00  0.00           O  
ATOM    330  N   GLY    24      74.544  90.976  79.589  1.00  0.00           N  
ATOM    331  H   GLY    24      74.677  90.144  80.146  1.00  0.00           H  
ATOM    332  CA  GLY    24      75.304  92.066  80.137  1.00  0.00           C  
ATOM    333  HA2 GLY    24      74.771  93.009  80.017  1.00  0.00           H  
ATOM    334  HA3 GLY    24      75.484  91.966  81.207  1.00  0.00           H  
ATOM    335  C   GLY    24      76.628  92.161  79.380  1.00  0.00           C  
ATOM    336  O   GLY    24      77.058  91.345  78.579  1.00  0.00           O  
ATOM    337  N   TYR    25      77.349  93.226  79.630  1.00  0.00           N  
ATOM    338  H   TYR    25      76.949  93.823  80.340  1.00  0.00           H  
ATOM    339  CA  TYR    25      78.682  93.563  79.034  1.00  0.00           C  
ATOM    340  HA  TYR    25      79.242  92.650  78.828  1.00  0.00           H  
ATOM    341  CB  TYR    25      78.426  94.266  77.685  1.00  0.00           C  
ATOM    342  HB2 TYR    25      78.008  93.526  77.004  1.00  0.00           H  
ATOM    343  HB3 TYR    25      77.645  94.996  77.898  1.00  0.00           H  
ATOM    344  CG  TYR    25      79.609  94.976  77.064  1.00  0.00           C  
ATOM    345  CD1 TYR    25      80.478  94.255  76.224  1.00  0.00           C  
ATOM    346  HD1 TYR    25      80.372  93.183  76.141  1.00  0.00           H  
ATOM    347  CE1 TYR    25      81.552  94.909  75.645  1.00  0.00           C  
ATOM    348  HE1 TYR    25      82.160  94.357  74.944  1.00  0.00           H  
ATOM    349  CZ  TYR    25      81.892  96.262  75.994  1.00  0.00           C  
ATOM    350  OH  TYR    25      83.039  96.855  75.483  1.00  0.00           O  
ATOM    351  HH  TYR    25      83.587  96.301  74.922  1.00  0.00           H  
ATOM    352  CE2 TYR    25      81.064  96.950  76.910  1.00  0.00           C  
ATOM    353  HE2 TYR    25      81.216  97.965  77.247  1.00  0.00           H  
ATOM    354  CD2 TYR    25      79.875  96.326  77.369  1.00  0.00           C  
ATOM    355  HD2 TYR    25      79.248  96.858  78.070  1.00  0.00           H  
ATOM    356  C   TYR    25      79.527  94.469  79.998  1.00  0.00           C  
ATOM    357  O   TYR    25      78.908  95.336  80.651  1.00  0.00           O  
ATOM    358  N   SER    26      80.864  94.273  79.949  1.00  0.00           N  
ATOM    359  H   SER    26      81.258  93.600  79.307  1.00  0.00           H  
ATOM    360  CA  SER    26      81.803  95.029  80.709  1.00  0.00           C  
ATOM    361  HA  SER    26      81.356  95.859  81.256  1.00  0.00           H  
ATOM    362  CB  SER    26      82.558  94.110  81.698  1.00  0.00           C  
ATOM    363  HB2 SER    26      81.923  93.623  82.438  1.00  0.00           H  
ATOM    364  HB3 SER    26      83.030  93.349  81.076  1.00  0.00           H  
ATOM    365  OG  SER    26      83.607  94.675  82.352  1.00  0.00           O  
ATOM    366  HG  SER    26      84.222  93.965  82.547  1.00  0.00           H  
ATOM    367  C   SER    26      82.823  95.648  79.765  1.00  0.00           C  
ATOM    368  O   SER    26      83.465  94.973  78.957  1.00  0.00           O  
ATOM    369  N   GLN    27      83.042  96.987  79.940  1.00  0.00           N  
ATOM    370  H   GLN    27      82.410  97.501  80.536  1.00  0.00           H  
ATOM    371  CA  GLN    27      83.935  97.714  79.064  1.00  0.00           C  
ATOM    372  HA  GLN    27      83.858  97.445  78.010  1.00  0.00           H  
ATOM    373  CB  GLN    27      83.738  99.302  79.165  1.00  0.00           C  
ATOM    374  HB2 GLN    27      82.736  99.587  79.488  1.00  0.00           H  
ATOM    375  HB3 GLN    27      84.439  99.678  79.910  1.00  0.00           H  
ATOM    376  CG  GLN    27      84.053  99.937  77.698  1.00  0.00           C  
ATOM    377  HG2 GLN    27      85.023  99.658  77.287  1.00  0.00           H  
ATOM    378  HG3 GLN    27      83.333  99.539  76.983  1.00  0.00           H  
ATOM    379  CD  GLN    27      83.870 101.471  77.612  1.00  0.00           C  
ATOM    380  OE1 GLN    27      82.781 102.062  77.839  1.00  0.00           O  
ATOM    381  NE2 GLN    27      84.819 102.234  77.222  1.00  0.00           N  
ATOM    382 HE21 GLN    27      85.783 101.931  77.242  1.00  0.00           H  
ATOM    383 HE22 GLN    27      84.624 103.215  77.082  1.00  0.00           H  
ATOM    384  C   GLN    27      85.456  97.464  79.321  1.00  0.00           C  
ATOM    385  O   GLN    27      86.288  97.877  78.473  1.00  0.00           O  
ATOM    386  N   GLN    28      85.781  96.630  80.281  1.00  0.00           N  
ATOM    387  H   GLN    28      85.144  96.592  81.064  1.00  0.00           H  
ATOM    388  CA  GLN    28      87.134  95.978  80.411  1.00  0.00           C  
ATOM    389  HA  GLN    28      87.915  96.738  80.400  1.00  0.00           H  
ATOM    390  CB  GLN    28      87.109  95.202  81.740  1.00  0.00           C  
ATOM    391  HB2 GLN    28      86.726  95.966  82.417  1.00  0.00           H  
ATOM    392  HB3 GLN    28      86.369  94.410  81.635  1.00  0.00           H  
ATOM    393  CG  GLN    28      88.372  94.569  82.265  1.00  0.00           C  
ATOM    394  HG2 GLN    28      89.184  95.293  82.335  1.00  0.00           H  
ATOM    395  HG3 GLN    28      88.109  94.255  83.275  1.00  0.00           H  
ATOM    396  CD  GLN    28      88.732  93.276  81.526  1.00  0.00           C  
ATOM    397  OE1 GLN    28      88.017  92.676  80.705  1.00  0.00           O  
ATOM    398  NE2 GLN    28      89.892  92.789  81.868  1.00  0.00           N  
ATOM    399 HE21 GLN    28      90.158  91.922  81.423  1.00  0.00           H  
ATOM    400 HE22 GLN    28      90.436  93.169  82.629  1.00  0.00           H  
ATOM    401  C   GLN    28      87.571  95.088  79.227  1.00  0.00           C  
ATOM    402  O   GLN    28      88.761  94.932  78.975  1.00  0.00           O  
ATOM    403  N   SER    29      86.519  94.657  78.467  1.00  0.00           N  
ATOM    404  H   SER    29      85.574  94.814  78.787  1.00  0.00           H  
ATOM    405  CA  SER    29      86.752  93.871  77.196  1.00  0.00           C  
ATOM    406  HA  SER    29      87.372  93.006  77.431  1.00  0.00           H  
ATOM    407  CB  SER    29      85.411  93.411  76.709  1.00  0.00           C  
ATOM    408  HB2 SER    29      84.806  94.259  76.391  1.00  0.00           H  
ATOM    409  HB3 SER    29      85.563  92.689  75.907  1.00  0.00           H  
ATOM    410  OG  SER    29      84.751  92.639  77.673  1.00  0.00           O  
ATOM    411  HG  SER    29      85.192  92.882  78.491  1.00  0.00           H  
ATOM    412  C   SER    29      87.482  94.705  76.139  1.00  0.00           C  
ATOM    413  O   SER    29      88.140  94.022  75.378  1.00  0.00           O  
ATOM    414  N   SER    30      87.435  96.053  76.139  1.00  0.00           N  
ATOM    415  H   SER    30      86.847  96.489  76.835  1.00  0.00           H  
ATOM    416  CA  SER    30      88.195  96.875  75.237  1.00  0.00           C  
ATOM    417  HA  SER    30      88.470  96.258  74.382  1.00  0.00           H  
ATOM    418  CB  SER    30      87.255  97.923  74.650  1.00  0.00           C  
ATOM    419  HB2 SER    30      86.423  97.443  74.134  1.00  0.00           H  
ATOM    420  HB3 SER    30      86.903  98.463  75.529  1.00  0.00           H  
ATOM    421  OG  SER    30      88.018  98.811  73.816  1.00  0.00           O  
ATOM    422  HG  SER    30      87.440  98.966  73.065  1.00  0.00           H  
ATOM    423  C   SER    30      89.254  97.619  76.064  1.00  0.00           C  
ATOM    424  O   SER    30      88.976  98.145  77.129  1.00  0.00           O  
ATOM    425  N   GLN    31      90.536  97.556  75.715  1.00  0.00           N  
ATOM    426  H   GLN    31      91.174  97.971  76.379  1.00  0.00           H  
ATOM    427  CA  GLN    31      91.149  97.072  74.470  1.00  0.00           C  
ATOM    428  HA  GLN    31      90.374  97.294  73.736  1.00  0.00           H  
ATOM    429  CB  GLN    31      92.489  97.773  74.154  1.00  0.00           C  
ATOM    430  HB2 GLN    31      93.092  97.789  75.062  1.00  0.00           H  
ATOM    431  HB3 GLN    31      93.049  97.281  73.359  1.00  0.00           H  
ATOM    432  CG  GLN    31      92.286  99.214  73.695  1.00  0.00           C  
ATOM    433  HG2 GLN    31      91.563  99.069  72.892  1.00  0.00           H  
ATOM    434  HG3 GLN    31      91.807  99.796  74.482  1.00  0.00           H  
ATOM    435  CD  GLN    31      93.529 100.024  73.253  1.00  0.00           C  
ATOM    436  OE1 GLN    31      93.366 100.914  72.401  1.00  0.00           O  
ATOM    437  NE2 GLN    31      94.744  99.651  73.554  1.00  0.00           N  
ATOM    438 HE21 GLN    31      95.530 100.214  73.261  1.00  0.00           H  
ATOM    439 HE22 GLN    31      94.895  98.954  74.269  1.00  0.00           H  
ATOM    440  C   GLN    31      91.220  95.531  74.463  1.00  0.00           C  
ATOM    441  O   GLN    31      91.356  94.949  75.547  1.00  0.00           O  
ATOM    442  N   PRO    32      90.996  94.879  73.317  1.00  0.00           N  
ATOM    443  CD  PRO    32      90.860  95.458  72.006  1.00  0.00           C  
ATOM    444  HD2 PRO    32      91.668  96.164  71.815  1.00  0.00           H  
ATOM    445  HD3 PRO    32      89.910  95.992  71.992  1.00  0.00           H  
ATOM    446  CG  PRO    32      90.819  94.309  71.007  1.00  0.00           C  
ATOM    447  HG2 PRO    32      91.798  93.998  70.644  1.00  0.00           H  
ATOM    448  HG3 PRO    32      90.091  94.508  70.219  1.00  0.00           H  
ATOM    449  CB  PRO    32      90.284  93.181  71.890  1.00  0.00           C  
ATOM    450  HB2 PRO    32      90.275  92.166  71.492  1.00  0.00           H  
ATOM    451  HB3 PRO    32      89.217  93.278  72.089  1.00  0.00           H  
ATOM    452  CA  PRO    32      91.074  93.403  73.189  1.00  0.00           C  
ATOM    453  HA  PRO    32      90.461  92.941  73.963  1.00  0.00           H  
ATOM    454  C   PRO    32      92.447  92.843  73.123  1.00  0.00           C  
ATOM    455  O   PRO    32      92.886  92.353  72.102  1.00  0.00           O  
ATOM    456  N   TYR    33      93.123  92.808  74.247  1.00  0.00           N  
ATOM    457  H   TYR    33      92.711  93.270  75.044  1.00  0.00           H  
ATOM    458  CA  TYR    33      94.412  92.166  74.534  1.00  0.00           C  
ATOM    459  HA  TYR    33      94.986  92.340  73.623  1.00  0.00           H  
ATOM    460  CB  TYR    33      95.210  92.946  75.665  1.00  0.00           C  
ATOM    461  HB2 TYR    33      94.711  92.702  76.603  1.00  0.00           H  
ATOM    462  HB3 TYR    33      96.223  92.594  75.861  1.00  0.00           H  
ATOM    463  CG  TYR    33      95.308  94.456  75.556  1.00  0.00           C  
ATOM    464  CD1 TYR    33      95.936  94.984  74.350  1.00  0.00           C  
ATOM    465  HD1 TYR    33      96.203  94.312  73.548  1.00  0.00           H  
ATOM    466  CE1 TYR    33      96.266  96.326  74.334  1.00  0.00           C  
ATOM    467  HE1 TYR    33      96.876  96.771  73.561  1.00  0.00           H  
ATOM    468  CZ  TYR    33      96.011  97.129  75.513  1.00  0.00           C  
ATOM    469  OH  TYR    33      96.317  98.433  75.547  1.00  0.00           O  
ATOM    470  HH  TYR    33      96.180  98.748  76.444  1.00  0.00           H  
ATOM    471  CE2 TYR    33      95.428  96.571  76.685  1.00  0.00           C  
ATOM    472  HE2 TYR    33      95.101  97.216  77.486  1.00  0.00           H  
ATOM    473  CD2 TYR    33      95.066  95.257  76.697  1.00  0.00           C  
ATOM    474  HD2 TYR    33      94.637  94.721  77.531  1.00  0.00           H  
ATOM    475  C   TYR    33      94.350  90.683  74.872  1.00  0.00           C  
ATOM    476  O   TYR    33      95.404  90.073  74.927  1.00  0.00           O  
ATOM    477  N   GLY    34      93.145  90.060  75.095  1.00  0.00           N  
ATOM    478  H   GLY    34      92.347  90.676  75.156  1.00  0.00           H  
ATOM    479  CA  GLY    34      92.825  88.706  75.523  1.00  0.00           C  
ATOM    480  HA2 GLY    34      91.805  88.325  75.549  1.00  0.00           H  
ATOM    481  HA3 GLY    34      93.208  87.980  74.806  1.00  0.00           H  
ATOM    482  C   GLY    34      93.489  88.320  76.905  1.00  0.00           C  
ATOM    483  O   GLY    34      93.731  89.168  77.701  1.00  0.00           O  
ATOM    484  N   GLN    35      93.893  87.077  77.078  1.00  0.00           N  
ATOM    485  H   GLN    35      93.758  86.288  76.462  1.00  0.00           H  
ATOM    486  CA  GLN    35      94.752  86.736  78.217  1.00  0.00           C  
ATOM    487  HA  GLN    35      94.400  87.272  79.099  1.00  0.00           H  
ATOM    488  CB  GLN    35      94.723  85.287  78.627  1.00  0.00           C  
ATOM    489  HB2 GLN    35      94.981  84.603  77.818  1.00  0.00           H  
ATOM    490  HB3 GLN    35      95.428  85.137  79.444  1.00  0.00           H  
ATOM    491  CG  GLN    35      93.335  84.907  79.238  1.00  0.00           C  
ATOM    492  HG2 GLN    35      93.006  85.845  79.684  1.00  0.00           H  
ATOM    493  HG3 GLN    35      92.647  84.546  78.473  1.00  0.00           H  
ATOM    494  CD  GLN    35      93.506  83.823  80.360  1.00  0.00           C  
ATOM    495  OE1 GLN    35      93.862  82.681  80.151  1.00  0.00           O  
ATOM    496  NE2 GLN    35      93.083  84.112  81.561  1.00  0.00           N  
ATOM    497 HE21 GLN    35      92.856  85.078  81.753  1.00  0.00           H  
ATOM    498 HE22 GLN    35      93.261  83.439  82.292  1.00  0.00           H  
ATOM    499  C   GLN    35      96.227  87.269  78.015  1.00  0.00           C  
ATOM    500  O   GLN    35      96.904  86.760  77.129  1.00  0.00           O  
ATOM    501  N   GLN    36      96.712  88.220  78.807  1.00  0.00           N  
ATOM    502  H   GLN    36      97.618  88.461  78.431  1.00  0.00           H  
ATOM    503  CA  GLN    36      96.219  88.984  79.911  1.00  0.00           C  
ATOM    504  HA  GLN    36      95.168  89.263  79.841  1.00  0.00           H  
ATOM    505  CB  GLN    36      96.226  88.053  81.157  1.00  0.00           C  
ATOM    506  HB2 GLN    36      96.016  87.007  80.935  1.00  0.00           H  
ATOM    507  HB3 GLN    36      97.208  88.024  81.630  1.00  0.00           H  
ATOM    508  CG  GLN    36      95.339  88.700  82.282  1.00  0.00           C  
ATOM    509  HG2 GLN    36      95.765  88.401  83.240  1.00  0.00           H  
ATOM    510  HG3 GLN    36      95.234  89.785  82.272  1.00  0.00           H  
ATOM    511  CD  GLN    36      93.986  88.028  82.235  1.00  0.00           C  
ATOM    512  OE1 GLN    36      93.738  86.954  81.800  1.00  0.00           O  
ATOM    513  NE2 GLN    36      92.998  88.783  82.517  1.00  0.00           N  
ATOM    514 HE21 GLN    36      93.154  89.703  82.905  1.00  0.00           H  
ATOM    515 HE22 GLN    36      92.113  88.334  82.329  1.00  0.00           H  
ATOM    516  C   GLN    36      96.961  90.273  80.031  1.00  0.00           C  
ATOM    517  O   GLN    36      98.175  90.340  79.859  1.00  0.00           O  
ATOM    518  N   SER    37      96.227  91.326  80.246  1.00  0.00           N  
ATOM    519  H   SER    37      95.233  91.275  80.418  1.00  0.00           H  
ATOM    520  CA  SER    37      96.644  92.710  80.081  1.00  0.00           C  
ATOM    521  HA  SER    37      96.949  92.862  79.046  1.00  0.00           H  
ATOM    522  CB  SER    37      95.486  93.649  80.298  1.00  0.00           C  
ATOM    523  HB2 SER    37      94.763  93.267  79.577  1.00  0.00           H  
ATOM    524  HB3 SER    37      95.042  93.731  81.290  1.00  0.00           H  
ATOM    525  OG  SER    37      95.801  94.895  79.847  1.00  0.00           O  
ATOM    526  HG  SER    37      94.992  95.403  79.753  1.00  0.00           H  
ATOM    527  C   SER    37      97.842  93.121  80.892  1.00  0.00           C  
ATOM    528  O   SER    37      97.932  92.773  82.106  1.00  0.00           O  
ATOM    529  N   TYR    38      98.651  94.061  80.394  1.00  0.00           N  
ATOM    530  H   TYR    38      98.388  94.473  79.511  1.00  0.00           H  
ATOM    531  CA  TYR    38      99.764  94.691  81.139  1.00  0.00           C  
ATOM    532  HA  TYR    38      99.485  94.914  82.168  1.00  0.00           H  
ATOM    533  CB  TYR    38     100.990  93.834  81.129  1.00  0.00           C  
ATOM    534  HB2 TYR    38     100.621  92.815  81.248  1.00  0.00           H  
ATOM    535  HB3 TYR    38     101.531  93.928  80.188  1.00  0.00           H  
ATOM    536  CG  TYR    38     101.934  94.113  82.251  1.00  0.00           C  
ATOM    537  CD1 TYR    38     103.055  94.876  82.106  1.00  0.00           C  
ATOM    538  HD1 TYR    38     103.272  95.416  81.196  1.00  0.00           H  
ATOM    539  CE1 TYR    38     103.905  95.255  83.219  1.00  0.00           C  
ATOM    540  HE1 TYR    38     104.673  96.007  83.115  1.00  0.00           H  
ATOM    541  CZ  TYR    38     103.757  94.484  84.378  1.00  0.00           C  
ATOM    542  OH  TYR    38     104.612  94.736  85.428  1.00  0.00           O  
ATOM    543  HH  TYR    38     104.267  94.474  86.285  1.00  0.00           H  
ATOM    544  CE2 TYR    38     102.669  93.630  84.557  1.00  0.00           C  
ATOM    545  HE2 TYR    38     102.555  93.198  85.541  1.00  0.00           H  
ATOM    546  CD2 TYR    38     101.684  93.555  83.564  1.00  0.00           C  
ATOM    547  HD2 TYR    38     100.802  92.966  83.764  1.00  0.00           H  
ATOM    548  C   TYR    38     100.160  96.085  80.604  1.00  0.00           C  
ATOM    549  O   TYR    38     100.721  96.194  79.510  1.00  0.00           O  
ATOM    550  N   SER    39      99.941  97.192  81.325  1.00  0.00           N  
ATOM    551  H   SER    39      99.389  97.061  82.161  1.00  0.00           H  
ATOM    552  CA  SER    39     100.420  98.588  81.054  1.00  0.00           C  
ATOM    553  HA  SER    39     100.780  98.658  80.028  1.00  0.00           H  
ATOM    554  CB  SER    39      99.349  99.584  81.366  1.00  0.00           C  
ATOM    555  HB2 SER    39      98.979  99.351  82.365  1.00  0.00           H  
ATOM    556  HB3 SER    39      99.701 100.614  81.315  1.00  0.00           H  
ATOM    557  OG  SER    39      98.266  99.526  80.460  1.00  0.00           O  
ATOM    558  HG  SER    39      97.761  98.775  80.780  1.00  0.00           H  
ATOM    559  C   SER    39     101.642  99.080  81.834  1.00  0.00           C  
ATOM    560  O   SER    39     102.088 100.218  81.804  1.00  0.00           O  
ATOM    561  N   GLY    40     102.221  98.129  82.567  1.00  0.00           N  
ATOM    562  H   GLY    40     101.781  97.221  82.607  1.00  0.00           H  
ATOM    563  CA  GLY    40     103.200  98.404  83.671  1.00  0.00           C  
ATOM    564  HA2 GLY    40     102.795  99.273  84.190  1.00  0.00           H  
ATOM    565  HA3 GLY    40     103.121  97.530  84.317  1.00  0.00           H  
ATOM    566  C   GLY    40     104.695  98.882  83.282  1.00  0.00           C  
ATOM    567  O   GLY    40     105.022  98.760  82.105  1.00  0.00           O  
ATOM    568  N   TYR    41     105.517  99.379  84.175  1.00  0.00           N  
ATOM    569  H   TYR    41     106.459  99.514  83.836  1.00  0.00           H  
ATOM    570  CA  TYR    41     105.407  99.688  85.552  1.00  0.00           C  
ATOM    571  HA  TYR    41     104.444 100.124  85.820  1.00  0.00           H  
ATOM    572  CB  TYR    41     105.596  98.333  86.356  1.00  0.00           C  
ATOM    573  HB2 TYR    41     104.773  97.692  86.040  1.00  0.00           H  
ATOM    574  HB3 TYR    41     106.554  97.878  86.103  1.00  0.00           H  
ATOM    575  CG  TYR    41     105.729  98.471  87.837  1.00  0.00           C  
ATOM    576  CD1 TYR    41     106.940  98.099  88.409  1.00  0.00           C  
ATOM    577  HD1 TYR    41     107.850  97.897  87.862  1.00  0.00           H  
ATOM    578  CE1 TYR    41     107.239  98.284  89.782  1.00  0.00           C  
ATOM    579  HE1 TYR    41     108.149  97.975  90.276  1.00  0.00           H  
ATOM    580  CZ  TYR    41     106.132  98.528  90.645  1.00  0.00           C  
ATOM    581  OH  TYR    41     106.337  98.760  91.975  1.00  0.00           O  
ATOM    582  HH  TYR    41     107.272  98.652  92.164  1.00  0.00           H  
ATOM    583  CE2 TYR    41     104.911  98.695  90.066  1.00  0.00           C  
ATOM    584  HE2 TYR    41     104.018  98.700  90.673  1.00  0.00           H  
ATOM    585  CD2 TYR    41     104.644  98.652  88.672  1.00  0.00           C  
ATOM    586  HD2 TYR    41     103.610  98.603  88.362  1.00  0.00           H  
ATOM    587  C   TYR    41     106.597 100.519  85.953  1.00  0.00           C  
ATOM    588  O   TYR    41     107.677 100.260  85.429  1.00  0.00           O  
ATOM    589  N   SER    42     106.453 101.453  86.935  1.00  0.00           N  
ATOM    590  H   SER    42     105.485 101.558  87.202  1.00  0.00           H  
ATOM    591  CA  SER    42     107.507 102.182  87.612  1.00  0.00           C  
ATOM    592  HA  SER    42     108.124 101.376  88.009  1.00  0.00           H  
ATOM    593  CB  SER    42     108.474 102.924  86.641  1.00  0.00           C  
ATOM    594  HB2 SER    42     108.981 102.168  86.042  1.00  0.00           H  
ATOM    595  HB3 SER    42     107.961 103.427  85.821  1.00  0.00           H  
ATOM    596  OG  SER    42     109.386 103.772  87.358  1.00  0.00           O  
ATOM    597  HG  SER    42     110.171 103.799  86.805  1.00  0.00           H  
ATOM    598  C   SER    42     106.925 103.035  88.704  1.00  0.00           C  
ATOM    599  O   SER    42     106.066 103.931  88.430  1.00  0.00           O  
ATOM    600  N   GLN    43     107.204 102.598  89.980  1.00  0.00           N  
ATOM    601  H   GLN    43     107.812 101.796  90.063  1.00  0.00           H  
ATOM    602  CA  GLN    43     106.940 103.215  91.283  1.00  0.00           C  
ATOM    603  HA  GLN    43     105.852 103.184  91.347  1.00  0.00           H  
ATOM    604  CB  GLN    43     107.445 102.346  92.479  1.00  0.00           C  
ATOM    605  HB2 GLN    43     107.183 101.306  92.285  1.00  0.00           H  
ATOM    606  HB3 GLN    43     108.534 102.394  92.481  1.00  0.00           H  
ATOM    607  CG  GLN    43     106.962 102.737  93.850  1.00  0.00           C  
ATOM    608  HG2 GLN    43     107.054 103.795  94.095  1.00  0.00           H  
ATOM    609  HG3 GLN    43     105.905 102.490  93.950  1.00  0.00           H  
ATOM    610  CD  GLN    43     107.814 102.030  94.945  1.00  0.00           C  
ATOM    611  OE1 GLN    43     108.761 101.261  94.801  1.00  0.00           O  
ATOM    612  NE2 GLN    43     107.512 102.318  96.231  1.00  0.00           N  
ATOM    613 HE21 GLN    43     106.846 103.059  96.398  1.00  0.00           H  
ATOM    614 HE22 GLN    43     108.173 101.962  96.907  1.00  0.00           H  
ATOM    615  C   GLN    43     107.350 104.745  91.424  1.00  0.00           C  
ATOM    616  O   GLN    43     106.642 105.617  91.970  1.00  0.00           O  
ATOM    617  N   SER    44     108.530 105.097  90.964  1.00  0.00           N  
ATOM    618  H   SER    44     109.110 104.284  90.809  1.00  0.00           H  
ATOM    619  CA  SER    44     109.010 106.450  90.881  1.00  0.00           C  
ATOM    620  HA  SER    44     108.899 106.744  91.925  1.00  0.00           H  
ATOM    621  CB  SER    44     110.551 106.344  90.509  1.00  0.00           C  
ATOM    622  HB2 SER    44     111.034 105.643  91.190  1.00  0.00           H  
ATOM    623  HB3 SER    44     110.603 105.938  89.499  1.00  0.00           H  
ATOM    624  OG  SER    44     111.161 107.620  90.667  1.00  0.00           O  
ATOM    625  HG  SER    44     111.189 107.724  91.621  1.00  0.00           H  
ATOM    626  C   SER    44     108.221 107.387  89.935  1.00  0.00           C  
ATOM    627  O   SER    44     107.702 106.816  88.935  1.00  0.00           O  
ATOM    628  N   THR    45     108.049 108.685  90.093  1.00  0.00           N  
ATOM    629  H   THR    45     108.484 109.158  90.872  1.00  0.00           H  
ATOM    630  CA  THR    45     107.248 109.584  89.228  1.00  0.00           C  
ATOM    631  HA  THR    45     107.233 109.115  88.245  1.00  0.00           H  
ATOM    632  CB  THR    45     105.824 109.545  89.684  1.00  0.00           C  
ATOM    633  HB  THR    45     105.532 108.548  90.015  1.00  0.00           H  
ATOM    634  CG2 THR    45     105.663 110.500  90.895  1.00  0.00           C  
ATOM    635 HG21 THR    45     104.617 110.548  91.197  1.00  0.00           H  
ATOM    636 HG22 THR    45     106.243 110.090  91.723  1.00  0.00           H  
ATOM    637 HG23 THR    45     106.031 111.479  90.590  1.00  0.00           H  
ATOM    638  OG1 THR    45     104.927 109.996  88.730  1.00  0.00           O  
ATOM    639  HG1 THR    45     104.592 109.216  88.282  1.00  0.00           H  
ATOM    640  C   THR    45     107.960 110.893  88.973  1.00  0.00           C  
ATOM    641  O   THR    45     108.995 111.114  89.585  1.00  0.00           O  
ATOM    642  N   ASP    46     107.405 111.819  88.088  1.00  0.00           N  
ATOM    643  H   ASP    46     106.530 111.616  87.627  1.00  0.00           H  
ATOM    644  CA  ASP    46     107.901 113.190  88.002  1.00  0.00           C  
ATOM    645  HA  ASP    46     108.416 113.479  88.919  1.00  0.00           H  
ATOM    646  CB  ASP    46     108.803 113.091  86.697  1.00  0.00           C  
ATOM    647  HB2 ASP    46     109.564 112.325  86.847  1.00  0.00           H  
ATOM    648  HB3 ASP    46     108.226 112.943  85.784  1.00  0.00           H  
ATOM    649  CG  ASP    46     109.538 114.454  86.462  1.00  0.00           C  
ATOM    650  OD1 ASP    46     110.452 114.588  85.583  1.00  0.00           O  
ATOM    651  OD2 ASP    46     109.248 115.378  87.274  1.00  0.00           O  
ATOM    652  C   ASP    46     106.802 114.159  87.795  1.00  0.00           C  
ATOM    653  O   ASP    46     106.046 114.143  86.841  1.00  0.00           O  
ATOM    654  N   THR    47     106.705 115.128  88.743  1.00  0.00           N  
ATOM    655  H   THR    47     107.454 115.192  89.418  1.00  0.00           H  
ATOM    656  CA  THR    47     105.628 116.109  88.782  1.00  0.00           C  
ATOM    657  HA  THR    47     104.762 115.691  88.269  1.00  0.00           H  
ATOM    658  CB  THR    47     105.186 116.311  90.213  1.00  0.00           C  
ATOM    659  HB  THR    47     104.427 117.084  90.098  1.00  0.00           H  
ATOM    660  CG2 THR    47     104.686 115.073  91.025  1.00  0.00           C  
ATOM    661 HG21 THR    47     103.615 115.176  91.200  1.00  0.00           H  
ATOM    662 HG22 THR    47     104.965 114.146  90.524  1.00  0.00           H  
ATOM    663 HG23 THR    47     105.069 115.165  92.041  1.00  0.00           H  
ATOM    664  OG1 THR    47     106.199 116.899  90.956  1.00  0.00           O  
ATOM    665  HG1 THR    47     106.935 116.283  90.967  1.00  0.00           H  
ATOM    666  C   THR    47     106.076 117.447  88.051  1.00  0.00           C  
ATOM    667  O   THR    47     105.308 118.424  88.090  1.00  0.00           O  
ATOM    668  N   SER    48     107.118 117.420  87.326  1.00  0.00           N  
ATOM    669  H   SER    48     107.729 116.618  87.380  1.00  0.00           H  
ATOM    670  CA  SER    48     107.538 118.612  86.504  1.00  0.00           C  
ATOM    671  HA  SER    48     106.951 119.497  86.752  1.00  0.00           H  
ATOM    672  CB  SER    48     109.031 118.933  86.824  1.00  0.00           C  
ATOM    673  HB2 SER    48     109.352 119.830  86.295  1.00  0.00           H  
ATOM    674  HB3 SER    48     109.098 119.115  87.897  1.00  0.00           H  
ATOM    675  OG  SER    48     109.848 117.909  86.389  1.00  0.00           O  
ATOM    676  HG  SER    48     109.625 117.049  86.753  1.00  0.00           H  
ATOM    677  C   SER    48     107.207 118.445  84.974  1.00  0.00           C  
ATOM    678  O   SER    48     106.717 117.408  84.488  1.00  0.00           O  
ATOM    679  N   GLY    49     107.689 119.413  84.191  1.00  0.00           N  
ATOM    680  H   GLY    49     108.009 120.229  84.693  1.00  0.00           H  
ATOM    681  CA  GLY    49     107.899 119.281  82.671  1.00  0.00           C  
ATOM    682  HA2 GLY    49     108.566 120.129  82.515  1.00  0.00           H  
ATOM    683  HA3 GLY    49     108.304 118.297  82.434  1.00  0.00           H  
ATOM    684  C   GLY    49     106.545 119.439  81.975  1.00  0.00           C  
ATOM    685  O   GLY    49     105.464 119.665  82.577  1.00  0.00           O  
ATOM    686  N   TYR    50     106.526 119.274  80.658  1.00  0.00           N  
ATOM    687  H   TYR    50     105.714 119.673  80.208  1.00  0.00           H  
ATOM    688  CA  TYR    50     107.634 118.858  79.812  1.00  0.00           C  
ATOM    689  HA  TYR    50     108.646 119.062  80.161  1.00  0.00           H  
ATOM    690  CB  TYR    50     107.607 117.319  79.830  1.00  0.00           C  
ATOM    691  HB2 TYR    50     107.721 117.020  80.872  1.00  0.00           H  
ATOM    692  HB3 TYR    50     106.590 116.968  79.655  1.00  0.00           H  
ATOM    693  CG  TYR    50     108.700 116.614  78.952  1.00  0.00           C  
ATOM    694  CD1 TYR    50     108.591 116.706  77.570  1.00  0.00           C  
ATOM    695  HD1 TYR    50     107.668 117.000  77.091  1.00  0.00           H  
ATOM    696  CE1 TYR    50     109.727 116.492  76.737  1.00  0.00           C  
ATOM    697  HE1 TYR    50     109.667 116.731  75.685  1.00  0.00           H  
ATOM    698  CZ  TYR    50     110.882 115.986  77.319  1.00  0.00           C  
ATOM    699  OH  TYR    50     111.995 115.806  76.611  1.00  0.00           O  
ATOM    700  HH  TYR    50     111.760 115.487  75.736  1.00  0.00           H  
ATOM    701  CE2 TYR    50     110.943 115.795  78.710  1.00  0.00           C  
ATOM    702  HE2 TYR    50     111.817 115.306  79.116  1.00  0.00           H  
ATOM    703  CD2 TYR    50     109.872 116.210  79.570  1.00  0.00           C  
ATOM    704  HD2 TYR    50     110.129 116.273  80.617  1.00  0.00           H  
ATOM    705  C   TYR    50     107.415 119.448  78.362  1.00  0.00           C  
ATOM    706  O   TYR    50     106.326 119.440  77.953  1.00  0.00           O  
ATOM    707  N   GLY    51     108.385 119.942  77.627  1.00  0.00           N  
ATOM    708  H   GLY    51     108.171 120.262  76.693  1.00  0.00           H  
ATOM    709  CA  GLY    51     109.738 120.317  78.100  1.00  0.00           C  
ATOM    710  HA2 GLY    51     110.147 119.617  78.828  1.00  0.00           H  
ATOM    711  HA3 GLY    51     110.390 120.448  77.236  1.00  0.00           H  
ATOM    712  C   GLY    51     109.719 121.614  78.844  1.00  0.00           C  
ATOM    713  O   GLY    51     108.765 122.021  79.516  1.00  0.00           O  
ATOM    714  N   GLN    52     110.875 122.242  78.620  1.00  0.00           N  
ATOM    715  H   GLN    52     111.642 121.777  78.155  1.00  0.00           H  
ATOM    716  CA  GLN    52     111.171 123.579  79.138  1.00  0.00           C  
ATOM    717  HA  GLN    52     110.233 124.113  79.291  1.00  0.00           H  
ATOM    718  CB  GLN    52     111.754 123.380  80.533  1.00  0.00           C  
ATOM    719  HB2 GLN    52     110.994 123.025  81.229  1.00  0.00           H  
ATOM    720  HB3 GLN    52     112.523 122.610  80.464  1.00  0.00           H  
ATOM    721  CG  GLN    52     112.269 124.746  81.046  1.00  0.00           C  
ATOM    722  HG2 GLN    52     113.261 124.814  80.599  1.00  0.00           H  
ATOM    723  HG3 GLN    52     111.753 125.631  80.673  1.00  0.00           H  
ATOM    724  CD  GLN    52     112.271 124.856  82.512  1.00  0.00           C  
ATOM    725  OE1 GLN    52     111.487 124.312  83.313  1.00  0.00           O  
ATOM    726  NE2 GLN    52     113.124 125.703  83.132  1.00  0.00           N  
ATOM    727 HE21 GLN    52     113.842 126.126  82.562  1.00  0.00           H  
ATOM    728 HE22 GLN    52     113.150 125.941  84.114  1.00  0.00           H  
ATOM    729  C   GLN    52     111.979 124.569  78.266  1.00  0.00           C  
ATOM    730  O   GLN    52     113.175 124.291  77.999  1.00  0.00           O  
ATOM    731  N   SER    53     111.376 125.636  77.715  1.00  0.00           N  
ATOM    732  H   SER    53     112.043 126.201  77.209  1.00  0.00           H  
ATOM    733  CA  SER    53     110.011 126.102  77.847  1.00  0.00           C  
ATOM    734  HA  SER    53     109.851 126.276  78.911  1.00  0.00           H  
ATOM    735  CB  SER    53     109.882 127.517  77.127  1.00  0.00           C  
ATOM    736  HB2 SER    53     110.695 128.185  77.409  1.00  0.00           H  
ATOM    737  HB3 SER    53     110.015 127.465  76.046  1.00  0.00           H  
ATOM    738  OG  SER    53     108.616 128.164  77.338  1.00  0.00           O  
ATOM    739  HG  SER    53     108.567 128.752  78.095  1.00  0.00           H  
ATOM    740  C   SER    53     108.881 125.118  77.331  1.00  0.00           C  
ATOM    741  O   SER    53     108.968 124.515  76.274  1.00  0.00           O  
ATOM    742  N   SER    54     107.895 124.966  78.189  1.00  0.00           N  
ATOM    743  H   SER    54     107.869 125.465  79.066  1.00  0.00           H  
ATOM    744  CA  SER    54     106.725 124.152  77.895  1.00  0.00           C  
ATOM    745  HA  SER    54     107.074 123.189  77.522  1.00  0.00           H  
ATOM    746  CB  SER    54     105.998 123.859  79.131  1.00  0.00           C  
ATOM    747  HB2 SER    54     105.128 123.336  78.733  1.00  0.00           H  
ATOM    748  HB3 SER    54     106.507 123.186  79.821  1.00  0.00           H  
ATOM    749  OG  SER    54     105.691 125.021  79.771  1.00  0.00           O  
ATOM    750  HG  SER    54     104.929 124.796  80.309  1.00  0.00           H  
ATOM    751  C   SER    54     105.715 124.793  76.860  1.00  0.00           C  
ATOM    752  O   SER    54     104.781 124.122  76.504  1.00  0.00           O  
ATOM    753  N   TYR    55     106.035 126.071  76.560  1.00  0.00           N  
ATOM    754  H   TYR    55     106.902 126.454  76.910  1.00  0.00           H  
ATOM    755  CA  TYR    55     105.261 126.760  75.529  1.00  0.00           C  
ATOM    756  HA  TYR    55     104.248 126.356  75.519  1.00  0.00           H  
ATOM    757  CB  TYR    55     105.328 128.242  75.886  1.00  0.00           C  
ATOM    758  HB2 TYR    55     106.339 128.559  76.141  1.00  0.00           H  
ATOM    759  HB3 TYR    55     105.180 128.759  74.938  1.00  0.00           H  
ATOM    760  CG  TYR    55     104.429 128.888  76.924  1.00  0.00           C  
ATOM    761  CD1 TYR    55     104.777 128.649  78.265  1.00  0.00           C  
ATOM    762  HD1 TYR    55     105.700 128.113  78.434  1.00  0.00           H  
ATOM    763  CE1 TYR    55     103.934 129.115  79.286  1.00  0.00           C  
ATOM    764  HE1 TYR    55     104.133 128.980  80.339  1.00  0.00           H  
ATOM    765  CZ  TYR    55     102.769 129.816  78.947  1.00  0.00           C  
ATOM    766  OH  TYR    55     101.965 130.277  79.965  1.00  0.00           O  
ATOM    767  HH  TYR    55     101.056 130.197  79.669  1.00  0.00           H  
ATOM    768  CE2 TYR    55     102.368 129.979  77.579  1.00  0.00           C  
ATOM    769  HE2 TYR    55     101.516 130.583  77.302  1.00  0.00           H  
ATOM    770  CD2 TYR    55     103.225 129.513  76.611  1.00  0.00           C  
ATOM    771  HD2 TYR    55     103.032 129.601  75.552  1.00  0.00           H  
ATOM    772  C   TYR    55     105.974 126.535  74.202  1.00  0.00           C  
ATOM    773  O   TYR    55     107.181 126.691  74.178  1.00  0.00           O  
ATOM    774  N   SER    56     105.399 126.181  73.045  1.00  0.00           N  
ATOM    775  H   SER    56     106.024 126.197  72.252  1.00  0.00           H  
ATOM    776  CA  SER    56     103.988 125.776  72.752  1.00  0.00           C  
ATOM    777  HA  SER    56     103.900 125.650  71.673  1.00  0.00           H  
ATOM    778  CB  SER    56     103.718 124.356  73.297  1.00  0.00           C  
ATOM    779  HB2 SER    56     103.526 124.306  74.369  1.00  0.00           H  
ATOM    780  HB3 SER    56     102.778 123.994  72.880  1.00  0.00           H  
ATOM    781  OG  SER    56     104.641 123.369  72.879  1.00  0.00           O  
ATOM    782  HG  SER    56     104.591 123.507  71.931  1.00  0.00           H  
ATOM    783  C   SER    56     102.908 126.787  73.150  1.00  0.00           C  
ATOM    784  O   SER    56     102.062 126.530  74.042  1.00  0.00           O  
ATOM    785  N   SER    57     102.836 128.042  72.763  1.00  0.00           N  
ATOM    786  H   SER    57     102.023 128.560  73.064  1.00  0.00           H  
ATOM    787  CA  SER    57     103.751 128.661  71.739  1.00  0.00           C  
ATOM    788  HA  SER    57     104.312 127.902  71.193  1.00  0.00           H  
ATOM    789  CB  SER    57     102.893 129.408  70.675  1.00  0.00           C  
ATOM    790  HB2 SER    57     102.139 128.738  70.262  1.00  0.00           H  
ATOM    791  HB3 SER    57     102.387 130.161  71.279  1.00  0.00           H  
ATOM    792  OG  SER    57     103.635 129.929  69.630  1.00  0.00           O  
ATOM    793  HG  SER    57     103.691 129.257  68.947  1.00  0.00           H  
ATOM    794  C   SER    57     104.708 129.747  72.343  1.00  0.00           C  
ATOM    795  O   SER    57     104.281 130.635  73.052  1.00  0.00           O  
ATOM    796  N   TYR    58     106.004 129.560  72.112  1.00  0.00           N  
ATOM    797  H   TYR    58     106.324 128.783  71.551  1.00  0.00           H  
ATOM    798  CA  TYR    58     107.164 130.367  72.713  1.00  0.00           C  
ATOM    799  HA  TYR    58     106.996 130.332  73.789  1.00  0.00           H  
ATOM    800  CB  TYR    58     108.473 129.693  72.438  1.00  0.00           C  
ATOM    801  HB2 TYR    58     108.420 128.637  72.703  1.00  0.00           H  
ATOM    802  HB3 TYR    58     108.685 129.695  71.369  1.00  0.00           H  
ATOM    803  CG  TYR    58     109.666 130.361  73.145  1.00  0.00           C  
ATOM    804  CD1 TYR    58     110.580 131.077  72.359  1.00  0.00           C  
ATOM    805  HD1 TYR    58     110.452 131.099  71.287  1.00  0.00           H  
ATOM    806  CE1 TYR    58     111.528 131.956  72.994  1.00  0.00           C  
ATOM    807  HE1 TYR    58     112.235 132.526  72.409  1.00  0.00           H  
ATOM    808  CZ  TYR    58     111.533 132.051  74.390  1.00  0.00           C  
ATOM    809  OH  TYR    58     112.536 132.638  75.025  1.00  0.00           O  
ATOM    810  HH  TYR    58     112.582 132.306  75.924  1.00  0.00           H  
ATOM    811  CE2 TYR    58     110.678 131.186  75.193  1.00  0.00           C  
ATOM    812  HE2 TYR    58     110.695 131.309  76.265  1.00  0.00           H  
ATOM    813  CD2 TYR    58     109.818 130.336  74.546  1.00  0.00           C  
ATOM    814  HD2 TYR    58     109.148 129.693  75.098  1.00  0.00           H  
ATOM    815  C   TYR    58     107.132 131.838  72.215  1.00  0.00           C  
ATOM    816  O   TYR    58     107.389 132.139  71.070  1.00  0.00           O  
ATOM    817  N   GLY    59     106.757 132.812  73.063  1.00  0.00           N  
ATOM    818  H   GLY    59     106.978 133.731  72.707  1.00  0.00           H  
ATOM    819  CA  GLY    59     106.454 132.827  74.481  1.00  0.00           C  
ATOM    820  HA2 GLY    59     105.680 132.113  74.764  1.00  0.00           H  
ATOM    821  HA3 GLY    59     107.385 132.613  75.005  1.00  0.00           H  
ATOM    822  C   GLY    59     105.891 134.198  74.985  1.00  0.00           C  
ATOM    823  O   GLY    59     105.922 135.191  74.263  1.00  0.00           O  
ATOM    824  N   GLN    60     105.364 134.275  76.226  1.00  0.00           N  
ATOM    825  H   GLN    60     105.121 135.236  76.423  1.00  0.00           H  
ATOM    826  CA  GLN    60     105.016 133.239  77.202  1.00  0.00           C  
ATOM    827  HA  GLN    60     104.821 132.275  76.732  1.00  0.00           H  
ATOM    828  CB  GLN    60     106.220 132.984  78.208  1.00  0.00           C  
ATOM    829  HB2 GLN    60     107.145 133.228  77.686  1.00  0.00           H  
ATOM    830  HB3 GLN    60     106.137 133.676  79.046  1.00  0.00           H  
ATOM    831  CG  GLN    60     106.460 131.544  78.701  1.00  0.00           C  
ATOM    832  HG2 GLN    60     105.746 131.347  79.501  1.00  0.00           H  
ATOM    833  HG3 GLN    60     106.162 130.858  77.908  1.00  0.00           H  
ATOM    834  CD  GLN    60     107.826 131.164  79.284  1.00  0.00           C  
ATOM    835  OE1 GLN    60     108.252 129.995  79.154  1.00  0.00           O  
ATOM    836  NE2 GLN    60     108.655 132.147  79.724  1.00  0.00           N  
ATOM    837 HE21 GLN    60     108.388 133.076  80.018  1.00  0.00           H  
ATOM    838 HE22 GLN    60     109.616 131.942  79.958  1.00  0.00           H  
ATOM    839  C   GLN    60     103.699 133.402  77.987  1.00  0.00           C  
ATOM    840  O   GLN    60     103.686 133.583  79.258  1.00  0.00           O  
ATOM    841  N   SER    61     102.584 133.393  77.281  1.00  0.00           N  
ATOM    842  H   SER    61     102.618 133.190  76.293  1.00  0.00           H  
ATOM    843  CA  SER    61     101.279 133.688  77.852  1.00  0.00           C  
ATOM    844  HA  SER    61     101.186 133.081  78.753  1.00  0.00           H  
ATOM    845  CB  SER    61     101.132 135.117  78.351  1.00  0.00           C  
ATOM    846  HB2 SER    61     100.238 135.217  78.966  1.00  0.00           H  
ATOM    847  HB3 SER    61     102.015 135.385  78.931  1.00  0.00           H  
ATOM    848  OG  SER    61     100.907 135.894  77.175  1.00  0.00           O  
ATOM    849  HG  SER    61     101.437 136.694  77.205  1.00  0.00           H  
ATOM    850  C   SER    61     100.174 133.205  76.955  1.00  0.00           C  
ATOM    851  O   SER    61     100.287 132.757  75.815  1.00  0.00           O  
ATOM    852  N   GLN    62      98.967 133.506  77.430  1.00  0.00           N  
ATOM    853  H   GLN    62      98.921 133.783  78.400  1.00  0.00           H  
ATOM    854  CA  GLN    62      97.696 133.430  76.674  1.00  0.00           C  
ATOM    855  HA  GLN    62      97.664 132.424  76.257  1.00  0.00           H  
ATOM    856  CB  GLN    62      96.578 133.342  77.711  1.00  0.00           C  
ATOM    857  HB2 GLN    62      95.852 132.655  77.276  1.00  0.00           H  
ATOM    858  HB3 GLN    62      96.930 132.774  78.572  1.00  0.00           H  
ATOM    859  CG  GLN    62      95.800 134.593  78.151  1.00  0.00           C  
ATOM    860  HG2 GLN    62      95.300 135.136  77.348  1.00  0.00           H  
ATOM    861  HG3 GLN    62      95.033 134.276  78.858  1.00  0.00           H  
ATOM    862  CD  GLN    62      96.700 135.474  79.021  1.00  0.00           C  
ATOM    863  OE1 GLN    62      97.897 135.542  78.815  1.00  0.00           O  
ATOM    864  NE2 GLN    62      96.158 136.108  80.053  1.00  0.00           N  
ATOM    865 HE21 GLN    62      96.640 136.737  80.678  1.00  0.00           H  
ATOM    866 HE22 GLN    62      95.149 136.070  80.101  1.00  0.00           H  
ATOM    867  C   GLN    62      97.413 134.413  75.500  1.00  0.00           C  
ATOM    868  O   GLN    62      96.468 134.308  74.773  1.00  0.00           O  
ATOM    869  N   ASN    63      98.275 135.387  75.466  1.00  0.00           N  
ATOM    870  H   ASN    63      98.926 135.493  76.231  1.00  0.00           H  
ATOM    871  CA  ASN    63      98.397 136.448  74.439  1.00  0.00           C  
ATOM    872  HA  ASN    63      97.504 136.338  73.824  1.00  0.00           H  
ATOM    873  CB  ASN    63      98.512 137.831  75.046  1.00  0.00           C  
ATOM    874  HB2 ASN    63      99.391 137.947  75.679  1.00  0.00           H  
ATOM    875  HB3 ASN    63      98.645 138.578  74.264  1.00  0.00           H  
ATOM    876  CG  ASN    63      97.208 138.219  75.728  1.00  0.00           C  
ATOM    877  OD1 ASN    63      96.211 138.526  75.080  1.00  0.00           O  
ATOM    878  ND2 ASN    63      97.156 138.181  77.047  1.00  0.00           N  
ATOM    879 HD21 ASN    63      96.424 138.645  77.565  1.00  0.00           H  
ATOM    880 HD22 ASN    63      97.852 137.715  77.612  1.00  0.00           H  
ATOM    881  C   ASN    63      99.573 136.167  73.389  1.00  0.00           C  
ATOM    882  O   ASN    63      99.556 136.722  72.302  1.00  0.00           O  
ATOM    883  N   THR    64     100.555 135.262  73.684  1.00  0.00           N  
ATOM    884  H   THR    64     100.461 134.681  74.505  1.00  0.00           H  
ATOM    885  CA  THR    64     101.802 135.176  72.962  1.00  0.00           C  
ATOM    886  HA  THR    64     101.544 135.114  71.905  1.00  0.00           H  
ATOM    887  CB  THR    64     102.553 136.461  73.304  1.00  0.00           C  
ATOM    888  HB  THR    64     101.967 137.341  73.042  1.00  0.00           H  
ATOM    889  CG2 THR    64     102.946 136.648  74.779  1.00  0.00           C  
ATOM    890 HG21 THR    64     103.490 137.590  74.850  1.00  0.00           H  
ATOM    891 HG22 THR    64     102.004 136.877  75.277  1.00  0.00           H  
ATOM    892 HG23 THR    64     103.291 135.767  75.318  1.00  0.00           H  
ATOM    893  OG1 THR    64     103.741 136.421  72.586  1.00  0.00           O  
ATOM    894  HG1 THR    64     104.375 135.995  73.166  1.00  0.00           H  
ATOM    895  C   THR    64     102.680 133.858  73.202  1.00  0.00           C  
ATOM    896  O   THR    64     102.903 133.488  74.403  1.00  0.00           O  
ATOM    897  N   GLY    65     103.263 133.209  72.213  1.00  0.00           N  
ATOM    898  H   GLY    65     103.677 132.320  72.456  1.00  0.00           H  
ATOM    899  CA  GLY    65     102.991 133.440  70.777  1.00  0.00           C  
ATOM    900  HA2 GLY    65     102.971 134.505  70.547  1.00  0.00           H  
ATOM    901  HA3 GLY    65     103.706 132.967  70.104  1.00  0.00           H  
ATOM    902  C   GLY    65     101.656 132.864  70.293  1.00  0.00           C  
ATOM    903  O   GLY    65     100.606 132.943  70.982  1.00  0.00           O  
ATOM    904  N   TYR    66     101.606 132.287  69.063  1.00  0.00           N  
ATOM    905  H   TYR    66     102.470 132.032  68.608  1.00  0.00           H  
ATOM    906  CA  TYR    66     100.391 131.861  68.354  1.00  0.00           C  
ATOM    907  HA  TYR    66      99.695 131.515  69.118  1.00  0.00           H  
ATOM    908  CB  TYR    66      99.788 133.015  67.635  1.00  0.00           C  
ATOM    909  HB2 TYR    66      99.542 133.823  68.324  1.00  0.00           H  
ATOM    910  HB3 TYR    66     100.599 133.397  67.015  1.00  0.00           H  
ATOM    911  CG  TYR    66      98.600 132.578  66.734  1.00  0.00           C  
ATOM    912  CD1 TYR    66      98.800 132.084  65.462  1.00  0.00           C  
ATOM    913  HD1 TYR    66      99.777 132.075  65.002  1.00  0.00           H  
ATOM    914  CE1 TYR    66      97.704 131.622  64.692  1.00  0.00           C  
ATOM    915  HE1 TYR    66      97.823 131.379  63.646  1.00  0.00           H  
ATOM    916  CZ  TYR    66      96.411 131.786  65.158  1.00  0.00           C  
ATOM    917  OH  TYR    66      95.351 131.774  64.273  1.00  0.00           O  
ATOM    918  HH  TYR    66      94.714 132.477  64.424  1.00  0.00           H  
ATOM    919  CE2 TYR    66      96.232 132.237  66.460  1.00  0.00           C  
ATOM    920  HE2 TYR    66      95.218 132.259  66.832  1.00  0.00           H  
ATOM    921  CD2 TYR    66      97.311 132.646  67.301  1.00  0.00           C  
ATOM    922  HD2 TYR    66      97.114 132.957  68.316  1.00  0.00           H  
ATOM    923  C   TYR    66     100.608 130.634  67.369  1.00  0.00           C  
ATOM    924  O   TYR    66     101.465 130.755  66.473  1.00  0.00           O  
ATOM    925  N   GLY    67      99.766 129.547  67.406  1.00  0.00           N  
ATOM    926  H   GLY    67      99.065 129.582  68.133  1.00  0.00           H  
ATOM    927  CA  GLY    67      99.894 128.304  66.643  1.00  0.00           C  
ATOM    928  HA2 GLY    67     100.094 128.419  65.577  1.00  0.00           H  
ATOM    929  HA3 GLY    67     100.721 127.733  67.063  1.00  0.00           H  
ATOM    930  C   GLY    67      98.731 127.312  66.812  1.00  0.00           C  
ATOM    931  O   GLY    67      98.930 126.100  66.571  1.00  0.00           O  
ATOM    932  N   THR    68      97.540 127.802  67.203  1.00  0.00           N  
ATOM    933  H   THR    68      97.440 128.807  67.200  1.00  0.00           H  
ATOM    934  CA  THR    68      96.287 127.049  67.284  1.00  0.00           C  
ATOM    935  HA  THR    68      96.540 126.208  67.930  1.00  0.00           H  
ATOM    936  CB  THR    68      95.194 127.895  67.954  1.00  0.00           C  
ATOM    937  HB  THR    68      95.584 128.679  68.603  1.00  0.00           H  
ATOM    938  CG2 THR    68      94.238 128.754  67.120  1.00  0.00           C  
ATOM    939 HG21 THR    68      93.568 128.141  66.517  1.00  0.00           H  
ATOM    940 HG22 THR    68      93.652 129.462  67.706  1.00  0.00           H  
ATOM    941 HG23 THR    68      94.865 129.276  66.398  1.00  0.00           H  
ATOM    942  OG1 THR    68      94.270 127.058  68.680  1.00  0.00           O  
ATOM    943  HG1 THR    68      94.820 126.587  69.310  1.00  0.00           H  
ATOM    944  C   THR    68      95.796 126.413  65.923  1.00  0.00           C  
ATOM    945  O   THR    68      96.129 126.863  64.829  1.00  0.00           O  
ATOM    946  N   GLN    69      95.023 125.327  66.006  1.00  0.00           N  
ATOM    947  H   GLN    69      94.697 124.993  66.902  1.00  0.00           H  
ATOM    948  CA  GLN    69      94.370 124.774  64.810  1.00  0.00           C  
ATOM    949  HA  GLN    69      95.075 124.297  64.128  1.00  0.00           H  
ATOM    950  CB  GLN    69      93.471 123.616  65.403  1.00  0.00           C  
ATOM    951  HB2 GLN    69      94.158 122.907  65.867  1.00  0.00           H  
ATOM    952  HB3 GLN    69      92.826 124.075  66.153  1.00  0.00           H  
ATOM    953  CG  GLN    69      92.578 123.018  64.250  1.00  0.00           C  
ATOM    954  HG2 GLN    69      91.984 122.216  64.687  1.00  0.00           H  
ATOM    955  HG3 GLN    69      91.903 123.764  63.830  1.00  0.00           H  
ATOM    956  CD  GLN    69      93.469 122.422  63.143  1.00  0.00           C  
ATOM    957  OE1 GLN    69      93.582 123.056  62.093  1.00  0.00           O  
ATOM    958  NE2 GLN    69      94.264 121.434  63.467  1.00  0.00           N  
ATOM    959 HE21 GLN    69      94.042 120.880  64.282  1.00  0.00           H  
ATOM    960 HE22 GLN    69      95.098 121.235  62.934  1.00  0.00           H  
ATOM    961  C   GLN    69      93.483 125.740  64.102  1.00  0.00           C  
ATOM    962  O   GLN    69      92.713 126.447  64.741  1.00  0.00           O  
ATOM    963  N   SER    70      93.678 125.920  62.813  1.00  0.00           N  
ATOM    964  H   SER    70      94.461 125.422  62.414  1.00  0.00           H  
ATOM    965  CA  SER    70      93.064 126.929  62.011  1.00  0.00           C  
ATOM    966  HA  SER    70      93.173 127.890  62.514  1.00  0.00           H  
ATOM    967  CB  SER    70      93.883 126.931  60.735  1.00  0.00           C  
ATOM    968  HB2 SER    70      93.624 127.786  60.111  1.00  0.00           H  
ATOM    969  HB3 SER    70      94.936 126.958  61.016  1.00  0.00           H  
ATOM    970  OG  SER    70      93.556 125.712  60.013  1.00  0.00           O  
ATOM    971  HG  SER    70      94.399 125.476  59.619  1.00  0.00           H  
ATOM    972  C   SER    70      91.565 126.735  61.708  1.00  0.00           C  
ATOM    973  O   SER    70      90.890 127.680  61.294  1.00  0.00           O  
ATOM    974  N   THR    71      90.967 125.539  61.823  1.00  0.00           N  
ATOM    975  H   THR    71      91.578 124.757  62.012  1.00  0.00           H  
ATOM    976  CA  THR    71      89.633 125.176  61.254  1.00  0.00           C  
ATOM    977  HA  THR    71      89.012 126.066  61.355  1.00  0.00           H  
ATOM    978  CB  THR    71      89.892 124.562  59.902  1.00  0.00           C  
ATOM    979  HB  THR    71      90.508 123.663  59.910  1.00  0.00           H  
ATOM    980  CG2 THR    71      88.590 124.168  59.146  1.00  0.00           C  
ATOM    981 HG21 THR    71      88.820 123.683  58.197  1.00  0.00           H  
ATOM    982 HG22 THR    71      88.050 123.475  59.791  1.00  0.00           H  
ATOM    983 HG23 THR    71      87.901 125.011  59.090  1.00  0.00           H  
ATOM    984  OG1 THR    71      90.636 125.478  59.055  1.00  0.00           O  
ATOM    985  HG1 THR    71      91.506 125.649  59.422  1.00  0.00           H  
ATOM    986  C   THR    71      88.954 124.143  62.181  1.00  0.00           C  
ATOM    987  O   THR    71      89.716 123.183  62.459  1.00  0.00           O  
ATOM    988  N   PRO    72      87.650 124.231  62.521  1.00  0.00           N  
ATOM    989  CD  PRO    72      86.726 125.206  62.040  1.00  0.00           C  
ATOM    990  HD2 PRO    72      86.858 125.310  60.963  1.00  0.00           H  
ATOM    991  HD3 PRO    72      86.923 126.158  62.533  1.00  0.00           H  
ATOM    992  CG  PRO    72      85.263 124.878  62.415  1.00  0.00           C  
ATOM    993  HG2 PRO    72      84.756 124.254  61.678  1.00  0.00           H  
ATOM    994  HG3 PRO    72      84.782 125.790  62.767  1.00  0.00           H  
ATOM    995  CB  PRO    72      85.527 123.936  63.586  1.00  0.00           C  
ATOM    996  HB2 PRO    72      84.710 123.262  63.842  1.00  0.00           H  
ATOM    997  HB3 PRO    72      85.669 124.514  64.499  1.00  0.00           H  
ATOM    998  CA  PRO    72      86.922 123.221  63.286  1.00  0.00           C  
ATOM    999  HA  PRO    72      87.437 123.071  64.235  1.00  0.00           H  
ATOM   1000  C   PRO    72      86.806 121.836  62.647  1.00  0.00           C  
ATOM   1001  O   PRO    72      86.854 121.705  61.405  1.00  0.00           O  
ATOM   1002  N   GLN    73      86.501 120.752  63.399  1.00  0.00           N  
ATOM   1003  H   GLN    73      86.378 120.954  64.381  1.00  0.00           H  
ATOM   1004  CA  GLN    73      85.918 119.482  62.952  1.00  0.00           C  
ATOM   1005  HA  GLN    73      86.583 119.023  62.220  1.00  0.00           H  
ATOM   1006  CB  GLN    73      85.981 118.490  64.130  1.00  0.00           C  
ATOM   1007  HB2 GLN    73      85.615 117.508  63.831  1.00  0.00           H  
ATOM   1008  HB3 GLN    73      87.032 118.427  64.413  1.00  0.00           H  
ATOM   1009  CG  GLN    73      85.169 118.993  65.356  1.00  0.00           C  
ATOM   1010  HG2 GLN    73      85.441 118.321  66.171  1.00  0.00           H  
ATOM   1011  HG3 GLN    73      85.430 120.032  65.556  1.00  0.00           H  
ATOM   1012  CD  GLN    73      83.639 118.977  65.136  1.00  0.00           C  
ATOM   1013  OE1 GLN    73      83.074 118.380  64.265  1.00  0.00           O  
ATOM   1014  NE2 GLN    73      82.858 119.637  65.969  1.00  0.00           N  
ATOM   1015 HE21 GLN    73      83.182 120.296  66.662  1.00  0.00           H  
ATOM   1016 HE22 GLN    73      81.872 119.563  65.765  1.00  0.00           H  
ATOM   1017  C   GLN    73      84.512 119.683  62.218  1.00  0.00           C  
ATOM   1018  O   GLN    73      83.969 120.748  62.050  1.00  0.00           O  
ATOM   1019  N   GLY    74      84.123 118.679  61.459  1.00  0.00           N  
ATOM   1020  H   GLY    74      84.692 117.845  61.465  1.00  0.00           H  
ATOM   1021  CA  GLY    74      83.086 118.702  60.457  1.00  0.00           C  
ATOM   1022  HA2 GLY    74      83.111 119.598  59.837  1.00  0.00           H  
ATOM   1023  HA3 GLY    74      83.247 117.862  59.781  1.00  0.00           H  
ATOM   1024  C   GLY    74      81.637 118.593  60.938  1.00  0.00           C  
ATOM   1025  O   GLY    74      80.864 118.066  60.129  1.00  0.00           O  
ATOM   1026  N   TYR    75      81.294 118.922  62.175  1.00  0.00           N  
ATOM   1027  H   TYR    75      82.093 119.089  62.770  1.00  0.00           H  
ATOM   1028  CA  TYR    75      79.971 118.796  62.819  1.00  0.00           C  
ATOM   1029  HA  TYR    75      79.370 118.821  61.910  1.00  0.00           H  
ATOM   1030  CB  TYR    75      79.656 117.400  63.483  1.00  0.00           C  
ATOM   1031  HB2 TYR    75      80.254 117.203  64.373  1.00  0.00           H  
ATOM   1032  HB3 TYR    75      78.627 117.395  63.841  1.00  0.00           H  
ATOM   1033  CG  TYR    75      79.815 116.216  62.560  1.00  0.00           C  
ATOM   1034  CD1 TYR    75      81.089 115.597  62.353  1.00  0.00           C  
ATOM   1035  HD1 TYR    75      81.992 115.997  62.790  1.00  0.00           H  
ATOM   1036  CE1 TYR    75      81.213 114.426  61.634  1.00  0.00           C  
ATOM   1037  HE1 TYR    75      82.042 113.737  61.699  1.00  0.00           H  
ATOM   1038  CZ  TYR    75      80.176 114.077  60.743  1.00  0.00           C  
ATOM   1039  OH  TYR    75      80.529 113.134  59.870  1.00  0.00           O  
ATOM   1040  HH  TYR    75      81.469 112.962  59.957  1.00  0.00           H  
ATOM   1041  CE2 TYR    75      78.914 114.713  60.792  1.00  0.00           C  
ATOM   1042  HE2 TYR    75      78.101 114.359  60.176  1.00  0.00           H  
ATOM   1043  CD2 TYR    75      78.778 115.791  61.723  1.00  0.00           C  
ATOM   1044  HD2 TYR    75      77.831 116.311  61.716  1.00  0.00           H  
ATOM   1045  C   TYR    75      79.593 120.039  63.685  1.00  0.00           C  
ATOM   1046  O   TYR    75      80.475 120.641  64.300  1.00  0.00           O  
ATOM   1047  N   GLY    76      78.301 120.428  63.742  1.00  0.00           N  
ATOM   1048  H   GLY    76      77.629 119.822  63.292  1.00  0.00           H  
ATOM   1049  CA  GLY    76      77.695 121.320  64.734  1.00  0.00           C  
ATOM   1050  HA2 GLY    76      78.028 122.356  64.673  1.00  0.00           H  
ATOM   1051  HA3 GLY    76      76.610 121.232  64.773  1.00  0.00           H  
ATOM   1052  C   GLY    76      78.116 120.925  66.206  1.00  0.00           C  
ATOM   1053  O   GLY    76      78.681 119.871  66.425  1.00  0.00           O  
ATOM   1054  N   SER    77      77.728 121.774  67.195  1.00  0.00           N  
ATOM   1055  H   SER    77      77.050 122.486  66.964  1.00  0.00           H  
ATOM   1056  CA  SER    77      78.270 121.645  68.595  1.00  0.00           C  
ATOM   1057  HA  SER    77      79.357 121.563  68.573  1.00  0.00           H  
ATOM   1058  CB  SER    77      77.873 122.898  69.409  1.00  0.00           C  
ATOM   1059  HB2 SER    77      76.783 122.903  69.432  1.00  0.00           H  
ATOM   1060  HB3 SER    77      78.060 122.742  70.471  1.00  0.00           H  
ATOM   1061  OG  SER    77      78.354 124.132  68.948  1.00  0.00           O  
ATOM   1062  HG  SER    77      79.187 124.314  69.390  1.00  0.00           H  
ATOM   1063  C   SER    77      77.679 120.364  69.219  1.00  0.00           C  
ATOM   1064  O   SER    77      76.449 120.283  69.255  1.00  0.00           O  
ATOM   1065  N   THR    78      78.406 119.455  69.813  1.00  0.00           N  
ATOM   1066  H   THR    78      77.984 118.730  70.375  1.00  0.00           H  
ATOM   1067  CA  THR    78      79.926 119.357  69.902  1.00  0.00           C  
ATOM   1068  HA  THR    78      80.437 120.007  69.193  1.00  0.00           H  
ATOM   1069  CB  THR    78      80.392 119.607  71.373  1.00  0.00           C  
ATOM   1070  HB  THR    78      79.809 118.915  71.982  1.00  0.00           H  
ATOM   1071  CG2 THR    78      81.897 119.493  71.569  1.00  0.00           C  
ATOM   1072 HG21 THR    78      82.067 119.798  72.602  1.00  0.00           H  
ATOM   1073 HG22 THR    78      82.207 118.477  71.324  1.00  0.00           H  
ATOM   1074 HG23 THR    78      82.424 120.237  70.972  1.00  0.00           H  
ATOM   1075  OG1 THR    78      80.059 120.919  71.719  1.00  0.00           O  
ATOM   1076  HG1 THR    78      79.251 120.828  72.230  1.00  0.00           H  
ATOM   1077  C   THR    78      80.396 117.944  69.483  1.00  0.00           C  
ATOM   1078  O   THR    78      80.563 117.004  70.298  1.00  0.00           O  
ATOM   1079  N   GLY    79      80.666 117.710  68.177  1.00  0.00           N  
ATOM   1080  H   GLY    79      80.421 118.417  67.499  1.00  0.00           H  
ATOM   1081  CA  GLY    79      81.369 116.512  67.747  1.00  0.00           C  
ATOM   1082  HA2 GLY    79      81.103 115.665  68.379  1.00  0.00           H  
ATOM   1083  HA3 GLY    79      81.076 116.256  66.728  1.00  0.00           H  
ATOM   1084  C   GLY    79      82.890 116.596  67.857  1.00  0.00           C  
ATOM   1085  O   GLY    79      83.387 117.072  68.874  1.00  0.00           O  
ATOM   1086  N   GLY    80      83.621 115.931  66.997  1.00  0.00           N  
ATOM   1087  H   GLY    80      84.620 116.028  67.105  1.00  0.00           H  
ATOM   1088  CA  GLY    80      83.150 115.116  65.901  1.00  0.00           C  
ATOM   1089  HA2 GLY    80      82.541 115.756  65.264  1.00  0.00           H  
ATOM   1090  HA3 GLY    80      83.959 114.677  65.316  1.00  0.00           H  
ATOM   1091  C   GLY    80      82.214 113.936  66.211  1.00  0.00           C  
ATOM   1092  O   GLY    80      82.076 113.515  67.363  1.00  0.00           O  
ATOM   1093  N   TYR    81      81.531 113.445  65.170  1.00  0.00           N  
ATOM   1094  H   TYR    81      81.651 113.828  64.243  1.00  0.00           H  
ATOM   1095  CA  TYR    81      80.463 112.321  65.354  1.00  0.00           C  
ATOM   1096  HA  TYR    81      80.554 112.043  66.404  1.00  0.00           H  
ATOM   1097  CB  TYR    81      79.080 112.891  65.059  1.00  0.00           C  
ATOM   1098  HB2 TYR    81      79.121 113.155  64.002  1.00  0.00           H  
ATOM   1099  HB3 TYR    81      78.390 112.073  65.265  1.00  0.00           H  
ATOM   1100  CG  TYR    81      78.503 114.083  65.758  1.00  0.00           C  
ATOM   1101  CD1 TYR    81      78.805 114.365  67.107  1.00  0.00           C  
ATOM   1102  HD1 TYR    81      79.412 113.698  67.702  1.00  0.00           H  
ATOM   1103  CE1 TYR    81      78.319 115.530  67.705  1.00  0.00           C  
ATOM   1104  HE1 TYR    81      78.639 115.753  68.712  1.00  0.00           H  
ATOM   1105  CZ  TYR    81      77.292 116.322  67.118  1.00  0.00           C  
ATOM   1106  OH  TYR    81      76.927 117.423  67.804  1.00  0.00           O  
ATOM   1107  HH  TYR    81      76.362 118.030  67.321  1.00  0.00           H  
ATOM   1108  CE2 TYR    81      76.887 115.991  65.801  1.00  0.00           C  
ATOM   1109  HE2 TYR    81      76.234 116.649  65.246  1.00  0.00           H  
ATOM   1110  CD2 TYR    81      77.478 114.888  65.153  1.00  0.00           C  
ATOM   1111  HD2 TYR    81      77.199 114.568  64.160  1.00  0.00           H  
ATOM   1112  C   TYR    81      80.631 111.071  64.509  1.00  0.00           C  
ATOM   1113  O   TYR    81      80.647 111.232  63.300  1.00  0.00           O  
ATOM   1114  N   GLY    82      80.568 109.835  65.018  1.00  0.00           N  
ATOM   1115  H   GLY    82      80.756 109.104  64.347  1.00  0.00           H  
ATOM   1116  CA  GLY    82      80.027 109.424  66.332  1.00  0.00           C  
ATOM   1117  HA2 GLY    82      80.368 108.431  66.625  1.00  0.00           H  
ATOM   1118  HA3 GLY    82      80.377 110.111  67.103  1.00  0.00           H  
ATOM   1119  C   GLY    82      78.504 109.397  66.324  1.00  0.00           C  
ATOM   1120  O   GLY    82      77.923 109.390  65.206  1.00  0.00           O  
ATOM   1121  N   SER    83      77.892 109.514  67.410  1.00  0.00           N  
ATOM   1122  H   SER    83      78.438 109.676  68.245  1.00  0.00           H  
ATOM   1123  CA  SER    83      76.401 109.708  67.491  1.00  0.00           C  
ATOM   1124  HA  SER    83      76.191 109.650  68.559  1.00  0.00           H  
ATOM   1125  CB  SER    83      75.946 111.103  67.130  1.00  0.00           C  
ATOM   1126  HB2 SER    83      76.198 111.219  66.075  1.00  0.00           H  
ATOM   1127  HB3 SER    83      74.880 111.302  67.241  1.00  0.00           H  
ATOM   1128  OG  SER    83      76.725 112.140  67.813  1.00  0.00           O  
ATOM   1129  HG  SER    83      76.394 113.028  67.660  1.00  0.00           H  
ATOM   1130  C   SER    83      75.535 108.577  66.721  1.00  0.00           C  
ATOM   1131  O   SER    83      74.747 108.894  65.805  1.00  0.00           O  
ATOM   1132  N   SER    84      75.684 107.287  67.096  1.00  0.00           N  
ATOM   1133  H   SER    84      75.050 106.671  66.609  1.00  0.00           H  
ATOM   1134  CA  SER    84      76.638 106.695  68.015  1.00  0.00           C  
ATOM   1135  HA  SER    84      76.848 107.361  68.852  1.00  0.00           H  
ATOM   1136  CB  SER    84      75.999 105.446  68.680  1.00  0.00           C  
ATOM   1137  HB2 SER    84      76.643 105.016  69.448  1.00  0.00           H  
ATOM   1138  HB3 SER    84      75.068 105.763  69.150  1.00  0.00           H  
ATOM   1139  OG  SER    84      75.749 104.484  67.698  1.00  0.00           O  
ATOM   1140  HG  SER    84      75.626 103.648  68.153  1.00  0.00           H  
ATOM   1141  C   SER    84      77.991 106.412  67.388  1.00  0.00           C  
ATOM   1142  O   SER    84      79.047 106.509  67.958  1.00  0.00           O  
ATOM   1143  N   GLN    85      77.936 106.100  66.075  1.00  0.00           N  
ATOM   1144  H   GLN    85      77.047 106.182  65.602  1.00  0.00           H  
ATOM   1145  CA  GLN    85      79.131 105.805  65.279  1.00  0.00           C  
ATOM   1146  HA  GLN    85      80.071 105.957  65.810  1.00  0.00           H  
ATOM   1147  CB  GLN    85      79.061 104.325  64.793  1.00  0.00           C  
ATOM   1148  HB2 GLN    85      78.998 103.725  65.701  1.00  0.00           H  
ATOM   1149  HB3 GLN    85      78.256 104.246  64.062  1.00  0.00           H  
ATOM   1150  CG  GLN    85      80.373 103.957  64.049  1.00  0.00           C  
ATOM   1151  HG2 GLN    85      80.387 104.406  63.056  1.00  0.00           H  
ATOM   1152  HG3 GLN    85      81.241 104.369  64.563  1.00  0.00           H  
ATOM   1153  CD  GLN    85      80.465 102.443  63.862  1.00  0.00           C  
ATOM   1154  OE1 GLN    85      79.557 101.651  63.898  1.00  0.00           O  
ATOM   1155  NE2 GLN    85      81.701 102.025  63.629  1.00  0.00           N  
ATOM   1156 HE21 GLN    85      81.908 101.040  63.548  1.00  0.00           H  
ATOM   1157 HE22 GLN    85      82.455 102.697  63.621  1.00  0.00           H  
ATOM   1158  C   GLN    85      79.170 106.720  64.016  1.00  0.00           C  
ATOM   1159  O   GLN    85      80.162 107.327  63.628  1.00  0.00           O  
ATOM   1160  N   SER    86      78.011 106.831  63.364  1.00  0.00           N  
ATOM   1161  H   SER    86      77.196 106.516  63.871  1.00  0.00           H  
ATOM   1162  CA  SER    86      77.851 107.365  62.012  1.00  0.00           C  
ATOM   1163  HA  SER    86      76.805 107.243  61.732  1.00  0.00           H  
ATOM   1164  CB  SER    86      77.879 108.886  62.139  1.00  0.00           C  
ATOM   1165  HB2 SER    86      78.719 109.202  62.758  1.00  0.00           H  
ATOM   1166  HB3 SER    86      77.940 109.352  61.155  1.00  0.00           H  
ATOM   1167  OG  SER    86      76.698 109.229  62.897  1.00  0.00           O  
ATOM   1168  HG  SER    86      77.034 109.159  63.794  1.00  0.00           H  
ATOM   1169  C   SER    86      78.845 106.870  61.026  1.00  0.00           C  
ATOM   1170  O   SER    86      79.640 107.648  60.522  1.00  0.00           O  
ATOM   1171  N   SER    87      78.837 105.558  60.671  1.00  0.00           N  
ATOM   1172  H   SER    87      78.219 104.977  61.219  1.00  0.00           H  
ATOM   1173  CA  SER    87      79.685 104.882  59.608  1.00  0.00           C  
ATOM   1174  HA  SER    87      80.446 105.609  59.324  1.00  0.00           H  
ATOM   1175  CB  SER    87      80.218 103.547  60.114  1.00  0.00           C  
ATOM   1176  HB2 SER    87      80.695 102.982  59.313  1.00  0.00           H  
ATOM   1177  HB3 SER    87      81.069 103.770  60.758  1.00  0.00           H  
ATOM   1178  OG  SER    87      79.157 102.879  60.692  1.00  0.00           O  
ATOM   1179  HG  SER    87      79.455 102.008  60.967  1.00  0.00           H  
ATOM   1180  C   SER    87      78.941 104.664  58.268  1.00  0.00           C  
ATOM   1181  O   SER    87      79.459 103.983  57.360  1.00  0.00           O  
ATOM   1182  N   GLN    88      77.781 105.182  58.131  1.00  0.00           N  
ATOM   1183  H   GLN    88      77.385 105.520  58.997  1.00  0.00           H  
ATOM   1184  CA  GLN    88      76.739 104.915  57.159  1.00  0.00           C  
ATOM   1185  HA  GLN    88      75.837 105.313  57.624  1.00  0.00           H  
ATOM   1186  CB  GLN    88      77.002 105.606  55.823  1.00  0.00           C  
ATOM   1187  HB2 GLN    88      77.849 105.178  55.286  1.00  0.00           H  
ATOM   1188  HB3 GLN    88      76.161 105.401  55.160  1.00  0.00           H  
ATOM   1189  CG  GLN    88      77.137 107.128  55.986  1.00  0.00           C  
ATOM   1190  HG2 GLN    88      76.967 107.637  55.037  1.00  0.00           H  
ATOM   1191  HG3 GLN    88      76.384 107.554  56.647  1.00  0.00           H  
ATOM   1192  CD  GLN    88      78.500 107.664  56.483  1.00  0.00           C  
ATOM   1193  OE1 GLN    88      79.557 107.147  56.169  1.00  0.00           O  
ATOM   1194  NE2 GLN    88      78.528 108.596  57.419  1.00  0.00           N  
ATOM   1195 HE21 GLN    88      77.635 108.933  57.749  1.00  0.00           H  
ATOM   1196 HE22 GLN    88      79.437 108.841  57.786  1.00  0.00           H  
ATOM   1197  C   GLN    88      76.416 103.432  57.004  1.00  0.00           C  
ATOM   1198  O   GLN    88      76.615 102.936  55.874  1.00  0.00           O  
ATOM   1199  N   SER    89      75.905 102.722  58.001  1.00  0.00           N  
ATOM   1200  H   SER    89      75.767 103.117  58.920  1.00  0.00           H  
ATOM   1201  CA  SER    89      75.965 101.288  57.991  1.00  0.00           C  
ATOM   1202  HA  SER    89      75.699 100.911  57.003  1.00  0.00           H  
ATOM   1203  CB  SER    89      77.401 100.947  58.374  1.00  0.00           C  
ATOM   1204  HB2 SER    89      78.099 101.499  57.745  1.00  0.00           H  
ATOM   1205  HB3 SER    89      77.648 101.345  59.358  1.00  0.00           H  
ATOM   1206  OG  SER    89      77.827  99.565  58.243  1.00  0.00           O  
ATOM   1207  HG  SER    89      78.786  99.539  58.212  1.00  0.00           H  
ATOM   1208  C   SER    89      75.007 100.580  58.913  1.00  0.00           C  
ATOM   1209  O   SER    89      74.633 101.055  59.959  1.00  0.00           O  
ATOM   1210  N   SER    90      74.620  99.339  58.462  1.00  0.00           N  
ATOM   1211  H   SER    90      74.752  99.144  57.480  1.00  0.00           H  
ATOM   1212  CA  SER    90      73.802  98.399  59.221  1.00  0.00           C  
ATOM   1213  HA  SER    90      73.122  98.932  59.886  1.00  0.00           H  
ATOM   1214  CB  SER    90      73.012  97.405  58.344  1.00  0.00           C  
ATOM   1215  HB2 SER    90      72.229  96.870  58.881  1.00  0.00           H  
ATOM   1216  HB3 SER    90      72.609  98.037  57.552  1.00  0.00           H  
ATOM   1217  OG  SER    90      73.797  96.394  57.716  1.00  0.00           O  
ATOM   1218  HG  SER    90      74.056  96.804  56.887  1.00  0.00           H  
ATOM   1219  C   SER    90      74.565  97.646  60.335  1.00  0.00           C  
ATOM   1220  O   SER    90      74.035  96.904  61.169  1.00  0.00           O  
ATOM   1221  N   TYR    91      75.938  97.725  60.327  1.00  0.00           N  
ATOM   1222  H   TYR    91      76.317  98.094  59.466  1.00  0.00           H  
ATOM   1223  CA  TYR    91      76.842  97.141  61.338  1.00  0.00           C  
ATOM   1224  HA  TYR    91      76.368  96.179  61.532  1.00  0.00           H  
ATOM   1225  CB  TYR    91      78.172  96.822  60.645  1.00  0.00           C  
ATOM   1226  HB2 TYR    91      78.579  97.756  60.254  1.00  0.00           H  
ATOM   1227  HB3 TYR    91      78.880  96.447  61.384  1.00  0.00           H  
ATOM   1228  CG  TYR    91      78.096  95.780  59.576  1.00  0.00           C  
ATOM   1229  CD1 TYR    91      78.505  94.447  59.845  1.00  0.00           C  
ATOM   1230  HD1 TYR    91      78.873  94.156  60.817  1.00  0.00           H  
ATOM   1231  CE1 TYR    91      78.283  93.375  58.927  1.00  0.00           C  
ATOM   1232  HE1 TYR    91      78.586  92.380  59.217  1.00  0.00           H  
ATOM   1233  CZ  TYR    91      77.619  93.606  57.722  1.00  0.00           C  
ATOM   1234  OH  TYR    91      77.328  92.579  56.907  1.00  0.00           O  
ATOM   1235  HH  TYR    91      77.036  92.842  56.032  1.00  0.00           H  
ATOM   1236  CE2 TYR    91      77.280  94.904  57.339  1.00  0.00           C  
ATOM   1237  HE2 TYR    91      76.832  95.117  56.380  1.00  0.00           H  
ATOM   1238  CD2 TYR    91      77.477  95.953  58.301  1.00  0.00           C  
ATOM   1239  HD2 TYR    91      77.074  96.925  58.057  1.00  0.00           H  
ATOM   1240  C   TYR    91      76.867  98.001  62.689  1.00  0.00           C  
ATOM   1241  O   TYR    91      77.076  99.220  62.607  1.00  0.00           O  
ATOM   1242  N   GLY    92      76.848  97.387  63.880  1.00  0.00           N  
ATOM   1243  H   GLY    92      76.836  98.034  64.655  1.00  0.00           H  
ATOM   1244  CA  GLY    92      76.790  95.935  64.128  1.00  0.00           C  
ATOM   1245  HA2 GLY    92      77.495  95.435  63.464  1.00  0.00           H  
ATOM   1246  HA3 GLY    92      77.014  95.849  65.192  1.00  0.00           H  
ATOM   1247  C   GLY    92      75.460  95.278  63.907  1.00  0.00           C  
ATOM   1248  O   GLY    92      74.410  95.980  63.910  1.00  0.00           O  
ATOM   1249  N   GLN    93      75.392  93.912  63.794  1.00  0.00           N  
ATOM   1250  H   GLN    93      76.113  93.227  63.970  1.00  0.00           H  
ATOM   1251  CA  GLN    93      74.109  93.207  63.482  1.00  0.00           C  
ATOM   1252  HA  GLN    93      73.546  93.875  62.830  1.00  0.00           H  
ATOM   1253  CB  GLN    93      74.354  91.945  62.542  1.00  0.00           C  
ATOM   1254  HB2 GLN    93      74.959  91.189  63.044  1.00  0.00           H  
ATOM   1255  HB3 GLN    93      73.409  91.446  62.329  1.00  0.00           H  
ATOM   1256  CG  GLN    93      75.035  92.277  61.176  1.00  0.00           C  
ATOM   1257  HG2 GLN    93      75.914  92.816  61.528  1.00  0.00           H  
ATOM   1258  HG3 GLN    93      75.350  91.375  60.652  1.00  0.00           H  
ATOM   1259  CD  GLN    93      74.109  93.195  60.287  1.00  0.00           C  
ATOM   1260  OE1 GLN    93      72.874  93.308  60.411  1.00  0.00           O  
ATOM   1261  NE2 GLN    93      74.699  94.008  59.523  1.00  0.00           N  
ATOM   1262 HE21 GLN    93      74.103  94.616  58.980  1.00  0.00           H  
ATOM   1263 HE22 GLN    93      75.703  94.080  59.602  1.00  0.00           H  
ATOM   1264  C   GLN    93      73.198  93.006  64.718  1.00  0.00           C  
ATOM   1265  O   GLN    93      73.431  92.144  65.530  1.00  0.00           O  
ATOM   1266  N   GLN    94      72.244  93.964  64.841  1.00  0.00           N  
ATOM   1267  H   GLN    94      72.182  94.699  64.151  1.00  0.00           H  
ATOM   1268  CA  GLN    94      71.273  94.046  65.912  1.00  0.00           C  
ATOM   1269  HA  GLN    94      71.503  93.369  66.734  1.00  0.00           H  
ATOM   1270  CB  GLN    94      71.332  95.478  66.469  1.00  0.00           C  
ATOM   1271  HB2 GLN    94      71.090  96.191  65.680  1.00  0.00           H  
ATOM   1272  HB3 GLN    94      70.587  95.686  67.237  1.00  0.00           H  
ATOM   1273  CG  GLN    94      72.744  96.024  66.929  1.00  0.00           C  
ATOM   1274  HG2 GLN    94      73.285  96.041  65.983  1.00  0.00           H  
ATOM   1275  HG3 GLN    94      72.569  97.037  67.290  1.00  0.00           H  
ATOM   1276  CD  GLN    94      73.410  95.056  67.916  1.00  0.00           C  
ATOM   1277  OE1 GLN    94      74.187  94.177  67.609  1.00  0.00           O  
ATOM   1278  NE2 GLN    94      73.054  95.183  69.156  1.00  0.00           N  
ATOM   1279 HE21 GLN    94      72.399  95.832  69.567  1.00  0.00           H  
ATOM   1280 HE22 GLN    94      73.647  94.641  69.770  1.00  0.00           H  
ATOM   1281  C   GLN    94      69.892  93.504  65.514  1.00  0.00           C  
ATOM   1282  O   GLN    94      69.044  93.393  66.423  1.00  0.00           O  
ATOM   1283  N   SER    95      69.603  93.292  64.204  1.00  0.00           N  
ATOM   1284  H   SER    95      70.317  93.414  63.500  1.00  0.00           H  
ATOM   1285  CA  SER    95      68.333  92.694  63.688  1.00  0.00           C  
ATOM   1286  HA  SER    95      67.793  92.298  64.548  1.00  0.00           H  
ATOM   1287  CB  SER    95      67.445  93.651  62.997  1.00  0.00           C  
ATOM   1288  HB2 SER    95      67.236  94.524  63.615  1.00  0.00           H  
ATOM   1289  HB3 SER    95      68.030  93.932  62.121  1.00  0.00           H  
ATOM   1290  OG  SER    95      66.199  93.115  62.615  1.00  0.00           O  
ATOM   1291  HG  SER    95      65.567  93.093  63.338  1.00  0.00           H  
ATOM   1292  C   SER    95      68.670  91.584  62.628  1.00  0.00           C  
ATOM   1293  O   SER    95      69.421  91.769  61.646  1.00  0.00           O  
ATOM   1294  N   SER    96      67.979  90.470  62.893  1.00  0.00           N  
ATOM   1295  H   SER    96      67.241  90.537  63.579  1.00  0.00           H  
ATOM   1296  CA  SER    96      68.302  89.186  62.288  1.00  0.00           C  
ATOM   1297  HA  SER    96      69.313  88.860  62.530  1.00  0.00           H  
ATOM   1298  CB  SER    96      67.516  88.143  63.049  1.00  0.00           C  
ATOM   1299  HB2 SER    96      66.454  88.380  62.979  1.00  0.00           H  
ATOM   1300  HB3 SER    96      67.661  87.121  62.701  1.00  0.00           H  
ATOM   1301  OG  SER    96      67.857  87.923  64.420  1.00  0.00           O  
ATOM   1302  HG  SER    96      67.390  88.619  64.888  1.00  0.00           H  
ATOM   1303  C   SER    96      68.009  89.108  60.749  1.00  0.00           C  
ATOM   1304  O   SER    96      66.943  89.652  60.364  1.00  0.00           O  
ATOM   1305  N   TYR    97      68.845  88.533  59.867  1.00  0.00           N  
ATOM   1306  H   TYR    97      68.334  88.392  59.007  1.00  0.00           H  
ATOM   1307  CA  TYR    97      70.273  88.244  59.898  1.00  0.00           C  
ATOM   1308  HA  TYR    97      70.412  87.995  58.846  1.00  0.00           H  
ATOM   1309  CB  TYR    97      71.110  89.490  60.227  1.00  0.00           C  
ATOM   1310  HB2 TYR    97      70.804  90.349  59.629  1.00  0.00           H  
ATOM   1311  HB3 TYR    97      70.934  89.810  61.254  1.00  0.00           H  
ATOM   1312  CG  TYR    97      72.569  89.306  60.220  1.00  0.00           C  
ATOM   1313  CD1 TYR    97      73.205  88.616  61.269  1.00  0.00           C  
ATOM   1314  HD1 TYR    97      72.745  88.305  62.195  1.00  0.00           H  
ATOM   1315  CE1 TYR    97      74.590  88.363  61.144  1.00  0.00           C  
ATOM   1316  HE1 TYR    97      75.054  87.959  62.031  1.00  0.00           H  
ATOM   1317  CZ  TYR    97      75.301  88.588  59.957  1.00  0.00           C  
ATOM   1318  OH  TYR    97      76.639  88.305  59.801  1.00  0.00           O  
ATOM   1319  HH  TYR    97      77.073  88.863  59.153  1.00  0.00           H  
ATOM   1320  CE2 TYR    97      74.629  89.263  58.947  1.00  0.00           C  
ATOM   1321  HE2 TYR    97      75.232  89.552  58.099  1.00  0.00           H  
ATOM   1322  CD2 TYR    97      73.262  89.612  59.018  1.00  0.00           C  
ATOM   1323  HD2 TYR    97      72.748  90.127  58.220  1.00  0.00           H  
ATOM   1324  C   TYR    97      70.574  86.928  60.632  1.00  0.00           C  
ATOM   1325  O   TYR    97      69.999  86.706  61.695  1.00  0.00           O  
ATOM   1326  N   PRO    98      71.506  86.070  60.181  1.00  0.00           N  
ATOM   1327  CD  PRO    98      72.199  85.139  61.109  1.00  0.00           C  
ATOM   1328  HD2 PRO    98      71.534  84.333  61.420  1.00  0.00           H  
ATOM   1329  HD3 PRO    98      72.589  85.608  62.012  1.00  0.00           H  
ATOM   1330  CG  PRO    98      73.277  84.432  60.254  1.00  0.00           C  
ATOM   1331  HG2 PRO    98      72.829  83.488  59.945  1.00  0.00           H  
ATOM   1332  HG3 PRO    98      74.199  84.063  60.703  1.00  0.00           H  
ATOM   1333  CB  PRO    98      73.379  85.235  58.941  1.00  0.00           C  
ATOM   1334  HB2 PRO    98      73.497  84.549  58.102  1.00  0.00           H  
ATOM   1335  HB3 PRO    98      74.253  85.884  58.995  1.00  0.00           H  
ATOM   1336  CA  PRO    98      72.032  86.022  58.854  1.00  0.00           C  
ATOM   1337  HA  PRO    98      72.314  87.039  58.582  1.00  0.00           H  
ATOM   1338  C   PRO    98      71.100  85.362  57.788  1.00  0.00           C  
ATOM   1339  O   PRO    98      69.981  84.973  58.070  1.00  0.00           O  
ATOM   1340  N   GLY    99      71.547  85.347  56.526  1.00  0.00           N  
ATOM   1341  H   GLY    99      72.469  85.729  56.372  1.00  0.00           H  
ATOM   1342  CA  GLY    99      70.877  84.551  55.506  1.00  0.00           C  
ATOM   1343  HA2 GLY    99      69.905  85.028  55.379  1.00  0.00           H  
ATOM   1344  HA3 GLY    99      71.330  84.756  54.536  1.00  0.00           H  
ATOM   1345  C   GLY    99      70.829  83.051  55.667  1.00  0.00           C  
ATOM   1346  O   GLY    99      71.470  82.526  56.581  1.00  0.00           O  
ATOM   1347  N   TYR   100      69.975  82.306  54.933  1.00  0.00           N  
ATOM   1348  H   TYR   100      69.421  82.808  54.254  1.00  0.00           H  
ATOM   1349  CA  TYR   100      69.674  80.912  55.106  1.00  0.00           C  
ATOM   1350  HA  TYR   100      69.409  80.771  56.154  1.00  0.00           H  
ATOM   1351  CB  TYR   100      68.426  80.522  54.267  1.00  0.00           C  
ATOM   1352  HB2 TYR   100      67.598  81.183  54.522  1.00  0.00           H  
ATOM   1353  HB3 TYR   100      68.650  80.573  53.201  1.00  0.00           H  
ATOM   1354  CG  TYR   100      67.878  79.105  54.442  1.00  0.00           C  
ATOM   1355  CD1 TYR   100      66.799  78.944  55.341  1.00  0.00           C  
ATOM   1356  HD1 TYR   100      66.519  79.771  55.976  1.00  0.00           H  
ATOM   1357  CE1 TYR   100      66.048  77.737  55.406  1.00  0.00           C  
ATOM   1358  HE1 TYR   100      65.202  77.687  56.076  1.00  0.00           H  
ATOM   1359  CZ  TYR   100      66.466  76.656  54.665  1.00  0.00           C  
ATOM   1360  OH  TYR   100      65.753  75.498  54.725  1.00  0.00           O  
ATOM   1361  HH  TYR   100      64.949  75.600  55.240  1.00  0.00           H  
ATOM   1362  CE2 TYR   100      67.577  76.837  53.711  1.00  0.00           C  
ATOM   1363  HE2 TYR   100      67.902  76.021  53.082  1.00  0.00           H  
ATOM   1364  CD2 TYR   100      68.193  78.092  53.567  1.00  0.00           C  
ATOM   1365  HD2 TYR   100      68.966  78.299  52.841  1.00  0.00           H  
ATOM   1366  C   TYR   100      70.849  79.963  54.823  1.00  0.00           C  
ATOM   1367  O   TYR   100      70.822  78.894  55.343  1.00  0.00           O  
ATOM   1368  N   GLY   101      71.861  80.340  54.084  1.00  0.00           N  
ATOM   1369  H   GLY   101      71.771  81.243  53.640  1.00  0.00           H  
ATOM   1370  CA  GLY   101      73.168  79.562  53.928  1.00  0.00           C  
ATOM   1371  HA2 GLY   101      73.993  80.230  53.679  1.00  0.00           H  
ATOM   1372  HA3 GLY   101      73.380  79.178  54.926  1.00  0.00           H  
ATOM   1373  C   GLY   101      73.153  78.397  52.880  1.00  0.00           C  
ATOM   1374  O   GLY   101      72.125  77.851  52.542  1.00  0.00           O  
ATOM   1375  N   GLN   102      74.347  77.975  52.316  1.00  0.00           N  
ATOM   1376  H   GLN   102      75.280  78.188  52.637  1.00  0.00           H  
ATOM   1377  CA  GLN   102      74.368  76.752  51.471  1.00  0.00           C  
ATOM   1378  HA  GLN   102      73.374  76.518  51.091  1.00  0.00           H  
ATOM   1379  CB  GLN   102      75.319  76.985  50.290  1.00  0.00           C  
ATOM   1380  HB2 GLN   102      76.267  77.304  50.723  1.00  0.00           H  
ATOM   1381  HB3 GLN   102      75.516  76.099  49.686  1.00  0.00           H  
ATOM   1382  CG  GLN   102      74.828  78.132  49.319  1.00  0.00           C  
ATOM   1383  HG2 GLN   102      74.758  78.998  49.977  1.00  0.00           H  
ATOM   1384  HG3 GLN   102      75.493  78.209  48.459  1.00  0.00           H  
ATOM   1385  CD  GLN   102      73.510  77.836  48.636  1.00  0.00           C  
ATOM   1386  OE1 GLN   102      73.257  76.677  48.167  1.00  0.00           O  
ATOM   1387  NE2 GLN   102      72.705  78.800  48.361  1.00  0.00           N  
ATOM   1388 HE21 GLN   102      72.912  79.727  48.706  1.00  0.00           H  
ATOM   1389 HE22 GLN   102      71.849  78.535  47.895  1.00  0.00           H  
ATOM   1390  C   GLN   102      74.828  75.522  52.320  1.00  0.00           C  
ATOM   1391  O   GLN   102      75.771  74.884  51.992  1.00  0.00           O  
ATOM   1392  N   GLN   103      74.078  75.128  53.310  1.00  0.00           N  
ATOM   1393  H   GLN   103      73.190  75.583  53.461  1.00  0.00           H  
ATOM   1394  CA  GLN   103      74.336  73.781  53.968  1.00  0.00           C  
ATOM   1395  HA  GLN   103      75.389  73.674  54.230  1.00  0.00           H  
ATOM   1396  CB  GLN   103      73.445  73.705  55.248  1.00  0.00           C  
ATOM   1397  HB2 GLN   103      72.416  73.800  54.900  1.00  0.00           H  
ATOM   1398  HB3 GLN   103      73.522  72.771  55.804  1.00  0.00           H  
ATOM   1399  CG  GLN   103      73.795  74.786  56.293  1.00  0.00           C  
ATOM   1400  HG2 GLN   103      73.396  74.407  57.234  1.00  0.00           H  
ATOM   1401  HG3 GLN   103      74.875  74.905  56.379  1.00  0.00           H  
ATOM   1402  CD  GLN   103      73.121  76.166  56.055  1.00  0.00           C  
ATOM   1403  OE1 GLN   103      73.775  77.199  56.317  1.00  0.00           O  
ATOM   1404  NE2 GLN   103      71.884  76.307  55.623  1.00  0.00           N  
ATOM   1405 HE21 GLN   103      71.550  77.248  55.469  1.00  0.00           H  
ATOM   1406 HE22 GLN   103      71.211  75.576  55.440  1.00  0.00           H  
ATOM   1407  C   GLN   103      74.157  72.580  53.040  1.00  0.00           C  
ATOM   1408  O   GLN   103      73.321  72.675  52.127  1.00  0.00           O  
ATOM   1409  N   PRO   104      74.797  71.441  53.366  1.00  0.00           N  
ATOM   1410  CD  PRO   104      75.795  71.170  54.425  1.00  0.00           C  
ATOM   1411  HD2 PRO   104      75.500  71.466  55.432  1.00  0.00           H  
ATOM   1412  HD3 PRO   104      76.679  71.771  54.214  1.00  0.00           H  
ATOM   1413  CG  PRO   104      76.065  69.704  54.389  1.00  0.00           C  
ATOM   1414  HG2 PRO   104      75.439  69.174  55.107  1.00  0.00           H  
ATOM   1415  HG3 PRO   104      77.112  69.462  54.571  1.00  0.00           H  
ATOM   1416  CB  PRO   104      75.671  69.260  52.954  1.00  0.00           C  
ATOM   1417  HB2 PRO   104      75.528  68.182  52.889  1.00  0.00           H  
ATOM   1418  HB3 PRO   104      76.610  69.548  52.481  1.00  0.00           H  
ATOM   1419  CA  PRO   104      74.616  70.303  52.540  1.00  0.00           C  
ATOM   1420  HA  PRO   104      74.743  70.560  51.488  1.00  0.00           H  
ATOM   1421  C   PRO   104      73.198  69.749  52.726  1.00  0.00           C  
ATOM   1422  O   PRO   104      72.711  69.920  53.844  1.00  0.00           O  
ATOM   1423  N   ALA   105      72.551  69.110  51.719  1.00  0.00           N  
ATOM   1424  H   ALA   105      73.062  68.859  50.885  1.00  0.00           H  
ATOM   1425  CA  ALA   105      71.109  68.794  51.843  1.00  0.00           C  
ATOM   1426  HA  ALA   105      70.714  68.998  52.838  1.00  0.00           H  
ATOM   1427  CB  ALA   105      70.303  69.765  50.941  1.00  0.00           C  
ATOM   1428  HB1 ALA   105      70.579  69.695  49.889  1.00  0.00           H  
ATOM   1429  HB2 ALA   105      69.258  69.491  51.082  1.00  0.00           H  
ATOM   1430  HB3 ALA   105      70.324  70.798  51.289  1.00  0.00           H  
ATOM   1431  C   ALA   105      70.746  67.334  51.536  1.00  0.00           C  
ATOM   1432  O   ALA   105      70.083  67.118  50.515  1.00  0.00           O  
ATOM   1433  N   PRO   106      71.204  66.387  52.318  1.00  0.00           N  
ATOM   1434  CD  PRO   106      72.283  66.526  53.320  1.00  0.00           C  
ATOM   1435  HD2 PRO   106      71.960  67.341  53.968  1.00  0.00           H  
ATOM   1436  HD3 PRO   106      73.244  66.720  52.844  1.00  0.00           H  
ATOM   1437  CG  PRO   106      72.325  65.264  54.094  1.00  0.00           C  
ATOM   1438  HG2 PRO   106      71.545  65.402  54.843  1.00  0.00           H  
ATOM   1439  HG3 PRO   106      73.307  65.129  54.547  1.00  0.00           H  
ATOM   1440  CB  PRO   106      71.860  64.224  53.149  1.00  0.00           C  
ATOM   1441  HB2 PRO   106      71.405  63.387  53.678  1.00  0.00           H  
ATOM   1442  HB3 PRO   106      72.625  63.814  52.490  1.00  0.00           H  
ATOM   1443  CA  PRO   106      70.791  65.012  52.391  1.00  0.00           C  
ATOM   1444  HA  PRO   106      70.839  64.573  51.394  1.00  0.00           H  
ATOM   1445  C   PRO   106      69.316  64.852  52.864  1.00  0.00           C  
ATOM   1446  O   PRO   106      68.883  65.746  53.551  1.00  0.00           O  
ATOM   1447  N   SER   107      68.647  63.746  52.433  1.00  0.00           N  
ATOM   1448  H   SER   107      69.156  62.990  51.999  1.00  0.00           H  
ATOM   1449  CA  SER   107      67.188  63.569  52.667  1.00  0.00           C  
ATOM   1450  HA  SER   107      66.725  64.528  52.900  1.00  0.00           H  
ATOM   1451  CB  SER   107      66.536  62.771  51.440  1.00  0.00           C  
ATOM   1452  HB2 SER   107      67.091  61.857  51.229  1.00  0.00           H  
ATOM   1453  HB3 SER   107      65.524  62.426  51.649  1.00  0.00           H  
ATOM   1454  OG  SER   107      66.435  63.631  50.332  1.00  0.00           O  
ATOM   1455  HG  SER   107      67.269  63.368  49.935  1.00  0.00           H  
ATOM   1456  C   SER   107      66.947  62.786  54.013  1.00  0.00           C  
ATOM   1457  O   SER   107      65.808  62.403  54.163  1.00  0.00           O  
ATOM   1458  N   SER   108      67.933  62.545  54.871  1.00  0.00           N  
ATOM   1459  H   SER   108      68.872  62.900  54.760  1.00  0.00           H  
ATOM   1460  CA  SER   108      67.779  61.784  56.073  1.00  0.00           C  
ATOM   1461  HA  SER   108      66.731  61.571  56.283  1.00  0.00           H  
ATOM   1462  CB  SER   108      68.487  60.378  55.957  1.00  0.00           C  
ATOM   1463  HB2 SER   108      68.608  59.999  56.972  1.00  0.00           H  
ATOM   1464  HB3 SER   108      67.958  59.673  55.315  1.00  0.00           H  
ATOM   1465  OG  SER   108      69.741  60.665  55.340  1.00  0.00           O  
ATOM   1466  HG  SER   108      69.637  60.815  54.398  1.00  0.00           H  
ATOM   1467  C   SER   108      68.238  62.616  57.280  1.00  0.00           C  
ATOM   1468  O   SER   108      68.843  63.702  57.117  1.00  0.00           O  
ATOM   1469  N   THR   109      67.868  62.082  58.435  1.00  0.00           N  
ATOM   1470  H   THR   109      67.247  61.286  58.475  1.00  0.00           H  
ATOM   1471  CA  THR   109      68.150  62.714  59.723  1.00  0.00           C  
ATOM   1472  HA  THR   109      68.770  63.597  59.570  1.00  0.00           H  
ATOM   1473  CB  THR   109      66.887  63.287  60.325  1.00  0.00           C  
ATOM   1474  HB  THR   109      67.141  63.996  61.112  1.00  0.00           H  
ATOM   1475  CG2 THR   109      66.105  64.089  59.307  1.00  0.00           C  
ATOM   1476 HG21 THR   109      65.466  63.429  58.721  1.00  0.00           H  
ATOM   1477 HG22 THR   109      65.437  64.764  59.842  1.00  0.00           H  
ATOM   1478 HG23 THR   109      66.785  64.722  58.736  1.00  0.00           H  
ATOM   1479  OG1 THR   109      65.994  62.443  60.892  1.00  0.00           O  
ATOM   1480  HG1 THR   109      66.307  62.426  61.799  1.00  0.00           H  
ATOM   1481  C   THR   109      68.940  61.780  60.661  1.00  0.00           C  
ATOM   1482  O   THR   109      69.135  60.611  60.381  1.00  0.00           O  
ATOM   1483  N   SER   110      69.389  62.327  61.869  1.00  0.00           N  
ATOM   1484  H   SER   110      69.245  63.304  62.079  1.00  0.00           H  
ATOM   1485  CA  SER   110      70.076  61.508  62.932  1.00  0.00           C  
ATOM   1486  HA  SER   110      71.097  61.304  62.607  1.00  0.00           H  
ATOM   1487  CB  SER   110      70.361  62.221  64.232  1.00  0.00           C  
ATOM   1488  HB2 SER   110      69.436  62.550  64.705  1.00  0.00           H  
ATOM   1489  HB3 SER   110      70.939  61.506  64.818  1.00  0.00           H  
ATOM   1490  OG  SER   110      71.272  63.408  64.207  1.00  0.00           O  
ATOM   1491  HG  SER   110      72.073  63.151  63.746  1.00  0.00           H  
ATOM   1492  C   SER   110      69.350  60.199  63.318  1.00  0.00           C  
ATOM   1493  O   SER   110      68.149  60.286  63.598  1.00  0.00           O  
ATOM   1494  N   GLY   111      70.011  59.033  63.370  1.00  0.00           N  
ATOM   1495  H   GLY   111      71.017  59.024  63.285  1.00  0.00           H  
ATOM   1496  CA  GLY   111      69.399  57.818  63.997  1.00  0.00           C  
ATOM   1497  HA2 GLY   111      68.593  57.450  63.362  1.00  0.00           H  
ATOM   1498  HA3 GLY   111      70.199  57.081  64.059  1.00  0.00           H  
ATOM   1499  C   GLY   111      68.991  58.040  65.433  1.00  0.00           C  
ATOM   1500  O   GLY   111      69.186  59.054  66.061  1.00  0.00           O  
ATOM   1501  N   SER   112      68.297  57.079  66.077  1.00  0.00           N  
ATOM   1502  H   SER   112      68.324  57.138  67.085  1.00  0.00           H  
ATOM   1503  CA  SER   112      67.488  56.002  65.439  1.00  0.00           C  
ATOM   1504  HA  SER   112      68.178  55.251  65.054  1.00  0.00           H  
ATOM   1505  CB  SER   112      66.541  55.360  66.452  1.00  0.00           C  
ATOM   1506  HB2 SER   112      65.919  56.113  66.936  1.00  0.00           H  
ATOM   1507  HB3 SER   112      65.962  54.651  65.860  1.00  0.00           H  
ATOM   1508  OG  SER   112      67.158  54.635  67.458  1.00  0.00           O  
ATOM   1509  HG  SER   112      67.567  55.332  67.976  1.00  0.00           H  
ATOM   1510  C   SER   112      66.588  56.555  64.306  1.00  0.00           C  
ATOM   1511  O   SER   112      66.210  57.721  64.258  1.00  0.00           O  
ATOM   1512  N   TYR   113      66.186  55.811  63.283  1.00  0.00           N  
ATOM   1513  H   TYR   113      65.608  56.255  62.585  1.00  0.00           H  
ATOM   1514  CA  TYR   113      66.477  54.417  63.130  1.00  0.00           C  
ATOM   1515  HA  TYR   113      66.993  53.872  63.921  1.00  0.00           H  
ATOM   1516  CB  TYR   113      65.127  53.736  62.963  1.00  0.00           C  
ATOM   1517  HB2 TYR   113      64.687  54.095  62.033  1.00  0.00           H  
ATOM   1518  HB3 TYR   113      65.309  52.700  62.678  1.00  0.00           H  
ATOM   1519  CG  TYR   113      64.199  53.789  64.108  1.00  0.00           C  
ATOM   1520  CD1 TYR   113      63.224  54.830  64.312  1.00  0.00           C  
ATOM   1521  HD1 TYR   113      63.151  55.590  63.548  1.00  0.00           H  
ATOM   1522  CE1 TYR   113      62.316  54.763  65.411  1.00  0.00           C  
ATOM   1523  HE1 TYR   113      61.536  55.504  65.501  1.00  0.00           H  
ATOM   1524  CZ  TYR   113      62.359  53.726  66.400  1.00  0.00           C  
ATOM   1525  OH  TYR   113      61.464  53.776  67.469  1.00  0.00           O  
ATOM   1526  HH  TYR   113      61.156  52.900  67.715  1.00  0.00           H  
ATOM   1527  CE2 TYR   113      63.331  52.713  66.262  1.00  0.00           C  
ATOM   1528  HE2 TYR   113      63.334  51.828  66.881  1.00  0.00           H  
ATOM   1529  CD2 TYR   113      64.127  52.715  65.117  1.00  0.00           C  
ATOM   1530  HD2 TYR   113      64.650  51.789  64.928  1.00  0.00           H  
ATOM   1531  C   TYR   113      67.441  54.288  61.939  1.00  0.00           C  
ATOM   1532  O   TYR   113      68.571  54.741  61.905  1.00  0.00           O  
ATOM   1533  N   GLY   114      67.178  53.394  61.012  1.00  0.00           N  
ATOM   1534  H   GLY   114      66.284  52.926  61.064  1.00  0.00           H  
ATOM   1535  CA  GLY   114      68.145  52.806  60.074  1.00  0.00           C  
ATOM   1536  HA2 GLY   114      68.596  53.565  59.434  1.00  0.00           H  
ATOM   1537  HA3 GLY   114      68.939  52.270  60.594  1.00  0.00           H  
ATOM   1538  C   GLY   114      67.539  51.692  59.204  1.00  0.00           C  
ATOM   1539  O   GLY   114      66.483  51.213  59.605  1.00  0.00           O  
ATOM   1540  N   SER   115      68.107  51.371  58.045  1.00  0.00           N  
ATOM   1541  H   SER   115      67.818  50.491  57.643  1.00  0.00           H  
ATOM   1542  CA  SER   115      69.209  52.116  57.311  1.00  0.00           C  
ATOM   1543  HA  SER   115      70.008  52.309  58.027  1.00  0.00           H  
ATOM   1544  CB  SER   115      69.763  51.191  56.210  1.00  0.00           C  
ATOM   1545  HB2 SER   115      70.531  51.725  55.649  1.00  0.00           H  
ATOM   1546  HB3 SER   115      70.045  50.229  56.637  1.00  0.00           H  
ATOM   1547  OG  SER   115      68.831  50.978  55.177  1.00  0.00           O  
ATOM   1548  HG  SER   115      69.086  50.179  54.710  1.00  0.00           H  
ATOM   1549  C   SER   115      68.745  53.425  56.694  1.00  0.00           C  
ATOM   1550  O   SER   115      67.535  53.594  56.597  1.00  0.00           O  
ATOM   1551  N   SER   116      69.702  54.259  56.130  1.00  0.00           N  
ATOM   1552  H   SER   116      70.654  53.923  56.161  1.00  0.00           H  
ATOM   1553  CA  SER   116      69.278  55.498  55.456  1.00  0.00           C  
ATOM   1554  HA  SER   116      68.321  55.804  55.879  1.00  0.00           H  
ATOM   1555  CB  SER   116      70.191  56.695  55.761  1.00  0.00           C  
ATOM   1556  HB2 SER   116      69.712  57.621  55.442  1.00  0.00           H  
ATOM   1557  HB3 SER   116      70.441  56.752  56.821  1.00  0.00           H  
ATOM   1558  OG  SER   116      71.403  56.645  55.028  1.00  0.00           O  
ATOM   1559  HG  SER   116      71.972  56.059  55.531  1.00  0.00           H  
ATOM   1560  C   SER   116      68.924  55.389  53.950  1.00  0.00           C  
ATOM   1561  O   SER   116      68.734  56.333  53.164  1.00  0.00           O  
ATOM   1562  N   SER   117      68.905  54.111  53.499  1.00  0.00           N  
ATOM   1563  H   SER   117      69.152  53.393  54.165  1.00  0.00           H  
ATOM   1564  CA  SER   117      68.606  53.681  52.161  1.00  0.00           C  
ATOM   1565  HA  SER   117      69.393  54.077  51.520  1.00  0.00           H  
ATOM   1566  CB  SER   117      68.672  52.113  52.133  1.00  0.00           C  
ATOM   1567  HB2 SER   117      69.643  51.883  52.573  1.00  0.00           H  
ATOM   1568  HB3 SER   117      67.780  51.797  52.674  1.00  0.00           H  
ATOM   1569  OG  SER   117      68.591  51.557  50.793  1.00  0.00           O  
ATOM   1570  HG  SER   117      68.635  50.602  50.884  1.00  0.00           H  
ATOM   1571  C   SER   117      67.282  54.135  51.580  1.00  0.00           C  
ATOM   1572  O   SER   117      66.276  53.872  52.176  1.00  0.00           O  
ATOM   1573  N   GLN   118      67.289  54.916  50.453  1.00  0.00           N  
ATOM   1574  H   GLN   118      68.223  55.064  50.100  1.00  0.00           H  
ATOM   1575  CA  GLN   118      66.084  55.495  49.802  1.00  0.00           C  
ATOM   1576  HA  GLN   118      65.453  56.181  50.367  1.00  0.00           H  
ATOM   1577  CB  GLN   118      66.586  56.389  48.617  1.00  0.00           C  
ATOM   1578  HB2 GLN   118      67.378  55.921  48.032  1.00  0.00           H  
ATOM   1579  HB3 GLN   118      65.792  56.458  47.874  1.00  0.00           H  
ATOM   1580  CG  GLN   118      67.124  57.767  48.959  1.00  0.00           C  
ATOM   1581  HG2 GLN   118      67.796  57.647  49.809  1.00  0.00           H  
ATOM   1582  HG3 GLN   118      67.668  58.184  48.111  1.00  0.00           H  
ATOM   1583  CD  GLN   118      66.078  58.689  49.415  1.00  0.00           C  
ATOM   1584  OE1 GLN   118      66.144  59.110  50.600  1.00  0.00           O  
ATOM   1585  NE2 GLN   118      65.101  59.024  48.641  1.00  0.00           N  
ATOM   1586 HE21 GLN   118      65.113  58.790  47.659  1.00  0.00           H  
ATOM   1587 HE22 GLN   118      64.240  59.435  48.973  1.00  0.00           H  
ATOM   1588  C   GLN   118      65.065  54.405  49.269  1.00  0.00           C  
ATOM   1589  O   GLN   118      65.438  53.263  48.966  1.00  0.00           O  
ATOM   1590  N   SER   119      63.815  54.686  49.084  1.00  0.00           N  
ATOM   1591  H   SER   119      63.248  53.946  48.696  1.00  0.00           H  
ATOM   1592  CA  SER   119      63.063  55.916  49.443  1.00  0.00           C  
ATOM   1593  HA  SER   119      63.687  56.717  49.047  1.00  0.00           H  
ATOM   1594  CB  SER   119      61.715  55.946  48.762  1.00  0.00           C  
ATOM   1595  HB2 SER   119      61.293  56.871  49.156  1.00  0.00           H  
ATOM   1596  HB3 SER   119      61.932  56.080  47.702  1.00  0.00           H  
ATOM   1597  OG  SER   119      60.945  54.827  49.046  1.00  0.00           O  
ATOM   1598  HG  SER   119      60.426  54.641  48.260  1.00  0.00           H  
ATOM   1599  C   SER   119      63.014  56.111  50.944  1.00  0.00           C  
ATOM   1600  O   SER   119      63.222  55.161  51.687  1.00  0.00           O  
ATOM   1601  N   SER   120      63.022  57.419  51.430  1.00  0.00           N  
ATOM   1602  H   SER   120      62.893  58.085  50.682  1.00  0.00           H  
ATOM   1603  CA  SER   120      62.884  57.917  52.847  1.00  0.00           C  
ATOM   1604  HA  SER   120      62.957  57.128  53.595  1.00  0.00           H  
ATOM   1605  CB  SER   120      63.952  58.993  53.098  1.00  0.00           C  
ATOM   1606  HB2 SER   120      63.681  59.451  54.050  1.00  0.00           H  
ATOM   1607  HB3 SER   120      64.899  58.456  53.050  1.00  0.00           H  
ATOM   1608  OG  SER   120      63.964  59.946  52.097  1.00  0.00           O  
ATOM   1609  HG  SER   120      64.717  59.758  51.533  1.00  0.00           H  
ATOM   1610  C   SER   120      61.460  58.508  52.980  1.00  0.00           C  
ATOM   1611  O   SER   120      60.836  58.795  51.924  1.00  0.00           O  
ATOM   1612  N   SER   121      60.878  58.647  54.174  1.00  0.00           N  
ATOM   1613  H   SER   121      59.873  58.725  54.107  1.00  0.00           H  
ATOM   1614  CA  SER   121      61.404  58.120  55.450  1.00  0.00           C  
ATOM   1615  HA  SER   121      62.487  58.236  55.489  1.00  0.00           H  
ATOM   1616  CB  SER   121      60.745  58.906  56.574  1.00  0.00           C  
ATOM   1617  HB2 SER   121      60.626  59.949  56.279  1.00  0.00           H  
ATOM   1618  HB3 SER   121      59.823  58.375  56.809  1.00  0.00           H  
ATOM   1619  OG  SER   121      61.596  58.750  57.696  1.00  0.00           O  
ATOM   1620  HG  SER   121      61.138  59.189  58.416  1.00  0.00           H  
ATOM   1621  C   SER   121      61.142  56.621  55.605  1.00  0.00           C  
ATOM   1622  O   SER   121      60.924  55.812  54.632  1.00  0.00           O  
ATOM   1623  N   TYR   122      61.290  56.123  56.843  1.00  0.00           N  
ATOM   1624  H   TYR   122      61.431  56.851  57.528  1.00  0.00           H  
ATOM   1625  CA  TYR   122      61.316  54.716  57.116  1.00  0.00           C  
ATOM   1626  HA  TYR   122      61.999  54.354  56.347  1.00  0.00           H  
ATOM   1627  CB  TYR   122      61.820  54.481  58.556  1.00  0.00           C  
ATOM   1628  HB2 TYR   122      61.048  54.909  59.195  1.00  0.00           H  
ATOM   1629  HB3 TYR   122      61.813  53.419  58.800  1.00  0.00           H  
ATOM   1630  CG  TYR   122      63.150  55.056  58.909  1.00  0.00           C  
ATOM   1631  CD1 TYR   122      63.195  56.180  59.687  1.00  0.00           C  
ATOM   1632  HD1 TYR   122      62.275  56.359  60.225  1.00  0.00           H  
ATOM   1633  CE1 TYR   122      64.358  56.785  60.145  1.00  0.00           C  
ATOM   1634  HE1 TYR   122      64.253  57.612  60.831  1.00  0.00           H  
ATOM   1635  CZ  TYR   122      65.572  56.269  59.641  1.00  0.00           C  
ATOM   1636  OH  TYR   122      66.754  56.846  59.958  1.00  0.00           O  
ATOM   1637  HH  TYR   122      66.675  57.566  60.589  1.00  0.00           H  
ATOM   1638  CE2 TYR   122      65.547  55.188  58.789  1.00  0.00           C  
ATOM   1639  HE2 TYR   122      66.469  54.794  58.389  1.00  0.00           H  
ATOM   1640  CD2 TYR   122      64.364  54.502  58.447  1.00  0.00           C  
ATOM   1641  HD2 TYR   122      64.445  53.544  57.955  1.00  0.00           H  
ATOM   1642  C   TYR   122      59.947  54.015  56.940  1.00  0.00           C  
ATOM   1643  O   TYR   122      58.962  54.489  57.493  1.00  0.00           O  
ATOM   1644  N   GLY   123      59.895  52.971  56.196  1.00  0.00           N  
ATOM   1645  H   GLY   123      59.027  52.456  56.180  1.00  0.00           H  
ATOM   1646  CA  GLY   123      60.915  52.349  55.389  1.00  0.00           C  
ATOM   1647  HA2 GLY   123      61.221  52.988  54.560  1.00  0.00           H  
ATOM   1648  HA3 GLY   123      61.761  52.114  56.034  1.00  0.00           H  
ATOM   1649  C   GLY   123      60.414  51.052  54.876  1.00  0.00           C  
ATOM   1650  O   GLY   123      59.241  50.662  54.987  1.00  0.00           O  
ATOM   1651  N   GLN   124      61.242  50.303  54.071  1.00  0.00           N  
ATOM   1652  H   GLN   124      62.179  50.664  53.955  1.00  0.00           H  
ATOM   1653  CA  GLN   124      60.968  48.992  53.565  1.00  0.00           C  
ATOM   1654  HA  GLN   124      60.174  48.611  54.207  1.00  0.00           H  
ATOM   1655  CB  GLN   124      60.571  49.118  52.045  1.00  0.00           C  
ATOM   1656  HB2 GLN   124      61.128  49.944  51.603  1.00  0.00           H  
ATOM   1657  HB3 GLN   124      60.690  48.213  51.448  1.00  0.00           H  
ATOM   1658  CG  GLN   124      59.014  49.539  51.965  1.00  0.00           C  
ATOM   1659  HG2 GLN   124      58.953  50.542  52.388  1.00  0.00           H  
ATOM   1660  HG3 GLN   124      58.671  49.521  50.931  1.00  0.00           H  
ATOM   1661  CD  GLN   124      57.964  48.656  52.641  1.00  0.00           C  
ATOM   1662  OE1 GLN   124      58.245  47.680  53.303  1.00  0.00           O  
ATOM   1663  NE2 GLN   124      56.732  49.058  52.469  1.00  0.00           N  
ATOM   1664 HE21 GLN   124      56.583  49.957  52.034  1.00  0.00           H  
ATOM   1665 HE22 GLN   124      56.015  48.423  52.788  1.00  0.00           H  
ATOM   1666  C   GLN   124      62.271  48.145  53.761  1.00  0.00           C  
ATOM   1667  O   GLN   124      63.321  48.568  53.245  1.00  0.00           O  
ATOM   1668  N   PRO   125      62.248  47.028  54.472  1.00  0.00           N  
ATOM   1669  CD  PRO   125      63.484  46.433  54.913  1.00  0.00           C  
ATOM   1670  HD2 PRO   125      64.061  47.054  55.597  1.00  0.00           H  
ATOM   1671  HD3 PRO   125      64.179  46.072  54.155  1.00  0.00           H  
ATOM   1672  CG  PRO   125      63.141  45.222  55.794  1.00  0.00           C  
ATOM   1673  HG2 PRO   125      63.202  45.551  56.832  1.00  0.00           H  
ATOM   1674  HG3 PRO   125      63.647  44.284  55.562  1.00  0.00           H  
ATOM   1675  CB  PRO   125      61.651  44.992  55.629  1.00  0.00           C  
ATOM   1676  HB2 PRO   125      61.224  44.621  56.561  1.00  0.00           H  
ATOM   1677  HB3 PRO   125      61.565  44.241  54.843  1.00  0.00           H  
ATOM   1678  CA  PRO   125      61.065  46.374  55.127  1.00  0.00           C  
ATOM   1679  HA  PRO   125      60.330  46.240  54.333  1.00  0.00           H  
ATOM   1680  C   PRO   125      60.468  47.213  56.324  1.00  0.00           C  
ATOM   1681  O   PRO   125      61.152  48.102  56.919  1.00  0.00           O  
ATOM   1682  N   GLN   126      59.196  46.999  56.582  1.00  0.00           N  
ATOM   1683  H   GLN   126      58.646  46.206  56.283  1.00  0.00           H  
ATOM   1684  CA  GLN   126      58.574  47.800  57.590  1.00  0.00           C  
ATOM   1685  HA  GLN   126      58.783  48.843  57.352  1.00  0.00           H  
ATOM   1686  CB  GLN   126      57.069  47.631  57.537  1.00  0.00           C  
ATOM   1687  HB2 GLN   126      56.749  48.011  56.567  1.00  0.00           H  
ATOM   1688  HB3 GLN   126      56.802  46.580  57.646  1.00  0.00           H  
ATOM   1689  CG  GLN   126      56.187  48.340  58.592  1.00  0.00           C  
ATOM   1690  HG2 GLN   126      56.215  47.710  59.481  1.00  0.00           H  
ATOM   1691  HG3 GLN   126      56.664  49.282  58.863  1.00  0.00           H  
ATOM   1692  CD  GLN   126      54.750  48.469  58.229  1.00  0.00           C  
ATOM   1693  OE1 GLN   126      54.219  47.696  57.435  1.00  0.00           O  
ATOM   1694  NE2 GLN   126      54.064  49.409  58.841  1.00  0.00           N  
ATOM   1695 HE21 GLN   126      54.588  49.908  59.547  1.00  0.00           H  
ATOM   1696 HE22 GLN   126      53.123  49.536  58.497  1.00  0.00           H  
ATOM   1697  C   GLN   126      59.113  47.221  58.926  1.00  0.00           C  
ATOM   1698  O   GLN   126      59.237  46.018  59.123  1.00  0.00           O  
ATOM   1699  N   SER   127      59.524  48.148  59.818  1.00  0.00           N  
ATOM   1700  H   SER   127      59.527  49.108  59.505  1.00  0.00           H  
ATOM   1701  CA  SER   127      60.311  47.956  61.098  1.00  0.00           C  
ATOM   1702  HA  SER   127      60.207  48.885  61.658  1.00  0.00           H  
ATOM   1703  CB  SER   127      59.631  46.976  62.007  1.00  0.00           C  
ATOM   1704  HB2 SER   127      59.946  45.966  61.744  1.00  0.00           H  
ATOM   1705  HB3 SER   127      59.964  47.070  63.040  1.00  0.00           H  
ATOM   1706  OG  SER   127      58.247  47.155  62.068  1.00  0.00           O  
ATOM   1707  HG  SER   127      57.782  46.516  61.524  1.00  0.00           H  
ATOM   1708  C   SER   127      61.818  47.641  60.808  1.00  0.00           C  
ATOM   1709  O   SER   127      62.470  47.321  61.815  1.00  0.00           O  
ATOM   1710  N   GLY   128      62.308  47.696  59.563  1.00  0.00           N  
ATOM   1711  H   GLY   128      61.683  47.775  58.773  1.00  0.00           H  
ATOM   1712  CA  GLY   128      63.730  47.502  59.182  1.00  0.00           C  
ATOM   1713  HA2 GLY   128      63.884  47.695  58.120  1.00  0.00           H  
ATOM   1714  HA3 GLY   128      64.367  48.230  59.686  1.00  0.00           H  
ATOM   1715  C   GLY   128      64.186  46.087  59.450  1.00  0.00           C  
ATOM   1716  O   GLY   128      63.404  45.113  59.467  1.00  0.00           O  
ATOM   1717  N   SER   129      65.504  45.953  59.697  1.00  0.00           N  
ATOM   1718  H   SER   129      65.828  44.997  59.731  1.00  0.00           H  
ATOM   1719  CA  SER   129      66.635  46.846  59.430  1.00  0.00           C  
ATOM   1720  HA  SER   129      67.446  46.129  59.303  1.00  0.00           H  
ATOM   1721  CB  SER   129      66.619  47.637  58.091  1.00  0.00           C  
ATOM   1722  HB2 SER   129      65.955  48.502  58.078  1.00  0.00           H  
ATOM   1723  HB3 SER   129      67.620  48.038  57.928  1.00  0.00           H  
ATOM   1724  OG  SER   129      66.253  46.802  57.033  1.00  0.00           O  
ATOM   1725  HG  SER   129      66.584  47.024  56.159  1.00  0.00           H  
ATOM   1726  C   SER   129      67.043  47.702  60.597  1.00  0.00           C  
ATOM   1727  O   SER   129      67.749  48.692  60.376  1.00  0.00           O  
ATOM   1728  N   TYR   130      66.457  47.423  61.789  1.00  0.00           N  
ATOM   1729  H   TYR   130      65.915  46.576  61.879  1.00  0.00           H  
ATOM   1730  CA  TYR   130      66.395  48.350  62.942  1.00  0.00           C  
ATOM   1731  HA  TYR   130      66.804  49.311  62.631  1.00  0.00           H  
ATOM   1732  CB  TYR   130      64.959  48.583  63.472  1.00  0.00           C  
ATOM   1733  HB2 TYR   130      64.477  47.608  63.540  1.00  0.00           H  
ATOM   1734  HB3 TYR   130      65.163  48.960  64.474  1.00  0.00           H  
ATOM   1735  CG  TYR   130      64.059  49.632  62.891  1.00  0.00           C  
ATOM   1736  CD1 TYR   130      62.822  49.958  63.520  1.00  0.00           C  
ATOM   1737  HD1 TYR   130      62.519  49.390  64.388  1.00  0.00           H  
ATOM   1738  CE1 TYR   130      62.007  50.949  63.034  1.00  0.00           C  
ATOM   1739  HE1 TYR   130      61.133  51.288  63.569  1.00  0.00           H  
ATOM   1740  CZ  TYR   130      62.288  51.540  61.786  1.00  0.00           C  
ATOM   1741  OH  TYR   130      61.423  52.484  61.350  1.00  0.00           O  
ATOM   1742  HH  TYR   130      61.209  53.165  61.992  1.00  0.00           H  
ATOM   1743  CE2 TYR   130      63.393  51.151  61.003  1.00  0.00           C  
ATOM   1744  HE2 TYR   130      63.502  51.544  60.003  1.00  0.00           H  
ATOM   1745  CD2 TYR   130      64.304  50.208  61.630  1.00  0.00           C  
ATOM   1746  HD2 TYR   130      65.124  49.944  60.979  1.00  0.00           H  
ATOM   1747  C   TYR   130      67.217  47.739  64.034  1.00  0.00           C  
ATOM   1748  O   TYR   130      66.837  46.698  64.532  1.00  0.00           O  
ATOM   1749  N   SER   131      68.327  48.262  64.546  1.00  0.00           N  
ATOM   1750  H   SER   131      68.756  47.589  65.165  1.00  0.00           H  
ATOM   1751  CA  SER   131      68.817  49.632  64.523  1.00  0.00           C  
ATOM   1752  HA  SER   131      69.662  49.709  65.207  1.00  0.00           H  
ATOM   1753  CB  SER   131      69.508  49.955  63.178  1.00  0.00           C  
ATOM   1754  HB2 SER   131      70.265  49.226  62.889  1.00  0.00           H  
ATOM   1755  HB3 SER   131      68.771  50.271  62.440  1.00  0.00           H  
ATOM   1756  OG  SER   131      70.206  51.129  63.349  1.00  0.00           O  
ATOM   1757  HG  SER   131      71.033  50.909  63.784  1.00  0.00           H  
ATOM   1758  C   SER   131      67.763  50.625  65.024  1.00  0.00           C  
ATOM   1759  O   SER   131      67.193  51.442  64.280  1.00  0.00           O  
ATOM   1760  N   GLN   132      67.387  50.609  66.331  1.00  0.00           N  
ATOM   1761  H   GLN   132      66.551  51.160  66.468  1.00  0.00           H  
ATOM   1762  CA  GLN   132      67.948  49.843  67.442  1.00  0.00           C  
ATOM   1763  HA  GLN   132      68.262  48.830  67.194  1.00  0.00           H  
ATOM   1764  CB  GLN   132      69.219  50.501  68.071  1.00  0.00           C  
ATOM   1765  HB2 GLN   132      69.531  49.909  68.932  1.00  0.00           H  
ATOM   1766  HB3 GLN   132      70.044  50.329  67.379  1.00  0.00           H  
ATOM   1767  CG  GLN   132      68.949  52.023  68.419  1.00  0.00           C  
ATOM   1768  HG2 GLN   132      68.828  52.570  67.484  1.00  0.00           H  
ATOM   1769  HG3 GLN   132      68.027  52.082  68.997  1.00  0.00           H  
ATOM   1770  CD  GLN   132      70.095  52.618  69.266  1.00  0.00           C  
ATOM   1771  OE1 GLN   132      71.120  51.973  69.479  1.00  0.00           O  
ATOM   1772  NE2 GLN   132      70.024  53.850  69.676  1.00  0.00           N  
ATOM   1773 HE21 GLN   132      69.142  54.332  69.577  1.00  0.00           H  
ATOM   1774 HE22 GLN   132      70.669  54.153  70.392  1.00  0.00           H  
ATOM   1775  C   GLN   132      66.887  49.689  68.640  1.00  0.00           C  
ATOM   1776  O   GLN   132      66.010  50.540  68.832  1.00  0.00           O  
ATOM   1777  N   GLN   133      67.128  48.680  69.491  1.00  0.00           N  
ATOM   1778  H   GLN   133      67.914  48.067  69.329  1.00  0.00           H  
ATOM   1779  CA  GLN   133      66.429  48.392  70.750  1.00  0.00           C  
ATOM   1780  HA  GLN   133      66.757  47.421  71.118  1.00  0.00           H  
ATOM   1781  CB  GLN   133      66.885  49.385  71.826  1.00  0.00           C  
ATOM   1782  HB2 GLN   133      66.570  50.392  71.555  1.00  0.00           H  
ATOM   1783  HB3 GLN   133      66.413  49.228  72.796  1.00  0.00           H  
ATOM   1784  CG  GLN   133      68.419  49.247  72.121  1.00  0.00           C  
ATOM   1785  HG2 GLN   133      68.779  48.225  72.002  1.00  0.00           H  
ATOM   1786  HG3 GLN   133      68.958  49.890  71.425  1.00  0.00           H  
ATOM   1787  CD  GLN   133      68.907  49.786  73.464  1.00  0.00           C  
ATOM   1788  OE1 GLN   133      68.613  50.833  73.924  1.00  0.00           O  
ATOM   1789  NE2 GLN   133      69.809  49.121  74.153  1.00  0.00           N  
ATOM   1790 HE21 GLN   133      70.080  48.215  73.798  1.00  0.00           H  
ATOM   1791 HE22 GLN   133      69.835  49.270  75.151  1.00  0.00           H  
ATOM   1792  C   GLN   133      64.895  48.319  70.551  1.00  0.00           C  
ATOM   1793  O   GLN   133      64.156  49.229  70.873  1.00  0.00           O  
ATOM   1794  N   PRO   134      64.319  47.268  69.838  1.00  0.00           N  
ATOM   1795  CD  PRO   134      62.884  47.165  69.761  1.00  0.00           C  
ATOM   1796  HD2 PRO   134      62.336  48.086  69.560  1.00  0.00           H  
ATOM   1797  HD3 PRO   134      62.531  46.809  70.729  1.00  0.00           H  
ATOM   1798  CG  PRO   134      62.612  46.015  68.771  1.00  0.00           C  
ATOM   1799  HG2 PRO   134      62.476  46.500  67.805  1.00  0.00           H  
ATOM   1800  HG3 PRO   134      61.687  45.485  69.000  1.00  0.00           H  
ATOM   1801  CB  PRO   134      63.845  45.215  68.846  1.00  0.00           C  
ATOM   1802  HB2 PRO   134      63.985  44.597  67.959  1.00  0.00           H  
ATOM   1803  HB3 PRO   134      63.845  44.441  69.614  1.00  0.00           H  
ATOM   1804  CA  PRO   134      64.988  46.110  69.141  1.00  0.00           C  
ATOM   1805  HA  PRO   134      65.629  45.671  69.905  1.00  0.00           H  
ATOM   1806  C   PRO   134      65.632  46.519  67.787  1.00  0.00           C  
ATOM   1807  O   PRO   134      65.017  47.323  67.059  1.00  0.00           O  
ATOM   1808  N   SER   135      66.802  45.974  67.404  1.00  0.00           N  
ATOM   1809  H   SER   135      67.162  46.368  66.547  1.00  0.00           H  
ATOM   1810  CA  SER   135      67.701  44.929  67.945  1.00  0.00           C  
ATOM   1811  HA  SER   135      67.094  44.093  68.293  1.00  0.00           H  
ATOM   1812  CB  SER   135      68.733  44.508  66.907  1.00  0.00           C  
ATOM   1813  HB2 SER   135      69.411  43.768  67.332  1.00  0.00           H  
ATOM   1814  HB3 SER   135      68.202  44.131  66.033  1.00  0.00           H  
ATOM   1815  OG  SER   135      69.549  45.560  66.537  1.00  0.00           O  
ATOM   1816  HG  SER   135      70.178  45.272  65.871  1.00  0.00           H  
ATOM   1817  C   SER   135      68.422  45.259  69.164  1.00  0.00           C  
ATOM   1818  O   SER   135      68.676  46.426  69.465  1.00  0.00           O  
ATOM   1819  N   TYR   136      68.763  44.268  69.960  1.00  0.00           N  
ATOM   1820  H   TYR   136      68.290  43.415  69.696  1.00  0.00           H  
ATOM   1821  CA  TYR   136      69.394  44.378  71.281  1.00  0.00           C  
ATOM   1822  HA  TYR   136      69.585  45.433  71.477  1.00  0.00           H  
ATOM   1823  CB  TYR   136      68.443  43.821  72.350  1.00  0.00           C  
ATOM   1824  HB2 TYR   136      68.006  42.868  72.053  1.00  0.00           H  
ATOM   1825  HB3 TYR   136      68.976  43.663  73.288  1.00  0.00           H  
ATOM   1826  CG  TYR   136      67.261  44.646  72.707  1.00  0.00           C  
ATOM   1827  CD1 TYR   136      67.505  45.785  73.461  1.00  0.00           C  
ATOM   1828  HD1 TYR   136      68.514  46.052  73.739  1.00  0.00           H  
ATOM   1829  CE1 TYR   136      66.426  46.636  73.815  1.00  0.00           C  
ATOM   1830  HE1 TYR   136      66.573  47.519  74.419  1.00  0.00           H  
ATOM   1831  CZ  TYR   136      65.161  46.340  73.370  1.00  0.00           C  
ATOM   1832  OH  TYR   136      64.180  47.230  73.727  1.00  0.00           O  
ATOM   1833  HH  TYR   136      64.284  47.486  74.646  1.00  0.00           H  
ATOM   1834  CE2 TYR   136      64.835  45.253  72.500  1.00  0.00           C  
ATOM   1835  HE2 TYR   136      63.833  45.157  72.110  1.00  0.00           H  
ATOM   1836  CD2 TYR   136      65.934  44.433  72.151  1.00  0.00           C  
ATOM   1837  HD2 TYR   136      65.819  43.559  71.527  1.00  0.00           H  
ATOM   1838  C   TYR   136      70.823  43.777  71.457  1.00  0.00           C  
ATOM   1839  O   TYR   136      71.065  42.732  72.119  1.00  0.00           O  
ATOM   1840  N   GLY   137      71.803  44.329  70.805  1.00  0.00           N  
ATOM   1841  H   GLY   137      72.667  43.891  71.093  1.00  0.00           H  
ATOM   1842  CA  GLY   137      71.883  45.600  70.052  1.00  0.00           C  
ATOM   1843  HA2 GLY   137      72.865  45.615  69.578  1.00  0.00           H  
ATOM   1844  HA3 GLY   137      71.152  45.663  69.246  1.00  0.00           H  
ATOM   1845  C   GLY   137      71.740  46.830  70.928  1.00  0.00           C  
ATOM   1846  O   GLY   137      71.322  46.838  72.137  1.00  0.00           O  
ATOM   1847  N   GLY   138      72.135  47.943  70.325  1.00  0.00           N  
ATOM   1848  H   GLY   138      72.185  47.943  69.317  1.00  0.00           H  
ATOM   1849  CA  GLY   138      72.109  49.234  71.096  1.00  0.00           C  
ATOM   1850  HA2 GLY   138      72.029  50.036  70.361  1.00  0.00           H  
ATOM   1851  HA3 GLY   138      71.162  49.342  71.626  1.00  0.00           H  
ATOM   1852  C   GLY   138      73.282  49.276  72.071  1.00  0.00           C  
ATOM   1853  O   GLY   138      74.061  48.355  72.246  1.00  0.00           O  
ATOM   1854  N   GLN   139      73.417  50.334  72.929  1.00  0.00           N  
ATOM   1855  H   GLN   139      74.356  50.324  73.300  1.00  0.00           H  
ATOM   1856  CA  GLN   139      72.898  51.695  72.694  1.00  0.00           C  
ATOM   1857  HA  GLN   139      72.135  51.623  71.919  1.00  0.00           H  
ATOM   1858  CB  GLN   139      72.307  52.125  74.074  1.00  0.00           C  
ATOM   1859  HB2 GLN   139      71.464  51.480  74.322  1.00  0.00           H  
ATOM   1860  HB3 GLN   139      73.013  51.743  74.810  1.00  0.00           H  
ATOM   1861  CG  GLN   139      71.968  53.572  74.336  1.00  0.00           C  
ATOM   1862  HG2 GLN   139      71.479  53.679  75.305  1.00  0.00           H  
ATOM   1863  HG3 GLN   139      72.937  54.069  74.296  1.00  0.00           H  
ATOM   1864  CD  GLN   139      71.011  54.138  73.336  1.00  0.00           C  
ATOM   1865  OE1 GLN   139      71.243  54.206  72.155  1.00  0.00           O  
ATOM   1866  NE2 GLN   139      69.895  54.495  73.786  1.00  0.00           N  
ATOM   1867 HE21 GLN   139      69.594  54.370  74.741  1.00  0.00           H  
ATOM   1868 HE22 GLN   139      69.203  54.867  73.151  1.00  0.00           H  
ATOM   1869  C   GLN   139      74.088  52.542  72.216  1.00  0.00           C  
ATOM   1870  O   GLN   139      75.162  52.615  72.899  1.00  0.00           O  
ATOM   1871  N   GLN   140      73.929  53.240  71.090  1.00  0.00           N  
ATOM   1872  H   GLN   140      72.998  53.325  70.707  1.00  0.00           H  
ATOM   1873  CA  GLN   140      74.944  54.153  70.465  1.00  0.00           C  
ATOM   1874  HA  GLN   140      75.874  54.287  71.018  1.00  0.00           H  
ATOM   1875  CB  GLN   140      75.189  53.657  69.034  1.00  0.00           C  
ATOM   1876  HB2 GLN   140      74.240  53.469  68.532  1.00  0.00           H  
ATOM   1877  HB3 GLN   140      75.578  54.459  68.407  1.00  0.00           H  
ATOM   1878  CG  GLN   140      76.164  52.539  68.801  1.00  0.00           C  
ATOM   1879  HG2 GLN   140      75.928  52.239  67.781  1.00  0.00           H  
ATOM   1880  HG3 GLN   140      77.180  52.930  68.859  1.00  0.00           H  
ATOM   1881  CD  GLN   140      76.079  51.327  69.750  1.00  0.00           C  
ATOM   1882  OE1 GLN   140      75.159  50.571  69.702  1.00  0.00           O  
ATOM   1883  NE2 GLN   140      77.072  50.936  70.455  1.00  0.00           N  
ATOM   1884 HE21 GLN   140      77.898  51.516  70.413  1.00  0.00           H  
ATOM   1885 HE22 GLN   140      76.901  50.182  71.105  1.00  0.00           H  
ATOM   1886  C   GLN   140      74.274  55.501  70.344  1.00  0.00           C  
ATOM   1887  O   GLN   140      73.126  55.586  69.997  1.00  0.00           O  
ATOM   1888  N   GLN   141      74.885  56.602  70.882  1.00  0.00           N  
ATOM   1889  H   GLN   141      75.844  56.467  71.168  1.00  0.00           H  
ATOM   1890  CA  GLN   141      74.215  57.870  71.124  1.00  0.00           C  
ATOM   1891  HA  GLN   141      73.316  57.940  70.512  1.00  0.00           H  
ATOM   1892  CB  GLN   141      73.687  58.009  72.555  1.00  0.00           C  
ATOM   1893  HB2 GLN   141      74.429  57.840  73.335  1.00  0.00           H  
ATOM   1894  HB3 GLN   141      73.270  59.016  72.579  1.00  0.00           H  
ATOM   1895  CG  GLN   141      72.554  57.081  72.920  1.00  0.00           C  
ATOM   1896  HG2 GLN   141      71.805  56.938  72.141  1.00  0.00           H  
ATOM   1897  HG3 GLN   141      72.992  56.083  72.905  1.00  0.00           H  
ATOM   1898  CD  GLN   141      71.918  57.437  74.298  1.00  0.00           C  
ATOM   1899  OE1 GLN   141      70.934  58.161  74.414  1.00  0.00           O  
ATOM   1900  NE2 GLN   141      72.601  57.225  75.354  1.00  0.00           N  
ATOM   1901 HE21 GLN   141      73.369  56.571  75.295  1.00  0.00           H  
ATOM   1902 HE22 GLN   141      72.154  57.640  76.159  1.00  0.00           H  
ATOM   1903  C   GLN   141      75.114  59.082  70.827  1.00  0.00           C  
ATOM   1904  O   GLN   141      76.161  59.227  71.481  1.00  0.00           O  
ATOM   1905  N   SER   142      74.783  60.074  69.970  1.00  0.00           N  
ATOM   1906  H   SER   142      75.519  60.744  69.793  1.00  0.00           H  
ATOM   1907  CA  SER   142      73.467  60.296  69.320  1.00  0.00           C  
ATOM   1908  HA  SER   142      73.368  61.239  68.782  1.00  0.00           H  
ATOM   1909  CB  SER   142      73.245  59.304  68.097  1.00  0.00           C  
ATOM   1910  HB2 SER   142      73.295  58.262  68.413  1.00  0.00           H  
ATOM   1911  HB3 SER   142      72.212  59.411  67.766  1.00  0.00           H  
ATOM   1912  OG  SER   142      74.189  59.517  67.046  1.00  0.00           O  
ATOM   1913  HG  SER   142      74.060  60.397  66.684  1.00  0.00           H  
ATOM   1914  C   SER   142      72.328  60.270  70.374  1.00  0.00           C  
ATOM   1915  O   SER   142      71.314  59.630  70.162  1.00  0.00           O  
ATOM   1916  N   TYR   143      72.464  61.046  71.432  1.00  0.00           N  
ATOM   1917  H   TYR   143      73.228  61.708  71.422  1.00  0.00           H  
ATOM   1918  CA  TYR   143      71.656  61.187  72.678  1.00  0.00           C  
ATOM   1919  HA  TYR   143      71.647  60.286  73.291  1.00  0.00           H  
ATOM   1920  CB  TYR   143      72.386  62.232  73.610  1.00  0.00           C  
ATOM   1921  HB2 TYR   143      72.595  63.053  72.924  1.00  0.00           H  
ATOM   1922  HB3 TYR   143      71.816  62.620  74.454  1.00  0.00           H  
ATOM   1923  CG  TYR   143      73.712  61.709  74.211  1.00  0.00           C  
ATOM   1924  CD1 TYR   143      73.648  60.745  75.195  1.00  0.00           C  
ATOM   1925  HD1 TYR   143      72.717  60.473  75.670  1.00  0.00           H  
ATOM   1926  CE1 TYR   143      74.766  60.058  75.548  1.00  0.00           C  
ATOM   1927  HE1 TYR   143      74.712  59.333  76.347  1.00  0.00           H  
ATOM   1928  CZ  TYR   143      76.007  60.275  74.951  1.00  0.00           C  
ATOM   1929  OH  TYR   143      77.087  59.606  75.425  1.00  0.00           O  
ATOM   1930  HH  TYR   143      76.879  58.903  76.044  1.00  0.00           H  
ATOM   1931  CE2 TYR   143      76.140  61.324  74.017  1.00  0.00           C  
ATOM   1932  HE2 TYR   143      77.035  61.551  73.456  1.00  0.00           H  
ATOM   1933  CD2 TYR   143      74.973  62.003  73.591  1.00  0.00           C  
ATOM   1934  HD2 TYR   143      75.003  62.702  72.769  1.00  0.00           H  
ATOM   1935  C   TYR   143      70.149  61.633  72.572  1.00  0.00           C  
ATOM   1936  O   TYR   143      69.463  61.368  73.570  1.00  0.00           O  
ATOM   1937  N   GLY   144      69.682  62.282  71.545  1.00  0.00           N  
ATOM   1938  H   GLY   144      70.446  62.426  70.900  1.00  0.00           H  
ATOM   1939  CA  GLY   144      68.230  62.647  71.180  1.00  0.00           C  
ATOM   1940  HA2 GLY   144      68.057  62.561  70.108  1.00  0.00           H  
ATOM   1941  HA3 GLY   144      67.627  61.879  71.664  1.00  0.00           H  
ATOM   1942  C   GLY   144      67.676  63.991  71.677  1.00  0.00           C  
ATOM   1943  O   GLY   144      68.301  64.756  72.365  1.00  0.00           O  
ATOM   1944  N   GLN   145      66.469  64.208  71.302  1.00  0.00           N  
ATOM   1945  H   GLN   145      66.150  63.612  70.551  1.00  0.00           H  
ATOM   1946  CA  GLN   145      65.714  65.330  71.704  1.00  0.00           C  
ATOM   1947  HA  GLN   145      65.954  65.626  72.725  1.00  0.00           H  
ATOM   1948  CB  GLN   145      66.005  66.489  70.739  1.00  0.00           C  
ATOM   1949  HB2 GLN   145      66.990  66.873  71.006  1.00  0.00           H  
ATOM   1950  HB3 GLN   145      66.090  66.073  69.735  1.00  0.00           H  
ATOM   1951  CG  GLN   145      65.025  67.693  70.803  1.00  0.00           C  
ATOM   1952  HG2 GLN   145      65.264  68.404  70.013  1.00  0.00           H  
ATOM   1953  HG3 GLN   145      64.005  67.341  70.650  1.00  0.00           H  
ATOM   1954  CD  GLN   145      65.026  68.473  72.162  1.00  0.00           C  
ATOM   1955  OE1 GLN   145      65.733  68.207  73.107  1.00  0.00           O  
ATOM   1956  NE2 GLN   145      64.230  69.451  72.369  1.00  0.00           N  
ATOM   1957 HE21 GLN   145      64.545  70.029  73.136  1.00  0.00           H  
ATOM   1958 HE22 GLN   145      63.405  69.617  71.811  1.00  0.00           H  
ATOM   1959  C   GLN   145      64.247  64.862  71.607  1.00  0.00           C  
ATOM   1960  O   GLN   145      63.782  64.400  70.539  1.00  0.00           O  
ATOM   1961  N   GLN   146      63.548  65.004  72.735  1.00  0.00           N  
ATOM   1962  H   GLN   146      64.103  65.294  73.527  1.00  0.00           H  
ATOM   1963  CA  GLN   146      62.174  64.431  72.973  1.00  0.00           C  
ATOM   1964  HA  GLN   146      62.073  63.619  72.254  1.00  0.00           H  
ATOM   1965  CB  GLN   146      62.143  63.836  74.327  1.00  0.00           C  
ATOM   1966  HB2 GLN   146      62.103  64.634  75.069  1.00  0.00           H  
ATOM   1967  HB3 GLN   146      61.161  63.363  74.315  1.00  0.00           H  
ATOM   1968  CG  GLN   146      63.207  62.741  74.649  1.00  0.00           C  
ATOM   1969  HG2 GLN   146      63.320  62.114  73.765  1.00  0.00           H  
ATOM   1970  HG3 GLN   146      64.185  63.164  74.879  1.00  0.00           H  
ATOM   1971  CD  GLN   146      62.776  61.802  75.760  1.00  0.00           C  
ATOM   1972  OE1 GLN   146      61.611  61.705  76.131  1.00  0.00           O  
ATOM   1973  NE2 GLN   146      63.713  61.130  76.393  1.00  0.00           N  
ATOM   1974 HE21 GLN   146      64.676  61.430  76.354  1.00  0.00           H  
ATOM   1975 HE22 GLN   146      63.410  60.579  77.184  1.00  0.00           H  
ATOM   1976  C   GLN   146      61.045  65.434  72.662  1.00  0.00           C  
ATOM   1977  O   GLN   146      60.914  65.794  71.512  1.00  0.00           O  
ATOM   1978  N   GLN   147      60.128  65.764  73.582  1.00  0.00           N  
ATOM   1979  H   GLN   147      60.223  65.510  74.554  1.00  0.00           H  
ATOM   1980  CA  GLN   147      58.909  66.479  73.255  1.00  0.00           C  
ATOM   1981  HA  GLN   147      58.223  65.859  72.678  1.00  0.00           H  
ATOM   1982  CB  GLN   147      58.127  66.831  74.510  1.00  0.00           C  
ATOM   1983  HB2 GLN   147      58.890  67.178  75.206  1.00  0.00           H  
ATOM   1984  HB3 GLN   147      57.503  67.713  74.365  1.00  0.00           H  
ATOM   1985  CG  GLN   147      57.275  65.752  75.136  1.00  0.00           C  
ATOM   1986  HG2 GLN   147      56.894  66.047  76.114  1.00  0.00           H  
ATOM   1987  HG3 GLN   147      56.465  65.538  74.438  1.00  0.00           H  
ATOM   1988  CD  GLN   147      57.951  64.469  75.368  1.00  0.00           C  
ATOM   1989  OE1 GLN   147      59.033  64.519  75.880  1.00  0.00           O  
ATOM   1990  NE2 GLN   147      57.346  63.297  75.219  1.00  0.00           N  
ATOM   1991 HE21 GLN   147      56.409  63.333  74.845  1.00  0.00           H  
ATOM   1992 HE22 GLN   147      57.792  62.440  75.515  1.00  0.00           H  
ATOM   1993  C   GLN   147      59.025  67.781  72.335  1.00  0.00           C  
ATOM   1994  O   GLN   147      60.063  68.497  72.244  1.00  0.00           O  
ATOM   1995  N   SER   148      57.870  68.159  71.809  1.00  0.00           N  
ATOM   1996  H   SER   148      57.157  67.467  71.991  1.00  0.00           H  
ATOM   1997  CA  SER   148      57.596  69.412  71.057  1.00  0.00           C  
ATOM   1998  HA  SER   148      58.240  69.417  70.178  1.00  0.00           H  
ATOM   1999  CB  SER   148      56.201  69.522  70.444  1.00  0.00           C  
ATOM   2000  HB2 SER   148      56.074  68.893  69.562  1.00  0.00           H  
ATOM   2001  HB3 SER   148      55.423  69.355  71.189  1.00  0.00           H  
ATOM   2002  OG  SER   148      55.994  70.867  69.878  1.00  0.00           O  
ATOM   2003  HG  SER   148      56.503  70.902  69.064  1.00  0.00           H  
ATOM   2004  C   SER   148      57.862  70.627  71.937  1.00  0.00           C  
ATOM   2005  O   SER   148      57.228  70.769  72.966  1.00  0.00           O  
ATOM   2006  N   TYR   149      58.738  71.571  71.558  1.00  0.00           N  
ATOM   2007  H   TYR   149      59.214  71.486  70.671  1.00  0.00           H  
ATOM   2008  CA  TYR   149      59.306  72.624  72.461  1.00  0.00           C  
ATOM   2009  HA  TYR   149      59.842  72.097  73.250  1.00  0.00           H  
ATOM   2010  CB  TYR   149      60.360  73.366  71.595  1.00  0.00           C  
ATOM   2011  HB2 TYR   149      61.110  72.624  71.321  1.00  0.00           H  
ATOM   2012  HB3 TYR   149      59.966  73.880  70.718  1.00  0.00           H  
ATOM   2013  CG  TYR   149      60.993  74.480  72.377  1.00  0.00           C  
ATOM   2014  CD1 TYR   149      60.400  75.757  72.433  1.00  0.00           C  
ATOM   2015  HD1 TYR   149      59.463  75.941  71.930  1.00  0.00           H  
ATOM   2016  CE1 TYR   149      61.088  76.799  73.082  1.00  0.00           C  
ATOM   2017  HE1 TYR   149      60.647  77.777  72.963  1.00  0.00           H  
ATOM   2018  CZ  TYR   149      62.379  76.593  73.686  1.00  0.00           C  
ATOM   2019  OH  TYR   149      63.166  77.647  74.065  1.00  0.00           O  
ATOM   2020  HH  TYR   149      62.695  78.480  73.993  1.00  0.00           H  
ATOM   2021  CE2 TYR   149      62.897  75.309  73.637  1.00  0.00           C  
ATOM   2022  HE2 TYR   149      63.851  75.183  74.126  1.00  0.00           H  
ATOM   2023  CD2 TYR   149      62.242  74.241  73.026  1.00  0.00           C  
ATOM   2024  HD2 TYR   149      62.687  73.263  73.145  1.00  0.00           H  
ATOM   2025  C   TYR   149      58.250  73.506  73.166  1.00  0.00           C  
ATOM   2026  O   TYR   149      57.282  73.904  72.596  1.00  0.00           O  
ATOM   2027  N   ASN   150      58.378  73.715  74.452  1.00  0.00           N  
ATOM   2028  H   ASN   150      59.187  73.395  74.964  1.00  0.00           H  
ATOM   2029  CA  ASN   150      57.488  74.579  75.331  1.00  0.00           C  
ATOM   2030  HA  ASN   150      56.526  74.774  74.856  1.00  0.00           H  
ATOM   2031  CB  ASN   150      57.052  73.772  76.575  1.00  0.00           C  
ATOM   2032  HB2 ASN   150      56.759  72.750  76.338  1.00  0.00           H  
ATOM   2033  HB3 ASN   150      57.930  73.708  77.218  1.00  0.00           H  
ATOM   2034  CG  ASN   150      55.979  74.410  77.399  1.00  0.00           C  
ATOM   2035  OD1 ASN   150      55.533  75.578  77.263  1.00  0.00           O  
ATOM   2036  ND2 ASN   150      55.458  73.604  78.357  1.00  0.00           N  
ATOM   2037 HD21 ASN   150      54.983  74.077  79.112  1.00  0.00           H  
ATOM   2038 HD22 ASN   150      55.640  72.611  78.313  1.00  0.00           H  
ATOM   2039  C   ASN   150      58.243  75.946  75.658  1.00  0.00           C  
ATOM   2040  O   ASN   150      59.210  75.943  76.416  1.00  0.00           O  
ATOM   2041  N   PRO   151      57.763  77.079  75.131  1.00  0.00           N  
ATOM   2042  CD  PRO   151      56.926  77.148  73.926  1.00  0.00           C  
ATOM   2043  HD2 PRO   151      55.864  77.012  74.132  1.00  0.00           H  
ATOM   2044  HD3 PRO   151      57.285  76.356  73.268  1.00  0.00           H  
ATOM   2045  CG  PRO   151      57.122  78.507  73.298  1.00  0.00           C  
ATOM   2046  HG2 PRO   151      56.259  78.958  72.810  1.00  0.00           H  
ATOM   2047  HG3 PRO   151      57.912  78.440  72.550  1.00  0.00           H  
ATOM   2048  CB  PRO   151      57.595  79.378  74.466  1.00  0.00           C  
ATOM   2049  HB2 PRO   151      56.724  79.739  75.013  1.00  0.00           H  
ATOM   2050  HB3 PRO   151      58.231  80.197  74.129  1.00  0.00           H  
ATOM   2051  CA  PRO   151      58.351  78.338  75.360  1.00  0.00           C  
ATOM   2052  HA  PRO   151      59.364  78.189  74.988  1.00  0.00           H  
ATOM   2053  C   PRO   151      58.383  78.586  76.886  1.00  0.00           C  
ATOM   2054  O   PRO   151      57.298  78.738  77.472  1.00  0.00           O  
ATOM   2055  N   PRO   152      59.588  78.680  77.503  1.00  0.00           N  
ATOM   2056  CD  PRO   152      60.970  78.597  77.000  1.00  0.00           C  
ATOM   2057  HD2 PRO   152      61.176  79.038  76.025  1.00  0.00           H  
ATOM   2058  HD3 PRO   152      61.238  77.552  76.842  1.00  0.00           H  
ATOM   2059  CG  PRO   152      61.757  79.275  78.150  1.00  0.00           C  
ATOM   2060  HG2 PRO   152      61.776  80.362  78.073  1.00  0.00           H  
ATOM   2061  HG3 PRO   152      62.825  79.062  78.115  1.00  0.00           H  
ATOM   2062  CB  PRO   152      61.059  78.956  79.479  1.00  0.00           C  
ATOM   2063  HB2 PRO   152      61.206  79.720  80.242  1.00  0.00           H  
ATOM   2064  HB3 PRO   152      61.245  77.931  79.801  1.00  0.00           H  
ATOM   2065  CA  PRO   152      59.622  78.963  78.944  1.00  0.00           C  
ATOM   2066  HA  PRO   152      59.090  78.118  79.380  1.00  0.00           H  
ATOM   2067  C   PRO   152      58.959  80.267  79.388  1.00  0.00           C  
ATOM   2068  O   PRO   152      59.010  81.262  78.659  1.00  0.00           O  
ATOM   2069  N   GLN   153      58.336  80.206  80.505  1.00  0.00           N  
ATOM   2070  H   GLN   153      58.470  79.402  81.101  1.00  0.00           H  
ATOM   2071  CA  GLN   153      57.309  81.215  80.842  1.00  0.00           C  
ATOM   2072  HA  GLN   153      56.778  81.506  79.935  1.00  0.00           H  
ATOM   2073  CB  GLN   153      56.315  80.824  81.967  1.00  0.00           C  
ATOM   2074  HB2 GLN   153      56.736  81.026  82.952  1.00  0.00           H  
ATOM   2075  HB3 GLN   153      55.523  81.573  81.974  1.00  0.00           H  
ATOM   2076  CG  GLN   153      55.807  79.421  81.910  1.00  0.00           C  
ATOM   2077  HG2 GLN   153      56.237  78.785  81.137  1.00  0.00           H  
ATOM   2078  HG3 GLN   153      56.099  78.891  82.817  1.00  0.00           H  
ATOM   2079  CD  GLN   153      54.264  79.330  81.795  1.00  0.00           C  
ATOM   2080  OE1 GLN   153      53.514  80.168  81.365  1.00  0.00           O  
ATOM   2081  NE2 GLN   153      53.735  78.173  82.028  1.00  0.00           N  
ATOM   2082 HE21 GLN   153      54.242  77.340  82.291  1.00  0.00           H  
ATOM   2083 HE22 GLN   153      52.730  78.090  82.085  1.00  0.00           H  
ATOM   2084  C   GLN   153      57.953  82.542  81.274  1.00  0.00           C  
ATOM   2085  O   GLN   153      59.018  82.565  81.908  1.00  0.00           O  
ATOM   2086  N   GLY   154      57.454  83.677  80.728  1.00  0.00           N  
ATOM   2087  H   GLY   154      56.686  83.545  80.086  1.00  0.00           H  
ATOM   2088  CA  GLY   154      58.156  84.982  80.708  1.00  0.00           C  
ATOM   2089  HA2 GLY   154      59.159  84.685  80.402  1.00  0.00           H  
ATOM   2090  HA3 GLY   154      57.737  85.561  79.885  1.00  0.00           H  
ATOM   2091  C   GLY   154      57.998  85.750  81.973  1.00  0.00           C  
ATOM   2092  O   GLY   154      57.724  86.941  81.937  1.00  0.00           O  
ATOM   2093  N   TYR   155      58.082  85.066  83.085  1.00  0.00           N  
ATOM   2094  H   TYR   155      58.587  84.193  83.121  1.00  0.00           H  
ATOM   2095  CA  TYR   155      57.701  85.679  84.373  1.00  0.00           C  
ATOM   2096  HA  TYR   155      56.809  86.274  84.177  1.00  0.00           H  
ATOM   2097  CB  TYR   155      57.249  84.526  85.299  1.00  0.00           C  
ATOM   2098  HB2 TYR   155      58.141  83.905  85.382  1.00  0.00           H  
ATOM   2099  HB3 TYR   155      57.095  84.902  86.311  1.00  0.00           H  
ATOM   2100  CG  TYR   155      56.075  83.650  84.775  1.00  0.00           C  
ATOM   2101  CD1 TYR   155      55.997  82.319  85.295  1.00  0.00           C  
ATOM   2102  HD1 TYR   155      56.808  81.859  85.840  1.00  0.00           H  
ATOM   2103  CE1 TYR   155      54.843  81.585  85.019  1.00  0.00           C  
ATOM   2104  HE1 TYR   155      54.688  80.568  85.349  1.00  0.00           H  
ATOM   2105  CZ  TYR   155      53.750  82.152  84.297  1.00  0.00           C  
ATOM   2106  OH  TYR   155      52.567  81.478  84.199  1.00  0.00           O  
ATOM   2107  HH  TYR   155      51.886  81.776  83.592  1.00  0.00           H  
ATOM   2108  CE2 TYR   155      53.875  83.420  83.709  1.00  0.00           C  
ATOM   2109  HE2 TYR   155      53.123  83.718  82.994  1.00  0.00           H  
ATOM   2110  CD2 TYR   155      55.007  84.203  84.032  1.00  0.00           C  
ATOM   2111  HD2 TYR   155      54.965  85.218  83.663  1.00  0.00           H  
ATOM   2112  C   TYR   155      58.841  86.509  84.972  1.00  0.00           C  
ATOM   2113  O   TYR   155      60.028  86.243  84.763  1.00  0.00           O  
ATOM   2114  N   GLY   156      58.601  87.607  85.615  1.00  0.00           N  
ATOM   2115  H   GLY   156      59.259  88.373  85.606  1.00  0.00           H  
ATOM   2116  CA  GLY   156      57.393  88.048  86.307  1.00  0.00           C  
ATOM   2117  HA2 GLY   156      56.685  87.232  86.455  1.00  0.00           H  
ATOM   2118  HA3 GLY   156      57.616  88.411  87.310  1.00  0.00           H  
ATOM   2119  C   GLY   156      56.620  89.121  85.551  1.00  0.00           C  
ATOM   2120  O   GLY   156      56.795  89.421  84.364  1.00  0.00           O  
ATOM   2121  N   GLN   157      55.802  89.900  86.328  1.00  0.00           N  
ATOM   2122  H   GLN   157      55.474  89.531  87.209  1.00  0.00           H  
ATOM   2123  CA  GLN   157      55.149  91.053  85.767  1.00  0.00           C  
ATOM   2124  HA  GLN   157      54.568  90.778  84.886  1.00  0.00           H  
ATOM   2125  CB  GLN   157      54.110  91.545  86.765  1.00  0.00           C  
ATOM   2126  HB2 GLN   157      53.541  92.350  86.300  1.00  0.00           H  
ATOM   2127  HB3 GLN   157      53.441  90.744  87.079  1.00  0.00           H  
ATOM   2128  CG  GLN   157      54.707  92.171  88.005  1.00  0.00           C  
ATOM   2129  HG2 GLN   157      55.122  91.423  88.680  1.00  0.00           H  
ATOM   2130  HG3 GLN   157      55.323  92.989  87.631  1.00  0.00           H  
ATOM   2131  CD  GLN   157      53.656  92.833  88.866  1.00  0.00           C  
ATOM   2132  OE1 GLN   157      52.461  92.886  88.676  1.00  0.00           O  
ATOM   2133  NE2 GLN   157      54.128  93.397  89.986  1.00  0.00           N  
ATOM   2134 HE21 GLN   157      55.108  93.538  90.183  1.00  0.00           H  
ATOM   2135 HE22 GLN   157      53.509  93.912  90.596  1.00  0.00           H  
ATOM   2136  C   GLN   157      56.093  92.200  85.349  1.00  0.00           C  
ATOM   2137  O   GLN   157      57.007  92.562  86.066  1.00  0.00           O  
ATOM   2138  N   GLN   158      55.986  92.711  84.123  1.00  0.00           N  
ATOM   2139  H   GLN   158      56.712  93.364  83.866  1.00  0.00           H  
ATOM   2140  CA  GLN   158      54.987  92.433  83.091  1.00  0.00           C  
ATOM   2141  HA  GLN   158      54.111  92.020  83.591  1.00  0.00           H  
ATOM   2142  CB  GLN   158      54.617  93.751  82.433  1.00  0.00           C  
ATOM   2143  HB2 GLN   158      54.064  94.246  83.231  1.00  0.00           H  
ATOM   2144  HB3 GLN   158      55.450  94.394  82.150  1.00  0.00           H  
ATOM   2145  CG  GLN   158      53.636  93.538  81.267  1.00  0.00           C  
ATOM   2146  HG2 GLN   158      54.176  93.035  80.465  1.00  0.00           H  
ATOM   2147  HG3 GLN   158      52.832  92.836  81.490  1.00  0.00           H  
ATOM   2148  CD  GLN   158      53.160  94.943  80.679  1.00  0.00           C  
ATOM   2149  OE1 GLN   158      52.328  95.634  81.153  1.00  0.00           O  
ATOM   2150  NE2 GLN   158      53.568  95.449  79.520  1.00  0.00           N  
ATOM   2151 HE21 GLN   158      54.209  94.869  78.997  1.00  0.00           H  
ATOM   2152 HE22 GLN   158      53.246  96.317  79.118  1.00  0.00           H  
ATOM   2153  C   GLN   158      55.497  91.422  82.182  1.00  0.00           C  
ATOM   2154  O   GLN   158      56.487  91.618  81.445  1.00  0.00           O  
ATOM   2155  N   ASN   159      54.887  90.254  82.046  1.00  0.00           N  
ATOM   2156  H   ASN   159      54.076  90.033  82.606  1.00  0.00           H  
ATOM   2157  CA  ASN   159      55.267  89.235  81.037  1.00  0.00           C  
ATOM   2158  HA  ASN   159      56.324  88.994  81.151  1.00  0.00           H  
ATOM   2159  CB  ASN   159      54.340  87.965  81.381  1.00  0.00           C  
ATOM   2160  HB2 ASN   159      54.262  87.808  82.456  1.00  0.00           H  
ATOM   2161  HB3 ASN   159      53.290  88.137  81.147  1.00  0.00           H  
ATOM   2162  CG  ASN   159      54.767  86.697  80.683  1.00  0.00           C  
ATOM   2163  OD1 ASN   159      55.665  86.700  79.854  1.00  0.00           O  
ATOM   2164  ND2 ASN   159      54.122  85.592  80.940  1.00  0.00           N  
ATOM   2165 HD21 ASN   159      53.289  85.642  81.509  1.00  0.00           H  
ATOM   2166 HD22 ASN   159      54.422  84.734  80.500  1.00  0.00           H  
ATOM   2167  C   ASN   159      54.838  89.843  79.698  1.00  0.00           C  
ATOM   2168  O   ASN   159      53.670  90.227  79.477  1.00  0.00           O  
ATOM   2169  N   GLN   160      55.735  89.912  78.731  1.00  0.00           N  
ATOM   2170  H   GLN   160      55.349  90.399  77.934  1.00  0.00           H  
ATOM   2171  CA  GLN   160      57.020  89.268  78.581  1.00  0.00           C  
ATOM   2172  HA  GLN   160      57.061  88.366  79.193  1.00  0.00           H  
ATOM   2173  CB  GLN   160      57.115  88.975  77.063  1.00  0.00           C  
ATOM   2174  HB2 GLN   160      56.229  88.388  76.823  1.00  0.00           H  
ATOM   2175  HB3 GLN   160      57.136  89.957  76.590  1.00  0.00           H  
ATOM   2176  CG  GLN   160      58.370  88.290  76.542  1.00  0.00           C  
ATOM   2177  HG2 GLN   160      58.113  87.890  75.561  1.00  0.00           H  
ATOM   2178  HG3 GLN   160      59.181  88.978  76.302  1.00  0.00           H  
ATOM   2179  CD  GLN   160      58.866  87.052  77.321  1.00  0.00           C  
ATOM   2180  OE1 GLN   160      59.527  87.218  78.300  1.00  0.00           O  
ATOM   2181  NE2 GLN   160      58.433  85.917  76.951  1.00  0.00           N  
ATOM   2182 HE21 GLN   160      57.872  85.747  76.129  1.00  0.00           H  
ATOM   2183 HE22 GLN   160      58.789  85.176  77.538  1.00  0.00           H  
ATOM   2184  C   GLN   160      58.160  90.012  79.214  1.00  0.00           C  
ATOM   2185  O   GLN   160      58.587  91.032  78.673  1.00  0.00           O  
ATOM   2186  N   TYR   161      58.774  89.513  80.295  1.00  0.00           N  
ATOM   2187  H   TYR   161      58.528  88.596  80.640  1.00  0.00           H  
ATOM   2188  CA  TYR   161      59.845  90.021  81.096  1.00  0.00           C  
ATOM   2189  HA  TYR   161      59.615  91.046  81.386  1.00  0.00           H  
ATOM   2190  CB  TYR   161      59.805  89.235  82.407  1.00  0.00           C  
ATOM   2191  HB2 TYR   161      58.833  88.816  82.670  1.00  0.00           H  
ATOM   2192  HB3 TYR   161      60.403  88.338  82.244  1.00  0.00           H  
ATOM   2193  CG  TYR   161      60.325  89.955  83.703  1.00  0.00           C  
ATOM   2194  CD1 TYR   161      61.392  89.327  84.423  1.00  0.00           C  
ATOM   2195  HD1 TYR   161      61.826  88.363  84.204  1.00  0.00           H  
ATOM   2196  CE1 TYR   161      61.923  90.067  85.482  1.00  0.00           C  
ATOM   2197  HE1 TYR   161      62.723  89.673  86.092  1.00  0.00           H  
ATOM   2198  CZ  TYR   161      61.466  91.340  85.877  1.00  0.00           C  
ATOM   2199  OH  TYR   161      61.935  91.979  86.967  1.00  0.00           O  
ATOM   2200  HH  TYR   161      62.558  91.362  87.359  1.00  0.00           H  
ATOM   2201  CE2 TYR   161      60.277  91.797  85.251  1.00  0.00           C  
ATOM   2202  HE2 TYR   161      59.801  92.655  85.703  1.00  0.00           H  
ATOM   2203  CD2 TYR   161      59.814  91.129  84.138  1.00  0.00           C  
ATOM   2204  HD2 TYR   161      58.959  91.448  83.560  1.00  0.00           H  
ATOM   2205  C   TYR   161      61.240  90.002  80.465  1.00  0.00           C  
ATOM   2206  O   TYR   161      62.054  90.820  80.932  1.00  0.00           O  
ATOM   2207  N   ASN   162      61.525  89.188  79.405  1.00  0.00           N  
ATOM   2208  H   ASN   162      60.777  88.567  79.133  1.00  0.00           H  
ATOM   2209  CA  ASN   162      62.826  89.211  78.790  1.00  0.00           C  
ATOM   2210  HA  ASN   162      63.677  89.219  79.471  1.00  0.00           H  
ATOM   2211  CB  ASN   162      62.973  87.753  78.207  1.00  0.00           C  
ATOM   2212  HB2 ASN   162      62.169  87.600  77.487  1.00  0.00           H  
ATOM   2213  HB3 ASN   162      63.972  87.636  77.787  1.00  0.00           H  
ATOM   2214  CG  ASN   162      62.908  86.494  79.157  1.00  0.00           C  
ATOM   2215  OD1 ASN   162      63.913  86.045  79.648  1.00  0.00           O  
ATOM   2216  ND2 ASN   162      61.794  85.856  79.359  1.00  0.00           N  
ATOM   2217 HD21 ASN   162      61.836  85.024  79.930  1.00  0.00           H  
ATOM   2218 HD22 ASN   162      60.941  86.242  78.980  1.00  0.00           H  
ATOM   2219  C   ASN   162      62.971  90.385  77.787  1.00  0.00           C  
ATOM   2220  O   ASN   162      62.005  90.747  77.070  1.00  0.00           O  
ATOM   2221  N   SER   163      64.079  91.119  77.872  1.00  0.00           N  
ATOM   2222  H   SER   163      64.792  90.718  78.465  1.00  0.00           H  
ATOM   2223  CA  SER   163      64.400  92.403  77.214  1.00  0.00           C  
ATOM   2224  HA  SER   163      63.668  93.136  77.554  1.00  0.00           H  
ATOM   2225  CB  SER   163      65.749  92.849  77.725  1.00  0.00           C  
ATOM   2226  HB2 SER   163      65.958  93.796  77.227  1.00  0.00           H  
ATOM   2227  HB3 SER   163      65.749  93.022  78.802  1.00  0.00           H  
ATOM   2228  OG  SER   163      66.625  91.892  77.329  1.00  0.00           O  
ATOM   2229  HG  SER   163      67.189  92.319  76.680  1.00  0.00           H  
ATOM   2230  C   SER   163      64.339  92.400  75.657  1.00  0.00           C  
ATOM   2231  O   SER   163      64.517  91.275  75.103  1.00  0.00           O  
ATOM   2232  N   SER   164      64.221  93.528  74.939  1.00  0.00           N  
ATOM   2233  H   SER   164      64.013  94.331  75.516  1.00  0.00           H  
ATOM   2234  CA  SER   164      64.700  93.871  73.555  1.00  0.00           C  
ATOM   2235  HA  SER   164      64.531  94.931  73.361  1.00  0.00           H  
ATOM   2236  CB  SER   164      63.837  93.178  72.505  1.00  0.00           C  
ATOM   2237  HB2 SER   164      62.784  93.317  72.749  1.00  0.00           H  
ATOM   2238  HB3 SER   164      63.928  93.590  71.500  1.00  0.00           H  
ATOM   2239  OG  SER   164      64.126  91.832  72.482  1.00  0.00           O  
ATOM   2240  HG  SER   164      64.224  91.517  73.383  1.00  0.00           H  
ATOM   2241  C   SER   164      66.185  93.570  73.449  1.00  0.00           C  
ATOM   2242  O   SER   164      66.790  92.823  74.210  1.00  0.00           O  
ATOM   2243  N   SER   165      66.800  94.052  72.338  1.00  0.00           N  
ATOM   2244  H   SER   165      66.303  94.596  71.648  1.00  0.00           H  
ATOM   2245  CA  SER   165      68.158  93.639  71.933  1.00  0.00           C  
ATOM   2246  HA  SER   165      68.167  92.563  71.763  1.00  0.00           H  
ATOM   2247  CB  SER   165      68.436  94.224  70.521  1.00  0.00           C  
ATOM   2248  HB2 SER   165      67.811  93.684  69.809  1.00  0.00           H  
ATOM   2249  HB3 SER   165      68.188  95.283  70.457  1.00  0.00           H  
ATOM   2250  OG  SER   165      69.736  94.132  70.156  1.00  0.00           O  
ATOM   2251  HG  SER   165      69.873  93.323  69.658  1.00  0.00           H  
ATOM   2252  C   SER   165      69.223  94.115  72.948  1.00  0.00           C  
ATOM   2253  O   SER   165      68.988  95.098  73.674  1.00  0.00           O  
ATOM   2254  N   GLY   166      70.404  93.518  72.880  1.00  0.00           N  
ATOM   2255  H   GLY   166      70.555  92.686  72.328  1.00  0.00           H  
ATOM   2256  CA  GLY   166      71.508  94.056  73.771  1.00  0.00           C  
ATOM   2257  HA2 GLY   166      71.587  95.131  73.608  1.00  0.00           H  
ATOM   2258  HA3 GLY   166      71.204  93.972  74.815  1.00  0.00           H  
ATOM   2259  C   GLY   166      72.903  93.446  73.662  1.00  0.00           C  
ATOM   2260  O   GLY   166      73.054  92.593  72.770  1.00  0.00           O  
ATOM   2261  N   GLY   167      73.880  93.844  74.535  1.00  0.00           N  
ATOM   2262  H   GLY   167      73.563  94.372  75.335  1.00  0.00           H  
ATOM   2263  CA  GLY   167      75.319  93.479  74.482  1.00  0.00           C  
ATOM   2264  HA2 GLY   167      75.587  92.868  75.343  1.00  0.00           H  
ATOM   2265  HA3 GLY   167      75.338  92.872  73.577  1.00  0.00           H  
ATOM   2266  C   GLY   167      76.286  94.597  74.346  1.00  0.00           C  
ATOM   2267  O   GLY   167      75.896  95.721  74.694  1.00  0.00           O  
ATOM   2268  N   GLY   168      77.459  94.237  73.840  1.00  0.00           N  
ATOM   2269  H   GLY   168      77.616  93.258  73.647  1.00  0.00           H  
ATOM   2270  CA  GLY   168      78.588  95.148  73.602  1.00  0.00           C  
ATOM   2271  HA2 GLY   168      78.519  95.952  74.335  1.00  0.00           H  
ATOM   2272  HA3 GLY   168      79.526  94.616  73.756  1.00  0.00           H  
ATOM   2273  C   GLY   168      78.498  95.690  72.183  1.00  0.00           C  
ATOM   2274  O   GLY   168      77.689  95.299  71.288  1.00  0.00           O  
ATOM   2275  N   GLY   169      79.431  96.627  71.791  1.00  0.00           N  
ATOM   2276  H   GLY   169      79.246  97.064  70.899  1.00  0.00           H  
ATOM   2277  CA  GLY   169      80.734  97.033  72.333  1.00  0.00           C  
ATOM   2278  HA2 GLY   169      80.861  97.983  71.814  1.00  0.00           H  
ATOM   2279  HA3 GLY   169      80.649  97.171  73.411  1.00  0.00           H  
ATOM   2280  C   GLY   169      81.870  96.077  72.061  1.00  0.00           C  
ATOM   2281  O   GLY   169      81.637  94.860  71.920  1.00  0.00           O  
ATOM   2282  N   GLY   170      83.047  96.595  71.939  1.00  0.00           N  
ATOM   2283  H   GLY   170      83.119  97.598  71.837  1.00  0.00           H  
ATOM   2284  CA  GLY   170      84.245  95.750  71.613  1.00  0.00           C  
ATOM   2285  HA2 GLY   170      83.933  95.153  70.756  1.00  0.00           H  
ATOM   2286  HA3 GLY   170      85.008  96.388  71.166  1.00  0.00           H  
ATOM   2287  C   GLY   170      84.829  94.905  72.711  1.00  0.00           C  
ATOM   2288  O   GLY   170      84.639  95.345  73.847  1.00  0.00           O  
ATOM   2289  N   GLY   171      85.549  93.851  72.463  1.00  0.00           N  
ATOM   2290  H   GLY   171      85.873  93.356  73.281  1.00  0.00           H  
ATOM   2291  CA  GLY   171      86.019  93.429  71.149  1.00  0.00           C  
ATOM   2292  HA2 GLY   171      85.097  93.130  70.652  1.00  0.00           H  
ATOM   2293  HA3 GLY   171      86.584  94.214  70.644  1.00  0.00           H  
ATOM   2294  C   GLY   171      86.936  92.162  71.213  1.00  0.00           C  
ATOM   2295  O   GLY   171      86.913  91.426  72.190  1.00  0.00           O  
ATOM   2296  N   GLY   172      87.627  91.786  70.102  1.00  0.00           N  
ATOM   2297  H   GLY   172      88.186  90.947  70.159  1.00  0.00           H  
ATOM   2298  CA  GLY   172      87.616  92.383  68.729  1.00  0.00           C  
ATOM   2299  HA2 GLY   172      86.882  91.814  68.159  1.00  0.00           H  
ATOM   2300  HA3 GLY   172      87.270  93.416  68.696  1.00  0.00           H  
ATOM   2301  C   GLY   172      88.941  92.296  67.990  1.00  0.00           C  
ATOM   2302  O   GLY   172      89.972  91.875  68.449  1.00  0.00           O  
ATOM   2303  N   GLY   173      88.890  92.896  66.736  1.00  0.00           N  
ATOM   2304  H   GLY   173      87.967  93.143  66.410  1.00  0.00           H  
ATOM   2305  CA  GLY   173      89.958  92.774  65.731  1.00  0.00           C  
ATOM   2306  HA2 GLY   173      90.531  91.856  65.860  1.00  0.00           H  
ATOM   2307  HA3 GLY   173      89.383  92.717  64.806  1.00  0.00           H  
ATOM   2308  C   GLY   173      90.899  93.950  65.781  1.00  0.00           C  
ATOM   2309  O   GLY   173      91.172  94.451  66.891  1.00  0.00           O  
ATOM   2310  N   GLY   174      91.345  94.531  64.629  1.00  0.00           N  
ATOM   2311  H   GLY   174      91.754  95.445  64.763  1.00  0.00           H  
ATOM   2312  CA  GLY   174      91.170  94.006  63.315  1.00  0.00           C  
ATOM   2313  HA2 GLY   174      92.151  94.227  62.896  1.00  0.00           H  
ATOM   2314  HA3 GLY   174      91.181  92.917  63.355  1.00  0.00           H  
ATOM   2315  C   GLY   174      90.006  94.329  62.358  1.00  0.00           C  
ATOM   2316  O   GLY   174      89.772  93.542  61.461  1.00  0.00           O  
ATOM   2317  N   GLY   175      89.418  95.524  62.526  1.00  0.00           N  
ATOM   2318  H   GLY   175      89.714  96.068  63.323  1.00  0.00           H  
ATOM   2319  CA  GLY   175      88.519  96.135  61.546  1.00  0.00           C  
ATOM   2320  HA2 GLY   175      88.140  95.412  60.824  1.00  0.00           H  
ATOM   2321  HA3 GLY   175      87.715  96.557  62.149  1.00  0.00           H  
ATOM   2322  C   GLY   175      89.242  97.164  60.779  1.00  0.00           C  
ATOM   2323  O   GLY   175      90.441  97.191  60.571  1.00  0.00           O  
ATOM   2324  N   ASN   176      88.479  98.182  60.433  1.00  0.00           N  
ATOM   2325  H   ASN   176      87.526  98.147  60.765  1.00  0.00           H  
ATOM   2326  CA  ASN   176      88.759  99.307  59.544  1.00  0.00           C  
ATOM   2327  HA  ASN   176      89.797  99.338  59.212  1.00  0.00           H  
ATOM   2328  CB  ASN   176      88.048  99.040  58.231  1.00  0.00           C  
ATOM   2329  HB2 ASN   176      86.983  98.877  58.395  1.00  0.00           H  
ATOM   2330  HB3 ASN   176      88.143  99.889  57.555  1.00  0.00           H  
ATOM   2331  CG  ASN   176      88.613  97.864  57.427  1.00  0.00           C  
ATOM   2332  OD1 ASN   176      87.933  96.886  57.154  1.00  0.00           O  
ATOM   2333  ND2 ASN   176      89.907  97.854  57.061  1.00  0.00           N  
ATOM   2334 HD21 ASN   176      90.317  97.063  56.586  1.00  0.00           H  
ATOM   2335 HD22 ASN   176      90.281  98.792  57.057  1.00  0.00           H  
ATOM   2336  C   ASN   176      88.305 100.581  60.236  1.00  0.00           C  
ATOM   2337  O   ASN   176      87.123 100.657  60.627  1.00  0.00           O  
ATOM   2338  N   TYR   177      89.129 101.632  60.360  1.00  0.00           N  
ATOM   2339  H   TYR   177      90.067 101.573  59.992  1.00  0.00           H  
ATOM   2340  CA  TYR   177      88.995 102.693  61.346  1.00  0.00           C  
ATOM   2341  HA  TYR   177      88.002 102.792  61.784  1.00  0.00           H  
ATOM   2342  CB  TYR   177      89.942 102.306  62.600  1.00  0.00           C  
ATOM   2343  HB2 TYR   177      90.954 102.500  62.244  1.00  0.00           H  
ATOM   2344  HB3 TYR   177      89.777 102.976  63.443  1.00  0.00           H  
ATOM   2345  CG  TYR   177      89.890 100.849  63.097  1.00  0.00           C  
ATOM   2346  CD1 TYR   177      91.020  99.985  63.095  1.00  0.00           C  
ATOM   2347  HD1 TYR   177      91.981 100.374  62.792  1.00  0.00           H  
ATOM   2348  CE1 TYR   177      90.985  98.693  63.616  1.00  0.00           C  
ATOM   2349  HE1 TYR   177      91.839  98.037  63.529  1.00  0.00           H  
ATOM   2350  CZ  TYR   177      89.828  98.289  64.259  1.00  0.00           C  
ATOM   2351  OH  TYR   177      89.825  97.142  64.951  1.00  0.00           O  
ATOM   2352  HH  TYR   177      89.057  97.020  65.514  1.00  0.00           H  
ATOM   2353  CE2 TYR   177      88.664  99.125  64.219  1.00  0.00           C  
ATOM   2354  HE2 TYR   177      87.807  98.782  64.779  1.00  0.00           H  
ATOM   2355  CD2 TYR   177      88.681 100.394  63.636  1.00  0.00           C  
ATOM   2356  HD2 TYR   177      87.839 101.069  63.679  1.00  0.00           H  
ATOM   2357  C   TYR   177      89.412 104.018  60.770  1.00  0.00           C  
ATOM   2358  O   TYR   177      90.640 104.360  60.720  1.00  0.00           O  
ATOM   2359  N   GLY   178      88.487 104.893  60.234  1.00  0.00           N  
ATOM   2360  H   GLY   178      88.824 105.810  59.980  1.00  0.00           H  
ATOM   2361  CA  GLY   178      87.023 104.704  60.108  1.00  0.00           C  
ATOM   2362  HA2 GLY   178      86.672 105.262  59.240  1.00  0.00           H  
ATOM   2363  HA3 GLY   178      86.742 103.656  60.004  1.00  0.00           H  
ATOM   2364  C   GLY   178      86.308 105.240  61.333  1.00  0.00           C  
ATOM   2365  O   GLY   178      86.936 105.756  62.287  1.00  0.00           O  
ATOM   2366  N   GLN   179      85.005 105.480  61.083  1.00  0.00           N  
ATOM   2367  H   GLN   179      84.695 105.239  60.153  1.00  0.00           H  
ATOM   2368  CA  GLN   179      84.107 106.104  62.067  1.00  0.00           C  
ATOM   2369  HA  GLN   179      84.660 106.974  62.421  1.00  0.00           H  
ATOM   2370  CB  GLN   179      82.816 106.623  61.311  1.00  0.00           C  
ATOM   2371  HB2 GLN   179      82.398 105.797  60.736  1.00  0.00           H  
ATOM   2372  HB3 GLN   179      82.056 106.964  62.014  1.00  0.00           H  
ATOM   2373  CG  GLN   179      83.240 107.828  60.470  1.00  0.00           C  
ATOM   2374  HG2 GLN   179      84.269 107.786  60.115  1.00  0.00           H  
ATOM   2375  HG3 GLN   179      82.649 107.826  59.554  1.00  0.00           H  
ATOM   2376  CD  GLN   179      83.008 109.187  61.135  1.00  0.00           C  
ATOM   2377  OE1 GLN   179      83.801 109.672  61.955  1.00  0.00           O  
ATOM   2378  NE2 GLN   179      81.853 109.781  61.063  1.00  0.00           N  
ATOM   2379 HE21 GLN   179      81.082 109.350  60.574  1.00  0.00           H  
ATOM   2380 HE22 GLN   179      81.674 110.511  61.739  1.00  0.00           H  
ATOM   2381  C   GLN   179      83.927 105.254  63.316  1.00  0.00           C  
ATOM   2382  O   GLN   179      83.627 104.020  63.128  1.00  0.00           O  
ATOM   2383  N   ASP   180      83.986 105.830  64.508  1.00  0.00           N  
ATOM   2384  H   ASP   180      83.844 105.309  65.361  1.00  0.00           H  
ATOM   2385  CA  ASP   180      84.128 107.275  64.843  1.00  0.00           C  
ATOM   2386  HA  ASP   180      83.605 107.897  64.116  1.00  0.00           H  
ATOM   2387  CB  ASP   180      83.491 107.594  66.152  1.00  0.00           C  
ATOM   2388  HB2 ASP   180      82.404 107.597  66.062  1.00  0.00           H  
ATOM   2389  HB3 ASP   180      83.742 106.803  66.858  1.00  0.00           H  
ATOM   2390  CG  ASP   180      83.966 108.884  66.799  1.00  0.00           C  
ATOM   2391  OD1 ASP   180      83.910 109.051  67.997  1.00  0.00           O  
ATOM   2392  OD2 ASP   180      84.327 109.861  66.069  1.00  0.00           O  
ATOM   2393  C   ASP   180      85.602 107.564  64.833  1.00  0.00           C  
ATOM   2394  O   ASP   180      86.320 106.976  65.678  1.00  0.00           O  
ATOM   2395  N   GLN   181      86.108 108.480  63.990  1.00  0.00           N  
ATOM   2396  H   GLN   181      85.432 108.940  63.397  1.00  0.00           H  
ATOM   2397  CA  GLN   181      87.554 108.857  63.950  1.00  0.00           C  
ATOM   2398  HA  GLN   181      88.141 107.938  63.969  1.00  0.00           H  
ATOM   2399  CB  GLN   181      87.902 109.412  62.565  1.00  0.00           C  
ATOM   2400  HB2 GLN   181      88.987 109.504  62.533  1.00  0.00           H  
ATOM   2401  HB3 GLN   181      87.642 108.737  61.750  1.00  0.00           H  
ATOM   2402  CG  GLN   181      87.306 110.809  62.370  1.00  0.00           C  
ATOM   2403  HG2 GLN   181      86.241 110.834  62.601  1.00  0.00           H  
ATOM   2404  HG3 GLN   181      87.868 111.445  63.054  1.00  0.00           H  
ATOM   2405  CD  GLN   181      87.432 111.338  60.982  1.00  0.00           C  
ATOM   2406  OE1 GLN   181      88.372 111.050  60.254  1.00  0.00           O  
ATOM   2407  NE2 GLN   181      86.506 112.160  60.552  1.00  0.00           N  
ATOM   2408 HE21 GLN   181      85.835 112.597  61.168  1.00  0.00           H  
ATOM   2409 HE22 GLN   181      86.655 112.517  59.619  1.00  0.00           H  
ATOM   2410  C   GLN   181      88.032 109.802  65.100  1.00  0.00           C  
ATOM   2411  O   GLN   181      89.222 110.021  65.099  1.00  0.00           O  
ATOM   2412  N   SER   182      87.119 110.387  65.879  1.00  0.00           N  
ATOM   2413  H   SER   182      86.166 110.100  65.710  1.00  0.00           H  
ATOM   2414  CA  SER   182      87.398 111.080  67.150  1.00  0.00           C  
ATOM   2415  HA  SER   182      87.766 112.041  66.791  1.00  0.00           H  
ATOM   2416  CB  SER   182      86.156 111.507  68.021  1.00  0.00           C  
ATOM   2417  HB2 SER   182      85.769 110.626  68.533  1.00  0.00           H  
ATOM   2418  HB3 SER   182      86.425 112.279  68.743  1.00  0.00           H  
ATOM   2419  OG  SER   182      85.129 112.119  67.213  1.00  0.00           O  
ATOM   2420  HG  SER   182      84.725 111.422  66.690  1.00  0.00           H  
ATOM   2421  C   SER   182      88.423 110.301  68.089  1.00  0.00           C  
ATOM   2422  O   SER   182      88.427 109.082  68.082  1.00  0.00           O  
ATOM   2423  N   SER   183      89.274 111.000  68.863  1.00  0.00           N  
ATOM   2424  H   SER   183      90.016 110.497  69.327  1.00  0.00           H  
ATOM   2425  CA  SER   183      89.400 112.456  68.919  1.00  0.00           C  
ATOM   2426  HA  SER   183      88.400 112.867  68.779  1.00  0.00           H  
ATOM   2427  CB  SER   183      89.984 112.973  70.264  1.00  0.00           C  
ATOM   2428  HB2 SER   183      90.994 112.563  70.293  1.00  0.00           H  
ATOM   2429  HB3 SER   183      90.019 114.061  70.312  1.00  0.00           H  
ATOM   2430  OG  SER   183      89.358 112.420  71.418  1.00  0.00           O  
ATOM   2431  HG  SER   183      88.428 112.647  71.499  1.00  0.00           H  
ATOM   2432  C   SER   183      90.227 113.017  67.755  1.00  0.00           C  
ATOM   2433  O   SER   183      90.953 112.251  67.138  1.00  0.00           O  
ATOM   2434  N   MET   184      90.031 114.309  67.507  1.00  0.00           N  
ATOM   2435  H   MET   184      89.550 114.843  68.217  1.00  0.00           H  
ATOM   2436  CA  MET   184      90.647 115.136  66.477  1.00  0.00           C  
ATOM   2437  HA  MET   184      91.617 114.723  66.202  1.00  0.00           H  
ATOM   2438  CB  MET   184      89.839 115.292  65.163  1.00  0.00           C  
ATOM   2439  HB2 MET   184      90.472 115.860  64.481  1.00  0.00           H  
ATOM   2440  HB3 MET   184      89.630 114.294  64.779  1.00  0.00           H  
ATOM   2441  CG  MET   184      88.425 116.043  65.244  1.00  0.00           C  
ATOM   2442  HG2 MET   184      88.671 116.985  65.735  1.00  0.00           H  
ATOM   2443  HG3 MET   184      88.084 116.354  64.257  1.00  0.00           H  
ATOM   2444  SD  MET   184      87.127 115.131  66.167  1.00  0.00           S  
ATOM   2445  CE  MET   184      86.533 114.066  64.864  1.00  0.00           C  
ATOM   2446  HE1 MET   184      85.919 113.310  65.352  1.00  0.00           H  
ATOM   2447  HE2 MET   184      85.776 114.585  64.277  1.00  0.00           H  
ATOM   2448  HE3 MET   184      87.326 113.787  64.169  1.00  0.00           H  
ATOM   2449  C   MET   184      90.982 116.427  67.094  1.00  0.00           C  
ATOM   2450  O   MET   184      90.332 116.828  68.024  1.00  0.00           O  
ATOM   2451  N   SER   185      92.031 117.044  66.584  1.00  0.00           N  
ATOM   2452  H   SER   185      92.548 116.640  65.816  1.00  0.00           H  
ATOM   2453  CA  SER   185      92.332 118.498  66.752  1.00  0.00           C  
ATOM   2454  HA  SER   185      92.501 118.624  67.822  1.00  0.00           H  
ATOM   2455  CB  SER   185      93.638 118.888  66.042  1.00  0.00           C  
ATOM   2456  HB2 SER   185      94.553 118.642  66.581  1.00  0.00           H  
ATOM   2457  HB3 SER   185      93.643 118.458  65.041  1.00  0.00           H  
ATOM   2458  OG  SER   185      93.659 120.316  66.018  1.00  0.00           O  
ATOM   2459  HG  SER   185      94.134 120.566  66.814  1.00  0.00           H  
ATOM   2460  C   SER   185      91.167 119.340  66.389  1.00  0.00           C  
ATOM   2461  O   SER   185      90.513 119.128  65.384  1.00  0.00           O  
ATOM   2462  N   SER   186      90.845 120.339  67.211  1.00  0.00           N  
ATOM   2463  H   SER   186      91.242 120.365  68.139  1.00  0.00           H  
ATOM   2464  CA  SER   186      90.067 121.573  66.808  1.00  0.00           C  
ATOM   2465  HA  SER   186      90.274 121.798  65.761  1.00  0.00           H  
ATOM   2466  CB  SER   186      88.661 121.173  66.958  1.00  0.00           C  
ATOM   2467  HB2 SER   186      88.498 120.229  66.439  1.00  0.00           H  
ATOM   2468  HB3 SER   186      88.420 121.014  68.010  1.00  0.00           H  
ATOM   2469  OG  SER   186      87.730 122.075  66.497  1.00  0.00           O  
ATOM   2470  HG  SER   186      86.858 121.764  66.752  1.00  0.00           H  
ATOM   2471  C   SER   186      90.592 122.748  67.656  1.00  0.00           C  
ATOM   2472  O   SER   186      91.171 122.498  68.733  1.00  0.00           O  
ATOM   2473  N   GLY   187      90.295 124.018  67.396  1.00  0.00           N  
ATOM   2474  H   GLY   187      90.441 124.710  68.117  1.00  0.00           H  
ATOM   2475  CA  GLY   187      89.934 124.621  66.114  1.00  0.00           C  
ATOM   2476  HA2 GLY   187      90.735 125.312  65.852  1.00  0.00           H  
ATOM   2477  HA3 GLY   187      89.848 123.886  65.315  1.00  0.00           H  
ATOM   2478  C   GLY   187      88.542 125.380  66.124  1.00  0.00           C  
ATOM   2479  O   GLY   187      88.301 126.189  65.238  1.00  0.00           O  
ATOM   2480  N   GLY   188      87.663 125.056  67.051  1.00  0.00           N  
ATOM   2481  H   GLY   188      87.943 124.355  67.722  1.00  0.00           H  
ATOM   2482  CA  GLY   188      86.265 125.579  67.161  1.00  0.00           C  
ATOM   2483  HA2 GLY   188      85.941 126.161  66.299  1.00  0.00           H  
ATOM   2484  HA3 GLY   188      85.568 124.741  67.147  1.00  0.00           H  
ATOM   2485  C   GLY   188      86.003 126.472  68.340  1.00  0.00           C  
ATOM   2486  O   GLY   188      86.893 127.158  68.810  1.00  0.00           O  
ATOM   2487  N   GLY   189      84.794 126.486  68.965  1.00  0.00           N  
ATOM   2488  H   GLY   189      84.766 127.032  69.815  1.00  0.00           H  
ATOM   2489  CA  GLY   189      83.573 125.694  68.674  1.00  0.00           C  
ATOM   2490  HA2 GLY   189      83.837 124.641  68.777  1.00  0.00           H  
ATOM   2491  HA3 GLY   189      82.790 125.928  69.394  1.00  0.00           H  
ATOM   2492  C   GLY   189      83.036 125.985  67.262  1.00  0.00           C  
ATOM   2493  O   GLY   189      83.384 126.996  66.637  1.00  0.00           O  
ATOM   2494  N   SER   190      82.122 125.162  66.781  1.00  0.00           N  
ATOM   2495  H   SER   190      82.037 124.298  67.298  1.00  0.00           H  
ATOM   2496  CA  SER   190      81.609 125.208  65.432  1.00  0.00           C  
ATOM   2497  HA  SER   190      82.446 125.328  64.744  1.00  0.00           H  
ATOM   2498  CB  SER   190      80.879 123.828  65.227  1.00  0.00           C  
ATOM   2499  HB2 SER   190      80.003 123.773  65.874  1.00  0.00           H  
ATOM   2500  HB3 SER   190      80.494 123.568  64.241  1.00  0.00           H  
ATOM   2501  OG  SER   190      81.668 122.716  65.664  1.00  0.00           O  
ATOM   2502  HG  SER   190      81.390 122.003  65.084  1.00  0.00           H  
ATOM   2503  C   SER   190      80.663 126.337  65.109  1.00  0.00           C  
ATOM   2504  O   SER   190      80.198 127.085  66.027  1.00  0.00           O  
ATOM   2505  N   GLY   191      80.467 126.541  63.835  1.00  0.00           N  
ATOM   2506  H   GLY   191      79.812 127.293  63.675  1.00  0.00           H  
ATOM   2507  CA  GLY   191      81.248 126.175  62.622  1.00  0.00           C  
ATOM   2508  HA2 GLY   191      82.192 126.690  62.447  1.00  0.00           H  
ATOM   2509  HA3 GLY   191      81.405 125.100  62.703  1.00  0.00           H  
ATOM   2510  C   GLY   191      80.286 126.347  61.371  1.00  0.00           C  
ATOM   2511  O   GLY   191      79.061 126.472  61.511  1.00  0.00           O  
ATOM   2512  N   GLY   192      80.849 126.149  60.190  1.00  0.00           N  
ATOM   2513  H   GLY   192      81.851 126.039  60.126  1.00  0.00           H  
ATOM   2514  CA  GLY   192      80.071 126.236  58.903  1.00  0.00           C  
ATOM   2515  HA2 GLY   192      80.625 125.614  58.199  1.00  0.00           H  
ATOM   2516  HA3 GLY   192      79.012 125.983  58.966  1.00  0.00           H  
ATOM   2517  C   GLY   192      79.911 127.564  58.165  1.00  0.00           C  
ATOM   2518  O   GLY   192      79.950 128.564  58.876  1.00  0.00           O  
ATOM   2519  N   GLY   193      79.555 127.574  56.873  1.00  0.00           N  
ATOM   2520  H   GLY   193      79.346 126.735  56.350  1.00  0.00           H  
ATOM   2521  CA  GLY   193      79.482 128.847  56.080  1.00  0.00           C  
ATOM   2522  HA2 GLY   193      80.400 129.412  56.244  1.00  0.00           H  
ATOM   2523  HA3 GLY   193      79.520 128.479  55.055  1.00  0.00           H  
ATOM   2524  C   GLY   193      78.220 129.654  56.276  1.00  0.00           C  
ATOM   2525  O   GLY   193      77.184 129.067  56.667  1.00  0.00           O  
ATOM   2526  N   TYR   194      78.211 130.877  55.786  1.00  0.00           N  
ATOM   2527  H   TYR   194      79.002 131.206  55.251  1.00  0.00           H  
ATOM   2528  CA  TYR   194      76.997 131.529  55.366  1.00  0.00           C  
ATOM   2529  HA  TYR   194      76.408 131.798  56.242  1.00  0.00           H  
ATOM   2530  CB  TYR   194      77.379 132.867  54.644  1.00  0.00           C  
ATOM   2531  HB2 TYR   194      78.250 133.386  55.042  1.00  0.00           H  
ATOM   2532  HB3 TYR   194      77.767 132.569  53.670  1.00  0.00           H  
ATOM   2533  CG  TYR   194      76.359 133.917  54.238  1.00  0.00           C  
ATOM   2534  CD1 TYR   194      75.589 133.815  53.031  1.00  0.00           C  
ATOM   2535  HD1 TYR   194      75.653 132.938  52.404  1.00  0.00           H  
ATOM   2536  CE1 TYR   194      74.678 134.874  52.779  1.00  0.00           C  
ATOM   2537  HE1 TYR   194      74.086 134.816  51.878  1.00  0.00           H  
ATOM   2538  CZ  TYR   194      74.577 135.945  53.671  1.00  0.00           C  
ATOM   2539  OH  TYR   194      73.741 136.980  53.466  1.00  0.00           O  
ATOM   2540  HH  TYR   194      72.932 136.733  53.011  1.00  0.00           H  
ATOM   2541  CE2 TYR   194      75.399 136.063  54.834  1.00  0.00           C  
ATOM   2542  HE2 TYR   194      75.217 136.886  55.509  1.00  0.00           H  
ATOM   2543  CD2 TYR   194      76.292 135.064  55.090  1.00  0.00           C  
ATOM   2544  HD2 TYR   194      76.978 135.099  55.923  1.00  0.00           H  
ATOM   2545  C   TYR   194      76.154 130.619  54.430  1.00  0.00           C  
ATOM   2546  O   TYR   194      76.807 129.951  53.603  1.00  0.00           O  
ATOM   2547  N   GLY   195      74.818 130.557  54.554  1.00  0.00           N  
ATOM   2548  H   GLY   195      74.499 129.838  53.920  1.00  0.00           H  
ATOM   2549  CA  GLY   195      73.842 131.190  55.488  1.00  0.00           C  
ATOM   2550  HA2 GLY   195      73.468 130.389  56.126  1.00  0.00           H  
ATOM   2551  HA3 GLY   195      74.335 131.895  56.158  1.00  0.00           H  
ATOM   2552  C   GLY   195      72.679 131.799  54.726  1.00  0.00           C  
ATOM   2553  O   GLY   195      72.778 132.018  53.546  1.00  0.00           O  
ATOM   2554  N   ASN   196      71.603 131.916  55.400  1.00  0.00           N  
ATOM   2555  H   ASN   196      71.714 131.532  56.328  1.00  0.00           H  
ATOM   2556  CA  ASN   196      70.487 132.883  55.277  1.00  0.00           C  
ATOM   2557  HA  ASN   196      69.850 132.744  56.151  1.00  0.00           H  
ATOM   2558  CB  ASN   196      71.067 134.334  55.358  1.00  0.00           C  
ATOM   2559  HB2 ASN   196      71.772 134.384  54.528  1.00  0.00           H  
ATOM   2560  HB3 ASN   196      70.161 134.925  55.229  1.00  0.00           H  
ATOM   2561  CG  ASN   196      71.724 134.746  56.691  1.00  0.00           C  
ATOM   2562  OD1 ASN   196      71.819 133.961  57.648  1.00  0.00           O  
ATOM   2563  ND2 ASN   196      72.171 135.951  56.829  1.00  0.00           N  
ATOM   2564 HD21 ASN   196      72.541 136.201  57.735  1.00  0.00           H  
ATOM   2565 HD22 ASN   196      72.061 136.590  56.055  1.00  0.00           H  
ATOM   2566  C   ASN   196      69.635 132.696  54.055  1.00  0.00           C  
ATOM   2567  O   ASN   196      69.343 133.586  53.262  1.00  0.00           O  
ATOM   2568  N   GLN   197      69.280 131.438  53.811  1.00  0.00           N  
ATOM   2569  H   GLN   197      69.517 130.818  54.572  1.00  0.00           H  
ATOM   2570  CA  GLN   197      68.605 131.043  52.546  1.00  0.00           C  
ATOM   2571  HA  GLN   197      69.178 131.399  51.690  1.00  0.00           H  
ATOM   2572  CB  GLN   197      68.648 129.571  52.447  1.00  0.00           C  
ATOM   2573  HB2 GLN   197      67.984 129.152  53.204  1.00  0.00           H  
ATOM   2574  HB3 GLN   197      68.206 129.225  51.513  1.00  0.00           H  
ATOM   2575  CG  GLN   197      70.126 129.161  52.501  1.00  0.00           C  
ATOM   2576  HG2 GLN   197      70.296 128.357  51.784  1.00  0.00           H  
ATOM   2577  HG3 GLN   197      70.851 129.975  52.484  1.00  0.00           H  
ATOM   2578  CD  GLN   197      70.456 128.370  53.779  1.00  0.00           C  
ATOM   2579  OE1 GLN   197      69.655 128.116  54.668  1.00  0.00           O  
ATOM   2580  NE2 GLN   197      71.694 127.970  54.020  1.00  0.00           N  
ATOM   2581 HE21 GLN   197      72.416 128.235  53.367  1.00  0.00           H  
ATOM   2582 HE22 GLN   197      71.926 127.395  54.818  1.00  0.00           H  
ATOM   2583  C   GLN   197      67.203 131.608  52.366  1.00  0.00           C  
ATOM   2584  O   GLN   197      66.552 132.031  53.276  1.00  0.00           O  
ATOM   2585  N   ASP   198      66.728 131.582  51.147  1.00  0.00           N  
ATOM   2586  H   ASP   198      67.380 131.204  50.475  1.00  0.00           H  
ATOM   2587  CA  ASP   198      65.550 132.341  50.599  1.00  0.00           C  
ATOM   2588  HA  ASP   198      64.820 132.631  51.354  1.00  0.00           H  
ATOM   2589  CB  ASP   198      66.022 133.554  49.733  1.00  0.00           C  
ATOM   2590  HB2 ASP   198      66.622 134.267  50.298  1.00  0.00           H  
ATOM   2591  HB3 ASP   198      66.688 133.225  48.935  1.00  0.00           H  
ATOM   2592  CG  ASP   198      64.862 134.477  49.223  1.00  0.00           C  
ATOM   2593  OD1 ASP   198      63.757 134.468  49.808  1.00  0.00           O  
ATOM   2594  OD2 ASP   198      65.124 135.151  48.233  1.00  0.00           O  
ATOM   2595  C   ASP   198      64.881 131.432  49.537  1.00  0.00           C  
ATOM   2596  O   ASP   198      65.407 131.088  48.500  1.00  0.00           O  
ATOM   2597  N   GLN   199      63.650 131.015  49.864  1.00  0.00           N  
ATOM   2598  H   GLN   199      63.393 131.164  50.829  1.00  0.00           H  
ATOM   2599  CA  GLN   199      62.814 130.122  49.010  1.00  0.00           C  
ATOM   2600  HA  GLN   199      61.927 129.832  49.573  1.00  0.00           H  
ATOM   2601  CB  GLN   199      62.315 130.992  47.779  1.00  0.00           C  
ATOM   2602  HB2 GLN   199      63.137 131.472  47.248  1.00  0.00           H  
ATOM   2603  HB3 GLN   199      61.734 130.392  47.079  1.00  0.00           H  
ATOM   2604  CG  GLN   199      61.349 132.071  48.250  1.00  0.00           C  
ATOM   2605  HG2 GLN   199      61.682 132.331  49.255  1.00  0.00           H  
ATOM   2606  HG3 GLN   199      61.353 132.955  47.613  1.00  0.00           H  
ATOM   2607  CD  GLN   199      59.813 131.640  48.230  1.00  0.00           C  
ATOM   2608  OE1 GLN   199      59.360 130.587  48.721  1.00  0.00           O  
ATOM   2609  NE2 GLN   199      59.070 132.572  47.641  1.00  0.00           N  
ATOM   2610 HE21 GLN   199      59.551 133.360  47.233  1.00  0.00           H  
ATOM   2611 HE22 GLN   199      58.063 132.503  47.609  1.00  0.00           H  
ATOM   2612  C   GLN   199      63.342 128.758  48.537  1.00  0.00           C  
ATOM   2613  O   GLN   199      63.305 128.486  47.345  1.00  0.00           O  
ATOM   2614  N   SER   200      63.873 127.926  49.546  1.00  0.00           N  
ATOM   2615  H   SER   200      64.251 127.084  49.135  1.00  0.00           H  
ATOM   2616  CA  SER   200      63.920 128.168  51.038  1.00  0.00           C  
ATOM   2617  HA  SER   200      63.711 129.204  51.308  1.00  0.00           H  
ATOM   2618  CB  SER   200      62.832 127.290  51.680  1.00  0.00           C  
ATOM   2619  HB2 SER   200      62.796 126.299  51.227  1.00  0.00           H  
ATOM   2620  HB3 SER   200      62.925 127.269  52.766  1.00  0.00           H  
ATOM   2621  OG  SER   200      61.563 127.873  51.427  1.00  0.00           O  
ATOM   2622  HG  SER   200      60.857 127.311  51.752  1.00  0.00           H  
ATOM   2623  C   SER   200      65.237 127.639  51.590  1.00  0.00           C  
ATOM   2624  O   SER   200      65.659 128.142  52.659  1.00  0.00           O  
ATOM   2625  N   GLY   201      65.935 126.706  50.959  1.00  0.00           N  
ATOM   2626  H   GLY   201      65.583 126.134  50.205  1.00  0.00           H  
ATOM   2627  CA  GLY   201      67.227 126.192  51.490  1.00  0.00           C  
ATOM   2628  HA2 GLY   201      67.625 125.484  50.764  1.00  0.00           H  
ATOM   2629  HA3 GLY   201      67.906 127.040  51.579  1.00  0.00           H  
ATOM   2630  C   GLY   201      67.145 125.459  52.868  1.00  0.00           C  
ATOM   2631  O   GLY   201      66.118 125.192  53.417  1.00  0.00           O  
ATOM   2632  N   GLY   202      68.323 125.097  53.401  1.00  0.00           N  
ATOM   2633  H   GLY   202      68.198 124.673  54.309  1.00  0.00           H  
ATOM   2634  CA  GLY   202      69.712 125.197  52.925  1.00  0.00           C  
ATOM   2635  HA2 GLY   202      69.762 125.991  52.180  1.00  0.00           H  
ATOM   2636  HA3 GLY   202      70.337 125.371  53.800  1.00  0.00           H  
ATOM   2637  C   GLY   202      70.128 123.924  52.175  1.00  0.00           C  
ATOM   2638  O   GLY   202      69.220 123.254  51.665  1.00  0.00           O  
ATOM   2639  N   GLY   203      71.385 123.639  52.176  1.00  0.00           N  
ATOM   2640  H   GLY   203      71.636 122.720  51.841  1.00  0.00           H  
ATOM   2641  CA  GLY   203      72.520 124.495  52.634  1.00  0.00           C  
ATOM   2642  HA2 GLY   203      72.343 125.058  53.550  1.00  0.00           H  
ATOM   2643  HA3 GLY   203      73.372 123.829  52.769  1.00  0.00           H  
ATOM   2644  C   GLY   203      72.942 125.559  51.574  1.00  0.00           C  
ATOM   2645  O   GLY   203      72.174 126.007  50.703  1.00  0.00           O  
ATOM   2646  N   GLY   204      74.237 125.815  51.636  1.00  0.00           N  
ATOM   2647  H   GLY   204      74.794 125.272  52.280  1.00  0.00           H  
ATOM   2648  CA  GLY   204      74.781 126.808  50.831  1.00  0.00           C  
ATOM   2649  HA2 GLY   204      75.852 126.616  50.886  1.00  0.00           H  
ATOM   2650  HA3 GLY   204      74.454 126.588  49.815  1.00  0.00           H  
ATOM   2651  C   GLY   204      74.398 128.255  51.130  1.00  0.00           C  
ATOM   2652  O   GLY   204      73.622 128.382  52.101  1.00  0.00           O  
ATOM   2653  N   SER   205      74.896 129.276  50.398  1.00  0.00           N  
ATOM   2654  H   SER   205      74.664 130.227  50.647  1.00  0.00           H  
ATOM   2655  CA  SER   205      75.695 129.129  49.178  1.00  0.00           C  
ATOM   2656  HA  SER   205      75.413 128.229  48.630  1.00  0.00           H  
ATOM   2657  CB  SER   205      75.260 130.295  48.318  1.00  0.00           C  
ATOM   2658  HB2 SER   205      75.880 130.353  47.424  1.00  0.00           H  
ATOM   2659  HB3 SER   205      74.184 130.284  48.144  1.00  0.00           H  
ATOM   2660  OG  SER   205      75.425 131.530  48.963  1.00  0.00           O  
ATOM   2661  HG  SER   205      75.671 132.192  48.313  1.00  0.00           H  
ATOM   2662  C   SER   205      77.262 129.169  49.302  1.00  0.00           C  
ATOM   2663  O   SER   205      77.995 128.952  48.352  1.00  0.00           O  
ATOM   2664  N   GLY   206      77.821 129.505  50.463  1.00  0.00           N  
ATOM   2665  H   GLY   206      77.206 129.667  51.248  1.00  0.00           H  
ATOM   2666  CA  GLY   206      79.219 129.457  50.751  1.00  0.00           C  
ATOM   2667  HA2 GLY   206      79.237 129.739  51.804  1.00  0.00           H  
ATOM   2668  HA3 GLY   206      79.624 128.446  50.727  1.00  0.00           H  
ATOM   2669  C   GLY   206      80.123 130.392  49.900  1.00  0.00           C  
ATOM   2670  O   GLY   206      79.617 131.440  49.492  1.00  0.00           O  
ATOM   2671  N   GLY   207      81.436 130.094  49.743  1.00  0.00           N  
ATOM   2672  H   GLY   207      81.972 130.750  49.192  1.00  0.00           H  
ATOM   2673  CA  GLY   207      82.195 128.976  50.275  1.00  0.00           C  
ATOM   2674  HA2 GLY   207      81.776 128.003  50.017  1.00  0.00           H  
ATOM   2675  HA3 GLY   207      83.221 129.011  49.908  1.00  0.00           H  
ATOM   2676  C   GLY   207      82.415 128.936  51.785  1.00  0.00           C  
ATOM   2677  O   GLY   207      81.609 129.685  52.369  1.00  0.00           O  
ATOM   2678  N   TYR   208      83.393 128.317  52.304  1.00  0.00           N  
ATOM   2679  H   TYR   208      83.954 127.738  51.696  1.00  0.00           H  
ATOM   2680  CA  TYR   208      83.694 128.332  53.756  1.00  0.00           C  
ATOM   2681  HA  TYR   208      83.852 129.326  54.173  1.00  0.00           H  
ATOM   2682  CB  TYR   208      82.506 127.705  54.494  1.00  0.00           C  
ATOM   2683  HB2 TYR   208      81.784 128.516  54.597  1.00  0.00           H  
ATOM   2684  HB3 TYR   208      82.232 126.896  53.817  1.00  0.00           H  
ATOM   2685  CG  TYR   208      82.897 127.134  55.899  1.00  0.00           C  
ATOM   2686  CD1 TYR   208      82.981 125.756  56.016  1.00  0.00           C  
ATOM   2687  HD1 TYR   208      82.695 125.148  55.171  1.00  0.00           H  
ATOM   2688  CE1 TYR   208      83.265 125.169  57.298  1.00  0.00           C  
ATOM   2689  HE1 TYR   208      83.303 124.109  57.498  1.00  0.00           H  
ATOM   2690  CZ  TYR   208      83.559 126.051  58.392  1.00  0.00           C  
ATOM   2691  OH  TYR   208      83.878 125.611  59.600  1.00  0.00           O  
ATOM   2692  HH  TYR   208      84.217 124.717  59.522  1.00  0.00           H  
ATOM   2693  CE2 TYR   208      83.531 127.444  58.214  1.00  0.00           C  
ATOM   2694  HE2 TYR   208      83.811 128.112  59.016  1.00  0.00           H  
ATOM   2695  CD2 TYR   208      83.130 127.987  56.973  1.00  0.00           C  
ATOM   2696  HD2 TYR   208      83.282 129.018  56.691  1.00  0.00           H  
ATOM   2697  C   TYR   208      84.971 127.483  53.963  1.00  0.00           C  
ATOM   2698  O   TYR   208      84.985 126.262  53.745  1.00  0.00           O  
ATOM   2699  N   GLY   209      85.967 128.137  54.418  1.00  0.00           N  
ATOM   2700  H   GLY   209      85.947 129.139  54.544  1.00  0.00           H  
ATOM   2701  CA  GLY   209      87.231 127.535  54.783  1.00  0.00           C  
ATOM   2702  HA2 GLY   209      87.747 127.180  53.892  1.00  0.00           H  
ATOM   2703  HA3 GLY   209      87.871 128.281  55.255  1.00  0.00           H  
ATOM   2704  C   GLY   209      87.078 126.343  55.850  1.00  0.00           C  
ATOM   2705  O   GLY   209      86.281 126.503  56.805  1.00  0.00           O  
ATOM   2706  N   GLN   210      87.881 125.277  55.705  1.00  0.00           N  
ATOM   2707  H   GLN   210      87.736 124.567  56.409  1.00  0.00           H  
ATOM   2708  CA  GLN   210      88.853 124.944  54.680  1.00  0.00           C  
ATOM   2709  HA  GLN   210      89.280 124.001  55.021  1.00  0.00           H  
ATOM   2710  CB  GLN   210      88.124 124.530  53.381  1.00  0.00           C  
ATOM   2711  HB2 GLN   210      87.527 123.682  53.719  1.00  0.00           H  
ATOM   2712  HB3 GLN   210      87.524 125.280  52.867  1.00  0.00           H  
ATOM   2713  CG  GLN   210      88.999 124.033  52.212  1.00  0.00           C  
ATOM   2714  HG2 GLN   210      88.782 124.669  51.353  1.00  0.00           H  
ATOM   2715  HG3 GLN   210      90.041 123.885  52.495  1.00  0.00           H  
ATOM   2716  CD  GLN   210      88.738 122.651  51.649  1.00  0.00           C  
ATOM   2717  OE1 GLN   210      87.868 121.904  52.101  1.00  0.00           O  
ATOM   2718  NE2 GLN   210      89.503 122.163  50.687  1.00  0.00           N  
ATOM   2719 HE21 GLN   210      89.412 121.171  50.523  1.00  0.00           H  
ATOM   2720 HE22 GLN   210      89.943 122.843  50.085  1.00  0.00           H  
ATOM   2721  C   GLN   210      90.025 125.959  54.581  1.00  0.00           C  
ATOM   2722  O   GLN   210      90.400 126.447  53.525  1.00  0.00           O  
ATOM   2723  N   GLN   211      90.666 126.340  55.729  1.00  0.00           N  
ATOM   2724  H   GLN   211      90.431 125.807  56.554  1.00  0.00           H  
ATOM   2725  CA  GLN   211      91.854 127.193  55.849  1.00  0.00           C  
ATOM   2726  HA  GLN   211      91.811 128.048  55.175  1.00  0.00           H  
ATOM   2727  CB  GLN   211      92.167 127.683  57.238  1.00  0.00           C  
ATOM   2728  HB2 GLN   211      92.136 126.903  57.999  1.00  0.00           H  
ATOM   2729  HB3 GLN   211      93.226 127.899  57.103  1.00  0.00           H  
ATOM   2730  CG  GLN   211      91.587 129.020  57.706  1.00  0.00           C  
ATOM   2731  HG2 GLN   211      91.956 129.085  58.730  1.00  0.00           H  
ATOM   2732  HG3 GLN   211      92.015 129.868  57.171  1.00  0.00           H  
ATOM   2733  CD  GLN   211      90.027 129.153  57.767  1.00  0.00           C  
ATOM   2734  OE1 GLN   211      89.436 130.132  57.508  1.00  0.00           O  
ATOM   2735  NE2 GLN   211      89.251 128.119  58.068  1.00  0.00           N  
ATOM   2736 HE21 GLN   211      89.655 127.240  58.360  1.00  0.00           H  
ATOM   2737 HE22 GLN   211      88.271 128.297  58.236  1.00  0.00           H  
ATOM   2738  C   GLN   211      93.066 126.377  55.250  1.00  0.00           C  
ATOM   2739  O   GLN   211      93.976 127.009  54.743  1.00  0.00           O  
ATOM   2740  N   ASP   212      93.127 125.048  55.335  1.00  0.00           N  
ATOM   2741  H   ASP   212      92.351 124.649  55.845  1.00  0.00           H  
ATOM   2742  CA  ASP   212      94.400 124.262  55.025  1.00  0.00           C  
ATOM   2743  HA  ASP   212      94.829 124.822  54.194  1.00  0.00           H  
ATOM   2744  CB  ASP   212      95.448 124.589  56.088  1.00  0.00           C  
ATOM   2745  HB2 ASP   212      96.277 123.890  55.972  1.00  0.00           H  
ATOM   2746  HB3 ASP   212      95.739 125.633  55.970  1.00  0.00           H  
ATOM   2747  CG  ASP   212      94.982 124.460  57.557  1.00  0.00           C  
ATOM   2748  OD1 ASP   212      95.663 125.098  58.427  1.00  0.00           O  
ATOM   2749  OD2 ASP   212      94.066 123.704  57.842  1.00  0.00           O  
ATOM   2750  C   ASP   212      94.230 122.779  54.662  1.00  0.00           C  
ATOM   2751  O   ASP   212      95.116 122.106  54.180  1.00  0.00           O  
ATOM   2752  N   ARG   213      93.009 122.251  54.738  1.00  0.00           N  
ATOM   2753  H   ARG   213      92.312 122.750  55.272  1.00  0.00           H  
ATOM   2754  CA  ARG   213      92.694 120.862  54.384  1.00  0.00           C  
ATOM   2755  HA  ARG   213      93.531 120.487  53.795  1.00  0.00           H  
ATOM   2756  CB  ARG   213      92.416 119.967  55.563  1.00  0.00           C  
ATOM   2757  HB2 ARG   213      91.604 120.317  56.201  1.00  0.00           H  
ATOM   2758  HB3 ARG   213      92.211 118.945  55.245  1.00  0.00           H  
ATOM   2759  CG  ARG   213      93.734 119.894  56.384  1.00  0.00           C  
ATOM   2760  HG2 ARG   213      94.643 119.795  55.791  1.00  0.00           H  
ATOM   2761  HG3 ARG   213      93.880 120.797  56.978  1.00  0.00           H  
ATOM   2762  CD  ARG   213      93.788 118.753  57.459  1.00  0.00           C  
ATOM   2763  HD2 ARG   213      93.666 117.757  57.033  1.00  0.00           H  
ATOM   2764  HD3 ARG   213      94.760 118.756  57.951  1.00  0.00           H  
ATOM   2765  NE  ARG   213      92.660 118.877  58.394  1.00  0.00           N  
ATOM   2766  HE  ARG   213      91.969 119.612  58.362  1.00  0.00           H  
ATOM   2767  CZ  ARG   213      92.052 117.782  58.902  1.00  0.00           C  
ATOM   2768  NH1 ARG   213      92.558 116.542  58.890  1.00  0.00           N  
ATOM   2769 HH11 ARG   213      92.130 115.802  59.429  1.00  0.00           H  
ATOM   2770 HH12 ARG   213      93.526 116.408  58.634  1.00  0.00           H  
ATOM   2771  NH2 ARG   213      90.791 117.871  59.276  1.00  0.00           N  
ATOM   2772 HH21 ARG   213      90.263 117.010  59.312  1.00  0.00           H  
ATOM   2773 HH22 ARG   213      90.384 118.764  59.516  1.00  0.00           H  
ATOM   2774  C   ARG   213      91.449 120.674  53.530  1.00  0.00           C  
ATOM   2775  O   ARG   213      90.409 121.196  53.869  1.00  0.00           O  
ATOM   2776  N   GLY   214      91.494 120.026  52.328  1.00  0.00           N  
ATOM   2777  H   GLY   214      90.619 119.977  51.825  1.00  0.00           H  
ATOM   2778  CA  GLY   214      92.631 119.295  51.669  1.00  0.00           C  
ATOM   2779  HA2 GLY   214      92.235 118.781  50.793  1.00  0.00           H  
ATOM   2780  HA3 GLY   214      93.454 119.923  51.326  1.00  0.00           H  
ATOM   2781  C   GLY   214      93.052 118.193  52.621  1.00  0.00           C  
ATOM   2782  O   GLY   214      92.175 117.342  52.818  1.00  0.00           O  
ATOM   2783  OXT GLY   214      94.182 118.207  53.139  1.00  0.00           O  
TER    2784      GLY   214 
END   
